# Supplementary material for: Computational and Experimental Prediction of Human C-Type Lectin Receptor Druggability
Source: Front Immunol. 2014 Jul 10;5:323. doi: 10.3389/fimmu.2014.00323 (PMC4090677; doi:10.3389/fimmu.2014.00323)
Supplement: Supplementary file 2 [file Data_Sheet2.ZIP]

Archive with 70 entries (52 files):
- Pockets/
- Pockets/ASGPR/
- Pockets/ASGPR/1dv8_pocket_1_i.pdb
- Pockets/ASGPR/1dv8_receptor.pdb
- Pockets/CD23a/
- Pockets/CD23a/2h2t_pocket_1_i.pdb
- Pockets/CD23a/2h2t_receptor.pdb
- Pockets/Collectin-12/
- Pockets/Collectin-12/2ox8_pocket_1_ii.pdb
- Pockets/Collectin-12/2ox8_pocket_2_ii.pdb
- Pockets/Collectin-12/2ox8_pocket_3_ii.pdb
- Pockets/Collectin-12/2ox8_receptor.pdb
- Pockets/DC-SIGN/
- Pockets/DC-SIGNR/
- Pockets/DC-SIGNR/1k9j_pocket_1_iii.pdb
- Pockets/DC-SIGNR/1k9j_pocket_2_ii.pdb
- Pockets/DC-SIGNR/1k9j_pocket_3_ii.pdb
- Pockets/DC-SIGNR/1k9j_receptor.pdb
- Pockets/DC-SIGN/2xr6_pocket_1_iii.pdb
- Pockets/DC-SIGN/2xr6_pocket_2_ii.pdb
- Pockets/DC-SIGN/2xr6_pocket_3_ii.pdb
- Pockets/DC-SIGN/2xr6_receptor.pdb
- Pockets/E-Selectin/
- Pockets/E-Selectin/1esl_pocket_1_ii.pdb
- Pockets/E-Selectin/1esl_receptor.pdb
- Pockets/L-Selectin/
- Pockets/L-Selectin/3cfw_pocket_1_i.pdb
- Pockets/L-Selectin/3cfw_pocket_2_ii.pdb
- Pockets/L-Selectin/3cfw_receptor.pdb
- Pockets/Langerin/
- Pockets/Langerin/3p5f_pocket_1_ii.pdb
- Pockets/Langerin/3p5f_pocket_2_ii.pdb
- Pockets/Langerin/3p5f_receptor.pdb
- Pockets/Langerin_Trimer/
- Pockets/Langerin_Trimer/3kqg_receptor.pdb
- Pockets/MBP-C_Trimer/
- Pockets/MBP-C_Trimer/1hup_pocket_1_ii.pdb
- Pockets/MBP-C_Trimer/1hup_pocket_2_ii.pdb
- Pockets/MBP-C_Trimer/1hup_pocket_3_ii.pdb
- Pockets/MBP-C_Trimer/1hup_pocket_4_ii.pdb
- Pockets/MBP-C_Trimer/1hup_pocket_5_ii.pdb
- Pockets/MBP-C_Trimer/1hup_pocket_6_ii.pdb
- Pockets/MBP-C_Trimer/1hup_receptor.pdb
- Pockets/MCL/
- Pockets/MCL/3whd_pocket_1_ii.pdb
- Pockets/MCL/3whd_pocket_2_ii.pdb
- Pockets/MCL/3whd_pocket_3_i.pdb
- Pockets/MCL/3whd_receptor.pdb
- Pockets/mDectin-1/
- Pockets/mDectin-1/2cl8_pocket_1_iii.pdb
- Pockets/mDectin-1/2cl8_receptor.pdb
- Pockets/P-Selectin/
- Pockets/P-Selectin/1g1s_pocket_1_ii.pdb
- Pockets/P-Selectin/1g1s_receptor.pdb
- Pockets/Reg3a/
- Pockets/Reg3a/1uv0_pocket_1_iii.pdb
- Pockets/Reg3a/1uv0_receptor.pdb
- Pockets/SP-D_Trimer/
- Pockets/SP-D_Trimer/3ikn_pocket_1_ii.pdb
- Pockets/SP-D_Trimer/3ikn_pocket_2_ii.pdb
- Pockets/SP-D_Trimer/3ikn_pocket_3_ii.pdb
- Pockets/SP-D_Trimer/3ikn_pocket_4_ii.pdb
- Pockets/SP-D_Trimer/3ikn_receptor.pdb
- Pockets/Tetranectin/
- Pockets/Tetranectin/1tn3_pocket_1_ii.pdb
- Pockets/Tetranectin/1tn3_receptor.pdb
- Pockets/Tetranectin_Trimer/
- Pockets/Tetranectin_Trimer/1htn_pocket_1_ii.pdb
- Pockets/Tetranectin_Trimer/1htn_pocket_2_ii.pdb
- Pockets/Tetranectin_Trimer/1htn_receptor.pdb
