# Supplementary material for: Computational and Experimental Prediction of Human C-Type Lectin Receptor Druggability
Source: Front Immunol. 2014 Jul 10;5:323. doi: 10.3389/fimmu.2014.00323 (PMC4090677; doi:10.3389/fimmu.2014.00323)
Supplement: Supplementary file 2 [file Data_Sheet2.ZIP › Pockets/ASGPR/1dv8_pocket_1_i.pdb]

HEADER	Output of DoGSiteScorer by A. Volkamer
HEADER	Pocket 1 with 45 binding site atoms written.
HEADER	References: 
HEADER	A. Volkamer et al. Analyzing the topology of active sites: on the prediction of pockets and subpockets. J. Chem. Inf. Model. 2010,50(11), 2041-52
HEADER	A. Volkamer et al. Combining global and local measures for structure-based druggability predictions. J. Chem. Inf. Model. 2012,52,360-372
HEADER	Geometric pocket center at  26.99  -3.55   1.05 with max radius 9.76
ATOM    885  CG  ASN A   56     30.101  -8.495   4.767  0.00  0.00           C
ATOM    886  ND2 ASN A   56     29.640  -8.999   3.739  0.00  0.00           N
ATOM    887  OD1 ASN A   56     30.941  -7.465   4.747  0.00  0.00           O
ATOM   1334  NH2 ARG A   84     35.154  -4.113   1.300  0.00  0.00           N
ATOM   1415  OD2 ASP A   89     26.496   3.301  -0.250  0.00  0.00           O
ATOM   1436  CB  TRP A   91     22.879   1.966  -0.177  0.00  0.00           C
ATOM   1437  CG  TRP A   91     22.537   1.554  -1.570  0.00  0.00           C
ATOM   1438  CD1 TRP A   91     22.243   2.381  -2.621  0.00  0.00           C
ATOM   1439  CD2 TRP A   91     22.566   0.219  -2.102  0.00  0.00           C
ATOM   1441  CE2 TRP A   91     22.299   0.314  -3.487  0.00  0.00           C
ATOM   1442  CE3 TRP A   91     22.800  -1.046  -1.542  0.00  0.00           C
ATOM   1443  CZ2 TRP A   91     22.259  -0.815  -4.326  0.00  0.00           C
ATOM   1444  CZ3 TRP A   91     22.762  -2.181  -2.385  0.00  0.00           C
ATOM   1445  CH2 TRP A   91     22.494  -2.048  -3.760  0.00  0.00           C
ATOM   1488  CB  HIS A   94     19.445  -3.360  -0.863  0.00  0.00           C
ATOM   1491  CD2 HIS A   94     19.539  -1.441   0.881  0.00  0.00           C
ATOM   1554  CD  GLU A  100     23.353   0.155   2.845  0.00  0.00           C
ATOM   1555  OE1 GLU A  100     23.493  -0.815   2.072  0.00  0.00           O
ATOM   1556  OE2 GLU A  100     24.164   1.092   2.863  0.00  0.00           O
ATOM   1603  CE1 HIS A  104     29.545  -5.298   5.834  0.00  0.00           C
ATOM   1604  NE2 HIS A  104     28.501  -4.499   5.724  0.00  0.00           N
ATOM   1633  CA  THR A  106     33.520  -5.345   5.660  0.00  0.00           C
ATOM   1636  CB  THR A  106     33.735  -4.347   4.502  0.00  0.00           C
ATOM   1638  CG2 THR A  106     32.809  -3.159   4.643  0.00  0.00           C
ATOM   1646  N   ASP A  107     34.829  -6.973   4.467  0.00  0.00           N
ATOM   1651  CG  ASP A  107     35.808  -7.652   1.797  0.00  0.00           C
ATOM   1652  OD1 ASP A  107     35.985  -6.448   2.059  0.00  0.00           O
ATOM   1729  CB  ASN A  112     30.143  -1.148   4.826  0.00  0.00           C
ATOM   1730  CG  ASN A  112     28.957  -0.989   3.882  0.00  0.00           C
ATOM   1731  OD1 ASN A  112     28.581   0.122   3.510  0.00  0.00           O
ATOM   1732  ND2 ASN A  112     28.364  -2.098   3.496  0.00  0.00           N
ATOM   1742  O   ASP A  113     25.813  -0.120   4.708  0.00  0.00           O
ATOM   1752  CA  ASP A  114     24.020  -2.051   5.658  0.00  0.00           C
ATOM   1755  CB  ASP A  114     24.785  -3.377   5.507  0.00  0.00           C
ATOM   1756  CG  ASP A  114     24.385  -4.155   4.272  0.00  0.00           C
ATOM   1757  OD1 ASP A  114     25.180  -5.010   3.816  0.00  0.00           O
ATOM   1758  OD2 ASP A  114     23.273  -3.916   3.756  0.00  0.00           O
ATOM   1769  CG2 VAL A  115     19.534  -3.205   3.743  0.00  0.00           C
ATOM   1812  CD  ARG A  118     22.437  -7.270   3.925  0.00  0.00           C
ATOM   1813  NE  ARG A  118     22.113  -6.410   2.787  0.00  0.00           N
ATOM   1814  CZ  ARG A  118     21.500  -6.822   1.681  0.00  0.00           C
ATOM   1816  NH2 ARG A  118     21.227  -5.965   0.708  0.00  0.00           N
ATOM   1854  CZ  TYR A  120     26.095  -8.034   5.520  0.00  0.00           C
ATOM   1855  OH  TYR A  120     26.076  -7.377   4.310  0.00  0.00           O
ATOM   2005 CA    CA A  130     26.519   1.166   2.777  0.00  0.00           A
