# Supplementary material for: Computational and Experimental Prediction of Human C-Type Lectin Receptor Druggability
Source: Front Immunol. 2014 Jul 10;5:323. doi: 10.3389/fimmu.2014.00323 (PMC4090677; doi:10.3389/fimmu.2014.00323)
Supplement: Supplementary file 2 [file Data_Sheet2.ZIP › Pockets/ASGPR/1dv8_receptor.pdb]

HEADER    SIGNALING PROTEIN                                           
REMARK  99                                                                      
REMARK  99 MOE v2013.08 (Chemical Computing Group Inc.) Wed Apr 09 17:59:39 2014
HELIX    1   1 TRP A  174  LEU A  183  1               Generated by MOE   10
HELIX    2   2 TRP A  194  ILE A  204  1               Generated by MOE   11
SHEET    1       VAL A 158  HIS A 160                  Generated by MOE
SHEET    2       SER A 163  PHE A 167                  Generated by MOE
SHEET    3       HIS A 187  LEU A 188                  Generated by MOE
SHEET    4       THR A 209  TRP A 210                  Generated by MOE
SHEET    5       MET A 211  HIS A 214                  Generated by MOE
SHEET    6       LYS A 221  TRP A 222                  Generated by MOE
SHEET    7       CYS A 254  PHE A 257                  Generated by MOE
SHEET    8       TRP A 263  TRP A 263                  Generated by MOE
SHEET    9       ASN A 264  ASP A 266                  Generated by MOE
SHEET   10       ARG A 273  TRP A 274                  Generated by MOE
SHEET   11       VAL A 275  GLU A 279                  Generated by MOE
SSBOND   1 CYS A  153    CYS A  164			     1555   1555  2.03
SSBOND   2 CYS A  181    CYS A  276			     1555   1555  2.03
SSBOND   3 CYS A  254    CYS A  268			     1555   1555  2.04
ATOM      1  N   CYS A 153      37.588 -12.992  32.118  1.00 25.78           N1+
ATOM      2  CA  CYS A 153      36.606 -13.259  31.010  1.00 26.74           C  
ATOM      3  C   CYS A 153      36.046 -14.674  31.073  1.00 25.82           C  
ATOM      4  O   CYS A 153      36.670 -15.570  31.612  1.00 27.19           O  
ATOM      5  CB  CYS A 153      37.249 -13.080  29.624  1.00 24.64           C  
ATOM      6  SG  CYS A 153      37.961 -11.447  29.268  1.00 26.62           S  
ATOM      7  H1  CYS A 153      38.364 -13.635  32.043  1.00 25.78           H  
ATOM      8  H2  CYS A 153      37.131 -13.119  33.010  1.00 25.78           H  
ATOM      9  H3  CYS A 153      37.928 -12.044  32.046  1.00 25.78           H  
ATOM     10  HA  CYS A 153      35.804 -12.534  31.149  1.00 26.74           H  
ATOM     11  HB2 CYS A 153      36.483 -13.278  28.875  1.00 24.64           H  
ATOM     12  HB3 CYS A 153      38.047 -13.817  29.531  1.00 24.64           H  
ATOM     13  N   PRO A 154      34.855 -14.891  30.505  1.00 27.33           N  
ATOM     14  CA  PRO A 154      34.233 -16.223  30.507  1.00 26.75           C  
ATOM     15  C   PRO A 154      34.893 -17.092  29.451  1.00 26.18           C  
ATOM     16  O   PRO A 154      35.540 -16.576  28.549  1.00 23.47           O  
ATOM     17  CB  PRO A 154      32.775 -15.929  30.157  1.00 27.02           C  
ATOM     18  CG  PRO A 154      32.587 -14.484  30.597  1.00 26.68           C  
ATOM     19  CD  PRO A 154      33.878 -13.853  30.138  1.00 26.75           C  
ATOM     20  HA  PRO A 154      34.331 -16.760  31.451  1.00 26.75           H  
ATOM     21  HB2 PRO A 154      32.102 -16.592  30.701  1.00 27.02           H  
ATOM     22  HB3 PRO A 154      32.602 -16.035  29.086  1.00 27.02           H  
ATOM     23  HG2 PRO A 154      32.472 -14.411  31.679  1.00 26.68           H  
ATOM     24  HG3 PRO A 154      31.726 -14.029  30.108  1.00 26.68           H  
ATOM     25  HD2 PRO A 154      33.873 -13.673  29.063  1.00 26.75           H  
ATOM     26  HD3 PRO A 154      34.073 -12.918  30.662  1.00 26.75           H  
ATOM     27  N   VAL A 155      34.736 -18.407  29.554  1.00 26.94           N  
ATOM     28  CA  VAL A 155      35.335 -19.291  28.564  1.00 27.62           C  
ATOM     29  C   VAL A 155      34.737 -18.978  27.196  1.00 27.25           C  
ATOM     30  O   VAL A 155      33.569 -18.585  27.089  1.00 25.82           O  
ATOM     31  CB  VAL A 155      35.075 -20.775  28.905  1.00 30.01           C  
ATOM     32  CG1 VAL A 155      36.158 -21.305  29.822  1.00 30.08           C  
ATOM     33  CG2 VAL A 155      33.720 -20.917  29.575  1.00 29.20           C  
ATOM     34  H   VAL A 155      34.200 -18.793  30.318  1.00 26.94           H  
ATOM     35  HA  VAL A 155      36.413 -19.127  28.561  1.00 27.62           H  
ATOM     36  HB  VAL A 155      35.085 -21.354  27.982  1.00 30.01           H  
ATOM     37 HG11 VAL A 155      37.127 -21.207  29.334  1.00 30.08           H  
ATOM     38 HG12 VAL A 155      36.159 -20.735  30.751  1.00 30.08           H  
ATOM     39 HG13 VAL A 155      35.966 -22.356  30.041  1.00 30.08           H  
ATOM     40 HG21 VAL A 155      33.709 -20.338  30.499  1.00 29.20           H  
ATOM     41 HG22 VAL A 155      32.943 -20.547  28.906  1.00 29.20           H  
ATOM     42 HG23 VAL A 155      33.535 -21.967  29.802  1.00 29.20           H  
ATOM     43  N   ASN A 156      35.538 -19.160  26.151  1.00 27.23           N  
ATOM     44  CA  ASN A 156      35.091 -18.877  24.792  1.00 28.45           C  
ATOM     45  C   ASN A 156      35.197 -17.391  24.457  1.00 27.28           C  
ATOM     46  O   ASN A 156      34.921 -16.982  23.329  1.00 27.82           O  
ATOM     47  CB  ASN A 156      33.646 -19.334  24.581  1.00 32.10           C  
ATOM     48  CG  ASN A 156      33.539 -20.813  24.302  1.00 36.93           C  
ATOM     49  OD1 ASN A 156      34.089 -21.319  23.313  1.00 39.94           O  
ATOM     50  ND2 ASN A 156      32.825 -21.523  25.167  1.00 38.88           N  
ATOM     51  H   ASN A 156      36.477 -19.501  26.301  1.00 27.23           H  
ATOM     52  HA  ASN A 156      35.749 -19.434  24.125  1.00 28.45           H  
ATOM     53  HB2 ASN A 156      33.227 -18.788  23.736  1.00 32.10           H  
ATOM     54  HB3 ASN A 156      33.074 -19.107  25.480  1.00 32.10           H  
ATOM     55 HD21 ASN A 156      32.712 -22.518  25.033  1.00 38.88           H  
ATOM     56 HD22 ASN A 156      32.394 -21.069  25.959  1.00 38.88           H  
ATOM     57  N   TRP A 157      35.569 -16.582  25.439  1.00 24.57           N  
ATOM     58  CA  TRP A 157      35.735 -15.161  25.190  1.00 25.17           C  
ATOM     59  C   TRP A 157      37.223 -14.856  25.146  1.00 26.03           C  
ATOM     60  O   TRP A 157      38.015 -15.533  25.790  1.00 29.22           O  
ATOM     61  CB  TRP A 157      35.061 -14.338  26.274  1.00 21.85           C  
ATOM     62  CG  TRP A 157      33.556 -14.442  26.267  1.00 19.88           C  
ATOM     63  CD1 TRP A 157      32.803 -15.574  26.452  1.00 18.90           C  
ATOM     64  CD2 TRP A 157      32.621 -13.364  26.100  1.00 16.69           C  
ATOM     65  NE1 TRP A 157      31.459 -15.260  26.418  1.00 16.59           N  
ATOM     66  CE2 TRP A 157      31.321 -13.911  26.202  1.00 16.25           C  
ATOM     67  CE3 TRP A 157      32.757 -11.990  25.872  1.00 16.20           C  
ATOM     68  CZ2 TRP A 157      30.159 -13.126  26.084  1.00 13.61           C  
ATOM     69  CZ3 TRP A 157      31.599 -11.207  25.753  1.00 12.67           C  
ATOM     70  CH2 TRP A 157      30.318 -11.786  25.863  1.00 12.97           C  
ATOM     71  H   TRP A 157      35.738 -16.955  26.362  1.00 24.57           H  
ATOM     72  HA  TRP A 157      35.268 -14.899  24.240  1.00 25.17           H  
ATOM     73  HB2 TRP A 157      35.334 -13.292  26.132  1.00 21.85           H  
ATOM     74  HB3 TRP A 157      35.425 -14.681  27.242  1.00 21.85           H  
ATOM     75  HD1 TRP A 157      33.203 -16.566  26.602  1.00 18.90           H  
ATOM     76  HE1 TRP A 157      30.700 -15.916  26.532  1.00 16.59           H  
ATOM     77  HE3 TRP A 157      33.735 -11.540  25.791  1.00 16.20           H  
ATOM     78  HZ2 TRP A 157      29.177 -13.567  26.164  1.00 13.61           H  
ATOM     79  HZ3 TRP A 157      31.690 -10.146  25.574  1.00 12.67           H  
ATOM     80  HH2 TRP A 157      29.445 -11.158  25.771  1.00 12.97           H  
ATOM     81  N   VAL A 158      37.601 -13.848  24.379  1.00 26.58           N  
ATOM     82  CA  VAL A 158      38.998 -13.459  24.237  1.00 27.19           C  
ATOM     83  C   VAL A 158      39.233 -12.134  24.957  1.00 30.00           C  
ATOM     84  O   VAL A 158      38.562 -11.138  24.666  1.00 30.38           O  
ATOM     85  CB  VAL A 158      39.354 -13.284  22.753  1.00 26.60           C  
ATOM     86  CG1 VAL A 158      40.816 -12.878  22.600  1.00 24.38           C  
ATOM     87  CG2 VAL A 158      39.044 -14.569  21.995  1.00 23.18           C  
ATOM     88  H   VAL A 158      36.897 -13.329  23.873  1.00 26.58           H  
ATOM     89  HA  VAL A 158      39.623 -14.240  24.671  1.00 27.19           H  
ATOM     90  HB  VAL A 158      38.747 -12.485  22.327  1.00 26.60           H  
ATOM     91 HG11 VAL A 158      40.990 -11.942  23.131  1.00 24.38           H  
ATOM     92 HG12 VAL A 158      41.455 -13.656  23.017  1.00 24.38           H  
ATOM     93 HG13 VAL A 158      41.048 -12.745  21.544  1.00 24.38           H  
ATOM     94 HG21 VAL A 158      39.639 -15.385  22.404  1.00 23.18           H  
ATOM     95 HG22 VAL A 158      37.985 -14.805  22.098  1.00 23.18           H  
ATOM     96 HG23 VAL A 158      39.286 -14.436  20.940  1.00 23.18           H  
ATOM     97  N   GLU A 159      40.175 -12.123  25.898  1.00 31.60           N  
ATOM     98  CA  GLU A 159      40.474 -10.906  26.645  1.00 33.59           C  
ATOM     99  C   GLU A 159      41.501 -10.079  25.904  1.00 32.98           C  
ATOM    100  O   GLU A 159      42.396 -10.621  25.263  1.00 31.70           O  
ATOM    101  CB  GLU A 159      41.026 -11.219  28.039  1.00 35.27           C  
ATOM    102  CG  GLU A 159      41.062  -9.980  28.935  1.00 40.11           C  
ATOM    103  CD  GLU A 159      41.911 -10.145  30.185  1.00 42.46           C  
ATOM    104  OE1 GLU A 159      41.735 -11.149  30.923  1.00 42.92           O  
ATOM    105  OE2 GLU A 159      42.752  -9.244  30.424  1.00 44.01           O1-
ATOM    106  H   GLU A 159      40.690 -12.969  26.098  1.00 31.60           H  
ATOM    107  HA  GLU A 159      39.539 -10.355  26.748  1.00 33.59           H  
ATOM    108  HB2 GLU A 159      42.039 -11.609  27.937  1.00 35.27           H  
ATOM    109  HB3 GLU A 159      40.393 -11.973  28.507  1.00 35.27           H  
ATOM    110  HG2 GLU A 159      40.042  -9.748  29.242  1.00 40.11           H  
ATOM    111  HG3 GLU A 159      41.464  -9.149  28.355  1.00 40.11           H  
ATOM    112  N   HIS A 160      41.382  -8.760  25.994  1.00 33.38           N  
ATOM    113  CA  HIS A 160      42.339  -7.905  25.321  1.00 34.46           C  
ATOM    114  C   HIS A 160      42.274  -6.491  25.830  1.00 34.58           C  
ATOM    115  O   HIS A 160      41.256  -5.824  25.675  1.00 35.43           O  
ATOM    116  CB  HIS A 160      42.092  -7.901  23.817  1.00 35.89           C  
ATOM    117  CG  HIS A 160      43.095  -7.103  23.053  1.00 37.49           C  
ATOM    118  ND1 HIS A 160      44.423  -7.466  22.957  1.00 38.67           N1+
ATOM    119  CD2 HIS A 160      42.972  -5.949  22.353  1.00 37.32           C  
ATOM    120  CE1 HIS A 160      45.072  -6.572  22.231  1.00 37.66           C  
ATOM    121  NE2 HIS A 160      44.212  -5.642  21.854  1.00 37.16           N  
ATOM    122  H   HIS A 160      40.627  -8.354  26.528  1.00 33.38           H  
ATOM    123  HA  HIS A 160      43.329  -8.309  25.532  1.00 34.46           H  
ATOM    124  HB2 HIS A 160      41.103  -7.481  23.631  1.00 35.89           H  
ATOM    125  HB3 HIS A 160      42.123  -8.930  23.459  1.00 35.89           H  
ATOM    126  HD1 HIS A 160      44.835  -8.287  23.377  1.00 38.67           H  
ATOM    127  HD2 HIS A 160      42.067  -5.377  22.215  1.00 37.32           H  
ATOM    128  HE2 HIS A 160      44.433  -4.835  21.289  1.00 37.16           H  
ATOM    129  HE1 HIS A 160      46.124  -6.598  21.988  1.00 37.66           H  
ATOM    130  N   GLU A 161      43.371  -6.046  26.437  1.00 34.01           N  
ATOM    131  CA  GLU A 161      43.482  -4.702  26.975  1.00 34.25           C  
ATOM    132  C   GLU A 161      42.296  -4.309  27.854  1.00 34.06           C  
ATOM    133  O   GLU A 161      41.673  -3.278  27.623  1.00 35.44           O  
ATOM    134  CB  GLU A 161      43.621  -3.705  25.820  1.00 35.96           C  
ATOM    135  CG  GLU A 161      44.729  -2.669  26.008  1.00 40.20           C  
ATOM    136  CD  GLU A 161      46.131  -3.283  26.038  1.00 41.42           C  
ATOM    137  OE1 GLU A 161      46.399  -4.133  26.918  1.00 41.07           O  
ATOM    138  OE2 GLU A 161      46.964  -2.909  25.178  1.00 42.13           O1-
ATOM    139  H   GLU A 161      44.160  -6.671  26.529  1.00 34.01           H  
ATOM    140  HA  GLU A 161      44.367  -4.681  27.611  1.00 34.25           H  
ATOM    141  HB2 GLU A 161      42.675  -3.175  25.712  1.00 35.96           H  
ATOM    142  HB3 GLU A 161      43.830  -4.266  24.909  1.00 35.96           H  
ATOM    143  HG2 GLU A 161      44.560  -2.147  26.950  1.00 40.20           H  
ATOM    144  HG3 GLU A 161      44.681  -1.957  25.184  1.00 40.20           H  
ATOM    145  N   ARG A 162      41.991  -5.128  28.858  1.00 34.58           N  
ATOM    146  CA  ARG A 162      40.886  -4.870  29.799  1.00 36.59           C  
ATOM    147  C   ARG A 162      39.470  -5.173  29.301  1.00 35.78           C  
ATOM    148  O   ARG A 162      38.492  -4.896  30.003  1.00 35.04           O  
ATOM    149  CB  ARG A 162      40.915  -3.421  30.316  1.00 39.97           C  
ATOM    150  CG  ARG A 162      42.035  -3.094  31.314  1.00 44.73           C  
ATOM    151  CD  ARG A 162      41.486  -2.301  32.516  1.00 48.92           C  
ATOM    152  NE  ARG A 162      40.715  -3.150  33.430  1.00 52.38           N  
ATOM    153  CZ  ARG A 162      39.979  -2.703  34.448  1.00 53.09           C  
ATOM    154  NH1 ARG A 162      39.901  -1.401  34.697  1.00 53.10           N  
ATOM    155  NH2 ARG A 162      39.313  -3.562  35.214  1.00 52.98           N1+
ATOM    156  H   ARG A 162      42.542  -5.965  28.981  1.00 34.58           H  
ATOM    157  HA  ARG A 162      41.084  -5.590  30.593  1.00 36.59           H  
ATOM    158  HB2 ARG A 162      39.962  -3.220  30.804  1.00 39.97           H  
ATOM    159  HB3 ARG A 162      41.030  -2.761  29.456  1.00 39.97           H  
ATOM    160  HG2 ARG A 162      42.798  -2.499  30.813  1.00 44.73           H  
ATOM    161  HG3 ARG A 162      42.476  -4.024  31.673  1.00 44.73           H  
ATOM    162  HD2 ARG A 162      40.840  -1.504  32.146  1.00 48.92           H  
ATOM    163  HD3 ARG A 162      42.324  -1.866  33.062  1.00 48.92           H  
ATOM    164  HE  ARG A 162      40.744  -4.148  33.277  1.00 52.38           H  
ATOM    165 HH11 ARG A 162      40.404  -0.745  34.118  1.00 53.10           H  
ATOM    166 HH12 ARG A 162      39.337  -1.067  35.466  1.00 53.10           H  
ATOM    167 HH21 ARG A 162      38.751  -3.223  35.982  1.00 52.98           H  
ATOM    168 HH22 ARG A 162      39.370  -4.553  35.028  1.00 52.98           H  
ATOM    169  N   SER A 163      39.348  -5.740  28.104  1.00 34.82           N  
ATOM    170  CA  SER A 163      38.029  -6.082  27.572  1.00 34.70           C  
ATOM    171  C   SER A 163      37.882  -7.553  27.158  1.00 33.38           C  
ATOM    172  O   SER A 163      38.858  -8.214  26.788  1.00 33.55           O  
ATOM    173  CB  SER A 163      37.683  -5.184  26.377  1.00 36.03           C  
ATOM    174  OG  SER A 163      37.441  -3.843  26.777  1.00 37.25           O  
ATOM    175  H   SER A 163      40.174  -5.936  27.556  1.00 34.82           H  
ATOM    176  HA  SER A 163      37.333  -5.915  28.394  1.00 34.70           H  
ATOM    177  HB2 SER A 163      36.789  -5.574  25.891  1.00 36.03           H  
ATOM    178  HB3 SER A 163      38.515  -5.197  25.673  1.00 36.03           H  
ATOM    179  HG  SER A 163      37.226  -3.339  25.988  1.00 37.25           H  
ATOM    180  N   CYS A 164      36.651  -8.058  27.232  1.00 31.01           N  
ATOM    181  CA  CYS A 164      36.345  -9.436  26.855  1.00 29.14           C  
ATOM    182  C   CYS A 164      35.524  -9.447  25.559  1.00 28.56           C  
ATOM    183  O   CYS A 164      34.610  -8.625  25.388  1.00 28.07           O  
ATOM    184  CB  CYS A 164      35.556 -10.120  27.962  1.00 28.24           C  
ATOM    185  SG  CYS A 164      36.405 -10.176  29.574  1.00 30.05           S  
ATOM    186  H   CYS A 164      35.901  -7.466  27.560  1.00 31.01           H  
ATOM    187  HA  CYS A 164      37.280  -9.975  26.698  1.00 29.14           H  
ATOM    188  HB2 CYS A 164      35.350 -11.144  27.651  1.00 28.24           H  
ATOM    189  HB3 CYS A 164      34.616  -9.584  28.092  1.00 28.24           H  
ATOM    190  N   TYR A 165      35.831 -10.390  24.665  1.00 25.62           N  
ATOM    191  CA  TYR A 165      35.142 -10.471  23.382  1.00 23.53           C  
ATOM    192  C   TYR A 165      34.697 -11.877  23.004  1.00 23.32           C  
ATOM    193  O   TYR A 165      35.389 -12.850  23.275  1.00 23.09           O  
ATOM    194  CB  TYR A 165      36.045  -9.949  22.256  1.00 21.66           C  
ATOM    195  CG  TYR A 165      36.662  -8.594  22.491  1.00 20.70           C  
ATOM    196  CD1 TYR A 165      37.686  -8.416  23.427  1.00 22.32           C  
ATOM    197  CD2 TYR A 165      36.229  -7.481  21.773  1.00 20.86           C  
ATOM    198  CE1 TYR A 165      38.266  -7.153  23.640  1.00 21.85           C  
ATOM    199  CE2 TYR A 165      36.792  -6.222  21.974  1.00 21.35           C  
ATOM    200  CZ  TYR A 165      37.811  -6.056  22.906  1.00 22.09           C  
ATOM    201  OH  TYR A 165      38.352  -4.799  23.107  1.00 20.17           O  
ATOM    202  H   TYR A 165      36.555 -11.060  24.881  1.00 25.62           H  
ATOM    203  HA  TYR A 165      34.248  -9.858  23.501  1.00 23.53           H  
ATOM    204  HB2 TYR A 165      35.447  -9.892  21.346  1.00 21.66           H  
ATOM    205  HB3 TYR A 165      36.854 -10.666  22.115  1.00 21.66           H  
ATOM    206  HD1 TYR A 165      38.037  -9.264  23.997  1.00 22.32           H  
ATOM    207  HD2 TYR A 165      35.441  -7.597  21.044  1.00 20.86           H  
ATOM    208  HE1 TYR A 165      39.057  -7.032  24.364  1.00 21.85           H  
ATOM    209  HE2 TYR A 165      36.437  -5.375  21.406  1.00 21.35           H  
ATOM    210  HH  TYR A 165      37.971  -4.102  22.567  1.00 20.17           H  
ATOM    211  N   TRP A 166      33.534 -11.967  22.361  1.00 23.16           N  
ATOM    212  CA  TRP A 166      32.997 -13.233  21.891  1.00 21.53           C  
ATOM    213  C   TRP A 166      32.708 -13.069  20.400  1.00 21.31           C  
ATOM    214  O   TRP A 166      32.025 -12.116  20.003  1.00 20.93           O  
ATOM    215  CB  TRP A 166      31.696 -13.586  22.608  1.00 21.46           C  
ATOM    216  CG  TRP A 166      31.201 -15.005  22.249  1.00 22.01           C  
ATOM    217  CD1 TRP A 166      31.696 -16.195  22.718  1.00 20.48           C  
ATOM    218  CD2 TRP A 166      30.144 -15.349  21.333  1.00 19.79           C  
ATOM    219  NE1 TRP A 166      31.008 -17.251  22.151  1.00 20.87           N  
ATOM    220  CE2 TRP A 166      30.054 -16.759  21.303  1.00 19.24           C  
ATOM    221  CE3 TRP A 166      29.266 -14.601  20.540  1.00 16.42           C  
ATOM    222  CZ2 TRP A 166      29.118 -17.433  20.508  1.00 20.18           C  
ATOM    223  CZ3 TRP A 166      28.339 -15.269  19.756  1.00 18.27           C  
ATOM    224  CH2 TRP A 166      28.269 -16.670  19.743  1.00 17.64           C  
ATOM    225  H   TRP A 166      33.005 -11.123  22.195  1.00 23.16           H  
ATOM    226  HA  TRP A 166      33.715 -14.030  22.086  1.00 21.53           H  
ATOM    227  HB2 TRP A 166      30.931 -12.865  22.323  1.00 21.46           H  
ATOM    228  HB3 TRP A 166      31.863 -13.534  23.684  1.00 21.46           H  
ATOM    229  HD1 TRP A 166      32.506 -16.292  23.426  1.00 20.48           H  
ATOM    230  HE1 TRP A 166      31.182 -18.229  22.334  1.00 20.87           H  
ATOM    231  HE3 TRP A 166      29.312 -13.522  20.539  1.00 16.42           H  
ATOM    232  HZ2 TRP A 166      29.066 -18.512  20.496  1.00 20.18           H  
ATOM    233  HZ3 TRP A 166      27.656 -14.699  19.144  1.00 18.27           H  
ATOM    234  HH2 TRP A 166      27.534 -17.158  19.121  1.00 17.64           H  
ATOM    235  N   PHE A 167      33.205 -13.994  19.580  1.00 21.22           N  
ATOM    236  CA  PHE A 167      33.002 -13.934  18.128  1.00 20.43           C  
ATOM    237  C   PHE A 167      32.061 -15.024  17.611  1.00 21.32           C  
ATOM    238  O   PHE A 167      32.375 -16.211  17.686  1.00 21.98           O  
ATOM    239  CB  PHE A 167      34.340 -14.049  17.418  1.00 19.20           C  
ATOM    240  CG  PHE A 167      35.320 -12.977  17.799  1.00 20.35           C  
ATOM    241  CD1 PHE A 167      36.148 -13.131  18.902  1.00 19.77           C  
ATOM    242  CD2 PHE A 167      35.417 -11.806  17.049  1.00 21.81           C  
ATOM    243  CE1 PHE A 167      37.066 -12.140  19.256  1.00 20.59           C  
ATOM    244  CE2 PHE A 167      36.331 -10.798  17.391  1.00 22.33           C  
ATOM    245  CZ  PHE A 167      37.160 -10.968  18.504  1.00 22.88           C  
ATOM    246  H   PHE A 167      33.738 -14.759  19.969  1.00 21.22           H  
ATOM    247  HA  PHE A 167      32.533 -12.973  17.915  1.00 20.43           H  
ATOM    248  HB2 PHE A 167      34.166 -13.991  16.343  1.00 19.20           H  
ATOM    249  HB3 PHE A 167      34.777 -15.018  17.662  1.00 19.20           H  
ATOM    250  HD1 PHE A 167      36.081 -14.030  19.496  1.00 19.77           H  
ATOM    251  HD2 PHE A 167      34.777 -11.672  16.190  1.00 21.81           H  
ATOM    252  HE1 PHE A 167      37.705 -12.280  20.115  1.00 20.59           H  
ATOM    253  HE2 PHE A 167      36.394  -9.897  16.799  1.00 22.33           H  
ATOM    254  HZ  PHE A 167      37.868 -10.199  18.778  1.00 22.88           H  
ATOM    255  N   SER A 168      30.921 -14.617  17.060  1.00 20.19           N  
ATOM    256  CA  SER A 168      29.941 -15.576  16.570  1.00 21.56           C  
ATOM    257  C   SER A 168      30.434 -16.241  15.302  1.00 23.35           C  
ATOM    258  O   SER A 168      31.298 -15.710  14.601  1.00 22.75           O  
ATOM    259  CB  SER A 168      28.608 -14.885  16.275  1.00 20.69           C  
ATOM    260  OG  SER A 168      28.517 -14.519  14.905  1.00 18.40           O  
ATOM    261  H   SER A 168      30.732 -13.628  16.981  1.00 20.19           H  
ATOM    262  HA  SER A 168      29.799 -16.328  17.346  1.00 21.56           H  
ATOM    263  HB2 SER A 168      28.526 -13.989  16.890  1.00 20.69           H  
ATOM    264  HB3 SER A 168      27.792 -15.567  16.516  1.00 20.69           H  
ATOM    265  HG  SER A 168      27.754 -14.967  14.534  1.00 18.40           H  
ATOM    266  N   ARG A 169      29.857 -17.396  15.001  1.00 25.55           N  
ATOM    267  CA  ARG A 169      30.214 -18.144  13.809  1.00 27.69           C  
ATOM    268  C   ARG A 169      28.953 -18.474  13.030  1.00 25.91           C  
ATOM    269  O   ARG A 169      28.925 -19.379  12.211  1.00 27.92           O  
ATOM    270  CB  ARG A 169      30.974 -19.415  14.195  1.00 30.49           C  
ATOM    271  CG  ARG A 169      32.299 -19.114  14.903  1.00 36.68           C  
ATOM    272  CD  ARG A 169      33.111 -18.065  14.106  1.00 40.05           C  
ATOM    273  NE  ARG A 169      34.329 -17.608  14.778  1.00 40.22           N  
ATOM    274  CZ  ARG A 169      35.160 -16.700  14.273  1.00 40.47           C  
ATOM    275  NH1 ARG A 169      34.902 -16.152  13.095  1.00 40.64           N  
ATOM    276  NH2 ARG A 169      36.255 -16.348  14.938  1.00 41.21           N1+
ATOM    277  H   ARG A 169      29.149 -17.767  15.619  1.00 25.55           H  
ATOM    278  HA  ARG A 169      30.868 -17.543  13.178  1.00 27.69           H  
ATOM    279  HB2 ARG A 169      31.182 -19.986  13.291  1.00 30.49           H  
ATOM    280  HB3 ARG A 169      30.348 -20.007  14.863  1.00 30.49           H  
ATOM    281  HG2 ARG A 169      32.880 -20.033  14.983  1.00 36.68           H  
ATOM    282  HG3 ARG A 169      32.094 -18.726  15.901  1.00 36.68           H  
ATOM    283  HD2 ARG A 169      32.472 -17.200  13.931  1.00 40.05           H  
ATOM    284  HD3 ARG A 169      33.394 -18.507  13.151  1.00 40.05           H  
ATOM    285  HE  ARG A 169      34.551 -18.005  15.680  1.00 40.22           H  
ATOM    286 HH11 ARG A 169      35.536 -15.469  12.706  1.00 40.64           H  
ATOM    287 HH12 ARG A 169      34.071 -16.417  12.586  1.00 40.64           H  
ATOM    288 HH21 ARG A 169      36.456 -16.764  15.836  1.00 41.21           H  
ATOM    289 HH22 ARG A 169      36.886 -15.664  14.545  1.00 41.21           H  
ATOM    290  N   SER A 170      27.903 -17.724  13.303  1.00 23.04           N  
ATOM    291  CA  SER A 170      26.637 -17.890  12.615  1.00 22.40           C  
ATOM    292  C   SER A 170      26.099 -16.468  12.441  1.00 21.14           C  
ATOM    293  O   SER A 170      26.615 -15.524  13.055  1.00 19.14           O  
ATOM    294  CB  SER A 170      25.682 -18.745  13.452  1.00 21.59           C  
ATOM    295  OG  SER A 170      25.505 -18.194  14.744  1.00 24.06           O  
ATOM    296  H   SER A 170      27.983 -17.012  14.015  1.00 23.04           H  
ATOM    297  HA  SER A 170      26.745 -18.400  11.658  1.00 22.40           H  
ATOM    298  HB2 SER A 170      26.094 -19.749  13.546  1.00 21.59           H  
ATOM    299  HB3 SER A 170      24.716 -18.794  12.950  1.00 21.59           H  
ATOM    300  HG  SER A 170      26.366 -18.161  15.167  1.00 24.06           H  
ATOM    301  N   GLY A 171      25.070 -16.308  11.621  1.00 18.82           N  
ATOM    302  CA  GLY A 171      24.543 -14.976  11.398  1.00 18.05           C  
ATOM    303  C   GLY A 171      23.180 -14.691  11.988  1.00 16.69           C  
ATOM    304  O   GLY A 171      22.333 -15.576  12.116  1.00 17.66           O  
ATOM    305  H   GLY A 171      24.657 -17.105  11.158  1.00 18.82           H  
ATOM    306  HA2 GLY A 171      24.478 -14.821  10.321  1.00 18.05           H  
ATOM    307  HA3 GLY A 171      25.247 -14.263  11.826  1.00 18.05           H  
ATOM    308  N   LYS A 172      22.984 -13.435  12.367  1.00 16.45           N  
ATOM    309  CA  LYS A 172      21.728 -12.975  12.925  1.00 16.51           C  
ATOM    310  C   LYS A 172      21.522 -11.535  12.430  1.00 17.54           C  
ATOM    311  O   LYS A 172      22.462 -10.846  12.095  1.00 13.56           O  
ATOM    312  CB  LYS A 172      21.790 -12.928  14.455  1.00 16.03           C  
ATOM    313  CG  LYS A 172      21.530 -14.236  15.186  1.00 18.64           C  
ATOM    314  CD  LYS A 172      21.592 -14.004  16.712  1.00 17.95           C  
ATOM    315  CE  LYS A 172      21.309 -15.293  17.500  1.00 22.24           C  
ATOM    316  NZ  LYS A 172      19.928 -15.833  17.261  1.00 22.34           N1+
ATOM    317  H   LYS A 172      23.740 -12.773  12.263  1.00 16.45           H  
ATOM    318  HA  LYS A 172      20.927 -13.649  12.623  1.00 16.51           H  
ATOM    319  HB2 LYS A 172      21.048 -12.206  14.795  1.00 16.03           H  
ATOM    320  HB3 LYS A 172      22.786 -12.584  14.736  1.00 16.03           H  
ATOM    321  HG2 LYS A 172      22.287 -14.967  14.900  1.00 18.64           H  
ATOM    322  HG3 LYS A 172      20.543 -14.611  14.916  1.00 18.64           H  
ATOM    323  HD2 LYS A 172      20.850 -13.254  16.984  1.00 17.95           H  
ATOM    324  HD3 LYS A 172      22.587 -13.643  16.973  1.00 17.95           H  
ATOM    325  HE2 LYS A 172      21.420 -15.081  18.564  1.00 22.24           H  
ATOM    326  HE3 LYS A 172      22.035 -16.049  17.203  1.00 22.24           H  
ATOM    327  HZ1 LYS A 172      19.244 -15.142  17.532  1.00 22.34           H  
ATOM    328  HZ2 LYS A 172      19.817 -16.050  16.281  1.00 22.34           H  
ATOM    329  HZ3 LYS A 172      19.795 -16.672  17.808  1.00 22.34           H  
ATOM    330  N   ALA A 173      20.261 -11.121  12.412  1.00 17.34           N  
ATOM    331  CA  ALA A 173      19.955  -9.773  12.014  1.00 17.88           C  
ATOM    332  C   ALA A 173      20.539  -8.979  13.195  1.00 16.40           C  
ATOM    333  O   ALA A 173      20.571  -9.479  14.323  1.00 15.05           O  
ATOM    334  CB  ALA A 173      18.409  -9.592  11.923  1.00 17.94           C  
ATOM    335  H   ALA A 173      19.518 -11.751  12.677  1.00 17.34           H  
ATOM    336  HA  ALA A 173      20.348  -9.473  11.043  1.00 17.88           H  
ATOM    337  HB1 ALA A 173      18.015 -10.222  11.126  1.00 17.94           H  
ATOM    338  HB2 ALA A 173      17.953  -9.877  12.871  1.00 17.94           H  
ATOM    339  HB3 ALA A 173      18.177  -8.548  11.709  1.00 17.94           H  
ATOM    340  N   TRP A 174      20.936  -7.737  12.933  1.00 15.13           N  
ATOM    341  CA  TRP A 174      21.520  -6.891  13.969  1.00 15.56           C  
ATOM    342  C   TRP A 174      20.705  -6.880  15.252  1.00 15.70           C  
ATOM    343  O   TRP A 174      21.278  -7.025  16.326  1.00 16.07           O  
ATOM    344  CB  TRP A 174      21.663  -5.458  13.455  1.00 12.87           C  
ATOM    345  CG  TRP A 174      22.501  -4.584  14.324  1.00 11.60           C  
ATOM    346  CD1 TRP A 174      23.829  -4.297  14.151  1.00  9.94           C  
ATOM    347  CD2 TRP A 174      22.069  -3.820  15.464  1.00 11.42           C  
ATOM    348  NE1 TRP A 174      24.246  -3.396  15.100  1.00 10.66           N  
ATOM    349  CE2 TRP A 174      23.187  -3.083  15.921  1.00 10.77           C  
ATOM    350  CE3 TRP A 174      20.846  -3.680  16.142  1.00 13.00           C  
ATOM    351  CZ2 TRP A 174      23.124  -2.216  17.026  1.00  9.61           C  
ATOM    352  CZ3 TRP A 174      20.782  -2.811  17.254  1.00 12.33           C  
ATOM    353  CH2 TRP A 174      21.923  -2.093  17.677  1.00 10.01           C  
ATOM    354  H   TRP A 174      20.831  -7.372  11.997  1.00 15.13           H  
ATOM    355  HA  TRP A 174      22.497  -7.314  14.203  1.00 15.56           H  
ATOM    356  HB2 TRP A 174      20.668  -5.018  13.384  1.00 12.87           H  
ATOM    357  HB3 TRP A 174      22.116  -5.492  12.464  1.00 12.87           H  
ATOM    358  HD1 TRP A 174      24.457  -4.719  13.380  1.00  9.94           H  
ATOM    359  HE1 TRP A 174      25.181  -3.022  15.182  1.00 10.66           H  
ATOM    360  HE3 TRP A 174      19.972  -4.226  15.819  1.00 13.00           H  
ATOM    361  HZ2 TRP A 174      23.994  -1.665  17.352  1.00  9.61           H  
ATOM    362  HZ3 TRP A 174      19.850  -2.694  17.787  1.00 12.33           H  
ATOM    363  HH2 TRP A 174      21.847  -1.434  18.529  1.00 10.01           H  
ATOM    364  N   ALA A 175      19.383  -6.714  15.148  1.00 14.44           N  
ATOM    365  CA  ALA A 175      18.545  -6.662  16.356  1.00 15.76           C  
ATOM    366  C   ALA A 175      18.718  -7.918  17.189  1.00 15.85           C  
ATOM    367  O   ALA A 175      18.904  -7.844  18.396  1.00 18.31           O  
ATOM    368  CB  ALA A 175      17.050  -6.474  16.000  1.00 13.46           C  
ATOM    369  H   ALA A 175      18.958  -6.623  14.236  1.00 14.44           H  
ATOM    370  HA  ALA A 175      18.873  -5.801  16.939  1.00 15.76           H  
ATOM    371  HB1 ALA A 175      16.927  -5.561  15.417  1.00 13.46           H  
ATOM    372  HB2 ALA A 175      16.705  -7.327  15.415  1.00 13.46           H  
ATOM    373  HB3 ALA A 175      16.464  -6.401  16.916  1.00 13.46           H  
ATOM    374  N   ASP A 176      18.645  -9.069  16.540  1.00 17.23           N  
ATOM    375  CA  ASP A 176      18.817 -10.349  17.215  1.00 18.51           C  
ATOM    376  C   ASP A 176      20.232 -10.446  17.781  1.00 18.32           C  
ATOM    377  O   ASP A 176      20.430 -10.932  18.896  1.00 20.38           O  
ATOM    378  CB  ASP A 176      18.551 -11.484  16.222  1.00 20.32           C  
ATOM    379  CG  ASP A 176      17.109 -11.492  15.745  1.00 22.04           C  
ATOM    380  OD1 ASP A 176      16.804 -12.097  14.691  1.00 24.65           O  
ATOM    381  OD2 ASP A 176      16.274 -10.889  16.442  1.00 20.34           O1-
ATOM    382  H   ASP A 176      18.464  -9.061  15.546  1.00 17.23           H  
ATOM    383  HA  ASP A 176      18.110 -10.429  18.041  1.00 18.51           H  
ATOM    384  HB2 ASP A 176      18.767 -12.435  16.709  1.00 20.32           H  
ATOM    385  HB3 ASP A 176      19.207 -11.360  15.361  1.00 20.32           H  
ATOM    386  N   ALA A 177      21.208  -9.961  17.019  1.00 15.69           N  
ATOM    387  CA  ALA A 177      22.594  -9.987  17.459  1.00 16.65           C  
ATOM    388  C   ALA A 177      22.737  -9.095  18.690  1.00 17.43           C  
ATOM    389  O   ALA A 177      23.432  -9.432  19.660  1.00 17.05           O  
ATOM    390  CB  ALA A 177      23.515  -9.482  16.337  1.00 16.56           C  
ATOM    391  H   ALA A 177      20.982  -9.566  16.117  1.00 15.69           H  
ATOM    392  HA  ALA A 177      22.879 -11.009  17.707  1.00 16.65           H  
ATOM    393  HB1 ALA A 177      23.405 -10.122  15.461  1.00 16.56           H  
ATOM    394  HB2 ALA A 177      23.242  -8.459  16.076  1.00 16.56           H  
ATOM    395  HB3 ALA A 177      24.550  -9.507  16.677  1.00 16.56           H  
ATOM    396  N   ASP A 178      22.074  -7.948  18.642  1.00 17.48           N  
ATOM    397  CA  ASP A 178      22.121  -7.002  19.743  1.00 17.96           C  
ATOM    398  C   ASP A 178      21.561  -7.644  20.997  1.00 18.38           C  
ATOM    399  O   ASP A 178      22.213  -7.670  22.047  1.00 18.02           O  
ATOM    400  CB  ASP A 178      21.307  -5.752  19.407  1.00 18.97           C  
ATOM    401  CG  ASP A 178      21.195  -4.798  20.584  1.00 22.18           C  
ATOM    402  OD1 ASP A 178      22.197  -4.600  21.302  1.00 23.40           O  
ATOM    403  OD2 ASP A 178      20.104  -4.233  20.797  1.00 27.04           O1-
ATOM    404  H   ASP A 178      21.526  -7.728  17.823  1.00 17.48           H  
ATOM    405  HA  ASP A 178      23.160  -6.716  19.911  1.00 17.96           H  
ATOM    406  HB2 ASP A 178      20.304  -6.058  19.108  1.00 18.97           H  
ATOM    407  HB3 ASP A 178      21.790  -5.232  18.580  1.00 18.97           H  
ATOM    408  N   ASN A 179      20.346  -8.162  20.882  1.00 18.16           N  
ATOM    409  CA  ASN A 179      19.696  -8.809  22.007  1.00 18.61           C  
ATOM    410  C   ASN A 179      20.555  -9.946  22.529  1.00 19.40           C  
ATOM    411  O   ASN A 179      20.648 -10.147  23.738  1.00 19.52           O  
ATOM    412  CB  ASN A 179      18.310  -9.332  21.608  1.00 22.01           C  
ATOM    413  CG  ASN A 179      17.707 -10.241  22.666  1.00 24.58           C  
ATOM    414  ND2 ASN A 179      17.914 -11.449  22.646  1.00 31.12           N  
ATOM    415  OD1 ASN A 179      16.975  -9.664  23.603  1.00 24.92           O  
ATOM    416  H   ASN A 179      19.864  -8.106  19.996  1.00 18.16           H  
ATOM    417  HA  ASN A 179      19.570  -8.071  22.800  1.00 18.61           H  
ATOM    418  HB2 ASN A 179      18.402  -9.891  20.677  1.00 22.01           H  
ATOM    419  HB3 ASN A 179      17.646  -8.481  21.457  1.00 22.01           H  
ATOM    420 HD21 ASN A 179      17.520 -12.041  23.364  1.00 31.12           H  
ATOM    421 HD22 ASN A 179      18.479 -11.853  21.913  1.00 31.12           H  
ATOM    422  N   TYR A 180      21.199 -10.686  21.629  1.00 18.61           N  
ATOM    423  CA  TYR A 180      22.046 -11.786  22.062  1.00 19.80           C  
ATOM    424  C   TYR A 180      23.145 -11.279  22.991  1.00 20.23           C  
ATOM    425  O   TYR A 180      23.302 -11.769  24.101  1.00 20.92           O  
ATOM    426  CB  TYR A 180      22.682 -12.474  20.864  1.00 20.46           C  
ATOM    427  CG  TYR A 180      23.538 -13.666  21.230  1.00 21.50           C  
ATOM    428  CD1 TYR A 180      22.986 -14.937  21.366  1.00 23.61           C  
ATOM    429  CD2 TYR A 180      24.899 -13.521  21.444  1.00 21.51           C  
ATOM    430  CE1 TYR A 180      23.792 -16.048  21.709  1.00 25.07           C  
ATOM    431  CE2 TYR A 180      25.706 -14.604  21.787  1.00 24.13           C  
ATOM    432  CZ  TYR A 180      25.155 -15.862  21.918  1.00 25.80           C  
ATOM    433  OH  TYR A 180      25.987 -16.912  22.252  1.00 26.85           O  
ATOM    434  H   TYR A 180      21.098 -10.484  20.644  1.00 18.61           H  
ATOM    435  HA  TYR A 180      21.422 -12.501  22.598  1.00 19.80           H  
ATOM    436  HB2 TYR A 180      23.307 -11.748  20.343  1.00 20.46           H  
ATOM    437  HB3 TYR A 180      21.887 -12.812  20.200  1.00 20.46           H  
ATOM    438  HD1 TYR A 180      21.927 -15.077  21.208  1.00 23.61           H  
ATOM    439  HD2 TYR A 180      25.347 -12.543  21.342  1.00 21.51           H  
ATOM    440  HE1 TYR A 180      23.353 -17.030  21.808  1.00 25.07           H  
ATOM    441  HE2 TYR A 180      26.763 -14.458  21.952  1.00 24.13           H  
ATOM    442  HH  TYR A 180      26.893 -16.825  21.946  1.00 26.85           H  
ATOM    443  N   CYS A 181      23.911 -10.293  22.550  1.00 20.29           N  
ATOM    444  CA  CYS A 181      24.979  -9.792  23.397  1.00 22.67           C  
ATOM    445  C   CYS A 181      24.473  -9.287  24.753  1.00 24.61           C  
ATOM    446  O   CYS A 181      25.116  -9.505  25.790  1.00 25.36           O  
ATOM    447  CB  CYS A 181      25.734  -8.664  22.691  1.00 19.69           C  
ATOM    448  SG  CYS A 181      26.689  -9.184  21.229  1.00 18.47           S  
ATOM    449  H   CYS A 181      23.755  -9.895  21.635  1.00 20.29           H  
ATOM    450  HA  CYS A 181      25.646 -10.633  23.584  1.00 22.67           H  
ATOM    451  HB2 CYS A 181      26.425  -8.218  23.407  1.00 19.69           H  
ATOM    452  HB3 CYS A 181      25.008  -7.916  22.373  1.00 19.69           H  
ATOM    453  N   ARG A 182      23.331  -8.602  24.743  1.00 25.43           N  
ATOM    454  CA  ARG A 182      22.774  -8.075  25.985  1.00 25.93           C  
ATOM    455  C   ARG A 182      22.402  -9.199  26.940  1.00 26.09           C  
ATOM    456  O   ARG A 182      22.655  -9.099  28.144  1.00 25.78           O  
ATOM    457  CB  ARG A 182      21.553  -7.170  25.708  1.00 26.77           C  
ATOM    458  CG  ARG A 182      21.947  -5.773  25.211  1.00 30.51           C  
ATOM    459  CD  ARG A 182      20.787  -4.799  25.008  1.00 33.18           C  
ATOM    460  NE  ARG A 182      19.958  -5.067  23.824  1.00 38.14           N  
ATOM    461  CZ  ARG A 182      18.814  -5.764  23.828  1.00 40.28           C  
ATOM    462  NH1 ARG A 182      18.342  -6.277  24.961  1.00 38.92           N  
ATOM    463  NH2 ARG A 182      18.138  -5.950  22.694  1.00 39.57           N1+
ATOM    464  H   ARG A 182      22.847  -8.446  23.870  1.00 25.43           H  
ATOM    465  HA  ARG A 182      23.546  -7.469  26.459  1.00 25.93           H  
ATOM    466  HB2 ARG A 182      20.983  -7.064  26.630  1.00 26.77           H  
ATOM    467  HB3 ARG A 182      20.932  -7.647  24.949  1.00 26.77           H  
ATOM    468  HG2 ARG A 182      22.461  -5.887  24.257  1.00 30.51           H  
ATOM    469  HG3 ARG A 182      22.628  -5.336  25.941  1.00 30.51           H  
ATOM    470  HD2 ARG A 182      21.199  -3.795  24.912  1.00 33.18           H  
ATOM    471  HD3 ARG A 182      20.146  -4.847  25.888  1.00 33.18           H  
ATOM    472  HE  ARG A 182      20.276  -4.698  22.940  1.00 38.14           H  
ATOM    473 HH11 ARG A 182      17.479  -6.802  24.957  1.00 38.92           H  
ATOM    474 HH12 ARG A 182      18.846  -6.141  25.826  1.00 38.92           H  
ATOM    475 HH21 ARG A 182      18.488  -5.565  21.828  1.00 39.57           H  
ATOM    476 HH22 ARG A 182      17.277  -6.477  22.700  1.00 39.57           H  
ATOM    477  N   LEU A 183      21.830 -10.278  26.410  1.00 25.78           N  
ATOM    478  CA  LEU A 183      21.431 -11.394  27.256  1.00 26.99           C  
ATOM    479  C   LEU A 183      22.644 -12.012  27.929  1.00 28.35           C  
ATOM    480  O   LEU A 183      22.514 -12.755  28.901  1.00 28.34           O  
ATOM    481  CB  LEU A 183      20.660 -12.443  26.446  1.00 26.08           C  
ATOM    482  CG  LEU A 183      19.139 -12.247  26.439  1.00 28.23           C  
ATOM    483  CD1 LEU A 183      18.784 -10.782  26.223  1.00 25.57           C  
ATOM    484  CD2 LEU A 183      18.522 -13.128  25.369  1.00 27.16           C  
ATOM    485  H   LEU A 183      21.671 -10.322  25.414  1.00 25.78           H  
ATOM    486  HA  LEU A 183      20.766 -11.016  28.033  1.00 26.99           H  
ATOM    487  HB2 LEU A 183      20.875 -13.425  26.867  1.00 26.08           H  
ATOM    488  HB3 LEU A 183      21.013 -12.404  25.415  1.00 26.08           H  
ATOM    489  HG  LEU A 183      18.734 -12.539  27.408  1.00 28.23           H  
ATOM    490 HD11 LEU A 183      19.224 -10.181  27.019  1.00 25.57           H  
ATOM    491 HD12 LEU A 183      19.174 -10.452  25.260  1.00 25.57           H  
ATOM    492 HD13 LEU A 183      17.701 -10.665  26.236  1.00 25.57           H  
ATOM    493 HD21 LEU A 183      18.919 -12.846  24.393  1.00 27.16           H  
ATOM    494 HD22 LEU A 183      18.764 -14.171  25.572  1.00 27.16           H  
ATOM    495 HD23 LEU A 183      17.440 -12.999  25.371  1.00 27.16           H  
ATOM    496  N   GLU A 184      23.827 -11.678  27.422  1.00 29.70           N  
ATOM    497  CA  GLU A 184      25.076 -12.181  27.984  1.00 31.23           C  
ATOM    498  C   GLU A 184      25.721 -11.099  28.854  1.00 30.76           C  
ATOM    499  O   GLU A 184      26.900 -11.175  29.210  1.00 30.37           O  
ATOM    500  CB  GLU A 184      26.038 -12.570  26.856  1.00 32.89           C  
ATOM    501  CG  GLU A 184      25.546 -13.696  25.944  1.00 35.66           C  
ATOM    502  CD  GLU A 184      25.525 -15.041  26.638  1.00 36.60           C  
ATOM    503  OE1 GLU A 184      26.612 -15.488  27.053  1.00 37.65           O  
ATOM    504  OE2 GLU A 184      24.434 -15.645  26.774  1.00 38.55           O1-
ATOM    505  H   GLU A 184      23.862 -11.058  26.625  1.00 29.70           H  
ATOM    506  HA  GLU A 184      24.864 -13.059  28.594  1.00 31.23           H  
ATOM    507  HB2 GLU A 184      26.978 -12.887  27.308  1.00 32.89           H  
ATOM    508  HB3 GLU A 184      26.211 -11.687  26.240  1.00 32.89           H  
ATOM    509  HG2 GLU A 184      26.207 -13.760  25.080  1.00 35.66           H  
ATOM    510  HG3 GLU A 184      24.535 -13.460  25.611  1.00 35.66           H  
ATOM    511  N   ASP A 185      24.943 -10.083  29.194  1.00 30.01           N  
ATOM    512  CA  ASP A 185      25.467  -8.999  30.004  1.00 29.58           C  
ATOM    513  C   ASP A 185      26.615  -8.324  29.277  1.00 27.10           C  
ATOM    514  O   ASP A 185      27.580  -7.860  29.885  1.00 24.91           O  
ATOM    515  CB  ASP A 185      25.943  -9.531  31.348  1.00 34.18           C  
ATOM    516  CG  ASP A 185      25.174  -8.934  32.487  1.00 38.78           C  
ATOM    517  OD1 ASP A 185      25.268  -7.694  32.663  1.00 41.28           O  
ATOM    518  OD2 ASP A 185      24.466  -9.700  33.182  1.00 43.53           O1-
ATOM    519  H   ASP A 185      23.981 -10.062  28.888  1.00 30.01           H  
ATOM    520  HA  ASP A 185      24.675  -8.271  30.177  1.00 29.58           H  
ATOM    521  HB2 ASP A 185      26.999  -9.289  31.469  1.00 34.18           H  
ATOM    522  HB3 ASP A 185      25.815 -10.614  31.364  1.00 34.18           H  
ATOM    523  N   ALA A 186      26.494  -8.273  27.958  1.00 24.88           N  
ATOM    524  CA  ALA A 186      27.514  -7.663  27.136  1.00 23.50           C  
ATOM    525  C   ALA A 186      26.828  -6.759  26.150  1.00 22.94           C  
ATOM    526  O   ALA A 186      25.625  -6.521  26.250  1.00 24.20           O  
ATOM    527  CB  ALA A 186      28.304  -8.738  26.405  1.00 24.07           C  
ATOM    528  H   ALA A 186      25.674  -8.668  27.520  1.00 24.88           H  
ATOM    529  HA  ALA A 186      28.210  -7.092  27.750  1.00 23.50           H  
ATOM    530  HB1 ALA A 186      28.787  -9.391  27.132  1.00 24.07           H  
ATOM    531  HB2 ALA A 186      27.628  -9.324  25.782  1.00 24.07           H  
ATOM    532  HB3 ALA A 186      29.061  -8.269  25.778  1.00 24.07           H  
ATOM    533  N   HIS A 187      27.594  -6.273  25.180  1.00 22.10           N  
ATOM    534  CA  HIS A 187      27.075  -5.382  24.161  1.00 19.61           C  
ATOM    535  C   HIS A 187      27.896  -5.581  22.898  1.00 18.59           C  
ATOM    536  O   HIS A 187      29.057  -5.989  22.965  1.00 15.16           O  
ATOM    537  CB  HIS A 187      27.197  -3.937  24.643  1.00 19.10           C  
ATOM    538  CG  HIS A 187      28.608  -3.508  24.896  1.00 19.84           C  
ATOM    539  ND1 HIS A 187      29.529  -3.356  23.880  1.00 21.16           N1+
ATOM    540  CD2 HIS A 187      29.254  -3.208  26.045  1.00 20.41           C  
ATOM    541  CE1 HIS A 187      30.688  -2.979  24.399  1.00 22.52           C  
ATOM    542  NE2 HIS A 187      30.548  -2.882  25.711  1.00 21.59           N  
ATOM    543  H   HIS A 187      28.570  -6.532  25.151  1.00 22.10           H  
ATOM    544  HA  HIS A 187      26.025  -5.597  23.961  1.00 19.61           H  
ATOM    545  HB2 HIS A 187      26.633  -3.834  25.570  1.00 19.10           H  
ATOM    546  HB3 HIS A 187      26.768  -3.284  23.883  1.00 19.10           H  
ATOM    547  HD1 HIS A 187      29.348  -3.508  22.898  1.00 21.16           H  
ATOM    548  HD2 HIS A 187      28.833  -3.221  27.039  1.00 20.41           H  
ATOM    549  HE2 HIS A 187      31.273  -2.613  26.361  1.00 21.59           H  
ATOM    550  HE1 HIS A 187      31.595  -2.784  23.845  1.00 22.52           H  
ATOM    551  N   LEU A 188      27.288  -5.307  21.745  1.00 16.92           N  
ATOM    552  CA  LEU A 188      28.000  -5.456  20.485  1.00 15.75           C  
ATOM    553  C   LEU A 188      29.304  -4.662  20.617  1.00 15.10           C  
ATOM    554  O   LEU A 188      29.334  -3.577  21.212  1.00 12.58           O  
ATOM    555  CB  LEU A 188      27.137  -4.943  19.323  1.00 16.63           C  
ATOM    556  CG  LEU A 188      25.908  -5.802  18.959  1.00 17.13           C  
ATOM    557  CD1 LEU A 188      25.064  -5.126  17.894  1.00 14.49           C  
ATOM    558  CD2 LEU A 188      26.377  -7.168  18.455  1.00 17.76           C  
ATOM    559  H   LEU A 188      26.328  -4.995  21.746  1.00 16.92           H  
ATOM    560  HA  LEU A 188      28.219  -6.502  20.270  1.00 15.75           H  
ATOM    561  HB2 LEU A 188      27.772  -4.878  18.439  1.00 16.63           H  
ATOM    562  HB3 LEU A 188      26.780  -3.947  19.588  1.00 16.63           H  
ATOM    563  HG  LEU A 188      25.295  -5.925  19.851  1.00 17.13           H  
ATOM    564 HD11 LEU A 188      24.731  -4.154  18.257  1.00 14.49           H  
ATOM    565 HD12 LEU A 188      25.658  -4.993  16.990  1.00 14.49           H  
ATOM    566 HD13 LEU A 188      24.197  -5.747  17.670  1.00 14.49           H  
ATOM    567 HD21 LEU A 188      26.989  -7.036  17.563  1.00 17.76           H  
ATOM    568 HD22 LEU A 188      26.966  -7.659  19.230  1.00 17.76           H  
ATOM    569 HD23 LEU A 188      25.510  -7.783  18.213  1.00 17.76           H  
ATOM    570  N   VAL A 189      30.382  -5.213  20.068  1.00 14.55           N  
ATOM    571  CA  VAL A 189      31.690  -4.583  20.173  1.00 14.44           C  
ATOM    572  C   VAL A 189      31.661  -3.103  19.859  1.00 15.49           C  
ATOM    573  O   VAL A 189      30.938  -2.663  18.954  1.00 16.18           O  
ATOM    574  CB  VAL A 189      32.739  -5.300  19.260  1.00 13.94           C  
ATOM    575  CG1 VAL A 189      32.415  -5.099  17.782  1.00 11.47           C  
ATOM    576  CG2 VAL A 189      34.132  -4.808  19.596  1.00 13.94           C  
ATOM    577  H   VAL A 189      30.291  -6.086  19.567  1.00 14.55           H  
ATOM    578  HA  VAL A 189      31.989  -4.688  21.215  1.00 14.44           H  
ATOM    579  HB  VAL A 189      32.696  -6.373  19.450  1.00 13.94           H  
ATOM    580 HG11 VAL A 189      31.419  -5.489  17.572  1.00 11.47           H  
ATOM    581 HG12 VAL A 189      32.446  -4.036  17.545  1.00 11.47           H  
ATOM    582 HG13 VAL A 189      33.148  -5.629  17.174  1.00 11.47           H  
ATOM    583 HG21 VAL A 189      34.193  -3.736  19.411  1.00 13.94           H  
ATOM    584 HG22 VAL A 189      34.344  -5.008  20.646  1.00 13.94           H  
ATOM    585 HG23 VAL A 189      34.861  -5.326  18.973  1.00 13.94           H  
ATOM    586  N   VAL A 190      32.446  -2.347  20.625  1.00 16.34           N  
ATOM    587  CA  VAL A 190      32.604  -0.895  20.501  1.00 16.90           C  
ATOM    588  C   VAL A 190      34.092  -0.615  20.279  1.00 19.18           C  
ATOM    589  O   VAL A 190      34.893  -0.767  21.187  1.00 19.98           O  
ATOM    590  CB  VAL A 190      32.167  -0.179  21.790  1.00 17.78           C  
ATOM    591  CG1 VAL A 190      32.503   1.308  21.697  1.00 19.87           C  
ATOM    592  CG2 VAL A 190      30.665  -0.360  22.005  1.00 17.65           C  
ATOM    593  H   VAL A 190      32.975  -2.812  21.350  1.00 16.34           H  
ATOM    594  HA  VAL A 190      31.989  -0.533  19.677  1.00 16.90           H  
ATOM    595  HB  VAL A 190      32.701  -0.614  22.634  1.00 17.78           H  
ATOM    596 HG11 VAL A 190      33.576   1.430  21.554  1.00 19.87           H  
ATOM    597 HG12 VAL A 190      31.971   1.749  20.854  1.00 19.87           H  
ATOM    598 HG13 VAL A 190      32.200   1.807  22.618  1.00 19.87           H  
ATOM    599 HG21 VAL A 190      30.123   0.072  21.164  1.00 17.65           H  
ATOM    600 HG22 VAL A 190      30.434  -1.423  22.078  1.00 17.65           H  
ATOM    601 HG23 VAL A 190      30.367   0.141  22.926  1.00 17.65           H  
ATOM    602  N   VAL A 191      34.460  -0.200  19.074  1.00 19.86           N  
ATOM    603  CA  VAL A 191      35.853   0.052  18.740  1.00 22.14           C  
ATOM    604  C   VAL A 191      36.296   1.507  18.935  1.00 24.58           C  
ATOM    605  O   VAL A 191      35.887   2.388  18.180  1.00 23.93           O  
ATOM    606  CB  VAL A 191      36.106  -0.347  17.291  1.00 21.57           C  
ATOM    607  CG1 VAL A 191      37.585  -0.357  17.003  1.00 21.58           C  
ATOM    608  CG2 VAL A 191      35.499  -1.703  17.024  1.00 22.40           C  
ATOM    609  H   VAL A 191      33.753  -0.056  18.368  1.00 19.86           H  
ATOM    610  HA  VAL A 191      36.440  -0.549  19.435  1.00 22.14           H  
ATOM    611  HB  VAL A 191      35.638   0.383  16.631  1.00 21.57           H  
ATOM    612 HG11 VAL A 191      37.997   0.635  17.186  1.00 21.58           H  
ATOM    613 HG12 VAL A 191      38.077  -1.081  17.653  1.00 21.58           H  
ATOM    614 HG13 VAL A 191      37.750  -0.633  15.961  1.00 21.58           H  
ATOM    615 HG21 VAL A 191      35.959  -2.442  17.680  1.00 22.40           H  
ATOM    616 HG22 VAL A 191      34.427  -1.665  17.216  1.00 22.40           H  
ATOM    617 HG23 VAL A 191      35.672  -1.980  15.985  1.00 22.40           H  
ATOM    618  N   THR A 192      37.159   1.751  19.922  1.00 25.80           N  
ATOM    619  CA  THR A 192      37.624   3.108  20.198  1.00 27.40           C  
ATOM    620  C   THR A 192      39.119   3.377  19.993  1.00 29.04           C  
ATOM    621  O   THR A 192      39.642   4.360  20.511  1.00 27.66           O  
ATOM    622  CB  THR A 192      37.274   3.530  21.627  1.00 27.70           C  
ATOM    623  OG1 THR A 192      37.904   2.626  22.543  1.00 28.62           O  
ATOM    624  CG2 THR A 192      35.742   3.518  21.840  1.00 25.97           C  
ATOM    625  H   THR A 192      37.496   0.986  20.488  1.00 25.80           H  
ATOM    626  HA  THR A 192      37.098   3.696  19.446  1.00 27.40           H  
ATOM    627  HB  THR A 192      37.631   4.544  21.802  1.00 27.70           H  
ATOM    628 HG21 THR A 192      35.273   4.208  21.138  1.00 25.97           H  
ATOM    629 HG22 THR A 192      35.360   2.511  21.670  1.00 25.97           H  
ATOM    630 HG23 THR A 192      35.515   3.826  22.860  1.00 25.97           H  
ATOM    631  HG1 THR A 192      37.567   1.746  22.361  1.00 28.62           H  
ATOM    632  N   SER A 193      39.806   2.521  19.241  1.00 30.60           N  
ATOM    633  CA  SER A 193      41.225   2.745  18.970  1.00 31.66           C  
ATOM    634  C   SER A 193      41.759   1.814  17.882  1.00 33.22           C  
ATOM    635  O   SER A 193      41.233   0.717  17.668  1.00 33.06           O  
ATOM    636  CB  SER A 193      42.045   2.565  20.247  1.00 31.49           C  
ATOM    637  OG  SER A 193      42.100   1.203  20.621  1.00 31.24           O  
ATOM    638  H   SER A 193      39.344   1.711  18.855  1.00 30.60           H  
ATOM    639  HA  SER A 193      41.323   3.769  18.610  1.00 31.66           H  
ATOM    640  HB2 SER A 193      41.584   3.138  21.052  1.00 31.49           H  
ATOM    641  HB3 SER A 193      43.058   2.930  20.076  1.00 31.49           H  
ATOM    642  HG  SER A 193      41.199   0.905  20.766  1.00 31.24           H  
ATOM    643  N   TRP A 194      42.801   2.267  17.190  1.00 34.11           N  
ATOM    644  CA  TRP A 194      43.420   1.484  16.129  1.00 34.95           C  
ATOM    645  C   TRP A 194      43.805   0.086  16.587  1.00 34.03           C  
ATOM    646  O   TRP A 194      43.622  -0.888  15.850  1.00 34.36           O  
ATOM    647  CB  TRP A 194      44.664   2.198  15.591  1.00 37.67           C  
ATOM    648  CG  TRP A 194      44.428   2.875  14.293  1.00 43.34           C  
ATOM    649  CD1 TRP A 194      44.590   4.211  14.011  1.00 45.30           C  
ATOM    650  CD2 TRP A 194      43.965   2.264  13.085  1.00 45.92           C  
ATOM    651  NE1 TRP A 194      44.252   4.462  12.701  1.00 46.12           N  
ATOM    652  CE2 TRP A 194      43.863   3.285  12.108  1.00 47.12           C  
ATOM    653  CE3 TRP A 194      43.620   0.952  12.730  1.00 46.49           C  
ATOM    654  CZ2 TRP A 194      43.435   3.034  10.804  1.00 47.78           C  
ATOM    655  CZ3 TRP A 194      43.194   0.701  11.429  1.00 47.14           C  
ATOM    656  CH2 TRP A 194      43.105   1.740  10.484  1.00 48.44           C  
ATOM    657  H   TRP A 194      43.174   3.180  17.407  1.00 34.11           H  
ATOM    658  HA  TRP A 194      42.675   1.387  15.340  1.00 34.95           H  
ATOM    659  HB2 TRP A 194      45.457   1.462  15.459  1.00 37.67           H  
ATOM    660  HB3 TRP A 194      44.979   2.945  16.320  1.00 37.67           H  
ATOM    661  HD1 TRP A 194      44.933   4.954  14.715  1.00 45.30           H  
ATOM    662  HE1 TRP A 194      44.284   5.365  12.248  1.00 46.12           H  
ATOM    663  HE3 TRP A 194      43.684   0.151  13.452  1.00 46.49           H  
ATOM    664  HZ2 TRP A 194      43.365   3.827  10.075  1.00 47.78           H  
ATOM    665  HZ3 TRP A 194      42.929  -0.305  11.141  1.00 47.14           H  
ATOM    666  HH2 TRP A 194      42.769   1.514   9.483  1.00 48.44           H  
ATOM    667  N   GLU A 195      44.336  -0.025  17.798  1.00 32.66           N  
ATOM    668  CA  GLU A 195      44.742  -1.325  18.299  1.00 31.48           C  
ATOM    669  C   GLU A 195      43.535  -2.232  18.518  1.00 29.69           C  
ATOM    670  O   GLU A 195      43.626  -3.441  18.291  1.00 28.97           O  
ATOM    671  CB  GLU A 195      45.552  -1.177  19.595  1.00 34.02           C  
ATOM    672  CG  GLU A 195      44.770  -0.688  20.807  1.00 38.01           C  
ATOM    673  CD  GLU A 195      44.000  -1.812  21.505  1.00 41.64           C  
ATOM    674  OE1 GLU A 195      43.240  -1.528  22.472  1.00 42.42           O  
ATOM    675  OE2 GLU A 195      44.165  -2.980  21.081  1.00 41.42           O1-
ATOM    676  H   GLU A 195      44.458   0.797  18.372  1.00 32.66           H  
ATOM    677  HA  GLU A 195      45.380  -1.792  17.548  1.00 31.48           H  
ATOM    678  HB2 GLU A 195      46.358  -0.467  19.408  1.00 34.02           H  
ATOM    679  HB3 GLU A 195      45.975  -2.151  19.840  1.00 34.02           H  
ATOM    680  HG2 GLU A 195      44.059   0.070  20.480  1.00 38.01           H  
ATOM    681  HG3 GLU A 195      45.468  -0.249  21.519  1.00 38.01           H  
ATOM    682  N   GLU A 196      42.405  -1.665  18.953  1.00 27.12           N  
ATOM    683  CA  GLU A 196      41.217  -2.484  19.173  1.00 24.23           C  
ATOM    684  C   GLU A 196      40.653  -2.928  17.822  1.00 23.78           C  
ATOM    685  O   GLU A 196      40.169  -4.051  17.666  1.00 22.83           O  
ATOM    686  CB  GLU A 196      40.150  -1.726  19.977  1.00 24.25           C  
ATOM    687  CG  GLU A 196      38.992  -2.641  20.412  1.00 21.43           C  
ATOM    688  CD  GLU A 196      38.001  -2.001  21.380  1.00 21.34           C  
ATOM    689  OE1 GLU A 196      37.144  -2.747  21.917  1.00 22.18           O  
ATOM    690  OE2 GLU A 196      38.067  -0.774  21.600  1.00 20.16           O1-
ATOM    691  H   GLU A 196      42.374  -0.671  19.129  1.00 27.12           H  
ATOM    692  HA  GLU A 196      41.501  -3.359  19.758  1.00 24.23           H  
ATOM    693  HB2 GLU A 196      39.749  -0.922  19.359  1.00 24.25           H  
ATOM    694  HB3 GLU A 196      40.616  -1.302  20.867  1.00 24.25           H  
ATOM    695  HG2 GLU A 196      39.418  -3.521  20.896  1.00 21.43           H  
ATOM    696  HG3 GLU A 196      38.446  -2.946  19.520  1.00 21.43           H  
ATOM    697  N   GLN A 197      40.726  -2.037  16.843  1.00 22.72           N  
ATOM    698  CA  GLN A 197      40.264  -2.353  15.500  1.00 23.42           C  
ATOM    699  C   GLN A 197      41.145  -3.486  14.965  1.00 24.75           C  
ATOM    700  O   GLN A 197      40.646  -4.525  14.531  1.00 26.15           O  
ATOM    701  CB  GLN A 197      40.384  -1.107  14.599  1.00 20.48           C  
ATOM    702  CG  GLN A 197      40.330  -1.346  13.077  1.00 20.27           C  
ATOM    703  CD  GLN A 197      38.932  -1.637  12.521  1.00 19.87           C  
ATOM    704  OE1 GLN A 197      37.944  -0.990  12.892  1.00 20.20           O  
ATOM    705  NE2 GLN A 197      38.853  -2.600  11.605  1.00 16.23           N  
ATOM    706  H   GLN A 197      41.110  -1.123  17.033  1.00 22.72           H  
ATOM    707  HA  GLN A 197      39.219  -2.660  15.511  1.00 23.42           H  
ATOM    708  HB2 GLN A 197      41.336  -0.627  14.825  1.00 20.48           H  
ATOM    709  HB3 GLN A 197      39.567  -0.434  14.857  1.00 20.48           H  
ATOM    710  HG2 GLN A 197      40.971  -2.196  12.843  1.00 20.27           H  
ATOM    711  HG3 GLN A 197      40.713  -0.454  12.580  1.00 20.27           H  
ATOM    712 HE21 GLN A 197      39.683  -3.104  11.329  1.00 16.23           H  
ATOM    713 HE22 GLN A 197      37.962  -2.826  11.185  1.00 16.23           H  
ATOM    714  N   LYS A 198      42.460  -3.293  15.007  1.00 25.59           N  
ATOM    715  CA  LYS A 198      43.368  -4.318  14.505  1.00 27.66           C  
ATOM    716  C   LYS A 198      43.052  -5.648  15.183  1.00 25.90           C  
ATOM    717  O   LYS A 198      43.007  -6.705  14.558  1.00 26.45           O  
ATOM    718  CB  LYS A 198      44.825  -3.941  14.791  1.00 30.11           C  
ATOM    719  CG  LYS A 198      45.597  -3.354  13.615  1.00 33.41           C  
ATOM    720  CD  LYS A 198      45.488  -1.848  13.562  1.00 36.72           C  
ATOM    721  CE  LYS A 198      46.533  -1.256  12.619  1.00 40.13           C  
ATOM    722  NZ  LYS A 198      46.533   0.261  12.602  1.00 41.71           N1+
ATOM    723  H   LYS A 198      42.831  -2.434  15.387  1.00 25.59           H  
ATOM    724  HA  LYS A 198      43.233  -4.404  13.426  1.00 27.66           H  
ATOM    725  HB2 LYS A 198      45.346  -4.840  15.119  1.00 30.11           H  
ATOM    726  HB3 LYS A 198      44.829  -3.205  15.595  1.00 30.11           H  
ATOM    727  HG2 LYS A 198      45.196  -3.769  12.690  1.00 33.41           H  
ATOM    728  HG3 LYS A 198      46.647  -3.628  13.712  1.00 33.41           H  
ATOM    729  HD2 LYS A 198      45.643  -1.445  14.563  1.00 36.72           H  
ATOM    730  HD3 LYS A 198      44.494  -1.575  13.210  1.00 36.72           H  
ATOM    731  HE2 LYS A 198      46.329  -1.612  11.609  1.00 40.13           H  
ATOM    732  HE3 LYS A 198      47.518  -1.599  12.934  1.00 40.13           H  
ATOM    733  HZ1 LYS A 198      45.626   0.595  12.312  1.00 41.71           H  
ATOM    734  HZ2 LYS A 198      46.739   0.607  13.528  1.00 41.71           H  
ATOM    735  HZ3 LYS A 198      47.236   0.590  11.956  1.00 41.71           H  
ATOM    736  N   PHE A 199      42.832  -5.583  16.479  1.00 24.33           N  
ATOM    737  CA  PHE A 199      42.521  -6.776  17.238  1.00 24.16           C  
ATOM    738  C   PHE A 199      41.265  -7.519  16.740  1.00 24.59           C  
ATOM    739  O   PHE A 199      41.207  -8.758  16.776  1.00 25.29           O  
ATOM    740  CB  PHE A 199      42.366  -6.412  18.713  1.00 22.37           C  
ATOM    741  CG  PHE A 199      41.798  -7.523  19.546  1.00 22.02           C  
ATOM    742  CD1 PHE A 199      40.457  -7.514  19.924  1.00 22.26           C  
ATOM    743  CD2 PHE A 199      42.591  -8.588  19.934  1.00 21.12           C  
ATOM    744  CE1 PHE A 199      39.924  -8.559  20.669  1.00 23.76           C  
ATOM    745  CE2 PHE A 199      42.067  -9.641  20.684  1.00 21.56           C  
ATOM    746  CZ  PHE A 199      40.732  -9.625  21.054  1.00 22.42           C  
ATOM    747  H   PHE A 199      42.881  -4.690  16.950  1.00 24.33           H  
ATOM    748  HA  PHE A 199      43.352  -7.467  17.096  1.00 24.16           H  
ATOM    749  HB2 PHE A 199      41.703  -5.550  18.788  1.00 22.37           H  
ATOM    750  HB3 PHE A 199      43.348  -6.151  19.109  1.00 22.37           H  
ATOM    751  HD1 PHE A 199      39.825  -6.687  19.634  1.00 22.26           H  
ATOM    752  HD2 PHE A 199      43.633  -8.604  19.651  1.00 21.12           H  
ATOM    753  HE1 PHE A 199      38.881  -8.545  20.950  1.00 23.76           H  
ATOM    754  HE2 PHE A 199      42.700 -10.466  20.975  1.00 21.56           H  
ATOM    755  HZ  PHE A 199      40.321 -10.434  21.639  1.00 22.42           H  
ATOM    756  N   VAL A 200      40.256  -6.778  16.290  1.00 22.22           N  
ATOM    757  CA  VAL A 200      39.039  -7.413  15.808  1.00 20.55           C  
ATOM    758  C   VAL A 200      39.146  -7.954  14.386  1.00 21.04           C  
ATOM    759  O   VAL A 200      38.624  -9.036  14.099  1.00 20.77           O  
ATOM    760  CB  VAL A 200      37.858  -6.458  15.894  1.00 21.85           C  
ATOM    761  CG1 VAL A 200      36.615  -7.085  15.237  1.00 20.36           C  
ATOM    762  CG2 VAL A 200      37.598  -6.144  17.346  1.00 19.30           C  
ATOM    763  H   VAL A 200      40.335  -5.771  16.284  1.00 22.22           H  
ATOM    764  HA  VAL A 200      38.882  -8.269  16.465  1.00 20.55           H  
ATOM    765  HB  VAL A 200      38.085  -5.535  15.359  1.00 21.85           H  
ATOM    766 HG11 VAL A 200      36.825  -7.297  14.188  1.00 20.36           H  
ATOM    767 HG12 VAL A 200      36.361  -8.012  15.751  1.00 20.36           H  
ATOM    768 HG13 VAL A 200      35.777  -6.391  15.306  1.00 20.36           H  
ATOM    769 HG21 VAL A 200      37.371  -7.066  17.882  1.00 19.30           H  
ATOM    770 HG22 VAL A 200      38.482  -5.679  17.781  1.00 19.30           H  
ATOM    771 HG23 VAL A 200      36.752  -5.461  17.424  1.00 19.30           H  
ATOM    772  N   GLN A 201      39.832  -7.234  13.501  1.00 21.09           N  
ATOM    773  CA  GLN A 201      39.963  -7.715  12.124  1.00 21.80           C  
ATOM    774  C   GLN A 201      40.648  -9.056  12.142  1.00 21.38           C  
ATOM    775  O   GLN A 201      40.351  -9.932  11.329  1.00 19.76           O  
ATOM    776  CB  GLN A 201      40.798  -6.772  11.263  1.00 22.30           C  
ATOM    777  CG  GLN A 201      40.258  -5.358  11.176  1.00 26.53           C  
ATOM    778  CD  GLN A 201      41.108  -4.496  10.274  1.00 27.11           C  
ATOM    779  OE1 GLN A 201      41.001  -3.265  10.266  1.00 29.10           O  
ATOM    780  NE2 GLN A 201      41.962  -5.147   9.496  1.00 28.29           N  
ATOM    781  H   GLN A 201      40.259  -6.361  13.777  1.00 21.09           H  
ATOM    782  HA  GLN A 201      38.961  -7.778  11.698  1.00 21.80           H  
ATOM    783  HB2 GLN A 201      40.844  -7.181  10.254  1.00 22.30           H  
ATOM    784  HB3 GLN A 201      41.803  -6.727  11.683  1.00 22.30           H  
ATOM    785  HG2 GLN A 201      40.246  -4.921  12.175  1.00 26.53           H  
ATOM    786  HG3 GLN A 201      39.242  -5.390  10.781  1.00 26.53           H  
ATOM    787 HE21 GLN A 201      42.559  -4.636   8.863  1.00 28.29           H  
ATOM    788 HE22 GLN A 201      42.014  -6.155   9.537  1.00 28.29           H  
ATOM    789  N   HIS A 202      41.577  -9.202  13.079  1.00 20.56           N  
ATOM    790  CA  HIS A 202      42.335 -10.423  13.206  1.00 21.27           C  
ATOM    791  C   HIS A 202      41.459 -11.638  13.443  1.00 20.38           C  
ATOM    792  O   HIS A 202      41.688 -12.681  12.849  1.00 20.78           O  
ATOM    793  CB  HIS A 202      43.343 -10.302  14.350  1.00 23.59           C  
ATOM    794  CG  HIS A 202      44.082 -11.570  14.639  1.00 24.81           C  
ATOM    795  ND1 HIS A 202      45.027 -12.092  13.783  1.00 25.92           N  
ATOM    796  CD2 HIS A 202      44.015 -12.421  15.690  1.00 26.98           C  
ATOM    797  CE1 HIS A 202      45.516 -13.208  14.301  1.00 28.18           C  
ATOM    798  NE2 HIS A 202      44.919 -13.428  15.458  1.00 25.65           N  
ATOM    799  H   HIS A 202      41.757  -8.440  13.718  1.00 20.56           H  
ATOM    800  HA  HIS A 202      42.852 -10.567  12.257  1.00 21.27           H  
ATOM    801  HB2 HIS A 202      42.807 -10.004  15.250  1.00 23.59           H  
ATOM    802  HB3 HIS A 202      44.069  -9.533  14.088  1.00 23.59           H  
ATOM    803  HD2 HIS A 202      43.370 -12.326  16.551  1.00 26.98           H  
ATOM    804  HE2 HIS A 202      45.098 -14.209  16.073  1.00 25.65           H  
ATOM    805  HE1 HIS A 202      46.275 -13.832  13.853  1.00 28.18           H  
ATOM    806  N   HIS A 203      40.457 -11.509  14.305  1.00 21.94           N  
ATOM    807  CA  HIS A 203      39.584 -12.636  14.619  1.00 21.69           C  
ATOM    808  C   HIS A 203      38.375 -12.892  13.699  1.00 22.31           C  
ATOM    809  O   HIS A 203      37.875 -14.017  13.643  1.00 23.41           O  
ATOM    810  CB  HIS A 203      39.090 -12.526  16.073  1.00 22.21           C  
ATOM    811  CG  HIS A 203      40.121 -12.896  17.096  1.00 25.54           C  
ATOM    812  CD2 HIS A 203      40.987 -11.979  17.657  1.00 26.78           C  
ATOM    813  ND1 HIS A 203      40.458 -14.099  17.628  1.00 24.53           N1+
ATOM    814  NE2 HIS A 203      41.814 -12.598  18.483  1.00 25.07           N  
ATOM    815  CE1 HIS A 203      41.513 -13.885  18.482  1.00 25.37           C  
ATOM    816  H   HIS A 203      40.296 -10.617  14.752  1.00 21.94           H  
ATOM    817  HA  HIS A 203      40.230 -13.497  14.449  1.00 21.69           H  
ATOM    818  HB2 HIS A 203      38.233 -13.189  16.195  1.00 22.21           H  
ATOM    819  HB3 HIS A 203      38.782 -11.497  16.254  1.00 22.21           H  
ATOM    820  HD1 HIS A 203      39.985 -15.047  17.420  1.00 24.53           H  
ATOM    821  HD2 HIS A 203      40.989 -10.987  17.466  1.00 26.78           H  
ATOM    822  HE2 HIS A 203      42.600 -12.132  19.059  1.00 25.07           H  
ATOM    823  HE1 HIS A 203      41.983 -14.597  19.022  1.00 25.37           H  
ATOM    824  N   ILE A 204      37.882 -11.878  12.993  1.00 19.68           N  
ATOM    825  CA  ILE A 204      36.716 -12.104  12.149  1.00 19.83           C  
ATOM    826  C   ILE A 204      37.122 -12.511  10.743  1.00 20.43           C  
ATOM    827  O   ILE A 204      36.417 -13.269  10.067  1.00 18.62           O  
ATOM    828  CB  ILE A 204      35.820 -10.850  12.067  1.00 19.82           C  
ATOM    829  CG1 ILE A 204      36.628  -9.678  11.528  1.00 19.46           C  
ATOM    830  CG2 ILE A 204      35.276 -10.501  13.449  1.00 18.73           C  
ATOM    831  CD1 ILE A 204      35.813  -8.413  11.352  1.00 20.18           C  
ATOM    832  H   ILE A 204      38.310 -10.964  13.042  1.00 19.68           H  
ATOM    833  HA  ILE A 204      36.152 -12.914  12.611  1.00 19.83           H  
ATOM    834  HB  ILE A 204      34.985 -11.057  11.398  1.00 19.82           H  
ATOM    835 HG12 ILE A 204      37.041  -9.960  10.560  1.00 19.46           H  
ATOM    836 HG13 ILE A 204      37.442  -9.471  12.223  1.00 19.46           H  
ATOM    837 HG21 ILE A 204      34.696 -11.339  13.834  1.00 18.73           H  
ATOM    838 HG22 ILE A 204      36.105 -10.292  14.125  1.00 18.73           H  
ATOM    839 HG23 ILE A 204      34.637  -9.620  13.376  1.00 18.73           H  
ATOM    840 HD11 ILE A 204      34.994  -8.602  10.658  1.00 20.18           H  
ATOM    841 HD12 ILE A 204      35.409  -8.103  12.316  1.00 20.18           H  
ATOM    842 HD13 ILE A 204      36.450  -7.622  10.954  1.00 20.18           H  
ATOM    843  N   GLY A 205      38.274 -12.020  10.311  1.00 20.82           N  
ATOM    844  CA  GLY A 205      38.750 -12.360   8.993  1.00 21.29           C  
ATOM    845  C   GLY A 205      37.965 -11.582   7.966  1.00 23.07           C  
ATOM    846  O   GLY A 205      37.330 -10.578   8.299  1.00 21.80           O  
ATOM    847  H   GLY A 205      38.818 -11.409  10.904  1.00 20.82           H  
ATOM    848  HA2 GLY A 205      38.617 -13.429   8.821  1.00 21.29           H  
ATOM    849  HA3 GLY A 205      39.808 -12.109   8.910  1.00 21.29           H  
ATOM    850  N   PRO A 206      37.979 -12.029   6.703  1.00 23.24           N  
ATOM    851  CA  PRO A 206      37.263 -11.367   5.608  1.00 23.49           C  
ATOM    852  C   PRO A 206      35.768 -11.710   5.605  1.00 23.09           C  
ATOM    853  O   PRO A 206      35.253 -12.204   4.615  1.00 23.89           O  
ATOM    854  CB  PRO A 206      37.979 -11.910   4.379  1.00 24.32           C  
ATOM    855  CG  PRO A 206      38.200 -13.360   4.781  1.00 23.66           C  
ATOM    856  CD  PRO A 206      38.717 -13.211   6.215  1.00 22.71           C  
ATOM    857  HA  PRO A 206      37.281 -10.279   5.673  1.00 23.49           H  
ATOM    858  HB2 PRO A 206      38.924 -11.395   4.206  1.00 24.32           H  
ATOM    859  HB3 PRO A 206      37.356 -11.834   3.488  1.00 24.32           H  
ATOM    860  HG2 PRO A 206      38.939 -13.842   4.140  1.00 23.66           H  
ATOM    861  HG3 PRO A 206      37.269 -13.927   4.752  1.00 23.66           H  
ATOM    862  HD2 PRO A 206      38.485 -14.094   6.811  1.00 22.71           H  
ATOM    863  HD3 PRO A 206      39.793 -13.036   6.229  1.00 22.71           H  
ATOM    864  N   VAL A 207      35.079 -11.431   6.705  1.00 22.52           N  
ATOM    865  CA  VAL A 207      33.655 -11.754   6.816  1.00 21.03           C  
ATOM    866  C   VAL A 207      32.833 -10.581   7.335  1.00 19.75           C  
ATOM    867  O   VAL A 207      33.166  -9.994   8.362  1.00 20.39           O  
ATOM    868  CB  VAL A 207      33.457 -12.929   7.781  1.00 20.63           C  
ATOM    869  CG1 VAL A 207      31.975 -13.231   7.939  1.00 18.38           C  
ATOM    870  CG2 VAL A 207      34.225 -14.132   7.276  1.00 21.51           C  
ATOM    871  H   VAL A 207      35.546 -10.987   7.482  1.00 22.52           H  
ATOM    872  HA  VAL A 207      33.313 -12.006   5.812  1.00 21.03           H  
ATOM    873  HB  VAL A 207      33.846 -12.668   8.766  1.00 20.63           H  
ATOM    874 HG11 VAL A 207      31.464 -12.351   8.329  1.00 18.38           H  
ATOM    875 HG12 VAL A 207      31.553 -13.496   6.969  1.00 18.38           H  
ATOM    876 HG13 VAL A 207      31.846 -14.063   8.631  1.00 18.38           H  
ATOM    877 HG21 VAL A 207      33.853 -14.413   6.291  1.00 21.51           H  
ATOM    878 HG22 VAL A 207      35.284 -13.885   7.209  1.00 21.51           H  
ATOM    879 HG23 VAL A 207      34.089 -14.965   7.966  1.00 21.51           H  
ATOM    880  N   ASN A 208      31.763 -10.240   6.632  1.00 17.11           N  
ATOM    881  CA  ASN A 208      30.912  -9.136   7.060  1.00 16.20           C  
ATOM    882  C   ASN A 208      30.454  -9.426   8.488  1.00 15.77           C  
ATOM    883  O   ASN A 208      29.846 -10.471   8.738  1.00 15.26           O  
ATOM    884  CB  ASN A 208      29.717  -9.025   6.125  1.00 14.31           C  
ATOM    885  CG  ASN A 208      30.101  -8.495   4.767  1.00 14.07           C  
ATOM    886  ND2 ASN A 208      29.640  -8.999   3.739  1.00 16.37           N  
ATOM    887  OD1 ASN A 208      30.941  -7.465   4.747  1.00  9.56           O  
ATOM    888  H   ASN A 208      31.534 -10.750   5.791  1.00 17.11           H  
ATOM    889  HA  ASN A 208      31.455  -8.191   7.032  1.00 16.20           H  
ATOM    890  HB2 ASN A 208      28.985  -8.351   6.570  1.00 14.31           H  
ATOM    891  HB3 ASN A 208      29.274 -10.013   6.003  1.00 14.31           H  
ATOM    892 HD21 ASN A 208      29.899  -8.630   2.835  1.00 16.37           H  
ATOM    893 HD22 ASN A 208      29.005  -9.781   3.802  1.00 16.37           H  
ATOM    894  N   THR A 209      30.737  -8.500   9.409  1.00 14.39           N  
ATOM    895  CA  THR A 209      30.400  -8.677  10.827  1.00 11.92           C  
ATOM    896  C   THR A 209      29.844  -7.451  11.550  1.00 12.12           C  
ATOM    897  O   THR A 209      30.491  -6.400  11.608  1.00 11.17           O  
ATOM    898  CB  THR A 209      31.633  -9.149  11.589  1.00 11.30           C  
ATOM    899  OG1 THR A 209      32.188 -10.272  10.900  1.00 13.32           O  
ATOM    900  CG2 THR A 209      31.268  -9.555  13.029  1.00 10.64           C  
ATOM    901  H   THR A 209      31.198  -7.649   9.120  1.00 14.39           H  
ATOM    902  HA  THR A 209      29.594  -9.411  10.817  1.00 11.92           H  
ATOM    903  HB  THR A 209      32.356  -8.335  11.641  1.00 11.30           H  
ATOM    904 HG21 THR A 209      30.836  -8.701  13.550  1.00 10.64           H  
ATOM    905 HG22 THR A 209      30.545 -10.370  13.005  1.00 10.64           H  
ATOM    906 HG23 THR A 209      32.167  -9.883  13.553  1.00 10.64           H  
ATOM    907  HG1 THR A 209      32.419  -9.984  10.014  1.00 13.32           H  
ATOM    908  N   TRP A 210      28.656  -7.605  12.122  1.00  9.33           N  
ATOM    909  CA  TRP A 210      28.001  -6.516  12.848  1.00 12.02           C  
ATOM    910  C   TRP A 210      28.784  -5.993  14.067  1.00 11.70           C  
ATOM    911  O   TRP A 210      29.367  -6.784  14.802  1.00 10.82           O  
ATOM    912  CB  TRP A 210      26.639  -6.985  13.374  1.00 10.70           C  
ATOM    913  CG  TRP A 210      25.568  -7.251  12.342  1.00  9.86           C  
ATOM    914  CD1 TRP A 210      24.743  -8.337  12.295  1.00 10.76           C  
ATOM    915  CD2 TRP A 210      25.151  -6.387  11.284  1.00  7.40           C  
ATOM    916  NE1 TRP A 210      23.834  -8.204  11.272  1.00 12.10           N  
ATOM    917  CE2 TRP A 210      24.061  -7.011  10.636  1.00 10.89           C  
ATOM    918  CE3 TRP A 210      25.590  -5.144  10.822  1.00  9.16           C  
ATOM    919  CZ2 TRP A 210      23.403  -6.436   9.553  1.00  6.54           C  
ATOM    920  CZ3 TRP A 210      24.944  -4.568   9.750  1.00  7.67           C  
ATOM    921  CH2 TRP A 210      23.857  -5.213   9.123  1.00 11.21           C  
ATOM    922  H   TRP A 210      28.191  -8.498  12.055  1.00  9.33           H  
ATOM    923  HA  TRP A 210      27.923  -5.707  12.121  1.00 12.02           H  
ATOM    924  HB2 TRP A 210      26.263  -6.216  14.049  1.00 10.70           H  
ATOM    925  HB3 TRP A 210      26.800  -7.908  13.930  1.00 10.70           H  
ATOM    926  HD1 TRP A 210      24.797  -9.181  12.967  1.00 10.76           H  
ATOM    927  HE1 TRP A 210      23.118  -8.874  11.029  1.00 12.10           H  
ATOM    928  HE3 TRP A 210      26.421  -4.643  11.296  1.00  9.16           H  
ATOM    929  HZ2 TRP A 210      22.572  -6.929   9.072  1.00  6.54           H  
ATOM    930  HZ3 TRP A 210      25.276  -3.608   9.384  1.00  7.67           H  
ATOM    931  HH2 TRP A 210      23.371  -4.734   8.286  1.00 11.21           H  
ATOM    932  N   MET A 211      28.748  -4.680  14.306  1.00 10.91           N  
ATOM    933  CA  MET A 211      29.406  -4.100  15.486  1.00 12.63           C  
ATOM    934  C   MET A 211      28.355  -3.269  16.224  1.00 14.40           C  
ATOM    935  O   MET A 211      27.263  -3.054  15.700  1.00 17.44           O  
ATOM    936  CB  MET A 211      30.587  -3.212  15.097  1.00 12.82           C  
ATOM    937  CG  MET A 211      30.213  -1.814  14.567  1.00 11.62           C  
ATOM    938  SD  MET A 211      31.696  -0.935  13.982  1.00 15.03           S  
ATOM    939  CE  MET A 211      31.974  -1.642  12.433  1.00  7.16           C  
ATOM    940  H   MET A 211      28.260  -4.073  13.663  1.00 10.91           H  
ATOM    941  HA  MET A 211      29.801  -4.899  16.115  1.00 12.63           H  
ATOM    942  HB2 MET A 211      31.154  -3.726  14.320  1.00 12.82           H  
ATOM    943  HB3 MET A 211      31.215  -3.081  15.978  1.00 12.82           H  
ATOM    944  HG2 MET A 211      29.748  -1.239  15.368  1.00 11.62           H  
ATOM    945  HG3 MET A 211      29.510  -1.920  13.741  1.00 11.62           H  
ATOM    946  HE1 MET A 211      32.959  -2.109  12.418  1.00  7.16           H  
ATOM    947  HE2 MET A 211      31.211  -2.395  12.236  1.00  7.16           H  
ATOM    948  HE3 MET A 211      31.927  -0.868  11.667  1.00  7.16           H  
ATOM    949  N   GLY A 212      28.680  -2.768  17.411  1.00 13.99           N  
ATOM    950  CA  GLY A 212      27.693  -2.023  18.176  1.00 14.39           C  
ATOM    951  C   GLY A 212      27.471  -0.587  17.760  1.00 15.13           C  
ATOM    952  O   GLY A 212      27.359   0.309  18.608  1.00 14.09           O  
ATOM    953  H   GLY A 212      29.609  -2.905  17.781  1.00 13.99           H  
ATOM    954  HA2 GLY A 212      28.013  -2.021  19.218  1.00 14.39           H  
ATOM    955  HA3 GLY A 212      26.741  -2.546  18.090  1.00 14.39           H  
ATOM    956  N   LEU A 213      27.379  -0.366  16.455  1.00 14.81           N  
ATOM    957  CA  LEU A 213      27.202   0.979  15.920  1.00 14.35           C  
ATOM    958  C   LEU A 213      26.016   1.016  14.945  1.00 15.39           C  
ATOM    959  O   LEU A 213      25.906   0.179  14.040  1.00 16.69           O  
ATOM    960  CB  LEU A 213      28.504   1.421  15.229  1.00 12.01           C  
ATOM    961  CG  LEU A 213      28.572   2.784  14.529  1.00 13.08           C  
ATOM    962  CD1 LEU A 213      28.384   3.908  15.554  1.00 14.04           C  
ATOM    963  CD2 LEU A 213      29.922   2.934  13.814  1.00  9.03           C  
ATOM    964  H   LEU A 213      27.433  -1.148  15.817  1.00 14.81           H  
ATOM    965  HA  LEU A 213      26.982   1.671  16.732  1.00 14.35           H  
ATOM    966  HB2 LEU A 213      28.732   0.667  14.476  1.00 12.01           H  
ATOM    967  HB3 LEU A 213      29.282   1.419  15.993  1.00 12.01           H  
ATOM    968  HG  LEU A 213      27.774   2.849  13.790  1.00 13.08           H  
ATOM    969 HD11 LEU A 213      27.417   3.796  16.044  1.00 14.04           H  
ATOM    970 HD12 LEU A 213      29.177   3.855  16.301  1.00 14.04           H  
ATOM    971 HD13 LEU A 213      28.426   4.873  15.048  1.00 14.04           H  
ATOM    972 HD21 LEU A 213      30.729   2.871  14.544  1.00  9.03           H  
ATOM    973 HD22 LEU A 213      30.034   2.137  13.079  1.00  9.03           H  
ATOM    974 HD23 LEU A 213      29.962   3.901  13.311  1.00  9.03           H  
ATOM    975  N   HIS A 214      25.131   1.991  15.133  1.00 13.48           N  
ATOM    976  CA  HIS A 214      23.939   2.108  14.297  1.00 13.82           C  
ATOM    977  C   HIS A 214      23.410   3.530  14.323  1.00 14.46           C  
ATOM    978  O   HIS A 214      23.759   4.313  15.219  1.00 14.82           O  
ATOM    979  CB  HIS A 214      22.838   1.166  14.818  1.00 14.52           C  
ATOM    980  CG  HIS A 214      22.259   1.589  16.132  1.00 15.55           C  
ATOM    981  ND1 HIS A 214      21.185   2.450  16.231  1.00 17.34           N  
ATOM    982  CD2 HIS A 214      22.660   1.343  17.405  1.00 17.08           C  
ATOM    983  CE1 HIS A 214      20.956   2.724  17.504  1.00 16.57           C  
ATOM    984  NE2 HIS A 214      21.839   2.067  18.238  1.00 16.47           N  
ATOM    985  H   HIS A 214      25.286   2.664  15.869  1.00 13.48           H  
ATOM    986  HA  HIS A 214      24.211   1.839  13.276  1.00 13.82           H  
ATOM    987  HB2 HIS A 214      23.264   0.169  14.934  1.00 14.52           H  
ATOM    988  HB3 HIS A 214      22.035   1.134  14.082  1.00 14.52           H  
ATOM    989  HD2 HIS A 214      23.473   0.700  17.707  1.00 17.08           H  
ATOM    990  HE2 HIS A 214      21.901   2.092  19.246  1.00 16.47           H  
ATOM    991  HE1 HIS A 214      20.179   3.373  17.881  1.00 16.57           H  
ATOM    992  N   ASP A 215      22.571   3.862  13.343  1.00 12.94           N  
ATOM    993  CA  ASP A 215      21.962   5.180  13.281  1.00 12.86           C  
ATOM    994  C   ASP A 215      20.455   5.006  13.150  1.00 14.06           C  
ATOM    995  O   ASP A 215      19.770   5.814  12.529  1.00 13.62           O  
ATOM    996  CB  ASP A 215      22.549   5.994  12.114  1.00 11.22           C  
ATOM    997  CG  ASP A 215      22.055   5.544  10.753  1.00 12.31           C  
ATOM    998  OD1 ASP A 215      21.586   4.389  10.633  1.00  9.94           O  
ATOM    999  OD2 ASP A 215      22.157   6.362   9.807  1.00 14.30           O1-
ATOM   1000  H   ASP A 215      22.352   3.182  12.629  1.00 12.94           H  
ATOM   1001  HA  ASP A 215      22.177   5.740  14.191  1.00 12.86           H  
ATOM   1002  HB2 ASP A 215      23.634   5.897  12.137  1.00 11.22           H  
ATOM   1003  HB3 ASP A 215      22.275   7.041  12.252  1.00 11.22           H  
ATOM   1004  N   GLN A 216      19.955   3.933  13.757  1.00 14.47           N  
ATOM   1005  CA  GLN A 216      18.537   3.599  13.742  1.00 17.90           C  
ATOM   1006  C   GLN A 216      17.646   4.638  14.404  1.00 18.48           C  
ATOM   1007  O   GLN A 216      16.468   4.748  14.063  1.00 20.24           O  
ATOM   1008  CB  GLN A 216      18.308   2.257  14.440  1.00 20.00           C  
ATOM   1009  CG  GLN A 216      18.693   1.029  13.637  1.00 22.93           C  
ATOM   1010  CD  GLN A 216      18.946  -0.180  14.532  1.00 25.66           C  
ATOM   1011  NE2 GLN A 216      19.998  -0.308  15.174  1.00 29.47           N  
ATOM   1012  OE1 GLN A 216      17.973  -1.060  14.592  1.00 25.80           O  
ATOM   1013  H   GLN A 216      20.589   3.321  14.251  1.00 14.47           H  
ATOM   1014  HA  GLN A 216      18.260   3.557  12.689  1.00 17.90           H  
ATOM   1015  HB2 GLN A 216      17.247   2.181  14.681  1.00 20.00           H  
ATOM   1016  HB3 GLN A 216      18.891   2.253  15.361  1.00 20.00           H  
ATOM   1017  HG2 GLN A 216      19.600   1.247  13.074  1.00 22.93           H  
ATOM   1018  HG3 GLN A 216      17.884   0.792  12.946  1.00 22.93           H  
ATOM   1019 HE21 GLN A 216      20.131  -1.111  15.771  1.00 29.47           H  
ATOM   1020 HE22 GLN A 216      20.723   0.392  15.100  1.00 29.47           H  
ATOM   1021  N   ASN A 217      18.192   5.388  15.352  1.00 17.99           N  
ATOM   1022  CA  ASN A 217      17.416   6.400  16.054  1.00 20.35           C  
ATOM   1023  C   ASN A 217      17.806   7.788  15.617  1.00 20.70           C  
ATOM   1024  O   ASN A 217      17.370   8.765  16.209  1.00 21.47           O  
ATOM   1025  CB  ASN A 217      17.652   6.299  17.557  1.00 22.31           C  
ATOM   1026  CG  ASN A 217      17.048   5.069  18.144  1.00 23.92           C  
ATOM   1027  ND2 ASN A 217      17.601   4.477  19.070  1.00 25.72           N  
ATOM   1028  OD1 ASN A 217      15.888   4.669  17.616  1.00 21.20           O  
ATOM   1029  H   ASN A 217      19.164   5.254  15.591  1.00 17.99           H  
ATOM   1030  HA  ASN A 217      16.367   6.223  15.817  1.00 20.35           H  
ATOM   1031  HB2 ASN A 217      17.210   7.171  18.041  1.00 22.31           H  
ATOM   1032  HB3 ASN A 217      18.725   6.285  17.743  1.00 22.31           H  
ATOM   1033 HD21 ASN A 217      17.178   3.649  19.465  1.00 25.72           H  
ATOM   1034 HD22 ASN A 217      18.479   4.819  19.435  1.00 25.72           H  
ATOM   1035  N   GLY A 218      18.641   7.879  14.592  1.00 20.20           N  
ATOM   1036  CA  GLY A 218      19.071   9.186  14.144  1.00 19.11           C  
ATOM   1037  C   GLY A 218      20.576   9.271  14.020  1.00 17.94           C  
ATOM   1038  O   GLY A 218      21.133   8.814  13.035  1.00 18.73           O  
ATOM   1039  H   GLY A 218      18.974   7.046  14.129  1.00 20.20           H  
ATOM   1040  HA2 GLY A 218      18.733   9.934  14.861  1.00 19.11           H  
ATOM   1041  HA3 GLY A 218      18.625   9.389  13.170  1.00 19.11           H  
ATOM   1042  N   PRO A 219      21.269   9.845  15.009  1.00 17.93           N  
ATOM   1043  CA  PRO A 219      22.724   9.947  14.908  1.00 17.02           C  
ATOM   1044  C   PRO A 219      23.460   8.655  15.213  1.00 18.55           C  
ATOM   1045  O   PRO A 219      22.929   7.756  15.861  1.00 17.40           O  
ATOM   1046  CB  PRO A 219      23.059  11.045  15.914  1.00 16.05           C  
ATOM   1047  CG  PRO A 219      22.038  10.822  16.988  1.00 16.34           C  
ATOM   1048  CD  PRO A 219      20.767  10.542  16.209  1.00 17.16           C  
ATOM   1049  HA  PRO A 219      23.043  10.168  13.889  1.00 17.02           H  
ATOM   1050  HB2 PRO A 219      22.953  12.033  15.468  1.00 16.05           H  
ATOM   1051  HB3 PRO A 219      24.071  10.928  16.302  1.00 16.05           H  
ATOM   1052  HG2 PRO A 219      21.927  11.710  17.611  1.00 16.34           H  
ATOM   1053  HG3 PRO A 219      22.308   9.972  17.614  1.00 16.34           H  
ATOM   1054  HD2 PRO A 219      20.089   9.905  16.778  1.00 17.16           H  
ATOM   1055  HD3 PRO A 219      20.257  11.467  15.941  1.00 17.16           H  
ATOM   1056  N   TRP A 220      24.696   8.568  14.743  1.00 17.58           N  
ATOM   1057  CA  TRP A 220      25.489   7.398  15.020  1.00 19.89           C  
ATOM   1058  C   TRP A 220      25.723   7.304  16.521  1.00 19.75           C  
ATOM   1059  O   TRP A 220      26.070   8.293  17.170  1.00 20.33           O  
ATOM   1060  CB  TRP A 220      26.820   7.469  14.269  1.00 19.53           C  
ATOM   1061  CG  TRP A 220      26.663   7.152  12.809  1.00 20.58           C  
ATOM   1062  CD1 TRP A 220      26.722   8.028  11.761  1.00 19.65           C  
ATOM   1063  CD2 TRP A 220      26.346   5.872  12.246  1.00 18.99           C  
ATOM   1064  NE1 TRP A 220      26.458   7.370  10.579  1.00 19.39           N  
ATOM   1065  CE2 TRP A 220      26.219   6.049  10.848  1.00 19.35           C  
ATOM   1066  CE3 TRP A 220      26.147   4.596  12.788  1.00 18.11           C  
ATOM   1067  CZ2 TRP A 220      25.907   4.994   9.982  1.00 20.65           C  
ATOM   1068  CZ3 TRP A 220      25.835   3.543  11.928  1.00 19.89           C  
ATOM   1069  CH2 TRP A 220      25.716   3.750  10.539  1.00 20.88           C  
ATOM   1070  H   TRP A 220      25.081   9.320  14.190  1.00 17.58           H  
ATOM   1071  HA  TRP A 220      24.960   6.508  14.682  1.00 19.89           H  
ATOM   1072  HB2 TRP A 220      27.512   6.753  14.712  1.00 19.53           H  
ATOM   1073  HB3 TRP A 220      27.226   8.476  14.368  1.00 19.53           H  
ATOM   1074  HD1 TRP A 220      26.943   9.081  11.846  1.00 19.65           H  
ATOM   1075  HE1 TRP A 220      26.442   7.794   9.663  1.00 19.39           H  
ATOM   1076  HE3 TRP A 220      26.234   4.430  13.852  1.00 18.11           H  
ATOM   1077  HZ2 TRP A 220      25.820   5.151   8.917  1.00 20.65           H  
ATOM   1078  HZ3 TRP A 220      25.681   2.554  12.333  1.00 19.89           H  
ATOM   1079  HH2 TRP A 220      25.471   2.915   9.898  1.00 20.88           H  
ATOM   1080  N   LYS A 221      25.515   6.112  17.070  1.00 20.09           N  
ATOM   1081  CA  LYS A 221      25.718   5.878  18.504  1.00 21.30           C  
ATOM   1082  C   LYS A 221      26.306   4.483  18.731  1.00 20.61           C  
ATOM   1083  O   LYS A 221      25.947   3.544  18.037  1.00 20.53           O  
ATOM   1084  CB  LYS A 221      24.393   5.898  19.272  1.00 22.74           C  
ATOM   1085  CG  LYS A 221      23.609   7.185  19.234  1.00 24.52           C  
ATOM   1086  CD  LYS A 221      22.269   6.977  19.940  1.00 26.58           C  
ATOM   1087  CE  LYS A 221      21.411   8.217  19.921  1.00 27.51           C  
ATOM   1088  NZ  LYS A 221      20.061   7.939  20.487  1.00 29.12           N1+
ATOM   1089  H   LYS A 221      25.208   5.348  16.486  1.00 20.09           H  
ATOM   1090  HA  LYS A 221      26.381   6.669  18.855  1.00 21.30           H  
ATOM   1091  HB2 LYS A 221      24.613   5.675  20.316  1.00 22.74           H  
ATOM   1092  HB3 LYS A 221      23.760   5.113  18.859  1.00 22.74           H  
ATOM   1093  HG2 LYS A 221      23.435   7.475  18.198  1.00 24.52           H  
ATOM   1094  HG3 LYS A 221      24.171   7.969  19.742  1.00 24.52           H  
ATOM   1095  HD2 LYS A 221      22.458   6.698  20.976  1.00 26.58           H  
ATOM   1096  HD3 LYS A 221      21.731   6.172  19.439  1.00 26.58           H  
ATOM   1097  HE2 LYS A 221      21.303   8.561  18.892  1.00 27.51           H  
ATOM   1098  HE3 LYS A 221      21.894   8.994  20.514  1.00 27.51           H  
ATOM   1099  HZ1 LYS A 221      19.608   7.220  19.941  1.00 29.12           H  
ATOM   1100  HZ2 LYS A 221      20.154   7.627  21.443  1.00 29.12           H  
ATOM   1101  HZ3 LYS A 221      19.504   8.782  20.461  1.00 29.12           H  
ATOM   1102  N   TRP A 222      27.163   4.373  19.736  1.00 19.73           N  
ATOM   1103  CA  TRP A 222      27.751   3.102  20.076  1.00 18.88           C  
ATOM   1104  C   TRP A 222      26.814   2.632  21.155  1.00 20.55           C  
ATOM   1105  O   TRP A 222      26.444   3.416  22.020  1.00 21.39           O  
ATOM   1106  CB  TRP A 222      29.162   3.291  20.609  1.00 17.97           C  
ATOM   1107  CG  TRP A 222      30.159   3.633  19.557  1.00 17.11           C  
ATOM   1108  CD1 TRP A 222      30.670   4.868  19.285  1.00 17.09           C  
ATOM   1109  CD2 TRP A 222      30.810   2.721  18.668  1.00 15.26           C  
ATOM   1110  NE1 TRP A 222      31.616   4.779  18.288  1.00 17.04           N  
ATOM   1111  CE2 TRP A 222      31.721   3.473  17.891  1.00 15.74           C  
ATOM   1112  CE3 TRP A 222      30.704   1.343  18.445  1.00 16.64           C  
ATOM   1113  CZ2 TRP A 222      32.546   2.888  16.920  1.00 14.84           C  
ATOM   1114  CZ3 TRP A 222      31.524   0.758  17.462  1.00 17.13           C  
ATOM   1115  CH2 TRP A 222      32.423   1.540  16.710  1.00 15.82           C  
ATOM   1116  H   TRP A 222      27.408   5.193  20.273  1.00 19.73           H  
ATOM   1117  HA  TRP A 222      27.854   2.408  19.242  1.00 18.88           H  
ATOM   1118  HB2 TRP A 222      29.474   2.365  21.091  1.00 17.97           H  
ATOM   1119  HB3 TRP A 222      29.147   4.096  21.344  1.00 17.97           H  
ATOM   1120  HD1 TRP A 222      30.376   5.782  19.780  1.00 17.09           H  
ATOM   1121  HE1 TRP A 222      32.146   5.552  17.911  1.00 17.04           H  
ATOM   1122  HE3 TRP A 222      30.009   0.743  19.013  1.00 16.64           H  
ATOM   1123  HZ2 TRP A 222      33.253   3.479  16.358  1.00 14.84           H  
ATOM   1124  HZ3 TRP A 222      31.464  -0.305  17.282  1.00 17.13           H  
ATOM   1125  HH2 TRP A 222      33.029   1.066  15.952  1.00 15.82           H  
ATOM   1126  N   VAL A 223      26.388   1.375  21.076  1.00 20.36           N  
ATOM   1127  CA  VAL A 223      25.434   0.840  22.027  1.00 22.00           C  
ATOM   1128  C   VAL A 223      25.758   1.010  23.503  1.00 23.62           C  
ATOM   1129  O   VAL A 223      24.882   0.813  24.336  1.00 25.17           O  
ATOM   1130  CB  VAL A 223      25.173  -0.665  21.745  1.00 22.47           C  
ATOM   1131  CG1 VAL A 223      24.602  -0.832  20.360  1.00 21.81           C  
ATOM   1132  CG2 VAL A 223      26.463  -1.483  21.896  1.00 21.33           C  
ATOM   1133  H   VAL A 223      26.737   0.781  20.338  1.00 20.36           H  
ATOM   1134  HA  VAL A 223      24.550   1.455  21.859  1.00 22.00           H  
ATOM   1135  HB  VAL A 223      24.454  -1.037  22.475  1.00 22.47           H  
ATOM   1136 HG11 VAL A 223      23.673  -0.267  20.279  1.00 21.81           H  
ATOM   1137 HG12 VAL A 223      25.317  -0.462  19.625  1.00 21.81           H  
ATOM   1138 HG13 VAL A 223      24.403  -1.887  20.173  1.00 21.81           H  
ATOM   1139 HG21 VAL A 223      27.203  -1.131  21.177  1.00 21.33           H  
ATOM   1140 HG22 VAL A 223      26.854  -1.362  22.907  1.00 21.33           H  
ATOM   1141 HG23 VAL A 223      26.250  -2.536  21.713  1.00 21.33           H  
ATOM   1142  N   ASP A 224      26.992   1.363  23.839  1.00 23.86           N  
ATOM   1143  CA  ASP A 224      27.350   1.511  25.245  1.00 25.51           C  
ATOM   1144  C   ASP A 224      27.381   2.977  25.657  1.00 25.61           C  
ATOM   1145  O   ASP A 224      27.733   3.301  26.786  1.00 26.38           O  
ATOM   1146  CB  ASP A 224      28.721   0.892  25.510  1.00 25.77           C  
ATOM   1147  CG  ASP A 224      29.836   1.738  24.972  1.00 25.17           C  
ATOM   1148  OD1 ASP A 224      29.566   2.533  24.053  1.00 25.98           O  
ATOM   1149  OD2 ASP A 224      30.973   1.606  25.455  1.00 27.20           O1-
ATOM   1150  H   ASP A 224      27.683   1.529  23.121  1.00 23.86           H  
ATOM   1151  HA  ASP A 224      26.590   0.997  25.833  1.00 25.51           H  
ATOM   1152  HB2 ASP A 224      28.762  -0.088  25.034  1.00 25.77           H  
ATOM   1153  HB3 ASP A 224      28.854   0.779  26.586  1.00 25.77           H  
ATOM   1154  N   GLY A 225      27.034   3.868  24.739  1.00 26.20           N  
ATOM   1155  CA  GLY A 225      27.045   5.282  25.068  1.00 25.92           C  
ATOM   1156  C   GLY A 225      28.342   6.013  24.743  1.00 26.74           C  
ATOM   1157  O   GLY A 225      28.421   7.233  24.881  1.00 26.41           O  
ATOM   1158  H   GLY A 225      26.762   3.564  23.815  1.00 26.20           H  
ATOM   1159  HA2 GLY A 225      26.861   5.381  26.137  1.00 25.92           H  
ATOM   1160  HA3 GLY A 225      26.239   5.763  24.514  1.00 25.92           H  
ATOM   1161  N   THR A 226      29.372   5.293  24.314  1.00 26.11           N  
ATOM   1162  CA  THR A 226      30.628   5.952  23.985  1.00 24.60           C  
ATOM   1163  C   THR A 226      30.335   6.991  22.911  1.00 25.34           C  
ATOM   1164  O   THR A 226      29.524   6.746  22.010  1.00 25.17           O  
ATOM   1165  CB  THR A 226      31.669   4.945  23.471  1.00 24.96           C  
ATOM   1166  OG1 THR A 226      32.023   4.049  24.536  1.00 27.64           O  
ATOM   1167  CG2 THR A 226      32.917   5.664  22.961  1.00 20.47           C  
ATOM   1168  H   THR A 226      29.285   4.291  24.218  1.00 26.11           H  
ATOM   1169  HA  THR A 226      31.043   6.419  24.879  1.00 24.60           H  
ATOM   1170  HB  THR A 226      31.238   4.385  22.641  1.00 24.96           H  
ATOM   1171 HG21 THR A 226      32.641   6.342  22.153  1.00 20.47           H  
ATOM   1172 HG22 THR A 226      33.367   6.233  23.774  1.00 20.47           H  
ATOM   1173 HG23 THR A 226      33.633   4.930  22.591  1.00 20.47           H  
ATOM   1174  HG1 THR A 226      31.221   3.603  24.819  1.00 27.64           H  
ATOM   1175  N   ASP A 227      30.990   8.145  23.015  1.00 24.11           N  
ATOM   1176  CA  ASP A 227      30.782   9.238  22.080  1.00 23.34           C  
ATOM   1177  C   ASP A 227      31.321   8.913  20.694  1.00 23.21           C  
ATOM   1178  O   ASP A 227      32.444   8.463  20.542  1.00 24.68           O  
ATOM   1179  CB  ASP A 227      31.433  10.510  22.620  1.00 25.01           C  
ATOM   1180  CG  ASP A 227      31.207  11.703  21.719  1.00 26.70           C  
ATOM   1181  OD1 ASP A 227      30.030  12.059  21.521  1.00 25.31           O  
ATOM   1182  OD2 ASP A 227      32.195  12.276  21.207  1.00 27.13           O1-
ATOM   1183  H   ASP A 227      31.653   8.265  23.767  1.00 24.11           H  
ATOM   1184  HA  ASP A 227      29.707   9.392  21.981  1.00 23.34           H  
ATOM   1185  HB2 ASP A 227      32.506  10.341  22.714  1.00 25.01           H  
ATOM   1186  HB3 ASP A 227      31.013  10.729  23.602  1.00 25.01           H  
ATOM   1187  N   TYR A 228      30.523   9.154  19.668  1.00 24.00           N  
ATOM   1188  CA  TYR A 228      30.954   8.838  18.317  1.00 24.01           C  
ATOM   1189  C   TYR A 228      31.852   9.852  17.616  1.00 25.76           C  
ATOM   1190  O   TYR A 228      32.913   9.487  17.089  1.00 25.30           O  
ATOM   1191  CB  TYR A 228      29.727   8.554  17.448  1.00 23.30           C  
ATOM   1192  CG  TYR A 228      30.027   8.412  15.967  1.00 20.96           C  
ATOM   1193  CD1 TYR A 228      30.047   9.525  15.130  1.00 19.59           C  
ATOM   1194  CD2 TYR A 228      30.308   7.162  15.408  1.00 20.84           C  
ATOM   1195  CE1 TYR A 228      30.341   9.390  13.762  1.00 20.73           C  
ATOM   1196  CE2 TYR A 228      30.598   7.018  14.043  1.00 17.85           C  
ATOM   1197  CZ  TYR A 228      30.617   8.135  13.229  1.00 18.23           C  
ATOM   1198  OH  TYR A 228      30.931   8.014  11.888  1.00 18.77           O  
ATOM   1199  H   TYR A 228      29.612   9.560  19.824  1.00 24.00           H  
ATOM   1200  HA  TYR A 228      31.592   7.963  18.440  1.00 24.01           H  
ATOM   1201  HB2 TYR A 228      29.021   9.375  17.576  1.00 23.30           H  
ATOM   1202  HB3 TYR A 228      29.271   7.626  17.794  1.00 23.30           H  
ATOM   1203  HD1 TYR A 228      29.834  10.502  15.536  1.00 19.59           H  
ATOM   1204  HD2 TYR A 228      30.301   6.287  16.041  1.00 20.84           H  
ATOM   1205  HE1 TYR A 228      30.353  10.262  13.125  1.00 20.73           H  
ATOM   1206  HE2 TYR A 228      30.806   6.042  13.631  1.00 17.85           H  
ATOM   1207  HH  TYR A 228      30.514   8.661  11.314  1.00 18.77           H  
ATOM   1208  N   GLU A 229      31.445  11.118  17.582  1.00 26.37           N  
ATOM   1209  CA  GLU A 229      32.264  12.095  16.879  1.00 29.80           C  
ATOM   1210  C   GLU A 229      33.660  12.267  17.464  1.00 29.76           C  
ATOM   1211  O   GLU A 229      34.614  12.511  16.732  1.00 29.38           O  
ATOM   1212  CB  GLU A 229      31.548  13.446  16.787  1.00 32.07           C  
ATOM   1213  CG  GLU A 229      30.961  13.969  18.071  1.00 37.59           C  
ATOM   1214  CD  GLU A 229      29.979  15.092  17.797  1.00 40.20           C  
ATOM   1215  OE1 GLU A 229      30.393  16.259  17.632  1.00 42.76           O  
ATOM   1216  OE2 GLU A 229      28.776  14.795  17.722  1.00 42.16           O1-
ATOM   1217  H   GLU A 229      30.586  11.396  18.034  1.00 26.37           H  
ATOM   1218  HA  GLU A 229      32.404  11.691  15.876  1.00 29.80           H  
ATOM   1219  HB2 GLU A 229      30.737  13.347  16.066  1.00 32.07           H  
ATOM   1220  HB3 GLU A 229      32.268  14.181  16.426  1.00 32.07           H  
ATOM   1221  HG2 GLU A 229      31.765  14.344  18.705  1.00 37.59           H  
ATOM   1222  HG3 GLU A 229      30.443  13.158  18.583  1.00 37.59           H  
ATOM   1223  N   THR A 230      33.785  12.123  18.772  1.00 30.17           N  
ATOM   1224  CA  THR A 230      35.079  12.266  19.416  1.00 32.58           C  
ATOM   1225  C   THR A 230      35.864  10.971  19.320  1.00 33.11           C  
ATOM   1226  O   THR A 230      37.070  10.946  19.564  1.00 32.76           O  
ATOM   1227  CB  THR A 230      34.902  12.607  20.896  1.00 33.87           C  
ATOM   1228  OG1 THR A 230      34.475  13.969  21.019  1.00 37.58           O  
ATOM   1229  CG2 THR A 230      36.187  12.394  21.661  1.00 36.02           C  
ATOM   1230  H   THR A 230      32.970  11.912  19.331  1.00 30.17           H  
ATOM   1231  HA  THR A 230      35.617  13.067  18.909  1.00 32.58           H  
ATOM   1232  HB  THR A 230      34.147  11.944  21.321  1.00 33.87           H  
ATOM   1233 HG21 THR A 230      36.499  11.354  21.564  1.00 36.02           H  
ATOM   1234 HG22 THR A 230      36.962  13.045  21.257  1.00 36.02           H  
ATOM   1235 HG23 THR A 230      36.027  12.628  22.713  1.00 36.02           H  
ATOM   1236  HG1 THR A 230      33.647  14.058  20.541  1.00 37.58           H  
ATOM   1237  N   GLY A 231      35.177   9.895  18.954  1.00 32.27           N  
ATOM   1238  CA  GLY A 231      35.837   8.605  18.885  1.00 30.56           C  
ATOM   1239  C   GLY A 231      36.455   8.137  17.582  1.00 29.33           C  
ATOM   1240  O   GLY A 231      36.359   8.775  16.533  1.00 30.06           O  
ATOM   1241  H   GLY A 231      34.197   9.975  18.723  1.00 32.27           H  
ATOM   1242  HA2 GLY A 231      35.096   7.857  19.169  1.00 30.56           H  
ATOM   1243  HA3 GLY A 231      36.638   8.622  19.625  1.00 30.56           H  
ATOM   1244  N   PHE A 232      37.102   6.983  17.680  1.00 28.75           N  
ATOM   1245  CA  PHE A 232      37.770   6.316  16.569  1.00 26.92           C  
ATOM   1246  C   PHE A 232      36.766   5.988  15.466  1.00 24.63           C  
ATOM   1247  O   PHE A 232      35.614   5.674  15.744  1.00 23.14           O  
ATOM   1248  CB  PHE A 232      38.401   5.026  17.099  1.00 27.14           C  
ATOM   1249  CG  PHE A 232      38.949   4.131  16.034  1.00 26.92           C  
ATOM   1250  CD1 PHE A 232      40.236   4.331  15.527  1.00 27.13           C  
ATOM   1251  CD2 PHE A 232      38.187   3.072  15.548  1.00 26.02           C  
ATOM   1252  CE1 PHE A 232      40.761   3.486  14.530  1.00 26.64           C  
ATOM   1253  CE2 PHE A 232      38.687   2.227  14.562  1.00 26.51           C  
ATOM   1254  CZ  PHE A 232      39.987   2.430  14.051  1.00 26.74           C  
ATOM   1255  H   PHE A 232      37.133   6.536  18.585  1.00 28.75           H  
ATOM   1256  HA  PHE A 232      38.536   6.969  16.149  1.00 26.92           H  
ATOM   1257  HB2 PHE A 232      37.640   4.474  17.651  1.00 27.14           H  
ATOM   1258  HB3 PHE A 232      39.215   5.294  17.773  1.00 27.14           H  
ATOM   1259  HD1 PHE A 232      40.837   5.145  15.905  1.00 27.13           H  
ATOM   1260  HD2 PHE A 232      37.195   2.904  15.941  1.00 26.02           H  
ATOM   1261  HE1 PHE A 232      41.754   3.654  14.141  1.00 26.64           H  
ATOM   1262  HE2 PHE A 232      38.081   1.415  14.188  1.00 26.51           H  
ATOM   1263  HZ  PHE A 232      40.380   1.770  13.292  1.00 26.74           H  
ATOM   1264  N   LYS A 233      37.209   6.061  14.218  1.00 24.10           N  
ATOM   1265  CA  LYS A 233      36.347   5.757  13.079  1.00 23.03           C  
ATOM   1266  C   LYS A 233      37.209   5.105  12.033  1.00 22.83           C  
ATOM   1267  O   LYS A 233      38.345   5.515  11.836  1.00 24.23           O  
ATOM   1268  CB  LYS A 233      35.725   7.034  12.505  1.00 22.77           C  
ATOM   1269  CG  LYS A 233      34.794   7.753  13.482  1.00 20.47           C  
ATOM   1270  CD  LYS A 233      34.195   8.995  12.860  1.00 21.83           C  
ATOM   1271  CE  LYS A 233      33.718   9.960  13.942  1.00 23.81           C  
ATOM   1272  NZ  LYS A 233      34.839  10.428  14.818  1.00 22.69           N1+
ATOM   1273  H   LYS A 233      38.167   6.335  14.051  1.00 24.10           H  
ATOM   1274  HA  LYS A 233      35.532   5.103  13.392  1.00 23.03           H  
ATOM   1275  HB2 LYS A 233      35.154   6.769  11.615  1.00 22.77           H  
ATOM   1276  HB3 LYS A 233      36.530   7.716  12.230  1.00 22.77           H  
ATOM   1277  HG2 LYS A 233      35.362   8.039  14.368  1.00 20.47           H  
ATOM   1278  HG3 LYS A 233      33.989   7.077  13.769  1.00 20.47           H  
ATOM   1279  HD2 LYS A 233      33.348   8.710  12.236  1.00 21.83           H  
ATOM   1280  HD3 LYS A 233      34.949   9.488  12.247  1.00 21.83           H  
ATOM   1281  HE2 LYS A 233      32.976   9.456  14.560  1.00 23.81           H  
ATOM   1282  HE3 LYS A 233      33.262  10.827  13.462  1.00 23.81           H  
ATOM   1283  HZ1 LYS A 233      35.269   9.633  15.268  1.00 22.69           H  
ATOM   1284  HZ2 LYS A 233      35.527  10.910  14.257  1.00 22.69           H  
ATOM   1285  HZ3 LYS A 233      34.477  11.057  15.521  1.00 22.69           H  
ATOM   1286  N   ASN A 234      36.670   4.102  11.345  1.00 21.93           N  
ATOM   1287  CA  ASN A 234      37.431   3.392  10.324  1.00 19.79           C  
ATOM   1288  C   ASN A 234      36.530   3.026   9.149  1.00 19.93           C  
ATOM   1289  O   ASN A 234      36.499   1.864   8.709  1.00 18.89           O  
ATOM   1290  CB  ASN A 234      38.021   2.132  10.939  1.00 21.23           C  
ATOM   1291  CG  ASN A 234      39.064   1.482  10.063  1.00 23.76           C  
ATOM   1292  ND2 ASN A 234      39.410   0.324  10.277  1.00 24.64           N  
ATOM   1293  OD1 ASN A 234      39.585   2.221   9.080  1.00 22.98           O  
ATOM   1294  H   ASN A 234      35.717   3.828  11.533  1.00 21.93           H  
ATOM   1295  HA  ASN A 234      38.232   4.033   9.955  1.00 19.79           H  
ATOM   1296  HB2 ASN A 234      37.215   1.418  11.109  1.00 21.23           H  
ATOM   1297  HB3 ASN A 234      38.482   2.393  11.892  1.00 21.23           H  
ATOM   1298 HD21 ASN A 234      38.988  -0.198  11.031  1.00 24.64           H  
ATOM   1299 HD22 ASN A 234      40.116  -0.107   9.698  1.00 24.64           H  
ATOM   1300  N   TRP A 235      35.800   4.016   8.631  1.00 19.33           N  
ATOM   1301  CA  TRP A 235      34.882   3.767   7.532  1.00 20.36           C  
ATOM   1302  C   TRP A 235      35.588   3.481   6.217  1.00 22.89           C  
ATOM   1303  O   TRP A 235      36.690   3.939   5.944  1.00 21.98           O  
ATOM   1304  CB  TRP A 235      33.909   4.949   7.297  1.00 18.21           C  
ATOM   1305  CG  TRP A 235      32.972   5.242   8.416  1.00 18.53           C  
ATOM   1306  CD1 TRP A 235      33.103   6.222   9.348  1.00 16.34           C  
ATOM   1307  CD2 TRP A 235      31.757   4.549   8.731  1.00 18.50           C  
ATOM   1308  NE1 TRP A 235      32.051   6.189  10.223  1.00 17.36           N  
ATOM   1309  CE2 TRP A 235      31.210   5.171   9.867  1.00 17.01           C  
ATOM   1310  CE3 TRP A 235      31.078   3.462   8.161  1.00 19.24           C  
ATOM   1311  CZ2 TRP A 235      30.023   4.743  10.449  1.00 17.27           C  
ATOM   1312  CZ3 TRP A 235      29.902   3.039   8.741  1.00 17.30           C  
ATOM   1313  CH2 TRP A 235      29.385   3.679   9.873  1.00 17.04           C  
ATOM   1314  H   TRP A 235      35.886   4.949   9.008  1.00 19.33           H  
ATOM   1315  HA  TRP A 235      34.326   2.882   7.842  1.00 20.36           H  
ATOM   1316  HB2 TRP A 235      33.314   4.722   6.412  1.00 18.21           H  
ATOM   1317  HB3 TRP A 235      34.505   5.843   7.115  1.00 18.21           H  
ATOM   1318  HD1 TRP A 235      33.919   6.927   9.391  1.00 16.34           H  
ATOM   1319  HE1 TRP A 235      31.918   6.814  11.004  1.00 17.36           H  
ATOM   1320  HE3 TRP A 235      31.470   2.965   7.285  1.00 19.24           H  
ATOM   1321  HZ2 TRP A 235      29.620   5.232  11.324  1.00 17.27           H  
ATOM   1322  HZ3 TRP A 235      29.371   2.201   8.315  1.00 17.30           H  
ATOM   1323  HH2 TRP A 235      28.460   3.325  10.303  1.00 17.04           H  
ATOM   1324  N   ARG A 236      34.920   2.670   5.412  1.00 23.67           N  
ATOM   1325  CA  ARG A 236      35.423   2.391   4.097  1.00 26.98           C  
ATOM   1326  C   ARG A 236      35.132   3.627   3.255  1.00 28.75           C  
ATOM   1327  O   ARG A 236      34.101   4.331   3.439  1.00 29.20           O  
ATOM   1328  CB  ARG A 236      34.694   1.225   3.469  1.00 28.83           C  
ATOM   1329  CG  ARG A 236      35.515  -0.027   3.316  1.00 35.56           C  
ATOM   1330  CD  ARG A 236      35.418  -0.610   1.963  1.00 35.30           C  
ATOM   1331  NE  ARG A 236      35.505  -2.031   2.085  1.00 37.47           N  
ATOM   1332  CZ  ARG A 236      35.116  -2.812   1.117  1.00 37.84           C  
ATOM   1333  NH1 ARG A 236      34.639  -2.273   0.004  1.00 40.64           N  
ATOM   1334  NH2 ARG A 236      35.154  -4.113   1.300  1.00 38.34           N1+
ATOM   1335  H   ARG A 236      34.057   2.247   5.723  1.00 23.67           H  
ATOM   1336  HA  ARG A 236      36.484   2.148   4.150  1.00 26.98           H  
ATOM   1337  HB2 ARG A 236      34.355   1.530   2.479  1.00 28.83           H  
ATOM   1338  HB3 ARG A 236      33.831   0.990   4.092  1.00 28.83           H  
ATOM   1339  HG2 ARG A 236      35.166  -0.764   4.039  1.00 35.56           H  
ATOM   1340  HG3 ARG A 236      36.559   0.213   3.519  1.00 35.56           H  
ATOM   1341  HD2 ARG A 236      36.235  -0.242   1.342  1.00 35.30           H  
ATOM   1342  HD3 ARG A 236      34.466  -0.335   1.510  1.00 35.30           H  
ATOM   1343  HE  ARG A 236      35.872  -2.436   2.934  1.00 37.47           H  
ATOM   1344 HH11 ARG A 236      34.291  -2.866  -0.736  1.00 40.64           H  
ATOM   1345 HH12 ARG A 236      34.624  -1.269  -0.105  1.00 40.64           H  
ATOM   1346 HH21 ARG A 236      35.524  -4.492   2.160  1.00 38.34           H  
ATOM   1347 HH22 ARG A 236      34.813  -4.734   0.580  1.00 38.34           H  
ATOM   1348  N   PRO A 237      36.029   3.907   2.291  1.00 28.53           N  
ATOM   1349  CA  PRO A 237      35.792   5.075   1.441  1.00 28.86           C  
ATOM   1350  C   PRO A 237      34.338   5.080   0.903  1.00 28.30           C  
ATOM   1351  O   PRO A 237      33.786   4.041   0.503  1.00 26.49           O  
ATOM   1352  CB  PRO A 237      36.812   4.911   0.333  1.00 28.24           C  
ATOM   1353  CG  PRO A 237      37.985   4.244   1.068  1.00 29.59           C  
ATOM   1354  CD  PRO A 237      37.251   3.186   1.864  1.00 29.26           C  
ATOM   1355  HA  PRO A 237      35.899   6.025   1.964  1.00 28.86           H  
ATOM   1356  HB2 PRO A 237      37.103   5.875  -0.082  1.00 28.24           H  
ATOM   1357  HB3 PRO A 237      36.430   4.272  -0.464  1.00 28.24           H  
ATOM   1358  HG2 PRO A 237      38.504   4.948   1.719  1.00 29.59           H  
ATOM   1359  HG3 PRO A 237      38.696   3.801   0.371  1.00 29.59           H  
ATOM   1360  HD2 PRO A 237      37.006   2.324   1.244  1.00 29.26           H  
ATOM   1361  HD3 PRO A 237      37.838   2.860   2.723  1.00 29.26           H  
ATOM   1362  N   GLU A 238      33.729   6.259   0.914  1.00 27.88           N  
ATOM   1363  CA  GLU A 238      32.367   6.443   0.422  1.00 29.87           C  
ATOM   1364  C   GLU A 238      31.288   5.836   1.335  1.00 28.20           C  
ATOM   1365  O   GLU A 238      30.159   5.608   0.903  1.00 27.80           O  
ATOM   1366  CB  GLU A 238      32.232   5.860  -0.983  1.00 32.89           C  
ATOM   1367  CG  GLU A 238      33.327   6.317  -1.930  1.00 39.82           C  
ATOM   1368  CD  GLU A 238      33.262   5.622  -3.276  1.00 45.37           C  
ATOM   1369  OE1 GLU A 238      32.376   5.985  -4.085  1.00 47.64           O  
ATOM   1370  OE2 GLU A 238      34.091   4.709  -3.517  1.00 48.10           O1-
ATOM   1371  H   GLU A 238      34.227   7.059   1.277  1.00 27.88           H  
ATOM   1372  HA  GLU A 238      32.195   7.519   0.410  1.00 29.87           H  
ATOM   1373  HB2 GLU A 238      31.270   6.167  -1.393  1.00 32.89           H  
ATOM   1374  HB3 GLU A 238      32.267   4.773  -0.912  1.00 32.89           H  
ATOM   1375  HG2 GLU A 238      34.294   6.105  -1.473  1.00 39.82           H  
ATOM   1376  HG3 GLU A 238      33.227   7.391  -2.086  1.00 39.82           H  
ATOM   1377  N   GLN A 239      31.641   5.560   2.588  1.00 26.23           N  
ATOM   1378  CA  GLN A 239      30.676   5.022   3.542  1.00 24.51           C  
ATOM   1379  C   GLN A 239      30.776   5.861   4.817  1.00 23.82           C  
ATOM   1380  O   GLN A 239      31.822   6.431   5.108  1.00 24.31           O  
ATOM   1381  CB  GLN A 239      30.984   3.554   3.852  1.00 21.12           C  
ATOM   1382  CG  GLN A 239      30.967   2.634   2.642  1.00 20.34           C  
ATOM   1383  CD  GLN A 239      29.606   2.537   1.949  1.00 18.52           C  
ATOM   1384  OE1 GLN A 239      28.552   2.873   2.510  1.00 19.51           O  
ATOM   1385  NE2 GLN A 239      29.627   2.054   0.727  1.00 17.11           N  
ATOM   1386  H   GLN A 239      32.593   5.725   2.883  1.00 26.23           H  
ATOM   1387  HA  GLN A 239      29.669   5.067   3.127  1.00 24.51           H  
ATOM   1388  HB2 GLN A 239      30.241   3.193   4.563  1.00 21.12           H  
ATOM   1389  HB3 GLN A 239      31.974   3.502   4.304  1.00 21.12           H  
ATOM   1390  HG2 GLN A 239      31.257   1.635   2.968  1.00 20.34           H  
ATOM   1391  HG3 GLN A 239      31.693   3.005   1.920  1.00 20.34           H  
ATOM   1392 HE21 GLN A 239      28.765   1.945   0.212  1.00 17.11           H  
ATOM   1393 HE22 GLN A 239      30.505   1.792   0.302  1.00 17.11           H  
ATOM   1394  N   PRO A 240      29.693   5.958   5.596  1.00 24.52           N  
ATOM   1395  CA  PRO A 240      28.372   5.346   5.394  1.00 24.65           C  
ATOM   1396  C   PRO A 240      27.662   6.026   4.220  1.00 23.65           C  
ATOM   1397  O   PRO A 240      27.845   7.232   4.005  1.00 22.92           O  
ATOM   1398  CB  PRO A 240      27.635   5.637   6.707  1.00 25.11           C  
ATOM   1399  CG  PRO A 240      28.711   6.068   7.679  1.00 27.25           C  
ATOM   1400  CD  PRO A 240      29.712   6.780   6.816  1.00 24.22           C  
ATOM   1401  HA  PRO A 240      28.417   4.281   5.164  1.00 24.65           H  
ATOM   1402  HB2 PRO A 240      27.130   4.742   7.069  1.00 25.11           H  
ATOM   1403  HB3 PRO A 240      26.906   6.435   6.567  1.00 25.11           H  
ATOM   1404  HG2 PRO A 240      29.163   5.203   8.165  1.00 27.25           H  
ATOM   1405  HG3 PRO A 240      28.304   6.738   8.436  1.00 27.25           H  
ATOM   1406  HD2 PRO A 240      29.400   7.804   6.610  1.00 24.22           H  
ATOM   1407  HD3 PRO A 240      30.700   6.786   7.276  1.00 24.22           H  
ATOM   1408  N   ASP A 241      26.828   5.281   3.499  1.00 19.60           N  
ATOM   1409  CA  ASP A 241      26.117   5.859   2.370  1.00 18.87           C  
ATOM   1410  C   ASP A 241      24.593   5.675   2.413  1.00 17.48           C  
ATOM   1411  O   ASP A 241      23.899   6.077   1.489  1.00 16.26           O  
ATOM   1412  CB  ASP A 241      26.666   5.288   1.065  1.00 18.14           C  
ATOM   1413  CG  ASP A 241      26.256   3.852   0.854  1.00 18.93           C  
ATOM   1414  OD1 ASP A 241      25.689   3.284   1.813  1.00 15.63           O  
ATOM   1415  OD2 ASP A 241      26.496   3.301  -0.250  1.00 18.36           O1-
ATOM   1416  H   ASP A 241      26.688   4.310   3.738  1.00 19.60           H  
ATOM   1417  HA  ASP A 241      26.290   6.933   2.431  1.00 18.87           H  
ATOM   1418  HB2 ASP A 241      27.754   5.343   1.089  1.00 18.14           H  
ATOM   1419  HB3 ASP A 241      26.290   5.886   0.235  1.00 18.14           H  
ATOM   1420  N   ASP A 242      24.088   5.075   3.484  1.00 17.09           N  
ATOM   1421  CA  ASP A 242      22.645   4.869   3.666  1.00 17.77           C  
ATOM   1422  C   ASP A 242      21.897   4.461   2.395  1.00 18.26           C  
ATOM   1423  O   ASP A 242      20.805   4.967   2.120  1.00 16.71           O  
ATOM   1424  CB  ASP A 242      22.003   6.138   4.256  1.00 15.07           C  
ATOM   1425  CG  ASP A 242      20.663   5.860   4.973  1.00 16.23           C  
ATOM   1426  OD1 ASP A 242      20.593   4.949   5.823  1.00 14.37           O  
ATOM   1427  OD2 ASP A 242      19.671   6.570   4.700  1.00 17.69           O1-
ATOM   1428  H   ASP A 242      24.720   4.749   4.201  1.00 17.09           H  
ATOM   1429  HA  ASP A 242      22.552   4.028   4.354  1.00 17.77           H  
ATOM   1430  HB2 ASP A 242      21.823   6.845   3.445  1.00 15.07           H  
ATOM   1431  HB3 ASP A 242      22.696   6.577   4.973  1.00 15.07           H  
ATOM   1432  N   TRP A 243      22.493   3.536   1.642  1.00 18.52           N  
ATOM   1433  CA  TRP A 243      21.934   3.019   0.398  1.00 20.15           C  
ATOM   1434  C   TRP A 243      20.518   2.416   0.492  1.00 20.25           C  
ATOM   1435  O   TRP A 243      20.179   1.707   1.442  1.00 20.74           O  
ATOM   1436  CB  TRP A 243      22.879   1.966  -0.177  1.00 20.17           C  
ATOM   1437  CG  TRP A 243      22.537   1.554  -1.570  1.00 22.63           C  
ATOM   1438  CD1 TRP A 243      22.243   2.381  -2.621  1.00 19.72           C  
ATOM   1439  CD2 TRP A 243      22.566   0.219  -2.102  1.00 22.14           C  
ATOM   1440  NE1 TRP A 243      22.104   1.643  -3.774  1.00 21.81           N  
ATOM   1441  CE2 TRP A 243      22.299   0.314  -3.487  1.00 20.90           C  
ATOM   1442  CE3 TRP A 243      22.800  -1.046  -1.542  1.00 22.34           C  
ATOM   1443  CZ2 TRP A 243      22.259  -0.815  -4.326  1.00 20.52           C  
ATOM   1444  CZ3 TRP A 243      22.762  -2.181  -2.385  1.00 23.47           C  
ATOM   1445  CH2 TRP A 243      22.494  -2.048  -3.760  1.00 21.78           C  
ATOM   1446  H   TRP A 243      23.383   3.173   1.950  1.00 18.52           H  
ATOM   1447  HA  TRP A 243      21.834   3.891  -0.249  1.00 20.15           H  
ATOM   1448  HB2 TRP A 243      22.842   1.084   0.463  1.00 20.17           H  
ATOM   1449  HB3 TRP A 243      23.890   2.373  -0.176  1.00 20.17           H  
ATOM   1450  HD1 TRP A 243      22.136   3.454  -2.555  1.00 19.72           H  
ATOM   1451  HE1 TRP A 243      21.892   2.019  -4.687  1.00 21.81           H  
ATOM   1452  HE3 TRP A 243      23.007  -1.150  -0.487  1.00 22.34           H  
ATOM   1453  HZ2 TRP A 243      22.050  -0.717  -5.381  1.00 20.52           H  
ATOM   1454  HZ3 TRP A 243      22.940  -3.161  -1.968  1.00 23.47           H  
ATOM   1455  HH2 TRP A 243      22.472  -2.930  -4.383  1.00 21.78           H  
ATOM   1456  N   TYR A 244      19.705   2.717  -0.513  1.00 19.83           N  
ATOM   1457  CA  TYR A 244      18.338   2.214  -0.606  1.00 20.36           C  
ATOM   1458  C   TYR A 244      18.210   1.235  -1.789  1.00 18.81           C  
ATOM   1459  O   TYR A 244      17.275   0.443  -1.838  1.00 16.88           O  
ATOM   1460  CB  TYR A 244      17.347   3.374  -0.822  1.00 20.99           C  
ATOM   1461  CG  TYR A 244      16.907   4.106   0.431  1.00 20.10           C  
ATOM   1462  CD1 TYR A 244      17.801   4.896   1.159  1.00 19.61           C  
ATOM   1463  CD2 TYR A 244      15.595   3.985   0.906  1.00 20.20           C  
ATOM   1464  CE1 TYR A 244      17.406   5.546   2.335  1.00 17.17           C  
ATOM   1465  CE2 TYR A 244      15.187   4.628   2.082  1.00 18.57           C  
ATOM   1466  CZ  TYR A 244      16.093   5.406   2.785  1.00 19.54           C  
ATOM   1467  OH  TYR A 244      15.653   6.041   3.929  1.00 19.58           O  
ATOM   1468  H   TYR A 244      20.047   3.321  -1.246  1.00 19.83           H  
ATOM   1469  HA  TYR A 244      18.106   1.704   0.328  1.00 20.36           H  
ATOM   1470  HB2 TYR A 244      16.456   2.968  -1.303  1.00 20.99           H  
ATOM   1471  HB3 TYR A 244      17.819   4.099  -1.486  1.00 20.99           H  
ATOM   1472  HD1 TYR A 244      18.817   5.008   0.808  1.00 19.61           H  
ATOM   1473  HD2 TYR A 244      14.885   3.386   0.356  1.00 20.20           H  
ATOM   1474  HE1 TYR A 244      18.111   6.149   2.888  1.00 17.17           H  
ATOM   1475  HE2 TYR A 244      14.174   4.518   2.438  1.00 18.57           H  
ATOM   1476  HH  TYR A 244      16.317   6.568   4.381  1.00 19.58           H  
ATOM   1477  N   GLY A 245      19.154   1.297  -2.729  1.00 19.60           N  
ATOM   1478  CA  GLY A 245      19.107   0.443  -3.913  1.00 18.41           C  
ATOM   1479  C   GLY A 245      18.979  -1.060  -3.735  1.00 18.99           C  
ATOM   1480  O   GLY A 245      18.754  -1.771  -4.715  1.00 18.88           O  
ATOM   1481  H   GLY A 245      19.918   1.949  -2.620  1.00 19.60           H  
ATOM   1482  HA2 GLY A 245      20.027   0.620  -4.471  1.00 18.41           H  
ATOM   1483  HA3 GLY A 245      18.253   0.768  -4.507  1.00 18.41           H  
ATOM   1484  N   HIS A 246      19.114  -1.564  -2.508  1.00 18.03           N  
ATOM   1485  CA  HIS A 246      19.001  -3.004  -2.284  1.00 17.45           C  
ATOM   1486  C   HIS A 246      17.591  -3.529  -2.538  1.00 18.93           C  
ATOM   1487  O   HIS A 246      17.390  -4.721  -2.809  1.00 17.19           O  
ATOM   1488  CB  HIS A 246      19.445  -3.360  -0.863  1.00 16.06           C  
ATOM   1489  CG  HIS A 246      18.927  -2.425   0.185  1.00 15.63           C  
ATOM   1490  ND1 HIS A 246      17.603  -2.411   0.581  1.00 14.08           N  
ATOM   1491  CD2 HIS A 246      19.539  -1.441   0.881  1.00 14.34           C  
ATOM   1492  CE1 HIS A 246      17.430  -1.455   1.473  1.00 19.14           C  
ATOM   1493  NE2 HIS A 246      18.589  -0.847   1.674  1.00 17.69           N  
ATOM   1494  H   HIS A 246      19.295  -0.947  -1.729  1.00 18.03           H  
ATOM   1495  HA  HIS A 246      19.661  -3.487  -3.005  1.00 17.45           H  
ATOM   1496  HB2 HIS A 246      20.535  -3.344  -0.830  1.00 16.06           H  
ATOM   1497  HB3 HIS A 246      19.090  -4.365  -0.634  1.00 16.06           H  
ATOM   1498  HD2 HIS A 246      20.583  -1.172   0.824  1.00 14.34           H  
ATOM   1499  HE2 HIS A 246      18.747  -0.075   2.305  1.00 17.69           H  
ATOM   1500  HE1 HIS A 246      16.497  -1.209   1.959  1.00 19.14           H  
ATOM   1501  N   GLY A 247      16.611  -2.641  -2.431  1.00 19.44           N  
ATOM   1502  CA  GLY A 247      15.240  -3.049  -2.674  1.00 21.40           C  
ATOM   1503  C   GLY A 247      14.540  -3.717  -1.512  1.00 21.88           C  
ATOM   1504  O   GLY A 247      13.400  -4.160  -1.647  1.00 23.60           O  
ATOM   1505  H   GLY A 247      16.818  -1.685  -2.180  1.00 19.44           H  
ATOM   1506  HA2 GLY A 247      15.242  -3.748  -3.511  1.00 21.40           H  
ATOM   1507  HA3 GLY A 247      14.669  -2.161  -2.944  1.00 21.40           H  
ATOM   1508  N   LEU A 248      15.199  -3.779  -0.363  1.00 21.29           N  
ATOM   1509  CA  LEU A 248      14.597  -4.414   0.799  1.00 20.93           C  
ATOM   1510  C   LEU A 248      13.743  -3.462   1.629  1.00 18.91           C  
ATOM   1511  O   LEU A 248      13.065  -3.889   2.556  1.00 18.19           O  
ATOM   1512  CB  LEU A 248      15.686  -5.018   1.697  1.00 21.48           C  
ATOM   1513  CG  LEU A 248      16.494  -6.220   1.210  1.00 21.97           C  
ATOM   1514  CD1 LEU A 248      15.925  -6.744  -0.102  1.00 22.17           C  
ATOM   1515  CD2 LEU A 248      17.928  -5.821   1.062  1.00 22.04           C  
ATOM   1516  H   LEU A 248      16.125  -3.383  -0.294  1.00 21.29           H  
ATOM   1517  HA  LEU A 248      13.939  -5.193   0.413  1.00 20.93           H  
ATOM   1518  HB2 LEU A 248      15.198  -5.321   2.624  1.00 21.48           H  
ATOM   1519  HB3 LEU A 248      16.401  -4.222   1.906  1.00 21.48           H  
ATOM   1520  HG  LEU A 248      16.430  -7.027   1.940  1.00 21.97           H  
ATOM   1521 HD11 LEU A 248      14.887  -7.043   0.045  1.00 22.17           H  
ATOM   1522 HD12 LEU A 248      15.974  -5.960  -0.857  1.00 22.17           H  
ATOM   1523 HD13 LEU A 248      16.507  -7.604  -0.433  1.00 22.17           H  
ATOM   1524 HD21 LEU A 248      18.007  -5.013   0.333  1.00 22.04           H  
ATOM   1525 HD22 LEU A 248      18.313  -5.481   2.023  1.00 22.04           H  
ATOM   1526 HD23 LEU A 248      18.510  -6.676   0.719  1.00 22.04           H  
ATOM   1527  N   GLY A 249      13.776  -2.175   1.301  1.00 18.58           N  
ATOM   1528  CA  GLY A 249      13.015  -1.197   2.067  1.00 15.94           C  
ATOM   1529  C   GLY A 249      13.902  -0.497   3.089  1.00 15.81           C  
ATOM   1530  O   GLY A 249      14.606  -1.152   3.871  1.00 15.51           O  
ATOM   1531  H   GLY A 249      14.333  -1.872   0.515  1.00 18.58           H  
ATOM   1532  HA2 GLY A 249      12.204  -1.705   2.588  1.00 15.94           H  
ATOM   1533  HA3 GLY A 249      12.601  -0.454   1.386  1.00 15.94           H  
ATOM   1534  N   GLY A 250      13.894   0.834   3.074  1.00 14.90           N  
ATOM   1535  CA  GLY A 250      14.699   1.598   4.005  1.00 13.77           C  
ATOM   1536  C   GLY A 250      16.107   1.840   3.485  1.00 15.19           C  
ATOM   1537  O   GLY A 250      16.453   1.433   2.373  1.00 13.64           O  
ATOM   1538  H   GLY A 250      13.317   1.319   2.402  1.00 14.90           H  
ATOM   1539  HA2 GLY A 250      14.762   1.051   4.946  1.00 13.77           H  
ATOM   1540  HA3 GLY A 250      14.218   2.561   4.177  1.00 13.77           H  
ATOM   1541  N   GLY A 251      16.924   2.510   4.292  1.00 15.58           N  
ATOM   1542  CA  GLY A 251      18.295   2.787   3.904  1.00 16.37           C  
ATOM   1543  C   GLY A 251      19.182   1.715   4.512  1.00 16.44           C  
ATOM   1544  O   GLY A 251      18.906   0.546   4.310  1.00 20.10           O  
ATOM   1545  H   GLY A 251      16.585   2.831   5.188  1.00 15.58           H  
ATOM   1546  HA2 GLY A 251      18.593   3.768   4.276  1.00 16.37           H  
ATOM   1547  HA3 GLY A 251      18.383   2.768   2.818  1.00 16.37           H  
ATOM   1548  N   GLU A 252      20.217   2.115   5.256  1.00 14.75           N  
ATOM   1549  CA  GLU A 252      21.160   1.204   5.929  1.00 14.98           C  
ATOM   1550  C   GLU A 252      21.531   1.840   7.285  1.00 14.68           C  
ATOM   1551  O   GLU A 252      22.157   2.906   7.343  1.00 12.42           O  
ATOM   1552  CB  GLU A 252      22.408   0.996   5.064  1.00 13.39           C  
ATOM   1553  CG  GLU A 252      22.145   0.205   3.782  1.00 14.59           C  
ATOM   1554  CD  GLU A 252      23.353   0.155   2.845  1.00 15.28           C  
ATOM   1555  OE1 GLU A 252      23.493  -0.815   2.072  1.00 16.03           O  
ATOM   1556  OE2 GLU A 252      24.164   1.092   2.863  1.00 13.80           O1-
ATOM   1557  H   GLU A 252      20.362   3.108   5.365  1.00 14.75           H  
ATOM   1558  HA  GLU A 252      20.706   0.225   6.084  1.00 14.98           H  
ATOM   1559  HB2 GLU A 252      23.150   0.458   5.655  1.00 13.39           H  
ATOM   1560  HB3 GLU A 252      22.803   1.974   4.790  1.00 13.39           H  
ATOM   1561  HG2 GLU A 252      21.315   0.670   3.252  1.00 14.59           H  
ATOM   1562  HG3 GLU A 252      21.876  -0.816   4.054  1.00 14.59           H  
ATOM   1563  N   ASP A 253      21.133   1.181   8.368  1.00 14.18           N  
ATOM   1564  CA  ASP A 253      21.357   1.711   9.702  1.00 15.38           C  
ATOM   1565  C   ASP A 253      22.277   0.936  10.628  1.00 14.18           C  
ATOM   1566  O   ASP A 253      22.435   1.305  11.778  1.00 14.87           O  
ATOM   1567  CB  ASP A 253      20.009   1.875  10.396  1.00 16.51           C  
ATOM   1568  CG  ASP A 253      19.039   2.663   9.569  1.00 19.97           C  
ATOM   1569  OD1 ASP A 253      19.537   3.452   8.736  1.00 21.80           O  
ATOM   1570  OD2 ASP A 253      17.804   2.507   9.750  1.00 21.21           O1-
ATOM   1571  H   ASP A 253      20.665   0.292   8.262  1.00 14.18           H  
ATOM   1572  HA  ASP A 253      21.884   2.648   9.523  1.00 15.38           H  
ATOM   1573  HB2 ASP A 253      20.163   2.392  11.343  1.00 16.51           H  
ATOM   1574  HB3 ASP A 253      19.588   0.888  10.585  1.00 16.51           H  
ATOM   1575  N   CYS A 254      22.880  -0.136  10.160  1.00 13.75           N  
ATOM   1576  CA  CYS A 254      23.744  -0.888  11.048  1.00 12.76           C  
ATOM   1577  C   CYS A 254      25.136  -0.992  10.456  1.00 14.51           C  
ATOM   1578  O   CYS A 254      25.299  -1.255   9.257  1.00 14.03           O  
ATOM   1579  CB  CYS A 254      23.132  -2.267  11.306  1.00 11.93           C  
ATOM   1580  SG  CYS A 254      21.689  -2.158  12.412  1.00 11.06           S  
ATOM   1581  H   CYS A 254      22.745  -0.429   9.203  1.00 13.75           H  
ATOM   1582  HA  CYS A 254      23.833  -0.371  12.004  1.00 12.76           H  
ATOM   1583  HB2 CYS A 254      23.884  -2.908  11.766  1.00 11.93           H  
ATOM   1584  HB3 CYS A 254      22.819  -2.700  10.356  1.00 11.93           H  
ATOM   1585  N   ALA A 255      26.132  -0.745  11.300  1.00 12.61           N  
ATOM   1586  CA  ALA A 255      27.535  -0.809  10.890  1.00 14.01           C  
ATOM   1587  C   ALA A 255      28.136  -2.211  11.046  1.00 15.25           C  
ATOM   1588  O   ALA A 255      27.911  -2.903  12.054  1.00 14.62           O  
ATOM   1589  CB  ALA A 255      28.361   0.176  11.708  1.00 11.12           C  
ATOM   1590  H   ALA A 255      25.913  -0.506  12.256  1.00 12.61           H  
ATOM   1591  HA  ALA A 255      27.564  -0.551   9.831  1.00 14.01           H  
ATOM   1592  HB1 ALA A 255      27.959   1.181  11.580  1.00 11.12           H  
ATOM   1593  HB2 ALA A 255      28.318  -0.101  12.761  1.00 11.12           H  
ATOM   1594  HB3 ALA A 255      29.396   0.153  11.368  1.00 11.12           H  
ATOM   1595  N   HIS A 256      28.920  -2.615  10.053  1.00 14.14           N  
ATOM   1596  CA  HIS A 256      29.579  -3.906  10.094  1.00 15.41           C  
ATOM   1597  C   HIS A 256      30.962  -3.801   9.462  1.00 16.13           C  
ATOM   1598  O   HIS A 256      31.201  -2.976   8.574  1.00 15.84           O  
ATOM   1599  CB  HIS A 256      28.744  -4.956   9.359  1.00 13.91           C  
ATOM   1600  CG  HIS A 256      28.812  -4.858   7.867  1.00 14.35           C  
ATOM   1601  ND1 HIS A 256      29.757  -5.528   7.119  1.00 15.69           N  
ATOM   1602  CD2 HIS A 256      28.025  -4.205   6.980  1.00 14.68           C  
ATOM   1603  CE1 HIS A 256      29.545  -5.298   5.834  1.00 13.59           C  
ATOM   1604  NE2 HIS A 256      28.501  -4.499   5.724  1.00 15.17           N  
ATOM   1605  H   HIS A 256      29.061  -2.011   9.255  1.00 14.14           H  
ATOM   1606  HA  HIS A 256      29.683  -4.214  11.135  1.00 15.41           H  
ATOM   1607  HB2 HIS A 256      27.704  -4.840   9.662  1.00 13.91           H  
ATOM   1608  HB3 HIS A 256      29.100  -5.944   9.652  1.00 13.91           H  
ATOM   1609  HD1 HIS A 256      30.548  -6.144   7.521  1.00 15.69           H  
ATOM   1610  HD2 HIS A 256      27.182  -3.572   7.215  1.00 14.68           H  
ATOM   1611  HE1 HIS A 256      30.126  -5.696   5.016  1.00 13.59           H  
ATOM   1612  N   PHE A 257      31.888  -4.614   9.944  1.00 14.88           N  
ATOM   1613  CA  PHE A 257      33.207  -4.602   9.366  1.00 13.99           C  
ATOM   1614  C   PHE A 257      32.994  -5.250   8.014  1.00 15.34           C  
ATOM   1615  O   PHE A 257      32.225  -6.218   7.918  1.00 16.38           O  
ATOM   1616  CB  PHE A 257      34.164  -5.465  10.179  1.00 11.57           C  
ATOM   1617  CG  PHE A 257      34.234  -5.091  11.617  1.00 14.15           C  
ATOM   1618  CD1 PHE A 257      33.353  -5.647  12.538  1.00 12.19           C  
ATOM   1619  CD2 PHE A 257      35.168  -4.151  12.055  1.00 12.03           C  
ATOM   1620  CE1 PHE A 257      33.396  -5.265  13.878  1.00 12.20           C  
ATOM   1621  CE2 PHE A 257      35.218  -3.765  13.383  1.00 13.76           C  
ATOM   1622  CZ  PHE A 257      34.335  -4.318  14.299  1.00 12.65           C  
ATOM   1623  H   PHE A 257      31.673  -5.237  10.709  1.00 14.88           H  
ATOM   1624  HA  PHE A 257      33.635  -3.601   9.323  1.00 13.99           H  
ATOM   1625  HB2 PHE A 257      35.161  -5.369   9.750  1.00 11.57           H  
ATOM   1626  HB3 PHE A 257      33.835  -6.502  10.109  1.00 11.57           H  
ATOM   1627  HD1 PHE A 257      32.629  -6.380  12.213  1.00 12.19           H  
ATOM   1628  HD2 PHE A 257      35.861  -3.720  11.348  1.00 12.03           H  
ATOM   1629  HE1 PHE A 257      32.707  -5.698  14.588  1.00 12.20           H  
ATOM   1630  HE2 PHE A 257      35.943  -3.033  13.705  1.00 13.76           H  
ATOM   1631  HZ  PHE A 257      34.372  -4.017  15.336  1.00 12.65           H  
ATOM   1632  N   THR A 258      33.654  -4.739   6.979  1.00 15.05           N  
ATOM   1633  CA  THR A 258      33.520  -5.345   5.660  1.00 17.27           C  
ATOM   1634  C   THR A 258      34.639  -6.345   5.622  1.00 19.14           C  
ATOM   1635  O   THR A 258      35.337  -6.528   6.631  1.00 20.24           O  
ATOM   1636  CB  THR A 258      33.735  -4.347   4.502  1.00 16.60           C  
ATOM   1637  OG1 THR A 258      35.083  -3.887   4.519  1.00 17.98           O  
ATOM   1638  CG2 THR A 258      32.809  -3.159   4.643  1.00 18.24           C  
ATOM   1639  H   THR A 258      34.247  -3.932   7.106  1.00 15.05           H  
ATOM   1640  HA  THR A 258      32.517  -5.752   5.527  1.00 17.27           H  
ATOM   1641  HB  THR A 258      33.520  -4.855   3.562  1.00 16.60           H  
ATOM   1642 HG21 THR A 258      31.774  -3.502   4.639  1.00 18.24           H  
ATOM   1643 HG22 THR A 258      33.018  -2.645   5.582  1.00 18.24           H  
ATOM   1644 HG23 THR A 258      32.968  -2.473   3.811  1.00 18.24           H  
ATOM   1645  HG1 THR A 258      35.229  -3.448   5.360  1.00 17.98           H  
ATOM   1646  N   ASP A 259      34.829  -6.973   4.467  1.00 19.89           N  
ATOM   1647  CA  ASP A 259      35.864  -7.979   4.319  1.00 22.22           C  
ATOM   1648  C   ASP A 259      37.274  -7.454   4.567  1.00 21.74           C  
ATOM   1649  O   ASP A 259      38.115  -8.212   5.019  1.00 22.97           O  
ATOM   1650  CB  ASP A 259      35.773  -8.652   2.935  1.00 22.67           C  
ATOM   1651  CG  ASP A 259      35.808  -7.652   1.797  1.00 25.65           C  
ATOM   1652  OD1 ASP A 259      35.985  -6.448   2.059  1.00 26.31           O  
ATOM   1653  OD2 ASP A 259      35.664  -8.059   0.631  1.00 28.71           O1-
ATOM   1654  H   ASP A 259      34.241  -6.747   3.678  1.00 19.89           H  
ATOM   1655  HA  ASP A 259      35.677  -8.718   5.098  1.00 22.22           H  
ATOM   1656  HB2 ASP A 259      34.840  -9.212   2.880  1.00 22.67           H  
ATOM   1657  HB3 ASP A 259      36.615  -9.336   2.824  1.00 22.67           H  
ATOM   1658  N   ASP A 260      37.548  -6.177   4.290  1.00 21.82           N  
ATOM   1659  CA  ASP A 260      38.897  -5.646   4.529  1.00 22.23           C  
ATOM   1660  C   ASP A 260      39.016  -4.947   5.870  1.00 22.97           C  
ATOM   1661  O   ASP A 260      39.951  -4.180   6.092  1.00 23.58           O  
ATOM   1662  CB  ASP A 260      39.325  -4.667   3.432  1.00 24.61           C  
ATOM   1663  CG  ASP A 260      38.460  -3.425   3.385  1.00 27.66           C  
ATOM   1664  OD1 ASP A 260      38.197  -2.820   4.454  1.00 25.27           O  
ATOM   1665  OD2 ASP A 260      38.053  -3.056   2.263  1.00 31.32           O1-
ATOM   1666  H   ASP A 260      36.828  -5.575   3.916  1.00 21.82           H  
ATOM   1667  HA  ASP A 260      39.556  -6.514   4.523  1.00 22.23           H  
ATOM   1668  HB2 ASP A 260      39.260  -5.173   2.469  1.00 24.61           H  
ATOM   1669  HB3 ASP A 260      40.356  -4.367   3.615  1.00 24.61           H  
ATOM   1670  N   GLY A 261      38.061  -5.193   6.761  1.00 23.45           N  
ATOM   1671  CA  GLY A 261      38.106  -4.579   8.076  1.00 21.91           C  
ATOM   1672  C   GLY A 261      37.463  -3.209   8.185  1.00 21.84           C  
ATOM   1673  O   GLY A 261      36.998  -2.810   9.256  1.00 22.52           O  
ATOM   1674  H   GLY A 261      37.299  -5.812   6.523  1.00 23.45           H  
ATOM   1675  HA2 GLY A 261      39.153  -4.482   8.365  1.00 21.91           H  
ATOM   1676  HA3 GLY A 261      37.598  -5.244   8.774  1.00 21.91           H  
ATOM   1677  N   ARG A 262      37.411  -2.472   7.092  1.00 19.34           N  
ATOM   1678  CA  ARG A 262      36.808  -1.161   7.184  1.00 20.41           C  
ATOM   1679  C   ARG A 262      35.300  -1.310   7.260  1.00 19.61           C  
ATOM   1680  O   ARG A 262      34.725  -2.287   6.769  1.00 18.34           O  
ATOM   1681  CB  ARG A 262      37.254  -0.287   6.012  1.00 23.65           C  
ATOM   1682  CG  ARG A 262      38.759   0.028   6.063  1.00 27.99           C  
ATOM   1683  CD  ARG A 262      39.258   0.654   4.778  1.00 31.17           C  
ATOM   1684  NE  ARG A 262      38.882  -0.137   3.610  1.00 34.07           N  
ATOM   1685  CZ  ARG A 262      39.212   0.192   2.370  1.00 35.73           C  
ATOM   1686  NH1 ARG A 262      39.921   1.290   2.158  1.00 37.60           N  
ATOM   1687  NH2 ARG A 262      38.834  -0.568   1.347  1.00 38.05           N1+
ATOM   1688  H   ARG A 262      37.781  -2.814   6.217  1.00 19.34           H  
ATOM   1689  HA  ARG A 262      37.141  -0.658   8.092  1.00 20.41           H  
ATOM   1690  HB2 ARG A 262      36.698   0.650   6.042  1.00 23.65           H  
ATOM   1691  HB3 ARG A 262      37.036  -0.810   5.081  1.00 23.65           H  
ATOM   1692  HG2 ARG A 262      39.305  -0.899   6.237  1.00 27.99           H  
ATOM   1693  HG3 ARG A 262      38.945   0.719   6.885  1.00 27.99           H  
ATOM   1694  HD2 ARG A 262      40.345   0.727   4.820  1.00 31.17           H  
ATOM   1695  HD3 ARG A 262      38.830   1.651   4.682  1.00 31.17           H  
ATOM   1696  HE  ARG A 262      38.343  -0.978   3.755  1.00 34.07           H  
ATOM   1697 HH11 ARG A 262      40.177   1.552   1.217  1.00 37.60           H  
ATOM   1698 HH12 ARG A 262      40.207   1.865   2.938  1.00 37.60           H  
ATOM   1699 HH21 ARG A 262      38.293  -1.404   1.512  1.00 38.05           H  
ATOM   1700 HH22 ARG A 262      39.088  -0.308   0.405  1.00 38.05           H  
ATOM   1701  N   TRP A 263      34.667  -0.331   7.893  1.00 16.59           N  
ATOM   1702  CA  TRP A 263      33.240  -0.369   8.128  1.00 16.30           C  
ATOM   1703  C   TRP A 263      32.345   0.038   6.961  1.00 15.58           C  
ATOM   1704  O   TRP A 263      32.752   0.771   6.075  1.00 14.98           O  
ATOM   1705  CB  TRP A 263      32.910   0.512   9.339  1.00 16.57           C  
ATOM   1706  CG  TRP A 263      33.867   0.395  10.492  1.00 16.94           C  
ATOM   1707  CD1 TRP A 263      34.732  -0.628  10.739  1.00 14.85           C  
ATOM   1708  CD2 TRP A 263      33.986   1.303  11.600  1.00 16.23           C  
ATOM   1709  NE1 TRP A 263      35.381  -0.413  11.932  1.00 18.60           N  
ATOM   1710  CE2 TRP A 263      34.939   0.763  12.480  1.00 14.55           C  
ATOM   1711  CE3 TRP A 263      33.376   2.520  11.933  1.00 16.37           C  
ATOM   1712  CZ2 TRP A 263      35.295   1.393  13.675  1.00 14.25           C  
ATOM   1713  CZ3 TRP A 263      33.729   3.147  13.120  1.00 13.62           C  
ATOM   1714  CH2 TRP A 263      34.680   2.584  13.974  1.00 12.94           C  
ATOM   1715  H   TRP A 263      35.197   0.464   8.220  1.00 16.59           H  
ATOM   1716  HA  TRP A 263      33.016  -1.422   8.296  1.00 16.30           H  
ATOM   1717  HB2 TRP A 263      31.917   0.239   9.695  1.00 16.57           H  
ATOM   1718  HB3 TRP A 263      32.905   1.551   9.009  1.00 16.57           H  
ATOM   1719  HD1 TRP A 263      34.885  -1.481  10.094  1.00 14.85           H  
ATOM   1720  HE1 TRP A 263      36.074  -1.025  12.339  1.00 18.60           H  
ATOM   1721  HE3 TRP A 263      32.643   2.963  11.276  1.00 16.37           H  
ATOM   1722  HZ2 TRP A 263      36.027   0.959  14.340  1.00 14.25           H  
ATOM   1723  HZ3 TRP A 263      33.262   4.084  13.386  1.00 13.62           H  
ATOM   1724  HH2 TRP A 263      34.937   3.097  14.889  1.00 12.94           H  
ATOM   1725  N   ASN A 264      31.117  -0.459   6.982  1.00 14.23           N  
ATOM   1726  CA  ASN A 264      30.117  -0.139   5.976  1.00 14.95           C  
ATOM   1727  C   ASN A 264      28.756  -0.208   6.677  1.00 15.96           C  
ATOM   1728  O   ASN A 264      28.570  -1.004   7.590  1.00 17.56           O  
ATOM   1729  CB  ASN A 264      30.143  -1.148   4.826  1.00 14.04           C  
ATOM   1730  CG  ASN A 264      28.957  -0.989   3.882  1.00 14.20           C  
ATOM   1731  OD1 ASN A 264      28.581   0.122   3.510  1.00 15.09           O  
ATOM   1732  ND2 ASN A 264      28.364  -2.098   3.496  1.00 15.02           N  
ATOM   1733  H   ASN A 264      30.865  -1.089   7.730  1.00 14.23           H  
ATOM   1734  HA  ASN A 264      30.312   0.846   5.552  1.00 14.95           H  
ATOM   1735  HB2 ASN A 264      30.124  -2.155   5.244  1.00 14.04           H  
ATOM   1736  HB3 ASN A 264      31.063  -1.008   4.258  1.00 14.04           H  
ATOM   1737 HD21 ASN A 264      27.571  -2.056   2.871  1.00 15.02           H  
ATOM   1738 HD22 ASN A 264      28.702  -2.992   3.823  1.00 15.02           H  
ATOM   1739  N   ASP A 265      27.817   0.640   6.280  1.00 15.99           N  
ATOM   1740  CA  ASP A 265      26.487   0.598   6.880  1.00 15.12           C  
ATOM   1741  C   ASP A 265      25.664  -0.254   5.920  1.00 14.60           C  
ATOM   1742  O   ASP A 265      25.813  -0.120   4.708  1.00 15.62           O  
ATOM   1743  CB  ASP A 265      25.910   2.016   7.027  1.00 13.61           C  
ATOM   1744  CG  ASP A 265      25.782   2.749   5.699  1.00 13.15           C  
ATOM   1745  OD1 ASP A 265      26.461   2.345   4.726  1.00 12.78           O  
ATOM   1746  OD2 ASP A 265      25.014   3.751   5.652  1.00 14.23           O1-
ATOM   1747  H   ASP A 265      28.023   1.317   5.559  1.00 15.99           H  
ATOM   1748  HA  ASP A 265      26.490   0.182   7.888  1.00 15.12           H  
ATOM   1749  HB2 ASP A 265      26.566   2.591   7.679  1.00 13.61           H  
ATOM   1750  HB3 ASP A 265      24.921   1.942   7.479  1.00 13.61           H  
ATOM   1751  N   ASP A 266      24.825  -1.139   6.463  1.00 14.11           N  
ATOM   1752  CA  ASP A 266      24.020  -2.051   5.658  1.00 13.44           C  
ATOM   1753  C   ASP A 266      22.655  -2.293   6.324  1.00 14.80           C  
ATOM   1754  O   ASP A 266      22.420  -1.860   7.454  1.00 15.43           O  
ATOM   1755  CB  ASP A 266      24.785  -3.377   5.507  1.00 12.59           C  
ATOM   1756  CG  ASP A 266      24.385  -4.155   4.272  1.00 14.58           C  
ATOM   1757  OD1 ASP A 266      25.180  -5.010   3.816  1.00 10.91           O  
ATOM   1758  OD2 ASP A 266      23.273  -3.916   3.756  1.00 16.81           O1-
ATOM   1759  H   ASP A 266      24.745  -1.178   7.469  1.00 14.11           H  
ATOM   1760  HA  ASP A 266      23.842  -1.615   4.675  1.00 13.44           H  
ATOM   1761  HB2 ASP A 266      24.587  -3.994   6.384  1.00 12.59           H  
ATOM   1762  HB3 ASP A 266      25.852  -3.159   5.450  1.00 12.59           H  
ATOM   1763  N   VAL A 267      21.776  -3.000   5.618  1.00 15.95           N  
ATOM   1764  CA  VAL A 267      20.420  -3.310   6.079  1.00 14.99           C  
ATOM   1765  C   VAL A 267      20.460  -4.129   7.350  1.00 15.75           C  
ATOM   1766  O   VAL A 267      20.908  -5.279   7.343  1.00 17.29           O  
ATOM   1767  CB  VAL A 267      19.658  -4.081   4.985  1.00 15.21           C  
ATOM   1768  CG1 VAL A 267      18.288  -4.491   5.477  1.00 14.34           C  
ATOM   1769  CG2 VAL A 267      19.534  -3.205   3.743  1.00 14.40           C  
ATOM   1770  H   VAL A 267      22.060  -3.344   4.712  1.00 15.95           H  
ATOM   1771  HA  VAL A 267      19.904  -2.373   6.287  1.00 14.99           H  
ATOM   1772  HB  VAL A 267      20.213  -4.986   4.735  1.00 15.21           H  
ATOM   1773 HG11 VAL A 267      18.393  -5.123   6.359  1.00 14.34           H  
ATOM   1774 HG12 VAL A 267      17.713  -3.601   5.733  1.00 14.34           H  
ATOM   1775 HG13 VAL A 267      17.771  -5.045   4.693  1.00 14.34           H  
ATOM   1776 HG21 VAL A 267      18.979  -2.300   3.991  1.00 14.40           H  
ATOM   1777 HG22 VAL A 267      20.528  -2.936   3.387  1.00 14.40           H  
ATOM   1778 HG23 VAL A 267      19.005  -3.753   2.963  1.00 14.40           H  
ATOM   1779  N   CYS A 268      19.962  -3.541   8.432  1.00 14.27           N  
ATOM   1780  CA  CYS A 268      19.997  -4.177   9.738  1.00 13.59           C  
ATOM   1781  C   CYS A 268      19.432  -5.594   9.779  1.00 16.03           C  
ATOM   1782  O   CYS A 268      19.922  -6.449  10.534  1.00 15.63           O  
ATOM   1783  CB  CYS A 268      19.297  -3.286  10.775  1.00 12.82           C  
ATOM   1784  SG  CYS A 268      20.117  -1.694  11.203  1.00 11.42           S  
ATOM   1785  H   CYS A 268      19.546  -2.625   8.345  1.00 14.27           H  
ATOM   1786  HA  CYS A 268      21.053  -4.288   9.982  1.00 13.59           H  
ATOM   1787  HB2 CYS A 268      19.203  -3.865  11.695  1.00 12.82           H  
ATOM   1788  HB3 CYS A 268      18.305  -3.051  10.391  1.00 12.82           H  
ATOM   1789  N   GLN A 269      18.424  -5.867   8.962  1.00 16.57           N  
ATOM   1790  CA  GLN A 269      17.837  -7.206   8.978  1.00 18.12           C  
ATOM   1791  C   GLN A 269      18.671  -8.286   8.278  1.00 17.68           C  
ATOM   1792  O   GLN A 269      18.327  -9.472   8.327  1.00 15.76           O  
ATOM   1793  CB  GLN A 269      16.416  -7.187   8.391  1.00 20.93           C  
ATOM   1794  CG  GLN A 269      16.026  -5.895   7.680  1.00 27.72           C  
ATOM   1795  CD  GLN A 269      15.859  -4.709   8.620  1.00 31.16           C  
ATOM   1796  NE2 GLN A 269      15.234  -4.823   9.681  1.00 33.59           N  
ATOM   1797  OE1 GLN A 269      16.396  -3.554   8.225  1.00 31.15           O  
ATOM   1798  H   GLN A 269      18.066  -5.159   8.336  1.00 16.57           H  
ATOM   1799  HA  GLN A 269      17.812  -7.482  10.031  1.00 18.12           H  
ATOM   1800  HB2 GLN A 269      15.712  -7.349   9.207  1.00 20.93           H  
ATOM   1801  HB3 GLN A 269      16.336  -8.005   7.675  1.00 20.93           H  
ATOM   1802  HG2 GLN A 269      15.081  -6.059   7.161  1.00 27.72           H  
ATOM   1803  HG3 GLN A 269      16.802  -5.653   6.954  1.00 27.72           H  
ATOM   1804 HE21 GLN A 269      14.843  -5.716   9.944  1.00 33.59           H  
ATOM   1805 HE22 GLN A 269      15.116  -4.023  10.286  1.00 33.59           H  
ATOM   1806  N   ARG A 270      19.754  -7.900   7.614  1.00 16.38           N  
ATOM   1807  CA  ARG A 270      20.571  -8.914   6.963  1.00 18.17           C  
ATOM   1808  C   ARG A 270      21.245  -9.729   8.053  1.00 18.31           C  
ATOM   1809  O   ARG A 270      21.616  -9.202   9.102  1.00 18.12           O  
ATOM   1810  CB  ARG A 270      21.667  -8.305   6.081  1.00 19.61           C  
ATOM   1811  CG  ARG A 270      21.207  -7.611   4.792  1.00 20.51           C  
ATOM   1812  CD  ARG A 270      22.437  -7.270   3.925  1.00 20.61           C  
ATOM   1813  NE  ARG A 270      22.113  -6.410   2.787  1.00 22.77           N  
ATOM   1814  CZ  ARG A 270      21.500  -6.822   1.681  1.00 19.73           C  
ATOM   1815  NH1 ARG A 270      21.148  -8.091   1.560  1.00 16.01           N  
ATOM   1816  NH2 ARG A 270      21.227  -5.965   0.708  1.00 14.65           N1+
ATOM   1817  H   ARG A 270      20.005  -6.923   7.561  1.00 16.38           H  
ATOM   1818  HA  ARG A 270      19.924  -9.518   6.326  1.00 18.17           H  
ATOM   1819  HB2 ARG A 270      22.348  -9.108   5.799  1.00 19.61           H  
ATOM   1820  HB3 ARG A 270      22.202  -7.569   6.680  1.00 19.61           H  
ATOM   1821  HG2 ARG A 270      20.675  -6.694   5.044  1.00 20.51           H  
ATOM   1822  HG3 ARG A 270      20.545  -8.275   4.237  1.00 20.51           H  
ATOM   1823  HD2 ARG A 270      22.865  -8.199   3.548  1.00 20.61           H  
ATOM   1824  HD3 ARG A 270      23.171  -6.759   4.549  1.00 20.61           H  
ATOM   1825  HE  ARG A 270      22.373  -5.436   2.845  1.00 22.77           H  
ATOM   1826 HH11 ARG A 270      21.355  -8.745   2.300  1.00 16.01           H  
ATOM   1827 HH12 ARG A 270      20.671  -8.405   0.727  1.00 16.01           H  
ATOM   1828 HH21 ARG A 270      20.750  -6.281  -0.125  1.00 14.65           H  
ATOM   1829 HH22 ARG A 270      21.496  -4.995   0.798  1.00 14.65           H  
ATOM   1830  N   PRO A 271      21.381 -11.038   7.838  1.00 18.33           N  
ATOM   1831  CA  PRO A 271      22.033 -11.853   8.860  1.00 18.23           C  
ATOM   1832  C   PRO A 271      23.547 -11.877   8.650  1.00 18.00           C  
ATOM   1833  O   PRO A 271      24.029 -12.309   7.611  1.00 19.19           O  
ATOM   1834  CB  PRO A 271      21.391 -13.223   8.658  1.00 20.43           C  
ATOM   1835  CG  PRO A 271      21.130 -13.254   7.178  1.00 18.66           C  
ATOM   1836  CD  PRO A 271      20.593 -11.872   6.915  1.00 17.73           C  
ATOM   1837  HA  PRO A 271      21.904 -11.480   9.876  1.00 18.23           H  
ATOM   1838  HB2 PRO A 271      20.463 -13.309   9.223  1.00 20.43           H  
ATOM   1839  HB3 PRO A 271      22.071 -14.023   8.954  1.00 20.43           H  
ATOM   1840  HG2 PRO A 271      20.395 -14.017   6.924  1.00 18.66           H  
ATOM   1841  HG3 PRO A 271      22.048 -13.433   6.620  1.00 18.66           H  
ATOM   1842  HD2 PRO A 271      20.759 -11.577   5.879  1.00 17.73           H  
ATOM   1843  HD3 PRO A 271      19.529 -11.814   7.143  1.00 17.73           H  
ATOM   1844  N   TYR A 272      24.297 -11.370   9.619  1.00 18.30           N  
ATOM   1845  CA  TYR A 272      25.755 -11.386   9.531  1.00 17.12           C  
ATOM   1846  C   TYR A 272      26.246 -11.931  10.862  1.00 17.45           C  
ATOM   1847  O   TYR A 272      25.464 -12.089  11.800  1.00 17.96           O  
ATOM   1848  CB  TYR A 272      26.330  -9.977   9.370  1.00 15.58           C  
ATOM   1849  CG  TYR A 272      26.194  -9.314   8.013  1.00 16.07           C  
ATOM   1850  CD1 TYR A 272      26.296 -10.046   6.822  1.00 15.95           C  
ATOM   1851  CD2 TYR A 272      26.035  -7.932   7.916  1.00 15.91           C  
ATOM   1852  CE1 TYR A 272      26.246  -9.409   5.575  1.00 10.63           C  
ATOM   1853  CE2 TYR A 272      25.989  -7.294   6.686  1.00 14.82           C  
ATOM   1854  CZ  TYR A 272      26.095  -8.034   5.520  1.00 14.31           C  
ATOM   1855  OH  TYR A 272      26.076  -7.377   4.310  1.00 12.69           O  
ATOM   1856  H   TYR A 272      23.853 -10.966  10.432  1.00 18.30           H  
ATOM   1857  HA  TYR A 272      26.064 -11.978   8.670  1.00 17.12           H  
ATOM   1858  HB2 TYR A 272      27.394 -10.030   9.602  1.00 15.58           H  
ATOM   1859  HB3 TYR A 272      25.831  -9.336  10.097  1.00 15.58           H  
ATOM   1860  HD1 TYR A 272      26.415 -11.118   6.867  1.00 15.95           H  
ATOM   1861  HD2 TYR A 272      25.945  -7.347   8.819  1.00 15.91           H  
ATOM   1862  HE1 TYR A 272      26.323  -9.985   4.665  1.00 10.63           H  
ATOM   1863  HE2 TYR A 272      25.871  -6.222   6.637  1.00 14.82           H  
ATOM   1864  HH  TYR A 272      25.565  -6.564   4.299  1.00 12.69           H  
ATOM   1865  N   ARG A 273      27.536 -12.218  10.949  1.00 15.63           N  
ATOM   1866  CA  ARG A 273      28.098 -12.671  12.210  1.00 14.88           C  
ATOM   1867  C   ARG A 273      28.259 -11.413  13.045  1.00 14.54           C  
ATOM   1868  O   ARG A 273      28.207 -10.307  12.507  1.00 14.40           O  
ATOM   1869  CB  ARG A 273      29.459 -13.311  11.971  1.00 15.42           C  
ATOM   1870  CG  ARG A 273      29.377 -14.609  11.175  1.00 16.29           C  
ATOM   1871  CD  ARG A 273      30.722 -15.315  11.140  1.00 18.03           C  
ATOM   1872  NE  ARG A 273      30.600 -16.680  10.651  1.00 20.42           N  
ATOM   1873  CZ  ARG A 273      31.632 -17.442  10.333  1.00 21.09           C  
ATOM   1874  NH1 ARG A 273      32.864 -16.967  10.457  1.00 23.10           N  
ATOM   1875  NH2 ARG A 273      31.424 -18.660   9.861  1.00 20.84           N1+
ATOM   1876  H   ARG A 273      28.129 -12.123  10.138  1.00 15.63           H  
ATOM   1877  HA  ARG A 273      27.467 -13.413  12.700  1.00 14.88           H  
ATOM   1878  HB2 ARG A 273      29.917 -13.524  12.937  1.00 15.42           H  
ATOM   1879  HB3 ARG A 273      30.082 -12.605  11.421  1.00 15.42           H  
ATOM   1880  HG2 ARG A 273      29.068 -14.382  10.154  1.00 16.29           H  
ATOM   1881  HG3 ARG A 273      28.642 -15.266  11.640  1.00 16.29           H  
ATOM   1882  HD2 ARG A 273      31.135 -15.337  12.149  1.00 18.03           H  
ATOM   1883  HD3 ARG A 273      31.394 -14.763  10.484  1.00 18.03           H  
ATOM   1884  HE  ARG A 273      29.673 -17.068  10.549  1.00 20.42           H  
ATOM   1885 HH11 ARG A 273      33.655 -17.537  10.191  1.00 23.10           H  
ATOM   1886 HH12 ARG A 273      33.013 -16.036  10.819  1.00 23.10           H  
ATOM   1887 HH21 ARG A 273      30.481 -19.012   9.771  1.00 20.84           H  
ATOM   1888 HH22 ARG A 273      32.207 -19.238   9.592  1.00 20.84           H  
ATOM   1889  N   TRP A 274      28.456 -11.563  14.351  1.00 13.67           N  
ATOM   1890  CA  TRP A 274      28.618 -10.395  15.209  1.00 12.52           C  
ATOM   1891  C   TRP A 274      29.673 -10.628  16.285  1.00 11.47           C  
ATOM   1892  O   TRP A 274      30.212 -11.710  16.396  1.00 12.46           O  
ATOM   1893  CB  TRP A 274      27.277 -10.047  15.847  1.00 10.99           C  
ATOM   1894  CG  TRP A 274      26.802 -11.072  16.804  1.00 15.63           C  
ATOM   1895  CD1 TRP A 274      26.938 -11.047  18.168  1.00 13.59           C  
ATOM   1896  CD2 TRP A 274      26.132 -12.301  16.485  1.00 14.14           C  
ATOM   1897  NE1 TRP A 274      26.389 -12.185  18.711  1.00 15.91           N  
ATOM   1898  CE2 TRP A 274      25.891 -12.973  17.703  1.00 16.26           C  
ATOM   1899  CE3 TRP A 274      25.715 -12.901  15.286  1.00 14.94           C  
ATOM   1900  CZ2 TRP A 274      25.250 -14.227  17.760  1.00 15.19           C  
ATOM   1901  CZ3 TRP A 274      25.073 -14.152  15.338  1.00 14.48           C  
ATOM   1902  CH2 TRP A 274      24.851 -14.798  16.571  1.00 15.81           C  
ATOM   1903  H   TRP A 274      28.493 -12.489  14.751  1.00 13.67           H  
ATOM   1904  HA  TRP A 274      28.960  -9.562  14.595  1.00 12.52           H  
ATOM   1905  HB2 TRP A 274      26.535  -9.941  15.056  1.00 10.99           H  
ATOM   1906  HB3 TRP A 274      27.381  -9.100  16.377  1.00 10.99           H  
ATOM   1907  HD1 TRP A 274      27.407 -10.254  18.732  1.00 13.59           H  
ATOM   1908  HE1 TRP A 274      26.358 -12.406  19.696  1.00 15.91           H  
ATOM   1909  HE3 TRP A 274      25.885 -12.410  14.339  1.00 14.94           H  
ATOM   1910  HZ2 TRP A 274      25.078 -14.723  18.704  1.00 15.19           H  
ATOM   1911  HZ3 TRP A 274      24.747 -14.623  14.422  1.00 14.48           H  
ATOM   1912  HH2 TRP A 274      24.358 -15.759  16.585  1.00 15.81           H  
ATOM   1913  N   VAL A 275      29.973  -9.604  17.067  1.00 12.75           N  
ATOM   1914  CA  VAL A 275      30.965  -9.714  18.131  1.00 12.26           C  
ATOM   1915  C   VAL A 275      30.440  -9.071  19.401  1.00 14.06           C  
ATOM   1916  O   VAL A 275      29.989  -7.930  19.363  1.00 15.31           O  
ATOM   1917  CB  VAL A 275      32.251  -8.965  17.768  1.00 12.42           C  
ATOM   1918  CG1 VAL A 275      33.232  -9.085  18.910  1.00 11.96           C  
ATOM   1919  CG2 VAL A 275      32.846  -9.504  16.444  1.00 11.08           C  
ATOM   1920  H   VAL A 275      29.503  -8.722  16.924  1.00 12.75           H  
ATOM   1921  HA  VAL A 275      31.165 -10.776  18.269  1.00 12.26           H  
ATOM   1922  HB  VAL A 275      32.028  -7.910  17.610  1.00 12.42           H  
ATOM   1923 HG11 VAL A 275      32.794  -8.659  19.812  1.00 11.96           H  
ATOM   1924 HG12 VAL A 275      33.466 -10.136  19.079  1.00 11.96           H  
ATOM   1925 HG13 VAL A 275      34.146  -8.545  18.661  1.00 11.96           H  
ATOM   1926 HG21 VAL A 275      33.085 -10.561  16.557  1.00 11.08           H  
ATOM   1927 HG22 VAL A 275      32.118  -9.380  15.642  1.00 11.08           H  
ATOM   1928 HG23 VAL A 275      33.752  -8.950  16.201  1.00 11.08           H  
ATOM   1929  N   CYS A 276      30.489  -9.780  20.526  1.00 15.13           N  
ATOM   1930  CA  CYS A 276      30.050  -9.179  21.779  1.00 16.72           C  
ATOM   1931  C   CYS A 276      31.296  -8.751  22.574  1.00 18.72           C  
ATOM   1932  O   CYS A 276      32.375  -9.343  22.433  1.00 16.79           O  
ATOM   1933  CB  CYS A 276      29.221 -10.154  22.613  1.00 16.52           C  
ATOM   1934  SG  CYS A 276      27.714 -10.825  21.848  1.00 18.61           S  
ATOM   1935  H   CYS A 276      30.829 -10.731  20.511  1.00 15.13           H  
ATOM   1936  HA  CYS A 276      29.418  -8.320  21.553  1.00 16.72           H  
ATOM   1937  HB2 CYS A 276      28.924  -9.635  23.525  1.00 16.52           H  
ATOM   1938  HB3 CYS A 276      29.864 -10.996  22.867  1.00 16.52           H  
ATOM   1939  N   GLU A 277      31.139  -7.714  23.395  1.00 20.73           N  
ATOM   1940  CA  GLU A 277      32.226  -7.179  24.206  1.00 23.70           C  
ATOM   1941  C   GLU A 277      31.739  -6.783  25.595  1.00 25.45           C  
ATOM   1942  O   GLU A 277      30.583  -6.396  25.777  1.00 25.14           O  
ATOM   1943  CB  GLU A 277      32.853  -5.947  23.529  1.00 22.82           C  
ATOM   1944  CG  GLU A 277      33.651  -5.067  24.501  1.00 23.13           C  
ATOM   1945  CD  GLU A 277      34.395  -3.896  23.837  1.00 25.57           C  
ATOM   1946  OE1 GLU A 277      33.800  -3.208  22.979  1.00 25.48           O  
ATOM   1947  OE2 GLU A 277      35.575  -3.643  24.188  1.00 24.03           O1-
ATOM   1948  H   GLU A 277      30.229  -7.280  23.458  1.00 20.73           H  
ATOM   1949  HA  GLU A 277      32.975  -7.965  24.302  1.00 23.70           H  
ATOM   1950  HB2 GLU A 277      32.054  -5.347  23.093  1.00 22.82           H  
ATOM   1951  HB3 GLU A 277      33.523  -6.288  22.740  1.00 22.82           H  
ATOM   1952  HG2 GLU A 277      34.385  -5.695  25.004  1.00 23.13           H  
ATOM   1953  HG3 GLU A 277      32.958  -4.657  25.236  1.00 23.13           H  
ATOM   1954  N   THR A 278      32.630  -6.904  26.571  1.00 27.84           N  
ATOM   1955  CA  THR A 278      32.335  -6.512  27.942  1.00 30.84           C  
ATOM   1956  C   THR A 278      33.641  -6.049  28.562  1.00 32.07           C  
ATOM   1957  O   THR A 278      34.684  -6.652  28.328  1.00 32.61           O  
ATOM   1958  CB  THR A 278      31.745  -7.668  28.745  1.00 31.30           C  
ATOM   1959  OG1 THR A 278      31.157  -7.144  29.937  1.00 32.74           O  
ATOM   1960  CG2 THR A 278      32.807  -8.678  29.106  1.00 31.42           C  
ATOM   1961  H   THR A 278      33.543  -7.280  26.355  1.00 27.84           H  
ATOM   1962  HA  THR A 278      31.590  -5.717  27.949  1.00 30.84           H  
ATOM   1963  HB  THR A 278      30.993  -8.172  28.139  1.00 31.30           H  
ATOM   1964 HG21 THR A 278      33.259  -9.071  28.196  1.00 31.42           H  
ATOM   1965 HG22 THR A 278      33.574  -8.198  29.715  1.00 31.42           H  
ATOM   1966 HG23 THR A 278      32.355  -9.495  29.669  1.00 31.42           H  
ATOM   1967  HG1 THR A 278      30.784  -7.882  30.425  1.00 32.74           H  
ATOM   1968  N   GLU A 279      33.599  -4.959  29.320  1.00 35.14           N  
ATOM   1969  CA  GLU A 279      34.817  -4.433  29.937  1.00 37.09           C  
ATOM   1970  C   GLU A 279      35.055  -4.940  31.351  1.00 38.55           C  
ATOM   1971  O   GLU A 279      34.121  -5.277  32.074  1.00 38.99           O  
ATOM   1972  CB  GLU A 279      34.801  -2.899  29.978  1.00 36.63           C  
ATOM   1973  CG  GLU A 279      34.748  -2.223  28.624  1.00 35.35           C  
ATOM   1974  CD  GLU A 279      33.346  -2.155  28.090  1.00 34.82           C  
ATOM   1975  OE1 GLU A 279      33.164  -1.780  26.915  1.00 36.27           O  
ATOM   1976  OE2 GLU A 279      32.421  -2.474  28.856  1.00 37.17           O1-
ATOM   1977  H   GLU A 279      32.718  -4.489  29.472  1.00 35.14           H  
ATOM   1978  HA  GLU A 279      35.628  -4.795  29.305  1.00 37.09           H  
ATOM   1979  HB2 GLU A 279      35.705  -2.565  30.487  1.00 36.63           H  
ATOM   1980  HB3 GLU A 279      33.927  -2.584  30.547  1.00 36.63           H  
ATOM   1981  HG2 GLU A 279      35.366  -2.785  27.925  1.00 35.35           H  
ATOM   1982  HG3 GLU A 279      35.138  -1.209  28.721  1.00 35.35           H  
ATOM   1983  N   LEU A 280      36.327  -4.996  31.731  1.00 40.41           N  
ATOM   1984  CA  LEU A 280      36.710  -5.414  33.072  1.00 41.81           C  
ATOM   1985  C   LEU A 280      36.663  -4.192  33.994  1.00 42.64           C  
ATOM   1986  O   LEU A 280      36.122  -4.337  35.115  1.00 43.91           O  
ATOM   1987  CB  LEU A 280      38.122  -5.993  33.061  1.00 41.52           C  
ATOM   1988  CG  LEU A 280      38.321  -7.270  32.251  1.00 40.63           C  
ATOM   1989  CD1 LEU A 280      39.789  -7.669  32.302  1.00 41.05           C  
ATOM   1990  CD2 LEU A 280      37.436  -8.381  32.811  1.00 40.52           C  
ATOM   1991  OXT LEU A 280      37.168  -3.114  33.588  1.00 41.49           O1-
ATOM   1992  H   LEU A 280      37.048  -4.740  31.072  1.00 40.41           H  
ATOM   1993  HA  LEU A 280      36.023  -6.182  33.426  1.00 41.81           H  
ATOM   1994  HB2 LEU A 280      38.400  -6.208  34.093  1.00 41.52           H  
ATOM   1995  HB3 LEU A 280      38.790  -5.234  32.655  1.00 41.52           H  
ATOM   1996  HG  LEU A 280      38.038  -7.100  31.212  1.00 40.63           H  
ATOM   1997 HD11 LEU A 280      40.397  -6.869  31.879  1.00 41.05           H  
ATOM   1998 HD12 LEU A 280      40.083  -7.841  33.337  1.00 41.05           H  
ATOM   1999 HD13 LEU A 280      39.937  -8.581  31.725  1.00 41.05           H  
ATOM   2000 HD21 LEU A 280      37.702  -8.568  33.852  1.00 40.52           H  
ATOM   2001 HD22 LEU A 280      36.391  -8.077  32.753  1.00 40.52           H  
ATOM   2002 HD23 LEU A 280      37.582  -9.291  32.229  1.00 40.52           H  
TER    2003      LEU A 280 
HETATM 2004 CA    CA A1001      21.096   5.083   8.068  1.00 14.75          CA2+
HETATM 2005 CA    CA A1002      26.519   1.166   2.777  1.00 14.30          CA2+
HETATM 2006 CA    CA A1003      35.838  -1.450  23.037  1.00 18.93          CA2+
HETATM 2007 CL    CL A1004      21.306 -11.009   3.155  1.00 21.22          CL1-
CONECT    6  185
CONECT  185    6
CONECT  448 1934
CONECT 1580 1784
CONECT 1784 1580
CONECT 1934  448
END
