# Supplementary material for: Computational and Experimental Prediction of Human C-Type Lectin Receptor Druggability
Source: Front Immunol. 2014 Jul 10;5:323. doi: 10.3389/fimmu.2014.00323 (PMC4090677; doi:10.3389/fimmu.2014.00323)
Supplement: Supplementary file 2 [file Data_Sheet2.ZIP › Pockets/CD23a/2h2t_pocket_1_i.pdb]

HEADER	Output of DoGSiteScorer by A. Volkamer
HEADER	Pocket 0 with 78 binding site atoms written.
HEADER	References: 
HEADER	A. Volkamer et al. Analyzing the topology of active sites: on the prediction of pockets and subpockets. J. Chem. Inf. Model. 2010,50(11), 2041-52
HEADER	A. Volkamer et al. Combining global and local measures for structure-based druggability predictions. J. Chem. Inf. Model. 2012,52,360-372
HEADER	Geometric pocket center at  19.46   1.15   8.93 with max radius 11.49
ATOM    417  CE3 TRP B   25     20.933  -3.287  15.707  0.00  0.00           C
ATOM    419  CZ3 TRP B   25     20.878  -2.433  16.794  0.00  0.00           C
ATOM    420  CH2 TRP B   25     22.019  -1.832  17.301  0.00  0.00           C
ATOM    437  CG2 VAL B   26     17.248  -4.630  15.675  0.00  0.00           C
ATOM    483  NH1 ARG B   29     19.826  -0.784  20.248  0.00  0.00           N
ATOM   1028  CB  ARG B   65     22.906   1.320  14.749  0.00  0.00           C
ATOM   1029  CG  ARG B   65     22.081   1.785  15.878  0.00  0.00           C
ATOM   1030  CD  ARG B   65     22.844   1.865  17.144  0.00  0.00           C
ATOM   1031  NE  ARG B   65     21.966   1.931  18.325  0.00  0.00           N
ATOM   1048  N   ASN B   66     22.833   4.034  13.087  0.00  0.00           N
ATOM   1049  CA  ASN B   66     22.401   5.384  12.829  0.00  0.00           C
ATOM   1050  C   ASN B   66     21.143   5.547  13.593  0.00  0.00           C
ATOM   1051  O   ASN B   66     20.039   5.279  13.083  0.00  0.00           O
ATOM   1052  CB  ASN B   66     22.158   5.621  11.315  0.00  0.00           C
ATOM   1062  N   LEU B   67     21.298   6.033  14.820  0.00  0.00           N
ATOM   1063  CA  LEU B   67     20.266   5.977  15.841  0.00  0.00           C
ATOM   1064  C   LEU B   67     19.059   6.864  15.466  0.00  0.00           C
ATOM   1066  CB  LEU B   67     20.853   6.385  17.205  0.00  0.00           C
ATOM   1068  CD1 LEU B   67     19.463   4.884  18.676  0.00  0.00           C
ATOM   1081  N   ASP B   68     17.855   6.294  15.617  0.00  0.00           N
ATOM   1082  CA  ASP B   68     16.578   6.932  15.201  0.00  0.00           C
ATOM   1083  C   ASP B   68     16.668   7.559  13.810  0.00  0.00           C
ATOM   1087  OD1 ASP B   68     15.924   6.474  18.008  0.00  0.00           O
ATOM   1093  N   LEU B   69     17.537   6.998  12.971  0.00  0.00           N
ATOM   1098  CG  LEU B   69     16.670   5.754  10.416  0.00  0.00           C
ATOM   1099  CD1 LEU B   69     15.828   5.168  11.567  0.00  0.00           C
ATOM   1100  CD2 LEU B   69     16.009   5.474   9.063  0.00  0.00           C
ATOM   1442  CA  THR B   92     26.495   5.456   2.151  0.00  0.00           C
ATOM   1443  C   THR B   92     25.133   6.127   2.566  0.00  0.00           C
ATOM   1444  O   THR B   92     24.641   7.060   1.872  0.00  0.00           O
ATOM   1445  CB  THR B   92     26.319   4.309   1.160  0.00  0.00           C
ATOM   1446  OG1 THR B   92     25.910   3.130   1.843  0.00  0.00           O
ATOM   1455  N   SER B   93     24.583   5.711   3.711  0.00  0.00           N
ATOM   1456  CA  SER B   93     23.327   6.260   4.243  0.00  0.00           C
ATOM   1459  CB  SER B   93     23.102   5.816   5.695  0.00  0.00           C
ATOM   1522  CB  SER B   97     18.306   4.319   4.218  0.00  0.00           C
ATOM   1523  OG  SER B   97     19.566   4.008   3.620  0.00  0.00           O
ATOM   1529  N   GLU B   98     19.068   5.208   7.258  0.00  0.00           N
ATOM   1531  C   GLU B   98     20.060   4.121   9.285  0.00  0.00           C
ATOM   1532  O   GLU B   98     19.013   3.616   9.716  0.00  0.00           O
ATOM   1544  N   ASP B   99     21.333   3.447   9.499  0.00  0.00           N
ATOM   1545  CA  ASP B   99     21.262   2.015   9.349  0.00  0.00           C
ATOM   1546  C   ASP B   99     22.131   1.340  10.442  0.00  0.00           C
ATOM   1547  O   ASP B   99     22.459   1.950  11.470  0.00  0.00           O
ATOM   1548  CB  ASP B   99     21.804   1.576   7.985  0.00  0.00           C
ATOM   1549  CG  ASP B   99     21.164   2.236   6.869  0.00  0.00           C
ATOM   1550  OD1 ASP B   99     20.757   3.414   7.048  0.00  0.00           O
ATOM   1551  OD2 ASP B   99     21.064   1.579   5.768  0.00  0.00           O
ATOM   1556  N   CYS B  100     22.481   0.102  10.195  0.00  0.00           N
ATOM   1557  CA  CYS B  100     23.261  -0.714  11.105  0.00  0.00           C
ATOM   1560  CB  CYS B  100     22.505  -2.045  11.347  0.00  0.00           C
ATOM   1561  SG  CYS B  100     21.038  -1.870  12.312  0.00  0.00           S
ATOM   1729  C   ASP B  111     25.582  -0.147   6.025  0.00  0.00           C
ATOM   1730  O   ASP B  111     25.749  -0.135   4.826  0.00  0.00           O
ATOM   1731  CB  ASP B  111     25.894   2.153   7.057  0.00  0.00           C
ATOM   1732  CG  ASP B  111     25.906   2.922   5.753  0.00  0.00           C
ATOM   1733  OD1 ASP B  111     25.189   3.944   5.709  0.00  0.00           O
ATOM   1734  OD2 ASP B  111     26.688   2.586   4.825  0.00  0.00           O
ATOM   1739  N   ALA B  112     24.648  -0.876   6.602  0.00  0.00           N
ATOM   1740  CA  ALA B  112     23.925  -1.924   5.890  0.00  0.00           C
ATOM   1741  C   ALA B  112     22.489  -1.941   6.374  0.00  0.00           C
ATOM   1742  O   ALA B  112     22.166  -1.383   7.427  0.00  0.00           O
ATOM   1743  CB  ALA B  112     24.612  -3.292   6.162  0.00  0.00           C
ATOM   1749  N   PHE B  113     21.627  -2.625   5.604  0.00  0.00           N
ATOM   1750  CA  PHE B  113     20.257  -2.840   6.060  0.00  0.00           C
ATOM   1751  C   PHE B  113     20.294  -3.655   7.332  0.00  0.00           C
ATOM   1753  CB  PHE B  113     19.416  -3.571   5.010  0.00  0.00           C
ATOM   1754  CG  PHE B  113     19.226  -2.791   3.717  0.00  0.00           C
ATOM   1755  CD1 PHE B  113     20.163  -2.867   2.692  0.00  0.00           C
ATOM   1756  CD2 PHE B  113     18.106  -2.004   3.526  0.00  0.00           C
ATOM   1757  CE1 PHE B  113     19.974  -2.161   1.494  0.00  0.00           C
ATOM   1758  CE2 PHE B  113     17.926  -1.298   2.329  0.00  0.00           C
ATOM   1759  CZ  PHE B  113     18.863  -1.387   1.331  0.00  0.00           C
ATOM   1769  N   CYS B  114     19.539  -3.220   8.338  0.00  0.00           N
ATOM   1770  CA  CYS B  114     19.534  -3.886   9.630  0.00  0.00           C
ATOM   1773  CB  CYS B  114     18.745  -3.058  10.644  0.00  0.00           C
ATOM   1774  SG  CYS B  114     19.515  -1.462  10.982  0.00  0.00           S
ATOM   2019 CA    CA B  130     26.766   1.054   2.984  0.00  0.00           A
