# Supplementary material for: Computational and Experimental Prediction of Human C-Type Lectin Receptor Druggability
Source: Front Immunol. 2014 Jul 10;5:323. doi: 10.3389/fimmu.2014.00323 (PMC4090677; doi:10.3389/fimmu.2014.00323)
Supplement: Supplementary file 2 [file Data_Sheet2.ZIP › Pockets/CD23a/2h2t_receptor.pdb]

HEADER    IMMUNE SYSTEM                                               
REMARK  99                                                                      
REMARK  99 MOE v2013.08 (Chemical Computing Group Inc.) Wed Apr 09 17:59:41 2014
HELIX    1   1 TRP B  184  ASP B  193  1               Generated by MOE   10
HELIX    2   2 PRO B  204  THR B  211  1               Generated by MOE    8
SHEET    1       ILE B 168  PHE B 170                  Generated by MOE
SHEET    2       LYS B 173  LYS B 182                  Generated by MOE
SHEET    3       GLN B 197  LEU B 198                  Generated by MOE
SHEET    4       SER B 219  SER B 219                  Generated by MOE
SHEET    5       TRP B 220  TRP B 220                  Generated by MOE
SHEET    6       ILE B 221  LEU B 226                  Generated by MOE
SHEET    7       GLU B 231  TRP B 234                  Generated by MOE
SHEET    8       CYS B 259  MET B 262                  Generated by MOE
SHEET    9       TRP B 268  TRP B 268                  Generated by MOE
SHEET   10       ASN B 269  ALA B 271                  Generated by MOE
SHEET   11       LEU B 277  ALA B 279                  Generated by MOE
SHEET   12       TRP B 280  TRP B 280                  Generated by MOE
SHEET   13       VAL B 281  LEU B 285                  Generated by MOE
SSBOND   1 CYS B  160    CYS B  288			     1555   1555  2.04
SSBOND   2 CYS B  163    CYS B  174			     1555   1555  2.05
SSBOND   3 CYS B  191    CYS B  282			     1555   1555  2.05
SSBOND   4 CYS B  259    CYS B  273			     1555   1555  2.06
ATOM      1  CH3 ACE B 159      45.211  -3.296  35.774  1.00  0.00           C  
ATOM      2  C   ACE B 159      44.016  -4.225  35.778  1.00  0.00           C  
ATOM      3  O   ACE B 159      43.555  -4.638  36.852  1.00  0.00           O  
ATOM      4 HH31 ACE B 159      44.882  -2.294  35.502  1.00  0.00           H  
ATOM      5 HH32 ACE B 159      45.648  -3.286  36.770  1.00  0.00           H  
ATOM      6 HH33 ACE B 159      45.940  -3.656  35.051  1.00  0.00           H  
ATOM      7  N   CYS B 160      43.514  -4.553  34.594  1.00 38.79           N  
ATOM      8  CA  CYS B 160      42.339  -5.459  34.463  1.00 40.30           C  
ATOM      9  C   CYS B 160      42.432  -6.227  33.154  1.00 34.23           C  
ATOM     10  O   CYS B 160      42.348  -5.618  32.077  1.00 32.63           O  
ATOM     11  CB  CYS B 160      41.035  -4.650  34.497  1.00 46.04           C  
ATOM     12  SG  CYS B 160      40.869  -3.550  35.938  1.00 51.48           S  
ATOM     13  H   CYS B 160      43.937  -4.181  33.767  1.00 38.79           H  
ATOM     14  HA  CYS B 160      42.338  -6.161  35.297  1.00 40.30           H  
ATOM     15  HB2 CYS B 160      40.200  -5.349  34.505  1.00 46.04           H  
ATOM     16  HB3 CYS B 160      40.990  -4.039  33.596  1.00 46.04           H  
ATOM     17  N   ASN B 161      42.604  -7.544  33.240  1.00 28.58           N  
ATOM     18  CA  ASN B 161      42.688  -8.394  32.046  1.00 28.72           C  
ATOM     19  C   ASN B 161      41.951  -9.723  32.160  1.00 30.94           C  
ATOM     20  O   ASN B 161      42.150 -10.620  31.331  1.00 33.87           O  
ATOM     21  CB  ASN B 161      44.145  -8.662  31.703  1.00 30.67           C  
ATOM     22  CG  ASN B 161      44.832  -9.553  32.727  1.00 40.26           C  
ATOM     23  OD1 ASN B 161      44.256  -9.895  33.765  1.00 40.13           O  
ATOM     24  ND2 ASN B 161      46.067  -9.948  32.427  1.00 41.56           N  
ATOM     25  H   ASN B 161      42.678  -7.970  34.153  1.00 28.58           H  
ATOM     26  HA  ASN B 161      42.190  -7.832  31.256  1.00 28.72           H  
ATOM     27  HB2 ASN B 161      44.674  -7.710  31.657  1.00 30.67           H  
ATOM     28  HB3 ASN B 161      44.190  -9.150  30.729  1.00 30.67           H  
ATOM     29 HD21 ASN B 161      46.500  -9.644  31.567  1.00 41.56           H  
ATOM     30 HD22 ASN B 161      46.572 -10.552  33.060  1.00 41.56           H  
ATOM     31  N   THR B 162      41.060  -9.842  33.143  1.00 25.98           N  
ATOM     32  CA  THR B 162      40.302 -11.068  33.332  1.00 25.48           C  
ATOM     33  C   THR B 162      38.966 -11.031  32.560  1.00 26.99           C  
ATOM     34  O   THR B 162      38.222 -10.052  32.622  1.00 29.36           O  
ATOM     35  CB  THR B 162      40.051 -11.331  34.841  1.00 27.08           C  
ATOM     36  OG1 THR B 162      41.302 -11.336  35.523  1.00 39.66           O  
ATOM     37  CG2 THR B 162      39.352 -12.662  35.040  1.00 32.71           C  
ATOM     38  H   THR B 162      40.909  -9.065  33.770  1.00 25.98           H  
ATOM     39  HA  THR B 162      40.896 -11.889  32.930  1.00 25.48           H  
ATOM     40  HB  THR B 162      39.411 -10.544  35.241  1.00 27.08           H  
ATOM     41 HG21 THR B 162      38.397 -12.653  34.515  1.00 32.71           H  
ATOM     42 HG22 THR B 162      39.977 -13.463  34.646  1.00 32.71           H  
ATOM     43 HG23 THR B 162      39.179 -12.826  36.104  1.00 32.71           H  
ATOM     44  HG1 THR B 162      41.710 -10.478  35.388  1.00 39.66           H  
ATOM     45  N   CYS B 163      38.670 -12.129  31.876  1.00 23.24           N  
ATOM     46  CA  CYS B 163      37.495 -12.241  31.066  1.00 23.45           C  
ATOM     47  C   CYS B 163      36.786 -13.561  31.360  1.00 22.47           C  
ATOM     48  O   CYS B 163      37.421 -14.534  31.791  1.00 31.31           O  
ATOM     49  CB  CYS B 163      37.878 -12.192  29.588  1.00 21.67           C  
ATOM     50  SG  CYS B 163      38.599 -10.632  29.072  1.00 21.71           S  
ATOM     51  H   CYS B 163      39.299 -12.917  31.928  1.00 23.24           H  
ATOM     52  HA  CYS B 163      36.827 -11.411  31.296  1.00 23.45           H  
ATOM     53  HB2 CYS B 163      36.980 -12.368  28.995  1.00 21.67           H  
ATOM     54  HB3 CYS B 163      38.601 -12.985  29.394  1.00 21.67           H  
ATOM     55  N   PRO B 164      35.475 -13.621  31.097  1.00 23.16           N  
ATOM     56  CA  PRO B 164      34.796 -14.895  31.264  1.00 26.17           C  
ATOM     57  C   PRO B 164      35.322 -15.927  30.278  1.00 26.76           C  
ATOM     58  O   PRO B 164      35.929 -15.570  29.248  1.00 21.69           O  
ATOM     59  CB  PRO B 164      33.325 -14.565  30.958  1.00 25.07           C  
ATOM     60  CG  PRO B 164      33.232 -13.088  31.025  1.00 24.79           C  
ATOM     61  CD  PRO B 164      34.559 -12.582  30.600  1.00 23.07           C  
ATOM     62  HA  PRO B 164      34.943 -15.322  32.256  1.00 26.17           H  
ATOM     63  HB2 PRO B 164      32.669 -15.023  31.698  1.00 25.07           H  
ATOM     64  HB3 PRO B 164      33.054 -14.920  29.963  1.00 25.07           H  
ATOM     65  HG2 PRO B 164      33.011 -12.767  32.043  1.00 24.79           H  
ATOM     66  HG3 PRO B 164      32.454 -12.725  30.352  1.00 24.79           H  
ATOM     67  HD2 PRO B 164      34.617 -12.493  29.515  1.00 23.07           H  
ATOM     68  HD3 PRO B 164      34.776 -11.616  31.056  1.00 23.07           H  
ATOM     69  N   GLU B 165      35.116 -17.197  30.587  1.00 25.67           N  
ATOM     70  CA  GLU B 165      35.471 -18.263  29.696  1.00 29.97           C  
ATOM     71  C   GLU B 165      34.844 -17.987  28.323  1.00 21.79           C  
ATOM     72  O   GLU B 165      33.692 -17.540  28.238  1.00 26.21           O  
ATOM     73  CB  GLU B 165      34.959 -19.605  30.255  1.00 33.69           C  
ATOM     74  CG  GLU B 165      35.185 -20.784  29.340  1.00 41.38           C  
ATOM     75  CD  GLU B 165      34.495 -22.060  29.823  1.00 42.49           C  
ATOM     76  OE1 GLU B 165      33.254 -22.045  30.028  1.00 49.04           O  
ATOM     77  OE2 GLU B 165      35.197 -23.075  29.991  1.00 49.14           O1-
ATOM     78  H   GLU B 165      34.697 -17.423  31.478  1.00 25.67           H  
ATOM     79  HA  GLU B 165      36.555 -18.320  29.597  1.00 29.97           H  
ATOM     80  HB2 GLU B 165      33.888 -19.514  30.437  1.00 33.69           H  
ATOM     81  HB3 GLU B 165      35.472 -19.801  31.197  1.00 33.69           H  
ATOM     82  HG2 GLU B 165      36.256 -20.973  29.275  1.00 41.38           H  
ATOM     83  HG3 GLU B 165      34.799 -20.535  28.351  1.00 41.38           H  
ATOM     84  N   LYS B 166      35.613 -18.299  27.275  1.00 21.84           N  
ATOM     85  CA  LYS B 166      35.214 -18.159  25.874  1.00 19.47           C  
ATOM     86  C   LYS B 166      35.386 -16.746  25.306  1.00 17.45           C  
ATOM     87  O   LYS B 166      35.203 -16.551  24.112  1.00 16.64           O  
ATOM     88  CB  LYS B 166      33.781 -18.659  25.600  1.00 21.22           C  
ATOM     89  CG  LYS B 166      33.464 -20.067  26.051  1.00 26.17           C  
ATOM     90  CD  LYS B 166      34.194 -21.063  25.225  1.00 29.82           C  
ATOM     91  CE  LYS B 166      34.221 -22.380  25.915  1.00 30.19           C  
ATOM     92  NZ  LYS B 166      35.031 -23.302  25.195  1.00 22.76           N1+
ATOM     93  H   LYS B 166      36.537 -18.659  27.465  1.00 21.84           H  
ATOM     94  HA  LYS B 166      35.916 -18.806  25.346  1.00 19.47           H  
ATOM     95  HB2 LYS B 166      33.612 -18.609  24.525  1.00 21.22           H  
ATOM     96  HB3 LYS B 166      33.092 -17.985  26.109  1.00 21.22           H  
ATOM     97  HG2 LYS B 166      32.392 -20.240  25.954  1.00 26.17           H  
ATOM     98  HG3 LYS B 166      33.758 -20.184  27.094  1.00 26.17           H  
ATOM     99  HD2 LYS B 166      35.216 -20.719  25.066  1.00 29.82           H  
ATOM    100  HD3 LYS B 166      33.693 -21.171  24.263  1.00 29.82           H  
ATOM    101  HE2 LYS B 166      33.206 -22.771  25.983  1.00 30.19           H  
ATOM    102  HE3 LYS B 166      34.629 -22.252  26.918  1.00 30.19           H  
ATOM    103  HZ1 LYS B 166      34.656 -23.424  24.265  1.00 22.76           H  
ATOM    104  HZ2 LYS B 166      35.974 -22.946  25.134  1.00 22.76           H  
ATOM    105  HZ3 LYS B 166      35.037 -24.191  25.675  1.00 22.76           H  
ATOM    106  N   TRP B 167      35.682 -15.774  26.173  1.00 15.15           N  
ATOM    107  CA  TRP B 167      35.922 -14.394  25.758  1.00 14.40           C  
ATOM    108  C   TRP B 167      37.424 -14.153  25.707  1.00 15.18           C  
ATOM    109  O   TRP B 167      38.191 -14.802  26.442  1.00 17.50           O  
ATOM    110  CB  TRP B 167      35.284 -13.387  26.736  1.00 14.96           C  
ATOM    111  CG  TRP B 167      33.780 -13.415  26.810  1.00 15.80           C  
ATOM    112  CD1 TRP B 167      33.024 -14.420  27.241  1.00 17.25           C  
ATOM    113  CD2 TRP B 167      32.877 -12.335  26.494  1.00 12.78           C  
ATOM    114  NE1 TRP B 167      31.696 -14.067  27.216  1.00 18.34           N  
ATOM    115  CE2 TRP B 167      31.587 -12.792  26.738  1.00 15.74           C  
ATOM    116  CE3 TRP B 167      33.047 -11.032  25.998  1.00 11.71           C  
ATOM    117  CZ2 TRP B 167      30.459 -11.999  26.544  1.00 14.10           C  
ATOM    118  CZ3 TRP B 167      31.931 -10.256  25.763  1.00 13.24           C  
ATOM    119  CH2 TRP B 167      30.642 -10.744  26.047  1.00 13.84           C  
ATOM    120  H   TRP B 167      35.742 -16.002  27.155  1.00 15.15           H  
ATOM    121  HA  TRP B 167      35.469 -14.245  24.777  1.00 14.40           H  
ATOM    122  HB2 TRP B 167      35.586 -12.385  26.432  1.00 14.96           H  
ATOM    123  HB3 TRP B 167      35.672 -13.596  27.733  1.00 14.96           H  
ATOM    124  HD1 TRP B 167      33.401 -15.379  27.565  1.00 17.25           H  
ATOM    125  HE1 TRP B 167      30.927 -14.654  27.504  1.00 18.34           H  
ATOM    126  HE3 TRP B 167      34.036 -10.644  25.803  1.00 11.71           H  
ATOM    127  HZ2 TRP B 167      29.471 -12.367  26.780  1.00 14.10           H  
ATOM    128  HZ3 TRP B 167      32.048  -9.262  25.357  1.00 13.24           H  
ATOM    129  HH2 TRP B 167      29.784 -10.114  25.867  1.00 13.84           H  
ATOM    130  N   ILE B 168      37.819 -13.184  24.880  1.00 13.14           N  
ATOM    131  CA  ILE B 168      39.189 -12.859  24.618  1.00 14.81           C  
ATOM    132  C   ILE B 168      39.496 -11.445  25.141  1.00 14.15           C  
ATOM    133  O   ILE B 168      38.778 -10.487  24.845  1.00 14.09           O  
ATOM    134  CB  ILE B 168      39.455 -12.903  23.060  1.00 14.23           C  
ATOM    135  CG1 ILE B 168      38.795 -14.143  22.403  1.00 16.52           C  
ATOM    136  CG2 ILE B 168      40.948 -12.804  22.764  1.00 16.40           C  
ATOM    137  CD1 ILE B 168      39.247 -15.515  22.904  1.00 16.87           C  
ATOM    138  H   ILE B 168      37.107 -12.644  24.410  1.00 13.14           H  
ATOM    139  HA  ILE B 168      39.831 -13.583  25.121  1.00 14.81           H  
ATOM    140  HB  ILE B 168      38.980 -12.032  22.607  1.00 14.23           H  
ATOM    141 HG12 ILE B 168      39.002 -14.098  21.334  1.00 16.52           H  
ATOM    142 HG13 ILE B 168      37.720 -14.069  22.568  1.00 16.52           H  
ATOM    143 HG21 ILE B 168      41.343 -11.883  23.194  1.00 16.40           H  
ATOM    144 HG22 ILE B 168      41.462 -13.659  23.201  1.00 16.40           H  
ATOM    145 HG23 ILE B 168      41.104 -12.798  21.685  1.00 16.40           H  
ATOM    146 HD11 ILE B 168      40.321 -15.621  22.753  1.00 16.87           H  
ATOM    147 HD12 ILE B 168      39.018 -15.607  23.966  1.00 16.87           H  
ATOM    148 HD13 ILE B 168      38.723 -16.294  22.351  1.00 16.87           H  
ATOM    149  N   ASN B 169      40.587 -11.313  25.876  1.00 15.39           N  
ATOM    150  CA  ASN B 169      41.040 -10.027  26.394  1.00 15.85           C  
ATOM    151  C   ASN B 169      41.847  -9.200  25.368  1.00 14.96           C  
ATOM    152  O   ASN B 169      42.731  -9.727  24.686  1.00 16.60           O  
ATOM    153  CB  ASN B 169      41.890 -10.245  27.654  1.00 19.10           C  
ATOM    154  CG  ASN B 169      42.465  -8.953  28.211  1.00 22.92           C  
ATOM    155  OD1 ASN B 169      43.703  -8.827  28.336  1.00 25.90           O  
ATOM    156  ND2 ASN B 169      41.599  -8.012  28.611  1.00 21.14           N  
ATOM    157  H   ASN B 169      41.130 -12.137  26.089  1.00 15.39           H  
ATOM    158  HA  ASN B 169      40.142  -9.454  26.626  1.00 15.85           H  
ATOM    159  HB2 ASN B 169      42.714 -10.914  27.407  1.00 19.10           H  
ATOM    160  HB3 ASN B 169      41.265 -10.706  28.419  1.00 19.10           H  
ATOM    161 HD21 ASN B 169      41.940  -7.159  29.032  1.00 21.14           H  
ATOM    162 HD22 ASN B 169      40.607  -8.154  28.491  1.00 21.14           H  
ATOM    163  N   PHE B 170      41.567  -7.919  25.298  1.00 15.89           N  
ATOM    164  CA  PHE B 170      42.487  -6.953  24.721  1.00 16.33           C  
ATOM    165  C   PHE B 170      42.413  -5.686  25.565  1.00 15.06           C  
ATOM    166  O   PHE B 170      41.327  -5.120  25.762  1.00 15.50           O  
ATOM    167  CB  PHE B 170      42.166  -6.632  23.247  1.00 14.67           C  
ATOM    168  CG  PHE B 170      43.131  -5.691  22.627  1.00 15.85           C  
ATOM    169  CD1 PHE B 170      44.428  -6.103  22.349  1.00 17.14           C  
ATOM    170  CD2 PHE B 170      42.775  -4.396  22.332  1.00 15.21           C  
ATOM    171  CE1 PHE B 170      45.327  -5.242  21.835  1.00 18.22           C  
ATOM    172  CE2 PHE B 170      43.683  -3.551  21.806  1.00 19.21           C  
ATOM    173  CZ  PHE B 170      44.958  -3.959  21.572  1.00 18.10           C  
ATOM    174  H   PHE B 170      40.681  -7.594  25.658  1.00 15.89           H  
ATOM    175  HA  PHE B 170      43.492  -7.377  24.726  1.00 16.33           H  
ATOM    176  HB2 PHE B 170      41.171  -6.190  23.198  1.00 14.67           H  
ATOM    177  HB3 PHE B 170      42.178  -7.563  22.680  1.00 14.67           H  
ATOM    178  HD1 PHE B 170      44.719  -7.124  22.549  1.00 17.14           H  
ATOM    179  HD2 PHE B 170      41.767  -4.056  22.522  1.00 15.21           H  
ATOM    180  HE1 PHE B 170      46.337  -5.569  21.631  1.00 18.22           H  
ATOM    181  HE2 PHE B 170      43.395  -2.538  21.568  1.00 19.21           H  
ATOM    182  HZ  PHE B 170      45.681  -3.262  21.176  1.00 18.10           H  
ATOM    183  N   GLN B 171      43.583  -5.239  26.036  1.00 18.39           N  
ATOM    184  CA  GLN B 171      43.637  -4.097  26.899  1.00 17.75           C  
ATOM    185  C   GLN B 171      42.670  -4.280  28.080  1.00 21.38           C  
ATOM    186  O   GLN B 171      42.728  -5.326  28.790  1.00 22.66           O  
ATOM    187  CB  GLN B 171      43.452  -2.766  26.133  1.00 21.78           C  
ATOM    188  CG  GLN B 171      44.584  -2.478  25.086  1.00 22.52           C  
ATOM    189  CD  GLN B 171      44.323  -1.211  24.229  1.00 23.34           C  
ATOM    190  NE2 GLN B 171      45.250  -0.634  23.656  1.00 36.25           N  
ATOM    191  OE1 GLN B 171      43.049  -0.856  24.064  1.00 29.52           O  
ATOM    192  H   GLN B 171      44.438  -5.712  25.780  1.00 18.39           H  
ATOM    193  HA  GLN B 171      44.640  -4.026  27.319  1.00 17.75           H  
ATOM    194  HB2 GLN B 171      43.438  -1.951  26.857  1.00 21.78           H  
ATOM    195  HB3 GLN B 171      42.498  -2.801  25.607  1.00 21.78           H  
ATOM    196  HG2 GLN B 171      44.665  -3.336  24.419  1.00 22.52           H  
ATOM    197  HG3 GLN B 171      45.524  -2.345  25.622  1.00 22.52           H  
ATOM    198 HE21 GLN B 171      45.057   0.139  23.036  1.00 36.25           H  
ATOM    199 HE22 GLN B 171      46.202  -0.935  23.808  1.00 36.25           H  
ATOM    200  N   ARG B 172      41.801  -3.304  28.313  1.00 18.02           N  
ATOM    201  CA  ARG B 172      40.915  -3.338  29.469  1.00 22.01           C  
ATOM    202  C   ARG B 172      39.515  -3.938  29.143  1.00 19.54           C  
ATOM    203  O   ARG B 172      38.568  -3.853  29.951  1.00 21.10           O  
ATOM    204  CB  ARG B 172      40.780  -1.928  30.082  1.00 26.70           C  
ATOM    205  CG  ARG B 172      42.093  -1.366  30.675  1.00 30.87           C  
ATOM    206  CD  ARG B 172      41.857   0.029  31.335  1.00 38.75           C  
ATOM    207  NE  ARG B 172      40.903  -0.050  32.457  1.00 44.22           N  
ATOM    208  CZ  ARG B 172      41.200   0.190  33.740  1.00 47.24           C  
ATOM    209  NH1 ARG B 172      42.431   0.551  34.107  1.00 48.43           N  
ATOM    210  NH2 ARG B 172      40.254   0.068  34.669  1.00 45.43           N1+
ATOM    211  H   ARG B 172      41.752  -2.522  27.676  1.00 18.02           H  
ATOM    212  HA  ARG B 172      41.372  -4.005  30.200  1.00 22.01           H  
ATOM    213  HB2 ARG B 172      40.037  -1.972  30.878  1.00 26.70           H  
ATOM    214  HB3 ARG B 172      40.438  -1.248  29.303  1.00 26.70           H  
ATOM    215  HG2 ARG B 172      42.828  -1.263  29.878  1.00 30.87           H  
ATOM    216  HG3 ARG B 172      42.468  -2.058  31.429  1.00 30.87           H  
ATOM    217  HD2 ARG B 172      41.462   0.712  30.583  1.00 38.75           H  
ATOM    218  HD3 ARG B 172      42.809   0.409  31.706  1.00 38.75           H  
ATOM    219  HE  ARG B 172      39.950  -0.304  32.240  1.00 44.22           H  
ATOM    220 HH11 ARG B 172      43.158   0.647  33.411  1.00 48.43           H  
ATOM    221 HH12 ARG B 172      42.637   0.729  35.079  1.00 48.43           H  
ATOM    222 HH21 ARG B 172      40.472   0.249  35.638  1.00 45.43           H  
ATOM    223 HH22 ARG B 172      39.319  -0.205  34.404  1.00 45.43           H  
ATOM    224  N   LYS B 173      39.397  -4.597  27.998  1.00 16.02           N  
ATOM    225  CA  LYS B 173      38.106  -5.164  27.562  1.00 14.97           C  
ATOM    226  C   LYS B 173      38.170  -6.645  27.255  1.00 14.01           C  
ATOM    227  O   LYS B 173      39.274  -7.242  27.121  1.00 15.27           O  
ATOM    228  CB  LYS B 173      37.547  -4.375  26.356  1.00 14.45           C  
ATOM    229  CG  LYS B 173      37.108  -2.937  26.738  1.00 14.75           C  
ATOM    230  CD  LYS B 173      36.791  -2.044  25.543  1.00 14.51           C  
ATOM    231  CE  LYS B 173      35.609  -2.542  24.736  1.00 13.33           C  
ATOM    232  NZ  LYS B 173      35.199  -1.593  23.666  1.00 16.46           N1+
ATOM    233  H   LYS B 173      40.211  -4.714  27.411  1.00 16.02           H  
ATOM    234  HA  LYS B 173      37.424  -5.060  28.406  1.00 14.97           H  
ATOM    235  HB2 LYS B 173      36.685  -4.909  25.958  1.00 14.45           H  
ATOM    236  HB3 LYS B 173      38.321  -4.312  25.590  1.00 14.45           H  
ATOM    237  HG2 LYS B 173      37.914  -2.473  27.307  1.00 14.75           H  
ATOM    238  HG3 LYS B 173      36.216  -3.005  27.360  1.00 14.75           H  
ATOM    239  HD2 LYS B 173      37.665  -2.007  24.894  1.00 14.51           H  
ATOM    240  HD3 LYS B 173      36.566  -1.041  25.908  1.00 14.51           H  
ATOM    241  HE2 LYS B 173      34.765  -2.692  25.410  1.00 13.33           H  
ATOM    242  HE3 LYS B 173      35.878  -3.492  24.275  1.00 13.33           H  
ATOM    243  HZ1 LYS B 173      34.946  -0.707  24.080  1.00 16.46           H  
ATOM    244  HZ2 LYS B 173      35.967  -1.458  23.024  1.00 16.46           H  
ATOM    245  HZ3 LYS B 173      34.406  -1.970  23.167  1.00 16.46           H  
ATOM    246  N   CYS B 174      36.979  -7.230  27.141  1.00 14.03           N  
ATOM    247  CA  CYS B 174      36.791  -8.620  26.747  1.00 14.28           C  
ATOM    248  C   CYS B 174      35.893  -8.675  25.558  1.00 12.65           C  
ATOM    249  O   CYS B 174      34.935  -7.886  25.478  1.00 12.32           O  
ATOM    250  CB  CYS B 174      36.128  -9.400  27.900  1.00 16.35           C  
ATOM    251  SG  CYS B 174      37.063  -9.323  29.447  1.00 20.13           S  
ATOM    252  H   CYS B 174      36.157  -6.676  27.338  1.00 14.03           H  
ATOM    253  HA  CYS B 174      37.759  -9.060  26.511  1.00 14.28           H  
ATOM    254  HB2 CYS B 174      36.036 -10.444  27.603  1.00 16.35           H  
ATOM    255  HB3 CYS B 174      35.136  -8.983  28.075  1.00 16.35           H  
ATOM    256  N   TYR B 175      36.177  -9.619  24.663  1.00 11.70           N  
ATOM    257  CA  TYR B 175      35.499  -9.711  23.410  1.00 10.67           C  
ATOM    258  C   TYR B 175      34.989 -11.140  23.142  1.00 10.91           C  
ATOM    259  O   TYR B 175      35.688 -12.130  23.445  1.00 12.39           O  
ATOM    260  CB  TYR B 175      36.416  -9.243  22.257  1.00 10.15           C  
ATOM    261  CG  TYR B 175      36.903  -7.845  22.457  1.00 10.36           C  
ATOM    262  CD1 TYR B 175      37.999  -7.592  23.268  1.00 10.89           C  
ATOM    263  CD2 TYR B 175      36.316  -6.774  21.827  1.00 10.14           C  
ATOM    264  CE1 TYR B 175      38.465  -6.320  23.479  1.00 11.43           C  
ATOM    265  CE2 TYR B 175      36.796  -5.498  22.001  1.00 10.72           C  
ATOM    266  CZ  TYR B 175      37.893  -5.271  22.818  1.00 12.13           C  
ATOM    267  OH  TYR B 175      38.389  -3.999  22.999  1.00 13.58           O  
ATOM    268  H   TYR B 175      36.897 -10.293  24.878  1.00 11.70           H  
ATOM    269  HA  TYR B 175      34.632  -9.053  23.459  1.00 10.67           H  
ATOM    270  HB2 TYR B 175      35.858  -9.290  21.323  1.00 10.15           H  
ATOM    271  HB3 TYR B 175      37.277  -9.909  22.200  1.00 10.15           H  
ATOM    272  HD1 TYR B 175      38.500  -8.420  23.747  1.00 10.89           H  
ATOM    273  HD2 TYR B 175      35.463  -6.937  21.185  1.00 10.14           H  
ATOM    274  HE1 TYR B 175      39.282  -6.148  24.164  1.00 11.43           H  
ATOM    275  HE2 TYR B 175      36.317  -4.670  21.500  1.00 10.72           H  
ATOM    276  HH  TYR B 175      37.920  -3.309  22.523  1.00 13.58           H  
ATOM    277  N   TYR B 176      33.804 -11.239  22.539  1.00 11.30           N  
ATOM    278  CA  TYR B 176      33.216 -12.526  22.145  1.00 11.41           C  
ATOM    279  C   TYR B 176      32.991 -12.500  20.659  1.00  9.99           C  
ATOM    280  O   TYR B 176      32.292 -11.631  20.145  1.00 10.81           O  
ATOM    281  CB  TYR B 176      31.896 -12.825  22.883  1.00 13.18           C  
ATOM    282  CG  TYR B 176      31.318 -14.190  22.520  1.00 12.78           C  
ATOM    283  CD1 TYR B 176      31.876 -15.361  23.028  1.00 17.65           C  
ATOM    284  CD2 TYR B 176      30.296 -14.307  21.625  1.00 14.16           C  
ATOM    285  CE1 TYR B 176      31.369 -16.593  22.660  1.00 18.42           C  
ATOM    286  CE2 TYR B 176      29.754 -15.515  21.285  1.00 16.46           C  
ATOM    287  CZ  TYR B 176      30.287 -16.653  21.789  1.00 18.33           C  
ATOM    288  OH  TYR B 176      29.740 -17.871  21.414  1.00 24.22           O  
ATOM    289  H   TYR B 176      33.288 -10.393  22.346  1.00 11.30           H  
ATOM    290  HA  TYR B 176      33.906 -13.324  22.420  1.00 11.41           H  
ATOM    291  HB2 TYR B 176      31.169 -12.057  22.622  1.00 13.18           H  
ATOM    292  HB3 TYR B 176      32.083 -12.800  23.956  1.00 13.18           H  
ATOM    293  HD1 TYR B 176      32.710 -15.305  23.712  1.00 17.65           H  
ATOM    294  HD2 TYR B 176      29.899 -13.412  21.168  1.00 14.16           H  
ATOM    295  HE1 TYR B 176      31.809 -17.500  23.047  1.00 18.42           H  
ATOM    296  HE2 TYR B 176      28.906 -15.562  20.618  1.00 16.46           H  
ATOM    297  HH  TYR B 176      30.160 -18.641  21.804  1.00 24.22           H  
ATOM    298  N   PHE B 177      33.573 -13.483  19.977  1.00 10.34           N  
ATOM    299  CA  PHE B 177      33.466 -13.618  18.530  1.00 10.88           C  
ATOM    300  C   PHE B 177      32.362 -14.594  18.206  1.00 11.13           C  
ATOM    301  O   PHE B 177      32.550 -15.814  18.116  1.00 12.56           O  
ATOM    302  CB  PHE B 177      34.865 -13.996  17.961  1.00 11.71           C  
ATOM    303  CG  PHE B 177      35.861 -12.903  18.186  1.00 10.93           C  
ATOM    304  CD1 PHE B 177      36.667 -12.888  19.319  1.00 11.85           C  
ATOM    305  CD2 PHE B 177      35.918 -11.834  17.332  1.00 11.20           C  
ATOM    306  CE1 PHE B 177      37.508 -11.811  19.575  1.00 11.97           C  
ATOM    307  CE2 PHE B 177      36.733 -10.797  17.561  1.00 12.43           C  
ATOM    308  CZ  PHE B 177      37.521 -10.748  18.702  1.00 12.60           C  
ATOM    309  H   PHE B 177      34.113 -14.168  20.486  1.00 10.34           H  
ATOM    310  HA  PHE B 177      33.185 -12.683  18.046  1.00 10.88           H  
ATOM    311  HB2 PHE B 177      34.775 -14.178  16.891  1.00 11.71           H  
ATOM    312  HB3 PHE B 177      35.216 -14.902  18.456  1.00 11.71           H  
ATOM    313  HD1 PHE B 177      36.638 -13.720  20.007  1.00 11.85           H  
ATOM    314  HD2 PHE B 177      35.290 -11.827  16.453  1.00 11.20           H  
ATOM    315  HE1 PHE B 177      38.143 -11.809  20.449  1.00 11.97           H  
ATOM    316  HE2 PHE B 177      36.777  -9.987  16.848  1.00 12.43           H  
ATOM    317  HZ  PHE B 177      38.139  -9.885  18.902  1.00 12.60           H  
ATOM    318  N   GLY B 178      31.179 -14.026  18.034  1.00 11.48           N  
ATOM    319  CA  GLY B 178      29.999 -14.791  17.816  1.00 12.13           C  
ATOM    320  C   GLY B 178      29.878 -15.264  16.379  1.00 11.72           C  
ATOM    321  O   GLY B 178      30.271 -14.574  15.435  1.00 12.52           O  
ATOM    322  H   GLY B 178      31.112 -13.018  18.057  1.00 11.48           H  
ATOM    323  HA2 GLY B 178      29.132 -14.174  18.057  1.00 12.13           H  
ATOM    324  HA3 GLY B 178      30.019 -15.661  18.472  1.00 12.13           H  
ATOM    325  N   LYS B 179      29.356 -16.489  16.229  1.00 13.45           N  
ATOM    326  CA  LYS B 179      29.161 -17.112  14.965  1.00 13.47           C  
ATOM    327  C   LYS B 179      27.761 -17.673  14.890  1.00 16.18           C  
ATOM    328  O   LYS B 179      27.216 -18.228  15.867  1.00 21.53           O  
ATOM    329  CB  LYS B 179      30.157 -18.234  14.733  1.00 16.76           C  
ATOM    330  CG  LYS B 179      31.598 -17.737  14.799  1.00 19.55           C  
ATOM    331  CD  LYS B 179      31.938 -16.871  13.619  1.00 26.28           C  
ATOM    332  CE  LYS B 179      33.462 -16.731  13.423  1.00 28.25           C  
ATOM    333  NZ  LYS B 179      34.033 -15.644  14.218  1.00 31.39           N1+
ATOM    334  H   LYS B 179      29.086 -16.997  17.059  1.00 13.45           H  
ATOM    335  HA  LYS B 179      29.311 -16.357  14.194  1.00 13.47           H  
ATOM    336  HB2 LYS B 179      29.978 -18.666  13.749  1.00 16.76           H  
ATOM    337  HB3 LYS B 179      30.012 -18.997  15.497  1.00 16.76           H  
ATOM    338  HG2 LYS B 179      32.269 -18.596  14.812  1.00 19.55           H  
ATOM    339  HG3 LYS B 179      31.732 -17.158  15.713  1.00 19.55           H  
ATOM    340  HD2 LYS B 179      31.511 -15.881  13.775  1.00 26.28           H  
ATOM    341  HD3 LYS B 179      31.508 -17.315  12.721  1.00 26.28           H  
ATOM    342  HE2 LYS B 179      33.662 -16.536  12.370  1.00 28.25           H  
ATOM    343  HE3 LYS B 179      33.939 -17.666  13.717  1.00 28.25           H  
ATOM    344  HZ1 LYS B 179      33.599 -14.771  13.955  1.00 31.39           H  
ATOM    345  HZ2 LYS B 179      33.867 -15.820  15.199  1.00 31.39           H  
ATOM    346  HZ3 LYS B 179      35.027 -15.589  14.049  1.00 31.39           H  
ATOM    347  N   GLY B 180      27.184 -17.546  13.734  1.00 15.50           N  
ATOM    348  CA  GLY B 180      25.819 -17.973  13.511  1.00 17.39           C  
ATOM    349  C   GLY B 180      24.999 -16.790  13.017  1.00 17.51           C  
ATOM    350  O   GLY B 180      25.239 -15.646  13.393  1.00 19.85           O  
ATOM    351  H   GLY B 180      27.703 -17.139  12.969  1.00 15.50           H  
ATOM    352  HA2 GLY B 180      25.397 -18.345  14.444  1.00 17.39           H  
ATOM    353  HA3 GLY B 180      25.803 -18.765  12.763  1.00 17.39           H  
ATOM    354  N   THR B 181      24.052 -17.073  12.156  1.00 15.66           N  
ATOM    355  CA  THR B 181      23.290 -16.056  11.483  1.00 16.71           C  
ATOM    356  C   THR B 181      22.561 -15.132  12.441  1.00 18.15           C  
ATOM    357  O   THR B 181      21.835 -15.599  13.362  1.00 21.09           O  
ATOM    358  CB  THR B 181      22.214 -16.708  10.637  1.00 21.74           C  
ATOM    359  OG1 THR B 181      22.790 -17.729   9.851  1.00 22.24           O  
ATOM    360  CG2 THR B 181      21.513 -15.713   9.749  1.00 22.50           C  
ATOM    361  H   THR B 181      23.848 -18.042  11.959  1.00 15.66           H  
ATOM    362  HA  THR B 181      24.007 -15.482  10.896  1.00 16.71           H  
ATOM    363  HB  THR B 181      21.467 -17.127  11.311  1.00 21.74           H  
ATOM    364 HG21 THR B 181      21.069 -14.929  10.362  1.00 22.50           H  
ATOM    365 HG22 THR B 181      22.233 -15.271   9.060  1.00 22.50           H  
ATOM    366 HG23 THR B 181      20.731 -16.219   9.183  1.00 22.50           H  
ATOM    367  HG1 THR B 181      22.085 -18.140   9.346  1.00 22.24           H  
ATOM    368  N   LYS B 182      22.691 -13.832  12.201  1.00 16.07           N  
ATOM    369  CA  LYS B 182      21.943 -12.851  12.943  1.00 15.83           C  
ATOM    370  C   LYS B 182      21.666 -11.678  12.016  1.00 14.09           C  
ATOM    371  O   LYS B 182      22.562 -11.253  11.239  1.00 14.04           O  
ATOM    372  CB  LYS B 182      22.741 -12.286  14.144  1.00 16.35           C  
ATOM    373  CG  LYS B 182      23.192 -13.256  15.262  1.00 18.61           C  
ATOM    374  CD  LYS B 182      22.136 -13.677  16.179  1.00 20.30           C  
ATOM    375  CE  LYS B 182      22.645 -14.824  17.088  1.00 20.82           C  
ATOM    376  NZ  LYS B 182      21.521 -15.574  17.709  1.00 31.04           N1+
ATOM    377  H   LYS B 182      23.329 -13.524  11.482  1.00 16.07           H  
ATOM    378  HA  LYS B 182      21.038 -13.334  13.314  1.00 15.83           H  
ATOM    379  HB2 LYS B 182      22.118 -11.525  14.613  1.00 16.35           H  
ATOM    380  HB3 LYS B 182      23.641 -11.822  13.741  1.00 16.35           H  
ATOM    381  HG2 LYS B 182      23.968 -12.761  15.845  1.00 18.61           H  
ATOM    382  HG3 LYS B 182      23.604 -14.147  14.790  1.00 18.61           H  
ATOM    383  HD2 LYS B 182      21.278 -14.025  15.605  1.00 20.30           H  
ATOM    384  HD3 LYS B 182      21.839 -12.831  16.800  1.00 20.30           H  
ATOM    385  HE2 LYS B 182      23.267 -14.401  17.877  1.00 20.82           H  
ATOM    386  HE3 LYS B 182      23.240 -15.513  16.487  1.00 20.82           H  
ATOM    387  HZ1 LYS B 182      20.964 -14.943  18.268  1.00 31.04           H  
ATOM    388  HZ2 LYS B 182      20.946 -15.979  16.985  1.00 31.04           H  
ATOM    389  HZ3 LYS B 182      21.890 -16.308  18.296  1.00 31.04           H  
ATOM    390  N   GLN B 183      20.476 -11.099  12.152  1.00 14.42           N  
ATOM    391  CA  GLN B 183      20.240  -9.699  11.771  1.00 14.35           C  
ATOM    392  C   GLN B 183      20.797  -8.819  12.915  1.00 13.18           C  
ATOM    393  O   GLN B 183      21.044  -9.290  13.990  1.00 13.78           O  
ATOM    394  CB  GLN B 183      18.732  -9.407  11.556  1.00 18.55           C  
ATOM    395  CG  GLN B 183      18.045 -10.312  10.540  1.00 22.62           C  
ATOM    396  CD  GLN B 183      16.511 -10.071  10.429  1.00 26.40           C  
ATOM    397  OE1 GLN B 183      16.023  -8.950  10.649  1.00 34.54           O  
ATOM    398  NE2 GLN B 183      15.777 -11.117  10.079  1.00 39.38           N  
ATOM    399  H   GLN B 183      19.710 -11.638  12.529  1.00 14.42           H  
ATOM    400  HA  GLN B 183      20.736  -9.485  10.824  1.00 14.35           H  
ATOM    401  HB2 GLN B 183      18.631  -8.376  11.215  1.00 18.55           H  
ATOM    402  HB3 GLN B 183      18.224  -9.524  12.513  1.00 18.55           H  
ATOM    403  HG2 GLN B 183      18.210 -11.349  10.834  1.00 22.62           H  
ATOM    404  HG3 GLN B 183      18.493 -10.136   9.562  1.00 22.62           H  
ATOM    405 HE21 GLN B 183      16.217 -12.010   9.910  1.00 39.38           H  
ATOM    406 HE22 GLN B 183      14.776 -11.021   9.982  1.00 39.38           H  
ATOM    407  N   TRP B 184      20.921  -7.530  12.685  1.00 12.48           N  
ATOM    408  CA  TRP B 184      21.617  -6.676  13.644  1.00 11.88           C  
ATOM    409  C   TRP B 184      20.929  -6.704  15.009  1.00 12.43           C  
ATOM    410  O   TRP B 184      21.619  -6.833  16.023  1.00 11.68           O  
ATOM    411  CB  TRP B 184      21.759  -5.248  13.122  1.00 12.48           C  
ATOM    412  CG  TRP B 184      22.610  -4.351  14.001  1.00 11.61           C  
ATOM    413  CD1 TRP B 184      23.969  -4.179  13.921  1.00 11.55           C  
ATOM    414  CD2 TRP B 184      22.171  -3.548  15.123  1.00 11.35           C  
ATOM    415  NE1 TRP B 184      24.386  -3.308  14.904  1.00 10.85           N  
ATOM    416  CE2 TRP B 184      23.311  -2.905  15.651  1.00 11.69           C  
ATOM    417  CE3 TRP B 184      20.933  -3.287  15.707  1.00 13.58           C  
ATOM    418  CZ2 TRP B 184      23.242  -2.044  16.740  1.00 12.30           C  
ATOM    419  CZ3 TRP B 184      20.878  -2.433  16.794  1.00 13.91           C  
ATOM    420  CH2 TRP B 184      22.019  -1.832  17.301  1.00 14.24           C  
ATOM    421  H   TRP B 184      20.534  -7.130  11.842  1.00 12.48           H  
ATOM    422  HA  TRP B 184      22.622  -7.078  13.772  1.00 11.88           H  
ATOM    423  HB2 TRP B 184      20.764  -4.809  13.047  1.00 12.48           H  
ATOM    424  HB3 TRP B 184      22.214  -5.288  12.132  1.00 12.48           H  
ATOM    425  HD1 TRP B 184      24.614  -4.655  13.197  1.00 11.55           H  
ATOM    426  HE1 TRP B 184      25.340  -3.012  15.051  1.00 10.85           H  
ATOM    427  HE3 TRP B 184      20.034  -3.743  15.318  1.00 13.58           H  
ATOM    428  HZ2 TRP B 184      24.127  -1.560  17.128  1.00 12.30           H  
ATOM    429  HZ3 TRP B 184      19.924  -2.229  17.257  1.00 13.91           H  
ATOM    430  HH2 TRP B 184      21.937  -1.182  18.159  1.00 14.24           H  
ATOM    431  N   VAL B 185      19.593  -6.517  15.056  1.00 13.58           N  
ATOM    432  CA  VAL B 185      18.935  -6.416  16.362  1.00 14.49           C  
ATOM    433  C   VAL B 185      19.087  -7.753  17.105  1.00 13.16           C  
ATOM    434  O   VAL B 185      19.226  -7.793  18.322  1.00 14.24           O  
ATOM    435  CB  VAL B 185      17.415  -6.046  16.211  1.00 17.40           C  
ATOM    436  CG1 VAL B 185      16.653  -6.240  17.539  1.00 21.60           C  
ATOM    437  CG2 VAL B 185      17.248  -4.630  15.675  1.00 22.33           C  
ATOM    438  H   VAL B 185      19.055  -6.447  14.204  1.00 13.58           H  
ATOM    439  HA  VAL B 185      19.410  -5.618  16.932  1.00 14.49           H  
ATOM    440  HB  VAL B 185      16.978  -6.730  15.484  1.00 17.40           H  
ATOM    441 HG11 VAL B 185      16.761  -7.272  17.872  1.00 21.60           H  
ATOM    442 HG12 VAL B 185      17.064  -5.570  18.295  1.00 21.60           H  
ATOM    443 HG13 VAL B 185      15.598  -6.014  17.388  1.00 21.60           H  
ATOM    444 HG21 VAL B 185      17.677  -3.920  16.382  1.00 22.33           H  
ATOM    445 HG22 VAL B 185      17.759  -4.541  14.716  1.00 22.33           H  
ATOM    446 HG23 VAL B 185      16.188  -4.414  15.542  1.00 22.33           H  
ATOM    447  N   HIS B 186      19.003  -8.867  16.356  1.00 14.91           N  
ATOM    448  CA  HIS B 186      19.229 -10.168  16.970  1.00 13.90           C  
ATOM    449  C   HIS B 186      20.640 -10.357  17.506  1.00 12.55           C  
ATOM    450  O   HIS B 186      20.810 -10.924  18.565  1.00 12.56           O  
ATOM    451  CB  HIS B 186      18.793 -11.286  16.055  1.00 16.65           C  
ATOM    452  CG  HIS B 186      17.326 -11.227  15.702  1.00 25.13           C  
ATOM    453  CD2 HIS B 186      16.822 -11.651  14.489  1.00 34.09           C  
ATOM    454  ND1 HIS B 186      16.267 -10.763  16.405  1.00 28.26           N  
ATOM    455  NE2 HIS B 186      15.511 -11.469  14.469  1.00 33.81           N  
ATOM    456  CE1 HIS B 186      15.144 -10.940  15.625  1.00 29.33           C  
ATOM    457  H   HIS B 186      18.784  -8.802  15.372  1.00 14.91           H  
ATOM    458  HA  HIS B 186      18.596 -10.206  17.856  1.00 13.90           H  
ATOM    459  HB2 HIS B 186      18.992 -12.236  16.549  1.00 16.65           H  
ATOM    460  HB3 HIS B 186      19.373 -11.227  15.134  1.00 16.65           H  
ATOM    461  HD2 HIS B 186      17.406 -12.068  13.682  1.00 34.09           H  
ATOM    462  HE2 HIS B 186      14.852 -11.711  13.647  1.00 33.81           H  
ATOM    463  HE1 HIS B 186      14.199 -10.704  15.891  1.00 29.33           H  
ATOM    464  N   ALA B 187      21.637  -9.812  16.824  1.00 12.49           N  
ATOM    465  CA  ALA B 187      22.979  -9.807  17.356  1.00 11.12           C  
ATOM    466  C   ALA B 187      23.085  -8.934  18.603  1.00 10.59           C  
ATOM    467  O   ALA B 187      23.769  -9.286  19.543  1.00 10.85           O  
ATOM    468  CB  ALA B 187      23.983  -9.348  16.294  1.00 12.36           C  
ATOM    469  H   ALA B 187      21.456  -9.395  15.922  1.00 12.49           H  
ATOM    470  HA  ALA B 187      23.221 -10.830  17.645  1.00 11.12           H  
ATOM    471  HB1 ALA B 187      23.918 -10.004  15.425  1.00 12.36           H  
ATOM    472  HB2 ALA B 187      23.754  -8.325  15.995  1.00 12.36           H  
ATOM    473  HB3 ALA B 187      24.992  -9.389  16.705  1.00 12.36           H  
ATOM    474  N   ARG B 188      22.378  -7.784  18.602  1.00 11.14           N  
ATOM    475  CA  ARG B 188      22.377  -6.916  19.754  1.00 11.93           C  
ATOM    476  C   ARG B 188      21.886  -7.710  20.998  1.00 12.01           C  
ATOM    477  O   ARG B 188      22.479  -7.662  22.070  1.00 11.39           O  
ATOM    478  CB  ARG B 188      21.500  -5.686  19.489  1.00 12.83           C  
ATOM    479  CG  ARG B 188      21.580  -4.652  20.592  1.00 15.09           C  
ATOM    480  CD  ARG B 188      20.639  -3.509  20.408  1.00 20.27           C  
ATOM    481  NE  ARG B 188      20.854  -2.502  21.431  1.00 30.93           N  
ATOM    482  CZ  ARG B 188      20.453  -1.231  21.340  1.00 34.77           C  
ATOM    483  NH1 ARG B 188      19.826  -0.784  20.248  1.00 38.03           N  
ATOM    484  NH2 ARG B 188      20.701  -0.402  22.342  1.00 37.16           N1+
ATOM    485  H   ARG B 188      21.844  -7.527  17.784  1.00 11.14           H  
ATOM    486  HA  ARG B 188      23.389  -6.562  19.950  1.00 11.93           H  
ATOM    487  HB2 ARG B 188      20.464  -6.013  19.394  1.00 12.83           H  
ATOM    488  HB3 ARG B 188      21.822  -5.224  18.556  1.00 12.83           H  
ATOM    489  HG2 ARG B 188      22.597  -4.260  20.624  1.00 15.09           H  
ATOM    490  HG3 ARG B 188      21.349  -5.139  21.539  1.00 15.09           H  
ATOM    491  HD2 ARG B 188      19.614  -3.874  20.474  1.00 20.27           H  
ATOM    492  HD3 ARG B 188      20.804  -3.064  19.426  1.00 20.27           H  
ATOM    493  HE  ARG B 188      21.341  -2.782  22.270  1.00 30.93           H  
ATOM    494 HH11 ARG B 188      19.543   0.183  20.189  1.00 38.03           H  
ATOM    495 HH12 ARG B 188      19.635  -1.414  19.482  1.00 38.03           H  
ATOM    496 HH21 ARG B 188      21.175  -0.736  23.169  1.00 37.16           H  
ATOM    497 HH22 ARG B 188      20.417   0.565  22.280  1.00 37.16           H  
ATOM    498  N   TYR B 189      20.763  -8.416  20.844  1.00 12.44           N  
ATOM    499  CA  TYR B 189      20.231  -9.191  21.952  1.00 13.24           C  
ATOM    500  C   TYR B 189      21.089 -10.397  22.284  1.00 12.10           C  
ATOM    501  O   TYR B 189      21.174 -10.774  23.443  1.00 12.48           O  
ATOM    502  CB  TYR B 189      18.814  -9.662  21.640  1.00 14.05           C  
ATOM    503  CG  TYR B 189      17.750  -8.646  21.853  1.00 18.42           C  
ATOM    504  CD1 TYR B 189      17.482  -8.149  23.121  1.00 18.60           C  
ATOM    505  CD2 TYR B 189      16.924  -8.238  20.786  1.00 25.70           C  
ATOM    506  CE1 TYR B 189      16.454  -7.219  23.333  1.00 24.06           C  
ATOM    507  CE2 TYR B 189      15.872  -7.310  20.994  1.00 29.75           C  
ATOM    508  CZ  TYR B 189      15.660  -6.816  22.275  1.00 26.84           C  
ATOM    509  OH  TYR B 189      14.650  -5.901  22.498  1.00 30.71           O  
ATOM    510  H   TYR B 189      20.282  -8.410  19.956  1.00 12.44           H  
ATOM    511  HA  TYR B 189      20.228  -8.529  22.818  1.00 13.24           H  
ATOM    512  HB2 TYR B 189      18.596 -10.518  22.279  1.00 14.05           H  
ATOM    513  HB3 TYR B 189      18.783  -9.971  20.595  1.00 14.05           H  
ATOM    514  HD1 TYR B 189      18.075  -8.484  23.958  1.00 18.60           H  
ATOM    515  HD2 TYR B 189      17.094  -8.637  19.797  1.00 25.70           H  
ATOM    516  HE1 TYR B 189      16.282  -6.819  24.321  1.00 24.06           H  
ATOM    517  HE2 TYR B 189      15.247  -6.994  20.172  1.00 29.75           H  
ATOM    518  HH  TYR B 189      14.143  -5.658  21.720  1.00 30.71           H  
ATOM    519  N   ALA B 190      21.753 -10.985  21.282  1.00 11.92           N  
ATOM    520  CA  ALA B 190      22.660 -12.096  21.570  1.00 12.25           C  
ATOM    521  C   ALA B 190      23.789 -11.656  22.503  1.00 10.80           C  
ATOM    522  O   ALA B 190      24.130 -12.369  23.439  1.00 12.15           O  
ATOM    523  CB  ALA B 190      23.203 -12.695  20.294  1.00 13.80           C  
ATOM    524  H   ALA B 190      21.629 -10.662  20.332  1.00 11.92           H  
ATOM    525  HA  ALA B 190      22.091 -12.871  22.083  1.00 12.25           H  
ATOM    526  HB1 ALA B 190      22.375 -13.034  19.670  1.00 13.80           H  
ATOM    527  HB2 ALA B 190      23.778 -11.942  19.755  1.00 13.80           H  
ATOM    528  HB3 ALA B 190      23.846 -13.541  20.534  1.00 13.80           H  
ATOM    529  N   CYS B 191      24.364 -10.477  22.255  1.00 10.49           N  
ATOM    530  CA  CYS B 191      25.352  -9.956  23.157  1.00  9.86           C  
ATOM    531  C   CYS B 191      24.756  -9.660  24.532  1.00 10.30           C  
ATOM    532  O   CYS B 191      25.353  -9.967  25.538  1.00 11.34           O  
ATOM    533  CB  CYS B 191      26.007  -8.712  22.589  1.00 10.09           C  
ATOM    534  SG  CYS B 191      27.005  -9.035  21.088  1.00 10.59           S  
ATOM    535  H   CYS B 191      24.104  -9.951  21.433  1.00 10.49           H  
ATOM    536  HA  CYS B 191      26.116 -10.724  23.278  1.00  9.86           H  
ATOM    537  HB2 CYS B 191      26.658  -8.285  23.352  1.00 10.09           H  
ATOM    538  HB3 CYS B 191      25.226  -7.995  22.336  1.00 10.09           H  
ATOM    539  N   ASP B 192      23.577  -9.021  24.569  1.00 10.99           N  
ATOM    540  CA  ASP B 192      22.946  -8.703  25.856  1.00 11.67           C  
ATOM    541  C   ASP B 192      22.653  -9.993  26.670  1.00 12.00           C  
ATOM    542  O   ASP B 192      22.803  -9.997  27.897  1.00 13.31           O  
ATOM    543  CB  ASP B 192      21.680  -7.908  25.623  1.00 12.30           C  
ATOM    544  CG  ASP B 192      21.082  -7.406  26.917  1.00 13.83           C  
ATOM    545  OD1 ASP B 192      21.677  -6.529  27.543  1.00 18.22           O  
ATOM    546  OD2 ASP B 192      20.032  -7.905  27.303  1.00 15.69           O1-
ATOM    547  H   ASP B 192      23.120  -8.758  23.708  1.00 10.99           H  
ATOM    548  HA  ASP B 192      23.637  -8.098  26.444  1.00 11.67           H  
ATOM    549  HB2 ASP B 192      20.951  -8.545  25.122  1.00 12.30           H  
ATOM    550  HB3 ASP B 192      21.913  -7.053  24.988  1.00 12.30           H  
ATOM    551  N   ASP B 193      22.287 -11.070  25.981  1.00 11.80           N  
ATOM    552  CA  ASP B 193      22.007 -12.360  26.638  1.00 12.84           C  
ATOM    553  C   ASP B 193      23.234 -12.914  27.354  1.00 15.43           C  
ATOM    554  O   ASP B 193      23.082 -13.718  28.291  1.00 17.53           O  
ATOM    555  CB  ASP B 193      21.493 -13.404  25.642  1.00 14.44           C  
ATOM    556  CG  ASP B 193      20.023 -13.213  25.255  1.00 15.18           C  
ATOM    557  OD1 ASP B 193      19.303 -12.472  25.938  1.00 14.26           O  
ATOM    558  OD2 ASP B 193      19.594 -13.821  24.234  1.00 16.26           O1-
ATOM    559  H   ASP B 193      22.197 -11.002  24.978  1.00 11.80           H  
ATOM    560  HA  ASP B 193      21.231 -12.159  27.376  1.00 12.84           H  
ATOM    561  HB2 ASP B 193      21.605 -14.391  26.090  1.00 14.44           H  
ATOM    562  HB3 ASP B 193      22.097 -13.344  24.737  1.00 14.44           H  
ATOM    563  N   MET B 194      24.441 -12.536  26.906  1.00 13.34           N  
ATOM    564  CA AMET B 194      25.691 -12.964  27.530  0.70 14.49           C  
ATOM    565  C   MET B 194      26.344 -11.834  28.334  1.00 14.06           C  
ATOM    566  O   MET B 194      27.536 -11.880  28.611  1.00 16.18           O  
ATOM    567  CB AMET B 194      26.697 -13.454  26.468  0.70 18.79           C  
ATOM    568  CG AMET B 194      26.155 -14.405  25.455  0.70 24.37           C  
ATOM    569  SD AMET B 194      27.462 -14.964  24.337  0.70 31.32           S  
ATOM    570  CE AMET B 194      28.234 -13.451  24.112  0.70 10.44           C  
ATOM    571  H   MET B 194      24.487 -11.927  26.101  1.00 13.34           H  
ATOM    572  HA  MET B 194      25.435 -13.780  28.206  1.00 14.49           H  
ATOM    573  HB2 MET B 194      27.517 -13.949  26.987  1.00 18.79           H  
ATOM    574  HB3 MET B 194      27.077 -12.581  25.938  1.00 18.79           H  
ATOM    575  HG2 MET B 194      25.378 -13.906  24.876  1.00 24.37           H  
ATOM    576  HG3 MET B 194      25.729 -15.268  25.967  1.00 24.37           H  
ATOM    577  HE1 MET B 194      28.214 -13.187  23.055  1.00 10.44           H  
ATOM    578  HE2 MET B 194      27.711 -12.688  24.688  1.00 10.44           H  
ATOM    579  HE3 MET B 194      29.268 -13.517  24.451  1.00 10.44           H  
ATOM    580  N   GLU B 195      25.557 -10.830  28.723  1.00 13.10           N  
ATOM    581  CA  GLU B 195      26.018  -9.753  29.586  1.00 14.74           C  
ATOM    582  C   GLU B 195      27.114  -8.912  28.965  1.00 14.74           C  
ATOM    583  O   GLU B 195      28.000  -8.408  29.672  1.00 16.11           O  
ATOM    584  CB  GLU B 195      26.395 -10.279  31.003  1.00 17.34           C  
ATOM    585  CG  GLU B 195      25.160 -10.910  31.636  1.00 21.09           C  
ATOM    586  CD  GLU B 195      25.266 -11.232  33.117  1.00 22.94           C  
ATOM    587  OE1 GLU B 195      24.215 -11.577  33.643  1.00 20.47           O  
ATOM    588  OE2 GLU B 195      26.381 -11.175  33.737  1.00 24.91           O1-
ATOM    589  H   GLU B 195      24.598 -10.816  28.404  1.00 13.10           H  
ATOM    590  HA  GLU B 195      25.174  -9.073  29.708  1.00 14.74           H  
ATOM    591  HB2 GLU B 195      26.742  -9.451  31.622  1.00 17.34           H  
ATOM    592  HB3 GLU B 195      27.185 -11.025  30.919  1.00 17.34           H  
ATOM    593  HG2 GLU B 195      24.951 -11.839  31.106  1.00 21.09           H  
ATOM    594  HG3 GLU B 195      24.327 -10.220  31.503  1.00 21.09           H  
ATOM    595  N   GLY B 196      27.008  -8.718  27.659  1.00 13.16           N  
ATOM    596  CA  GLY B 196      27.858  -7.769  26.961  1.00 13.86           C  
ATOM    597  C   GLY B 196      27.029  -6.916  26.048  1.00 12.32           C  
ATOM    598  O   GLY B 196      25.816  -6.863  26.173  1.00 12.93           O  
ATOM    599  H   GLY B 196      26.321  -9.242  27.136  1.00 13.16           H  
ATOM    600  HA2 GLY B 196      28.600  -8.311  26.374  1.00 13.86           H  
ATOM    601  HA3 GLY B 196      28.364  -7.134  27.688  1.00 13.86           H  
ATOM    602  N   GLN B 197      27.704  -6.222  25.145  1.00 11.12           N  
ATOM    603  CA  GLN B 197      27.010  -5.471  24.119  1.00 11.60           C  
ATOM    604  C   GLN B 197      27.740  -5.614  22.814  1.00  9.55           C  
ATOM    605  O   GLN B 197      28.910  -5.932  22.780  1.00 10.37           O  
ATOM    606  CB  GLN B 197      26.879  -3.989  24.449  1.00 15.58           C  
ATOM    607  CG  GLN B 197      28.132  -3.313  24.720  1.00 17.44           C  
ATOM    608  CD  GLN B 197      28.442  -3.123  26.156  1.00 22.39           C  
ATOM    609  OE1 GLN B 197      27.627  -2.531  26.912  1.00 28.66           O  
ATOM    610  NE2 GLN B 197      29.647  -3.585  26.580  1.00 23.41           N  
ATOM    611  H   GLN B 197      28.713  -6.215  25.172  1.00 11.12           H  
ATOM    612  HA  GLN B 197      26.003  -5.883  24.054  1.00 11.60           H  
ATOM    613  HB2 GLN B 197      26.244  -3.893  25.330  1.00 15.58           H  
ATOM    614  HB3 GLN B 197      26.403  -3.494  23.602  1.00 15.58           H  
ATOM    615  HG2 GLN B 197      28.095  -2.331  24.249  1.00 17.44           H  
ATOM    616  HG3 GLN B 197      28.935  -3.900  24.276  1.00 17.44           H  
ATOM    617 HE21 GLN B 197      29.925  -3.460  27.543  1.00 23.41           H  
ATOM    618 HE22 GLN B 197      30.264  -4.054  25.933  1.00 23.41           H  
ATOM    619  N   LEU B 198      27.031  -5.361  21.722  1.00  9.55           N  
ATOM    620  CA  LEU B 198      27.715  -5.328  20.429  1.00  8.59           C  
ATOM    621  C   LEU B 198      28.882  -4.353  20.526  1.00  8.29           C  
ATOM    622  O   LEU B 198      28.744  -3.255  21.086  1.00  9.78           O  
ATOM    623  CB  LEU B 198      26.772  -4.942  19.311  1.00 11.69           C  
ATOM    624  CG  LEU B 198      25.925  -6.043  18.668  1.00 12.06           C  
ATOM    625  CD1 LEU B 198      24.975  -5.407  17.725  1.00 13.62           C  
ATOM    626  CD2 LEU B 198      26.804  -7.072  17.958  1.00  9.92           C  
ATOM    627  H   LEU B 198      26.036  -5.195  21.781  1.00  9.55           H  
ATOM    628  HA  LEU B 198      28.087  -6.324  20.191  1.00  8.59           H  
ATOM    629  HB2 LEU B 198      27.374  -4.493  18.520  1.00 11.69           H  
ATOM    630  HB3 LEU B 198      26.084  -4.197  19.711  1.00 11.69           H  
ATOM    631  HG  LEU B 198      25.373  -6.580  19.439  1.00 12.06           H  
ATOM    632 HD11 LEU B 198      24.338  -4.708  18.268  1.00 13.62           H  
ATOM    633 HD12 LEU B 198      25.531  -4.870  16.957  1.00 13.62           H  
ATOM    634 HD13 LEU B 198      24.358  -6.174  17.259  1.00 13.62           H  
ATOM    635 HD21 LEU B 198      27.379  -6.580  17.174  1.00  9.92           H  
ATOM    636 HD22 LEU B 198      27.486  -7.526  18.678  1.00  9.92           H  
ATOM    637 HD23 LEU B 198      26.175  -7.845  17.517  1.00  9.92           H  
ATOM    638  N   VAL B 199      30.021  -4.754  19.933  1.00  8.06           N  
ATOM    639  CA  VAL B 199      31.298  -4.114  20.217  1.00  8.51           C  
ATOM    640  C   VAL B 199      31.330  -2.643  19.821  1.00  8.22           C  
ATOM    641  O   VAL B 199      30.806  -2.251  18.766  1.00  8.52           O  
ATOM    642  CB  VAL B 199      32.451  -4.917  19.503  1.00  8.30           C  
ATOM    643  CG1 VAL B 199      32.319  -4.865  18.010  1.00  8.69           C  
ATOM    644  CG2 VAL B 199      33.802  -4.444  19.969  1.00  9.41           C  
ATOM    645  H   VAL B 199      29.990  -5.519  19.274  1.00  8.06           H  
ATOM    646  HA  VAL B 199      31.446  -4.134  21.296  1.00  8.51           H  
ATOM    647  HB  VAL B 199      32.356  -5.965  19.787  1.00  8.30           H  
ATOM    648 HG11 VAL B 199      31.347  -5.260  17.716  1.00  8.69           H  
ATOM    649 HG12 VAL B 199      32.408  -3.832  17.673  1.00  8.69           H  
ATOM    650 HG13 VAL B 199      33.108  -5.465  17.554  1.00  8.69           H  
ATOM    651 HG21 VAL B 199      33.932  -3.396  19.700  1.00  9.41           H  
ATOM    652 HG22 VAL B 199      33.871  -4.554  21.051  1.00  9.41           H  
ATOM    653 HG23 VAL B 199      34.580  -5.041  19.493  1.00  9.41           H  
ATOM    654  N   SER B 200      32.014  -1.847  20.640  1.00  8.51           N  
ATOM    655  CA  SER B 200      32.371  -0.500  20.308  1.00  8.58           C  
ATOM    656  C   SER B 200      33.865  -0.420  20.063  1.00 10.06           C  
ATOM    657  O   SER B 200      34.641  -1.170  20.680  1.00 11.88           O  
ATOM    658  CB  SER B 200      31.961   0.479  21.413  1.00 11.29           C  
ATOM    659  OG  SER B 200      32.621   0.163  22.615  1.00 14.76           O  
ATOM    660  H   SER B 200      32.294  -2.211  21.540  1.00  8.51           H  
ATOM    661  HA  SER B 200      31.835  -0.216  19.403  1.00  8.58           H  
ATOM    662  HB2 SER B 200      30.884   0.417  21.567  1.00 11.29           H  
ATOM    663  HB3 SER B 200      32.228   1.493  21.113  1.00 11.29           H  
ATOM    664  HG  SER B 200      32.370  -0.732  22.857  1.00 14.76           H  
ATOM    665  N   ILE B 201      34.280   0.478  19.167  1.00  8.18           N  
ATOM    666  CA  ILE B 201      35.648   0.512  18.709  1.00  8.55           C  
ATOM    667  C   ILE B 201      36.160   1.953  18.768  1.00  8.36           C  
ATOM    668  O   ILE B 201      35.581   2.839  18.149  1.00  9.23           O  
ATOM    669  CB  ILE B 201      35.758  -0.017  17.268  1.00  8.69           C  
ATOM    670  CG1 ILE B 201      35.039  -1.365  17.131  1.00  8.70           C  
ATOM    671  CG2 ILE B 201      37.234  -0.105  16.839  1.00  9.25           C  
ATOM    672  CD1 ILE B 201      35.034  -1.917  15.705  1.00  8.59           C  
ATOM    673  H   ILE B 201      33.621   1.151  18.802  1.00  8.18           H  
ATOM    674  HA  ILE B 201      36.251  -0.126  19.355  1.00  8.55           H  
ATOM    675  HB  ILE B 201      35.263   0.683  16.595  1.00  8.69           H  
ATOM    676 HG12 ILE B 201      34.006  -1.239  17.455  1.00  8.70           H  
ATOM    677 HG13 ILE B 201      35.537  -2.088  17.777  1.00  8.70           H  
ATOM    678 HG21 ILE B 201      37.693   0.881  16.911  1.00  9.25           H  
ATOM    679 HG22 ILE B 201      37.762  -0.800  17.493  1.00  9.25           H  
ATOM    680 HG23 ILE B 201      37.293  -0.459  15.810  1.00  9.25           H  
ATOM    681 HD11 ILE B 201      34.539  -1.207  15.043  1.00  8.59           H  
ATOM    682 HD12 ILE B 201      36.060  -2.071  15.371  1.00  8.59           H  
ATOM    683 HD13 ILE B 201      34.499  -2.866  15.685  1.00  8.59           H  
ATOM    684  N   HIS B 202      37.218   2.189  19.553  1.00  8.91           N  
ATOM    685  CA  HIS B 202      37.641   3.542  19.870  1.00  9.16           C  
ATOM    686  C   HIS B 202      39.123   3.801  19.647  1.00 10.22           C  
ATOM    687  O   HIS B 202      39.618   4.856  20.061  1.00 11.78           O  
ATOM    688  CB  HIS B 202      37.237   3.877  21.330  1.00  9.47           C  
ATOM    689  CG  HIS B 202      35.786   4.148  21.478  1.00 10.05           C  
ATOM    690  ND1 HIS B 202      35.193   5.268  20.939  1.00 10.23           N1+
ATOM    691  CD2 HIS B 202      34.790   3.425  22.061  1.00 11.64           C  
ATOM    692  CE1 HIS B 202      33.894   5.260  21.232  1.00 11.09           C  
ATOM    693  NE2 HIS B 202      33.622   4.152  21.913  1.00 11.46           N  
ATOM    694  H   HIS B 202      37.733   1.409  19.934  1.00  8.91           H  
ATOM    695  HA  HIS B 202      37.129   4.203  19.171  1.00  9.16           H  
ATOM    696  HB2 HIS B 202      37.791   4.759  21.651  1.00  9.47           H  
ATOM    697  HB3 HIS B 202      37.500   3.032  21.966  1.00  9.47           H  
ATOM    698  HD1 HIS B 202      35.667   5.982  20.405  1.00 10.23           H  
ATOM    699  HD2 HIS B 202      34.892   2.466  22.547  1.00 11.64           H  
ATOM    700  HE2 HIS B 202      32.714   3.884  22.264  1.00 11.46           H  
ATOM    701  HE1 HIS B 202      33.182   6.026  20.963  1.00 11.09           H  
ATOM    702  N   SER B 203      39.828   2.919  18.962  1.00  9.60           N  
ATOM    703  CA  SER B 203      41.243   3.192  18.632  1.00 10.56           C  
ATOM    704  C   SER B 203      41.677   2.274  17.495  1.00 10.26           C  
ATOM    705  O   SER B 203      41.075   1.215  17.288  1.00  9.77           O  
ATOM    706  CB  SER B 203      42.145   2.955  19.836  1.00 13.12           C  
ATOM    707  OG  SER B 203      42.262   1.569  20.120  1.00 12.65           O  
ATOM    708  H   SER B 203      39.400   2.055  18.663  1.00  9.60           H  
ATOM    709  HA  SER B 203      41.331   4.237  18.335  1.00 10.56           H  
ATOM    710  HB2 SER B 203      41.722   3.462  20.703  1.00 13.12           H  
ATOM    711  HB3 SER B 203      43.134   3.360  19.624  1.00 13.12           H  
ATOM    712  HG  SER B 203      41.381   1.235  20.302  1.00 12.65           H  
ATOM    713  N   PRO B 204      42.777   2.641  16.798  1.00 11.27           N  
ATOM    714  CA  PRO B 204      43.325   1.742  15.799  1.00 12.21           C  
ATOM    715  C   PRO B 204      43.823   0.424  16.362  1.00 11.06           C  
ATOM    716  O   PRO B 204      43.772  -0.598  15.682  1.00 11.39           O  
ATOM    717  CB  PRO B 204      44.473   2.557  15.168  1.00 14.06           C  
ATOM    718  CG  PRO B 204      44.647   3.728  15.974  1.00 19.84           C  
ATOM    719  CD  PRO B 204      43.474   3.930  16.841  1.00 12.27           C  
ATOM    720  HA  PRO B 204      42.561   1.436  15.084  1.00 12.21           H  
ATOM    721  HB2 PRO B 204      44.215   2.839  14.148  1.00 14.06           H  
ATOM    722  HB3 PRO B 204      45.390   1.968  15.161  1.00 14.06           H  
ATOM    723  HG2 PRO B 204      44.768   4.596  15.325  1.00 19.84           H  
ATOM    724  HG3 PRO B 204      45.536   3.610  16.593  1.00 19.84           H  
ATOM    725  HD2 PRO B 204      43.781   4.170  17.858  1.00 12.27           H  
ATOM    726  HD3 PRO B 204      42.839   4.727  16.455  1.00 12.27           H  
ATOM    727  N   GLU B 205      44.307   0.441  17.601  1.00 12.00           N  
ATOM    728  CA  GLU B 205      44.846  -0.760  18.217  1.00 11.35           C  
ATOM    729  C   GLU B 205      43.702  -1.752  18.514  1.00 11.74           C  
ATOM    730  O   GLU B 205      43.825  -2.970  18.300  1.00 10.68           O  
ATOM    731  CB  GLU B 205      45.615  -0.408  19.496  1.00 14.57           C  
ATOM    732  CG  GLU B 205      46.886   0.416  19.243  1.00 17.19           C  
ATOM    733  CD  GLU B 205      46.652   1.908  19.022  1.00 18.28           C  
ATOM    734  OE1 GLU B 205      45.563   2.422  19.335  1.00 16.42           O  
ATOM    735  OE2 GLU B 205      47.614   2.556  18.580  1.00 25.99           O1-
ATOM    736  H   GLU B 205      44.299   1.305  18.123  1.00 12.00           H  
ATOM    737  HA  GLU B 205      45.546  -1.232  17.527  1.00 11.35           H  
ATOM    738  HB2 GLU B 205      45.899  -1.335  19.994  1.00 14.57           H  
ATOM    739  HB3 GLU B 205      44.956   0.167  20.147  1.00 14.57           H  
ATOM    740  HG2 GLU B 205      47.378   0.015  18.357  1.00 17.19           H  
ATOM    741  HG3 GLU B 205      47.541   0.300  20.106  1.00 17.19           H  
ATOM    742  N   GLU B 206      42.582  -1.222  19.000  1.00 10.14           N  
ATOM    743  CA  GLU B 206      41.396  -2.058  19.195  1.00  9.88           C  
ATOM    744  C   GLU B 206      40.895  -2.597  17.886  1.00  8.89           C  
ATOM    745  O   GLU B 206      40.581  -3.793  17.758  1.00  8.90           O  
ATOM    746  CB  GLU B 206      40.305  -1.247  19.897  1.00 10.42           C  
ATOM    747  CG  GLU B 206      39.100  -2.009  20.240  1.00 14.59           C  
ATOM    748  CD  GLU B 206      38.166  -1.269  21.183  1.00 13.90           C  
ATOM    749  OE1 GLU B 206      38.177   0.010  21.204  1.00 13.10           O  
ATOM    750  OE2 GLU B 206      37.399  -2.010  21.853  1.00 17.02           O1-
ATOM    751  H   GLU B 206      42.551  -0.240  19.235  1.00 10.14           H  
ATOM    752  HA  GLU B 206      41.667  -2.909  19.820  1.00  9.88           H  
ATOM    753  HB2 GLU B 206      40.013  -0.428  19.239  1.00 10.42           H  
ATOM    754  HB3 GLU B 206      40.724  -0.841  20.818  1.00 10.42           H  
ATOM    755  HG2 GLU B 206      39.405  -2.941  20.716  1.00 14.59           H  
ATOM    756  HG3 GLU B 206      38.559  -2.230  19.321  1.00 14.59           H  
ATOM    757  N   GLN B 207      40.815  -1.724  16.882  1.00  8.43           N  
ATOM    758  CA  GLN B 207      40.424  -2.184  15.583  1.00  9.17           C  
ATOM    759  C   GLN B 207      41.334  -3.303  15.055  1.00  8.66           C  
ATOM    760  O   GLN B 207      40.845  -4.315  14.528  1.00  9.18           O  
ATOM    761  CB  GLN B 207      40.376  -1.010  14.596  1.00  9.28           C  
ATOM    762  CG  GLN B 207      39.977  -1.458  13.175  1.00  9.13           C  
ATOM    763  CD  GLN B 207      38.562  -1.983  13.095  1.00  9.70           C  
ATOM    764  OE1 GLN B 207      37.618  -1.214  13.263  1.00 10.00           O  
ATOM    765  NE2 GLN B 207      38.404  -3.289  12.806  1.00 10.26           N  
ATOM    766  H   GLN B 207      41.026  -0.749  17.036  1.00  8.43           H  
ATOM    767  HA  GLN B 207      39.427  -2.613  15.678  1.00  9.17           H  
ATOM    768  HB2 GLN B 207      41.361  -0.546  14.554  1.00  9.28           H  
ATOM    769  HB3 GLN B 207      39.646  -0.283  14.952  1.00  9.28           H  
ATOM    770  HG2 GLN B 207      40.659  -2.247  12.856  1.00  9.13           H  
ATOM    771  HG3 GLN B 207      40.070  -0.605  12.503  1.00  9.13           H  
ATOM    772 HE21 GLN B 207      39.214  -3.879  12.677  1.00 10.26           H  
ATOM    773 HE22 GLN B 207      37.476  -3.679  12.717  1.00 10.26           H  
ATOM    774  N   ASP B 208      42.645  -3.149  15.203  1.00  9.69           N  
ATOM    775  CA AASP B 208      43.563  -4.148  14.708  0.80  9.57           C  
ATOM    776  C   ASP B 208      43.362  -5.511  15.376  1.00 10.56           C  
ATOM    777  O   ASP B 208      43.410  -6.549  14.727  1.00  9.78           O  
ATOM    778  CB AASP B 208      44.993  -3.635  14.993  0.80 12.96           C  
ATOM    779  CG AASP B 208      46.100  -4.677  14.686  0.80 19.91           C  
ATOM    780  OD1AASP B 208      46.420  -4.856  13.516  0.80 23.03           O  
ATOM    781  OD2AASP B 208      46.654  -5.271  15.633  0.80 21.71           O1-
ATOM    782  H   ASP B 208      43.003  -2.327  15.667  1.00  9.69           H  
ATOM    783  HA  ASP B 208      43.388  -4.296  13.643  1.00  9.57           H  
ATOM    784  HB2 ASP B 208      45.059  -3.364  16.046  1.00 12.96           H  
ATOM    785  HB3 ASP B 208      45.171  -2.753  14.378  1.00 12.96           H  
ATOM    786  N   PHE B 209      43.153  -5.487  16.691  1.00  9.40           N  
ATOM    787  CA  PHE B 209      42.812  -6.689  17.419  1.00  9.84           C  
ATOM    788  C   PHE B 209      41.597  -7.393  16.824  1.00  9.31           C  
ATOM    789  O   PHE B 209      41.574  -8.638  16.648  1.00  9.45           O  
ATOM    790  CB  PHE B 209      42.557  -6.327  18.890  1.00 11.38           C  
ATOM    791  CG  PHE B 209      41.947  -7.439  19.681  1.00 10.59           C  
ATOM    792  CD1 PHE B 209      42.705  -8.475  20.199  1.00 12.34           C  
ATOM    793  CD2 PHE B 209      40.571  -7.432  19.928  1.00 11.43           C  
ATOM    794  CE1 PHE B 209      42.071  -9.500  20.926  1.00 12.83           C  
ATOM    795  CE2 PHE B 209      39.962  -8.421  20.618  1.00 13.43           C  
ATOM    796  CZ  PHE B 209      40.691  -9.437  21.141  1.00 13.97           C  
ATOM    797  H   PHE B 209      43.235  -4.612  17.189  1.00  9.40           H  
ATOM    798  HA  PHE B 209      43.647  -7.385  17.346  1.00  9.84           H  
ATOM    799  HB2 PHE B 209      41.883  -5.471  18.923  1.00 11.38           H  
ATOM    800  HB3 PHE B 209      43.508  -6.059  19.349  1.00 11.38           H  
ATOM    801  HD1 PHE B 209      43.774  -8.496  20.047  1.00 12.34           H  
ATOM    802  HD2 PHE B 209      39.976  -6.611  19.556  1.00 11.43           H  
ATOM    803  HE1 PHE B 209      42.646 -10.328  21.313  1.00 12.83           H  
ATOM    804  HE2 PHE B 209      38.891  -8.402  20.754  1.00 13.43           H  
ATOM    805  HZ  PHE B 209      40.203 -10.202  21.727  1.00 13.97           H  
ATOM    806  N   LEU B 210      40.576  -6.626  16.492  1.00  8.07           N  
ATOM    807  CA  LEU B 210      39.359  -7.175  15.886  1.00  8.20           C  
ATOM    808  C   LEU B 210      39.562  -7.653  14.455  1.00  8.64           C  
ATOM    809  O   LEU B 210      39.060  -8.717  14.073  1.00  9.54           O  
ATOM    810  CB  LEU B 210      38.238  -6.126  15.920  1.00  7.98           C  
ATOM    811  CG  LEU B 210      37.785  -5.733  17.298  1.00  9.09           C  
ATOM    812  CD1 LEU B 210      36.834  -4.549  17.242  1.00 10.91           C  
ATOM    813  CD2 LEU B 210      37.131  -6.906  18.044  1.00 10.36           C  
ATOM    814  H   LEU B 210      40.635  -5.632  16.660  1.00  8.07           H  
ATOM    815  HA  LEU B 210      39.084  -8.048  16.478  1.00  8.20           H  
ATOM    816  HB2 LEU B 210      37.380  -6.529  15.382  1.00  7.98           H  
ATOM    817  HB3 LEU B 210      38.597  -5.230  15.412  1.00  7.98           H  
ATOM    818  HG  LEU B 210      38.676  -5.440  17.853  1.00  9.09           H  
ATOM    819 HD11 LEU B 210      37.324  -3.713  16.743  1.00 10.91           H  
ATOM    820 HD12 LEU B 210      35.938  -4.829  16.688  1.00 10.91           H  
ATOM    821 HD13 LEU B 210      36.559  -4.257  18.256  1.00 10.91           H  
ATOM    822 HD21 LEU B 210      36.235  -7.222  17.510  1.00 10.36           H  
ATOM    823 HD22 LEU B 210      37.834  -7.738  18.099  1.00 10.36           H  
ATOM    824 HD23 LEU B 210      36.862  -6.591  19.052  1.00 10.36           H  
ATOM    825  N   THR B 211      40.307  -6.899  13.660  1.00  8.50           N  
ATOM    826  CA  THR B 211      40.506  -7.279  12.267  1.00  9.47           C  
ATOM    827  C   THR B 211      41.203  -8.637  12.183  1.00 11.37           C  
ATOM    828  O   THR B 211      40.917  -9.447  11.296  1.00 11.70           O  
ATOM    829  CB  THR B 211      41.313  -6.222  11.554  1.00 10.78           C  
ATOM    830  OG1 THR B 211      40.609  -4.980  11.607  1.00  9.92           O  
ATOM    831  CG2 THR B 211      41.539  -6.603  10.093  1.00 12.50           C  
ATOM    832  H   THR B 211      40.738  -6.059  14.020  1.00  8.50           H  
ATOM    833  HA  THR B 211      39.534  -7.362  11.779  1.00  9.47           H  
ATOM    834  HB  THR B 211      42.282  -6.133  12.046  1.00 10.78           H  
ATOM    835 HG21 THR B 211      42.068  -7.555  10.043  1.00 12.50           H  
ATOM    836 HG22 THR B 211      40.577  -6.695   9.589  1.00 12.50           H  
ATOM    837 HG23 THR B 211      42.133  -5.831   9.604  1.00 12.50           H  
ATOM    838  HG1 THR B 211      41.144  -4.323  11.157  1.00  9.92           H  
ATOM    839  N   LYS B 212      42.129  -8.884  13.106  1.00 10.22           N  
ATOM    840  CA  LYS B 212      42.867 -10.157  13.167  1.00 11.71           C  
ATOM    841  C   LYS B 212      41.958 -11.360  13.376  1.00 13.39           C  
ATOM    842  O   LYS B 212      42.379 -12.493  13.164  1.00 17.53           O  
ATOM    843  CB  LYS B 212      43.923 -10.104  14.250  1.00 13.05           C  
ATOM    844  CG  LYS B 212      45.104  -9.280  13.876  1.00 17.49           C  
ATOM    845  CD  LYS B 212      45.998  -9.043  15.064  1.00 21.35           C  
ATOM    846  CE  LYS B 212      47.248  -8.269  14.688  1.00 26.86           C  
ATOM    847  NZ  LYS B 212      47.900  -7.733  15.881  1.00 31.03           N1+
ATOM    848  H   LYS B 212      42.334  -8.170  13.792  1.00 10.22           H  
ATOM    849  HA  LYS B 212      43.347 -10.288  12.197  1.00 11.71           H  
ATOM    850  HB2 LYS B 212      44.261 -11.120  14.455  1.00 13.05           H  
ATOM    851  HB3 LYS B 212      43.476  -9.681  15.149  1.00 13.05           H  
ATOM    852  HG2 LYS B 212      44.760  -8.320  13.491  1.00 17.49           H  
ATOM    853  HG3 LYS B 212      45.670  -9.800  13.103  1.00 17.49           H  
ATOM    854  HD2 LYS B 212      46.292 -10.005  15.482  1.00 21.35           H  
ATOM    855  HD3 LYS B 212      45.445  -8.475  15.813  1.00 21.35           H  
ATOM    856  HE2 LYS B 212      46.975  -7.445  14.029  1.00 26.86           H  
ATOM    857  HE3 LYS B 212      47.939  -8.935  14.171  1.00 26.86           H  
ATOM    858  HZ1 LYS B 212      47.264  -7.115  16.364  1.00 31.03           H  
ATOM    859  HZ2 LYS B 212      48.161  -8.494  16.492  1.00 31.03           H  
ATOM    860  HZ3 LYS B 212      48.727  -7.220  15.610  1.00 31.03           H  
ATOM    861  N   ARG B 213      40.725 -11.106  13.821  1.00 11.42           N  
ATOM    862  CA  ARG B 213      39.752 -12.119  14.116  1.00 14.33           C  
ATOM    863  C   ARG B 213      38.468 -11.951  13.326  1.00 13.29           C  
ATOM    864  O   ARG B 213      37.508 -12.634  13.586  1.00 20.38           O  
ATOM    865  CB  ARG B 213      39.470 -12.112  15.642  1.00 16.29           C  
ATOM    866  CG  ARG B 213      40.744 -12.377  16.475  1.00 16.17           C  
ATOM    867  CD  ARG B 213      40.686 -11.867  17.778  1.00 16.00           C  
ATOM    868  NE  ARG B 213      41.757 -12.326  18.564  1.00 17.74           N  
ATOM    869  CZ  ARG B 213      42.939 -11.806  18.629  1.00 14.79           C  
ATOM    870  NH1 ARG B 213      43.224 -10.740  17.960  1.00 12.44           N  
ATOM    871  NH2 ARG B 213      43.852 -12.386  19.420  1.00 19.97           N1+
ATOM    872  H   ARG B 213      40.460 -10.141  13.958  1.00 11.42           H  
ATOM    873  HA  ARG B 213      40.164 -13.083  13.815  1.00 14.33           H  
ATOM    874  HB2 ARG B 213      38.737 -12.887  15.866  1.00 16.29           H  
ATOM    875  HB3 ARG B 213      39.065 -11.139  15.919  1.00 16.29           H  
ATOM    876  HG2 ARG B 213      41.590 -11.917  15.964  1.00 16.17           H  
ATOM    877  HG3 ARG B 213      40.898 -13.454  16.535  1.00 16.17           H  
ATOM    878  HD2 ARG B 213      39.749 -12.180  18.239  1.00 16.00           H  
ATOM    879  HD3 ARG B 213      40.722 -10.778  17.733  1.00 16.00           H  
ATOM    880  HE  ARG B 213      41.587 -13.142  19.135  1.00 17.74           H  
ATOM    881 HH11 ARG B 213      42.526 -10.314  17.367  1.00 12.44           H  
ATOM    882 HH12 ARG B 213      44.146 -10.332  18.029  1.00 12.44           H  
ATOM    883 HH21 ARG B 213      44.777 -11.990  19.499  1.00 19.97           H  
ATOM    884 HH22 ARG B 213      43.614 -13.221  19.938  1.00 19.97           H  
ATOM    885  N   ALA B 214      38.460 -11.062  12.314  1.00 12.90           N  
ATOM    886  CA  ALA B 214      37.239 -10.693  11.637  1.00 14.98           C  
ATOM    887  C   ALA B 214      36.738 -11.817  10.729  1.00 13.65           C  
ATOM    888  O   ALA B 214      37.469 -12.343   9.948  1.00 15.98           O  
ATOM    889  CB  ALA B 214      37.445  -9.393  10.837  1.00 16.16           C  
ATOM    890  H   ALA B 214      39.331 -10.642  12.021  1.00 12.90           H  
ATOM    891  HA  ALA B 214      36.473 -10.520  12.393  1.00 14.98           H  
ATOM    892  HB1 ALA B 214      37.764  -8.598  11.511  1.00 16.16           H  
ATOM    893  HB2 ALA B 214      38.209  -9.552  10.076  1.00 16.16           H  
ATOM    894  HB3 ALA B 214      36.509  -9.109  10.357  1.00 16.16           H  
ATOM    895  N   SER B 215      35.469 -12.171  10.849  1.00 14.53           N  
ATOM    896  CA  SER B 215      34.871 -13.104   9.914  1.00 13.73           C  
ATOM    897  C   SER B 215      35.054 -12.622   8.494  1.00 12.74           C  
ATOM    898  O   SER B 215      34.723 -11.472   8.159  1.00 13.52           O  
ATOM    899  CB  SER B 215      33.396 -13.287  10.203  1.00 14.93           C  
ATOM    900  OG  SER B 215      32.861 -14.253   9.336  1.00 17.74           O  
ATOM    901  H   SER B 215      34.912 -11.788  11.599  1.00 14.53           H  
ATOM    902  HA  SER B 215      35.372 -14.064  10.032  1.00 13.73           H  
ATOM    903  HB2 SER B 215      32.878 -12.339  10.055  1.00 14.93           H  
ATOM    904  HB3 SER B 215      33.267 -13.614  11.235  1.00 14.93           H  
ATOM    905  HG  SER B 215      31.928 -14.345   9.544  1.00 17.74           H  
ATOM    906  N   HIS B 216      35.509 -13.511   7.621  1.00 14.45           N  
ATOM    907  CA  HIS B 216      35.689 -13.145   6.208  1.00 15.86           C  
ATOM    908  C   HIS B 216      34.401 -12.733   5.491  1.00 15.17           C  
ATOM    909  O   HIS B 216      34.443 -11.960   4.535  1.00 21.36           O  
ATOM    910  CB  HIS B 216      36.369 -14.294   5.434  1.00 21.27           C  
ATOM    911  CG  HIS B 216      36.748 -13.939   4.020  1.00 37.21           C  
ATOM    912  ND1 HIS B 216      37.880 -13.211   3.711  1.00 47.02           N  
ATOM    913  CD2 HIS B 216      36.149 -14.222   2.836  1.00 42.70           C  
ATOM    914  CE1 HIS B 216      37.959 -13.055   2.397  1.00 43.61           C  
ATOM    915  NE2 HIS B 216      36.923 -13.663   1.843  1.00 44.66           N  
ATOM    916  H   HIS B 216      35.733 -14.447   7.929  1.00 14.45           H  
ATOM    917  HA  HIS B 216      36.326 -12.261   6.220  1.00 15.86           H  
ATOM    918  HB2 HIS B 216      35.683 -15.140   5.402  1.00 21.27           H  
ATOM    919  HB3 HIS B 216      37.274 -14.581   5.970  1.00 21.27           H  
ATOM    920  HD2 HIS B 216      35.236 -14.782   2.697  1.00 42.70           H  
ATOM    921  HE2 HIS B 216      36.731 -13.709   0.853  1.00 44.66           H  
ATOM    922  HE1 HIS B 216      38.736 -12.523   1.869  1.00 43.61           H  
ATOM    923  N   THR B 217      33.252 -13.194   5.952  1.00 14.67           N  
ATOM    924  CA  THR B 217      31.982 -12.851   5.316  1.00 14.68           C  
ATOM    925  C   THR B 217      31.176 -11.757   6.078  1.00 14.01           C  
ATOM    926  O   THR B 217      29.983 -11.566   5.820  1.00 15.58           O  
ATOM    927  CB  THR B 217      31.116 -14.076   5.084  1.00 17.46           C  
ATOM    928  OG1 THR B 217      30.937 -14.775   6.298  1.00 17.37           O  
ATOM    929  CG2 THR B 217      31.796 -15.008   4.094  1.00 19.32           C  
ATOM    930  H   THR B 217      33.252 -13.798   6.762  1.00 14.67           H  
ATOM    931  HA  THR B 217      32.255 -12.427   4.350  1.00 14.68           H  
ATOM    932  HB  THR B 217      30.152 -13.751   4.694  1.00 17.46           H  
ATOM    933 HG21 THR B 217      31.952 -14.484   3.150  1.00 19.32           H  
ATOM    934 HG22 THR B 217      32.758 -15.325   4.496  1.00 19.32           H  
ATOM    935 HG23 THR B 217      31.166 -15.881   3.925  1.00 19.32           H  
ATOM    936  HG1 THR B 217      31.804 -15.044   6.609  1.00 17.37           H  
ATOM    937  N   GLY B 218      31.837 -11.054   6.995  1.00 11.48           N  
ATOM    938  CA  GLY B 218      31.283  -9.873   7.624  1.00 11.99           C  
ATOM    939  C   GLY B 218      30.677 -10.138   8.985  1.00 11.18           C  
ATOM    940  O   GLY B 218      30.171 -11.229   9.278  1.00 11.73           O  
ATOM    941  H   GLY B 218      32.763 -11.357   7.263  1.00 11.48           H  
ATOM    942  HA2 GLY B 218      30.507  -9.469   6.974  1.00 11.99           H  
ATOM    943  HA3 GLY B 218      32.080  -9.138   7.739  1.00 11.99           H  
ATOM    944  N   SER B 219      30.698  -9.103   9.814  1.00  9.94           N  
ATOM    945  CA  SER B 219      30.288  -9.225  11.207  1.00 10.31           C  
ATOM    946  C   SER B 219      29.534  -7.974  11.643  1.00  9.12           C  
ATOM    947  O   SER B 219      29.967  -6.871  11.330  1.00 11.28           O  
ATOM    948  CB  SER B 219      31.596  -9.290  12.124  1.00 16.00           C  
ATOM    949  OG  SER B 219      32.420 -10.357  11.787  1.00 16.08           O  
ATOM    950  H   SER B 219      31.007  -8.205   9.470  1.00  9.94           H  
ATOM    951  HA  SER B 219      29.666 -10.114  11.306  1.00 10.31           H  
ATOM    952  HB2 SER B 219      31.290  -9.397  13.165  1.00 16.00           H  
ATOM    953  HB3 SER B 219      32.156  -8.362  12.004  1.00 16.00           H  
ATOM    954  HG  SER B 219      32.689 -10.239  10.873  1.00 16.08           H  
ATOM    955  N   TRP B 220      28.499  -8.147  12.439  1.00  9.37           N  
ATOM    956  CA  TRP B 220      27.839  -6.987  13.015  1.00  9.35           C  
ATOM    957  C   TRP B 220      28.699  -6.386  14.153  1.00  9.83           C  
ATOM    958  O   TRP B 220      29.275  -7.136  14.973  1.00  9.42           O  
ATOM    959  CB  TRP B 220      26.458  -7.305  13.553  1.00  9.91           C  
ATOM    960  CG  TRP B 220      25.475  -7.601  12.545  1.00 10.64           C  
ATOM    961  CD1 TRP B 220      24.737  -8.767  12.430  1.00 11.63           C  
ATOM    962  CD2 TRP B 220      24.968  -6.729  11.530  1.00 10.22           C  
ATOM    963  NE1 TRP B 220      23.851  -8.659  11.393  1.00 12.46           N  
ATOM    964  CE2 TRP B 220      23.982  -7.432  10.815  1.00 11.76           C  
ATOM    965  CE3 TRP B 220      25.300  -5.447  11.111  1.00 11.54           C  
ATOM    966  CZ2 TRP B 220      23.302  -6.887   9.757  1.00 13.40           C  
ATOM    967  CZ3 TRP B 220      24.612  -4.898  10.055  1.00 12.51           C  
ATOM    968  CH2 TRP B 220      23.624  -5.624   9.384  1.00 12.69           C  
ATOM    969  H   TRP B 220      28.168  -9.078  12.648  1.00  9.37           H  
ATOM    970  HA  TRP B 220      27.724  -6.265  12.206  1.00  9.35           H  
ATOM    971  HB2 TRP B 220      26.110  -6.445  14.126  1.00  9.91           H  
ATOM    972  HB3 TRP B 220      26.541  -8.170  14.212  1.00  9.91           H  
ATOM    973  HD1 TRP B 220      24.845  -9.633  13.066  1.00 11.63           H  
ATOM    974  HE1 TRP B 220      23.202  -9.376  11.102  1.00 12.46           H  
ATOM    975  HE3 TRP B 220      26.084  -4.892  11.606  1.00 11.54           H  
ATOM    976  HZ2 TRP B 220      22.537  -7.445   9.237  1.00 13.40           H  
ATOM    977  HZ3 TRP B 220      24.839  -3.891   9.739  1.00 12.51           H  
ATOM    978  HH2 TRP B 220      23.106  -5.169   8.553  1.00 12.69           H  
ATOM    979  N   ILE B 221      28.772  -5.054  14.196  1.00  8.06           N  
ATOM    980  CA  ILE B 221      29.380  -4.340  15.291  1.00  8.04           C  
ATOM    981  C   ILE B 221      28.319  -3.395  15.896  1.00  8.22           C  
ATOM    982  O   ILE B 221      27.238  -3.253  15.367  1.00  9.21           O  
ATOM    983  CB  ILE B 221      30.688  -3.618  14.903  1.00  7.92           C  
ATOM    984  CG1 ILE B 221      30.443  -2.536  13.847  1.00  9.70           C  
ATOM    985  CG2 ILE B 221      31.740  -4.628  14.423  1.00  9.83           C  
ATOM    986  CD1 ILE B 221      31.703  -1.667  13.607  1.00 11.03           C  
ATOM    987  H   ILE B 221      28.385  -4.524  13.428  1.00  8.06           H  
ATOM    988  HA  ILE B 221      29.699  -5.056  16.048  1.00  8.04           H  
ATOM    989  HB  ILE B 221      31.070  -3.121  15.795  1.00  7.92           H  
ATOM    990 HG12 ILE B 221      29.630  -1.893  14.184  1.00  9.70           H  
ATOM    991 HG13 ILE B 221      30.162  -3.016  12.909  1.00  9.70           H  
ATOM    992 HG21 ILE B 221      31.925  -5.361  15.208  1.00  9.83           H  
ATOM    993 HG22 ILE B 221      31.375  -5.135  13.530  1.00  9.83           H  
ATOM    994 HG23 ILE B 221      32.666  -4.103  14.189  1.00  9.83           H  
ATOM    995 HD11 ILE B 221      31.993  -1.182  14.539  1.00 11.03           H  
ATOM    996 HD12 ILE B 221      32.519  -2.299  13.257  1.00 11.03           H  
ATOM    997 HD13 ILE B 221      31.483  -0.908  12.856  1.00 11.03           H  
ATOM    998  N   GLY B 222      28.669  -2.720  16.987  1.00  7.81           N  
ATOM    999  CA  GLY B 222      27.707  -1.998  17.764  1.00  8.55           C  
ATOM   1000  C   GLY B 222      27.412  -0.574  17.359  1.00  9.21           C  
ATOM   1001  O   GLY B 222      27.090   0.229  18.229  1.00 12.48           O  
ATOM   1002  H   GLY B 222      29.637  -2.718  17.275  1.00  7.81           H  
ATOM   1003  HA2 GLY B 222      28.067  -1.976  18.793  1.00  8.55           H  
ATOM   1004  HA3 GLY B 222      26.769  -2.551  17.720  1.00  8.55           H  
ATOM   1005  N   LEU B 223      27.506  -0.241  16.087  1.00  9.49           N  
ATOM   1006  CA  LEU B 223      27.311   1.112  15.640  1.00 10.12           C  
ATOM   1007  C   LEU B 223      26.043   1.150  14.800  1.00 10.28           C  
ATOM   1008  O   LEU B 223      25.806   0.292  13.926  1.00 10.88           O  
ATOM   1009  CB  LEU B 223      28.499   1.534  14.804  1.00  9.96           C  
ATOM   1010  CG  LEU B 223      28.628   2.998  14.457  1.00 11.24           C  
ATOM   1011  CD1 LEU B 223      28.663   3.907  15.675  1.00 11.04           C  
ATOM   1012  CD2 LEU B 223      29.894   3.207  13.610  1.00 11.90           C  
ATOM   1013  H   LEU B 223      27.722  -0.956  15.407  1.00  9.49           H  
ATOM   1014  HA  LEU B 223      27.217   1.791  16.487  1.00 10.12           H  
ATOM   1015  HB2 LEU B 223      28.451   0.980  13.866  1.00  9.96           H  
ATOM   1016  HB3 LEU B 223      29.399   1.248  15.349  1.00  9.96           H  
ATOM   1017  HG  LEU B 223      27.736   3.273  13.894  1.00 11.24           H  
ATOM   1018 HD11 LEU B 223      27.763   3.753  16.270  1.00 11.04           H  
ATOM   1019 HD12 LEU B 223      29.541   3.674  16.277  1.00 11.04           H  
ATOM   1020 HD13 LEU B 223      28.711   4.947  15.351  1.00 11.04           H  
ATOM   1021 HD21 LEU B 223      30.771   2.926  14.193  1.00 11.90           H  
ATOM   1022 HD22 LEU B 223      29.839   2.588  12.715  1.00 11.90           H  
ATOM   1023 HD23 LEU B 223      29.970   4.256  13.323  1.00 11.90           H  
ATOM   1024  N   ARG B 224      25.217   2.154  15.032  1.00 11.30           N  
ATOM   1025  CA  ARG B 224      24.001   2.265  14.237  1.00 15.05           C  
ATOM   1026  C   ARG B 224      23.550   3.701  14.177  1.00 15.60           C  
ATOM   1027  O   ARG B 224      23.840   4.492  15.095  1.00 16.09           O  
ATOM   1028  CB  ARG B 224      22.906   1.320  14.749  1.00 17.02           C  
ATOM   1029  CG  ARG B 224      22.081   1.785  15.878  1.00 22.52           C  
ATOM   1030  CD  ARG B 224      22.844   1.865  17.144  1.00 22.38           C  
ATOM   1031  NE  ARG B 224      21.966   1.931  18.325  1.00 26.08           N  
ATOM   1032  CZ  ARG B 224      22.294   2.557  19.453  1.00 24.87           C  
ATOM   1033  NH1 ARG B 224      23.456   3.200  19.545  1.00 22.78           N  
ATOM   1034  NH2 ARG B 224      21.461   2.569  20.483  1.00 28.87           N1+
ATOM   1035  H   ARG B 224      25.424   2.833  15.750  1.00 11.30           H  
ATOM   1036  HA  ARG B 224      24.219   1.949  13.217  1.00 15.05           H  
ATOM   1037  HB2 ARG B 224      23.392   0.395  15.058  1.00 17.02           H  
ATOM   1038  HB3 ARG B 224      22.234   1.117  13.915  1.00 17.02           H  
ATOM   1039  HG2 ARG B 224      21.252   1.090  16.013  1.00 22.52           H  
ATOM   1040  HG3 ARG B 224      21.691   2.775  15.641  1.00 22.52           H  
ATOM   1041  HD2 ARG B 224      23.467   2.759  17.120  1.00 22.38           H  
ATOM   1042  HD3 ARG B 224      23.477   0.982  17.227  1.00 22.38           H  
ATOM   1043  HE  ARG B 224      21.066   1.476  18.276  1.00 26.08           H  
ATOM   1044 HH11 ARG B 224      24.098   3.197  18.765  1.00 22.78           H  
ATOM   1045 HH12 ARG B 224      23.696   3.691  20.394  1.00 22.78           H  
ATOM   1046 HH21 ARG B 224      21.711   3.063  21.328  1.00 28.87           H  
ATOM   1047 HH22 ARG B 224      20.577   2.084  20.424  1.00 28.87           H  
ATOM   1048  N   ASN B 225      22.833   4.034  13.087  1.00 19.51           N  
ATOM   1049  CA  ASN B 225      22.401   5.384  12.829  1.00 25.89           C  
ATOM   1050  C   ASN B 225      21.143   5.547  13.593  1.00 21.50           C  
ATOM   1051  O   ASN B 225      20.039   5.279  13.083  1.00 26.88           O  
ATOM   1052  CB  ASN B 225      22.158   5.621  11.315  1.00 22.40           C  
ATOM   1053  CG  ASN B 225      21.948   7.056  10.974  1.00 30.36           C  
ATOM   1054  OD1 ASN B 225      21.556   7.846  11.822  1.00 34.67           O  
ATOM   1055  ND2 ASN B 225      22.169   7.403   9.702  1.00 38.06           N  
ATOM   1056  H   ASN B 225      22.589   3.310  12.426  1.00 19.51           H  
ATOM   1057  HA  ASN B 225      23.159   6.107  13.131  1.00 25.89           H  
ATOM   1058  HB2 ASN B 225      21.274   5.060  11.014  1.00 22.40           H  
ATOM   1059  HB3 ASN B 225      23.025   5.257  10.764  1.00 22.40           H  
ATOM   1060 HD21 ASN B 225      22.011   8.355   9.404  1.00 38.06           H  
ATOM   1061 HD22 ASN B 225      22.493   6.713   9.039  1.00 38.06           H  
ATOM   1062  N   LEU B 226      21.298   6.033  14.820  1.00 30.62           N  
ATOM   1063  CA  LEU B 226      20.266   5.977  15.841  1.00 32.76           C  
ATOM   1064  C   LEU B 226      19.059   6.864  15.466  1.00 37.20           C  
ATOM   1065  O   LEU B 226      19.227   8.007  15.023  1.00 33.67           O  
ATOM   1066  CB  LEU B 226      20.853   6.385  17.205  1.00 36.53           C  
ATOM   1067  CG  LEU B 226      19.917   6.323  18.418  1.00 38.84           C  
ATOM   1068  CD1 LEU B 226      19.463   4.884  18.676  1.00 39.04           C  
ATOM   1069  CD2 LEU B 226      20.583   6.909  19.655  1.00 34.72           C  
ATOM   1070  H   LEU B 226      22.180   6.465  15.055  1.00 30.62           H  
ATOM   1071  HA  LEU B 226      19.904   4.951  15.911  1.00 32.76           H  
ATOM   1072  HB2 LEU B 226      21.206   7.413  17.116  1.00 36.53           H  
ATOM   1073  HB3 LEU B 226      21.698   5.727  17.408  1.00 36.53           H  
ATOM   1074  HG  LEU B 226      19.036   6.925  18.196  1.00 38.84           H  
ATOM   1075 HD11 LEU B 226      18.960   4.497  17.790  1.00 39.04           H  
ATOM   1076 HD12 LEU B 226      20.330   4.264  18.901  1.00 39.04           H  
ATOM   1077 HD13 LEU B 226      18.774   4.866  19.521  1.00 39.04           H  
ATOM   1078 HD21 LEU B 226      21.469   6.325  19.902  1.00 34.72           H  
ATOM   1079 HD22 LEU B 226      20.871   7.942  19.457  1.00 34.72           H  
ATOM   1080 HD23 LEU B 226      19.885   6.881  20.491  1.00 34.72           H  
ATOM   1081  N   ASP B 227      17.855   6.294  15.617  1.00 35.79           N  
ATOM   1082  CA  ASP B 227      16.578   6.932  15.201  1.00 29.84           C  
ATOM   1083  C   ASP B 227      16.668   7.559  13.810  1.00 42.83           C  
ATOM   1084  O   ASP B 227      15.946   8.535  13.498  1.00 46.61           O  
ATOM   1085  CB  ASP B 227      16.120   8.002  16.216  1.00 39.01           C  
ATOM   1086  CG  ASP B 227      16.345   7.583  17.648  1.00 42.78           C  
ATOM   1087  OD1 ASP B 227      15.924   6.474  18.008  1.00 39.90           O  
ATOM   1088  OD2 ASP B 227      16.953   8.367  18.415  1.00 46.48           O1-
ATOM   1089  H   ASP B 227      17.813   5.377  16.038  1.00 35.79           H  
ATOM   1090  HA  ASP B 227      15.840   6.131  15.169  1.00 29.84           H  
ATOM   1091  HB2 ASP B 227      15.055   8.188  16.070  1.00 39.01           H  
ATOM   1092  HB3 ASP B 227      16.677   8.921  16.030  1.00 39.01           H  
ATOM   1093  N   LEU B 228      17.537   6.998  12.971  1.00 47.26           N  
ATOM   1094  CA  LEU B 228      17.899   7.632  11.715  1.00 50.18           C  
ATOM   1095  C   LEU B 228      17.959   9.154  11.914  1.00 52.22           C  
ATOM   1096  O   LEU B 228      17.716   9.921  10.977  1.00 55.09           O  
ATOM   1097  CB  LEU B 228      16.905   7.261  10.608  1.00 50.69           C  
ATOM   1098  CG  LEU B 228      16.670   5.754  10.416  1.00 50.07           C  
ATOM   1099  CD1 LEU B 228      15.828   5.168  11.567  1.00 50.50           C  
ATOM   1100  CD2 LEU B 228      16.009   5.474   9.063  1.00 49.25           C  
ATOM   1101  H   LEU B 228      17.954   6.111  13.214  1.00 47.26           H  
ATOM   1102  HA  LEU B 228      18.881   7.275  11.405  1.00 50.18           H  
ATOM   1103  HB2 LEU B 228      17.280   7.666   9.668  1.00 50.69           H  
ATOM   1104  HB3 LEU B 228      15.947   7.724  10.846  1.00 50.69           H  
ATOM   1105  HG  LEU B 228      17.642   5.261  10.430  1.00 50.07           H  
ATOM   1106 HD11 LEU B 228      16.331   5.353  12.516  1.00 50.50           H  
ATOM   1107 HD12 LEU B 228      14.847   5.644  11.578  1.00 50.50           H  
ATOM   1108 HD13 LEU B 228      15.710   4.095  11.421  1.00 50.50           H  
ATOM   1109 HD21 LEU B 228      15.033   5.959   9.028  1.00 49.25           H  
ATOM   1110 HD22 LEU B 228      16.638   5.865   8.263  1.00 49.25           H  
ATOM   1111 HD23 LEU B 228      15.885   4.398   8.934  1.00 49.25           H  
ATOM   1112  N   LYS B 229      18.288   9.576  13.144  1.00 46.97           N  
ATOM   1113  CA  LYS B 229      18.504  10.990  13.451  1.00 45.90           C  
ATOM   1114  C   LYS B 229      19.737  11.450  12.723  1.00 42.03           C  
ATOM   1115  O   LYS B 229      20.058  12.624  12.718  1.00 39.68           O  
ATOM   1116  CB  LYS B 229      18.673  11.218  14.957  1.00 48.29           C  
ATOM   1117  CG  LYS B 229      17.380  11.240  15.716  1.00 50.27           C  
ATOM   1118  CD  LYS B 229      17.569  11.727  17.141  1.00 51.85           C  
ATOM   1119  CE  LYS B 229      16.235  11.768  17.885  1.00 55.03           C  
ATOM   1120  NZ  LYS B 229      16.283  12.642  19.095  1.00 58.39           N1+
ATOM   1121  H   LYS B 229      18.391   8.895  13.882  1.00 46.97           H  
ATOM   1122  HA  LYS B 229      17.633  11.560  13.129  1.00 45.90           H  
ATOM   1123  HB2 LYS B 229      19.175  12.175  15.105  1.00 48.29           H  
ATOM   1124  HB3 LYS B 229      19.293  10.417  15.358  1.00 48.29           H  
ATOM   1125  HG2 LYS B 229      16.968  10.232  15.740  1.00 50.27           H  
ATOM   1126  HG3 LYS B 229      16.683  11.905  15.206  1.00 50.27           H  
ATOM   1127  HD2 LYS B 229      17.998  12.730  17.122  1.00 51.85           H  
ATOM   1128  HD3 LYS B 229      18.248  11.052  17.662  1.00 51.85           H  
ATOM   1129  HE2 LYS B 229      15.977  10.755  18.195  1.00 55.03           H  
ATOM   1130  HE3 LYS B 229      15.469  12.148  17.209  1.00 55.03           H  
ATOM   1131  HZ1 LYS B 229      16.990  12.300  19.730  1.00 58.39           H  
ATOM   1132  HZ2 LYS B 229      16.507  13.587  18.819  1.00 58.39           H  
ATOM   1133  HZ3 LYS B 229      15.384  12.630  19.555  1.00 58.39           H  
ATOM   1134  N   GLY B 230      20.450  10.497  12.137  1.00 33.81           N  
ATOM   1135  CA  GLY B 230      21.477  10.794  11.182  1.00 31.71           C  
ATOM   1136  C   GLY B 230      22.856  10.681  11.773  1.00 30.95           C  
ATOM   1137  O   GLY B 230      23.848  10.869  11.058  1.00 41.46           O  
ATOM   1138  H   GLY B 230      20.263   9.532  12.371  1.00 33.81           H  
ATOM   1139  HA2 GLY B 230      21.334  11.811  10.818  1.00 31.71           H  
ATOM   1140  HA3 GLY B 230      21.394  10.095  10.350  1.00 31.71           H  
ATOM   1141  N   GLU B 231      22.949  10.356  13.075  1.00 28.33           N  
ATOM   1142  CA  GLU B 231      24.246  10.165  13.712  1.00 23.25           C  
ATOM   1143  C   GLU B 231      24.452   8.707  14.118  1.00 18.90           C  
ATOM   1144  O   GLU B 231      23.661   8.140  14.847  1.00 20.80           O  
ATOM   1145  CB  GLU B 231      24.420  11.034  14.955  1.00 23.59           C  
ATOM   1146  CG  GLU B 231      25.857  11.013  15.417  1.00 20.13           C  
ATOM   1147  CD  GLU B 231      26.158  11.852  16.651  1.00 22.40           C  
ATOM   1148  OE1 GLU B 231      25.282  12.606  17.121  1.00 27.93           O  
ATOM   1149  OE2 GLU B 231      27.281  11.733  17.170  1.00 21.85           O1-
ATOM   1150  H   GLU B 231      22.106  10.243  13.620  1.00 28.33           H  
ATOM   1151  HA  GLU B 231      24.986  10.458  12.968  1.00 23.25           H  
ATOM   1152  HB2 GLU B 231      23.782  10.653  15.752  1.00 23.59           H  
ATOM   1153  HB3 GLU B 231      24.134  12.059  14.719  1.00 23.59           H  
ATOM   1154  HG2 GLU B 231      26.479  11.381  14.600  1.00 20.13           H  
ATOM   1155  HG3 GLU B 231      26.124   9.980  15.640  1.00 20.13           H  
ATOM   1156  N   PHE B 232      25.551   8.158  13.661  1.00 18.19           N  
ATOM   1157  CA  PHE B 232      25.967   6.826  14.084  1.00 13.97           C  
ATOM   1158  C   PHE B 232      26.538   6.881  15.518  1.00 13.09           C  
ATOM   1159  O   PHE B 232      27.457   7.646  15.782  1.00 14.47           O  
ATOM   1160  CB  PHE B 232      27.016   6.274  13.111  1.00 14.00           C  
ATOM   1161  CG  PHE B 232      26.446   5.827  11.818  1.00 14.77           C  
ATOM   1162  CD1 PHE B 232      26.505   6.646  10.692  1.00 17.29           C  
ATOM   1163  CD2 PHE B 232      25.875   4.601  11.701  1.00 19.14           C  
ATOM   1164  CE1 PHE B 232      25.987   6.231   9.512  1.00 20.43           C  
ATOM   1165  CE2 PHE B 232      25.339   4.192  10.499  1.00 18.87           C  
ATOM   1166  CZ  PHE B 232      25.387   5.024   9.413  1.00 19.86           C  
ATOM   1167  H   PHE B 232      26.122   8.667  13.001  1.00 18.19           H  
ATOM   1168  HA  PHE B 232      25.102   6.163  14.080  1.00 13.97           H  
ATOM   1169  HB2 PHE B 232      27.510   5.425  13.582  1.00 14.00           H  
ATOM   1170  HB3 PHE B 232      27.748   7.057  12.912  1.00 14.00           H  
ATOM   1171  HD1 PHE B 232      26.967   7.619  10.761  1.00 17.29           H  
ATOM   1172  HD2 PHE B 232      25.840   3.942  12.556  1.00 19.14           H  
ATOM   1173  HE1 PHE B 232      26.054   6.869   8.643  1.00 20.43           H  
ATOM   1174  HE2 PHE B 232      24.882   3.217  10.414  1.00 18.87           H  
ATOM   1175  HZ  PHE B 232      24.946   4.716   8.477  1.00 19.86           H  
ATOM   1176  N   ILE B 233      25.918   6.120  16.432  1.00 12.19           N  
ATOM   1177  CA  ILE B 233      26.282   6.103  17.838  1.00 12.15           C  
ATOM   1178  C   ILE B 233      26.451   4.633  18.274  1.00 10.59           C  
ATOM   1179  O   ILE B 233      25.719   3.770  17.800  1.00 11.53           O  
ATOM   1180  CB  ILE B 233      25.237   6.864  18.673  1.00 15.81           C  
ATOM   1181  CG1 ILE B 233      25.171   8.356  18.187  1.00 19.10           C  
ATOM   1182  CG2 ILE B 233      25.566   6.798  20.132  1.00 16.96           C  
ATOM   1183  CD1 ILE B 233      24.053   9.222  18.807  1.00 21.06           C  
ATOM   1184  H   ILE B 233      25.158   5.529  16.127  1.00 12.19           H  
ATOM   1185  HA  ILE B 233      27.228   6.617  18.003  1.00 12.15           H  
ATOM   1186  HB  ILE B 233      24.262   6.398  18.534  1.00 15.81           H  
ATOM   1187 HG12 ILE B 233      25.026   8.349  17.107  1.00 19.10           H  
ATOM   1188 HG13 ILE B 233      26.126   8.826  18.422  1.00 19.10           H  
ATOM   1189 HG21 ILE B 233      25.595   5.756  20.451  1.00 16.96           H  
ATOM   1190 HG22 ILE B 233      26.539   7.258  20.306  1.00 16.96           H  
ATOM   1191 HG23 ILE B 233      24.805   7.331  20.701  1.00 16.96           H  
ATOM   1192 HD11 ILE B 233      23.084   8.775  18.588  1.00 21.06           H  
ATOM   1193 HD12 ILE B 233      24.193   9.275  19.887  1.00 21.06           H  
ATOM   1194 HD13 ILE B 233      24.095  10.226  18.385  1.00 21.06           H  
ATOM   1195  N   TRP B 234      27.411   4.368  19.135  1.00 10.12           N  
ATOM   1196  CA  TRP B 234      27.663   3.015  19.619  1.00  9.62           C  
ATOM   1197  C   TRP B 234      26.566   2.597  20.582  1.00 10.99           C  
ATOM   1198  O   TRP B 234      25.950   3.424  21.267  1.00 12.13           O  
ATOM   1199  CB  TRP B 234      29.031   2.927  20.301  1.00  9.53           C  
ATOM   1200  CG  TRP B 234      30.188   3.217  19.378  1.00  9.49           C  
ATOM   1201  CD1 TRP B 234      30.913   4.366  19.338  1.00  9.58           C  
ATOM   1202  CD2 TRP B 234      30.761   2.342  18.377  1.00  8.11           C  
ATOM   1203  NE1 TRP B 234      31.892   4.292  18.359  1.00  9.25           N  
ATOM   1204  CE2 TRP B 234      31.829   3.036  17.779  1.00  8.33           C  
ATOM   1205  CE3 TRP B 234      30.473   1.055  17.935  1.00  8.53           C  
ATOM   1206  CZ2 TRP B 234      32.564   2.504  16.759  1.00  8.26           C  
ATOM   1207  CZ3 TRP B 234      31.242   0.504  16.943  1.00  8.66           C  
ATOM   1208  CH2 TRP B 234      32.262   1.223  16.361  1.00  8.42           C  
ATOM   1209  H   TRP B 234      27.991   5.124  19.470  1.00 10.12           H  
ATOM   1210  HA  TRP B 234      27.666   2.337  18.766  1.00  9.62           H  
ATOM   1211  HB2 TRP B 234      29.152   1.920  20.700  1.00  9.53           H  
ATOM   1212  HB3 TRP B 234      29.054   3.647  21.119  1.00  9.53           H  
ATOM   1213  HD1 TRP B 234      30.749   5.219  19.980  1.00  9.58           H  
ATOM   1214  HE1 TRP B 234      32.539   5.027  18.112  1.00  9.25           H  
ATOM   1215  HE3 TRP B 234      29.655   0.498  18.367  1.00  8.53           H  
ATOM   1216  HZ2 TRP B 234      33.353   3.067  16.283  1.00  8.26           H  
ATOM   1217  HZ3 TRP B 234      31.045  -0.505  16.613  1.00  8.66           H  
ATOM   1218  HH2 TRP B 234      32.841   0.769  15.571  1.00  8.42           H  
ATOM   1219  N   VAL B 235      26.319   1.297  20.679  1.00 11.50           N  
ATOM   1220  CA  VAL B 235      25.241   0.792  21.508  1.00 12.48           C  
ATOM   1221  C   VAL B 235      25.392   1.130  22.960  1.00 14.83           C  
ATOM   1222  O   VAL B 235      24.383   1.299  23.667  1.00 15.51           O  
ATOM   1223  CB  VAL B 235      25.056  -0.738  21.314  1.00 18.73           C  
ATOM   1224  CG1 VAL B 235      24.502  -1.020  19.951  1.00 18.48           C  
ATOM   1225  CG2 VAL B 235      26.282  -1.473  21.531  1.00 25.76           C  
ATOM   1226  H   VAL B 235      26.895   0.645  20.166  1.00 11.50           H  
ATOM   1227  HA  VAL B 235      24.340   1.304  21.169  1.00 12.48           H  
ATOM   1228  HB  VAL B 235      24.347  -1.080  22.068  1.00 18.73           H  
ATOM   1229 HG11 VAL B 235      23.555  -0.495  19.827  1.00 18.48           H  
ATOM   1230 HG12 VAL B 235      25.208  -0.679  19.194  1.00 18.48           H  
ATOM   1231 HG13 VAL B 235      24.339  -2.092  19.840  1.00 18.48           H  
ATOM   1232 HG21 VAL B 235      27.025  -1.163  20.797  1.00 25.76           H  
ATOM   1233 HG22 VAL B 235      26.655  -1.269  22.534  1.00 25.76           H  
ATOM   1234 HG23 VAL B 235      26.090  -2.540  21.425  1.00 25.76           H  
ATOM   1235  N   ASP B 236      26.632   1.279  23.427  1.00 13.09           N  
ATOM   1236  CA  ASP B 236      26.868   1.692  24.821  1.00 13.96           C  
ATOM   1237  C   ASP B 236      26.651   3.172  25.078  1.00 14.17           C  
ATOM   1238  O   ASP B 236      26.836   3.636  26.198  1.00 17.43           O  
ATOM   1239  CB  ASP B 236      28.258   1.273  25.284  1.00 14.77           C  
ATOM   1240  CG  ASP B 236      29.357   2.154  24.731  1.00 14.15           C  
ATOM   1241  OD1 ASP B 236      29.146   2.790  23.676  1.00 12.96           O  
ATOM   1242  OD2 ASP B 236      30.425   2.192  25.365  1.00 17.98           O1-
ATOM   1243  H   ASP B 236      27.418   1.107  22.817  1.00 13.09           H  
ATOM   1244  HA  ASP B 236      26.111   1.171  25.408  1.00 13.96           H  
ATOM   1245  HB2 ASP B 236      28.438   0.248  24.959  1.00 14.77           H  
ATOM   1246  HB3 ASP B 236      28.291   1.320  26.372  1.00 14.77           H  
ATOM   1247  N   GLY B 237      26.263   3.905  24.030  1.00 13.70           N  
ATOM   1248  CA  GLY B 237      25.996   5.348  24.153  1.00 13.48           C  
ATOM   1249  C   GLY B 237      27.198   6.226  23.815  1.00 14.23           C  
ATOM   1250  O   GLY B 237      27.073   7.421  23.766  1.00 16.51           O  
ATOM   1251  H   GLY B 237      26.150   3.458  23.132  1.00 13.70           H  
ATOM   1252  HA2 GLY B 237      25.696   5.556  25.180  1.00 13.48           H  
ATOM   1253  HA3 GLY B 237      25.181   5.605  23.477  1.00 13.48           H  
ATOM   1254  N   SER B 238      28.366   5.620  23.584  1.00 11.95           N  
ATOM   1255  CA  SER B 238      29.542   6.404  23.254  1.00 11.26           C  
ATOM   1256  C   SER B 238      29.470   6.877  21.813  1.00 10.60           C  
ATOM   1257  O   SER B 238      28.765   6.303  20.971  1.00 10.83           O  
ATOM   1258  CB  SER B 238      30.817   5.601  23.538  1.00 12.26           C  
ATOM   1259  OG  SER B 238      30.940   4.488  22.678  1.00 11.04           O  
ATOM   1260  H   SER B 238      28.431   4.613  23.638  1.00 11.95           H  
ATOM   1261  HA  SER B 238      29.574   7.292  23.886  1.00 11.26           H  
ATOM   1262  HB2 SER B 238      30.789   5.248  24.569  1.00 12.26           H  
ATOM   1263  HB3 SER B 238      31.682   6.250  23.400  1.00 12.26           H  
ATOM   1264  HG  SER B 238      30.171   3.930  22.814  1.00 11.04           H  
ATOM   1265  N   HIS B 239      30.226   7.914  21.514  1.00 11.53           N  
ATOM   1266  CA  HIS B 239      30.200   8.551  20.213  1.00 10.45           C  
ATOM   1267  C   HIS B 239      31.434   8.220  19.411  1.00  9.48           C  
ATOM   1268  O   HIS B 239      32.414   7.661  19.920  1.00 11.55           O  
ATOM   1269  CB  HIS B 239      30.056  10.083  20.374  1.00 12.14           C  
ATOM   1270  CG  HIS B 239      28.768  10.475  21.007  1.00 13.34           C  
ATOM   1271  ND1 HIS B 239      27.687  10.939  20.286  1.00 17.03           N1+
ATOM   1272  CD2 HIS B 239      28.368  10.407  22.292  1.00 13.71           C  
ATOM   1273  CE1 HIS B 239      26.683  11.159  21.119  1.00 16.01           C  
ATOM   1274  NE2 HIS B 239      27.073  10.854  22.338  1.00 18.86           N  
ATOM   1275  H   HIS B 239      30.850   8.279  22.219  1.00 11.53           H  
ATOM   1276  HA  HIS B 239      29.338   8.167  19.667  1.00 10.45           H  
ATOM   1277  HB2 HIS B 239      30.115  10.545  19.388  1.00 12.14           H  
ATOM   1278  HB3 HIS B 239      30.875  10.447  20.995  1.00 12.14           H  
ATOM   1279  HD1 HIS B 239      27.665  11.086  19.287  1.00 17.03           H  
ATOM   1280  HD2 HIS B 239      28.958  10.065  23.129  1.00 13.71           H  
ATOM   1281  HE2 HIS B 239      26.510  10.935  23.172  1.00 18.86           H  
ATOM   1282  HE1 HIS B 239      25.706  11.528  20.844  1.00 16.01           H  
ATOM   1283  N   VAL B 240      31.367   8.501  18.121  1.00 10.23           N  
ATOM   1284  CA  VAL B 240      32.465   8.136  17.233  1.00 10.01           C  
ATOM   1285  C   VAL B 240      33.621   9.138  17.310  1.00  9.99           C  
ATOM   1286  O   VAL B 240      33.474  10.305  16.939  1.00 11.90           O  
ATOM   1287  CB  VAL B 240      31.956   8.021  15.800  1.00 10.96           C  
ATOM   1288  CG1 VAL B 240      33.112   7.761  14.804  1.00 11.49           C  
ATOM   1289  CG2 VAL B 240      30.935   6.910  15.700  1.00 11.60           C  
ATOM   1290  H   VAL B 240      30.554   8.969  17.749  1.00 10.23           H  
ATOM   1291  HA  VAL B 240      32.852   7.170  17.559  1.00 10.01           H  
ATOM   1292  HB  VAL B 240      31.491   8.971  15.535  1.00 10.96           H  
ATOM   1293 HG11 VAL B 240      33.840   8.569  14.873  1.00 11.49           H  
ATOM   1294 HG12 VAL B 240      33.595   6.815  15.047  1.00 11.49           H  
ATOM   1295 HG13 VAL B 240      32.714   7.716  13.790  1.00 11.49           H  
ATOM   1296 HG21 VAL B 240      31.403   5.962  15.965  1.00 11.60           H  
ATOM   1297 HG22 VAL B 240      30.111   7.112  16.384  1.00 11.60           H  
ATOM   1298 HG23 VAL B 240      30.555   6.856  14.680  1.00 11.60           H  
ATOM   1299  N   ASP B 241      34.745   8.662  17.809  1.00  9.92           N  
ATOM   1300  CA  ASP B 241      36.004   9.403  17.831  1.00 10.76           C  
ATOM   1301  C   ASP B 241      37.081   8.775  16.989  1.00 12.96           C  
ATOM   1302  O   ASP B 241      38.035   9.420  16.641  1.00 22.99           O  
ATOM   1303  CB  ASP B 241      36.509   9.626  19.263  1.00 11.45           C  
ATOM   1304  CG  ASP B 241      36.751   8.333  20.049  1.00 12.53           C  
ATOM   1305  OD1 ASP B 241      36.358   7.228  19.604  1.00 11.98           O  
ATOM   1306  OD2 ASP B 241      37.379   8.435  21.141  1.00 19.58           O1-
ATOM   1307  H   ASP B 241      34.735   7.731  18.199  1.00  9.92           H  
ATOM   1308  HA  ASP B 241      35.775  10.371  17.385  1.00 10.76           H  
ATOM   1309  HB2 ASP B 241      35.769  10.219  19.799  1.00 11.45           H  
ATOM   1310  HB3 ASP B 241      37.449  10.177  19.213  1.00 11.45           H  
ATOM   1311  N   TYR B 242      36.980   7.526  16.749  1.00 12.22           N  
ATOM   1312  CA  TYR B 242      37.776   6.732  15.858  1.00 11.30           C  
ATOM   1313  C   TYR B 242      36.850   6.168  14.804  1.00  9.15           C  
ATOM   1314  O   TYR B 242      35.781   5.697  15.122  1.00 10.20           O  
ATOM   1315  CB  TYR B 242      38.447   5.548  16.635  1.00 11.16           C  
ATOM   1316  CG  TYR B 242      39.034   4.539  15.693  1.00 10.97           C  
ATOM   1317  CD1 TYR B 242      40.259   4.753  15.083  1.00 12.40           C  
ATOM   1318  CD2 TYR B 242      38.357   3.363  15.379  1.00 10.38           C  
ATOM   1319  CE1 TYR B 242      40.774   3.839  14.165  1.00 11.22           C  
ATOM   1320  CE2 TYR B 242      38.846   2.486  14.480  1.00 10.76           C  
ATOM   1321  CZ  TYR B 242      40.074   2.701  13.877  1.00 10.32           C  
ATOM   1322  OH  TYR B 242      40.529   1.803  12.939  1.00 11.87           O  
ATOM   1323  H   TYR B 242      36.250   7.037  17.247  1.00 12.22           H  
ATOM   1324  HA  TYR B 242      38.561   7.343  15.411  1.00 11.30           H  
ATOM   1325  HB2 TYR B 242      37.695   5.059  17.255  1.00 11.16           H  
ATOM   1326  HB3 TYR B 242      39.239   5.943  17.270  1.00 11.16           H  
ATOM   1327  HD1 TYR B 242      40.824   5.642  15.322  1.00 12.40           H  
ATOM   1328  HD2 TYR B 242      37.417   3.149  15.868  1.00 10.38           H  
ATOM   1329  HE1 TYR B 242      41.722   4.029  13.683  1.00 11.22           H  
ATOM   1330  HE2 TYR B 242      38.274   1.606  14.226  1.00 10.76           H  
ATOM   1331  HH  TYR B 242      41.387   2.011  12.561  1.00 11.87           H  
ATOM   1332  N   SER B 243      37.289   6.186  13.557  1.00 10.15           N  
ATOM   1333  CA  SER B 243      36.477   5.554  12.511  1.00 11.88           C  
ATOM   1334  C   SER B 243      37.310   4.749  11.560  1.00 11.07           C  
ATOM   1335  O   SER B 243      38.500   5.039  11.347  1.00 12.70           O  
ATOM   1336  CB  SER B 243      35.625   6.511  11.741  1.00 16.14           C  
ATOM   1337  OG  SER B 243      36.400   7.372  11.018  1.00 16.22           O  
ATOM   1338  H   SER B 243      38.167   6.629  13.328  1.00 10.15           H  
ATOM   1339  HA  SER B 243      35.807   4.889  13.055  1.00 11.88           H  
ATOM   1340  HB2 SER B 243      35.009   7.081  12.436  1.00 16.14           H  
ATOM   1341  HB3 SER B 243      34.983   5.951  11.061  1.00 16.14           H  
ATOM   1342  HG  SER B 243      36.956   7.852  11.637  1.00 16.22           H  
ATOM   1343  N   ASN B 244      36.694   3.725  11.002  1.00 10.06           N  
ATOM   1344  CA  ASN B 244      37.358   2.829  10.079  1.00 10.17           C  
ATOM   1345  C   ASN B 244      36.461   2.473   8.891  1.00 10.50           C  
ATOM   1346  O   ASN B 244      36.469   1.362   8.383  1.00 11.54           O  
ATOM   1347  CB  ASN B 244      37.863   1.552  10.776  1.00  9.85           C  
ATOM   1348  CG  ASN B 244      38.909   0.824   9.982  1.00 11.15           C  
ATOM   1349  OD1 ASN B 244      39.748   1.478   9.331  1.00 12.60           O  
ATOM   1350  ND2 ASN B 244      38.881  -0.490  10.009  1.00 10.11           N  
ATOM   1351  H   ASN B 244      35.723   3.560  11.228  1.00 10.06           H  
ATOM   1352  HA  ASN B 244      38.227   3.366   9.698  1.00 10.17           H  
ATOM   1353  HB2 ASN B 244      37.016   0.883  10.930  1.00  9.85           H  
ATOM   1354  HB3 ASN B 244      38.288   1.828  11.740  1.00  9.85           H  
ATOM   1355 HD21 ASN B 244      39.562  -1.021   9.485  1.00 10.11           H  
ATOM   1356 HD22 ASN B 244      38.178  -0.969  10.554  1.00 10.11           H  
ATOM   1357  N   TRP B 245      35.698   3.449   8.426  1.00 11.07           N  
ATOM   1358  CA  TRP B 245      34.837   3.256   7.269  1.00 11.14           C  
ATOM   1359  C   TRP B 245      35.613   2.793   6.058  1.00 11.94           C  
ATOM   1360  O   TRP B 245      36.682   3.311   5.771  1.00 12.53           O  
ATOM   1361  CB  TRP B 245      34.133   4.556   6.916  1.00 11.70           C  
ATOM   1362  CG  TRP B 245      33.216   5.065   7.975  1.00 11.63           C  
ATOM   1363  CD1 TRP B 245      33.396   6.193   8.751  1.00 12.76           C  
ATOM   1364  CD2 TRP B 245      31.961   4.505   8.391  1.00 11.50           C  
ATOM   1365  NE1 TRP B 245      32.362   6.334   9.611  1.00 12.46           N  
ATOM   1366  CE2 TRP B 245      31.455   5.327   9.406  1.00 12.11           C  
ATOM   1367  CE3 TRP B 245      31.211   3.386   7.997  1.00 11.89           C  
ATOM   1368  CZ2 TRP B 245      30.248   5.087  10.014  1.00 12.33           C  
ATOM   1369  CZ3 TRP B 245      29.999   3.159   8.593  1.00 12.58           C  
ATOM   1370  CH2 TRP B 245      29.529   4.001   9.597  1.00 13.81           C  
ATOM   1371  H   TRP B 245      35.714   4.349   8.884  1.00 11.07           H  
ATOM   1372  HA  TRP B 245      34.113   2.487   7.539  1.00 11.14           H  
ATOM   1373  HB2 TRP B 245      33.550   4.392   6.010  1.00 11.70           H  
ATOM   1374  HB3 TRP B 245      34.892   5.315   6.728  1.00 11.70           H  
ATOM   1375  HD1 TRP B 245      34.239   6.865   8.681  1.00 12.76           H  
ATOM   1376  HE1 TRP B 245      32.272   7.069  10.299  1.00 12.46           H  
ATOM   1377  HE3 TRP B 245      31.583   2.716   7.236  1.00 11.89           H  
ATOM   1378  HZ2 TRP B 245      29.879   5.734  10.795  1.00 12.33           H  
ATOM   1379  HZ3 TRP B 245      29.401   2.316   8.281  1.00 12.58           H  
ATOM   1380  HH2 TRP B 245      28.574   3.793  10.057  1.00 13.81           H  
ATOM   1381  N   ALA B 246      35.009   1.876   5.294  1.00 10.42           N  
ATOM   1382  CA  ALA B 246      35.500   1.522   3.954  1.00 11.95           C  
ATOM   1383  C   ALA B 246      35.328   2.732   3.022  1.00 13.75           C  
ATOM   1384  O   ALA B 246      34.505   3.612   3.288  1.00 13.21           O  
ATOM   1385  CB  ALA B 246      34.723   0.313   3.417  1.00 12.34           C  
ATOM   1386  H   ALA B 246      34.187   1.410   5.650  1.00 10.42           H  
ATOM   1387  HA  ALA B 246      36.556   1.256   4.004  1.00 11.95           H  
ATOM   1388  HB1 ALA B 246      34.863  -0.536   4.086  1.00 12.34           H  
ATOM   1389  HB2 ALA B 246      33.663   0.559   3.359  1.00 12.34           H  
ATOM   1390  HB3 ALA B 246      35.091   0.057   2.423  1.00 12.34           H  
ATOM   1391  N   PRO B 247      36.089   2.773   1.929  1.00 14.65           N  
ATOM   1392  CA  PRO B 247      35.969   3.894   1.002  1.00 16.48           C  
ATOM   1393  C   PRO B 247      34.545   4.040   0.512  1.00 17.85           C  
ATOM   1394  O   PRO B 247      33.899   3.044   0.143  1.00 18.82           O  
ATOM   1395  CB  PRO B 247      36.918   3.504  -0.152  1.00 19.69           C  
ATOM   1396  CG  PRO B 247      37.939   2.595   0.478  1.00 17.03           C  
ATOM   1397  CD  PRO B 247      37.153   1.817   1.537  1.00 18.12           C  
ATOM   1398  HA  PRO B 247      36.222   4.852   1.455  1.00 16.48           H  
ATOM   1399  HB2 PRO B 247      37.398   4.389  -0.569  1.00 19.69           H  
ATOM   1400  HB3 PRO B 247      36.373   2.982  -0.938  1.00 19.69           H  
ATOM   1401  HG2 PRO B 247      38.739   3.174   0.940  1.00 17.03           H  
ATOM   1402  HG3 PRO B 247      38.362   1.917  -0.263  1.00 17.03           H  
ATOM   1403  HD2 PRO B 247      36.726   0.906   1.118  1.00 18.12           H  
ATOM   1404  HD3 PRO B 247      37.786   1.564   2.387  1.00 18.12           H  
ATOM   1405  N   GLY B 248      34.033   5.271   0.546  1.00 16.87           N  
ATOM   1406  CA  GLY B 248      32.681   5.515   0.101  1.00 17.75           C  
ATOM   1407  C   GLY B 248      31.632   5.361   1.193  1.00 17.50           C  
ATOM   1408  O   GLY B 248      30.469   5.725   1.000  1.00 20.12           O  
ATOM   1409  H   GLY B 248      34.595   6.038   0.885  1.00 16.87           H  
ATOM   1410  HA2 GLY B 248      32.450   4.811  -0.698  1.00 17.75           H  
ATOM   1411  HA3 GLY B 248      32.625   6.533  -0.285  1.00 17.75           H  
ATOM   1412  N   GLU B 249      32.022   4.796   2.352  1.00 14.34           N  
ATOM   1413  CA  GLU B 249      31.046   4.580   3.445  1.00 12.93           C  
ATOM   1414  C   GLU B 249      31.174   5.680   4.508  1.00 13.04           C  
ATOM   1415  O   GLU B 249      32.253   6.255   4.694  1.00 15.39           O  
ATOM   1416  CB  GLU B 249      31.313   3.238   4.114  1.00 12.35           C  
ATOM   1417  CG  GLU B 249      31.334   2.063   3.147  1.00 13.76           C  
ATOM   1418  CD  GLU B 249      30.002   1.738   2.579  1.00 17.08           C  
ATOM   1419  OE1 GLU B 249      28.985   2.098   3.180  1.00 19.46           O  
ATOM   1420  OE2 GLU B 249      29.976   1.123   1.476  1.00 18.87           O1-
ATOM   1421  H   GLU B 249      32.985   4.517   2.476  1.00 14.34           H  
ATOM   1422  HA  GLU B 249      30.044   4.600   3.016  1.00 12.93           H  
ATOM   1423  HB2 GLU B 249      30.531   3.061   4.853  1.00 12.35           H  
ATOM   1424  HB3 GLU B 249      32.280   3.290   4.614  1.00 12.35           H  
ATOM   1425  HG2 GLU B 249      31.706   1.186   3.678  1.00 13.76           H  
ATOM   1426  HG3 GLU B 249      32.010   2.304   2.326  1.00 13.76           H  
ATOM   1427  N   PRO B 250      30.101   5.940   5.240  1.00 13.54           N  
ATOM   1428  CA  PRO B 250      28.809   5.324   5.114  1.00 14.62           C  
ATOM   1429  C   PRO B 250      28.047   5.869   3.928  1.00 15.82           C  
ATOM   1430  O   PRO B 250      28.141   7.078   3.594  1.00 19.44           O  
ATOM   1431  CB  PRO B 250      28.089   5.730   6.431  1.00 17.10           C  
ATOM   1432  CG  PRO B 250      28.706   7.039   6.792  1.00 17.62           C  
ATOM   1433  CD  PRO B 250      30.132   6.946   6.322  1.00 14.68           C  
ATOM   1434  HA  PRO B 250      28.879   4.247   4.961  1.00 14.62           H  
ATOM   1435  HB2 PRO B 250      28.265   4.990   7.212  1.00 17.10           H  
ATOM   1436  HB3 PRO B 250      27.017   5.839   6.269  1.00 17.10           H  
ATOM   1437  HG2 PRO B 250      28.668   7.195   7.870  1.00 17.62           H  
ATOM   1438  HG3 PRO B 250      28.190   7.856   6.288  1.00 17.62           H  
ATOM   1439  HD2 PRO B 250      30.477   7.908   5.943  1.00 14.68           H  
ATOM   1440  HD3 PRO B 250      30.784   6.620   7.132  1.00 14.68           H  
ATOM   1441  N   THR B 251      27.280   5.013   3.297  1.00 18.14           N  
ATOM   1442  CA  THR B 251      26.495   5.456   2.151  1.00 20.69           C  
ATOM   1443  C   THR B 251      25.133   6.127   2.566  1.00 23.02           C  
ATOM   1444  O   THR B 251      24.641   7.060   1.872  1.00 30.86           O  
ATOM   1445  CB  THR B 251      26.319   4.309   1.160  1.00 23.03           C  
ATOM   1446  OG1 THR B 251      25.910   3.130   1.843  1.00 19.89           O  
ATOM   1447  CG2 THR B 251      27.664   4.005   0.427  1.00 24.64           C  
ATOM   1448  H   THR B 251      27.233   4.051   3.603  1.00 18.14           H  
ATOM   1449  HA  THR B 251      27.051   6.247   1.648  1.00 20.69           H  
ATOM   1450  HB  THR B 251      25.562   4.608   0.435  1.00 23.03           H  
ATOM   1451 HG21 THR B 251      28.001   4.899  -0.099  1.00 24.64           H  
ATOM   1452 HG22 THR B 251      28.416   3.707   1.156  1.00 24.64           H  
ATOM   1453 HG23 THR B 251      27.512   3.198  -0.290  1.00 24.64           H  
ATOM   1454  HG1 THR B 251      25.085   3.326   2.292  1.00 19.89           H  
ATOM   1455  N   SER B 252      24.583   5.711   3.711  1.00 25.43           N  
ATOM   1456  CA  SER B 252      23.327   6.260   4.243  1.00 32.94           C  
ATOM   1457  C   SER B 252      23.299   7.778   4.167  1.00 40.09           C  
ATOM   1458  O   SER B 252      22.119   8.080   4.400  1.00 35.79           O  
ATOM   1459  CB  SER B 252      23.102   5.816   5.695  1.00 41.85           C  
ATOM   1460  OG  SER B 252      24.233   6.086   6.506  1.00 50.55           O  
ATOM   1461  H   SER B 252      25.047   4.993   4.230  1.00 25.43           H  
ATOM   1462  HA  SER B 252      22.523   5.869   3.619  1.00 32.94           H  
ATOM   1463  HB2 SER B 252      22.905   4.744   5.710  1.00 41.85           H  
ATOM   1464  HB3 SER B 252      22.242   6.349   6.099  1.00 41.85           H  
ATOM   1465  HG  SER B 252      24.978   5.609   6.134  1.00 50.55           H  
ATOM   1466  N   ARG B 253      24.364   8.606   4.229  1.00  0.00           N  
ATOM   1467  CA  ARG B 253      24.261   9.924   4.857  1.00  0.00           C  
ATOM   1468  C   ARG B 253      23.324  10.933   4.132  1.00  0.00           C  
ATOM   1469  O   ARG B 253      23.747  11.983   3.650  1.00  0.00           O  
ATOM   1470  CB  ARG B 253      25.650  10.545   5.062  1.00  0.00           C  
ATOM   1471  CG  ARG B 253      26.520   9.826   6.095  1.00  0.00           C  
ATOM   1472  CD  ARG B 253      26.033   9.977   7.541  1.00  0.00           C  
ATOM   1473  NE  ARG B 253      27.117   9.594   8.465  1.00  0.00           N  
ATOM   1474  CZ  ARG B 253      27.200   9.916   9.777  1.00  0.00           C  
ATOM   1475  NH1 ARG B 253      28.343   9.628  10.459  1.00  0.00           N  
ATOM   1476  NH2 ARG B 253      26.214  10.535  10.441  1.00  0.00           N1+
ATOM   1477  H   ARG B 253      25.247   8.272   3.855  1.00  0.00           H  
ATOM   1478  HA  ARG B 253      23.800   9.761   5.841  1.00  0.00           H  
ATOM   1479  HB2 ARG B 253      26.185  10.552   4.103  1.00  0.00           H  
ATOM   1480  HB3 ARG B 253      25.556  11.595   5.368  1.00  0.00           H  
ATOM   1481  HG2 ARG B 253      27.533  10.244   6.023  1.00  0.00           H  
ATOM   1482  HG3 ARG B 253      26.613   8.763   5.848  1.00  0.00           H  
ATOM   1483  HD2 ARG B 253      25.175   9.325   7.731  1.00  0.00           H  
ATOM   1484  HD3 ARG B 253      25.766  11.020   7.741  1.00  0.00           H  
ATOM   1485  HE  ARG B 253      27.918   9.112   8.079  1.00  0.00           H  
ATOM   1486 HH11 ARG B 253      29.124   9.166  10.013  1.00  0.00           H  
ATOM   1487 HH12 ARG B 253      28.465   9.916  11.424  1.00  0.00           H  
ATOM   1488 HH21 ARG B 253      26.331  10.823  11.402  1.00  0.00           H  
ATOM   1489 HH22 ARG B 253      25.248  10.654  10.108  1.00  0.00           H  
ATOM   1490  N   SER B 254      21.985  10.585   4.202  1.00  0.00           N  
ATOM   1491  CA  SER B 254      20.823  11.402   3.846  1.00  0.00           C  
ATOM   1492  C   SER B 254      19.910  10.602   2.903  1.00  0.00           C  
ATOM   1493  O   SER B 254      19.658  11.001   1.757  1.00  0.00           O  
ATOM   1494  CB  SER B 254      21.136  12.761   3.205  1.00  0.00           C  
ATOM   1495  OG  SER B 254      19.939  13.453   2.839  1.00  0.00           O  
ATOM   1496  H   SER B 254      21.776   9.626   4.531  1.00  0.00           H  
ATOM   1497  HA  SER B 254      20.255  11.566   4.769  1.00  0.00           H  
ATOM   1498  HB2 SER B 254      21.738  12.653   2.296  1.00  0.00           H  
ATOM   1499  HB3 SER B 254      21.679  13.405   3.905  1.00  0.00           H  
ATOM   1500  HG  SER B 254      19.496  12.877   2.177  1.00  0.00           H  
ATOM   1501  N   GLN B 255      19.308   9.473   3.430  1.00  0.00           N  
ATOM   1502  CA  GLN B 255      18.468   8.626   2.565  1.00  0.00           C  
ATOM   1503  C   GLN B 255      17.801   7.464   3.311  1.00  0.00           C  
ATOM   1504  O   GLN B 255      16.670   7.065   3.043  1.00  0.00           O  
ATOM   1505  CB  GLN B 255      19.289   8.030   1.394  1.00  0.00           C  
ATOM   1506  CG  GLN B 255      18.437   7.685   0.173  1.00  0.00           C  
ATOM   1507  CD  GLN B 255      17.810   8.829  -0.608  1.00  0.00           C  
ATOM   1508  OE1 GLN B 255      16.991   8.613  -1.502  1.00  0.00           O  
ATOM   1509  NE2 GLN B 255      18.200  10.103  -0.333  1.00  0.00           N  
ATOM   1510  H   GLN B 255      19.421   9.264   4.462  1.00  0.00           H  
ATOM   1511  HA  GLN B 255      17.665   9.277   2.201  1.00  0.00           H  
ATOM   1512  HB2 GLN B 255      20.100   8.694   1.078  1.00  0.00           H  
ATOM   1513  HB3 GLN B 255      19.796   7.114   1.726  1.00  0.00           H  
ATOM   1514  HG2 GLN B 255      17.628   7.005   0.462  1.00  0.00           H  
ATOM   1515  HG3 GLN B 255      19.069   7.142  -0.541  1.00  0.00           H  
ATOM   1516 HE21 GLN B 255      17.797  10.849  -0.883  1.00  0.00           H  
ATOM   1517 HE22 GLN B 255      18.860  10.382   0.402  1.00  0.00           H  
ATOM   1518  N   SER B 256      18.649   6.811   4.158  1.00  0.00           N  
ATOM   1519  CA  SER B 256      18.310   5.647   4.971  1.00  0.00           C  
ATOM   1520  C   SER B 256      19.404   5.666   6.012  1.00  0.00           C  
ATOM   1521  O   SER B 256      20.520   6.110   5.731  1.00  0.00           O  
ATOM   1522  CB  SER B 256      18.306   4.319   4.218  1.00  0.00           C  
ATOM   1523  OG  SER B 256      19.566   4.008   3.620  1.00  0.00           O  
ATOM   1524  H   SER B 256      19.600   7.171   4.291  1.00  0.00           H  
ATOM   1525  HA  SER B 256      17.334   5.826   5.433  1.00  0.00           H  
ATOM   1526  HB2 SER B 256      17.569   4.348   3.410  1.00  0.00           H  
ATOM   1527  HB3 SER B 256      18.038   3.492   4.884  1.00  0.00           H  
ATOM   1528  HG  SER B 256      20.151   3.668   4.336  1.00  0.00           H  
ATOM   1529  N   GLU B 257      19.068   5.208   7.258  1.00  0.00           N  
ATOM   1530  CA  GLU B 257      19.999   5.449   8.377  1.00  0.00           C  
ATOM   1531  C   GLU B 257      20.060   4.121   9.285  1.00  0.00           C  
ATOM   1532  O   GLU B 257      19.013   3.616   9.716  1.00  0.00           O  
ATOM   1533  CB  GLU B 257      19.434   6.762   8.947  1.00  0.00           C  
ATOM   1534  CG  GLU B 257      19.766   8.051   8.140  1.00  0.00           C  
ATOM   1535  CD  GLU B 257      18.861   8.535   6.978  1.00  0.00           C  
ATOM   1536  OE1 GLU B 257      17.620   8.360   7.130  1.00  0.00           O  
ATOM   1537  OE2 GLU B 257      19.488   9.071   6.003  1.00  0.00           O1-
ATOM   1538  H   GLU B 257      18.209   4.703   7.433  1.00  0.00           H  
ATOM   1539  HA  GLU B 257      21.018   5.628   8.012  1.00  0.00           H  
ATOM   1540  HB2 GLU B 257      18.355   6.685   8.922  1.00  0.00           H  
ATOM   1541  HB3 GLU B 257      19.711   6.869   9.991  1.00  0.00           H  
ATOM   1542  HG2 GLU B 257      20.788   7.992   7.751  1.00  0.00           H  
ATOM   1543  HG3 GLU B 257      19.752   8.891   8.851  1.00  0.00           H  
ATOM   1544  N   ASP B 258      21.333   3.447   9.499  1.00 38.12           N  
ATOM   1545  CA  ASP B 258      21.262   2.015   9.349  1.00 29.37           C  
ATOM   1546  C   ASP B 258      22.131   1.340  10.442  1.00 18.69           C  
ATOM   1547  O   ASP B 258      22.459   1.950  11.470  1.00 31.59           O  
ATOM   1548  CB  ASP B 258      21.804   1.576   7.985  1.00 34.04           C  
ATOM   1549  CG  ASP B 258      21.164   2.236   6.869  1.00 33.40           C  
ATOM   1550  OD1 ASP B 258      20.757   3.414   7.048  1.00 40.89           O  
ATOM   1551  OD2 ASP B 258      21.064   1.579   5.768  1.00 35.78           O1-
ATOM   1552  H   ASP B 258      22.063   3.978   9.929  1.00 38.12           H  
ATOM   1553  HA  ASP B 258      20.216   1.721   9.436  1.00 29.37           H  
ATOM   1554  HB2 ASP B 258      21.652   0.501   7.884  1.00 34.04           H  
ATOM   1555  HB3 ASP B 258      22.870   1.797   7.951  1.00 34.04           H  
ATOM   1556  N   CYS B 259      22.481   0.102  10.195  1.00 16.22           N  
ATOM   1557  CA  CYS B 259      23.261  -0.714  11.105  1.00 13.73           C  
ATOM   1558  C   CYS B 259      24.648  -0.952  10.498  1.00 14.44           C  
ATOM   1559  O   CYS B 259      24.784  -1.180   9.313  1.00 20.61           O  
ATOM   1560  CB  CYS B 259      22.505  -2.045  11.347  1.00 14.35           C  
ATOM   1561  SG  CYS B 259      21.038  -1.870  12.312  1.00 15.78           S  
ATOM   1562  H   CYS B 259      22.191  -0.308   9.319  1.00 16.22           H  
ATOM   1563  HA  CYS B 259      23.395  -0.214  12.064  1.00 13.73           H  
ATOM   1564  HB2 CYS B 259      23.175  -2.732  11.864  1.00 14.35           H  
ATOM   1565  HB3 CYS B 259      22.230  -2.465  10.379  1.00 14.35           H  
ATOM   1566  N   VAL B 260      25.666  -1.025  11.325  1.00 12.21           N  
ATOM   1567  CA  VAL B 260      26.992  -1.121  10.803  1.00 10.66           C  
ATOM   1568  C   VAL B 260      27.640  -2.504  10.971  1.00 10.86           C  
ATOM   1569  O   VAL B 260      27.559  -3.144  12.028  1.00 11.18           O  
ATOM   1570  CB  VAL B 260      27.901  -0.062  11.425  1.00 11.76           C  
ATOM   1571  CG1 VAL B 260      29.307  -0.133  10.845  1.00 12.51           C  
ATOM   1572  CG2 VAL B 260      27.297   1.339  11.191  1.00 12.51           C  
ATOM   1573  H   VAL B 260      25.512  -1.013  12.323  1.00 12.21           H  
ATOM   1574  HA  VAL B 260      26.884  -0.951   9.732  1.00 10.66           H  
ATOM   1575  HB  VAL B 260      27.972  -0.254  12.495  1.00 11.76           H  
ATOM   1576 HG11 VAL B 260      29.725  -1.123  11.025  1.00 12.51           H  
ATOM   1577 HG12 VAL B 260      29.267   0.056   9.772  1.00 12.51           H  
ATOM   1578 HG13 VAL B 260      29.935   0.619  11.323  1.00 12.51           H  
ATOM   1579 HG21 VAL B 260      27.225   1.530  10.120  1.00 12.51           H  
ATOM   1580 HG22 VAL B 260      26.302   1.385  11.635  1.00 12.51           H  
ATOM   1581 HG23 VAL B 260      27.936   2.092  11.652  1.00 12.51           H  
ATOM   1582  N   MET B 261      28.262  -2.959   9.883  1.00 10.05           N  
ATOM   1583  CA  MET B 261      29.004  -4.211   9.843  1.00 10.92           C  
ATOM   1584  C   MET B 261      30.481  -3.962   9.546  1.00 10.10           C  
ATOM   1585  O   MET B 261      30.864  -2.910   8.981  1.00 11.85           O  
ATOM   1586  CB  MET B 261      28.426  -5.175   8.810  1.00 11.59           C  
ATOM   1587  CG  MET B 261      28.512  -4.646   7.378  1.00 12.96           C  
ATOM   1588  SD  MET B 261      27.774  -5.665   6.123  1.00 14.44           S  
ATOM   1589  CE  MET B 261      28.985  -6.943   6.040  1.00 13.91           C  
ATOM   1590  H   MET B 261      28.216  -2.405   9.040  1.00 10.05           H  
ATOM   1591  HA  MET B 261      28.912  -4.668  10.829  1.00 10.92           H  
ATOM   1592  HB2 MET B 261      27.378  -5.354   9.051  1.00 11.59           H  
ATOM   1593  HB3 MET B 261      28.977  -6.114   8.866  1.00 11.59           H  
ATOM   1594  HG2 MET B 261      29.566  -4.524   7.130  1.00 12.96           H  
ATOM   1595  HG3 MET B 261      28.017  -3.675   7.351  1.00 12.96           H  
ATOM   1596  HE1 MET B 261      29.948  -6.514   5.760  1.00 13.91           H  
ATOM   1597  HE2 MET B 261      29.072  -7.425   7.014  1.00 13.91           H  
ATOM   1598  HE3 MET B 261      28.685  -7.680   5.296  1.00 13.91           H  
ATOM   1599  N   MET B 262      31.281  -4.902   9.976  1.00 11.69           N  
ATOM   1600  CA  MET B 262      32.670  -4.933   9.723  1.00 11.16           C  
ATOM   1601  C   MET B 262      32.947  -5.972   8.648  1.00 10.60           C  
ATOM   1602  O   MET B 262      32.586  -7.156   8.798  1.00 11.71           O  
ATOM   1603  CB  MET B 262      33.377  -5.340  11.029  1.00 12.33           C  
ATOM   1604  CG  MET B 262      34.814  -5.420  10.907  1.00 12.43           C  
ATOM   1605  SD  MET B 262      35.694  -5.613  12.499  1.00 14.11           S  
ATOM   1606  CE  MET B 262      34.983  -7.186  13.080  1.00 16.02           C  
ATOM   1607  H   MET B 262      30.882  -5.652  10.522  1.00 11.69           H  
ATOM   1608  HA  MET B 262      33.029  -3.960   9.387  1.00 11.16           H  
ATOM   1609  HB2 MET B 262      33.002  -6.317  11.334  1.00 12.33           H  
ATOM   1610  HB3 MET B 262      33.137  -4.603  11.795  1.00 12.33           H  
ATOM   1611  HG2 MET B 262      35.168  -4.506  10.430  1.00 12.43           H  
ATOM   1612  HG3 MET B 262      35.057  -6.276  10.276  1.00 12.43           H  
ATOM   1613  HE1 MET B 262      33.903  -7.080  13.185  1.00 16.02           H  
ATOM   1614  HE2 MET B 262      35.203  -7.973  12.359  1.00 16.02           H  
ATOM   1615  HE3 MET B 262      35.418  -7.447  14.045  1.00 16.02           H  
ATOM   1616  N   ARG B 263      33.607  -5.561   7.569  1.00 11.70           N  
ATOM   1617  CA  ARG B 263      34.024  -6.478   6.514  1.00 11.94           C  
ATOM   1618  C   ARG B 263      35.195  -7.313   6.983  1.00 12.53           C  
ATOM   1619  O   ARG B 263      35.793  -7.051   8.049  1.00 11.93           O  
ATOM   1620  CB  ARG B 263      34.510  -5.665   5.309  1.00 13.03           C  
ATOM   1621  CG  ARG B 263      33.541  -4.679   4.695  1.00 16.72           C  
ATOM   1622  CD  ARG B 263      32.516  -5.322   3.821  1.00 18.17           C  
ATOM   1623  NE  ARG B 263      31.727  -4.329   3.097  1.00 18.55           N  
ATOM   1624  CZ  ARG B 263      30.558  -4.621   2.540  1.00 20.29           C  
ATOM   1625  NH1 ARG B 263      30.056  -5.835   2.680  1.00 20.91           N  
ATOM   1626  NH2 ARG B 263      29.887  -3.698   1.865  1.00 19.87           N1+
ATOM   1627  H   ARG B 263      33.827  -4.580   7.476  1.00 11.70           H  
ATOM   1628  HA  ARG B 263      33.178  -7.115   6.255  1.00 11.94           H  
ATOM   1629  HB2 ARG B 263      34.792  -6.374   4.530  1.00 13.03           H  
ATOM   1630  HB3 ARG B 263      35.389  -5.105   5.625  1.00 13.03           H  
ATOM   1631  HG2 ARG B 263      34.107  -3.965   4.096  1.00 16.72           H  
ATOM   1632  HG3 ARG B 263      33.028  -4.152   5.500  1.00 16.72           H  
ATOM   1633  HD2 ARG B 263      31.848  -5.922   4.440  1.00 18.17           H  
ATOM   1634  HD3 ARG B 263      33.019  -5.967   3.100  1.00 18.17           H  
ATOM   1635  HE  ARG B 263      32.083  -3.388   3.018  1.00 18.55           H  
ATOM   1636 HH11 ARG B 263      30.569  -6.537   3.194  1.00 20.91           H  
ATOM   1637 HH12 ARG B 263      29.160  -6.061   2.272  1.00 20.91           H  
ATOM   1638 HH21 ARG B 263      28.991  -3.922   1.457  1.00 19.87           H  
ATOM   1639 HH22 ARG B 263      30.272  -2.770   1.760  1.00 19.87           H  
ATOM   1640  N   GLY B 264      35.560  -8.304   6.187  1.00 12.55           N  
ATOM   1641  CA  GLY B 264      36.771  -9.070   6.437  1.00 12.40           C  
ATOM   1642  C   GLY B 264      38.051  -8.255   6.578  1.00 13.77           C  
ATOM   1643  O   GLY B 264      38.980  -8.618   7.314  1.00 15.05           O  
ATOM   1644  H   GLY B 264      34.985  -8.535   5.389  1.00 12.55           H  
ATOM   1645  HA2 GLY B 264      36.905  -9.763   5.607  1.00 12.40           H  
ATOM   1646  HA3 GLY B 264      36.628  -9.631   7.360  1.00 12.40           H  
ATOM   1647  N   SER B 265      38.103  -7.119   5.894  1.00 12.52           N  
ATOM   1648  CA  SER B 265      39.258  -6.210   5.995  1.00 13.49           C  
ATOM   1649  C   SER B 265      39.309  -5.447   7.327  1.00 12.54           C  
ATOM   1650  O   SER B 265      40.269  -4.733   7.569  1.00 12.76           O  
ATOM   1651  CB  SER B 265      39.131  -5.133   4.930  1.00 12.99           C  
ATOM   1652  OG  SER B 265      37.950  -4.381   5.141  1.00 12.20           O  
ATOM   1653  H   SER B 265      37.332  -6.871   5.290  1.00 12.52           H  
ATOM   1654  HA  SER B 265      40.144  -6.835   5.891  1.00 13.49           H  
ATOM   1655  HB2 SER B 265      39.091  -5.601   3.947  1.00 12.99           H  
ATOM   1656  HB3 SER B 265      39.995  -4.471   4.982  1.00 12.99           H  
ATOM   1657  HG  SER B 265      37.207  -4.987   5.090  1.00 12.20           H  
ATOM   1658  N   GLY B 266      38.235  -5.550   8.115  1.00 10.64           N  
ATOM   1659  CA  GLY B 266      38.056  -4.726   9.297  1.00 10.09           C  
ATOM   1660  C   GLY B 266      37.314  -3.417   9.066  1.00  9.76           C  
ATOM   1661  O   GLY B 266      36.896  -2.761  10.006  1.00 10.04           O  
ATOM   1662  H   GLY B 266      37.522  -6.225   7.879  1.00 10.64           H  
ATOM   1663  HA2 GLY B 266      39.043  -4.489   9.695  1.00 10.09           H  
ATOM   1664  HA3 GLY B 266      37.498  -5.306  10.031  1.00 10.09           H  
ATOM   1665  N   ARG B 267      37.202  -3.018   7.811  1.00  9.43           N  
ATOM   1666  CA AARG B 267      36.546  -1.743   7.468  0.80  9.70           C  
ATOM   1667  C   ARG B 267      35.027  -1.816   7.579  1.00  9.95           C  
ATOM   1668  O   ARG B 267      34.438  -2.875   7.442  1.00 10.83           O  
ATOM   1669  CB AARG B 267      37.004  -1.280   6.084  0.80 11.87           C  
ATOM   1670  CG AARG B 267      38.475  -1.039   6.058  0.80 14.95           C  
ATOM   1671  CD AARG B 267      38.923  -0.437   4.770  0.80 23.33           C  
ATOM   1672  NE AARG B 267      40.371  -0.310   4.720  0.80 26.56           N  
ATOM   1673  CZ AARG B 267      41.201  -1.166   4.121  0.80 31.65           C  
ATOM   1674  NH1AARG B 267      40.750  -2.254   3.485  0.80 29.91           N  
ATOM   1675  NH2AARG B 267      42.492  -0.927   4.150  0.80 31.26           N1+
ATOM   1676  H   ARG B 267      37.573  -3.598   7.072  1.00  9.43           H  
ATOM   1677  HA  ARG B 267      36.854  -0.998   8.201  1.00  9.70           H  
ATOM   1678  HB2 ARG B 267      36.487  -0.355   5.829  1.00 11.87           H  
ATOM   1679  HB3 ARG B 267      36.756  -2.048   5.352  1.00 11.87           H  
ATOM   1680  HG2 ARG B 267      38.989  -1.990   6.199  1.00 14.95           H  
ATOM   1681  HG3 ARG B 267      38.735  -0.362   6.871  1.00 14.95           H  
ATOM   1682  HD2 ARG B 267      38.476   0.551   4.666  1.00 23.33           H  
ATOM   1683  HD3 ARG B 267      38.595  -1.073   3.948  1.00 23.33           H  
ATOM   1684  HE  ARG B 267      40.782   0.492   5.177  1.00 26.56           H  
ATOM   1685 HH11 ARG B 267      39.759  -2.447   3.456  1.00 29.91           H  
ATOM   1686 HH12 ARG B 267      41.400  -2.881   3.034  1.00 29.91           H  
ATOM   1687 HH21 ARG B 267      43.134  -1.562   3.695  1.00 31.26           H  
ATOM   1688 HH22 ARG B 267      42.844  -0.110   4.627  1.00 31.26           H  
ATOM   1689  N   TRP B 268      34.425  -0.664   7.858  1.00  9.90           N  
ATOM   1690  CA  TRP B 268      33.030  -0.598   8.214  1.00 10.04           C  
ATOM   1691  C   TRP B 268      32.140  -0.239   7.026  1.00  9.94           C  
ATOM   1692  O   TRP B 268      32.516   0.577   6.172  1.00 11.24           O  
ATOM   1693  CB  TRP B 268      32.812   0.408   9.341  1.00 10.10           C  
ATOM   1694  CG  TRP B 268      33.679   0.267  10.548  1.00  9.76           C  
ATOM   1695  CD1 TRP B 268      34.473  -0.772  10.900  1.00  9.56           C  
ATOM   1696  CD2 TRP B 268      33.846   1.263  11.549  1.00  8.55           C  
ATOM   1697  NE1 TRP B 268      35.112  -0.493  12.097  1.00  8.73           N  
ATOM   1698  CE2 TRP B 268      34.729   0.751  12.508  1.00  8.16           C  
ATOM   1699  CE3 TRP B 268      33.301   2.544  11.754  1.00  9.48           C  
ATOM   1700  CZ2 TRP B 268      35.129   1.479  13.611  1.00  9.69           C  
ATOM   1701  CZ3 TRP B 268      33.698   3.257  12.863  1.00  9.55           C  
ATOM   1702  CH2 TRP B 268      34.603   2.723  13.779  1.00  9.88           C  
ATOM   1703  H   TRP B 268      34.961   0.191   7.820  1.00  9.90           H  
ATOM   1704  HA  TRP B 268      32.746  -1.595   8.550  1.00 10.04           H  
ATOM   1705  HB2 TRP B 268      31.776   0.317   9.667  1.00 10.10           H  
ATOM   1706  HB3 TRP B 268      32.977   1.404   8.930  1.00 10.10           H  
ATOM   1707  HD1 TRP B 268      34.591  -1.682  10.332  1.00  9.56           H  
ATOM   1708  HE1 TRP B 268      35.752  -1.105  12.582  1.00  8.73           H  
ATOM   1709  HE3 TRP B 268      32.587   2.959  11.058  1.00  9.48           H  
ATOM   1710  HZ2 TRP B 268      35.837   1.074  14.319  1.00  9.69           H  
ATOM   1711  HZ3 TRP B 268      33.301   4.248  13.027  1.00  9.55           H  
ATOM   1712  HH2 TRP B 268      34.893   3.308  14.639  1.00  9.88           H  
ATOM   1713  N   ASN B 269      30.958  -0.824   7.038  1.00 10.79           N  
ATOM   1714  CA  ASN B 269      29.911  -0.544   6.090  1.00 11.54           C  
ATOM   1715  C   ASN B 269      28.554  -0.375   6.794  1.00 12.49           C  
ATOM   1716  O   ASN B 269      28.169  -1.250   7.571  1.00 13.16           O  
ATOM   1717  CB  ASN B 269      29.784  -1.724   5.093  1.00 12.74           C  
ATOM   1718  CG  ASN B 269      28.561  -1.621   4.209  1.00 14.60           C  
ATOM   1719  OD1 ASN B 269      28.338  -0.601   3.624  1.00 14.82           O  
ATOM   1720  ND2 ASN B 269      27.784  -2.717   4.085  1.00 16.54           N  
ATOM   1721  H   ASN B 269      30.776  -1.511   7.755  1.00 10.79           H  
ATOM   1722  HA  ASN B 269      30.171   0.380   5.575  1.00 11.54           H  
ATOM   1723  HB2 ASN B 269      29.725  -2.653   5.660  1.00 12.74           H  
ATOM   1724  HB3 ASN B 269      30.671  -1.741   4.459  1.00 12.74           H  
ATOM   1725 HD21 ASN B 269      28.010  -3.557   4.598  1.00 16.54           H  
ATOM   1726 HD22 ASN B 269      26.975  -2.698   3.480  1.00 16.54           H  
ATOM   1727  N   ASP B 270      27.797   0.679   6.482  1.00 12.73           N  
ATOM   1728  CA  ASP B 270      26.429   0.728   6.942  1.00 13.53           C  
ATOM   1729  C   ASP B 270      25.582  -0.147   6.025  1.00 14.53           C  
ATOM   1730  O   ASP B 270      25.749  -0.135   4.826  1.00 16.76           O  
ATOM   1731  CB  ASP B 270      25.894   2.153   7.057  1.00 16.48           C  
ATOM   1732  CG  ASP B 270      25.906   2.922   5.753  1.00 17.40           C  
ATOM   1733  OD1 ASP B 270      25.189   3.944   5.709  1.00 20.49           O  
ATOM   1734  OD2 ASP B 270      26.688   2.586   4.825  1.00 16.30           O1-
ATOM   1735  H   ASP B 270      28.177   1.435   5.929  1.00 12.73           H  
ATOM   1736  HA  ASP B 270      26.380   0.336   7.958  1.00 13.53           H  
ATOM   1737  HB2 ASP B 270      26.508   2.693   7.779  1.00 16.48           H  
ATOM   1738  HB3 ASP B 270      24.866   2.106   7.418  1.00 16.48           H  
ATOM   1739  N   ALA B 271      24.648  -0.876   6.602  1.00 14.13           N  
ATOM   1740  CA  ALA B 271      23.925  -1.924   5.890  1.00 16.26           C  
ATOM   1741  C   ALA B 271      22.489  -1.941   6.374  1.00 14.55           C  
ATOM   1742  O   ALA B 271      22.166  -1.383   7.427  1.00 15.89           O  
ATOM   1743  CB  ALA B 271      24.612  -3.292   6.162  1.00 17.93           C  
ATOM   1744  H   ALA B 271      24.425  -0.702   7.572  1.00 14.13           H  
ATOM   1745  HA  ALA B 271      23.937  -1.736   4.816  1.00 16.26           H  
ATOM   1746  HB1 ALA B 271      25.641  -3.260   5.802  1.00 17.93           H  
ATOM   1747  HB2 ALA B 271      24.608  -3.494   7.233  1.00 17.93           H  
ATOM   1748  HB3 ALA B 271      24.069  -4.081   5.641  1.00 17.93           H  
ATOM   1749  N   PHE B 272      21.627  -2.625   5.604  1.00 18.66           N  
ATOM   1750  CA  PHE B 272      20.257  -2.840   6.060  1.00 20.43           C  
ATOM   1751  C   PHE B 272      20.294  -3.655   7.332  1.00 15.74           C  
ATOM   1752  O   PHE B 272      20.970  -4.671   7.402  1.00 17.48           O  
ATOM   1753  CB  PHE B 272      19.416  -3.571   5.010  1.00 24.36           C  
ATOM   1754  CG  PHE B 272      19.226  -2.791   3.717  1.00 30.80           C  
ATOM   1755  CD1 PHE B 272      20.163  -2.867   2.692  1.00 32.01           C  
ATOM   1756  CD2 PHE B 272      18.106  -2.004   3.526  1.00 39.10           C  
ATOM   1757  CE1 PHE B 272      19.974  -2.161   1.494  1.00 38.49           C  
ATOM   1758  CE2 PHE B 272      17.926  -1.298   2.329  1.00 38.65           C  
ATOM   1759  CZ  PHE B 272      18.863  -1.387   1.331  1.00 37.16           C  
ATOM   1760  H   PHE B 272      21.926  -2.990   4.711  1.00 18.66           H  
ATOM   1761  HA  PHE B 272      19.794  -1.869   6.234  1.00 20.43           H  
ATOM   1762  HB2 PHE B 272      18.434  -3.771   5.437  1.00 24.36           H  
ATOM   1763  HB3 PHE B 272      19.908  -4.514   4.773  1.00 24.36           H  
ATOM   1764  HD1 PHE B 272      21.045  -3.476   2.819  1.00 32.01           H  
ATOM   1765  HD2 PHE B 272      17.363  -1.932   4.307  1.00 39.10           H  
ATOM   1766  HE1 PHE B 272      20.707  -2.230   0.704  1.00 38.49           H  
ATOM   1767  HE2 PHE B 272      17.048  -0.683   2.192  1.00 38.65           H  
ATOM   1768  HZ  PHE B 272      18.719  -0.841   0.410  1.00 37.16           H  
ATOM   1769  N   CYS B 273      19.539  -3.220   8.338  1.00 19.30           N  
ATOM   1770  CA  CYS B 273      19.534  -3.886   9.630  1.00 17.04           C  
ATOM   1771  C   CYS B 273      19.029  -5.304   9.565  1.00 18.36           C  
ATOM   1772  O   CYS B 273      19.363  -6.130  10.413  1.00 18.16           O  
ATOM   1773  CB  CYS B 273      18.745  -3.058  10.644  1.00 20.26           C  
ATOM   1774  SG  CYS B 273      19.515  -1.462  10.982  1.00 20.57           S  
ATOM   1775  H   CYS B 273      18.954  -2.408   8.200  1.00 19.30           H  
ATOM   1776  HA  CYS B 273      20.570  -3.958   9.958  1.00 17.04           H  
ATOM   1777  HB2 CYS B 273      18.678  -3.618  11.576  1.00 20.26           H  
ATOM   1778  HB3 CYS B 273      17.743  -2.885  10.250  1.00 20.26           H  
ATOM   1779  N   ASP B 274      18.207  -5.599   8.565  1.00 19.93           N  
ATOM   1780  CA  ASP B 274      17.632  -6.934   8.430  1.00 19.71           C  
ATOM   1781  C   ASP B 274      18.509  -7.862   7.584  1.00 18.83           C  
ATOM   1782  O   ASP B 274      18.179  -9.014   7.347  1.00 22.18           O  
ATOM   1783  CB  ASP B 274      16.222  -6.855   7.840  1.00 22.48           C  
ATOM   1784  CG  ASP B 274      16.216  -6.459   6.409  1.00 29.40           C  
ATOM   1785  OD1 ASP B 274      17.035  -5.627   6.001  1.00 30.30           O  
ATOM   1786  OD2 ASP B 274      15.320  -6.943   5.669  1.00 40.62           O1-
ATOM   1787  H   ASP B 274      17.977  -4.888   7.885  1.00 19.93           H  
ATOM   1788  HA  ASP B 274      17.580  -7.359   9.432  1.00 19.71           H  
ATOM   1789  HB2 ASP B 274      15.648  -6.122   8.406  1.00 22.48           H  
ATOM   1790  HB3 ASP B 274      15.751  -7.834   7.932  1.00 22.48           H  
ATOM   1791  N   ARG B 275      19.686  -7.390   7.205  1.00 19.24           N  
ATOM   1792  CA  ARG B 275      20.651  -8.252   6.563  1.00 17.05           C  
ATOM   1793  C   ARG B 275      21.111  -9.393   7.513  1.00 17.35           C  
ATOM   1794  O   ARG B 275      21.348  -9.184   8.711  1.00 17.84           O  
ATOM   1795  CB  ARG B 275      21.845  -7.421   6.128  1.00 19.33           C  
ATOM   1796  CG  ARG B 275      22.936  -8.192   5.442  1.00 19.68           C  
ATOM   1797  CD  ARG B 275      23.918  -7.240   4.817  1.00 21.09           C  
ATOM   1798  NE  ARG B 275      24.978  -7.938   4.115  1.00 23.47           N  
ATOM   1799  CZ  ARG B 275      25.788  -7.370   3.221  1.00 21.08           C  
ATOM   1800  NH1 ARG B 275      25.645  -6.089   2.909  1.00 20.85           N  
ATOM   1801  NH2 ARG B 275      26.732  -8.094   2.646  1.00 23.19           N1+
ATOM   1802  H   ARG B 275      19.912  -6.419   7.367  1.00 19.24           H  
ATOM   1803  HA  ARG B 275      20.182  -8.714   5.694  1.00 17.05           H  
ATOM   1804  HB2 ARG B 275      22.270  -6.949   7.014  1.00 19.33           H  
ATOM   1805  HB3 ARG B 275      21.491  -6.652   5.441  1.00 19.33           H  
ATOM   1806  HG2 ARG B 275      22.501  -8.823   4.667  1.00 19.68           H  
ATOM   1807  HG3 ARG B 275      23.452  -8.817   6.171  1.00 19.68           H  
ATOM   1808  HD2 ARG B 275      24.360  -6.625   5.601  1.00 21.09           H  
ATOM   1809  HD3 ARG B 275      23.388  -6.601   4.110  1.00 21.09           H  
ATOM   1810  HE  ARG B 275      25.110  -8.919   4.317  1.00 23.47           H  
ATOM   1811 HH11 ARG B 275      26.259  -5.663   2.230  1.00 20.85           H  
ATOM   1812 HH12 ARG B 275      24.922  -5.540   3.351  1.00 20.85           H  
ATOM   1813 HH21 ARG B 275      26.838  -9.069   2.886  1.00 23.19           H  
ATOM   1814 HH22 ARG B 275      27.348  -7.672   1.966  1.00 23.19           H  
ATOM   1815  N   LYS B 276      21.275 -10.589   6.950  1.00 16.92           N  
ATOM   1816  CA  LYS B 276      21.738 -11.738   7.729  1.00 16.13           C  
ATOM   1817  C   LYS B 276      23.226 -11.935   7.559  1.00 18.13           C  
ATOM   1818  O   LYS B 276      23.709 -12.172   6.448  1.00 19.94           O  
ATOM   1819  CB  LYS B 276      20.999 -13.007   7.268  1.00 21.53           C  
ATOM   1820  CG  LYS B 276      19.491 -12.995   7.576  1.00 26.16           C  
ATOM   1821  CD  LYS B 276      18.753 -14.169   6.935  1.00 34.91           C  
ATOM   1822  CE  LYS B 276      18.033 -13.746   5.662  1.00 43.75           C  
ATOM   1823  NZ  LYS B 276      18.928 -13.066   4.700  1.00 47.85           N1+
ATOM   1824  H   LYS B 276      21.076 -10.704   5.967  1.00 16.92           H  
ATOM   1825  HA  LYS B 276      21.528 -11.550   8.782  1.00 16.13           H  
ATOM   1826  HB2 LYS B 276      21.445 -13.866   7.768  1.00 21.53           H  
ATOM   1827  HB3 LYS B 276      21.128 -13.107   6.190  1.00 21.53           H  
ATOM   1828  HG2 LYS B 276      19.064 -12.066   7.198  1.00 26.16           H  
ATOM   1829  HG3 LYS B 276      19.355 -13.044   8.657  1.00 26.16           H  
ATOM   1830  HD2 LYS B 276      18.022 -14.557   7.644  1.00 34.91           H  
ATOM   1831  HD3 LYS B 276      19.474 -14.950   6.692  1.00 34.91           H  
ATOM   1832  HE2 LYS B 276      17.224 -13.065   5.928  1.00 43.75           H  
ATOM   1833  HE3 LYS B 276      17.617 -14.634   5.184  1.00 43.75           H  
ATOM   1834  HZ1 LYS B 276      19.319 -12.241   5.131  1.00 47.85           H  
ATOM   1835  HZ2 LYS B 276      19.673 -13.693   4.434  1.00 47.85           H  
ATOM   1836  HZ3 LYS B 276      18.401 -12.801   3.880  1.00 47.85           H  
ATOM   1837  N   LEU B 277      23.957 -11.801   8.656  1.00 13.71           N  
ATOM   1838  CA  LEU B 277      25.382 -12.034   8.661  1.00 13.79           C  
ATOM   1839  C   LEU B 277      25.744 -13.223   9.520  1.00 13.48           C  
ATOM   1840  O   LEU B 277      25.039 -13.558  10.459  1.00 15.72           O  
ATOM   1841  CB  LEU B 277      26.148 -10.812   9.188  1.00 13.64           C  
ATOM   1842  CG  LEU B 277      26.002  -9.543   8.376  1.00 13.83           C  
ATOM   1843  CD1 LEU B 277      26.825  -8.462   9.009  1.00 14.25           C  
ATOM   1844  CD2 LEU B 277      26.427  -9.678   6.931  1.00 14.98           C  
ATOM   1845  H   LEU B 277      23.502 -11.526   9.515  1.00 13.71           H  
ATOM   1846  HA  LEU B 277      25.666 -12.228   7.627  1.00 13.79           H  
ATOM   1847  HB2 LEU B 277      27.207 -11.069   9.220  1.00 13.64           H  
ATOM   1848  HB3 LEU B 277      25.794 -10.606  10.198  1.00 13.64           H  
ATOM   1849  HG  LEU B 277      24.938  -9.305   8.372  1.00 13.83           H  
ATOM   1850 HD11 LEU B 277      26.508  -8.322  10.042  1.00 14.25           H  
ATOM   1851 HD12 LEU B 277      27.877  -8.748   8.987  1.00 14.25           H  
ATOM   1852 HD13 LEU B 277      26.690  -7.532   8.457  1.00 14.25           H  
ATOM   1853 HD21 LEU B 277      27.490  -9.917   6.886  1.00 14.98           H  
ATOM   1854 HD22 LEU B 277      25.855 -10.476   6.458  1.00 14.98           H  
ATOM   1855 HD23 LEU B 277      26.243  -8.740   6.409  1.00 14.98           H  
ATOM   1856  N   GLY B 278      26.874 -13.843   9.206  1.00 14.72           N  
ATOM   1857  CA  GLY B 278      27.304 -15.043   9.896  1.00 14.11           C  
ATOM   1858  C   GLY B 278      28.096 -14.817  11.151  1.00 14.47           C  
ATOM   1859  O   GLY B 278      28.521 -15.784  11.776  1.00 13.99           O  
ATOM   1860  H   GLY B 278      27.450 -13.468   8.466  1.00 14.72           H  
ATOM   1861  HA2 GLY B 278      27.920 -15.623   9.210  1.00 14.11           H  
ATOM   1862  HA3 GLY B 278      26.415 -15.616  10.159  1.00 14.11           H  
ATOM   1863  N   ALA B 279      28.299 -13.550  11.540  1.00 12.38           N  
ATOM   1864  CA  ALA B 279      29.176 -13.276  12.667  1.00 11.42           C  
ATOM   1865  C   ALA B 279      28.822 -11.941  13.278  1.00  9.89           C  
ATOM   1866  O   ALA B 279      28.155 -11.121  12.644  1.00 10.66           O  
ATOM   1867  CB  ALA B 279      30.656 -13.311  12.268  1.00 11.41           C  
ATOM   1868  H   ALA B 279      27.845 -12.791  11.054  1.00 12.38           H  
ATOM   1869  HA  ALA B 279      29.028 -14.064  13.406  1.00 11.42           H  
ATOM   1870  HB1 ALA B 279      30.896 -14.287  11.845  1.00 11.41           H  
ATOM   1871  HB2 ALA B 279      30.852 -12.536  11.527  1.00 11.41           H  
ATOM   1872  HB3 ALA B 279      31.274 -13.136  13.149  1.00 11.41           H  
ATOM   1873  N   TRP B 280      29.261 -11.750  14.512  1.00 10.30           N  
ATOM   1874  CA  TRP B 280      28.926 -10.567  15.294  1.00  9.15           C  
ATOM   1875  C   TRP B 280      29.877 -10.576  16.476  1.00  9.70           C  
ATOM   1876  O   TRP B 280      30.343 -11.630  16.900  1.00 11.34           O  
ATOM   1877  CB  TRP B 280      27.447 -10.598  15.753  1.00 11.44           C  
ATOM   1878  CG  TRP B 280      26.937 -12.089  16.070  1.00 14.99           C  
ATOM   1879  CD1 TRP B 280      26.524 -13.037  15.144  1.00 14.68           C  
ATOM   1880  CD2 TRP B 280      26.900 -12.754  17.349  1.00 13.93           C  
ATOM   1881  NE1 TRP B 280      26.277 -14.210  15.770  1.00 16.62           N  
ATOM   1882  CE2 TRP B 280      26.445 -14.052  17.130  1.00 15.66           C  
ATOM   1883  CE3 TRP B 280      27.134 -12.334  18.674  1.00 12.96           C  
ATOM   1884  CZ2 TRP B 280      26.305 -14.967  18.162  1.00 15.05           C  
ATOM   1885  CZ3 TRP B 280      27.027 -13.235  19.685  1.00 17.15           C  
ATOM   1886  CH2 TRP B 280      26.585 -14.528  19.439  1.00 15.14           C  
ATOM   1887  H   TRP B 280      29.853 -12.454  14.929  1.00 10.30           H  
ATOM   1888  HA  TRP B 280      29.033  -9.654  14.707  1.00  9.15           H  
ATOM   1889  HB2 TRP B 280      26.826 -10.176  14.962  1.00 11.44           H  
ATOM   1890  HB3 TRP B 280      27.347  -9.994  16.655  1.00 11.44           H  
ATOM   1891  HD1 TRP B 280      26.415 -12.864  14.084  1.00 14.68           H  
ATOM   1892  HE1 TRP B 280      26.010 -15.070  15.312  1.00 16.62           H  
ATOM   1893  HE3 TRP B 280      27.396 -11.308  18.882  1.00 12.96           H  
ATOM   1894  HZ2 TRP B 280      25.989 -15.982  17.973  1.00 15.05           H  
ATOM   1895  HZ3 TRP B 280      27.288 -12.942  20.691  1.00 17.15           H  
ATOM   1896  HH2 TRP B 280      26.457 -15.207  20.269  1.00 15.14           H  
ATOM   1897  N   VAL B 281      30.226  -9.392  16.992  1.00  8.83           N  
ATOM   1898  CA  VAL B 281      31.201  -9.300  18.026  1.00  9.00           C  
ATOM   1899  C   VAL B 281      30.645  -8.524  19.206  1.00  8.72           C  
ATOM   1900  O   VAL B 281      30.066  -7.462  19.025  1.00  8.79           O  
ATOM   1901  CB  VAL B 281      32.513  -8.608  17.518  1.00  9.01           C  
ATOM   1902  CG1 VAL B 281      33.531  -8.593  18.624  1.00 10.02           C  
ATOM   1903  CG2 VAL B 281      33.067  -9.311  16.278  1.00 11.24           C  
ATOM   1904  H   VAL B 281      29.791  -8.550  16.643  1.00  8.83           H  
ATOM   1905  HA  VAL B 281      31.446 -10.316  18.337  1.00  9.00           H  
ATOM   1906  HB  VAL B 281      32.280  -7.583  17.233  1.00  9.01           H  
ATOM   1907 HG11 VAL B 281      33.128  -8.057  19.483  1.00 10.02           H  
ATOM   1908 HG12 VAL B 281      33.768  -9.617  18.914  1.00 10.02           H  
ATOM   1909 HG13 VAL B 281      34.437  -8.095  18.278  1.00 10.02           H  
ATOM   1910 HG21 VAL B 281      33.313 -10.344  16.525  1.00 11.24           H  
ATOM   1911 HG22 VAL B 281      32.317  -9.295  15.487  1.00 11.24           H  
ATOM   1912 HG23 VAL B 281      33.965  -8.795  15.939  1.00 11.24           H  
ATOM   1913  N   CYS B 282      30.816  -9.099  20.402  1.00  9.25           N  
ATOM   1914  CA  CYS B 282      30.394  -8.457  21.640  1.00 10.07           C  
ATOM   1915  C   CYS B 282      31.615  -8.003  22.439  1.00  9.52           C  
ATOM   1916  O   CYS B 282      32.705  -8.575  22.317  1.00 10.74           O  
ATOM   1917  CB  CYS B 282      29.641  -9.439  22.524  1.00 10.14           C  
ATOM   1918  SG  CYS B 282      28.362 -10.431  21.747  1.00 11.20           S  
ATOM   1919  H   CYS B 282      31.253 -10.009  20.449  1.00  9.25           H  
ATOM   1920  HA  CYS B 282      29.759  -7.613  21.369  1.00 10.07           H  
ATOM   1921  HB2 CYS B 282      29.171  -8.867  23.324  1.00 10.14           H  
ATOM   1922  HB3 CYS B 282      30.374 -10.124  22.949  1.00 10.14           H  
ATOM   1923  N   ASP B 283      31.407  -7.019  23.320  1.00  9.89           N  
ATOM   1924  CA  ASP B 283      32.400  -6.638  24.298  1.00 10.57           C  
ATOM   1925  C   ASP B 283      31.788  -6.419  25.688  1.00 10.78           C  
ATOM   1926  O   ASP B 283      30.579  -6.391  25.859  1.00 11.74           O  
ATOM   1927  CB  ASP B 283      33.286  -5.447  23.851  1.00 11.16           C  
ATOM   1928  CG  ASP B 283      32.575  -4.147  23.780  1.00 11.56           C  
ATOM   1929  OD1 ASP B 283      31.571  -3.946  24.485  1.00 14.92           O  
ATOM   1930  OD2 ASP B 283      33.077  -3.265  23.044  1.00 11.70           O1-
ATOM   1931  H   ASP B 283      30.526  -6.525  23.301  1.00  9.89           H  
ATOM   1932  HA  ASP B 283      33.078  -7.488  24.375  1.00 10.57           H  
ATOM   1933  HB2 ASP B 283      33.687  -5.671  22.863  1.00 11.16           H  
ATOM   1934  HB3 ASP B 283      34.107  -5.347  24.562  1.00 11.16           H  
ATOM   1935  N   ARG B 284      32.678  -6.354  26.656  1.00 12.08           N  
ATOM   1936  CA  ARG B 284      32.373  -6.019  28.029  1.00 13.64           C  
ATOM   1937  C   ARG B 284      33.701  -5.597  28.676  1.00 15.50           C  
ATOM   1938  O   ARG B 284      34.782  -5.793  28.098  1.00 15.69           O  
ATOM   1939  CB  ARG B 284      31.765  -7.217  28.775  1.00 19.00           C  
ATOM   1940  CG  ARG B 284      32.632  -8.405  28.862  1.00 20.83           C  
ATOM   1941  CD  ARG B 284      31.809  -9.609  29.256  1.00 22.36           C  
ATOM   1942  NE  ARG B 284      31.624  -9.693  30.674  1.00 23.45           N  
ATOM   1943  CZ  ARG B 284      30.773 -10.527  31.266  1.00 30.52           C  
ATOM   1944  NH1 ARG B 284      29.982 -11.334  30.542  1.00 30.71           N  
ATOM   1945  NH2 ARG B 284      30.712 -10.561  32.593  1.00 34.59           N1+
ATOM   1946  H   ARG B 284      33.641  -6.552  26.424  1.00 12.08           H  
ATOM   1947  HA  ARG B 284      31.635  -5.218  28.075  1.00 13.64           H  
ATOM   1948  HB2 ARG B 284      30.849  -7.506  28.260  1.00 19.00           H  
ATOM   1949  HB3 ARG B 284      31.527  -6.898  29.789  1.00 19.00           H  
ATOM   1950  HG2 ARG B 284      33.405  -8.234  29.611  1.00 20.83           H  
ATOM   1951  HG3 ARG B 284      33.097  -8.585  27.893  1.00 20.83           H  
ATOM   1952  HD2 ARG B 284      32.319 -10.510  28.915  1.00 22.36           H  
ATOM   1953  HD3 ARG B 284      30.833  -9.541  28.777  1.00 22.36           H  
ATOM   1954  HE  ARG B 284      32.173  -9.081  31.260  1.00 23.45           H  
ATOM   1955 HH11 ARG B 284      30.025 -11.311  29.533  1.00 30.71           H  
ATOM   1956 HH12 ARG B 284      29.343 -11.963  31.006  1.00 30.71           H  
ATOM   1957 HH21 ARG B 284      30.072 -11.192  33.053  1.00 34.59           H  
ATOM   1958 HH22 ARG B 284      31.306  -9.956  33.142  1.00 34.59           H  
ATOM   1959  N   LEU B 285      33.622  -5.009  29.870  1.00 17.83           N  
ATOM   1960  CA  LEU B 285      34.821  -4.619  30.601  1.00 21.64           C  
ATOM   1961  C   LEU B 285      35.484  -5.837  31.207  1.00 17.66           C  
ATOM   1962  O   LEU B 285      34.816  -6.711  31.750  1.00 20.82           O  
ATOM   1963  CB  LEU B 285      34.479  -3.629  31.714  1.00 23.72           C  
ATOM   1964  CG  LEU B 285      33.916  -2.317  31.204  1.00 23.58           C  
ATOM   1965  CD1 LEU B 285      33.551  -1.417  32.374  1.00 28.35           C  
ATOM   1966  CD2 LEU B 285      34.917  -1.631  30.283  1.00 29.72           C  
ATOM   1967  H   LEU B 285      32.714  -4.831  30.275  1.00 17.83           H  
ATOM   1968  HA  LEU B 285      35.505  -4.143  29.898  1.00 21.64           H  
ATOM   1969  HB2 LEU B 285      35.386  -3.419  32.279  1.00 23.72           H  
ATOM   1970  HB3 LEU B 285      33.740  -4.090  32.370  1.00 23.72           H  
ATOM   1971  HG  LEU B 285      33.012  -2.520  30.630  1.00 23.58           H  
ATOM   1972 HD11 LEU B 285      32.815  -1.918  33.002  1.00 28.35           H  
ATOM   1973 HD12 LEU B 285      34.445  -1.204  32.960  1.00 28.35           H  
ATOM   1974 HD13 LEU B 285      33.132  -0.484  31.997  1.00 28.35           H  
ATOM   1975 HD21 LEU B 285      35.832  -1.418  30.836  1.00 29.72           H  
ATOM   1976 HD22 LEU B 285      35.145  -2.286  29.442  1.00 29.72           H  
ATOM   1977 HD23 LEU B 285      34.490  -0.699  29.913  1.00 29.72           H  
ATOM   1978  N   ALA B 286      36.813  -5.882  31.124  1.00 21.04           N  
ATOM   1979  CA  ALA B 286      37.567  -6.894  31.851  1.00 19.66           C  
ATOM   1980  C   ALA B 286      37.445  -6.617  33.334  1.00 24.98           C  
ATOM   1981  O   ALA B 286      37.339  -5.459  33.733  1.00 26.69           O  
ATOM   1982  CB  ALA B 286      39.034  -6.860  31.458  1.00 21.64           C  
ATOM   1983  H   ALA B 286      37.302  -5.209  30.551  1.00 21.04           H  
ATOM   1984  HA  ALA B 286      37.165  -7.878  31.609  1.00 19.66           H  
ATOM   1985  HB1 ALA B 286      39.127  -7.047  30.389  1.00 21.64           H  
ATOM   1986  HB2 ALA B 286      39.451  -5.881  31.694  1.00 21.64           H  
ATOM   1987  HB3 ALA B 286      39.575  -7.628  32.010  1.00 21.64           H  
ATOM   1988  N   THR B 287      37.477  -7.677  34.143  1.00 29.25           N  
ATOM   1989  CA  THR B 287      37.533  -7.538  35.594  1.00 31.23           C  
ATOM   1990  C   THR B 287      38.985  -7.546  36.103  1.00 32.47           C  
ATOM   1991  O   THR B 287      39.905  -7.999  35.409  1.00 33.48           O  
ATOM   1992  CB  THR B 287      36.699  -8.623  36.286  1.00 30.11           C  
ATOM   1993  OG1 THR B 287      37.049  -9.915  35.785  1.00 37.50           O  
ATOM   1994  CG2 THR B 287      35.208  -8.379  36.040  1.00 31.64           C  
ATOM   1995  H   THR B 287      37.462  -8.603  33.738  1.00 29.25           H  
ATOM   1996  HA  THR B 287      37.101  -6.571  35.849  1.00 31.23           H  
ATOM   1997  HB  THR B 287      36.904  -8.581  37.356  1.00 30.11           H  
ATOM   1998 HG21 THR B 287      34.932  -7.397  36.424  1.00 31.64           H  
ATOM   1999 HG22 THR B 287      35.004  -8.421  34.970  1.00 31.64           H  
ATOM   2000 HG23 THR B 287      34.625  -9.145  36.551  1.00 31.64           H  
ATOM   2001  HG1 THR B 287      36.517 -10.562  36.254  1.00 37.50           H  
ATOM   2002  N   CYS B 288      39.186  -7.054  37.324  1.00 37.67           N  
ATOM   2003  CA  CYS B 288      40.535  -6.854  37.845  1.00 46.61           C  
ATOM   2004  C   CYS B 288      40.873  -7.837  38.956  1.00 51.93           C  
ATOM   2005  O   CYS B 288      40.543  -9.022  38.874  1.00 49.32           O  
ATOM   2006  CB  CYS B 288      40.708  -5.407  38.328  1.00 51.47           C  
ATOM   2007  SG  CYS B 288      41.946  -4.487  37.391  1.00 56.03           S  
ATOM   2008  H   CYS B 288      38.391  -6.815  37.899  1.00 37.67           H  
ATOM   2009  HA  CYS B 288      41.233  -7.043  37.030  1.00 46.61           H  
ATOM   2010  HB2 CYS B 288      41.010  -5.425  39.375  1.00 51.47           H  
ATOM   2011  HB3 CYS B 288      39.751  -4.894  38.234  1.00 51.47           H  
ATOM   2012  N   NME B 289      41.525  -7.337  39.983  1.00  0.00           N  
ATOM   2013  CH3 NME B 289      41.915  -8.188  41.131  1.00  0.00           C  
ATOM   2014  H   NME B 289      41.766  -6.356  39.988  1.00  0.00           H  
ATOM   2015 HH31 NME B 289      41.982  -9.232  40.820  1.00  0.00           H  
ATOM   2016 HH32 NME B 289      42.885  -7.873  41.520  1.00  0.00           H  
ATOM   2017 HH33 NME B 289      41.172  -8.105  41.928  1.00  0.00           H  
TER    2018      NME B 289 
HETATM 2019 CA    CA B 322      26.766   1.054   2.984  1.00 16.11          CA2+
CONECT    1    5    6    4    2
CONECT    2    1    3    3
CONECT    3    2    2
CONECT    4    1
CONECT    5    1
CONECT    6    1
CONECT   12 2007
CONECT   50  251
CONECT  251   50
CONECT  534 1918
CONECT 1561 1774
CONECT 1774 1561
CONECT 1918  534
CONECT 2007   12
CONECT 2012 2014 2013
CONECT 2013 2012 2015 2016 2017
CONECT 2014 2012
CONECT 2015 2013
CONECT 2016 2013
CONECT 2017 2013
END
