# Supplementary material for: Computational and Experimental Prediction of Human C-Type Lectin Receptor Druggability
Source: Front Immunol. 2014 Jul 10;5:323. doi: 10.3389/fimmu.2014.00323 (PMC4090677; doi:10.3389/fimmu.2014.00323)
Supplement: Supplementary file 2 [file Data_Sheet2.ZIP › Pockets/Collectin-12/2ox8_pocket_1_ii.pdb]

HEADER	Output of DoGSiteScorer by A. Volkamer
HEADER	Pocket 0 with 93 binding site atoms written.
HEADER	References: 
HEADER	A. Volkamer et al. Analyzing the topology of active sites: on the prediction of pockets and subpockets. J. Chem. Inf. Model. 2010,50(11), 2041-52
HEADER	A. Volkamer et al. Combining global and local measures for structure-based druggability predictions. J. Chem. Inf. Model. 2012,52,360-372
HEADER	Geometric pocket center at  19.25   2.08  14.81 with max radius 12.97
ATOM    375  CB  PHE C   23     21.123  -5.462  13.412  0.00  0.00           C
ATOM    376  CG  PHE C   23     21.593  -4.428  14.396  0.00  0.00           C
ATOM    378  CD2 PHE C   23     20.680  -3.645  15.088  0.00  0.00           C
ATOM    380  CE2 PHE C   23     21.108  -2.711  16.021  0.00  0.00           C
ATOM    395  CB  GLU C   24     16.946  -6.169  16.154  0.00  0.00           C
ATOM    396  CG  GLU C   24     16.149  -5.489  17.261  0.00  0.00           C
ATOM    397  CD  GLU C   24     16.584  -4.050  17.504  0.00  0.00           C
ATOM    398  OE1 GLU C   24     16.075  -3.420  18.461  0.00  0.00           O
ATOM    399  OE2 GLU C   24     17.431  -3.547  16.734  0.00  0.00           O
ATOM    435  CE  LYS C   27     21.204  -2.196  19.734  0.00  0.00           C
ATOM    436  NZ  LYS C   27     20.454  -1.167  18.954  0.00  0.00           N
ATOM   1058  N   THR C   64     25.104   2.472  15.100  0.00  0.00           N
ATOM   1059  CA  THR C   64     23.961   2.759  14.243  0.00  0.00           C
ATOM   1060  C   THR C   64     23.674   4.258  14.194  0.00  0.00           C
ATOM   1061  O   THR C   64     24.329   5.052  14.866  0.00  0.00           O
ATOM   1062  CB  THR C   64     22.680   2.025  14.728  0.00  0.00           C
ATOM   1063  OG1 THR C   64     22.083   2.743  15.811  0.00  0.00           O
ATOM   1064  CG2 THR C   64     23.017   0.621  15.205  0.00  0.00           C
ATOM   1072  N   ASP C   65     22.703   4.646  13.376  0.00  0.00           N
ATOM   1073  CA  ASP C   65     22.323   6.047  13.256  0.00  0.00           C
ATOM   1074  C   ASP C   65     20.806   6.089  13.203  0.00  0.00           C
ATOM   1075  O   ASP C   65     20.210   7.000  12.626  0.00  0.00           O
ATOM   1076  CB  ASP C   65     22.919   6.666  11.989  0.00  0.00           C
ATOM   1084  N   SER C   66     20.194   5.088  13.829  0.00  0.00           N
ATOM   1085  CA  SER C   66     18.748   4.949  13.862  0.00  0.00           C
ATOM   1086  C   SER C   66     17.957   6.081  14.519  0.00  0.00           C
ATOM   1088  CB  SER C   66     18.388   3.612  14.516  0.00  0.00           C
ATOM   1089  OG  SER C   66     19.274   3.319  15.580  0.00  0.00           O
ATOM   1095  N   GLU C   67     18.551   6.781  15.486  0.00  0.00           N
ATOM   1096  CA  GLU C   67     17.847   7.882  16.148  0.00  0.00           C
ATOM   1097  C   GLU C   67     18.005   9.167  15.345  0.00  0.00           C
ATOM   1099  CB  GLU C   67     18.384   8.111  17.565  0.00  0.00           C
ATOM   1100  CG  GLU C   67     17.558   9.114  18.376  0.00  0.00           C
ATOM   1101  CD  GLU C   67     18.255   9.580  19.648  0.00  0.00           C
ATOM   1102  OE1 GLU C   67     18.652   8.720  20.463  0.00  0.00           O
ATOM   1110  N   ARG C   68     19.160   9.299  14.694  0.00  0.00           N
ATOM   1111  CA  ARG C   68     19.471  10.464  13.870  0.00  0.00           C
ATOM   1112  C   ARG C   68     20.286  10.077  12.643  0.00  0.00           C
ATOM   1113  O   ARG C   68     21.469   9.757  12.741  0.00  0.00           O
ATOM   1114  CB  ARG C   68     20.243  11.505  14.685  0.00  0.00           C
ATOM   1165  C   GLU C   71     24.997   9.529  13.871  0.00  0.00           C
ATOM   1166  O   GLU C   71     24.225   9.155  14.757  0.00  0.00           O
ATOM   1202  N   LYS C   73     26.150   6.651  16.361  0.00  0.00           N
ATOM   1203  CA  LYS C   73     26.375   6.571  17.798  0.00  0.00           C
ATOM   1204  C   LYS C   73     26.440   5.124  18.275  0.00  0.00           C
ATOM   1205  O   LYS C   73     25.585   4.301  17.923  0.00  0.00           O
ATOM   1206  CB  LYS C   73     25.246   7.285  18.554  0.00  0.00           C
ATOM   1207  CG  LYS C   73     24.948   8.706  18.090  0.00  0.00           C
ATOM   1208  CD  LYS C   73     23.557   9.125  18.551  0.00  0.00           C
ATOM   1209  CE  LYS C   73     23.115  10.430  17.908  0.00  0.00           C
ATOM   1210  NZ  LYS C   73     21.673  10.722  18.180  0.00  0.00           N
ATOM   1226  C   TRP C   74     26.380   3.234  20.498  0.00  0.00           C
ATOM   1227  O   TRP C   74     25.610   4.153  20.775  0.00  0.00           O
ATOM   1248  N   LEU C   75     26.191   1.988  20.911  0.00  0.00           N
ATOM   1249  CA  LEU C   75     25.052   1.627  21.741  0.00  0.00           C
ATOM   1252  CB  LEU C   75     24.921   0.101  21.806  0.00  0.00           C
ATOM   1253  CG  LEU C   75     25.014  -0.640  20.467  0.00  0.00           C
ATOM   1255  CD2 LEU C   75     23.886  -0.195  19.549  0.00  0.00           C
ATOM   1279  N   GLY C   77     25.122   6.199  23.293  0.00  0.00           N
ATOM   1280  CA  GLY C   77     25.210   7.620  23.013  0.00  0.00           C
ATOM   1594  CA  PRO C   99     14.449   2.796   5.552  0.00  0.00           C
ATOM   1595  C   PRO C   99     15.947   3.047   5.507  0.00  0.00           C
ATOM   1596  O   PRO C   99     16.506   3.713   6.379  0.00  0.00           O
ATOM   1597  CB  PRO C   99     14.043   1.901   6.715  0.00  0.00           C
ATOM   1598  CG  PRO C   99     14.217   0.525   6.139  0.00  0.00           C
ATOM   1599  CD  PRO C   99     13.586   0.675   4.774  0.00  0.00           C
ATOM   1607  N   GLY C  100     16.592   2.501   4.484  0.00  0.00           N
ATOM   1608  CA  GLY C  100     18.023   2.689   4.333  0.00  0.00           C
ATOM   1609  C   GLY C  100     18.894   1.719   5.111  0.00  0.00           C
ATOM   1610  O   GLY C  100     18.474   0.612   5.448  0.00  0.00           O
ATOM   1614  N   GLU C  101     20.118   2.155   5.393  0.00  0.00           N
ATOM   1615  CA  GLU C  101     21.088   1.351   6.123  0.00  0.00           C
ATOM   1616  C   GLU C  101     21.483   2.079   7.403  0.00  0.00           C
ATOM   1629  N   ASP C  102     21.034   1.578   8.550  0.00  0.00           N
ATOM   1633  CB  ASP C  102     20.084   2.803  10.453  0.00  0.00           C
ATOM   1634  CG  ASP C  102     19.456   3.888   9.602  0.00  0.00           C
ATOM   1636  OD2 ASP C  102     18.213   3.905   9.487  0.00  0.00           O
ATOM   1646  SG  CYS C  103     21.193  -1.484  12.486  0.00  0.00           S
ATOM   1814  O   PHE C  115     22.175  -1.172   7.430  0.00  0.00           O
ATOM   1832  CA  GLN C  116     20.173  -2.620   6.181  0.00  0.00           C
ATOM   1833  C   GLN C  116     19.969  -3.485   7.421  0.00  0.00           C
ATOM   1835  CB  GLN C  116     19.346  -3.167   5.010  0.00  0.00           C
ATOM   1836  CG  GLN C  116     17.831  -3.154   5.238  0.00  0.00           C
ATOM   1837  CD  GLN C  116     17.036  -3.669   4.036  0.00  0.00           C
ATOM   1839  NE2 GLN C  116     16.367  -4.812   4.210  0.00  0.00           N
ATOM   1848  N   CYS C  117     19.609  -2.866   8.541  0.00  0.00           N
ATOM   1849  CA  CYS C  117     19.385  -3.630   9.763  0.00  0.00           C
ATOM   1850  C   CYS C  117     18.332  -4.677   9.409  0.00  0.00           C
ATOM   1851  O   CYS C  117     17.342  -4.363   8.751  0.00  0.00           O
ATOM   1852  CB  CYS C  117     18.871  -2.732  10.894  0.00  0.00           C
ATOM   1853  SG  CYS C  117     19.723  -1.130  11.125  0.00  0.00           S
ATOM   1865  OE1 GLU C  118     13.610  -5.272   9.305  0.00  0.00           O
ATOM   2063 CA    CA C  133     16.826   5.613   9.425  0.00  0.00           A
