# Supplementary material for: Computational and Experimental Prediction of Human C-Type Lectin Receptor Druggability
Source: Front Immunol. 2014 Jul 10;5:323. doi: 10.3389/fimmu.2014.00323 (PMC4090677; doi:10.3389/fimmu.2014.00323)
Supplement: Supplementary file 2 [file Data_Sheet2.ZIP › Pockets/Collectin-12/2ox8_pocket_2_ii.pdb]

HEADER	Output of DoGSiteScorer by A. Volkamer
HEADER	Pocket 2 with 48 binding site atoms written.
HEADER	References: 
HEADER	A. Volkamer et al. Analyzing the topology of active sites: on the prediction of pockets and subpockets. J. Chem. Inf. Model. 2010,50(11), 2041-52
HEADER	A. Volkamer et al. Combining global and local measures for structure-based druggability predictions. J. Chem. Inf. Model. 2012,52,360-372
HEADER	Geometric pocket center at  29.83   9.29  12.68 with max radius 7.12
ATOM   1044  CG  LEU C   63     28.494   3.037  14.384  0.00  0.00           C
ATOM   1045  CD1 LEU C   63     28.012   4.171  15.273  0.00  0.00           C
ATOM   1046  CD2 LEU C   63     29.904   3.289  13.895  0.00  0.00           C
ATOM   1151  C   ASN C   70     24.675  10.870  10.664  0.00  0.00           C
ATOM   1152  O   ASN C   70     25.738  11.481  10.599  0.00  0.00           O
ATOM   1164  CA  GLU C   71     24.758  10.839  13.107  0.00  0.00           C
ATOM   1165  C   GLU C   71     24.997   9.529  13.871  0.00  0.00           C
ATOM   1166  O   GLU C   71     24.225   9.155  14.757  0.00  0.00           O
ATOM   1167  CB  GLU C   71     23.880  11.796  13.925  0.00  0.00           C
ATOM   1168  CG  GLU C   71     24.570  12.347  15.168  0.00  0.00           C
ATOM   1178  N   TRP C   72     26.078   8.839  13.522  0.00  0.00           N
ATOM   1179  CA  TRP C   72     26.403   7.551  14.130  0.00  0.00           C
ATOM   1180  C   TRP C   72     26.747   7.577  15.615  0.00  0.00           C
ATOM   1181  O   TRP C   72     27.533   8.403  16.075  0.00  0.00           O
ATOM   1182  CB  TRP C   72     27.527   6.879  13.338  0.00  0.00           C
ATOM   1183  CG  TRP C   72     27.127   6.576  11.920  0.00  0.00           C
ATOM   1184  CD1 TRP C   72     27.161   7.433  10.857  0.00  0.00           C
ATOM   1185  CD2 TRP C   72     26.547   5.358  11.433  0.00  0.00           C
ATOM   1186  NE1 TRP C   72     26.635   6.827   9.741  0.00  0.00           N
ATOM   1187  CE2 TRP C   72     26.250   5.553  10.067  0.00  0.00           C
ATOM   1188  CE3 TRP C   72     26.247   4.121  12.021  0.00  0.00           C
ATOM   1207  CG  LYS C   73     24.948   8.706  18.090  0.00  0.00           C
ATOM   1301  CA  SER C   79     30.244   9.677  19.531  0.00  0.00           C
ATOM   1304  CB  SER C   79     30.383  11.202  19.522  0.00  0.00           C
ATOM   1314  O   PRO C   80     33.992   8.895  15.926  0.00  0.00           O
ATOM   1315  CB  PRO C   80     32.293   6.710  16.449  0.00  0.00           C
ATOM   1316  CG  PRO C   80     31.125   7.472  15.897  0.00  0.00           C
ATOM   1317  CD  PRO C   80     30.428   7.961  17.142  0.00  0.00           C
ATOM   1340  O   TYR C   82     35.612   5.962  15.448  0.00  0.00           O
ATOM   1359  CA  LYS C   83     36.141   6.172  12.742  0.00  0.00           C
ATOM   1362  CB  LYS C   83     35.462   7.307  11.972  0.00  0.00           C
ATOM   1363  CG  LYS C   83     34.731   8.312  12.857  0.00  0.00           C
ATOM   1364  CD  LYS C   83     34.498   9.616  12.115  0.00  0.00           C
ATOM   1365  CE  LYS C   83     34.196  10.754  13.075  0.00  0.00           C
ATOM   1366  NZ  LYS C   83     34.183  12.070  12.382  0.00  0.00           N
ATOM   1399  CG  TRP C   85     32.798   5.069   8.120  0.00  0.00           C
ATOM   1400  CD1 TRP C   85     32.991   6.022   9.079  0.00  0.00           C
ATOM   1401  CD2 TRP C   85     31.543   4.449   8.414  0.00  0.00           C
ATOM   1402  NE1 TRP C   85     31.930   6.038   9.951  0.00  0.00           N
ATOM   1403  CE2 TRP C   85     31.026   5.082   9.567  0.00  0.00           C
ATOM   1405  CZ2 TRP C   85     29.800   4.720  10.131  0.00  0.00           C
ATOM   1407  CH2 TRP C   85     29.097   3.712   9.525  0.00  0.00           C
ATOM   1460  O   GLN C   89     31.529   7.047   5.064  0.00  0.00           O
ATOM   1479  CG  PRO C   90     27.796   7.085   6.997  0.00  0.00           C
ATOM   1480  CD  PRO C   90     29.284   7.153   6.711  0.00  0.00           C
ATOM   1771  CE3 TRP C  112     32.965   2.570  12.005  0.00  0.00           C
ATOM   1773  CZ3 TRP C  112     33.261   3.371  13.101  0.00  0.00           C
ATOM   1774  CH2 TRP C  112     34.414   3.143  13.873  0.00  0.00           C
