# Supplementary material for: Computational and Experimental Prediction of Human C-Type Lectin Receptor Druggability
Source: Front Immunol. 2014 Jul 10;5:323. doi: 10.3389/fimmu.2014.00323 (PMC4090677; doi:10.3389/fimmu.2014.00323)
Supplement: Supplementary file 2 [file Data_Sheet2.ZIP › Pockets/Collectin-12/2ox8_pocket_3_ii.pdb]

HEADER	Output of DoGSiteScorer by A. Volkamer
HEADER	Pocket 5 with 36 binding site atoms written.
HEADER	References: 
HEADER	A. Volkamer et al. Analyzing the topology of active sites: on the prediction of pockets and subpockets. J. Chem. Inf. Model. 2010,50(11), 2041-52
HEADER	A. Volkamer et al. Combining global and local measures for structure-based druggability predictions. J. Chem. Inf. Model. 2012,52,360-372
HEADER	Geometric pocket center at  17.85  -0.90   1.48 with max radius 6.23
ATOM   1516  C   TRP C   93     20.586   2.643   0.449  0.00  0.00           C
ATOM   1517  O   TRP C   93     20.191   2.163   1.516  0.00  0.00           O
ATOM   1518  CB  TRP C   93     22.858   1.907  -0.311  0.00  0.00           C
ATOM   1520  CD1 TRP C   93     21.671   0.697  -2.232  0.00  0.00           C
ATOM   1538  N   GLY C   94     19.792   2.827  -0.599  0.00  0.00           N
ATOM   1539  CA  GLY C   94     18.394   2.459  -0.541  0.00  0.00           C
ATOM   1540  C   GLY C   94     17.516   3.451   0.199  0.00  0.00           C
ATOM   1541  O   GLY C   94     16.381   3.127   0.533  0.00  0.00           O
ATOM   1570  CA  HIS C   97     13.264   2.250  -1.698  0.00  0.00           C
ATOM   1571  C   HIS C   97     13.156   1.544  -0.349  0.00  0.00           C
ATOM   1572  O   HIS C   97     12.752   0.380  -0.282  0.00  0.00           O
ATOM   1573  CB  HIS C   97     13.795   1.260  -2.737  0.00  0.00           C
ATOM   1586  N   GLY C   98     13.516   2.246   0.721  0.00  0.00           N
ATOM   1587  CA  GLY C   98     13.447   1.642   2.036  0.00  0.00           C
ATOM   1588  C   GLY C   98     13.926   2.551   3.147  0.00  0.00           C
ATOM   1589  O   GLY C   98     14.222   3.723   2.911  0.00  0.00           O
ATOM   1593  N   PRO C   99     14.002   2.035   4.382  0.00  0.00           N
ATOM   1594  CA  PRO C   99     14.449   2.796   5.552  0.00  0.00           C
ATOM   1595  C   PRO C   99     15.947   3.047   5.507  0.00  0.00           C
ATOM   1598  CG  PRO C   99     14.217   0.525   6.139  0.00  0.00           C
ATOM   1599  CD  PRO C   99     13.586   0.675   4.774  0.00  0.00           C
ATOM   1607  N   GLY C  100     16.592   2.501   4.484  0.00  0.00           N
ATOM   1608  CA  GLY C  100     18.023   2.689   4.333  0.00  0.00           C
ATOM   1609  C   GLY C  100     18.894   1.719   5.111  0.00  0.00           C
ATOM   1610  O   GLY C  100     18.474   0.612   5.448  0.00  0.00           O
ATOM   1614  N   GLU C  101     20.118   2.155   5.393  0.00  0.00           N
ATOM   1615  CA  GLU C  101     21.088   1.351   6.123  0.00  0.00           C
ATOM   1618  CB  GLU C  101     22.326   1.120   5.245  0.00  0.00           C
ATOM   1619  CG  GLU C  101     21.996   0.541   3.872  0.00  0.00           C
ATOM   1620  CD  GLU C  101     23.210   0.386   2.972  0.00  0.00           C
ATOM   1622  OE2 GLU C  101     23.534  -0.767   2.599  0.00  0.00           O
ATOM   1832  CA  GLN C  116     20.173  -2.620   6.181  0.00  0.00           C
ATOM   1835  CB  GLN C  116     19.346  -3.167   5.010  0.00  0.00           C
ATOM   1836  CG  GLN C  116     17.831  -3.154   5.238  0.00  0.00           C
ATOM   1837  CD  GLN C  116     17.036  -3.669   4.036  0.00  0.00           C
ATOM   1838  OE1 GLN C  116     17.024  -3.047   2.969  0.00  0.00           O
