# Supplementary material for: Computational and Experimental Prediction of Human C-Type Lectin Receptor Druggability
Source: Front Immunol. 2014 Jul 10;5:323. doi: 10.3389/fimmu.2014.00323 (PMC4090677; doi:10.3389/fimmu.2014.00323)
Supplement: Supplementary file 2 [file Data_Sheet2.ZIP › Pockets/Collectin-12/2ox8_receptor.pdb]

HEADER    SUGAR BINDING PROTEIN                                       
REMARK  99                                                                      
REMARK  99 MOE v2013.08 (Chemical Computing Group Inc.) Wed Apr 09 17:59:42 2014
HELIX    1   1 PHE C  628  ASP C  637  1               Generated by MOE   10
HELIX    2   2 ARG C  648  LYS C  656  1               Generated by MOE    9
SHEET    1       LYS C 612  PHE C 614                  Generated by MOE
SHEET    2       LYS C 617  PHE C 621                  Generated by MOE
SHEET    3       HIS C 641  LEU C 642                  Generated by MOE
SHEET    4       HIS C 664  THR C 669                  Generated by MOE
SHEET    5       LYS C 678  TRP C 679                  Generated by MOE
SHEET    6       CYS C 708  LEU C 711                  Generated by MOE
SHEET    7       TRP C 717  TRP C 717                  Generated by MOE
SHEET    8       ASN C 718  PHE C 720                  Generated by MOE
SHEET    9       ILE C 729  ASP C 733                  Generated by MOE
SSBOND   1 CYS C  607    CYS C  618			     1555   1555  2.04
SSBOND   2 CYS C  635    CYS C  730			     1555   1555  2.04
SSBOND   3 CYS C  708    CYS C  722			     1555   1555  2.03
ATOM      1  CH3 ACE C 605      44.408 -12.622  31.113  1.00  0.00           C  
ATOM      2  C   ACE C 605      43.616 -13.894  31.336  1.00  0.00           C  
ATOM      3  O   ACE C 605      44.194 -14.926  31.711  1.00  0.00           O  
ATOM      4 HH31 ACE C 605      45.228 -12.584  31.826  1.00  0.00           H  
ATOM      5 HH32 ACE C 605      44.799 -12.620  30.096  1.00  0.00           H  
ATOM      6 HH33 ACE C 605      43.747 -11.771  31.258  1.00  0.00           H  
ATOM      7  N   SER C 606      42.311 -13.829  31.109  1.00 37.51           N  
ATOM      8  CA  SER C 606      41.422 -15.011  31.291  1.00 37.19           C  
ATOM      9  C   SER C 606      39.975 -14.653  30.961  1.00 36.72           C  
ATOM     10  O   SER C 606      39.328 -13.903  31.708  1.00 36.64           O  
ATOM     11  CB  SER C 606      41.514 -15.514  32.735  1.00 37.81           C  
ATOM     12  OG  SER C 606      40.743 -16.691  32.920  1.00 39.38           O  
ATOM     13  H   SER C 606      41.913 -12.963  30.807  1.00 37.51           H  
ATOM     14  HA  SER C 606      41.751 -15.797  30.612  1.00 37.19           H  
ATOM     15  HB2 SER C 606      41.143 -14.739  33.406  1.00 37.81           H  
ATOM     16  HB3 SER C 606      42.556 -15.732  32.971  1.00 37.81           H  
ATOM     17  HG  SER C 606      40.834 -16.956  33.838  1.00 39.38           H  
ATOM     18  N   CYS C 607      39.474 -15.190  29.850  1.00 36.02           N  
ATOM     19  CA  CYS C 607      38.104 -14.947  29.404  1.00 33.82           C  
ATOM     20  C   CYS C 607      37.347 -16.263  29.286  1.00 32.62           C  
ATOM     21  O   CYS C 607      37.950 -17.331  29.209  1.00 32.55           O  
ATOM     22  CB  CYS C 607      38.087 -14.265  28.034  1.00 33.87           C  
ATOM     23  SG  CYS C 607      38.675 -12.542  27.955  1.00 36.21           S  
ATOM     24  H   CYS C 607      40.066 -15.790  29.292  1.00 36.02           H  
ATOM     25  HA  CYS C 607      37.629 -14.300  30.142  1.00 33.82           H  
ATOM     26  HB2 CYS C 607      37.058 -14.277  27.674  1.00 33.87           H  
ATOM     27  HB3 CYS C 607      38.712 -14.856  27.365  1.00 33.87           H  
ATOM     28  N   PRO C 608      36.005 -16.202  29.267  1.00 32.07           N  
ATOM     29  CA  PRO C 608      35.207 -17.426  29.147  1.00 31.12           C  
ATOM     30  C   PRO C 608      35.640 -18.185  27.897  1.00 29.88           C  
ATOM     31  O   PRO C 608      35.992 -17.578  26.887  1.00 30.21           O  
ATOM     32  CB  PRO C 608      33.781 -16.894  29.029  1.00 31.19           C  
ATOM     33  CG  PRO C 608      33.830 -15.630  29.833  1.00 31.52           C  
ATOM     34  CD  PRO C 608      35.138 -15.018  29.400  1.00 31.65           C  
ATOM     35  HA  PRO C 608      35.314 -18.123  29.978  1.00 31.12           H  
ATOM     36  HB2 PRO C 608      33.063 -17.598  29.448  1.00 31.19           H  
ATOM     37  HB3 PRO C 608      33.524 -16.688  27.989  1.00 31.19           H  
ATOM     38  HG2 PRO C 608      33.831 -15.843  30.902  1.00 31.52           H  
ATOM     39  HG3 PRO C 608      32.992 -14.977  29.593  1.00 31.52           H  
ATOM     40  HD2 PRO C 608      35.033 -14.495  28.449  1.00 31.65           H  
ATOM     41  HD3 PRO C 608      35.521 -14.329  30.153  1.00 31.65           H  
ATOM     42  N   PRO C 609      35.629 -19.525  27.948  1.00 28.86           N  
ATOM     43  CA  PRO C 609      36.043 -20.274  26.759  1.00 28.02           C  
ATOM     44  C   PRO C 609      35.333 -19.788  25.499  1.00 28.12           C  
ATOM     45  O   PRO C 609      34.122 -19.544  25.501  1.00 28.00           O  
ATOM     46  CB  PRO C 609      35.713 -21.721  27.125  1.00 28.01           C  
ATOM     47  CG  PRO C 609      34.645 -21.590  28.165  1.00 28.19           C  
ATOM     48  CD  PRO C 609      35.101 -20.425  28.984  1.00 27.86           C  
ATOM     49  HA  PRO C 609      37.097 -20.145  26.512  1.00 28.02           H  
ATOM     50  HB2 PRO C 609      36.588 -22.229  27.530  1.00 28.01           H  
ATOM     51  HB3 PRO C 609      35.345 -22.267  26.257  1.00 28.01           H  
ATOM     52  HG2 PRO C 609      34.578 -22.493  28.772  1.00 28.19           H  
ATOM     53  HG3 PRO C 609      33.677 -21.389  27.706  1.00 28.19           H  
ATOM     54  HD2 PRO C 609      34.272 -19.968  29.524  1.00 27.86           H  
ATOM     55  HD3 PRO C 609      35.878 -20.717  29.692  1.00 27.86           H  
ATOM     56  N   HIS C 610      36.106 -19.643  24.430  1.00 27.40           N  
ATOM     57  CA  HIS C 610      35.594 -19.162  23.152  1.00 28.12           C  
ATOM     58  C   HIS C 610      35.362 -17.662  23.212  1.00 28.05           C  
ATOM     59  O   HIS C 610      34.395 -17.146  22.654  1.00 28.77           O  
ATOM     60  CB  HIS C 610      34.304 -19.888  22.760  1.00 27.46           C  
ATOM     61  CG  HIS C 610      34.521 -21.301  22.316  1.00 28.50           C  
ATOM     62  CD2 HIS C 610      33.483 -22.180  22.091  1.00 28.87           C  
ATOM     63  ND1 HIS C 610      35.659 -21.988  22.052  1.00 28.37           N  
ATOM     64  NE2 HIS C 610      33.972 -23.347  21.709  1.00 28.96           N  
ATOM     65  CE1 HIS C 610      35.289 -23.257  21.676  1.00 29.18           C  
ATOM     66  H   HIS C 610      37.086 -19.874  24.504  1.00 27.40           H  
ATOM     67  HA  HIS C 610      36.341 -19.375  22.387  1.00 28.12           H  
ATOM     68  HB2 HIS C 610      33.834 -19.339  21.944  1.00 27.46           H  
ATOM     69  HB3 HIS C 610      33.638 -19.897  23.623  1.00 27.46           H  
ATOM     70  HD2 HIS C 610      32.435 -21.951  22.209  1.00 28.87           H  
ATOM     71  HE2 HIS C 610      33.393 -24.225  21.464  1.00 28.96           H  
ATOM     72  HE1 HIS C 610      35.922 -24.000  21.417  1.00 29.18           H  
ATOM     73  N   TRP C 611      36.261 -16.977  23.913  1.00 27.95           N  
ATOM     74  CA  TRP C 611      36.227 -15.521  24.047  1.00 28.59           C  
ATOM     75  C   TRP C 611      37.658 -15.005  23.954  1.00 29.00           C  
ATOM     76  O   TRP C 611      38.594 -15.632  24.460  1.00 29.07           O  
ATOM     77  CB  TRP C 611      35.596 -15.102  25.378  1.00 27.30           C  
ATOM     78  CG  TRP C 611      34.099 -15.176  25.371  1.00 26.52           C  
ATOM     79  CD1 TRP C 611      33.334 -16.305  25.337  1.00 26.64           C  
ATOM     80  CD2 TRP C 611      33.185 -14.071  25.379  1.00 26.16           C  
ATOM     81  NE1 TRP C 611      31.999 -15.975  25.324  1.00 27.14           N  
ATOM     82  CE2 TRP C 611      31.878 -14.609  25.351  1.00 26.24           C  
ATOM     83  CE3 TRP C 611      33.343 -12.678  25.409  1.00 26.70           C  
ATOM     84  CZ2 TRP C 611      30.733 -13.804  25.352  1.00 26.38           C  
ATOM     85  CZ3 TRP C 611      32.201 -11.872  25.410  1.00 27.16           C  
ATOM     86  CH2 TRP C 611      30.912 -12.441  25.382  1.00 27.09           C  
ATOM     87  H   TRP C 611      37.002 -17.485  24.374  1.00 27.95           H  
ATOM     88  HA  TRP C 611      35.614 -15.095  23.253  1.00 28.59           H  
ATOM     89  HB2 TRP C 611      35.891 -14.074  25.594  1.00 27.30           H  
ATOM     90  HB3 TRP C 611      35.971 -15.759  26.162  1.00 27.30           H  
ATOM     91  HD1 TRP C 611      33.721 -17.313  25.323  1.00 26.64           H  
ATOM     92  HE1 TRP C 611      31.233 -16.631  25.299  1.00 27.14           H  
ATOM     93  HE3 TRP C 611      34.328 -12.236  25.432  1.00 26.70           H  
ATOM     94  HZ2 TRP C 611      29.743 -14.239  25.330  1.00 26.38           H  
ATOM     95  HZ3 TRP C 611      32.307 -10.797  25.432  1.00 27.16           H  
ATOM     96  HH2 TRP C 611      30.047 -11.793  25.384  1.00 27.09           H  
ATOM     97  N   LYS C 612      37.835 -13.861  23.306  1.00 29.23           N  
ATOM     98  CA  LYS C 612      39.173 -13.317  23.132  1.00 29.71           C  
ATOM     99  C   LYS C 612      39.612 -12.340  24.203  1.00 29.96           C  
ATOM    100  O   LYS C 612      38.820 -11.552  24.718  1.00 29.90           O  
ATOM    101  CB  LYS C 612      39.294 -12.676  21.752  1.00 29.44           C  
ATOM    102  CG  LYS C 612      38.829 -13.606  20.653  1.00 30.08           C  
ATOM    103  CD  LYS C 612      39.571 -13.391  19.357  1.00 31.42           C  
ATOM    104  CE  LYS C 612      39.030 -14.338  18.303  1.00 32.40           C  
ATOM    105  NZ  LYS C 612      38.918 -15.722  18.847  1.00 32.81           N1+
ATOM    106  H   LYS C 612      37.038 -13.365  22.933  1.00 29.23           H  
ATOM    107  HA  LYS C 612      39.849 -14.166  23.227  1.00 29.71           H  
ATOM    108  HB2 LYS C 612      40.338 -12.417  21.575  1.00 29.44           H  
ATOM    109  HB3 LYS C 612      38.686 -11.773  21.729  1.00 29.44           H  
ATOM    110  HG2 LYS C 612      37.766 -13.438  20.480  1.00 30.08           H  
ATOM    111  HG3 LYS C 612      38.985 -14.635  20.978  1.00 30.08           H  
ATOM    112  HD2 LYS C 612      40.633 -13.584  19.509  1.00 31.42           H  
ATOM    113  HD3 LYS C 612      39.432 -12.362  19.025  1.00 31.42           H  
ATOM    114  HE2 LYS C 612      39.703 -14.343  17.447  1.00 32.40           H  
ATOM    115  HE3 LYS C 612      38.044 -13.997  17.988  1.00 32.40           H  
ATOM    116  HZ1 LYS C 612      39.829 -16.044  19.140  1.00 32.81           H  
ATOM    117  HZ2 LYS C 612      38.289 -15.724  19.637  1.00 32.81           H  
ATOM    118  HZ3 LYS C 612      38.559 -16.337  18.130  1.00 32.81           H  
ATOM    119  N   ASN C 613      40.896 -12.419  24.531  1.00 30.33           N  
ATOM    120  CA  ASN C 613      41.499 -11.569  25.539  1.00 30.41           C  
ATOM    121  C   ASN C 613      42.196 -10.389  24.887  1.00 31.28           C  
ATOM    122  O   ASN C 613      43.021 -10.553  23.988  1.00 31.36           O  
ATOM    123  CB  ASN C 613      42.505 -12.382  26.369  1.00 30.82           C  
ATOM    124  CG  ASN C 613      43.418 -11.506  27.219  1.00 30.76           C  
ATOM    125  ND2 ASN C 613      44.341 -10.869  26.711  1.00 29.11           N  
ATOM    126  OD1 ASN C 613      43.158 -11.471  28.521  1.00 31.68           O  
ATOM    127  H   ASN C 613      41.476 -13.097  24.058  1.00 30.33           H  
ATOM    128  HA  ASN C 613      40.716 -11.191  26.195  1.00 30.41           H  
ATOM    129  HB2 ASN C 613      43.121 -12.970  25.691  1.00 30.82           H  
ATOM    130  HB3 ASN C 613      41.951 -13.050  27.030  1.00 30.82           H  
ATOM    131 HD21 ASN C 613      44.935 -10.292  27.291  1.00 29.11           H  
ATOM    132 HD22 ASN C 613      44.505 -10.922  25.716  1.00 29.11           H  
ATOM    133  N   PHE C 614      41.839  -9.194  25.334  1.00 32.22           N  
ATOM    134  CA  PHE C 614      42.451  -7.981  24.830  1.00 33.39           C  
ATOM    135  C   PHE C 614      42.137  -6.874  25.815  1.00 33.94           C  
ATOM    136  O   PHE C 614      41.079  -6.246  25.743  1.00 34.77           O  
ATOM    137  CB  PHE C 614      41.915  -7.619  23.445  1.00 33.85           C  
ATOM    138  CG  PHE C 614      42.718  -6.552  22.755  1.00 34.92           C  
ATOM    139  CD1 PHE C 614      44.064  -6.764  22.456  1.00 35.95           C  
ATOM    140  CD2 PHE C 614      42.147  -5.329  22.431  1.00 34.88           C  
ATOM    141  CE1 PHE C 614      44.829  -5.773  21.845  1.00 35.13           C  
ATOM    142  CE2 PHE C 614      42.901  -4.332  21.820  1.00 35.95           C  
ATOM    143  CZ  PHE C 614      44.247  -4.556  21.527  1.00 36.23           C  
ATOM    144  H   PHE C 614      41.123  -9.128  26.044  1.00 32.22           H  
ATOM    145  HA  PHE C 614      43.526  -8.123  24.729  1.00 33.39           H  
ATOM    146  HB2 PHE C 614      40.890  -7.266  23.552  1.00 33.85           H  
ATOM    147  HB3 PHE C 614      41.928  -8.516  22.825  1.00 33.85           H  
ATOM    148  HD1 PHE C 614      44.519  -7.712  22.700  1.00 35.95           H  
ATOM    149  HD2 PHE C 614      41.105  -5.151  22.653  1.00 34.88           H  
ATOM    150  HE1 PHE C 614      45.871  -5.952  21.621  1.00 35.13           H  
ATOM    151  HE2 PHE C 614      42.445  -3.384  21.574  1.00 35.95           H  
ATOM    152  HZ  PHE C 614      44.834  -3.782  21.054  1.00 36.23           H  
ATOM    153  N   THR C 615      43.067  -6.657  26.743  1.00 34.22           N  
ATOM    154  CA  THR C 615      42.930  -5.640  27.776  1.00 33.23           C  
ATOM    155  C   THR C 615      41.941  -6.145  28.818  1.00 32.87           C  
ATOM    156  O   THR C 615      41.930  -7.332  29.136  1.00 32.79           O  
ATOM    157  CB  THR C 615      42.440  -4.297  27.181  1.00 32.52           C  
ATOM    158  OG1 THR C 615      43.305  -3.915  26.108  1.00 32.91           O  
ATOM    159  CG2 THR C 615      42.469  -3.198  28.229  1.00 33.53           C  
ATOM    160  H   THR C 615      43.904  -7.222  26.730  1.00 34.22           H  
ATOM    161  HA  THR C 615      43.903  -5.457  28.233  1.00 33.23           H  
ATOM    162  HB  THR C 615      41.417  -4.430  26.830  1.00 32.52           H  
ATOM    163 HG21 THR C 615      41.829  -3.477  29.065  1.00 33.53           H  
ATOM    164 HG22 THR C 615      43.491  -3.061  28.583  1.00 33.53           H  
ATOM    165 HG23 THR C 615      42.110  -2.268  27.790  1.00 33.53           H  
ATOM    166  HG1 THR C 615      43.277  -4.614  25.450  1.00 32.91           H  
ATOM    167  N   ASP C 616      41.118  -5.244  29.340  1.00 32.93           N  
ATOM    168  CA  ASP C 616      40.127  -5.587  30.349  1.00 32.54           C  
ATOM    169  C   ASP C 616      38.817  -5.964  29.673  1.00 32.61           C  
ATOM    170  O   ASP C 616      37.743  -5.870  30.274  1.00 33.26           O  
ATOM    171  CB  ASP C 616      39.918  -4.395  31.284  1.00 32.74           C  
ATOM    172  CG  ASP C 616      39.451  -3.150  30.546  1.00 32.75           C  
ATOM    173  OD1 ASP C 616      39.904  -2.935  29.402  1.00 31.74           O  
ATOM    174  OD2 ASP C 616      38.642  -2.379  31.113  1.00 31.79           O1-
ATOM    175  H   ASP C 616      41.180  -4.287  29.024  1.00 32.93           H  
ATOM    176  HA  ASP C 616      40.479  -6.439  30.932  1.00 32.54           H  
ATOM    177  HB2 ASP C 616      40.861  -4.172  31.783  1.00 32.74           H  
ATOM    178  HB3 ASP C 616      39.167  -4.662  32.029  1.00 32.74           H  
ATOM    179  N   LYS C 617      38.908  -6.397  28.421  1.00 31.58           N  
ATOM    180  CA  LYS C 617      37.722  -6.775  27.669  1.00 31.25           C  
ATOM    181  C   LYS C 617      37.830  -8.172  27.078  1.00 30.83           C  
ATOM    182  O   LYS C 617      38.926  -8.684  26.842  1.00 30.29           O  
ATOM    183  CB  LYS C 617      37.471  -5.773  26.542  1.00 31.34           C  
ATOM    184  CG  LYS C 617      37.219  -4.349  27.011  1.00 31.07           C  
ATOM    185  CD  LYS C 617      37.109  -3.398  25.825  1.00 31.19           C  
ATOM    186  CE  LYS C 617      36.788  -1.980  26.271  1.00 30.60           C  
ATOM    187  NZ  LYS C 617      37.879  -1.401  27.091  1.00 31.60           N1+
ATOM    188  H   LYS C 617      39.816  -6.464  27.983  1.00 31.58           H  
ATOM    189  HA  LYS C 617      36.888  -6.771  28.371  1.00 31.25           H  
ATOM    190  HB2 LYS C 617      36.599  -6.105  25.979  1.00 31.34           H  
ATOM    191  HB3 LYS C 617      38.344  -5.768  25.890  1.00 31.34           H  
ATOM    192  HG2 LYS C 617      38.046  -4.032  27.646  1.00 31.07           H  
ATOM    193  HG3 LYS C 617      36.290  -4.319  27.580  1.00 31.07           H  
ATOM    194  HD2 LYS C 617      36.317  -3.748  25.165  1.00 31.19           H  
ATOM    195  HD3 LYS C 617      38.056  -3.393  25.287  1.00 31.19           H  
ATOM    196  HE2 LYS C 617      35.872  -1.993  26.861  1.00 30.60           H  
ATOM    197  HE3 LYS C 617      36.642  -1.357  25.388  1.00 30.60           H  
ATOM    198  HZ1 LYS C 617      38.022  -1.972  27.912  1.00 31.60           H  
ATOM    199  HZ2 LYS C 617      38.731  -1.373  26.548  1.00 31.60           H  
ATOM    200  HZ3 LYS C 617      37.629  -0.464  27.372  1.00 31.60           H  
ATOM    201  N   CYS C 618      36.673  -8.784  26.856  1.00 30.21           N  
ATOM    202  CA  CYS C 618      36.593 -10.112  26.274  1.00 29.59           C  
ATOM    203  C   CYS C 618      35.650 -10.022  25.082  1.00 28.17           C  
ATOM    204  O   CYS C 618      34.561  -9.460  25.180  1.00 26.51           O  
ATOM    205  CB  CYS C 618      36.055 -11.121  27.291  1.00 31.76           C  
ATOM    206  SG  CYS C 618      37.138 -11.443  28.724  1.00 35.79           S  
ATOM    207  H   CYS C 618      35.816  -8.308  27.101  1.00 30.21           H  
ATOM    208  HA  CYS C 618      37.584 -10.450  25.968  1.00 29.59           H  
ATOM    209  HB2 CYS C 618      35.892 -12.065  26.772  1.00 31.76           H  
ATOM    210  HB3 CYS C 618      35.104 -10.744  27.666  1.00 31.76           H  
ATOM    211  N   TYR C 619      36.075 -10.574  23.956  1.00 27.59           N  
ATOM    212  CA  TYR C 619      35.269 -10.535  22.750  1.00 26.67           C  
ATOM    213  C   TYR C 619      34.781 -11.922  22.352  1.00 26.02           C  
ATOM    214  O   TYR C 619      35.339 -12.939  22.769  1.00 25.73           O  
ATOM    215  CB  TYR C 619      36.078  -9.916  21.611  1.00 26.91           C  
ATOM    216  CG  TYR C 619      36.742  -8.605  21.981  1.00 28.30           C  
ATOM    217  CD1 TYR C 619      37.774  -8.561  22.925  1.00 27.31           C  
ATOM    218  CD2 TYR C 619      36.333  -7.406  21.394  1.00 29.18           C  
ATOM    219  CE1 TYR C 619      38.381  -7.361  23.274  1.00 27.87           C  
ATOM    220  CE2 TYR C 619      36.936  -6.197  21.736  1.00 30.00           C  
ATOM    221  CZ  TYR C 619      37.958  -6.181  22.677  1.00 30.14           C  
ATOM    222  OH  TYR C 619      38.552  -4.987  23.020  1.00 30.31           O  
ATOM    223  H   TYR C 619      36.976 -11.031  23.936  1.00 27.59           H  
ATOM    224  HA  TYR C 619      34.389  -9.922  22.951  1.00 26.67           H  
ATOM    225  HB2 TYR C 619      35.409  -9.739  20.768  1.00 26.91           H  
ATOM    226  HB3 TYR C 619      36.853 -10.624  21.315  1.00 26.91           H  
ATOM    227  HD1 TYR C 619      38.105  -9.477  23.390  1.00 27.31           H  
ATOM    228  HD2 TYR C 619      35.538  -7.415  20.663  1.00 29.18           H  
ATOM    229  HE1 TYR C 619      39.175  -7.347  24.006  1.00 27.87           H  
ATOM    230  HE2 TYR C 619      36.609  -5.278  21.273  1.00 30.00           H  
ATOM    231  HH  TYR C 619      37.981  -4.218  22.958  1.00 30.31           H  
ATOM    232  N   TYR C 620      33.729 -11.951  21.547  1.00 25.66           N  
ATOM    233  CA  TYR C 620      33.156 -13.200  21.078  1.00 25.19           C  
ATOM    234  C   TYR C 620      32.759 -13.052  19.622  1.00 26.72           C  
ATOM    235  O   TYR C 620      31.866 -12.270  19.289  1.00 26.58           O  
ATOM    236  CB  TYR C 620      31.926 -13.565  21.905  1.00 23.92           C  
ATOM    237  CG  TYR C 620      31.256 -14.841  21.459  1.00 22.11           C  
ATOM    238  CD1 TYR C 620      31.830 -16.080  21.723  1.00 19.47           C  
ATOM    239  CD2 TYR C 620      30.057 -14.807  20.745  1.00 22.15           C  
ATOM    240  CE1 TYR C 620      31.226 -17.254  21.287  1.00 19.20           C  
ATOM    241  CE2 TYR C 620      29.449 -15.977  20.305  1.00 20.44           C  
ATOM    242  CZ  TYR C 620      30.038 -17.193  20.579  1.00 18.56           C  
ATOM    243  OH  TYR C 620      29.435 -18.349  20.146  1.00 17.90           O  
ATOM    244  H   TYR C 620      33.314 -11.080  21.251  1.00 25.66           H  
ATOM    245  HA  TYR C 620      33.898 -13.992  21.184  1.00 25.19           H  
ATOM    246  HB2 TYR C 620      31.206 -12.751  21.826  1.00 23.92           H  
ATOM    247  HB3 TYR C 620      32.232 -13.681  22.945  1.00 23.92           H  
ATOM    248  HD1 TYR C 620      32.756 -16.130  22.274  1.00 19.47           H  
ATOM    249  HD2 TYR C 620      29.594 -13.856  20.532  1.00 22.15           H  
ATOM    250  HE1 TYR C 620      31.683 -18.209  21.501  1.00 19.20           H  
ATOM    251  HE2 TYR C 620      28.522 -15.934  19.751  1.00 20.44           H  
ATOM    252  HH  TYR C 620      29.898 -19.158  20.372  1.00 17.90           H  
ATOM    253  N   PHE C 621      33.440 -13.795  18.756  1.00 27.89           N  
ATOM    254  CA  PHE C 621      33.155 -13.765  17.329  1.00 30.12           C  
ATOM    255  C   PHE C 621      32.231 -14.934  17.031  1.00 31.65           C  
ATOM    256  O   PHE C 621      32.663 -16.083  16.971  1.00 31.63           O  
ATOM    257  CB  PHE C 621      34.454 -13.883  16.530  1.00 29.87           C  
ATOM    258  CG  PHE C 621      35.411 -12.751  16.778  1.00 30.71           C  
ATOM    259  CD1 PHE C 621      36.026 -12.600  18.020  1.00 29.88           C  
ATOM    260  CD2 PHE C 621      35.665 -11.807  15.785  1.00 30.67           C  
ATOM    261  CE1 PHE C 621      36.874 -11.528  18.270  1.00 28.31           C  
ATOM    262  CE2 PHE C 621      36.513 -10.731  16.031  1.00 30.29           C  
ATOM    263  CZ  PHE C 621      37.118 -10.593  17.278  1.00 28.72           C  
ATOM    264  H   PHE C 621      34.174 -14.399  19.098  1.00 27.89           H  
ATOM    265  HA  PHE C 621      32.681 -12.826  17.044  1.00 30.12           H  
ATOM    266  HB2 PHE C 621      34.207 -13.900  15.469  1.00 29.87           H  
ATOM    267  HB3 PHE C 621      34.946 -14.816  16.805  1.00 29.87           H  
ATOM    268  HD1 PHE C 621      35.841 -13.326  18.797  1.00 29.88           H  
ATOM    269  HD2 PHE C 621      35.201 -11.911  14.816  1.00 30.67           H  
ATOM    270  HE1 PHE C 621      37.342 -11.424  19.238  1.00 28.31           H  
ATOM    271  HE2 PHE C 621      36.702 -10.003  15.255  1.00 30.29           H  
ATOM    272  HZ  PHE C 621      37.775  -9.758  17.470  1.00 28.72           H  
ATOM    273  N   SER C 622      30.951 -14.624  16.851  1.00 33.72           N  
ATOM    274  CA  SER C 622      29.934 -15.636  16.599  1.00 35.51           C  
ATOM    275  C   SER C 622      30.265 -16.651  15.513  1.00 36.13           C  
ATOM    276  O   SER C 622      31.329 -16.619  14.899  1.00 35.87           O  
ATOM    277  CB  SER C 622      28.600 -14.968  16.267  1.00 35.24           C  
ATOM    278  OG  SER C 622      28.642 -14.329  15.005  1.00 37.12           O  
ATOM    279  H   SER C 622      30.674 -13.653  16.889  1.00 33.72           H  
ATOM    280  HA  SER C 622      29.884 -16.205  17.528  1.00 35.51           H  
ATOM    281  HB2 SER C 622      28.375 -14.226  17.033  1.00 35.24           H  
ATOM    282  HB3 SER C 622      27.818 -15.727  16.255  1.00 35.24           H  
ATOM    283  HG  SER C 622      29.337 -13.667  15.037  1.00 37.12           H  
ATOM    284  N   VAL C 623      29.317 -17.555  15.296  1.00 37.95           N  
ATOM    285  CA  VAL C 623      29.434 -18.612  14.305  1.00 39.14           C  
ATOM    286  C   VAL C 623      28.218 -18.550  13.400  1.00 40.25           C  
ATOM    287  O   VAL C 623      28.341 -18.591  12.177  1.00 41.15           O  
ATOM    288  CB  VAL C 623      29.491 -19.994  14.981  1.00 38.76           C  
ATOM    289  CG1 VAL C 623      29.201 -21.089  13.967  1.00 39.53           C  
ATOM    290  CG2 VAL C 623      30.860 -20.199  15.613  1.00 38.88           C  
ATOM    291  H   VAL C 623      28.472 -17.506  15.849  1.00 37.95           H  
ATOM    292  HA  VAL C 623      30.352 -18.472  13.734  1.00 39.14           H  
ATOM    293  HB  VAL C 623      28.731 -20.043  15.761  1.00 38.76           H  
ATOM    294 HG11 VAL C 623      28.212 -20.934  13.536  1.00 39.53           H  
ATOM    295 HG12 VAL C 623      29.951 -21.059  13.176  1.00 39.53           H  
ATOM    296 HG13 VAL C 623      29.234 -22.060  14.462  1.00 39.53           H  
ATOM    297 HG21 VAL C 623      31.628 -20.151  14.840  1.00 38.88           H  
ATOM    298 HG22 VAL C 623      31.039 -19.417  16.351  1.00 38.88           H  
ATOM    299 HG23 VAL C 623      30.894 -21.173  16.099  1.00 38.88           H  
ATOM    300  N   GLU C 624      27.040 -18.459  14.011  1.00 41.50           N  
ATOM    301  CA  GLU C 624      25.801 -18.370  13.252  1.00 42.67           C  
ATOM    302  C   GLU C 624      25.476 -16.908  13.035  1.00 42.99           C  
ATOM    303  O   GLU C 624      25.714 -16.069  13.910  1.00 43.46           O  
ATOM    304  CB  GLU C 624      24.652 -19.060  13.991  1.00 43.17           C  
ATOM    305  CG  GLU C 624      24.826 -20.564  14.077  1.00 45.03           C  
ATOM    306  CD  GLU C 624      25.207 -21.173  12.736  1.00 45.65           C  
ATOM    307  OE1 GLU C 624      24.361 -21.171  11.814  1.00 46.41           O  
ATOM    308  OE2 GLU C 624      26.357 -21.642  12.602  1.00 44.84           O1-
ATOM    309  H   GLU C 624      27.005 -18.452  15.020  1.00 41.50           H  
ATOM    310  HA  GLU C 624      25.928 -18.875  12.294  1.00 42.67           H  
ATOM    311  HB2 GLU C 624      23.722 -18.848  13.465  1.00 43.17           H  
ATOM    312  HB3 GLU C 624      24.598 -18.658  15.002  1.00 43.17           H  
ATOM    313  HG2 GLU C 624      23.889 -21.008  14.411  1.00 45.03           H  
ATOM    314  HG3 GLU C 624      25.612 -20.787  14.800  1.00 45.03           H  
ATOM    315  N   LYS C 625      24.939 -16.609  11.860  1.00 42.35           N  
ATOM    316  CA  LYS C 625      24.597 -15.242  11.507  1.00 41.87           C  
ATOM    317  C   LYS C 625      23.168 -14.909  11.925  1.00 41.73           C  
ATOM    318  O   LYS C 625      22.268 -15.742  11.830  1.00 40.97           O  
ATOM    319  CB  LYS C 625      24.765 -15.048  10.000  1.00 41.62           C  
ATOM    320  CG  LYS C 625      25.969 -15.772   9.416  1.00 41.86           C  
ATOM    321  CD  LYS C 625      26.084 -15.570   7.912  1.00 41.87           C  
ATOM    322  CE  LYS C 625      27.065 -16.565   7.290  1.00 41.03           C  
ATOM    323  NZ  LYS C 625      28.416 -16.522   7.913  1.00 40.02           N1+
ATOM    324  H   LYS C 625      24.762 -17.349  11.195  1.00 42.35           H  
ATOM    325  HA  LYS C 625      25.268 -14.567  12.038  1.00 41.87           H  
ATOM    326  HB2 LYS C 625      24.878 -13.981   9.801  1.00 41.62           H  
ATOM    327  HB3 LYS C 625      23.868 -15.417   9.502  1.00 41.62           H  
ATOM    328  HG2 LYS C 625      25.871 -16.839   9.621  1.00 41.86           H  
ATOM    329  HG3 LYS C 625      26.873 -15.393   9.893  1.00 41.86           H  
ATOM    330  HD2 LYS C 625      26.436 -14.557   7.715  1.00 41.87           H  
ATOM    331  HD3 LYS C 625      25.103 -15.708   7.458  1.00 41.87           H  
ATOM    332  HE2 LYS C 625      27.164 -16.337   6.229  1.00 41.03           H  
ATOM    333  HE3 LYS C 625      26.660 -17.570   7.410  1.00 41.03           H  
ATOM    334  HZ1 LYS C 625      29.101 -16.275   7.214  1.00 40.02           H  
ATOM    335  HZ2 LYS C 625      28.425 -15.832   8.651  1.00 40.02           H  
ATOM    336  HZ3 LYS C 625      28.640 -17.428   8.298  1.00 40.02           H  
ATOM    337  N   GLU C 626      22.967 -13.683  12.393  1.00 42.19           N  
ATOM    338  CA  GLU C 626      21.648 -13.243  12.815  1.00 42.81           C  
ATOM    339  C   GLU C 626      21.447 -11.756  12.582  1.00 42.17           C  
ATOM    340  O   GLU C 626      22.403 -10.981  12.553  1.00 42.60           O  
ATOM    341  CB  GLU C 626      21.416 -13.561  14.295  1.00 43.95           C  
ATOM    342  CG  GLU C 626      21.342 -15.045  14.599  1.00 46.03           C  
ATOM    343  CD  GLU C 626      20.681 -15.336  15.926  1.00 47.02           C  
ATOM    344  OE1 GLU C 626      19.499 -14.968  16.094  1.00 47.90           O  
ATOM    345  OE2 GLU C 626      21.342 -15.934  16.801  1.00 48.52           O1-
ATOM    346  H   GLU C 626      23.746 -13.043  12.457  1.00 42.19           H  
ATOM    347  HA  GLU C 626      20.924 -13.787  12.208  1.00 42.81           H  
ATOM    348  HB2 GLU C 626      20.477 -13.100  14.602  1.00 43.95           H  
ATOM    349  HB3 GLU C 626      22.237 -13.133  14.871  1.00 43.95           H  
ATOM    350  HG2 GLU C 626      22.356 -15.449  14.617  1.00 46.03           H  
ATOM    351  HG3 GLU C 626      20.772 -15.535  13.810  1.00 46.03           H  
ATOM    352  N   ILE C 627      20.190 -11.372  12.407  1.00 40.93           N  
ATOM    353  CA  ILE C 627      19.833  -9.984  12.180  1.00 40.24           C  
ATOM    354  C   ILE C 627      20.396  -9.105  13.295  1.00 38.82           C  
ATOM    355  O   ILE C 627      20.622  -9.580  14.409  1.00 39.51           O  
ATOM    356  CB  ILE C 627      18.299  -9.842  12.096  1.00 40.84           C  
ATOM    357  CG1 ILE C 627      17.835 -10.312  10.714  1.00 40.82           C  
ATOM    358  CG2 ILE C 627      17.873  -8.413  12.408  1.00 41.89           C  
ATOM    359  CD1 ILE C 627      16.347 -10.183  10.478  1.00 43.89           C  
ATOM    360  H   ILE C 627      19.457 -12.067  12.432  1.00 40.93           H  
ATOM    361  HA  ILE C 627      20.265  -9.654  11.235  1.00 40.24           H  
ATOM    362  HB  ILE C 627      17.820 -10.471  12.845  1.00 40.84           H  
ATOM    363 HG12 ILE C 627      18.108 -11.361  10.602  1.00 40.82           H  
ATOM    364 HG13 ILE C 627      18.352  -9.719   9.961  1.00 40.82           H  
ATOM    365 HG21 ILE C 627      18.201  -8.148  13.414  1.00 41.89           H  
ATOM    366 HG22 ILE C 627      18.326  -7.733  11.687  1.00 41.89           H  
ATOM    367 HG23 ILE C 627      16.787  -8.337  12.349  1.00 41.89           H  
ATOM    368 HD11 ILE C 627      15.809 -10.770  11.223  1.00 43.89           H  
ATOM    369 HD12 ILE C 627      16.056  -9.136  10.560  1.00 43.89           H  
ATOM    370 HD13 ILE C 627      16.104 -10.551   9.482  1.00 43.89           H  
ATOM    371  N   PHE C 628      20.628  -7.832  12.986  1.00 36.04           N  
ATOM    372  CA  PHE C 628      21.179  -6.889  13.955  1.00 34.53           C  
ATOM    373  C   PHE C 628      20.487  -6.907  15.311  1.00 33.23           C  
ATOM    374  O   PHE C 628      21.099  -7.228  16.326  1.00 33.69           O  
ATOM    375  CB  PHE C 628      21.123  -5.462  13.412  1.00 33.12           C  
ATOM    376  CG  PHE C 628      21.593  -4.428  14.396  1.00 31.82           C  
ATOM    377  CD1 PHE C 628      22.949  -4.257  14.654  1.00 32.32           C  
ATOM    378  CD2 PHE C 628      20.680  -3.645  15.088  1.00 30.93           C  
ATOM    379  CE1 PHE C 628      23.388  -3.319  15.590  1.00 30.96           C  
ATOM    380  CE2 PHE C 628      21.108  -2.711  16.021  1.00 30.59           C  
ATOM    381  CZ  PHE C 628      22.467  -2.548  16.272  1.00 30.55           C  
ATOM    382  H   PHE C 628      20.416  -7.508  12.052  1.00 36.04           H  
ATOM    383  HA  PHE C 628      22.207  -7.217  14.109  1.00 34.53           H  
ATOM    384  HB2 PHE C 628      20.093  -5.236  13.140  1.00 33.12           H  
ATOM    385  HB3 PHE C 628      21.755  -5.407  12.525  1.00 33.12           H  
ATOM    386  HD1 PHE C 628      23.672  -4.858  14.122  1.00 32.32           H  
ATOM    387  HD2 PHE C 628      19.624  -3.764  14.898  1.00 30.93           H  
ATOM    388  HE1 PHE C 628      24.444  -3.197  15.778  1.00 30.96           H  
ATOM    389  HE2 PHE C 628      20.386  -2.109  16.554  1.00 30.59           H  
ATOM    390  HZ  PHE C 628      22.801  -1.822  16.998  1.00 30.55           H  
ATOM    391  N   GLU C 629      19.211  -6.544  15.311  1.00 33.19           N  
ATOM    392  CA  GLU C 629      18.403  -6.474  16.524  1.00 33.43           C  
ATOM    393  C   GLU C 629      18.473  -7.750  17.363  1.00 32.40           C  
ATOM    394  O   GLU C 629      18.597  -7.685  18.587  1.00 30.79           O  
ATOM    395  CB  GLU C 629      16.946  -6.169  16.154  1.00 34.51           C  
ATOM    396  CG  GLU C 629      16.149  -5.489  17.261  1.00 36.74           C  
ATOM    397  CD  GLU C 629      16.584  -4.050  17.504  1.00 37.27           C  
ATOM    398  OE1 GLU C 629      16.075  -3.420  18.461  1.00 37.64           O  
ATOM    399  OE2 GLU C 629      17.431  -3.547  16.734  1.00 37.04           O1-
ATOM    400  H   GLU C 629      18.778  -6.304  14.430  1.00 33.19           H  
ATOM    401  HA  GLU C 629      18.815  -5.673  17.137  1.00 33.43           H  
ATOM    402  HB2 GLU C 629      16.453  -7.109  15.905  1.00 34.51           H  
ATOM    403  HB3 GLU C 629      16.944  -5.516  15.282  1.00 34.51           H  
ATOM    404  HG2 GLU C 629      16.282  -6.055  18.184  1.00 36.74           H  
ATOM    405  HG3 GLU C 629      15.094  -5.493  16.983  1.00 36.74           H  
ATOM    406  N   ASP C 630      18.385  -8.902  16.707  1.00 32.27           N  
ATOM    407  CA  ASP C 630      18.444 -10.184  17.403  1.00 32.65           C  
ATOM    408  C   ASP C 630      19.848 -10.477  17.916  1.00 31.88           C  
ATOM    409  O   ASP C 630      20.018 -11.189  18.906  1.00 32.10           O  
ATOM    410  CB  ASP C 630      17.983 -11.316  16.478  1.00 34.27           C  
ATOM    411  CG  ASP C 630      16.511 -11.656  16.658  1.00 35.54           C  
ATOM    412  OD1 ASP C 630      15.962 -12.405  15.819  1.00 35.94           O  
ATOM    413  OD2 ASP C 630      15.907 -11.178  17.644  1.00 36.17           O1-
ATOM    414  H   ASP C 630      18.276  -8.891  15.703  1.00 32.27           H  
ATOM    415  HA  ASP C 630      17.774 -10.123  18.261  1.00 32.65           H  
ATOM    416  HB2 ASP C 630      18.575 -12.205  16.694  1.00 34.27           H  
ATOM    417  HB3 ASP C 630      18.148 -11.011  15.445  1.00 34.27           H  
ATOM    418  N   ALA C 631      20.850  -9.930  17.236  1.00 30.84           N  
ATOM    419  CA  ALA C 631      22.241 -10.113  17.635  1.00 29.90           C  
ATOM    420  C   ALA C 631      22.469  -9.265  18.876  1.00 30.29           C  
ATOM    421  O   ALA C 631      23.259  -9.613  19.758  1.00 30.03           O  
ATOM    422  CB  ALA C 631      23.164  -9.660  16.521  1.00 30.33           C  
ATOM    423  H   ALA C 631      20.644  -9.372  16.420  1.00 30.84           H  
ATOM    424  HA  ALA C 631      22.451 -11.164  17.839  1.00 29.90           H  
ATOM    425  HB1 ALA C 631      22.981 -10.261  15.630  1.00 30.33           H  
ATOM    426  HB2 ALA C 631      22.976  -8.611  16.297  1.00 30.33           H  
ATOM    427  HB3 ALA C 631      24.201  -9.784  16.836  1.00 30.33           H  
ATOM    428  N   LYS C 632      21.761  -8.143  18.920  1.00 29.63           N  
ATOM    429  CA  LYS C 632      21.825  -7.202  20.027  1.00 28.25           C  
ATOM    430  C   LYS C 632      21.324  -7.928  21.266  1.00 27.17           C  
ATOM    431  O   LYS C 632      21.935  -7.861  22.333  1.00 27.16           O  
ATOM    432  CB  LYS C 632      20.920  -6.010  19.718  1.00 29.57           C  
ATOM    433  CG  LYS C 632      21.405  -4.663  20.223  1.00 30.27           C  
ATOM    434  CD  LYS C 632      20.568  -3.563  19.586  1.00 31.36           C  
ATOM    435  CE  LYS C 632      21.204  -2.196  19.734  1.00 31.74           C  
ATOM    436  NZ  LYS C 632      20.454  -1.167  18.954  1.00 31.81           N1+
ATOM    437  H   LYS C 632      21.147  -7.931  18.146  1.00 29.63           H  
ATOM    438  HA  LYS C 632      22.842  -6.842  20.182  1.00 28.25           H  
ATOM    439  HB2 LYS C 632      19.947  -6.204  20.167  1.00 29.57           H  
ATOM    440  HB3 LYS C 632      20.814  -5.942  18.636  1.00 29.57           H  
ATOM    441  HG2 LYS C 632      22.453  -4.527  19.953  1.00 30.27           H  
ATOM    442  HG3 LYS C 632      21.301  -4.620  21.307  1.00 30.27           H  
ATOM    443  HD2 LYS C 632      19.589  -3.548  20.064  1.00 31.36           H  
ATOM    444  HD3 LYS C 632      20.451  -3.782  18.525  1.00 31.36           H  
ATOM    445  HE2 LYS C 632      22.230  -2.239  19.371  1.00 31.74           H  
ATOM    446  HE3 LYS C 632      21.203  -1.915  20.787  1.00 31.74           H  
ATOM    447  HZ1 LYS C 632      20.451  -1.422  17.977  1.00 31.81           H  
ATOM    448  HZ2 LYS C 632      19.503  -1.116  19.292  1.00 31.81           H  
ATOM    449  HZ3 LYS C 632      20.901  -0.269  19.067  1.00 31.81           H  
ATOM    450  N   LEU C 633      20.204  -8.630  21.112  1.00 25.94           N  
ATOM    451  CA  LEU C 633      19.609  -9.378  22.214  1.00 24.79           C  
ATOM    452  C   LEU C 633      20.597 -10.450  22.673  1.00 23.65           C  
ATOM    453  O   LEU C 633      20.770 -10.681  23.870  1.00 22.02           O  
ATOM    454  CB  LEU C 633      18.299 -10.043  21.768  1.00 24.60           C  
ATOM    455  CG  LEU C 633      17.298  -9.247  20.913  1.00 26.93           C  
ATOM    456  CD1 LEU C 633      16.100 -10.133  20.608  1.00 28.28           C  
ATOM    457  CD2 LEU C 633      16.845  -7.985  21.626  1.00 27.32           C  
ATOM    458  H   LEU C 633      19.754  -8.644  20.208  1.00 25.94           H  
ATOM    459  HA  LEU C 633      19.388  -8.695  23.032  1.00 24.79           H  
ATOM    460  HB2 LEU C 633      17.772 -10.345  22.674  1.00 24.60           H  
ATOM    461  HB3 LEU C 633      18.571 -10.929  21.194  1.00 24.60           H  
ATOM    462  HG  LEU C 633      17.787  -8.946  19.988  1.00 26.93           H  
ATOM    463 HD11 LEU C 633      16.432 -11.023  20.074  1.00 28.28           H  
ATOM    464 HD12 LEU C 633      15.619 -10.428  21.540  1.00 28.28           H  
ATOM    465 HD13 LEU C 633      15.389  -9.583  19.992  1.00 28.28           H  
ATOM    466 HD21 LEU C 633      16.350  -8.252  22.559  1.00 27.32           H  
ATOM    467 HD22 LEU C 633      17.711  -7.358  21.840  1.00 27.32           H  
ATOM    468 HD23 LEU C 633      16.149  -7.438  20.989  1.00 27.32           H  
ATOM    469  N   PHE C 634      21.255 -11.087  21.709  1.00 22.93           N  
ATOM    470  CA  PHE C 634      22.221 -12.139  22.001  1.00 24.23           C  
ATOM    471  C   PHE C 634      23.327 -11.717  22.974  1.00 25.62           C  
ATOM    472  O   PHE C 634      23.582 -12.410  23.964  1.00 25.17           O  
ATOM    473  CB  PHE C 634      22.857 -12.639  20.710  1.00 23.49           C  
ATOM    474  CG  PHE C 634      23.788 -13.797  20.908  1.00 23.43           C  
ATOM    475  CD1 PHE C 634      23.290 -15.068  21.163  1.00 23.48           C  
ATOM    476  CD2 PHE C 634      25.165 -13.618  20.833  1.00 23.82           C  
ATOM    477  CE1 PHE C 634      24.152 -16.148  21.337  1.00 24.53           C  
ATOM    478  CE2 PHE C 634      26.038 -14.691  21.007  1.00 23.60           C  
ATOM    479  CZ  PHE C 634      25.531 -15.958  21.259  1.00 23.99           C  
ATOM    480  H   PHE C 634      21.082 -10.834  20.746  1.00 22.93           H  
ATOM    481  HA  PHE C 634      21.654 -12.932  22.491  1.00 24.23           H  
ATOM    482  HB2 PHE C 634      23.419 -11.818  20.263  1.00 23.49           H  
ATOM    483  HB3 PHE C 634      22.062 -12.948  20.032  1.00 23.49           H  
ATOM    484  HD1 PHE C 634      22.223 -15.221  21.226  1.00 23.48           H  
ATOM    485  HD2 PHE C 634      25.563 -12.633  20.637  1.00 23.82           H  
ATOM    486  HE1 PHE C 634      23.753 -17.131  21.533  1.00 24.53           H  
ATOM    487  HE2 PHE C 634      27.105 -14.536  20.945  1.00 23.60           H  
ATOM    488  HZ  PHE C 634      26.202 -16.794  21.394  1.00 23.99           H  
ATOM    489  N   CYS C 635      23.983 -10.592  22.689  1.00 26.30           N  
ATOM    490  CA  CYS C 635      25.058 -10.102  23.551  1.00 27.18           C  
ATOM    491  C   CYS C 635      24.523  -9.724  24.927  1.00 28.47           C  
ATOM    492  O   CYS C 635      25.133 -10.043  25.949  1.00 28.83           O  
ATOM    493  CB  CYS C 635      25.748  -8.880  22.936  1.00 26.87           C  
ATOM    494  SG  CYS C 635      26.574  -9.132  21.331  1.00 26.05           S  
ATOM    495  H   CYS C 635      23.733 -10.067  21.864  1.00 26.30           H  
ATOM    496  HA  CYS C 635      25.782 -10.910  23.653  1.00 27.18           H  
ATOM    497  HB2 CYS C 635      26.499  -8.533  23.644  1.00 26.87           H  
ATOM    498  HB3 CYS C 635      24.991  -8.107  22.800  1.00 26.87           H  
ATOM    499  N   GLU C 636      23.387  -9.034  24.951  1.00 29.81           N  
ATOM    500  CA  GLU C 636      22.776  -8.623  26.210  1.00 30.76           C  
ATOM    501  C   GLU C 636      22.699  -9.839  27.132  1.00 30.64           C  
ATOM    502  O   GLU C 636      23.122  -9.770  28.289  1.00 31.50           O  
ATOM    503  CB  GLU C 636      21.370  -8.052  25.968  1.00 32.44           C  
ATOM    504  CG  GLU C 636      21.340  -6.784  25.122  1.00 33.15           C  
ATOM    505  CD  GLU C 636      19.927  -6.241  24.917  1.00 36.57           C  
ATOM    506  OE1 GLU C 636      19.175  -6.140  25.914  1.00 36.38           O  
ATOM    507  OE2 GLU C 636      19.569  -5.904  23.762  1.00 37.03           O1-
ATOM    508  H   GLU C 636      22.938  -8.788  24.080  1.00 29.81           H  
ATOM    509  HA  GLU C 636      23.380  -7.844  26.673  1.00 30.76           H  
ATOM    510  HB2 GLU C 636      20.922  -7.826  26.936  1.00 32.44           H  
ATOM    511  HB3 GLU C 636      20.776  -8.812  25.462  1.00 32.44           H  
ATOM    512  HG2 GLU C 636      21.773  -7.006  24.146  1.00 33.15           H  
ATOM    513  HG3 GLU C 636      21.938  -6.019  25.618  1.00 33.15           H  
ATOM    514  N   ASP C 637      22.166 -10.944  26.609  1.00 29.65           N  
ATOM    515  CA  ASP C 637      22.036 -12.201  27.355  1.00 28.86           C  
ATOM    516  C   ASP C 637      23.382 -12.638  27.948  1.00 28.82           C  
ATOM    517  O   ASP C 637      23.444 -13.207  29.041  1.00 28.66           O  
ATOM    518  CB  ASP C 637      21.530 -13.311  26.423  1.00 30.63           C  
ATOM    519  CG  ASP C 637      20.020 -13.476  26.453  1.00 31.76           C  
ATOM    520  OD1 ASP C 637      19.504 -14.146  27.379  1.00 32.26           O  
ATOM    521  OD2 ASP C 637      19.348 -12.937  25.546  1.00 32.39           O1-
ATOM    522  H   ASP C 637      21.837 -10.915  25.654  1.00 29.65           H  
ATOM    523  HA  ASP C 637      21.327 -12.033  28.166  1.00 28.86           H  
ATOM    524  HB2 ASP C 637      21.987 -14.253  26.726  1.00 30.63           H  
ATOM    525  HB3 ASP C 637      21.833 -13.072  25.404  1.00 30.63           H  
ATOM    526  N   LYS C 638      24.453 -12.367  27.208  1.00 27.25           N  
ATOM    527  CA  LYS C 638      25.806 -12.725  27.613  1.00 26.34           C  
ATOM    528  C   LYS C 638      26.402 -11.650  28.516  1.00 26.37           C  
ATOM    529  O   LYS C 638      27.625 -11.556  28.660  1.00 25.67           O  
ATOM    530  CB  LYS C 638      26.687 -12.880  26.374  1.00 24.94           C  
ATOM    531  CG  LYS C 638      26.054 -13.691  25.250  1.00 24.86           C  
ATOM    532  CD  LYS C 638      25.959 -15.164  25.605  1.00 24.34           C  
ATOM    533  CE  LYS C 638      25.279 -15.960  24.510  1.00 23.04           C  
ATOM    534  NZ  LYS C 638      23.820 -15.683  24.435  1.00 22.40           N1+
ATOM    535  H   LYS C 638      24.322 -11.892  26.327  1.00 27.25           H  
ATOM    536  HA  LYS C 638      25.762 -13.664  28.163  1.00 26.34           H  
ATOM    537  HB2 LYS C 638      27.611 -13.375  26.672  1.00 24.94           H  
ATOM    538  HB3 LYS C 638      26.915 -11.885  25.990  1.00 24.94           H  
ATOM    539  HG2 LYS C 638      26.659 -13.583  24.350  1.00 24.86           H  
ATOM    540  HG3 LYS C 638      25.051 -13.308  25.060  1.00 24.86           H  
ATOM    541  HD2 LYS C 638      25.385 -15.270  26.526  1.00 24.34           H  
ATOM    542  HD3 LYS C 638      26.964 -15.557  25.756  1.00 24.34           H  
ATOM    543  HE2 LYS C 638      25.425 -17.022  24.705  1.00 23.04           H  
ATOM    544  HE3 LYS C 638      25.735 -15.702  23.554  1.00 23.04           H  
ATOM    545  HZ1 LYS C 638      23.386 -15.919  25.316  1.00 22.40           H  
ATOM    546  HZ2 LYS C 638      23.673 -14.703  24.240  1.00 22.40           H  
ATOM    547  HZ3 LYS C 638      23.409 -16.239  23.698  1.00 22.40           H  
ATOM    548  N   SER C 639      25.543 -10.841  29.121  1.00 25.57           N  
ATOM    549  CA  SER C 639      26.015  -9.769  29.988  1.00 25.33           C  
ATOM    550  C   SER C 639      27.160  -8.995  29.326  1.00 23.94           C  
ATOM    551  O   SER C 639      28.156  -8.663  29.969  1.00 24.39           O  
ATOM    552  CB  SER C 639      26.481 -10.329  31.335  1.00 25.83           C  
ATOM    553  OG  SER C 639      25.389 -10.805  32.099  1.00 27.23           O  
ATOM    554  H   SER C 639      24.550 -10.969  28.981  1.00 25.57           H  
ATOM    555  HA  SER C 639      25.183  -9.086  30.157  1.00 25.33           H  
ATOM    556  HB2 SER C 639      26.987  -9.541  31.892  1.00 25.83           H  
ATOM    557  HB3 SER C 639      27.174 -11.151  31.158  1.00 25.83           H  
ATOM    558  HG  SER C 639      24.963 -11.502  31.594  1.00 27.23           H  
ATOM    559  N   SER C 640      27.011  -8.732  28.033  1.00 22.10           N  
ATOM    560  CA  SER C 640      28.000  -7.981  27.269  1.00 21.12           C  
ATOM    561  C   SER C 640      27.238  -7.113  26.274  1.00 20.77           C  
ATOM    562  O   SER C 640      26.064  -6.824  26.478  1.00 21.82           O  
ATOM    563  CB  SER C 640      28.952  -8.928  26.530  1.00 20.86           C  
ATOM    564  OG  SER C 640      28.276  -9.723  25.575  1.00 20.76           O  
ATOM    565  H   SER C 640      26.181  -9.063  27.561  1.00 22.10           H  
ATOM    566  HA  SER C 640      28.606  -7.368  27.934  1.00 21.12           H  
ATOM    567  HB2 SER C 640      29.430  -9.585  27.258  1.00 20.86           H  
ATOM    568  HB3 SER C 640      29.713  -8.336  26.021  1.00 20.86           H  
ATOM    569  HG  SER C 640      27.613 -10.235  26.041  1.00 20.76           H  
ATOM    570  N   HIS C 641      27.898  -6.696  25.201  1.00 20.51           N  
ATOM    571  CA  HIS C 641      27.249  -5.865  24.196  1.00 19.27           C  
ATOM    572  C   HIS C 641      28.070  -5.805  22.918  1.00 20.14           C  
ATOM    573  O   HIS C 641      29.286  -5.984  22.944  1.00 20.42           O  
ATOM    574  CB  HIS C 641      27.016  -4.447  24.754  1.00 18.17           C  
ATOM    575  CG  HIS C 641      28.254  -3.788  25.275  1.00 16.20           C  
ATOM    576  ND1 HIS C 641      29.186  -3.196  24.451  1.00 14.71           N1+
ATOM    577  CD2 HIS C 641      28.742  -3.678  26.535  1.00 14.88           C  
ATOM    578  CE1 HIS C 641      30.195  -2.753  25.181  1.00 14.15           C  
ATOM    579  NE2 HIS C 641      29.951  -3.034  26.448  1.00 12.09           N  
ATOM    580  H   HIS C 641      28.865  -6.960  25.078  1.00 20.51           H  
ATOM    581  HA  HIS C 641      26.286  -6.313  23.952  1.00 19.27           H  
ATOM    582  HB2 HIS C 641      26.293  -4.513  25.568  1.00 18.17           H  
ATOM    583  HB3 HIS C 641      26.607  -3.827  23.956  1.00 18.17           H  
ATOM    584  HD1 HIS C 641      29.110  -3.113  23.448  1.00 14.71           H  
ATOM    585  HD2 HIS C 641      28.268  -4.031  27.439  1.00 14.88           H  
ATOM    586  HE2 HIS C 641      30.556  -2.811  27.226  1.00 12.09           H  
ATOM    587  HE1 HIS C 641      31.073  -2.247  24.803  1.00 14.15           H  
ATOM    588  N   LEU C 642      27.396  -5.568  21.795  1.00 21.83           N  
ATOM    589  CA  LEU C 642      28.068  -5.481  20.507  1.00 22.81           C  
ATOM    590  C   LEU C 642      29.356  -4.680  20.670  1.00 24.56           C  
ATOM    591  O   LEU C 642      29.416  -3.724  21.449  1.00 24.08           O  
ATOM    592  CB  LEU C 642      27.144  -4.839  19.470  1.00 21.87           C  
ATOM    593  CG  LEU C 642      25.902  -5.682  19.142  1.00 22.18           C  
ATOM    594  CD1 LEU C 642      24.993  -4.950  18.165  1.00 20.00           C  
ATOM    595  CD2 LEU C 642      26.346  -7.023  18.557  1.00 22.71           C  
ATOM    596  H   LEU C 642      26.394  -5.446  21.838  1.00 21.83           H  
ATOM    597  HA  LEU C 642      28.319  -6.482  20.153  1.00 22.81           H  
ATOM    598  HB2 LEU C 642      27.709  -4.687  18.551  1.00 21.87           H  
ATOM    599  HB3 LEU C 642      26.812  -3.874  19.854  1.00 21.87           H  
ATOM    600  HG  LEU C 642      25.336  -5.856  20.058  1.00 22.18           H  
ATOM    601 HD11 LEU C 642      24.680  -4.001  18.602  1.00 20.00           H  
ATOM    602 HD12 LEU C 642      25.534  -4.762  17.238  1.00 20.00           H  
ATOM    603 HD13 LEU C 642      24.115  -5.561  17.957  1.00 20.00           H  
ATOM    604 HD21 LEU C 642      26.912  -6.849  17.642  1.00 22.71           H  
ATOM    605 HD22 LEU C 642      26.974  -7.545  19.279  1.00 22.71           H  
ATOM    606 HD23 LEU C 642      25.469  -7.630  18.332  1.00 22.71           H  
ATOM    607  N   VAL C 643      30.387  -5.093  19.942  1.00 25.79           N  
ATOM    608  CA  VAL C 643      31.692  -4.458  20.016  1.00 26.17           C  
ATOM    609  C   VAL C 643      31.724  -2.970  19.687  1.00 27.09           C  
ATOM    610  O   VAL C 643      31.275  -2.537  18.624  1.00 26.78           O  
ATOM    611  CB  VAL C 643      32.709  -5.183  19.100  1.00 25.57           C  
ATOM    612  CG1 VAL C 643      32.236  -5.143  17.659  1.00 25.34           C  
ATOM    613  CG2 VAL C 643      34.075  -4.537  19.224  1.00 25.43           C  
ATOM    614  H   VAL C 643      30.260  -5.876  19.317  1.00 25.79           H  
ATOM    615  HA  VAL C 643      31.964  -4.546  21.068  1.00 26.17           H  
ATOM    616  HB  VAL C 643      32.785  -6.225  19.412  1.00 25.57           H  
ATOM    617 HG11 VAL C 643      31.261  -5.624  17.583  1.00 25.34           H  
ATOM    618 HG12 VAL C 643      32.155  -4.106  17.332  1.00 25.34           H  
ATOM    619 HG13 VAL C 643      32.952  -5.668  17.027  1.00 25.34           H  
ATOM    620 HG21 VAL C 643      34.013  -3.494  18.914  1.00 25.43           H  
ATOM    621 HG22 VAL C 643      34.409  -4.589  20.260  1.00 25.43           H  
ATOM    622 HG23 VAL C 643      34.786  -5.063  18.587  1.00 25.43           H  
ATOM    623  N   PHE C 644      32.253  -2.194  20.630  1.00 27.65           N  
ATOM    624  CA  PHE C 644      32.415  -0.754  20.455  1.00 28.48           C  
ATOM    625  C   PHE C 644      33.887  -0.612  20.079  1.00 29.34           C  
ATOM    626  O   PHE C 644      34.754  -1.161  20.758  1.00 29.50           O  
ATOM    627  CB  PHE C 644      32.156  -0.002  21.769  1.00 28.13           C  
ATOM    628  CG  PHE C 644      30.735  -0.095  22.270  1.00 26.98           C  
ATOM    629  CD1 PHE C 644      30.388   0.472  23.490  1.00 25.58           C  
ATOM    630  CD2 PHE C 644      29.749  -0.735  21.527  1.00 26.69           C  
ATOM    631  CE1 PHE C 644      29.085   0.406  23.967  1.00 26.25           C  
ATOM    632  CE2 PHE C 644      28.441  -0.807  21.996  1.00 27.59           C  
ATOM    633  CZ  PHE C 644      28.108  -0.234  23.222  1.00 27.08           C  
ATOM    634  H   PHE C 644      32.553  -2.615  21.497  1.00 27.65           H  
ATOM    635  HA  PHE C 644      31.723  -0.347  19.719  1.00 28.48           H  
ATOM    636  HB2 PHE C 644      32.393   1.051  21.612  1.00 28.13           H  
ATOM    637  HB3 PHE C 644      32.814  -0.413  22.533  1.00 28.13           H  
ATOM    638  HD1 PHE C 644      31.144   0.972  24.077  1.00 25.58           H  
ATOM    639  HD2 PHE C 644      30.001  -1.180  20.576  1.00 26.69           H  
ATOM    640  HE1 PHE C 644      28.834   0.853  24.918  1.00 26.25           H  
ATOM    641  HE2 PHE C 644      27.683  -1.306  21.410  1.00 27.59           H  
ATOM    642  HZ  PHE C 644      27.094  -0.288  23.590  1.00 27.08           H  
ATOM    643  N   ILE C 645      34.173   0.101  18.998  1.00 30.11           N  
ATOM    644  CA  ILE C 645      35.554   0.280  18.572  1.00 31.42           C  
ATOM    645  C   ILE C 645      35.969   1.740  18.737  1.00 32.60           C  
ATOM    646  O   ILE C 645      35.643   2.591  17.908  1.00 31.67           O  
ATOM    647  CB  ILE C 645      35.740  -0.157  17.101  1.00 31.11           C  
ATOM    648  CG1 ILE C 645      35.254  -1.599  16.926  1.00 31.18           C  
ATOM    649  CG2 ILE C 645      37.208  -0.071  16.713  1.00 31.61           C  
ATOM    650  CD1 ILE C 645      35.293  -2.108  15.499  1.00 29.01           C  
ATOM    651  H   ILE C 645      33.426   0.524  18.465  1.00 30.11           H  
ATOM    652  HA  ILE C 645      36.187  -0.347  19.199  1.00 31.42           H  
ATOM    653  HB  ILE C 645      35.159   0.508  16.460  1.00 31.11           H  
ATOM    654 HG12 ILE C 645      34.224  -1.657  17.280  1.00 31.18           H  
ATOM    655 HG13 ILE C 645      35.884  -2.248  17.536  1.00 31.18           H  
ATOM    656 HG21 ILE C 645      37.557   0.955  16.836  1.00 31.61           H  
ATOM    657 HG22 ILE C 645      37.792  -0.733  17.352  1.00 31.61           H  
ATOM    658 HG23 ILE C 645      37.327  -0.372  15.672  1.00 31.61           H  
ATOM    659 HD11 ILE C 645      34.668  -1.473  14.870  1.00 29.01           H  
ATOM    660 HD12 ILE C 645      36.320  -2.084  15.133  1.00 29.01           H  
ATOM    661 HD13 ILE C 645      34.920  -3.131  15.467  1.00 29.01           H  
ATOM    662  N   ASN C 646      36.689   2.016  19.825  1.00 34.33           N  
ATOM    663  CA  ASN C 646      37.151   3.368  20.129  1.00 35.22           C  
ATOM    664  C   ASN C 646      38.662   3.441  20.349  1.00 35.77           C  
ATOM    665  O   ASN C 646      39.139   4.172  21.221  1.00 35.48           O  
ATOM    666  CB  ASN C 646      36.420   3.895  21.368  1.00 36.18           C  
ATOM    667  CG  ASN C 646      34.913   3.919  21.188  1.00 36.90           C  
ATOM    668  OD1 ASN C 646      34.395   4.559  20.270  1.00 37.71           O  
ATOM    669  ND2 ASN C 646      34.202   3.219  22.062  1.00 37.13           N  
ATOM    670  H   ASN C 646      36.924   1.267  20.459  1.00 34.33           H  
ATOM    671  HA  ASN C 646      36.923   3.990  19.264  1.00 35.22           H  
ATOM    672  HB2 ASN C 646      36.764   4.909  21.572  1.00 36.18           H  
ATOM    673  HB3 ASN C 646      36.661   3.252  22.215  1.00 36.18           H  
ATOM    674 HD21 ASN C 646      34.667   2.709  22.800  1.00 37.13           H  
ATOM    675 HD22 ASN C 646      33.194   3.196  21.991  1.00 37.13           H  
ATOM    676  N   THR C 647      39.409   2.688  19.543  1.00 35.89           N  
ATOM    677  CA  THR C 647      40.867   2.657  19.626  1.00 36.66           C  
ATOM    678  C   THR C 647      41.470   1.985  18.390  1.00 37.64           C  
ATOM    679  O   THR C 647      41.254   0.797  18.155  1.00 37.89           O  
ATOM    680  CB  THR C 647      41.338   1.898  20.885  1.00 35.87           C  
ATOM    681  OG1 THR C 647      40.383   0.881  21.217  1.00 34.83           O  
ATOM    682  CG2 THR C 647      41.498   2.852  22.056  1.00 35.67           C  
ATOM    683  H   THR C 647      38.950   2.118  18.848  1.00 35.89           H  
ATOM    684  HA  THR C 647      41.209   3.690  19.681  1.00 36.66           H  
ATOM    685  HB  THR C 647      42.305   1.440  20.676  1.00 35.87           H  
ATOM    686 HG21 THR C 647      42.227   3.622  21.800  1.00 35.67           H  
ATOM    687 HG22 THR C 647      40.539   3.320  22.278  1.00 35.67           H  
ATOM    688 HG23 THR C 647      41.844   2.299  22.929  1.00 35.67           H  
ATOM    689  HG1 THR C 647      39.671   0.930  20.574  1.00 34.83           H  
ATOM    690  N   ARG C 648      42.231   2.749  17.606  1.00 37.94           N  
ATOM    691  CA  ARG C 648      42.847   2.222  16.393  1.00 38.78           C  
ATOM    692  C   ARG C 648      43.654   0.948  16.629  1.00 38.58           C  
ATOM    693  O   ARG C 648      43.719   0.080  15.760  1.00 38.38           O  
ATOM    694  CB  ARG C 648      43.712   3.302  15.718  1.00 39.63           C  
ATOM    695  CG  ARG C 648      44.718   4.014  16.627  1.00 41.88           C  
ATOM    696  CD  ARG C 648      46.113   3.394  16.540  1.00 43.50           C  
ATOM    697  NE  ARG C 648      47.099   4.100  17.360  1.00 42.83           N  
ATOM    698  CZ  ARG C 648      47.432   5.380  17.207  1.00 43.61           C  
ATOM    699  NH1 ARG C 648      46.856   6.113  16.262  1.00 43.45           N  
ATOM    700  NH2 ARG C 648      48.347   5.929  17.995  1.00 42.68           N1+
ATOM    701  H   ARG C 648      42.385   3.715  17.858  1.00 37.94           H  
ATOM    702  HA  ARG C 648      42.031   1.944  15.724  1.00 38.78           H  
ATOM    703  HB2 ARG C 648      43.043   4.057  15.304  1.00 39.63           H  
ATOM    704  HB3 ARG C 648      44.269   2.829  14.909  1.00 39.63           H  
ATOM    705  HG2 ARG C 648      44.369   3.948  17.658  1.00 41.88           H  
ATOM    706  HG3 ARG C 648      44.780   5.061  16.332  1.00 41.88           H  
ATOM    707  HD2 ARG C 648      46.442   3.419  15.501  1.00 43.50           H  
ATOM    708  HD3 ARG C 648      46.057   2.358  16.877  1.00 43.50           H  
ATOM    709  HE  ARG C 648      47.560   3.580  18.094  1.00 42.83           H  
ATOM    710 HH11 ARG C 648      47.117   7.083  16.147  1.00 43.45           H  
ATOM    711 HH12 ARG C 648      46.160   5.703  15.657  1.00 43.45           H  
ATOM    712 HH21 ARG C 648      48.789   5.378  18.716  1.00 42.68           H  
ATOM    713 HH22 ARG C 648      48.602   6.899  17.873  1.00 42.68           H  
ATOM    714  N   GLU C 649      44.261   0.826  17.804  1.00 38.63           N  
ATOM    715  CA  GLU C 649      45.037  -0.368  18.116  1.00 38.23           C  
ATOM    716  C   GLU C 649      44.076  -1.540  18.275  1.00 36.60           C  
ATOM    717  O   GLU C 649      44.425  -2.690  18.007  1.00 36.45           O  
ATOM    718  CB  GLU C 649      45.843  -0.175  19.406  1.00 39.70           C  
ATOM    719  CG  GLU C 649      46.894   0.930  19.330  1.00 42.88           C  
ATOM    720  CD  GLU C 649      46.344   2.301  19.688  1.00 44.60           C  
ATOM    721  OE1 GLU C 649      45.304   2.697  19.118  1.00 45.29           O  
ATOM    722  OE2 GLU C 649      46.956   2.986  20.542  1.00 45.14           O1-
ATOM    723  H   GLU C 649      44.186   1.567  18.486  1.00 38.63           H  
ATOM    724  HA  GLU C 649      45.741  -0.564  17.308  1.00 38.23           H  
ATOM    725  HB2 GLU C 649      46.349  -1.113  19.636  1.00 39.70           H  
ATOM    726  HB3 GLU C 649      45.149   0.069  20.209  1.00 39.70           H  
ATOM    727  HG2 GLU C 649      47.285   0.967  18.313  1.00 42.88           H  
ATOM    728  HG3 GLU C 649      47.701   0.688  20.021  1.00 42.88           H  
ATOM    729  N   GLU C 650      42.859  -1.229  18.713  1.00 34.63           N  
ATOM    730  CA  GLU C 650      41.816  -2.231  18.909  1.00 32.05           C  
ATOM    731  C   GLU C 650      41.269  -2.702  17.569  1.00 31.25           C  
ATOM    732  O   GLU C 650      40.923  -3.875  17.401  1.00 30.67           O  
ATOM    733  CB  GLU C 650      40.679  -1.635  19.733  1.00 31.06           C  
ATOM    734  CG  GLU C 650      39.463  -2.531  19.876  1.00 29.65           C  
ATOM    735  CD  GLU C 650      38.413  -1.927  20.786  1.00 27.52           C  
ATOM    736  OE1 GLU C 650      37.410  -2.614  21.079  1.00 23.59           O  
ATOM    737  OE2 GLU C 650      38.597  -0.761  21.202  1.00 26.59           O1-
ATOM    738  H   GLU C 650      42.649  -0.263  18.918  1.00 34.63           H  
ATOM    739  HA  GLU C 650      42.249  -3.081  19.436  1.00 32.05           H  
ATOM    740  HB2 GLU C 650      40.363  -0.708  19.256  1.00 31.06           H  
ATOM    741  HB3 GLU C 650      41.060  -1.418  20.731  1.00 31.06           H  
ATOM    742  HG2 GLU C 650      39.779  -3.489  20.292  1.00 29.65           H  
ATOM    743  HG3 GLU C 650      39.026  -2.690  18.890  1.00 29.65           H  
ATOM    744  N   GLN C 651      41.189  -1.774  16.621  1.00 30.03           N  
ATOM    745  CA  GLN C 651      40.682  -2.069  15.291  1.00 29.36           C  
ATOM    746  C   GLN C 651      41.625  -2.998  14.541  1.00 29.77           C  
ATOM    747  O   GLN C 651      41.191  -3.845  13.764  1.00 29.60           O  
ATOM    748  CB  GLN C 651      40.503  -0.776  14.496  1.00 28.27           C  
ATOM    749  CG  GLN C 651      39.997  -1.016  13.095  1.00 26.71           C  
ATOM    750  CD  GLN C 651      38.638  -1.670  13.098  1.00 26.34           C  
ATOM    751  OE1 GLN C 651      37.613  -0.994  13.162  1.00 24.60           O  
ATOM    752  NE2 GLN C 651      38.621  -3.001  13.055  1.00 26.33           N  
ATOM    753  H   GLN C 651      41.491  -0.834  16.832  1.00 30.03           H  
ATOM    754  HA  GLN C 651      39.718  -2.565  15.403  1.00 29.36           H  
ATOM    755  HB2 GLN C 651      41.465  -0.268  14.436  1.00 28.27           H  
ATOM    756  HB3 GLN C 651      39.788  -0.141  15.019  1.00 28.27           H  
ATOM    757  HG2 GLN C 651      40.700  -1.663  12.571  1.00 26.71           H  
ATOM    758  HG3 GLN C 651      39.927  -0.060  12.576  1.00 26.71           H  
ATOM    759 HE21 GLN C 651      37.742  -3.496  13.073  1.00 26.33           H  
ATOM    760 HE22 GLN C 651      39.489  -3.514  13.002  1.00 26.33           H  
ATOM    761  N   GLN C 652      42.920  -2.830  14.775  1.00 30.90           N  
ATOM    762  CA  GLN C 652      43.928  -3.657  14.126  1.00 32.43           C  
ATOM    763  C   GLN C 652      43.859  -5.061  14.722  1.00 32.81           C  
ATOM    764  O   GLN C 652      43.955  -6.060  14.005  1.00 33.15           O  
ATOM    765  CB  GLN C 652      45.326  -3.075  14.358  1.00 31.88           C  
ATOM    766  CG  GLN C 652      45.406  -1.565  14.212  1.00 31.42           C  
ATOM    767  CD  GLN C 652      46.777  -1.016  14.557  1.00 32.07           C  
ATOM    768  OE1 GLN C 652      47.429  -1.486  15.494  1.00 32.07           O  
ATOM    769  NE2 GLN C 652      47.217  -0.008  13.812  1.00 30.86           N  
ATOM    770  H   GLN C 652      43.214  -2.110  15.419  1.00 30.90           H  
ATOM    771  HA  GLN C 652      43.738  -3.689  13.052  1.00 32.43           H  
ATOM    772  HB2 GLN C 652      46.009  -3.524  13.637  1.00 31.88           H  
ATOM    773  HB3 GLN C 652      45.641  -3.337  15.369  1.00 31.88           H  
ATOM    774  HG2 GLN C 652      44.671  -1.111  14.875  1.00 31.42           H  
ATOM    775  HG3 GLN C 652      45.175  -1.302  13.179  1.00 31.42           H  
ATOM    776 HE21 GLN C 652      48.120   0.405  14.003  1.00 30.86           H  
ATOM    777 HE22 GLN C 652      46.651   0.345  13.054  1.00 30.86           H  
ATOM    778  N   TRP C 653      43.692  -5.120  16.040  1.00 32.91           N  
ATOM    779  CA  TRP C 653      43.615  -6.387  16.757  1.00 33.92           C  
ATOM    780  C   TRP C 653      42.445  -7.245  16.278  1.00 34.70           C  
ATOM    781  O   TRP C 653      42.637  -8.399  15.892  1.00 35.06           O  
ATOM    782  CB  TRP C 653      43.483  -6.141  18.264  1.00 34.08           C  
ATOM    783  CG  TRP C 653      43.359  -7.409  19.042  1.00 34.17           C  
ATOM    784  CD1 TRP C 653      44.369  -8.264  19.381  1.00 34.37           C  
ATOM    785  CD2 TRP C 653      42.143  -8.030  19.473  1.00 33.36           C  
ATOM    786  NE1 TRP C 653      43.854  -9.386  19.989  1.00 34.11           N  
ATOM    787  CE2 TRP C 653      42.491  -9.270  20.057  1.00 33.92           C  
ATOM    788  CE3 TRP C 653      40.792  -7.663  19.417  1.00 32.18           C  
ATOM    789  CZ2 TRP C 653      41.536 -10.146  20.581  1.00 33.60           C  
ATOM    790  CZ3 TRP C 653      39.842  -8.533  19.939  1.00 32.79           C  
ATOM    791  CH2 TRP C 653      40.219  -9.761  20.512  1.00 33.57           C  
ATOM    792  H   TRP C 653      43.615  -4.258  16.561  1.00 32.91           H  
ATOM    793  HA  TRP C 653      44.539  -6.928  16.551  1.00 33.92           H  
ATOM    794  HB2 TRP C 653      42.596  -5.533  18.442  1.00 34.08           H  
ATOM    795  HB3 TRP C 653      44.367  -5.604  18.609  1.00 34.08           H  
ATOM    796  HD1 TRP C 653      45.418  -8.085  19.200  1.00 34.37           H  
ATOM    797  HE1 TRP C 653      44.394 -10.168  20.329  1.00 34.11           H  
ATOM    798  HE3 TRP C 653      40.494  -6.723  18.977  1.00 32.18           H  
ATOM    799  HZ2 TRP C 653      41.822 -11.089  21.022  1.00 33.60           H  
ATOM    800  HZ3 TRP C 653      38.797  -8.262  19.903  1.00 32.79           H  
ATOM    801  HH2 TRP C 653      39.457 -10.415  20.908  1.00 33.57           H  
ATOM    802  N   ILE C 654      41.239  -6.680  16.307  1.00 34.68           N  
ATOM    803  CA  ILE C 654      40.044  -7.406  15.879  1.00 35.44           C  
ATOM    804  C   ILE C 654      40.223  -8.008  14.485  1.00 35.85           C  
ATOM    805  O   ILE C 654      39.847  -9.154  14.245  1.00 35.38           O  
ATOM    806  CB  ILE C 654      38.793  -6.486  15.859  1.00 34.57           C  
ATOM    807  CG1 ILE C 654      38.524  -5.931  17.254  1.00 33.33           C  
ATOM    808  CG2 ILE C 654      37.573  -7.268  15.395  1.00 34.14           C  
ATOM    809  CD1 ILE C 654      37.346  -4.988  17.309  1.00 32.31           C  
ATOM    810  H   ILE C 654      41.148  -5.729  16.632  1.00 34.68           H  
ATOM    811  HA  ILE C 654      39.895  -8.205  16.604  1.00 35.44           H  
ATOM    812  HB  ILE C 654      38.984  -5.664  15.170  1.00 34.57           H  
ATOM    813 HG12 ILE C 654      39.411  -5.394  17.589  1.00 33.33           H  
ATOM    814 HG13 ILE C 654      38.329  -6.766  17.927  1.00 33.33           H  
ATOM    815 HG21 ILE C 654      37.756  -7.666  14.397  1.00 34.14           H  
ATOM    816 HG22 ILE C 654      37.384  -8.089  16.085  1.00 34.14           H  
ATOM    817 HG23 ILE C 654      36.707  -6.607  15.370  1.00 34.14           H  
ATOM    818 HD11 ILE C 654      37.523  -4.146  16.641  1.00 32.31           H  
ATOM    819 HD12 ILE C 654      36.444  -5.515  16.997  1.00 32.31           H  
ATOM    820 HD13 ILE C 654      37.219  -4.624  18.329  1.00 32.31           H  
ATOM    821  N   LYS C 655      40.798  -7.228  13.577  1.00 37.04           N  
ATOM    822  CA  LYS C 655      41.037  -7.671  12.204  1.00 38.77           C  
ATOM    823  C   LYS C 655      41.656  -9.063  12.165  1.00 40.11           C  
ATOM    824  O   LYS C 655      41.052 -10.013  11.666  1.00 39.86           O  
ATOM    825  CB  LYS C 655      41.968  -6.690  11.489  1.00 38.27           C  
ATOM    826  CG  LYS C 655      42.308  -7.078  10.061  1.00 37.69           C  
ATOM    827  CD  LYS C 655      43.280  -6.076   9.449  1.00 37.59           C  
ATOM    828  CE  LYS C 655      43.511  -6.357   7.969  1.00 37.44           C  
ATOM    829  NZ  LYS C 655      44.322  -5.291   7.317  1.00 35.69           N1+
ATOM    830  H   LYS C 655      41.081  -6.295  13.844  1.00 37.04           H  
ATOM    831  HA  LYS C 655      40.072  -7.705  11.698  1.00 38.77           H  
ATOM    832  HB2 LYS C 655      42.896  -6.627  12.057  1.00 38.27           H  
ATOM    833  HB3 LYS C 655      41.486  -5.712  11.472  1.00 38.27           H  
ATOM    834  HG2 LYS C 655      41.393  -7.098   9.468  1.00 37.69           H  
ATOM    835  HG3 LYS C 655      42.765  -8.067  10.058  1.00 37.69           H  
ATOM    836  HD2 LYS C 655      44.232  -6.141   9.974  1.00 37.59           H  
ATOM    837  HD3 LYS C 655      42.870  -5.073   9.560  1.00 37.59           H  
ATOM    838  HE2 LYS C 655      42.545  -6.420   7.468  1.00 37.44           H  
ATOM    839  HE3 LYS C 655      44.035  -7.307   7.870  1.00 37.44           H  
ATOM    840  HZ1 LYS C 655      43.845  -4.404   7.403  1.00 35.69           H  
ATOM    841  HZ2 LYS C 655      45.225  -5.232   7.765  1.00 35.69           H  
ATOM    842  HZ3 LYS C 655      44.445  -5.512   6.339  1.00 35.69           H  
ATOM    843  N   LYS C 656      42.866  -9.174  12.699  1.00 41.33           N  
ATOM    844  CA  LYS C 656      43.575 -10.444  12.724  1.00 42.52           C  
ATOM    845  C   LYS C 656      42.751 -11.563  13.354  1.00 43.32           C  
ATOM    846  O   LYS C 656      42.992 -12.742  13.088  1.00 43.94           O  
ATOM    847  CB  LYS C 656      44.898 -10.280  13.471  1.00 42.60           C  
ATOM    848  CG  LYS C 656      45.761  -9.153  12.925  1.00 42.25           C  
ATOM    849  CD  LYS C 656      46.001  -9.321  11.430  1.00 41.59           C  
ATOM    850  CE  LYS C 656      46.752  -8.134  10.853  1.00 41.32           C  
ATOM    851  NZ  LYS C 656      45.999  -6.865  11.041  1.00 41.18           N1+
ATOM    852  H   LYS C 656      43.305  -8.357  13.100  1.00 41.33           H  
ATOM    853  HA  LYS C 656      43.763 -10.732  11.689  1.00 42.52           H  
ATOM    854  HB2 LYS C 656      45.458 -11.212  13.392  1.00 42.60           H  
ATOM    855  HB3 LYS C 656      44.681 -10.073  14.518  1.00 42.60           H  
ATOM    856  HG2 LYS C 656      46.721  -9.155  13.442  1.00 42.25           H  
ATOM    857  HG3 LYS C 656      45.257  -8.202  13.100  1.00 42.25           H  
ATOM    858  HD2 LYS C 656      45.040  -9.412  10.924  1.00 41.59           H  
ATOM    859  HD3 LYS C 656      46.586 -10.226  11.265  1.00 41.59           H  
ATOM    860  HE2 LYS C 656      46.909  -8.298   9.788  1.00 41.32           H  
ATOM    861  HE3 LYS C 656      47.718  -8.049  11.353  1.00 41.32           H  
ATOM    862  HZ1 LYS C 656      45.103  -6.936  10.581  1.00 41.18           H  
ATOM    863  HZ2 LYS C 656      45.859  -6.700  12.027  1.00 41.18           H  
ATOM    864  HZ3 LYS C 656      46.525  -6.100  10.642  1.00 41.18           H  
ATOM    865  N   GLN C 657      41.774 -11.196  14.180  1.00 43.57           N  
ATOM    866  CA  GLN C 657      40.926 -12.183  14.840  1.00 43.93           C  
ATOM    867  C   GLN C 657      39.859 -12.733  13.892  1.00 44.26           C  
ATOM    868  O   GLN C 657      39.142 -13.680  14.227  1.00 43.78           O  
ATOM    869  CB  GLN C 657      40.253 -11.573  16.072  1.00 43.97           C  
ATOM    870  CG  GLN C 657      41.210 -10.892  17.040  1.00 44.82           C  
ATOM    871  CD  GLN C 657      42.415 -11.749  17.380  1.00 45.21           C  
ATOM    872  OE1 GLN C 657      42.278 -12.902  17.790  1.00 46.27           O  
ATOM    873  NE2 GLN C 657      43.607 -11.186  17.215  1.00 44.01           N  
ATOM    874  H   GLN C 657      41.617 -10.214  14.355  1.00 43.57           H  
ATOM    875  HA  GLN C 657      41.567 -13.010  15.148  1.00 43.93           H  
ATOM    876  HB2 GLN C 657      39.737 -12.370  16.608  1.00 43.97           H  
ATOM    877  HB3 GLN C 657      39.528 -10.833  15.732  1.00 43.97           H  
ATOM    878  HG2 GLN C 657      40.672 -10.668  17.960  1.00 44.82           H  
ATOM    879  HG3 GLN C 657      41.559  -9.964  16.588  1.00 44.82           H  
ATOM    880 HE21 GLN C 657      44.446 -11.706  17.430  1.00 44.01           H  
ATOM    881 HE22 GLN C 657      43.675 -10.237  16.875  1.00 44.01           H  
ATOM    882  N   MET C 658      39.757 -12.135  12.708  1.00 44.77           N  
ATOM    883  CA  MET C 658      38.785 -12.576  11.711  1.00 45.54           C  
ATOM    884  C   MET C 658      39.375 -13.658  10.819  1.00 45.16           C  
ATOM    885  O   MET C 658      40.415 -13.463  10.187  1.00 45.09           O  
ATOM    886  CB  MET C 658      38.332 -11.404  10.844  1.00 46.33           C  
ATOM    887  CG  MET C 658      37.498 -10.370  11.563  1.00 47.04           C  
ATOM    888  SD  MET C 658      36.875  -9.161  10.389  1.00 48.06           S  
ATOM    889  CE  MET C 658      35.320  -9.890   9.928  1.00 46.83           C  
ATOM    890  H   MET C 658      40.367 -11.358  12.493  1.00 44.77           H  
ATOM    891  HA  MET C 658      37.927 -12.981  12.247  1.00 45.54           H  
ATOM    892  HB2 MET C 658      37.742 -11.801  10.018  1.00 46.33           H  
ATOM    893  HB3 MET C 658      39.221 -10.909  10.450  1.00 46.33           H  
ATOM    894  HG2 MET C 658      38.112  -9.866  12.310  1.00 47.04           H  
ATOM    895  HG3 MET C 658      36.659 -10.861  12.055  1.00 47.04           H  
ATOM    896  HE1 MET C 658      35.495 -10.872   9.487  1.00 46.83           H  
ATOM    897  HE2 MET C 658      34.692  -9.998  10.812  1.00 46.83           H  
ATOM    898  HE3 MET C 658      34.820  -9.250   9.202  1.00 46.83           H  
ATOM    899  N   VAL C 659      38.695 -14.798  10.761  1.00 44.80           N  
ATOM    900  CA  VAL C 659      39.155 -15.922   9.960  1.00 44.48           C  
ATOM    901  C   VAL C 659      38.796 -15.788   8.484  1.00 43.71           C  
ATOM    902  O   VAL C 659      39.628 -15.387   7.672  1.00 43.77           O  
ATOM    903  CB  VAL C 659      38.572 -17.245  10.493  1.00 44.58           C  
ATOM    904  CG1 VAL C 659      39.125 -18.415   9.699  1.00 44.77           C  
ATOM    905  CG2 VAL C 659      38.902 -17.396  11.969  1.00 44.59           C  
ATOM    906  H   VAL C 659      37.837 -14.886  11.287  1.00 44.80           H  
ATOM    907  HA  VAL C 659      40.242 -15.926  10.044  1.00 44.48           H  
ATOM    908  HB  VAL C 659      37.489 -17.233  10.378  1.00 44.58           H  
ATOM    909 HG11 VAL C 659      38.864 -18.296   8.647  1.00 44.77           H  
ATOM    910 HG12 VAL C 659      40.210 -18.444   9.802  1.00 44.77           H  
ATOM    911 HG13 VAL C 659      38.699 -19.345  10.077  1.00 44.77           H  
ATOM    912 HG21 VAL C 659      39.983 -17.410  12.101  1.00 44.59           H  
ATOM    913 HG22 VAL C 659      38.479 -16.558  12.523  1.00 44.59           H  
ATOM    914 HG23 VAL C 659      38.478 -18.328  12.342  1.00 44.59           H  
ATOM    915  N   GLY C 660      37.557 -16.124   8.142  1.00 43.38           N  
ATOM    916  CA  GLY C 660      37.128 -16.050   6.758  1.00 43.09           C  
ATOM    917  C   GLY C 660      36.738 -14.663   6.282  1.00 42.74           C  
ATOM    918  O   GLY C 660      37.151 -13.651   6.856  1.00 42.57           O  
ATOM    919  H   GLY C 660      36.908 -16.435   8.852  1.00 43.38           H  
ATOM    920  HA2 GLY C 660      36.264 -16.704   6.636  1.00 43.09           H  
ATOM    921  HA3 GLY C 660      37.945 -16.405   6.130  1.00 43.09           H  
ATOM    922  N   ARG C 661      35.943 -14.616   5.218  1.00 41.71           N  
ATOM    923  CA  ARG C 661      35.493 -13.347   4.668  1.00 40.90           C  
ATOM    924  C   ARG C 661      34.028 -13.101   4.990  1.00 38.44           C  
ATOM    925  O   ARG C 661      33.179 -13.072   4.103  1.00 38.30           O  
ATOM    926  CB  ARG C 661      35.713 -13.306   3.153  1.00 43.19           C  
ATOM    927  CG  ARG C 661      37.169 -13.124   2.749  1.00 45.07           C  
ATOM    928  CD  ARG C 661      38.009 -14.354   3.063  1.00 46.57           C  
ATOM    929  NE  ARG C 661      39.434 -14.035   3.133  1.00 49.11           N  
ATOM    930  CZ  ARG C 661      40.119 -13.428   2.167  1.00 50.28           C  
ATOM    931  NH1 ARG C 661      39.516 -13.065   1.041  1.00 50.37           N  
ATOM    932  NH2 ARG C 661      41.413 -13.177   2.329  1.00 50.59           N1+
ATOM    933  H   ARG C 661      35.646 -15.478   4.782  1.00 41.71           H  
ATOM    934  HA  ARG C 661      36.084 -12.556   5.131  1.00 40.90           H  
ATOM    935  HB2 ARG C 661      35.136 -12.476   2.744  1.00 43.19           H  
ATOM    936  HB3 ARG C 661      35.353 -14.243   2.728  1.00 43.19           H  
ATOM    937  HG2 ARG C 661      37.579 -12.270   3.290  1.00 45.07           H  
ATOM    938  HG3 ARG C 661      37.214 -12.931   1.677  1.00 45.07           H  
ATOM    939  HD2 ARG C 661      37.852 -15.098   2.281  1.00 46.57           H  
ATOM    940  HD3 ARG C 661      37.693 -14.763   4.023  1.00 46.57           H  
ATOM    941  HE  ARG C 661      39.933 -14.294   3.972  1.00 49.11           H  
ATOM    942 HH11 ARG C 661      38.531 -13.253   0.913  1.00 50.37           H  
ATOM    943 HH12 ARG C 661      40.040 -12.601   0.313  1.00 50.37           H  
ATOM    944 HH21 ARG C 661      41.934 -12.714   1.599  1.00 50.59           H  
ATOM    945 HH22 ARG C 661      41.876 -13.452   3.185  1.00 50.59           H  
ATOM    946  N   GLU C 662      33.750 -12.937   6.279  1.00 35.63           N  
ATOM    947  CA  GLU C 662      32.406 -12.675   6.768  1.00 32.51           C  
ATOM    948  C   GLU C 662      32.407 -11.327   7.469  1.00 31.25           C  
ATOM    949  O   GLU C 662      33.413 -10.932   8.059  1.00 30.30           O  
ATOM    950  CB  GLU C 662      31.965 -13.788   7.737  1.00 32.69           C  
ATOM    951  CG  GLU C 662      33.100 -14.514   8.488  1.00 32.75           C  
ATOM    952  CD  GLU C 662      33.481 -13.873   9.829  1.00 32.74           C  
ATOM    953  OE1 GLU C 662      33.986 -12.731   9.844  1.00 31.66           O  
ATOM    954  OE2 GLU C 662      33.277 -14.527  10.876  1.00 31.41           O1-
ATOM    955  H   GLU C 662      34.504 -12.995   6.947  1.00 35.63           H  
ATOM    956  HA  GLU C 662      31.702 -12.659   5.937  1.00 32.51           H  
ATOM    957  HB2 GLU C 662      31.413 -14.532   7.162  1.00 32.69           H  
ATOM    958  HB3 GLU C 662      31.303 -13.341   8.480  1.00 32.69           H  
ATOM    959  HG2 GLU C 662      33.984 -14.519   7.849  1.00 32.75           H  
ATOM    960  HG3 GLU C 662      32.783 -15.539   8.677  1.00 32.75           H  
ATOM    961  N   SER C 663      31.286 -10.615   7.400  1.00 29.87           N  
ATOM    962  CA  SER C 663      31.188  -9.307   8.034  1.00 28.83           C  
ATOM    963  C   SER C 663      30.374  -9.301   9.334  1.00 29.19           C  
ATOM    964  O   SER C 663      29.150  -9.445   9.325  1.00 29.77           O  
ATOM    965  CB  SER C 663      30.614  -8.299   7.042  1.00 27.87           C  
ATOM    966  OG  SER C 663      29.554  -8.863   6.304  1.00 28.28           O  
ATOM    967  H   SER C 663      30.492 -10.987   6.899  1.00 29.87           H  
ATOM    968  HA  SER C 663      32.200  -9.025   8.321  1.00 28.83           H  
ATOM    969  HB2 SER C 663      31.402  -7.987   6.355  1.00 27.87           H  
ATOM    970  HB3 SER C 663      30.246  -7.430   7.589  1.00 27.87           H  
ATOM    971  HG  SER C 663      28.871  -9.121   6.928  1.00 28.28           H  
ATOM    972  N   HIS C 664      31.077  -9.138  10.452  1.00 27.85           N  
ATOM    973  CA  HIS C 664      30.454  -9.103  11.767  1.00 26.74           C  
ATOM    974  C   HIS C 664      29.810  -7.752  12.024  1.00 25.94           C  
ATOM    975  O   HIS C 664      30.319  -6.726  11.584  1.00 25.98           O  
ATOM    976  CB  HIS C 664      31.498  -9.343  12.860  1.00 27.38           C  
ATOM    977  CG  HIS C 664      32.026 -10.742  12.904  1.00 26.92           C  
ATOM    978  ND1 HIS C 664      31.368 -11.766  13.550  1.00 26.77           N  
ATOM    979  CD2 HIS C 664      33.147 -11.287  12.377  1.00 26.40           C  
ATOM    980  CE1 HIS C 664      32.063 -12.883  13.420  1.00 26.26           C  
ATOM    981  NE2 HIS C 664      33.146 -12.619  12.712  1.00 26.76           N  
ATOM    982  H   HIS C 664      32.080  -9.035  10.385  1.00 27.85           H  
ATOM    983  HA  HIS C 664      29.694  -9.885  11.791  1.00 26.74           H  
ATOM    984  HB2 HIS C 664      31.041  -9.120  13.825  1.00 27.38           H  
ATOM    985  HB3 HIS C 664      32.335  -8.667  12.688  1.00 27.38           H  
ATOM    986  HD2 HIS C 664      33.901 -10.770  11.801  1.00 26.40           H  
ATOM    987  HE2 HIS C 664      33.858 -13.288  12.457  1.00 26.76           H  
ATOM    988  HE1 HIS C 664      31.790 -13.846  13.824  1.00 26.26           H  
ATOM    989  N   TRP C 665      28.688  -7.749  12.736  1.00 25.34           N  
ATOM    990  CA  TRP C 665      28.023  -6.495  13.075  1.00 23.74           C  
ATOM    991  C   TRP C 665      28.868  -5.866  14.182  1.00 24.04           C  
ATOM    992  O   TRP C 665      29.693  -6.542  14.796  1.00 24.59           O  
ATOM    993  CB  TRP C 665      26.626  -6.739  13.649  1.00 21.00           C  
ATOM    994  CG  TRP C 665      25.553  -7.191  12.696  1.00 19.29           C  
ATOM    995  CD1 TRP C 665      24.912  -8.402  12.699  1.00 18.33           C  
ATOM    996  CD2 TRP C 665      24.889  -6.391  11.711  1.00 17.21           C  
ATOM    997  NE1 TRP C 665      23.883  -8.397  11.786  1.00 17.85           N  
ATOM    998  CE2 TRP C 665      23.847  -7.176  11.167  1.00 16.92           C  
ATOM    999  CE3 TRP C 665      25.067  -5.086  11.241  1.00 16.71           C  
ATOM   1000  CZ2 TRP C 665      22.990  -6.696  10.178  1.00 16.59           C  
ATOM   1001  CZ3 TRP C 665      24.213  -4.608  10.259  1.00 15.53           C  
ATOM   1002  CH2 TRP C 665      23.186  -5.411   9.739  1.00 16.74           C  
ATOM   1003  H   TRP C 665      28.293  -8.624  13.047  1.00 25.34           H  
ATOM   1004  HA  TRP C 665      27.924  -5.874  12.186  1.00 23.74           H  
ATOM   1005  HB2 TRP C 665      26.290  -5.805  14.100  1.00 21.00           H  
ATOM   1006  HB3 TRP C 665      26.718  -7.502  14.422  1.00 21.00           H  
ATOM   1007  HD1 TRP C 665      25.177  -9.239  13.328  1.00 18.33           H  
ATOM   1008  HE1 TRP C 665      23.258  -9.168  11.602  1.00 17.85           H  
ATOM   1009  HE3 TRP C 665      25.855  -4.461  11.636  1.00 16.71           H  
ATOM   1010  HZ2 TRP C 665      22.200  -7.311   9.774  1.00 16.59           H  
ATOM   1011  HZ3 TRP C 665      24.340  -3.602   9.888  1.00 15.53           H  
ATOM   1012  HH2 TRP C 665      22.537  -5.010   8.976  1.00 16.74           H  
ATOM   1013  N   ILE C 666      28.660  -4.577  14.432  1.00 24.14           N  
ATOM   1014  CA  ILE C 666      29.361  -3.874  15.501  1.00 22.05           C  
ATOM   1015  C   ILE C 666      28.321  -2.945  16.129  1.00 22.20           C  
ATOM   1016  O   ILE C 666      27.339  -2.590  15.479  1.00 22.82           O  
ATOM   1017  CB  ILE C 666      30.572  -3.070  14.973  1.00 21.13           C  
ATOM   1018  CG1 ILE C 666      30.111  -1.946  14.045  1.00 22.28           C  
ATOM   1019  CG2 ILE C 666      31.522  -4.006  14.243  1.00 19.07           C  
ATOM   1020  CD1 ILE C 666      31.254  -1.085  13.493  1.00 21.52           C  
ATOM   1021  H   ILE C 666      27.997  -4.069  13.863  1.00 24.14           H  
ATOM   1022  HA  ILE C 666      29.772  -4.578  16.225  1.00 22.05           H  
ATOM   1023  HB  ILE C 666      31.092  -2.618  15.818  1.00 21.13           H  
ATOM   1024 HG12 ILE C 666      29.432  -1.299  14.600  1.00 22.28           H  
ATOM   1025 HG13 ILE C 666      29.582  -2.391  13.202  1.00 22.28           H  
ATOM   1026 HG21 ILE C 666      31.859  -4.786  14.926  1.00 19.07           H  
ATOM   1027 HG22 ILE C 666      31.005  -4.460  13.398  1.00 19.07           H  
ATOM   1028 HG23 ILE C 666      32.382  -3.441  13.883  1.00 19.07           H  
ATOM   1029 HD11 ILE C 666      31.797  -0.629  14.320  1.00 21.52           H  
ATOM   1030 HD12 ILE C 666      31.932  -1.710  12.913  1.00 21.52           H  
ATOM   1031 HD13 ILE C 666      30.844  -0.303  12.853  1.00 21.52           H  
ATOM   1032  N   GLY C 667      28.525  -2.561  17.386  1.00 22.00           N  
ATOM   1033  CA  GLY C 667      27.555  -1.715  18.062  1.00 21.71           C  
ATOM   1034  C   GLY C 667      27.456  -0.268  17.622  1.00 21.81           C  
ATOM   1035  O   GLY C 667      27.569   0.635  18.453  1.00 22.88           O  
ATOM   1036  H   GLY C 667      29.358  -2.858  17.873  1.00 22.00           H  
ATOM   1037  HA2 GLY C 667      27.805  -1.717  19.123  1.00 21.71           H  
ATOM   1038  HA3 GLY C 667      26.574  -2.167  17.919  1.00 21.71           H  
ATOM   1039  N   LEU C 668      27.216  -0.038  16.333  1.00 21.01           N  
ATOM   1040  CA  LEU C 668      27.123   1.325  15.811  1.00 19.77           C  
ATOM   1041  C   LEU C 668      25.978   1.507  14.820  1.00 19.23           C  
ATOM   1042  O   LEU C 668      25.889   0.794  13.825  1.00 18.94           O  
ATOM   1043  CB  LEU C 668      28.452   1.712  15.152  1.00 19.38           C  
ATOM   1044  CG  LEU C 668      28.494   3.037  14.384  1.00 18.83           C  
ATOM   1045  CD1 LEU C 668      28.012   4.171  15.273  1.00 17.69           C  
ATOM   1046  CD2 LEU C 668      29.904   3.289  13.895  1.00 17.14           C  
ATOM   1047  H   LEU C 668      27.098  -0.819  15.704  1.00 21.01           H  
ATOM   1048  HA  LEU C 668      26.913   1.978  16.659  1.00 19.77           H  
ATOM   1049  HB2 LEU C 668      28.714   0.920  14.452  1.00 19.38           H  
ATOM   1050  HB3 LEU C 668      29.204   1.766  15.939  1.00 19.38           H  
ATOM   1051  HG  LEU C 668      27.830   2.982  13.522  1.00 18.83           H  
ATOM   1052 HD11 LEU C 668      26.991   3.971  15.596  1.00 17.69           H  
ATOM   1053 HD12 LEU C 668      28.661   4.248  16.146  1.00 17.69           H  
ATOM   1054 HD13 LEU C 668      28.041   5.106  14.715  1.00 17.69           H  
ATOM   1055 HD21 LEU C 668      30.581   3.347  14.747  1.00 17.14           H  
ATOM   1056 HD22 LEU C 668      30.212   2.474  13.240  1.00 17.14           H  
ATOM   1057 HD23 LEU C 668      29.934   4.229  13.343  1.00 17.14           H  
ATOM   1058  N   THR C 669      25.104   2.472  15.100  1.00 19.12           N  
ATOM   1059  CA  THR C 669      23.961   2.759  14.243  1.00 19.75           C  
ATOM   1060  C   THR C 669      23.674   4.258  14.194  1.00 21.30           C  
ATOM   1061  O   THR C 669      24.329   5.052  14.866  1.00 21.53           O  
ATOM   1062  CB  THR C 669      22.680   2.025  14.728  1.00 19.06           C  
ATOM   1063  OG1 THR C 669      22.083   2.743  15.811  1.00 19.39           O  
ATOM   1064  CG2 THR C 669      23.017   0.621  15.205  1.00 18.60           C  
ATOM   1065  H   THR C 669      25.240   3.025  15.935  1.00 19.12           H  
ATOM   1066  HA  THR C 669      24.223   2.401  13.247  1.00 19.75           H  
ATOM   1067  HB  THR C 669      21.986   1.968  13.889  1.00 19.06           H  
ATOM   1068 HG21 THR C 669      23.477   0.061  14.391  1.00 18.60           H  
ATOM   1069 HG22 THR C 669      23.711   0.679  16.044  1.00 18.60           H  
ATOM   1070 HG23 THR C 669      22.104   0.117  15.523  1.00 18.60           H  
ATOM   1071  HG1 THR C 669      21.202   3.006  15.535  1.00 19.39           H  
ATOM   1072  N   ASP C 670      22.703   4.646  13.376  1.00 23.93           N  
ATOM   1073  CA  ASP C 670      22.323   6.047  13.256  1.00 26.71           C  
ATOM   1074  C   ASP C 670      20.806   6.089  13.203  1.00 29.27           C  
ATOM   1075  O   ASP C 670      20.210   7.000  12.626  1.00 29.62           O  
ATOM   1076  CB  ASP C 670      22.919   6.666  11.989  1.00 26.78           C  
ATOM   1077  CG  ASP C 670      22.315   6.097  10.714  1.00 28.72           C  
ATOM   1078  OD1 ASP C 670      22.510   4.893  10.427  1.00 28.68           O  
ATOM   1079  OD2 ASP C 670      21.641   6.865   9.997  1.00 28.47           O1-
ATOM   1080  H   ASP C 670      22.216   3.954  12.825  1.00 23.93           H  
ATOM   1081  HA  ASP C 670      22.701   6.620  14.102  1.00 26.71           H  
ATOM   1082  HB2 ASP C 670      23.992   6.476  11.979  1.00 26.78           H  
ATOM   1083  HB3 ASP C 670      22.740   7.741  12.009  1.00 26.78           H  
ATOM   1084  N   SER C 671      20.194   5.088  13.829  1.00 31.42           N  
ATOM   1085  CA  SER C 671      18.748   4.949  13.862  1.00 34.83           C  
ATOM   1086  C   SER C 671      17.957   6.081  14.519  1.00 36.30           C  
ATOM   1087  O   SER C 671      16.808   6.315  14.147  1.00 36.61           O  
ATOM   1088  CB  SER C 671      18.388   3.612  14.516  1.00 35.70           C  
ATOM   1089  OG  SER C 671      19.274   3.319  15.580  1.00 38.73           O  
ATOM   1090  H   SER C 671      20.759   4.396  14.300  1.00 31.42           H  
ATOM   1091  HA  SER C 671      18.444   4.994  12.817  1.00 34.83           H  
ATOM   1092  HB2 SER C 671      18.450   2.821  13.770  1.00 35.70           H  
ATOM   1093  HB3 SER C 671      17.370   3.667  14.903  1.00 35.70           H  
ATOM   1094  HG  SER C 671      19.011   2.475  15.953  1.00 38.73           H  
ATOM   1095  N   GLU C 672      18.551   6.781  15.486  1.00 37.69           N  
ATOM   1096  CA  GLU C 672      17.847   7.882  16.148  1.00 39.11           C  
ATOM   1097  C   GLU C 672      18.005   9.167  15.345  1.00 39.99           C  
ATOM   1098  O   GLU C 672      17.112  10.018  15.324  1.00 40.17           O  
ATOM   1099  CB  GLU C 672      18.384   8.111  17.565  1.00 40.42           C  
ATOM   1100  CG  GLU C 672      17.558   9.114  18.376  1.00 40.97           C  
ATOM   1101  CD  GLU C 672      18.255   9.580  19.648  1.00 41.82           C  
ATOM   1102  OE1 GLU C 672      18.652   8.720  20.463  1.00 41.70           O  
ATOM   1103  OE2 GLU C 672      18.400  10.808  19.834  1.00 41.54           O1-
ATOM   1104  H   GLU C 672      19.493   6.550  15.765  1.00 37.69           H  
ATOM   1105  HA  GLU C 672      16.793   7.611  16.210  1.00 39.11           H  
ATOM   1106  HB2 GLU C 672      19.405   8.485  17.491  1.00 40.42           H  
ATOM   1107  HB3 GLU C 672      18.384   7.157  18.092  1.00 40.42           H  
ATOM   1108  HG2 GLU C 672      16.614   8.642  18.651  1.00 40.97           H  
ATOM   1109  HG3 GLU C 672      17.359   9.984  17.751  1.00 40.97           H  
ATOM   1110  N   ARG C 673      19.160   9.299  14.694  1.00 40.54           N  
ATOM   1111  CA  ARG C 673      19.471  10.464  13.870  1.00 39.50           C  
ATOM   1112  C   ARG C 673      20.286  10.077  12.643  1.00 38.08           C  
ATOM   1113  O   ARG C 673      21.469   9.757  12.741  1.00 38.56           O  
ATOM   1114  CB  ARG C 673      20.243  11.505  14.685  1.00 40.82           C  
ATOM   1115  CG  ARG C 673      19.357  12.529  15.364  1.00 42.39           C  
ATOM   1116  CD  ARG C 673      18.519  13.263  14.331  1.00 44.28           C  
ATOM   1117  NE  ARG C 673      17.665  14.282  14.931  1.00 45.68           N  
ATOM   1118  CZ  ARG C 673      16.653  14.868  14.301  1.00 46.08           C  
ATOM   1119  NH1 ARG C 673      16.373  14.531  13.049  1.00 45.78           N  
ATOM   1120  NH2 ARG C 673      15.923  15.788  14.920  1.00 45.78           N1+
ATOM   1121  H   ARG C 673      19.847   8.563  14.771  1.00 40.54           H  
ATOM   1122  HA  ARG C 673      18.525  10.893  13.538  1.00 39.50           H  
ATOM   1123  HB2 ARG C 673      20.923  12.030  14.015  1.00 40.82           H  
ATOM   1124  HB3 ARG C 673      20.816  10.985  15.452  1.00 40.82           H  
ATOM   1125  HG2 ARG C 673      19.979  13.246  15.899  1.00 42.39           H  
ATOM   1126  HG3 ARG C 673      18.697  12.023  16.069  1.00 42.39           H  
ATOM   1127  HD2 ARG C 673      17.891  12.540  13.812  1.00 44.28           H  
ATOM   1128  HD3 ARG C 673      19.187  13.744  13.617  1.00 44.28           H  
ATOM   1129  HE  ARG C 673      17.853  14.557  15.885  1.00 45.68           H  
ATOM   1130 HH11 ARG C 673      15.604  14.974  12.566  1.00 45.78           H  
ATOM   1131 HH12 ARG C 673      16.928  13.831  12.578  1.00 45.78           H  
ATOM   1132 HH21 ARG C 673      15.155  16.232  14.437  1.00 45.78           H  
ATOM   1133 HH22 ARG C 673      16.137  16.045  15.873  1.00 45.78           H  
ATOM   1134  N   GLU C 674      19.640  10.117  11.485  1.00 36.74           N  
ATOM   1135  CA  GLU C 674      20.285   9.771  10.231  1.00 36.21           C  
ATOM   1136  C   GLU C 674      21.571  10.565  10.032  1.00 36.06           C  
ATOM   1137  O   GLU C 674      21.602  11.778  10.245  1.00 36.76           O  
ATOM   1138  CB  GLU C 674      19.332  10.037   9.067  1.00 36.15           C  
ATOM   1139  CG  GLU C 674      19.615   9.185   7.850  1.00 35.60           C  
ATOM   1140  CD  GLU C 674      19.707   7.718   8.206  1.00 35.46           C  
ATOM   1141  OE1 GLU C 674      18.847   7.238   8.982  1.00 35.44           O  
ATOM   1142  OE2 GLU C 674      20.636   7.044   7.715  1.00 34.97           O1-
ATOM   1143  H   GLU C 674      18.670  10.397  11.475  1.00 36.74           H  
ATOM   1144  HA  GLU C 674      20.540   8.712  10.264  1.00 36.21           H  
ATOM   1145  HB2 GLU C 674      19.419  11.085   8.782  1.00 36.15           H  
ATOM   1146  HB3 GLU C 674      18.314   9.834   9.401  1.00 36.15           H  
ATOM   1147  HG2 GLU C 674      20.560   9.501   7.409  1.00 35.60           H  
ATOM   1148  HG3 GLU C 674      18.811   9.323   7.127  1.00 35.60           H  
ATOM   1149  N   ASN C 675      22.626   9.865   9.626  1.00 34.77           N  
ATOM   1150  CA  ASN C 675      23.937  10.464   9.386  1.00 33.20           C  
ATOM   1151  C   ASN C 675      24.675  10.870  10.664  1.00 31.85           C  
ATOM   1152  O   ASN C 675      25.738  11.481  10.599  1.00 30.20           O  
ATOM   1153  CB  ASN C 675      23.810  11.669   8.443  1.00 33.94           C  
ATOM   1154  CG  ASN C 675      23.462  11.263   7.013  1.00 34.21           C  
ATOM   1155  OD1 ASN C 675      24.221  10.548   6.359  1.00 34.30           O  
ATOM   1156  ND2 ASN C 675      22.312  11.723   6.525  1.00 32.56           N  
ATOM   1157  H   ASN C 675      22.517   8.872   9.476  1.00 34.77           H  
ATOM   1158  HA  ASN C 675      24.542   9.688   8.919  1.00 33.20           H  
ATOM   1159  HB2 ASN C 675      24.759  12.205   8.431  1.00 33.94           H  
ATOM   1160  HB3 ASN C 675      23.026  12.326   8.820  1.00 33.94           H  
ATOM   1161 HD21 ASN C 675      22.033  11.487   5.583  1.00 32.56           H  
ATOM   1162 HD22 ASN C 675      21.718  12.307   7.096  1.00 32.56           H  
ATOM   1163  N   GLU C 676      24.117  10.527  11.824  1.00 31.38           N  
ATOM   1164  CA  GLU C 676      24.758  10.839  13.107  1.00 30.94           C  
ATOM   1165  C   GLU C 676      24.997   9.529  13.871  1.00 30.22           C  
ATOM   1166  O   GLU C 676      24.225   9.155  14.757  1.00 31.92           O  
ATOM   1167  CB  GLU C 676      23.880  11.796  13.925  1.00 30.50           C  
ATOM   1168  CG  GLU C 676      24.570  12.347  15.168  1.00 31.71           C  
ATOM   1169  CD  GLU C 676      23.917  13.616  15.722  1.00 33.28           C  
ATOM   1170  OE1 GLU C 676      24.354  14.076  16.797  1.00 32.82           O  
ATOM   1171  OE2 GLU C 676      22.980  14.154  15.087  1.00 33.44           O1-
ATOM   1172  H   GLU C 676      23.232  10.041  11.821  1.00 31.38           H  
ATOM   1173  HA  GLU C 676      25.712  11.335  12.932  1.00 30.94           H  
ATOM   1174  HB2 GLU C 676      22.984  11.259  14.238  1.00 30.50           H  
ATOM   1175  HB3 GLU C 676      23.597  12.635  13.289  1.00 30.50           H  
ATOM   1176  HG2 GLU C 676      25.605  12.575  14.915  1.00 31.71           H  
ATOM   1177  HG3 GLU C 676      24.546  11.582  15.943  1.00 31.71           H  
ATOM   1178  N   TRP C 677      26.078   8.839  13.522  1.00 28.17           N  
ATOM   1179  CA  TRP C 677      26.403   7.551  14.130  1.00 26.23           C  
ATOM   1180  C   TRP C 677      26.747   7.577  15.615  1.00 26.36           C  
ATOM   1181  O   TRP C 677      27.533   8.403  16.075  1.00 26.09           O  
ATOM   1182  CB  TRP C 677      27.527   6.879  13.338  1.00 24.46           C  
ATOM   1183  CG  TRP C 677      27.127   6.576  11.920  1.00 23.42           C  
ATOM   1184  CD1 TRP C 677      27.161   7.433  10.857  1.00 22.87           C  
ATOM   1185  CD2 TRP C 677      26.547   5.358  11.433  1.00 22.64           C  
ATOM   1186  NE1 TRP C 677      26.635   6.827   9.741  1.00 22.67           N  
ATOM   1187  CE2 TRP C 677      26.250   5.553  10.067  1.00 22.88           C  
ATOM   1188  CE3 TRP C 677      26.247   4.121  12.021  1.00 22.33           C  
ATOM   1189  CZ2 TRP C 677      25.664   4.554   9.276  1.00 22.69           C  
ATOM   1190  CZ3 TRP C 677      25.665   3.126  11.233  1.00 20.88           C  
ATOM   1191  CH2 TRP C 677      25.380   3.352   9.877  1.00 21.10           C  
ATOM   1192  H   TRP C 677      26.693   9.216  12.816  1.00 28.17           H  
ATOM   1193  HA  TRP C 677      25.479   6.975  14.080  1.00 26.23           H  
ATOM   1194  HB2 TRP C 677      27.795   5.945  13.834  1.00 24.46           H  
ATOM   1195  HB3 TRP C 677      28.391   7.543  13.324  1.00 24.46           H  
ATOM   1196  HD1 TRP C 677      27.546   8.442  10.888  1.00 22.87           H  
ATOM   1197  HE1 TRP C 677      26.546   7.252   8.829  1.00 22.67           H  
ATOM   1198  HE3 TRP C 677      26.461   3.941  13.064  1.00 22.33           H  
ATOM   1199  HZ2 TRP C 677      25.443   4.723   8.233  1.00 22.69           H  
ATOM   1200  HZ3 TRP C 677      25.431   2.168  11.673  1.00 20.88           H  
ATOM   1201  HH2 TRP C 677      24.928   2.564   9.294  1.00 21.10           H  
ATOM   1202  N   LYS C 678      26.150   6.651  16.361  1.00 25.83           N  
ATOM   1203  CA  LYS C 678      26.375   6.571  17.798  1.00 26.06           C  
ATOM   1204  C   LYS C 678      26.440   5.124  18.275  1.00 25.43           C  
ATOM   1205  O   LYS C 678      25.585   4.301  17.923  1.00 23.39           O  
ATOM   1206  CB  LYS C 678      25.246   7.285  18.554  1.00 27.74           C  
ATOM   1207  CG  LYS C 678      24.948   8.706  18.090  1.00 28.46           C  
ATOM   1208  CD  LYS C 678      23.557   9.125  18.551  1.00 29.61           C  
ATOM   1209  CE  LYS C 678      23.115  10.430  17.908  1.00 30.42           C  
ATOM   1210  NZ  LYS C 678      21.673  10.722  18.180  1.00 29.14           N1+
ATOM   1211  H   LYS C 678      25.527   5.990  15.921  1.00 25.83           H  
ATOM   1212  HA  LYS C 678      27.331   7.053  18.003  1.00 26.06           H  
ATOM   1213  HB2 LYS C 678      25.520   7.325  19.608  1.00 27.74           H  
ATOM   1214  HB3 LYS C 678      24.336   6.695  18.437  1.00 27.74           H  
ATOM   1215  HG2 LYS C 678      24.995   8.747  17.002  1.00 28.46           H  
ATOM   1216  HG3 LYS C 678      25.689   9.385  18.512  1.00 28.46           H  
ATOM   1217  HD2 LYS C 678      23.570   9.253  19.634  1.00 29.61           H  
ATOM   1218  HD3 LYS C 678      22.848   8.343  18.286  1.00 29.61           H  
ATOM   1219  HE2 LYS C 678      23.264  10.361  16.830  1.00 30.42           H  
ATOM   1220  HE3 LYS C 678      23.720  11.244  18.307  1.00 30.42           H  
ATOM   1221  HZ1 LYS C 678      21.104   9.973  17.813  1.00 29.14           H  
ATOM   1222  HZ2 LYS C 678      21.528  10.799  19.177  1.00 29.14           H  
ATOM   1223  HZ3 LYS C 678      21.415  11.590  17.734  1.00 29.14           H  
ATOM   1224  N   TRP C 679      27.453   4.825  19.087  1.00 24.82           N  
ATOM   1225  CA  TRP C 679      27.608   3.486  19.632  1.00 24.48           C  
ATOM   1226  C   TRP C 679      26.380   3.234  20.498  1.00 25.45           C  
ATOM   1227  O   TRP C 679      25.610   4.153  20.775  1.00 25.34           O  
ATOM   1228  CB  TRP C 679      28.885   3.376  20.483  1.00 22.45           C  
ATOM   1229  CG  TRP C 679      30.165   3.609  19.718  1.00 22.05           C  
ATOM   1230  CD1 TRP C 679      30.968   4.715  19.773  1.00 21.26           C  
ATOM   1231  CD2 TRP C 679      30.764   2.730  18.752  1.00 21.65           C  
ATOM   1232  NE1 TRP C 679      32.027   4.581  18.904  1.00 19.82           N  
ATOM   1233  CE2 TRP C 679      31.926   3.373  18.263  1.00 20.21           C  
ATOM   1234  CE3 TRP C 679      30.432   1.464  18.251  1.00 21.89           C  
ATOM   1235  CZ2 TRP C 679      32.754   2.793  17.296  1.00 20.73           C  
ATOM   1236  CZ3 TRP C 679      31.259   0.887  17.283  1.00 22.11           C  
ATOM   1237  CH2 TRP C 679      32.406   1.555  16.818  1.00 21.21           C  
ATOM   1238  H   TRP C 679      28.125   5.540  19.327  1.00 24.82           H  
ATOM   1239  HA  TRP C 679      27.698   2.752  18.832  1.00 24.48           H  
ATOM   1240  HB2 TRP C 679      28.922   2.375  20.915  1.00 22.45           H  
ATOM   1241  HB3 TRP C 679      28.828   4.114  21.284  1.00 22.45           H  
ATOM   1242  HD1 TRP C 679      30.797   5.573  20.407  1.00 21.26           H  
ATOM   1243  HE1 TRP C 679      32.759   5.262  18.760  1.00 19.82           H  
ATOM   1244  HE3 TRP C 679      29.554   0.945  18.604  1.00 21.89           H  
ATOM   1245  HZ2 TRP C 679      33.638   3.302  16.937  1.00 20.73           H  
ATOM   1246  HZ3 TRP C 679      31.014  -0.088  16.886  1.00 22.11           H  
ATOM   1247  HH2 TRP C 679      33.026   1.083  16.070  1.00 21.21           H  
ATOM   1248  N   LEU C 680      26.191   1.988  20.911  1.00 26.59           N  
ATOM   1249  CA  LEU C 680      25.052   1.627  21.741  1.00 28.52           C  
ATOM   1250  C   LEU C 680      25.223   2.199  23.148  1.00 30.02           C  
ATOM   1251  O   LEU C 680      25.217   1.465  24.131  1.00 29.95           O  
ATOM   1252  CB  LEU C 680      24.921   0.101  21.806  1.00 28.71           C  
ATOM   1253  CG  LEU C 680      25.014  -0.640  20.467  1.00 27.94           C  
ATOM   1254  CD1 LEU C 680      24.959  -2.139  20.705  1.00 27.10           C  
ATOM   1255  CD2 LEU C 680      23.886  -0.195  19.549  1.00 28.08           C  
ATOM   1256  H   LEU C 680      26.852   1.274  20.643  1.00 26.59           H  
ATOM   1257  HA  LEU C 680      24.147   2.046  21.301  1.00 28.52           H  
ATOM   1258  HB2 LEU C 680      23.952  -0.132  22.249  1.00 28.71           H  
ATOM   1259  HB3 LEU C 680      25.715  -0.275  22.452  1.00 28.71           H  
ATOM   1260  HG  LEU C 680      25.962  -0.402  19.984  1.00 27.94           H  
ATOM   1261 HD11 LEU C 680      25.789  -2.436  21.346  1.00 27.10           H  
ATOM   1262 HD12 LEU C 680      24.015  -2.396  21.187  1.00 27.10           H  
ATOM   1263 HD13 LEU C 680      25.032  -2.661  19.751  1.00 27.10           H  
ATOM   1264 HD21 LEU C 680      22.927  -0.424  20.015  1.00 28.08           H  
ATOM   1265 HD22 LEU C 680      23.959   0.880  19.380  1.00 28.08           H  
ATOM   1266 HD23 LEU C 680      23.962  -0.719  18.597  1.00 28.08           H  
ATOM   1267  N   ASP C 681      25.384   3.514  23.243  1.00 31.95           N  
ATOM   1268  CA  ASP C 681      25.546   4.164  24.536  1.00 34.06           C  
ATOM   1269  C   ASP C 681      25.727   5.667  24.352  1.00 35.29           C  
ATOM   1270  O   ASP C 681      26.401   6.324  25.146  1.00 36.54           O  
ATOM   1271  CB  ASP C 681      26.750   3.574  25.282  1.00 34.20           C  
ATOM   1272  CG  ASP C 681      28.068   4.187  24.852  1.00 34.61           C  
ATOM   1273  OD1 ASP C 681      28.292   4.340  23.631  1.00 34.58           O  
ATOM   1274  OD2 ASP C 681      28.884   4.509  25.743  1.00 34.64           O1-
ATOM   1275  H   ASP C 681      25.394   4.074  22.402  1.00 31.95           H  
ATOM   1276  HA  ASP C 681      24.648   3.988  25.128  1.00 34.06           H  
ATOM   1277  HB2 ASP C 681      26.787   2.502  25.091  1.00 34.20           H  
ATOM   1278  HB3 ASP C 681      26.617   3.747  26.350  1.00 34.20           H  
ATOM   1279  N   GLY C 682      25.122   6.199  23.293  1.00 35.55           N  
ATOM   1280  CA  GLY C 682      25.210   7.620  23.013  1.00 36.39           C  
ATOM   1281  C   GLY C 682      26.586   8.125  22.611  1.00 36.98           C  
ATOM   1282  O   GLY C 682      26.710   9.208  22.047  1.00 36.94           O  
ATOM   1283  H   GLY C 682      24.594   5.603  22.673  1.00 35.55           H  
ATOM   1284  HA2 GLY C 682      24.904   8.159  23.910  1.00 36.39           H  
ATOM   1285  HA3 GLY C 682      24.518   7.846  22.202  1.00 36.39           H  
ATOM   1286  N   THR C 683      27.624   7.349  22.896  1.00 38.26           N  
ATOM   1287  CA  THR C 683      28.983   7.752  22.560  1.00 39.41           C  
ATOM   1288  C   THR C 683      29.149   8.154  21.100  1.00 39.41           C  
ATOM   1289  O   THR C 683      28.556   7.551  20.205  1.00 38.80           O  
ATOM   1290  CB  THR C 683      29.994   6.628  22.869  1.00 40.10           C  
ATOM   1291  OG1 THR C 683      29.979   6.345  24.272  1.00 42.26           O  
ATOM   1292  CG2 THR C 683      31.402   7.046  22.467  1.00 41.05           C  
ATOM   1293  H   THR C 683      27.468   6.462  23.354  1.00 38.26           H  
ATOM   1294  HA  THR C 683      29.183   8.625  23.182  1.00 39.41           H  
ATOM   1295  HB  THR C 683      29.709   5.742  22.302  1.00 40.10           H  
ATOM   1296 HG21 THR C 683      31.424   7.271  21.400  1.00 41.05           H  
ATOM   1297 HG22 THR C 683      31.694   7.931  23.031  1.00 41.05           H  
ATOM   1298 HG23 THR C 683      32.097   6.233  22.681  1.00 41.05           H  
ATOM   1299  HG1 THR C 683      29.718   5.428  24.382  1.00 42.26           H  
ATOM   1300  N   SER C 684      29.956   9.188  20.876  1.00 40.23           N  
ATOM   1301  CA  SER C 684      30.244   9.677  19.531  1.00 40.45           C  
ATOM   1302  C   SER C 684      31.566   9.047  19.122  1.00 40.02           C  
ATOM   1303  O   SER C 684      32.586   9.246  19.780  1.00 40.14           O  
ATOM   1304  CB  SER C 684      30.383  11.202  19.522  1.00 40.86           C  
ATOM   1305  OG  SER C 684      31.468  11.622  20.332  1.00 41.78           O  
ATOM   1306  H   SER C 684      30.385   9.651  21.665  1.00 40.23           H  
ATOM   1307  HA  SER C 684      29.438   9.418  18.847  1.00 40.45           H  
ATOM   1308  HB2 SER C 684      29.462  11.645  19.903  1.00 40.86           H  
ATOM   1309  HB3 SER C 684      30.553  11.539  18.499  1.00 40.86           H  
ATOM   1310  HG  SER C 684      32.267  11.227  19.975  1.00 41.78           H  
ATOM   1311  N   PRO C 685      31.561   8.270  18.033  1.00 39.83           N  
ATOM   1312  CA  PRO C 685      32.789   7.619  17.572  1.00 40.29           C  
ATOM   1313  C   PRO C 685      33.869   8.596  17.116  1.00 40.44           C  
ATOM   1314  O   PRO C 685      33.992   8.895  15.926  1.00 40.77           O  
ATOM   1315  CB  PRO C 685      32.293   6.710  16.449  1.00 40.29           C  
ATOM   1316  CG  PRO C 685      31.125   7.472  15.897  1.00 40.44           C  
ATOM   1317  CD  PRO C 685      30.428   7.961  17.142  1.00 39.36           C  
ATOM   1318  HA  PRO C 685      33.294   7.075  18.371  1.00 40.29           H  
ATOM   1319  HB2 PRO C 685      31.982   5.739  16.836  1.00 40.29           H  
ATOM   1320  HB3 PRO C 685      33.063   6.568  15.690  1.00 40.29           H  
ATOM   1321  HG2 PRO C 685      30.473   6.824  15.312  1.00 40.44           H  
ATOM   1322  HG3 PRO C 685      31.457   8.307  15.279  1.00 40.44           H  
ATOM   1323  HD2 PRO C 685      29.833   8.851  16.938  1.00 39.36           H  
ATOM   1324  HD3 PRO C 685      29.791   7.187  17.568  1.00 39.36           H  
ATOM   1325  N   ASP C 686      34.647   9.098  18.072  1.00 40.29           N  
ATOM   1326  CA  ASP C 686      35.722  10.032  17.763  1.00 39.99           C  
ATOM   1327  C   ASP C 686      36.687   9.323  16.837  1.00 38.62           C  
ATOM   1328  O   ASP C 686      37.375   9.946  16.033  1.00 38.87           O  
ATOM   1329  CB  ASP C 686      36.428  10.480  19.044  1.00 40.60           C  
ATOM   1330  CG  ASP C 686      35.515  11.282  19.949  1.00 42.61           C  
ATOM   1331  OD1 ASP C 686      34.986  12.318  19.482  1.00 42.74           O  
ATOM   1332  OD2 ASP C 686      35.320  10.882  21.118  1.00 43.90           O1-
ATOM   1333  H   ASP C 686      34.489   8.825  19.032  1.00 40.29           H  
ATOM   1334  HA  ASP C 686      35.327  10.928  17.284  1.00 39.99           H  
ATOM   1335  HB2 ASP C 686      37.287  11.095  18.775  1.00 40.60           H  
ATOM   1336  HB3 ASP C 686      36.769   9.596  19.584  1.00 40.60           H  
ATOM   1337  N   TYR C 687      36.724   8.003  16.960  1.00 37.41           N  
ATOM   1338  CA  TYR C 687      37.564   7.186  16.105  1.00 35.82           C  
ATOM   1339  C   TYR C 687      36.626   6.561  15.086  1.00 34.94           C  
ATOM   1340  O   TYR C 687      35.612   5.962  15.448  1.00 35.26           O  
ATOM   1341  CB  TYR C 687      38.269   6.085  16.897  1.00 34.63           C  
ATOM   1342  CG  TYR C 687      38.957   5.079  16.003  1.00 35.47           C  
ATOM   1343  CD1 TYR C 687      39.932   5.483  15.094  1.00 35.23           C  
ATOM   1344  CD2 TYR C 687      38.613   3.725  16.043  1.00 35.60           C  
ATOM   1345  CE1 TYR C 687      40.546   4.571  14.243  1.00 35.15           C  
ATOM   1346  CE2 TYR C 687      39.223   2.802  15.195  1.00 35.42           C  
ATOM   1347  CZ  TYR C 687      40.188   3.235  14.297  1.00 35.81           C  
ATOM   1348  OH  TYR C 687      40.795   2.339  13.450  1.00 35.71           O  
ATOM   1349  H   TYR C 687      36.155   7.557  17.665  1.00 37.41           H  
ATOM   1350  HA  TYR C 687      38.345   7.788  15.641  1.00 35.82           H  
ATOM   1351  HB2 TYR C 687      37.529   5.564  17.505  1.00 34.63           H  
ATOM   1352  HB3 TYR C 687      39.014   6.545  17.547  1.00 34.63           H  
ATOM   1353  HD1 TYR C 687      40.214   6.525  15.047  1.00 35.23           H  
ATOM   1354  HD2 TYR C 687      37.863   3.388  16.743  1.00 35.60           H  
ATOM   1355  HE1 TYR C 687      41.299   4.903  13.543  1.00 35.15           H  
ATOM   1356  HE2 TYR C 687      38.946   1.759  15.236  1.00 35.42           H  
ATOM   1357  HH  TYR C 687      41.450   2.718  12.860  1.00 35.71           H  
ATOM   1358  N   LYS C 688      36.957   6.717  13.812  1.00 33.39           N  
ATOM   1359  CA  LYS C 688      36.141   6.172  12.742  1.00 31.33           C  
ATOM   1360  C   LYS C 688      37.057   5.398  11.816  1.00 30.02           C  
ATOM   1361  O   LYS C 688      38.268   5.605  11.816  1.00 29.06           O  
ATOM   1362  CB  LYS C 688      35.462   7.307  11.972  1.00 32.47           C  
ATOM   1363  CG  LYS C 688      34.731   8.312  12.857  1.00 32.00           C  
ATOM   1364  CD  LYS C 688      34.498   9.616  12.115  1.00 31.46           C  
ATOM   1365  CE  LYS C 688      34.196  10.754  13.075  1.00 31.03           C  
ATOM   1366  NZ  LYS C 688      34.183  12.070  12.382  1.00 31.72           N1+
ATOM   1367  H   LYS C 688      37.797   7.227  13.580  1.00 33.39           H  
ATOM   1368  HA  LYS C 688      35.365   5.522  13.146  1.00 31.33           H  
ATOM   1369  HB2 LYS C 688      34.740   6.869  11.283  1.00 32.47           H  
ATOM   1370  HB3 LYS C 688      36.225   7.841  11.406  1.00 32.47           H  
ATOM   1371  HG2 LYS C 688      35.332   8.509  13.745  1.00 32.00           H  
ATOM   1372  HG3 LYS C 688      33.769   7.893  13.154  1.00 32.00           H  
ATOM   1373  HD2 LYS C 688      33.655   9.493  11.436  1.00 31.46           H  
ATOM   1374  HD3 LYS C 688      35.392   9.864  11.544  1.00 31.46           H  
ATOM   1375  HE2 LYS C 688      34.959  10.771  13.853  1.00 31.03           H  
ATOM   1376  HE3 LYS C 688      33.218  10.583  13.528  1.00 31.03           H  
ATOM   1377  HZ1 LYS C 688      35.085  12.236  11.960  1.00 31.72           H  
ATOM   1378  HZ2 LYS C 688      33.471  12.067  11.667  1.00 31.72           H  
ATOM   1379  HZ3 LYS C 688      33.985  12.800  13.051  1.00 31.72           H  
ATOM   1380  N   ASN C 689      36.478   4.500  11.031  1.00 29.01           N  
ATOM   1381  CA  ASN C 689      37.256   3.700  10.100  1.00 28.20           C  
ATOM   1382  C   ASN C 689      36.351   3.139   9.012  1.00 27.18           C  
ATOM   1383  O   ASN C 689      36.326   1.935   8.769  1.00 27.04           O  
ATOM   1384  CB  ASN C 689      37.951   2.557  10.842  1.00 28.39           C  
ATOM   1385  CG  ASN C 689      38.864   1.756   9.944  1.00 27.88           C  
ATOM   1386  ND2 ASN C 689      39.834   2.283   9.396  1.00 29.31           N  
ATOM   1387  OD1 ASN C 689      38.562   0.477   9.786  1.00 27.63           O  
ATOM   1388  H   ASN C 689      35.478   4.370  11.080  1.00 29.01           H  
ATOM   1389  HA  ASN C 689      38.013   4.335   9.640  1.00 28.20           H  
ATOM   1390  HB2 ASN C 689      37.190   1.891  11.250  1.00 28.39           H  
ATOM   1391  HB3 ASN C 689      38.541   2.977  11.658  1.00 28.39           H  
ATOM   1392 HD21 ASN C 689      40.026   3.264   9.546  1.00 29.31           H  
ATOM   1393 HD22 ASN C 689      40.435   1.736   8.796  1.00 29.31           H  
ATOM   1394  N   TRP C 690      35.602   4.022   8.367  1.00 25.93           N  
ATOM   1395  CA  TRP C 690      34.702   3.619   7.301  1.00 27.29           C  
ATOM   1396  C   TRP C 690      35.467   3.287   6.027  1.00 28.61           C  
ATOM   1397  O   TRP C 690      36.662   3.565   5.912  1.00 29.67           O  
ATOM   1398  CB  TRP C 690      33.706   4.733   6.991  1.00 26.20           C  
ATOM   1399  CG  TRP C 690      32.798   5.069   8.120  1.00 25.65           C  
ATOM   1400  CD1 TRP C 690      32.991   6.022   9.079  1.00 24.86           C  
ATOM   1401  CD2 TRP C 690      31.543   4.449   8.414  1.00 25.20           C  
ATOM   1402  NE1 TRP C 690      31.930   6.038   9.951  1.00 24.14           N  
ATOM   1403  CE2 TRP C 690      31.026   5.082   9.567  1.00 24.91           C  
ATOM   1404  CE3 TRP C 690      30.804   3.421   7.816  1.00 23.99           C  
ATOM   1405  CZ2 TRP C 690      29.800   4.720  10.131  1.00 24.23           C  
ATOM   1406  CZ3 TRP C 690      29.588   3.063   8.377  1.00 23.96           C  
ATOM   1407  CH2 TRP C 690      29.097   3.712   9.525  1.00 24.40           C  
ATOM   1408  H   TRP C 690      35.658   4.998   8.624  1.00 25.93           H  
ATOM   1409  HA  TRP C 690      34.175   2.728   7.645  1.00 27.29           H  
ATOM   1410  HB2 TRP C 690      33.096   4.421   6.143  1.00 26.20           H  
ATOM   1411  HB3 TRP C 690      34.266   5.629   6.725  1.00 26.20           H  
ATOM   1412  HD1 TRP C 690      33.854   6.670   9.143  1.00 24.86           H  
ATOM   1413  HE1 TRP C 690      31.832   6.654  10.745  1.00 24.14           H  
ATOM   1414  HE3 TRP C 690      31.173   2.917   6.935  1.00 23.99           H  
ATOM   1415  HZ2 TRP C 690      29.421   5.216  11.012  1.00 24.23           H  
ATOM   1416  HZ3 TRP C 690      29.008   2.272   7.924  1.00 23.96           H  
ATOM   1417  HH2 TRP C 690      28.146   3.409   9.936  1.00 24.40           H  
ATOM   1418  N   LYS C 691      34.763   2.691   5.070  1.00 29.17           N  
ATOM   1419  CA  LYS C 691      35.349   2.347   3.783  1.00 29.96           C  
ATOM   1420  C   LYS C 691      35.144   3.576   2.899  1.00 30.74           C  
ATOM   1421  O   LYS C 691      34.672   4.612   3.375  1.00 31.39           O  
ATOM   1422  CB  LYS C 691      34.625   1.137   3.190  1.00 30.47           C  
ATOM   1423  CG  LYS C 691      35.172   0.647   1.864  1.00 30.45           C  
ATOM   1424  CD  LYS C 691      34.246  -0.400   1.266  1.00 31.26           C  
ATOM   1425  CE  LYS C 691      34.618  -0.728  -0.171  1.00 30.79           C  
ATOM   1426  NZ  LYS C 691      33.503  -1.428  -0.869  1.00 29.29           N1+
ATOM   1427  H   LYS C 691      33.794   2.469   5.242  1.00 29.17           H  
ATOM   1428  HA  LYS C 691      36.403   2.086   3.867  1.00 29.96           H  
ATOM   1429  HB2 LYS C 691      33.578   1.408   3.044  1.00 30.47           H  
ATOM   1430  HB3 LYS C 691      34.692   0.318   3.907  1.00 30.47           H  
ATOM   1431  HG2 LYS C 691      36.157   0.208   2.022  1.00 30.45           H  
ATOM   1432  HG3 LYS C 691      35.255   1.489   1.176  1.00 30.45           H  
ATOM   1433  HD2 LYS C 691      33.224  -0.022   1.289  1.00 31.26           H  
ATOM   1434  HD3 LYS C 691      34.310  -1.309   1.863  1.00 31.26           H  
ATOM   1435  HE2 LYS C 691      35.499  -1.371  -0.174  1.00 30.79           H  
ATOM   1436  HE3 LYS C 691      34.844   0.198  -0.701  1.00 30.79           H  
ATOM   1437  HZ1 LYS C 691      33.289  -2.288  -0.383  1.00 29.29           H  
ATOM   1438  HZ2 LYS C 691      32.686  -0.834  -0.878  1.00 29.29           H  
ATOM   1439  HZ3 LYS C 691      33.778  -1.637  -1.819  1.00 29.29           H  
ATOM   1440  N   ALA C 692      35.490   3.472   1.622  1.00 30.84           N  
ATOM   1441  CA  ALA C 692      35.325   4.595   0.709  1.00 30.45           C  
ATOM   1442  C   ALA C 692      33.854   4.835   0.388  1.00 30.61           C  
ATOM   1443  O   ALA C 692      33.121   3.906   0.050  1.00 30.83           O  
ATOM   1444  CB  ALA C 692      36.104   4.341  -0.570  1.00 32.15           C  
ATOM   1445  H   ALA C 692      35.872   2.602   1.278  1.00 30.84           H  
ATOM   1446  HA  ALA C 692      35.712   5.489   1.197  1.00 30.45           H  
ATOM   1447  HB1 ALA C 692      37.158   4.198  -0.331  1.00 32.15           H  
ATOM   1448  HB2 ALA C 692      35.718   3.447  -1.059  1.00 32.15           H  
ATOM   1449  HB3 ALA C 692      35.996   5.196  -1.237  1.00 32.15           H  
ATOM   1450  N   GLY C 693      33.430   6.090   0.494  1.00 30.97           N  
ATOM   1451  CA  GLY C 693      32.049   6.440   0.210  1.00 31.81           C  
ATOM   1452  C   GLY C 693      31.066   5.902   1.232  1.00 32.05           C  
ATOM   1453  O   GLY C 693      29.952   5.520   0.881  1.00 31.51           O  
ATOM   1454  H   GLY C 693      34.078   6.812   0.775  1.00 30.97           H  
ATOM   1455  HA2 GLY C 693      31.785   6.039  -0.767  1.00 31.81           H  
ATOM   1456  HA3 GLY C 693      31.966   7.527   0.191  1.00 31.81           H  
ATOM   1457  N   GLN C 694      31.474   5.885   2.499  1.00 33.04           N  
ATOM   1458  CA  GLN C 694      30.633   5.382   3.580  1.00 33.41           C  
ATOM   1459  C   GLN C 694      30.557   6.360   4.754  1.00 33.88           C  
ATOM   1460  O   GLN C 694      31.529   7.047   5.064  1.00 33.75           O  
ATOM   1461  CB  GLN C 694      31.187   4.046   4.076  1.00 33.14           C  
ATOM   1462  CG  GLN C 694      31.439   3.033   2.977  1.00 32.05           C  
ATOM   1463  CD  GLN C 694      30.210   2.774   2.131  1.00 32.40           C  
ATOM   1464  OE1 GLN C 694      29.137   2.479   2.655  1.00 32.83           O  
ATOM   1465  NE2 GLN C 694      30.362   2.877   0.812  1.00 33.19           N  
ATOM   1466  H   GLN C 694      32.397   6.234   2.720  1.00 33.04           H  
ATOM   1467  HA  GLN C 694      29.626   5.255   3.183  1.00 33.41           H  
ATOM   1468  HB2 GLN C 694      30.472   3.618   4.777  1.00 33.14           H  
ATOM   1469  HB3 GLN C 694      32.130   4.236   4.589  1.00 33.14           H  
ATOM   1470  HG2 GLN C 694      31.753   2.094   3.433  1.00 32.05           H  
ATOM   1471  HG3 GLN C 694      32.234   3.408   2.332  1.00 32.05           H  
ATOM   1472 HE21 GLN C 694      29.576   2.711   0.199  1.00 33.19           H  
ATOM   1473 HE22 GLN C 694      31.262   3.123   0.426  1.00 33.19           H  
ATOM   1474  N   PRO C 695      29.394   6.437   5.425  1.00 34.57           N  
ATOM   1475  CA  PRO C 695      28.165   5.679   5.153  1.00 34.73           C  
ATOM   1476  C   PRO C 695      27.339   6.294   4.022  1.00 35.23           C  
ATOM   1477  O   PRO C 695      26.889   7.439   4.109  1.00 34.54           O  
ATOM   1478  CB  PRO C 695      27.438   5.727   6.493  1.00 34.20           C  
ATOM   1479  CG  PRO C 695      27.796   7.085   6.997  1.00 34.16           C  
ATOM   1480  CD  PRO C 695      29.284   7.153   6.711  1.00 34.24           C  
ATOM   1481  HA  PRO C 695      28.358   4.664   4.808  1.00 34.73           H  
ATOM   1482  HB2 PRO C 695      27.797   4.948   7.165  1.00 34.20           H  
ATOM   1483  HB3 PRO C 695      26.361   5.625   6.361  1.00 34.20           H  
ATOM   1484  HG2 PRO C 695      27.594   7.175   8.065  1.00 34.16           H  
ATOM   1485  HG3 PRO C 695      27.254   7.862   6.458  1.00 34.16           H  
ATOM   1486  HD2 PRO C 695      29.622   8.185   6.616  1.00 34.24           H  
ATOM   1487  HD3 PRO C 695      29.860   6.653   7.490  1.00 34.24           H  
ATOM   1488  N   ASP C 696      27.135   5.522   2.961  1.00 36.08           N  
ATOM   1489  CA  ASP C 696      26.381   5.995   1.808  1.00 37.39           C  
ATOM   1490  C   ASP C 696      24.874   5.954   2.033  1.00 37.98           C  
ATOM   1491  O   ASP C 696      24.119   6.625   1.327  1.00 38.42           O  
ATOM   1492  CB  ASP C 696      26.748   5.164   0.579  1.00 38.10           C  
ATOM   1493  CG  ASP C 696      26.373   3.709   0.729  1.00 38.65           C  
ATOM   1494  OD1 ASP C 696      26.731   3.099   1.759  1.00 38.30           O  
ATOM   1495  OD2 ASP C 696      25.726   3.170  -0.190  1.00 40.17           O1-
ATOM   1496  H   ASP C 696      27.512   4.585   2.954  1.00 36.08           H  
ATOM   1497  HA  ASP C 696      26.651   7.040   1.651  1.00 37.39           H  
ATOM   1498  HB2 ASP C 696      27.823   5.235   0.418  1.00 38.10           H  
ATOM   1499  HB3 ASP C 696      26.224   5.573  -0.286  1.00 38.10           H  
ATOM   1500  N   ASN C 697      24.446   5.172   3.022  1.00 38.10           N  
ATOM   1501  CA  ASN C 697      23.029   5.040   3.355  1.00 37.88           C  
ATOM   1502  C   ASN C 697      22.235   4.649   2.118  1.00 38.26           C  
ATOM   1503  O   ASN C 697      21.246   5.298   1.767  1.00 38.80           O  
ATOM   1504  CB  ASN C 697      22.489   6.355   3.928  1.00 37.19           C  
ATOM   1505  CG  ASN C 697      21.069   6.227   4.450  1.00 37.59           C  
ATOM   1506  OD1 ASN C 697      20.776   5.376   5.294  1.00 37.30           O  
ATOM   1507  ND2 ASN C 697      20.179   7.077   3.956  1.00 37.94           N  
ATOM   1508  H   ASN C 697      25.123   4.653   3.562  1.00 38.10           H  
ATOM   1509  HA  ASN C 697      22.920   4.258   4.106  1.00 37.88           H  
ATOM   1510  HB2 ASN C 697      22.505   7.111   3.142  1.00 37.19           H  
ATOM   1511  HB3 ASN C 697      23.136   6.669   4.748  1.00 37.19           H  
ATOM   1512 HD21 ASN C 697      20.460   7.759   3.267  1.00 37.94           H  
ATOM   1513 HD22 ASN C 697      19.220   7.042   4.270  1.00 37.94           H  
ATOM   1514  N   TRP C 698      22.674   3.571   1.472  1.00 38.80           N  
ATOM   1515  CA  TRP C 698      22.040   3.072   0.257  1.00 39.18           C  
ATOM   1516  C   TRP C 698      20.586   2.643   0.449  1.00 40.18           C  
ATOM   1517  O   TRP C 698      20.191   2.163   1.516  1.00 39.99           O  
ATOM   1518  CB  TRP C 698      22.858   1.907  -0.311  1.00 38.55           C  
ATOM   1519  CG  TRP C 698      22.557   1.617  -1.745  1.00 39.38           C  
ATOM   1520  CD1 TRP C 698      21.671   0.697  -2.232  1.00 40.02           C  
ATOM   1521  CD2 TRP C 698      23.101   2.294  -2.885  1.00 39.59           C  
ATOM   1522  NE1 TRP C 698      21.629   0.760  -3.607  1.00 40.25           N  
ATOM   1523  CE2 TRP C 698      22.495   1.732  -4.034  1.00 40.03           C  
ATOM   1524  CE3 TRP C 698      24.041   3.323  -3.050  1.00 38.80           C  
ATOM   1525  CZ2 TRP C 698      22.800   2.166  -5.330  1.00 40.82           C  
ATOM   1526  CZ3 TRP C 698      24.343   3.756  -4.338  1.00 38.66           C  
ATOM   1527  CH2 TRP C 698      23.722   3.177  -5.462  1.00 40.65           C  
ATOM   1528  H   TRP C 698      23.476   3.080   1.838  1.00 38.80           H  
ATOM   1529  HA  TRP C 698      22.022   3.906  -0.444  1.00 39.18           H  
ATOM   1530  HB2 TRP C 698      22.641   1.014   0.275  1.00 38.55           H  
ATOM   1531  HB3 TRP C 698      23.916   2.151  -0.222  1.00 38.55           H  
ATOM   1532  HD1 TRP C 698      21.088   0.017  -1.627  1.00 40.02           H  
ATOM   1533  HE1 TRP C 698      21.053   0.184  -4.204  1.00 40.25           H  
ATOM   1534  HE3 TRP C 698      24.521   3.771  -2.192  1.00 38.80           H  
ATOM   1535  HZ2 TRP C 698      22.326   1.723  -6.193  1.00 40.82           H  
ATOM   1536  HZ3 TRP C 698      25.063   4.549  -4.478  1.00 38.66           H  
ATOM   1537  HH2 TRP C 698      23.978   3.533  -6.449  1.00 40.65           H  
ATOM   1538  N   GLY C 699      19.792   2.827  -0.599  1.00 40.15           N  
ATOM   1539  CA  GLY C 699      18.394   2.459  -0.541  1.00 40.40           C  
ATOM   1540  C   GLY C 699      17.516   3.451   0.199  1.00 40.58           C  
ATOM   1541  O   GLY C 699      16.381   3.127   0.533  1.00 40.70           O  
ATOM   1542  H   GLY C 699      20.168   3.229  -1.446  1.00 40.15           H  
ATOM   1543  HA2 GLY C 699      18.316   1.494  -0.039  1.00 40.40           H  
ATOM   1544  HA3 GLY C 699      18.022   2.369  -1.561  1.00 40.40           H  
ATOM   1545  N   HIS C 700      18.020   4.656   0.458  1.00 41.57           N  
ATOM   1546  CA  HIS C 700      17.222   5.655   1.171  1.00 42.10           C  
ATOM   1547  C   HIS C 700      16.097   6.201   0.293  1.00 42.06           C  
ATOM   1548  O   HIS C 700      15.605   7.309   0.509  1.00 41.36           O  
ATOM   1549  CB  HIS C 700      18.098   6.812   1.666  1.00 41.35           C  
ATOM   1550  CG  HIS C 700      18.716   7.620   0.571  1.00 41.49           C  
ATOM   1551  ND1 HIS C 700      19.771   7.161  -0.189  1.00 42.20           N  
ATOM   1552  CD2 HIS C 700      18.428   8.858   0.104  1.00 41.28           C  
ATOM   1553  CE1 HIS C 700      20.105   8.083  -1.076  1.00 41.70           C  
ATOM   1554  NE2 HIS C 700      19.305   9.122  -0.918  1.00 41.45           N  
ATOM   1555  H   HIS C 700      18.958   4.881   0.163  1.00 41.57           H  
ATOM   1556  HA  HIS C 700      16.778   5.155   2.031  1.00 42.10           H  
ATOM   1557  HB2 HIS C 700      18.899   6.398   2.279  1.00 41.35           H  
ATOM   1558  HB3 HIS C 700      17.482   7.475   2.274  1.00 41.35           H  
ATOM   1559  HD1 HIS C 700      20.249   6.199  -0.077  1.00 42.20           H  
ATOM   1560  HD2 HIS C 700      17.652   9.515   0.468  1.00 41.28           H  
ATOM   1561  HE1 HIS C 700      20.897   8.000  -1.804  1.00 41.70           H  
ATOM   1562  N   GLY C 701      15.702   5.409  -0.697  1.00 42.62           N  
ATOM   1563  CA  GLY C 701      14.630   5.794  -1.597  1.00 43.59           C  
ATOM   1564  C   GLY C 701      13.607   4.673  -1.656  1.00 44.19           C  
ATOM   1565  O   GLY C 701      12.401   4.913  -1.696  1.00 42.94           O  
ATOM   1566  H   GLY C 701      16.158   4.517  -0.829  1.00 42.62           H  
ATOM   1567  HA2 GLY C 701      15.035   5.972  -2.593  1.00 43.59           H  
ATOM   1568  HA3 GLY C 701      14.154   6.703  -1.229  1.00 43.59           H  
ATOM   1569  N   HIS C 702      14.109   3.440  -1.652  1.00 45.46           N  
ATOM   1570  CA  HIS C 702      13.264   2.250  -1.698  1.00 46.57           C  
ATOM   1571  C   HIS C 702      13.156   1.544  -0.349  1.00 46.34           C  
ATOM   1572  O   HIS C 702      12.752   0.380  -0.282  1.00 46.62           O  
ATOM   1573  CB  HIS C 702      13.795   1.260  -2.737  1.00 46.86           C  
ATOM   1574  CG  HIS C 702      13.207   1.442  -4.098  1.00 48.49           C  
ATOM   1575  CD2 HIS C 702      13.476   0.589  -5.146  1.00 48.34           C  
ATOM   1576  ND1 HIS C 702      12.348   2.372  -4.581  1.00 48.71           N  
ATOM   1577  NE2 HIS C 702      12.809   0.984  -6.215  1.00 49.40           N  
ATOM   1578  CE1 HIS C 702      12.117   2.065  -5.899  1.00 50.39           C  
ATOM   1579  H   HIS C 702      15.111   3.323  -1.616  1.00 45.46           H  
ATOM   1580  HA  HIS C 702      12.266   2.594  -1.972  1.00 46.57           H  
ATOM   1581  HB2 HIS C 702      13.569   0.249  -2.396  1.00 46.86           H  
ATOM   1582  HB3 HIS C 702      14.875   1.385  -2.810  1.00 46.86           H  
ATOM   1583  HD2 HIS C 702      14.129  -0.269  -5.099  1.00 48.34           H  
ATOM   1584  HE2 HIS C 702      12.826   0.505  -7.184  1.00 49.40           H  
ATOM   1585  HE1 HIS C 702      11.517   2.581  -6.527  1.00 50.39           H  
ATOM   1586  N   GLY C 703      13.516   2.246   0.721  1.00 45.23           N  
ATOM   1587  CA  GLY C 703      13.447   1.642   2.036  1.00 44.38           C  
ATOM   1588  C   GLY C 703      13.926   2.551   3.147  1.00 43.52           C  
ATOM   1589  O   GLY C 703      14.222   3.723   2.911  1.00 43.36           O  
ATOM   1590  H   GLY C 703      13.837   3.198   0.618  1.00 45.23           H  
ATOM   1591  HA2 GLY C 703      14.066   0.744   2.035  1.00 44.38           H  
ATOM   1592  HA3 GLY C 703      12.411   1.369   2.236  1.00 44.38           H  
ATOM   1593  N   PRO C 704      14.002   2.035   4.382  1.00 43.23           N  
ATOM   1594  CA  PRO C 704      14.449   2.796   5.552  1.00 41.89           C  
ATOM   1595  C   PRO C 704      15.947   3.047   5.507  1.00 40.08           C  
ATOM   1596  O   PRO C 704      16.506   3.713   6.379  1.00 40.31           O  
ATOM   1597  CB  PRO C 704      14.043   1.901   6.715  1.00 43.13           C  
ATOM   1598  CG  PRO C 704      14.217   0.525   6.139  1.00 43.57           C  
ATOM   1599  CD  PRO C 704      13.586   0.675   4.774  1.00 44.05           C  
ATOM   1600  HA  PRO C 704      14.011   3.792   5.618  1.00 41.89           H  
ATOM   1601  HB2 PRO C 704      13.008   2.079   7.007  1.00 43.13           H  
ATOM   1602  HB3 PRO C 704      14.694   2.053   7.576  1.00 43.13           H  
ATOM   1603  HG2 PRO C 704      13.696  -0.223   6.737  1.00 43.57           H  
ATOM   1604  HG3 PRO C 704      15.271   0.258   6.061  1.00 43.57           H  
ATOM   1605  HD2 PRO C 704      13.970  -0.070   4.078  1.00 44.05           H  
ATOM   1606  HD3 PRO C 704      12.501   0.595   4.831  1.00 44.05           H  
ATOM   1607  N   GLY C 705      16.592   2.501   4.484  1.00 38.00           N  
ATOM   1608  CA  GLY C 705      18.023   2.689   4.333  1.00 36.18           C  
ATOM   1609  C   GLY C 705      18.894   1.719   5.111  1.00 34.02           C  
ATOM   1610  O   GLY C 705      18.474   0.612   5.448  1.00 32.76           O  
ATOM   1611  H   GLY C 705      16.084   1.951   3.805  1.00 38.00           H  
ATOM   1612  HA2 GLY C 705      18.266   3.698   4.663  1.00 36.18           H  
ATOM   1613  HA3 GLY C 705      18.266   2.584   3.275  1.00 36.18           H  
ATOM   1614  N   GLU C 706      20.118   2.155   5.393  1.00 32.23           N  
ATOM   1615  CA  GLU C 706      21.088   1.351   6.123  1.00 30.87           C  
ATOM   1616  C   GLU C 706      21.483   2.079   7.403  1.00 29.41           C  
ATOM   1617  O   GLU C 706      22.184   3.082   7.352  1.00 30.40           O  
ATOM   1618  CB  GLU C 706      22.326   1.120   5.245  1.00 29.74           C  
ATOM   1619  CG  GLU C 706      21.996   0.541   3.872  1.00 28.27           C  
ATOM   1620  CD  GLU C 706      23.210   0.386   2.972  1.00 27.44           C  
ATOM   1621  OE1 GLU C 706      23.840   1.411   2.636  1.00 25.00           O  
ATOM   1622  OE2 GLU C 706      23.534  -0.767   2.599  1.00 27.42           O1-
ATOM   1623  H   GLU C 706      20.385   3.080   5.089  1.00 32.23           H  
ATOM   1624  HA  GLU C 706      20.651   0.386   6.380  1.00 30.87           H  
ATOM   1625  HB2 GLU C 706      22.992   0.428   5.761  1.00 29.74           H  
ATOM   1626  HB3 GLU C 706      22.833   2.075   5.104  1.00 29.74           H  
ATOM   1627  HG2 GLU C 706      21.284   1.204   3.379  1.00 28.27           H  
ATOM   1628  HG3 GLU C 706      21.542  -0.440   4.010  1.00 28.27           H  
ATOM   1629  N   ASP C 707      21.034   1.578   8.550  1.00 28.71           N  
ATOM   1630  CA  ASP C 707      21.353   2.218   9.823  1.00 29.31           C  
ATOM   1631  C   ASP C 707      22.042   1.313  10.845  1.00 29.12           C  
ATOM   1632  O   ASP C 707      21.877   1.493  12.049  1.00 28.50           O  
ATOM   1633  CB  ASP C 707      20.084   2.803  10.453  1.00 29.19           C  
ATOM   1634  CG  ASP C 707      19.456   3.888   9.602  1.00 29.35           C  
ATOM   1635  OD1 ASP C 707      20.204   4.730   9.060  1.00 29.93           O  
ATOM   1636  OD2 ASP C 707      18.213   3.905   9.487  1.00 28.86           O1-
ATOM   1637  H   ASP C 707      20.465   0.743   8.540  1.00 28.71           H  
ATOM   1638  HA  ASP C 707      22.070   3.000   9.574  1.00 29.31           H  
ATOM   1639  HB2 ASP C 707      20.341   3.227  11.425  1.00 29.19           H  
ATOM   1640  HB3 ASP C 707      19.358   2.001  10.587  1.00 29.19           H  
ATOM   1641  N   CYS C 708      22.820   0.350  10.364  1.00 29.79           N  
ATOM   1642  CA  CYS C 708      23.526  -0.574  11.246  1.00 31.09           C  
ATOM   1643  C   CYS C 708      24.873  -0.960  10.657  1.00 30.55           C  
ATOM   1644  O   CYS C 708      24.951  -1.808   9.773  1.00 30.72           O  
ATOM   1645  CB  CYS C 708      22.674  -1.825  11.486  1.00 33.07           C  
ATOM   1646  SG  CYS C 708      21.193  -1.484  12.486  1.00 36.76           S  
ATOM   1647  H   CYS C 708      22.928   0.256   9.364  1.00 29.79           H  
ATOM   1648  HA  CYS C 708      23.699  -0.075  12.200  1.00 31.09           H  
ATOM   1649  HB2 CYS C 708      23.282  -2.567  12.003  1.00 33.07           H  
ATOM   1650  HB3 CYS C 708      22.359  -2.223  10.520  1.00 33.07           H  
ATOM   1651  N   ALA C 709      25.931  -0.331  11.160  1.00 30.36           N  
ATOM   1652  CA  ALA C 709      27.278  -0.587  10.677  1.00 30.16           C  
ATOM   1653  C   ALA C 709      27.723  -2.018  10.915  1.00 31.06           C  
ATOM   1654  O   ALA C 709      27.134  -2.752  11.711  1.00 31.50           O  
ATOM   1655  CB  ALA C 709      28.254   0.372  11.330  1.00 29.95           C  
ATOM   1656  H   ALA C 709      25.795   0.344  11.898  1.00 30.36           H  
ATOM   1657  HA  ALA C 709      27.267  -0.428   9.598  1.00 30.16           H  
ATOM   1658  HB1 ALA C 709      27.951   1.397  11.120  1.00 29.95           H  
ATOM   1659  HB2 ALA C 709      28.260   0.207  12.407  1.00 29.95           H  
ATOM   1660  HB3 ALA C 709      29.254   0.200  10.931  1.00 29.95           H  
ATOM   1661  N   GLY C 710      28.775  -2.407  10.208  1.00 31.69           N  
ATOM   1662  CA  GLY C 710      29.310  -3.746  10.340  1.00 32.41           C  
ATOM   1663  C   GLY C 710      30.697  -3.789   9.734  1.00 32.62           C  
ATOM   1664  O   GLY C 710      30.955  -3.176   8.700  1.00 32.27           O  
ATOM   1665  H   GLY C 710      29.211  -1.758   9.569  1.00 31.69           H  
ATOM   1666  HA2 GLY C 710      28.663  -4.451   9.818  1.00 32.41           H  
ATOM   1667  HA3 GLY C 710      29.365  -4.015  11.395  1.00 32.41           H  
ATOM   1668  N   LEU C 711      31.595  -4.511  10.387  1.00 33.15           N  
ATOM   1669  CA  LEU C 711      32.964  -4.629   9.921  1.00 34.27           C  
ATOM   1670  C   LEU C 711      33.049  -5.610   8.758  1.00 34.42           C  
ATOM   1671  O   LEU C 711      32.751  -6.791   8.920  1.00 34.34           O  
ATOM   1672  CB  LEU C 711      33.854  -5.101  11.076  1.00 35.65           C  
ATOM   1673  CG  LEU C 711      35.377  -5.140  10.911  1.00 36.43           C  
ATOM   1674  CD1 LEU C 711      36.013  -5.526  12.238  1.00 37.64           C  
ATOM   1675  CD2 LEU C 711      35.771  -6.131   9.832  1.00 37.67           C  
ATOM   1676  H   LEU C 711      31.320  -4.992  11.231  1.00 33.15           H  
ATOM   1677  HA  LEU C 711      33.308  -3.656   9.572  1.00 34.27           H  
ATOM   1678  HB2 LEU C 711      33.540  -6.116  11.320  1.00 35.65           H  
ATOM   1679  HB3 LEU C 711      33.647  -4.444  11.922  1.00 35.65           H  
ATOM   1680  HG  LEU C 711      35.730  -4.153  10.609  1.00 36.43           H  
ATOM   1681 HD11 LEU C 711      35.739  -4.796  12.999  1.00 37.64           H  
ATOM   1682 HD12 LEU C 711      35.659  -6.513  12.536  1.00 37.64           H  
ATOM   1683 HD13 LEU C 711      37.097  -5.548  12.128  1.00 37.64           H  
ATOM   1684 HD21 LEU C 711      35.427  -7.127  10.111  1.00 37.67           H  
ATOM   1685 HD22 LEU C 711      35.312  -5.841   8.887  1.00 37.67           H  
ATOM   1686 HD23 LEU C 711      36.855  -6.138   9.723  1.00 37.67           H  
ATOM   1687  N   ILE C 712      33.440  -5.117   7.586  1.00 35.60           N  
ATOM   1688  CA  ILE C 712      33.593  -5.977   6.415  1.00 37.07           C  
ATOM   1689  C   ILE C 712      35.014  -6.523   6.472  1.00 37.48           C  
ATOM   1690  O   ILE C 712      35.916  -5.845   6.956  1.00 37.49           O  
ATOM   1691  CB  ILE C 712      33.413  -5.201   5.091  1.00 37.18           C  
ATOM   1692  CG1 ILE C 712      34.456  -4.087   4.986  1.00 38.32           C  
ATOM   1693  CG2 ILE C 712      32.011  -4.624   5.013  1.00 38.96           C  
ATOM   1694  CD1 ILE C 712      34.421  -3.331   3.668  1.00 37.29           C  
ATOM   1695  H   ILE C 712      33.637  -4.130   7.504  1.00 35.60           H  
ATOM   1696  HA  ILE C 712      32.834  -6.759   6.436  1.00 37.07           H  
ATOM   1697  HB  ILE C 712      33.555  -5.888   4.256  1.00 37.18           H  
ATOM   1698 HG12 ILE C 712      35.445  -4.531   5.101  1.00 38.32           H  
ATOM   1699 HG13 ILE C 712      34.281  -3.376   5.793  1.00 38.32           H  
ATOM   1700 HG21 ILE C 712      31.281  -5.432   5.071  1.00 38.96           H  
ATOM   1701 HG22 ILE C 712      31.855  -3.935   5.843  1.00 38.96           H  
ATOM   1702 HG23 ILE C 712      31.888  -4.091   4.070  1.00 38.96           H  
ATOM   1703 HD11 ILE C 712      34.595  -4.026   2.846  1.00 37.29           H  
ATOM   1704 HD12 ILE C 712      33.446  -2.859   3.545  1.00 37.29           H  
ATOM   1705 HD13 ILE C 712      35.198  -2.566   3.667  1.00 37.29           H  
ATOM   1706  N   TYR C 713      35.219  -7.740   5.986  1.00 39.16           N  
ATOM   1707  CA  TYR C 713      36.554  -8.316   6.028  1.00 40.70           C  
ATOM   1708  C   TYR C 713      37.505  -7.564   5.106  1.00 41.27           C  
ATOM   1709  O   TYR C 713      37.476  -7.726   3.883  1.00 41.53           O  
ATOM   1710  CB  TYR C 713      36.522  -9.800   5.655  1.00 42.62           C  
ATOM   1711  CG  TYR C 713      37.775 -10.537   6.078  1.00 44.78           C  
ATOM   1712  CD1 TYR C 713      38.289 -10.386   7.366  1.00 45.39           C  
ATOM   1713  CD2 TYR C 713      38.440 -11.393   5.201  1.00 44.95           C  
ATOM   1714  CE1 TYR C 713      39.433 -11.066   7.772  1.00 45.13           C  
ATOM   1715  CE2 TYR C 713      39.588 -12.082   5.599  1.00 45.32           C  
ATOM   1716  CZ  TYR C 713      40.077 -11.913   6.887  1.00 45.10           C  
ATOM   1717  OH  TYR C 713      41.199 -12.598   7.302  1.00 44.89           O  
ATOM   1718  H   TYR C 713      34.452  -8.265   5.591  1.00 39.16           H  
ATOM   1719  HA  TYR C 713      36.921  -8.224   7.049  1.00 40.70           H  
ATOM   1720  HB2 TYR C 713      36.415  -9.885   4.573  1.00 42.62           H  
ATOM   1721  HB3 TYR C 713      35.664 -10.263   6.142  1.00 42.62           H  
ATOM   1722  HD1 TYR C 713      37.789  -9.728   8.063  1.00 45.39           H  
ATOM   1723  HD2 TYR C 713      38.062 -11.526   4.198  1.00 44.95           H  
ATOM   1724  HE1 TYR C 713      39.818 -10.933   8.772  1.00 45.13           H  
ATOM   1725  HE2 TYR C 713      40.093 -12.742   4.908  1.00 45.32           H  
ATOM   1726  HH  TYR C 713      41.226 -12.801   8.240  1.00 44.89           H  
ATOM   1727  N   ALA C 714      38.337  -6.732   5.724  1.00 41.59           N  
ATOM   1728  CA  ALA C 714      39.330  -5.907   5.042  1.00 41.76           C  
ATOM   1729  C   ALA C 714      39.657  -4.734   5.956  1.00 41.87           C  
ATOM   1730  O   ALA C 714      40.591  -3.974   5.692  1.00 42.90           O  
ATOM   1731  CB  ALA C 714      38.789  -5.395   3.712  1.00 41.98           C  
ATOM   1732  H   ALA C 714      38.280  -6.666   6.730  1.00 41.59           H  
ATOM   1733  HA  ALA C 714      40.222  -6.497   4.830  1.00 41.76           H  
ATOM   1734  HB1 ALA C 714      38.541  -6.242   3.070  1.00 41.98           H  
ATOM   1735  HB2 ALA C 714      37.893  -4.801   3.888  1.00 41.98           H  
ATOM   1736  HB3 ALA C 714      39.544  -4.779   3.225  1.00 41.98           H  
ATOM   1737  N   GLY C 715      38.875  -4.589   7.026  1.00 41.13           N  
ATOM   1738  CA  GLY C 715      39.099  -3.509   7.973  1.00 39.60           C  
ATOM   1739  C   GLY C 715      37.966  -2.505   8.096  1.00 38.35           C  
ATOM   1740  O   GLY C 715      37.087  -2.653   8.945  1.00 38.98           O  
ATOM   1741  H   GLY C 715      38.117  -5.238   7.180  1.00 41.13           H  
ATOM   1742  HA2 GLY C 715      39.994  -2.970   7.662  1.00 39.60           H  
ATOM   1743  HA3 GLY C 715      39.265  -3.952   8.955  1.00 39.60           H  
ATOM   1744  N   GLN C 716      37.991  -1.482   7.247  1.00 37.09           N  
ATOM   1745  CA  GLN C 716      36.984  -0.421   7.241  1.00 35.38           C  
ATOM   1746  C   GLN C 716      35.541  -0.882   7.424  1.00 34.85           C  
ATOM   1747  O   GLN C 716      35.167  -1.976   7.003  1.00 35.22           O  
ATOM   1748  CB  GLN C 716      37.098   0.405   5.955  1.00 34.10           C  
ATOM   1749  CG  GLN C 716      37.239  -0.418   4.688  1.00 32.46           C  
ATOM   1750  CD  GLN C 716      38.554  -1.166   4.630  1.00 31.81           C  
ATOM   1751  NE2 GLN C 716      39.621  -0.562   4.665  1.00 31.63           N  
ATOM   1752  OE1 GLN C 716      38.482  -2.491   4.548  1.00 31.36           O  
ATOM   1753  H   GLN C 716      38.742  -1.436   6.573  1.00 37.09           H  
ATOM   1754  HA  GLN C 716      37.210   0.183   8.121  1.00 35.38           H  
ATOM   1755  HB2 GLN C 716      37.973   1.049   6.041  1.00 34.10           H  
ATOM   1756  HB3 GLN C 716      36.202   1.018   5.865  1.00 34.10           H  
ATOM   1757  HG2 GLN C 716      37.177   0.250   3.829  1.00 32.46           H  
ATOM   1758  HG3 GLN C 716      36.424  -1.140   4.648  1.00 32.46           H  
ATOM   1759 HE21 GLN C 716      40.493  -1.074   4.630  1.00 31.63           H  
ATOM   1760 HE22 GLN C 716      39.630   0.445   4.728  1.00 31.63           H  
ATOM   1761  N   TRP C 717      34.733  -0.029   8.051  1.00 33.74           N  
ATOM   1762  CA  TRP C 717      33.334  -0.346   8.305  1.00 32.32           C  
ATOM   1763  C   TRP C 717      32.432   0.080   7.153  1.00 32.55           C  
ATOM   1764  O   TRP C 717      32.863   0.723   6.196  1.00 32.07           O  
ATOM   1765  CB  TRP C 717      32.831   0.336   9.585  1.00 30.07           C  
ATOM   1766  CG  TRP C 717      33.855   0.529  10.650  1.00 28.66           C  
ATOM   1767  CD1 TRP C 717      34.976  -0.216  10.858  1.00 29.97           C  
ATOM   1768  CD2 TRP C 717      33.840   1.525  11.677  1.00 29.13           C  
ATOM   1769  NE1 TRP C 717      35.663   0.255  11.950  1.00 29.24           N  
ATOM   1770  CE2 TRP C 717      34.986   1.323  12.472  1.00 28.85           C  
ATOM   1771  CE3 TRP C 717      32.965   2.570  12.005  1.00 29.64           C  
ATOM   1772  CZ2 TRP C 717      35.285   2.129  13.575  1.00 29.42           C  
ATOM   1773  CZ3 TRP C 717      33.261   3.371  13.101  1.00 29.15           C  
ATOM   1774  CH2 TRP C 717      34.414   3.143  13.873  1.00 29.05           C  
ATOM   1775  H   TRP C 717      35.101   0.860   8.360  1.00 33.74           H  
ATOM   1776  HA  TRP C 717      33.288  -1.430   8.414  1.00 32.32           H  
ATOM   1777  HB2 TRP C 717      32.028  -0.274   9.999  1.00 30.07           H  
ATOM   1778  HB3 TRP C 717      32.439   1.317   9.313  1.00 30.07           H  
ATOM   1779  HD1 TRP C 717      35.281  -1.056  10.251  1.00 29.97           H  
ATOM   1780  HE1 TRP C 717      36.527  -0.127  12.309  1.00 29.24           H  
ATOM   1781  HE3 TRP C 717      32.077   2.750  11.417  1.00 29.64           H  
ATOM   1782  HZ2 TRP C 717      36.170   1.957  14.170  1.00 29.42           H  
ATOM   1783  HZ3 TRP C 717      32.596   4.179  13.364  1.00 29.15           H  
ATOM   1784  HH2 TRP C 717      34.618   3.783  14.719  1.00 29.05           H  
ATOM   1785  N   ASN C 718      31.160  -0.274   7.277  1.00 32.85           N  
ATOM   1786  CA  ASN C 718      30.157   0.050   6.279  1.00 33.31           C  
ATOM   1787  C   ASN C 718      28.787  -0.082   6.934  1.00 34.04           C  
ATOM   1788  O   ASN C 718      28.633  -0.797   7.923  1.00 34.69           O  
ATOM   1789  CB  ASN C 718      30.272  -0.916   5.094  1.00 32.58           C  
ATOM   1790  CG  ASN C 718      29.025  -0.932   4.222  1.00 30.94           C  
ATOM   1791  OD1 ASN C 718      28.578   0.101   3.725  1.00 28.62           O  
ATOM   1792  ND2 ASN C 718      28.464  -2.116   4.031  1.00 30.89           N  
ATOM   1793  H   ASN C 718      30.878  -0.790   8.098  1.00 32.85           H  
ATOM   1794  HA  ASN C 718      30.301   1.063   5.907  1.00 33.31           H  
ATOM   1795  HB2 ASN C 718      30.441  -1.922   5.479  1.00 32.58           H  
ATOM   1796  HB3 ASN C 718      31.122  -0.615   4.481  1.00 32.58           H  
ATOM   1797 HD21 ASN C 718      28.864  -2.939   4.458  1.00 30.89           H  
ATOM   1798 HD22 ASN C 718      27.636  -2.196   3.458  1.00 30.89           H  
ATOM   1799  N   ASP C 719      27.802   0.624   6.396  1.00 34.10           N  
ATOM   1800  CA  ASP C 719      26.455   0.553   6.935  1.00 34.07           C  
ATOM   1801  C   ASP C 719      25.648  -0.453   6.125  1.00 33.59           C  
ATOM   1802  O   ASP C 719      25.827  -0.573   4.915  1.00 32.50           O  
ATOM   1803  CB  ASP C 719      25.792   1.939   6.904  1.00 34.81           C  
ATOM   1804  CG  ASP C 719      26.059   2.691   5.612  1.00 35.10           C  
ATOM   1805  OD1 ASP C 719      27.239   2.792   5.219  1.00 35.72           O  
ATOM   1806  OD2 ASP C 719      25.093   3.189   4.997  1.00 34.35           O1-
ATOM   1807  H   ASP C 719      27.990   1.218   5.602  1.00 34.10           H  
ATOM   1808  HA  ASP C 719      26.492   0.226   7.974  1.00 34.07           H  
ATOM   1809  HB2 ASP C 719      26.180   2.528   7.736  1.00 34.81           H  
ATOM   1810  HB3 ASP C 719      24.716   1.812   7.018  1.00 34.81           H  
ATOM   1811  N   PHE C 720      24.782  -1.194   6.810  1.00 34.34           N  
ATOM   1812  CA  PHE C 720      23.942  -2.198   6.163  1.00 35.03           C  
ATOM   1813  C   PHE C 720      22.485  -1.977   6.549  1.00 36.09           C  
ATOM   1814  O   PHE C 720      22.175  -1.172   7.430  1.00 34.66           O  
ATOM   1815  CB  PHE C 720      24.319  -3.619   6.608  1.00 34.41           C  
ATOM   1816  CG  PHE C 720      25.789  -3.922   6.553  1.00 33.40           C  
ATOM   1817  CD1 PHE C 720      26.676  -3.310   7.428  1.00 32.09           C  
ATOM   1818  CD2 PHE C 720      26.278  -4.869   5.659  1.00 33.74           C  
ATOM   1819  CE1 PHE C 720      28.023  -3.637   7.417  1.00 31.91           C  
ATOM   1820  CE2 PHE C 720      27.627  -5.204   5.642  1.00 33.09           C  
ATOM   1821  CZ  PHE C 720      28.500  -4.586   6.524  1.00 33.05           C  
ATOM   1822  H   PHE C 720      24.703  -1.058   7.808  1.00 34.34           H  
ATOM   1823  HA  PHE C 720      24.090  -2.098   5.088  1.00 35.03           H  
ATOM   1824  HB2 PHE C 720      23.801  -4.326   5.960  1.00 34.41           H  
ATOM   1825  HB3 PHE C 720      23.982  -3.754   7.635  1.00 34.41           H  
ATOM   1826  HD1 PHE C 720      26.312  -2.570   8.126  1.00 32.09           H  
ATOM   1827  HD2 PHE C 720      25.601  -5.350   4.969  1.00 33.74           H  
ATOM   1828  HE1 PHE C 720      28.702  -3.153   8.103  1.00 31.91           H  
ATOM   1829  HE2 PHE C 720      27.994  -5.942   4.944  1.00 33.09           H  
ATOM   1830  HZ  PHE C 720      29.549  -4.842   6.517  1.00 33.05           H  
ATOM   1831  N   GLN C 721      21.594  -2.707   5.887  1.00 37.91           N  
ATOM   1832  CA  GLN C 721      20.173  -2.620   6.181  1.00 38.97           C  
ATOM   1833  C   GLN C 721      19.969  -3.485   7.421  1.00 39.27           C  
ATOM   1834  O   GLN C 721      20.169  -4.701   7.368  1.00 39.62           O  
ATOM   1835  CB  GLN C 721      19.346  -3.167   5.010  1.00 39.45           C  
ATOM   1836  CG  GLN C 721      17.831  -3.154   5.238  1.00 42.16           C  
ATOM   1837  CD  GLN C 721      17.036  -3.669   4.036  1.00 44.26           C  
ATOM   1838  OE1 GLN C 721      17.024  -3.047   2.969  1.00 43.53           O  
ATOM   1839  NE2 GLN C 721      16.367  -4.812   4.210  1.00 44.00           N  
ATOM   1840  H   GLN C 721      21.911  -3.337   5.163  1.00 37.91           H  
ATOM   1841  HA  GLN C 721      19.854  -1.591   6.343  1.00 38.97           H  
ATOM   1842  HB2 GLN C 721      19.655  -4.196   4.827  1.00 39.45           H  
ATOM   1843  HB3 GLN C 721      19.563  -2.562   4.130  1.00 39.45           H  
ATOM   1844  HG2 GLN C 721      17.521  -2.131   5.446  1.00 42.16           H  
ATOM   1845  HG3 GLN C 721      17.605  -3.785   6.098  1.00 42.16           H  
ATOM   1846 HE21 GLN C 721      16.404  -5.288   5.099  1.00 44.00           H  
ATOM   1847 HE22 GLN C 721      15.824  -5.200   3.451  1.00 44.00           H  
ATOM   1848  N   CYS C 722      19.609  -2.866   8.541  1.00 38.87           N  
ATOM   1849  CA  CYS C 722      19.385  -3.630   9.763  1.00 39.13           C  
ATOM   1850  C   CYS C 722      18.332  -4.677   9.409  1.00 39.27           C  
ATOM   1851  O   CYS C 722      17.342  -4.363   8.751  1.00 39.42           O  
ATOM   1852  CB  CYS C 722      18.871  -2.732  10.894  1.00 38.72           C  
ATOM   1853  SG  CYS C 722      19.723  -1.130  11.125  1.00 38.71           S  
ATOM   1854  H   CYS C 722      19.489  -1.863   8.546  1.00 38.87           H  
ATOM   1855  HA  CYS C 722      20.312  -4.083  10.116  1.00 39.13           H  
ATOM   1856  HB2 CYS C 722      18.961  -3.290  11.826  1.00 38.72           H  
ATOM   1857  HB3 CYS C 722      17.821  -2.521  10.696  1.00 38.72           H  
ATOM   1858  N   GLU C 723      18.563  -5.914   9.840  1.00 40.69           N  
ATOM   1859  CA  GLU C 723      17.683  -7.056   9.573  1.00 41.19           C  
ATOM   1860  C   GLU C 723      18.211  -7.845   8.381  1.00 40.82           C  
ATOM   1861  O   GLU C 723      17.451  -8.311   7.531  1.00 40.69           O  
ATOM   1862  CB  GLU C 723      16.239  -6.623   9.302  1.00 43.06           C  
ATOM   1863  CG  GLU C 723      15.551  -5.969  10.495  1.00 45.98           C  
ATOM   1864  CD  GLU C 723      14.047  -5.865  10.316  1.00 47.09           C  
ATOM   1865  OE1 GLU C 723      13.610  -5.272   9.305  1.00 47.87           O  
ATOM   1866  OE2 GLU C 723      13.305  -6.378  11.186  1.00 46.56           O1-
ATOM   1867  H   GLU C 723      19.397  -6.076  10.386  1.00 40.69           H  
ATOM   1868  HA  GLU C 723      17.679  -7.682  10.466  1.00 41.19           H  
ATOM   1869  HB2 GLU C 723      15.663  -7.504   9.018  1.00 43.06           H  
ATOM   1870  HB3 GLU C 723      16.243  -5.911   8.477  1.00 43.06           H  
ATOM   1871  HG2 GLU C 723      15.957  -4.966  10.626  1.00 45.98           H  
ATOM   1872  HG3 GLU C 723      15.757  -6.562  11.386  1.00 45.98           H  
ATOM   1873  N   ASP C 724      19.531  -7.984   8.328  1.00 40.08           N  
ATOM   1874  CA  ASP C 724      20.186  -8.722   7.261  1.00 38.84           C  
ATOM   1875  C   ASP C 724      21.212  -9.688   7.830  1.00 37.27           C  
ATOM   1876  O   ASP C 724      22.382  -9.347   7.986  1.00 38.09           O  
ATOM   1877  CB  ASP C 724      20.857  -7.755   6.288  1.00 39.36           C  
ATOM   1878  CG  ASP C 724      19.856  -7.003   5.450  1.00 39.77           C  
ATOM   1879  OD1 ASP C 724      18.888  -6.468   6.031  1.00 40.94           O  
ATOM   1880  OD2 ASP C 724      20.037  -6.945   4.216  1.00 40.40           O1-
ATOM   1881  H   ASP C 724      20.096  -7.565   9.052  1.00 40.08           H  
ATOM   1882  HA  ASP C 724      19.432  -9.297   6.723  1.00 38.84           H  
ATOM   1883  HB2 ASP C 724      21.513  -8.321   5.626  1.00 39.36           H  
ATOM   1884  HB3 ASP C 724      21.448  -7.038   6.857  1.00 39.36           H  
ATOM   1885  N   VAL C 725      20.745 -10.890   8.148  1.00 35.33           N  
ATOM   1886  CA  VAL C 725      21.580 -11.948   8.696  1.00 33.24           C  
ATOM   1887  C   VAL C 725      23.069 -11.702   8.460  1.00 32.58           C  
ATOM   1888  O   VAL C 725      23.505 -11.511   7.325  1.00 32.58           O  
ATOM   1889  CB  VAL C 725      21.187 -13.305   8.072  1.00 33.33           C  
ATOM   1890  CG1 VAL C 725      22.155 -14.378   8.496  1.00 33.49           C  
ATOM   1891  CG2 VAL C 725      19.778 -13.675   8.487  1.00 33.30           C  
ATOM   1892  H   VAL C 725      19.763 -11.078   8.003  1.00 35.33           H  
ATOM   1893  HA  VAL C 725      21.410 -11.960   9.772  1.00 33.24           H  
ATOM   1894  HB  VAL C 725      21.224 -13.216   6.986  1.00 33.33           H  
ATOM   1895 HG11 VAL C 725      23.162 -14.106   8.178  1.00 33.49           H  
ATOM   1896 HG12 VAL C 725      22.131 -14.481   9.581  1.00 33.49           H  
ATOM   1897 HG13 VAL C 725      21.873 -15.324   8.035  1.00 33.49           H  
ATOM   1898 HG21 VAL C 725      19.731 -13.765   9.573  1.00 33.30           H  
ATOM   1899 HG22 VAL C 725      19.086 -12.899   8.158  1.00 33.30           H  
ATOM   1900 HG23 VAL C 725      19.503 -14.626   8.032  1.00 33.30           H  
ATOM   1901  N   ASN C 726      23.836 -11.697   9.546  1.00 30.83           N  
ATOM   1902  CA  ASN C 726      25.278 -11.493   9.492  1.00 29.15           C  
ATOM   1903  C   ASN C 726      25.929 -11.871  10.813  1.00 27.80           C  
ATOM   1904  O   ASN C 726      25.347 -11.665  11.876  1.00 27.92           O  
ATOM   1905  CB  ASN C 726      25.618 -10.032   9.174  1.00 28.68           C  
ATOM   1906  CG  ASN C 726      25.706  -9.763   7.686  1.00 28.69           C  
ATOM   1907  ND2 ASN C 726      24.700  -9.495   7.024  1.00 27.71           N  
ATOM   1908  OD1 ASN C 726      26.917  -9.845   7.144  1.00 26.68           O  
ATOM   1909  H   ASN C 726      23.401 -11.841  10.446  1.00 30.83           H  
ATOM   1910  HA  ASN C 726      25.664 -12.134   8.699  1.00 29.15           H  
ATOM   1911  HB2 ASN C 726      26.578  -9.790   9.630  1.00 28.68           H  
ATOM   1912  HB3 ASN C 726      24.842  -9.394   9.599  1.00 28.68           H  
ATOM   1913 HD21 ASN C 726      23.798  -9.442   7.476  1.00 27.71           H  
ATOM   1914 HD22 ASN C 726      24.778  -9.331   6.031  1.00 27.71           H  
ATOM   1915  N   ASN C 727      27.133 -12.434  10.744  1.00 27.64           N  
ATOM   1916  CA  ASN C 727      27.868 -12.807  11.945  1.00 27.39           C  
ATOM   1917  C   ASN C 727      28.024 -11.557  12.794  1.00 27.55           C  
ATOM   1918  O   ASN C 727      28.015 -10.447  12.268  1.00 28.84           O  
ATOM   1919  CB  ASN C 727      29.252 -13.346  11.581  1.00 27.71           C  
ATOM   1920  CG  ASN C 727      29.223 -14.806  11.166  1.00 27.12           C  
ATOM   1921  OD1 ASN C 727      28.612 -15.173  10.165  1.00 26.71           O  
ATOM   1922  ND2 ASN C 727      29.894 -15.648  11.943  1.00 27.01           N  
ATOM   1923  H   ASN C 727      27.546 -12.605   9.839  1.00 27.64           H  
ATOM   1924  HA  ASN C 727      27.330 -13.586  12.484  1.00 27.39           H  
ATOM   1925  HB2 ASN C 727      29.904 -13.243  12.448  1.00 27.71           H  
ATOM   1926  HB3 ASN C 727      29.649 -12.757  10.754  1.00 27.71           H  
ATOM   1927 HD21 ASN C 727      30.383 -15.304  12.757  1.00 27.01           H  
ATOM   1928 HD22 ASN C 727      29.915 -16.633  11.720  1.00 27.01           H  
ATOM   1929  N   PHE C 728      28.167 -11.729  14.102  1.00 28.04           N  
ATOM   1930  CA  PHE C 728      28.312 -10.584  14.997  1.00 27.97           C  
ATOM   1931  C   PHE C 728      29.474 -10.716  15.984  1.00 27.83           C  
ATOM   1932  O   PHE C 728      30.187 -11.721  15.979  1.00 27.85           O  
ATOM   1933  CB  PHE C 728      26.993 -10.358  15.743  1.00 28.07           C  
ATOM   1934  CG  PHE C 728      26.316 -11.627  16.187  1.00 27.60           C  
ATOM   1935  CD1 PHE C 728      26.824 -12.374  17.237  1.00 27.58           C  
ATOM   1936  CD2 PHE C 728      25.155 -12.066  15.559  1.00 28.50           C  
ATOM   1937  CE1 PHE C 728      26.183 -13.545  17.658  1.00 27.77           C  
ATOM   1938  CE2 PHE C 728      24.509 -13.233  15.971  1.00 27.62           C  
ATOM   1939  CZ  PHE C 728      25.026 -13.972  17.023  1.00 27.26           C  
ATOM   1940  H   PHE C 728      28.176 -12.664  14.484  1.00 28.04           H  
ATOM   1941  HA  PHE C 728      28.551  -9.721  14.376  1.00 27.97           H  
ATOM   1942  HB2 PHE C 728      26.313  -9.820  15.081  1.00 28.07           H  
ATOM   1943  HB3 PHE C 728      27.198  -9.750  16.625  1.00 28.07           H  
ATOM   1944  HD1 PHE C 728      27.725 -12.051  17.736  1.00 27.58           H  
ATOM   1945  HD2 PHE C 728      24.746 -11.495  14.737  1.00 28.50           H  
ATOM   1946  HE1 PHE C 728      26.591 -14.117  18.479  1.00 27.77           H  
ATOM   1947  HE2 PHE C 728      23.609 -13.560  15.472  1.00 27.62           H  
ATOM   1948  HZ  PHE C 728      24.531 -14.875  17.348  1.00 27.26           H  
ATOM   1949  N   ILE C 729      29.674  -9.684  16.807  1.00 27.70           N  
ATOM   1950  CA  ILE C 729      30.741  -9.666  17.816  1.00 26.99           C  
ATOM   1951  C   ILE C 729      30.214  -9.056  19.111  1.00 26.70           C  
ATOM   1952  O   ILE C 729      29.605  -7.989  19.095  1.00 27.60           O  
ATOM   1953  CB  ILE C 729      31.964  -8.810  17.368  1.00 27.14           C  
ATOM   1954  CG1 ILE C 729      32.548  -9.342  16.061  1.00 27.77           C  
ATOM   1955  CG2 ILE C 729      33.053  -8.850  18.437  1.00 26.70           C  
ATOM   1956  CD1 ILE C 729      33.688  -8.484  15.521  1.00 27.98           C  
ATOM   1957  H   ILE C 729      29.066  -8.880  16.732  1.00 27.70           H  
ATOM   1958  HA  ILE C 729      31.058 -10.701  17.953  1.00 26.99           H  
ATOM   1959  HB  ILE C 729      31.620  -7.786  17.224  1.00 27.14           H  
ATOM   1960 HG12 ILE C 729      31.754  -9.373  15.315  1.00 27.77           H  
ATOM   1961 HG13 ILE C 729      32.925 -10.350  16.234  1.00 27.77           H  
ATOM   1962 HG21 ILE C 729      32.653  -8.470  19.377  1.00 26.70           H  
ATOM   1963 HG22 ILE C 729      33.391  -9.877  18.575  1.00 26.70           H  
ATOM   1964 HG23 ILE C 729      33.894  -8.230  18.123  1.00 26.70           H  
ATOM   1965 HD11 ILE C 729      33.327  -7.472  15.343  1.00 27.98           H  
ATOM   1966 HD12 ILE C 729      34.499  -8.460  16.249  1.00 27.98           H  
ATOM   1967 HD13 ILE C 729      34.051  -8.911  14.586  1.00 27.98           H  
ATOM   1968  N   CYS C 730      30.452  -9.733  20.228  1.00 26.51           N  
ATOM   1969  CA  CYS C 730      30.011  -9.245  21.529  1.00 26.20           C  
ATOM   1970  C   CYS C 730      31.236  -8.853  22.345  1.00 26.67           C  
ATOM   1971  O   CYS C 730      32.286  -9.481  22.229  1.00 26.77           O  
ATOM   1972  CB  CYS C 730      29.229 -10.325  22.284  1.00 26.05           C  
ATOM   1973  SG  CYS C 730      27.635 -10.855  21.569  1.00 27.02           S  
ATOM   1974  H   CYS C 730      30.952 -10.608  20.176  1.00 26.51           H  
ATOM   1975  HA  CYS C 730      29.355  -8.387  21.380  1.00 26.20           H  
ATOM   1976  HB2 CYS C 730      29.029  -9.946  23.286  1.00 26.05           H  
ATOM   1977  HB3 CYS C 730      29.868 -11.206  22.351  1.00 26.05           H  
ATOM   1978  N   GLU C 731      31.103  -7.820  23.171  1.00 26.86           N  
ATOM   1979  CA  GLU C 731      32.212  -7.360  24.002  1.00 27.62           C  
ATOM   1980  C   GLU C 731      31.724  -6.990  25.395  1.00 28.70           C  
ATOM   1981  O   GLU C 731      30.575  -6.583  25.572  1.00 28.00           O  
ATOM   1982  CB  GLU C 731      32.883  -6.136  23.367  1.00 28.37           C  
ATOM   1983  CG  GLU C 731      34.025  -5.543  24.191  1.00 29.12           C  
ATOM   1984  CD  GLU C 731      34.506  -4.193  23.678  1.00 28.00           C  
ATOM   1985  OE1 GLU C 731      33.723  -3.224  23.712  1.00 29.34           O  
ATOM   1986  OE2 GLU C 731      35.672  -4.097  23.242  1.00 28.69           O1-
ATOM   1987  H   GLU C 731      30.214  -7.343  23.226  1.00 26.86           H  
ATOM   1988  HA  GLU C 731      32.932  -8.174  24.077  1.00 27.62           H  
ATOM   1989  HB2 GLU C 731      32.124  -5.364  23.231  1.00 28.37           H  
ATOM   1990  HB3 GLU C 731      33.280  -6.430  22.396  1.00 28.37           H  
ATOM   1991  HG2 GLU C 731      34.863  -6.239  24.171  1.00 29.12           H  
ATOM   1992  HG3 GLU C 731      33.682  -5.419  25.219  1.00 29.12           H  
ATOM   1993  N   LYS C 732      32.610  -7.130  26.376  1.00 29.90           N  
ATOM   1994  CA  LYS C 732      32.301  -6.797  27.760  1.00 31.87           C  
ATOM   1995  C   LYS C 732      33.579  -6.594  28.574  1.00 33.63           C  
ATOM   1996  O   LYS C 732      34.553  -7.340  28.432  1.00 33.06           O  
ATOM   1997  CB  LYS C 732      31.449  -7.896  28.402  1.00 32.22           C  
ATOM   1998  CG  LYS C 732      32.104  -9.268  28.446  1.00 32.88           C  
ATOM   1999  CD  LYS C 732      31.197 -10.272  29.140  1.00 33.03           C  
ATOM   2000  CE  LYS C 732      31.777 -11.670  29.091  1.00 33.87           C  
ATOM   2001  NZ  LYS C 732      30.800 -12.671  29.598  1.00 35.87           N1+
ATOM   2002  H   LYS C 732      33.530  -7.479  26.154  1.00 29.90           H  
ATOM   2003  HA  LYS C 732      31.737  -5.864  27.759  1.00 31.87           H  
ATOM   2004  HB2 LYS C 732      30.522  -7.980  27.836  1.00 32.22           H  
ATOM   2005  HB3 LYS C 732      31.223  -7.595  29.426  1.00 32.22           H  
ATOM   2006  HG2 LYS C 732      33.045  -9.199  28.991  1.00 32.88           H  
ATOM   2007  HG3 LYS C 732      32.298  -9.605  27.428  1.00 32.88           H  
ATOM   2008  HD2 LYS C 732      30.226 -10.274  28.645  1.00 33.03           H  
ATOM   2009  HD3 LYS C 732      31.073  -9.976  30.182  1.00 33.03           H  
ATOM   2010  HE2 LYS C 732      32.674 -11.704  29.707  1.00 33.87           H  
ATOM   2011  HE3 LYS C 732      32.034 -11.913  28.060  1.00 33.87           H  
ATOM   2012  HZ1 LYS C 732      30.557 -12.451  30.553  1.00 35.87           H  
ATOM   2013  HZ2 LYS C 732      29.968 -12.649  29.026  1.00 35.87           H  
ATOM   2014  HZ3 LYS C 732      31.212 -13.593  29.559  1.00 35.87           H  
ATOM   2015  N   ASP C 733      33.568  -5.571  29.423  1.00 35.62           N  
ATOM   2016  CA  ASP C 733      34.718  -5.261  30.259  1.00 37.25           C  
ATOM   2017  C   ASP C 733      34.783  -6.262  31.402  1.00 38.27           C  
ATOM   2018  O   ASP C 733      33.926  -6.257  32.287  1.00 38.49           O  
ATOM   2019  CB  ASP C 733      34.592  -3.848  30.829  1.00 38.11           C  
ATOM   2020  CG  ASP C 733      35.897  -3.326  31.385  1.00 38.78           C  
ATOM   2021  OD1 ASP C 733      36.551  -4.061  32.160  1.00 38.95           O  
ATOM   2022  OD2 ASP C 733      36.268  -2.182  31.045  1.00 38.57           O  
ATOM   2023  H   ASP C 733      32.741  -4.995  29.489  1.00 35.62           H  
ATOM   2024  HA  ASP C 733      35.626  -5.318  29.659  1.00 37.25           H  
ATOM   2025  HB2 ASP C 733      33.852  -3.859  31.628  1.00 38.11           H  
ATOM   2026  HB3 ASP C 733      34.259  -3.180  30.034  1.00 38.11           H  
ATOM   2027  HD2 ASP C 733      37.102  -1.897  31.425  1.00 38.57           H  
ATOM   2028  N   ARG C 734      35.795  -7.122  31.381  1.00 39.17           N  
ATOM   2029  CA  ARG C 734      35.954  -8.128  32.422  1.00 40.15           C  
ATOM   2030  C   ARG C 734      36.450  -7.494  33.717  1.00 40.55           C  
ATOM   2031  O   ARG C 734      36.650  -6.260  33.732  1.00 40.38           O  
ATOM   2032  CB  ARG C 734      36.937  -9.216  31.971  1.00 40.74           C  
ATOM   2033  CG  ARG C 734      38.367  -8.735  31.793  1.00 40.87           C  
ATOM   2034  CD  ARG C 734      39.247  -9.850  31.261  1.00 42.14           C  
ATOM   2035  NE  ARG C 734      40.641  -9.433  31.119  1.00 43.58           N  
ATOM   2036  CZ  ARG C 734      41.610 -10.213  30.646  1.00 44.11           C  
ATOM   2037  NH1 ARG C 734      41.339 -11.456  30.265  1.00 44.22           N  
ATOM   2038  NH2 ARG C 734      42.850  -9.752  30.559  1.00 43.52           N1+
ATOM   2039  H   ARG C 734      36.468  -7.078  30.629  1.00 39.17           H  
ATOM   2040  HA  ARG C 734      34.980  -8.580  32.605  1.00 40.15           H  
ATOM   2041  HB2 ARG C 734      36.590  -9.615  31.018  1.00 40.74           H  
ATOM   2042  HB3 ARG C 734      36.935 -10.009  32.719  1.00 40.74           H  
ATOM   2043  HG2 ARG C 734      38.754  -8.402  32.755  1.00 40.87           H  
ATOM   2044  HG3 ARG C 734      38.379  -7.904  31.088  1.00 40.87           H  
ATOM   2045  HD2 ARG C 734      38.871 -10.159  30.286  1.00 42.14           H  
ATOM   2046  HD3 ARG C 734      39.201 -10.692  31.952  1.00 42.14           H  
ATOM   2047  HE  ARG C 734      40.884  -8.493  31.398  1.00 43.58           H  
ATOM   2048 HH11 ARG C 734      42.077 -12.046  29.910  1.00 44.22           H  
ATOM   2049 HH12 ARG C 734      40.395 -11.809  30.331  1.00 44.22           H  
ATOM   2050 HH21 ARG C 734      43.059  -8.807  30.848  1.00 43.52           H  
ATOM   2051 HH22 ARG C 734      43.585 -10.345  30.203  1.00 43.52           H  
ATOM   2052  N   NME C 735      36.626  -8.319  34.726  1.00  0.00           N  
ATOM   2053  CH3 NME C 735      37.103  -7.831  36.040  1.00  0.00           C  
ATOM   2054  H   NME C 735      36.431  -9.303  34.603  1.00  0.00           H  
ATOM   2055 HH31 NME C 735      36.827  -8.536  36.827  1.00  0.00           H  
ATOM   2056 HH32 NME C 735      38.190  -7.725  36.029  1.00  0.00           H  
ATOM   2057 HH33 NME C 735      36.658  -6.860  36.266  1.00  0.00           H  
TER    2058      NME C 735 
HETATM 2059 ZN    ZN C   2      36.015  -2.110  22.137  1.00 36.59          ZN2+
HETATM 2060 CL    CL C   5      35.721  -0.419  23.204  1.00 25.54          CL1-
HETATM 2061 CA    CA C   6      22.066   5.345   7.417  1.00 26.88          CA2+
HETATM 2062 CA    CA C   7      26.486   1.162   2.995  1.00 48.96          CA2+
HETATM 2063 CA    CA C   8      16.826   5.613   9.425  1.00 37.38          CA2+
CONECT    1    2    4    5    6
CONECT    2    1    3    3
CONECT    3    2    2
CONECT    4    1
CONECT    5    1
CONECT    6    1
CONECT   23  206
CONECT  206   23
CONECT  494 1973
CONECT 1646 1853
CONECT 1853 1646
CONECT 1973  494
CONECT 2052 2053 2054
CONECT 2053 2052 2055 2056 2057
CONECT 2054 2052
CONECT 2055 2053
CONECT 2056 2053
CONECT 2057 2053
END
