# Supplementary material for: Computational and Experimental Prediction of Human C-Type Lectin Receptor Druggability
Source: Front Immunol. 2014 Jul 10;5:323. doi: 10.3389/fimmu.2014.00323 (PMC4090677; doi:10.3389/fimmu.2014.00323)
Supplement: Supplementary file 2 [file Data_Sheet2.ZIP › Pockets/DC-SIGNR/1k9j_pocket_1_iii.pdb]

HEADER	Output of DoGSiteScorer by A. Volkamer
HEADER	Pocket 0 with 89 binding site atoms written.
HEADER	References: 
HEADER	A. Volkamer et al. Analyzing the topology of active sites: on the prediction of pockets and subpockets. J. Chem. Inf. Model. 2010,50(11), 2041-52
HEADER	A. Volkamer et al. Combining global and local measures for structure-based druggability predictions. J. Chem. Inf. Model. 2012,52,360-372
HEADER	Geometric pocket center at  34.25 -11.71   9.72 with max radius 9.80
ATOM    285  CA  MET A   18     32.792 -14.108  17.452  0.00  0.00           C
ATOM    286  C   MET A   18     31.760 -15.219  17.255  0.00  0.00           C
ATOM    287  O   MET A   18     32.073 -16.397  17.418  0.00  0.00           O
ATOM    288  CB  MET A   18     34.011 -14.342  16.553  0.00  0.00           C
ATOM    289  CG  MET A   18     35.003 -13.175  16.494  0.00  0.00           C
ATOM    291  CE  MET A   18     36.076 -10.902  17.656  0.00  0.00           C
ATOM    301  N   SER A   19     30.528 -14.841  16.923  0.00  0.00           N
ATOM    302  CA  SER A   19     29.460 -15.816  16.732  0.00  0.00           C
ATOM    303  C   SER A   19     29.656 -16.775  15.565  0.00  0.00           C
ATOM    304  O   SER A   19     30.414 -16.502  14.633  0.00  0.00           O
ATOM    305  CB  SER A   19     28.114 -15.104  16.562  0.00  0.00           C
ATOM    306  OG  SER A   19     27.976 -14.555  15.266  0.00  0.00           O
ATOM    829  NE2 GLN A   52     37.863  -5.285   8.740  0.00  0.00           N
ATOM    859  C   GLN A   54     39.058 -11.423  12.374  0.00  0.00           C
ATOM    860  O   GLN A   54     38.848 -12.536  11.896  0.00  0.00           O
ATOM    861  CB  GLN A   54     39.485 -11.040  14.798  0.00  0.00           C
ATOM    874  N   THR A   55     38.374 -10.344  12.007  0.00  0.00           N
ATOM    875  CA  THR A   55     37.285 -10.418  11.037  0.00  0.00           C
ATOM    876  C   THR A   55     37.694 -10.703   9.598  0.00  0.00           C
ATOM    877  O   THR A   55     37.019 -11.458   8.899  0.00  0.00           O
ATOM    878  CB  THR A   55     36.442  -9.127  11.055  0.00  0.00           C
ATOM    879  OG1 THR A   55     37.281  -7.999  10.763  0.00  0.00           O
ATOM    880  CG2 THR A   55     35.794  -8.940  12.420  0.00  0.00           C
ATOM    888  N   SER A   56     38.788 -10.102   9.142  0.00  0.00           N
ATOM    889  CA  SER A   56     39.225 -10.326   7.770  0.00  0.00           C
ATOM    890  C   SER A   56     39.706 -11.764   7.569  0.00  0.00           C
ATOM    891  O   SER A   56     39.514 -12.342   6.501  0.00  0.00           O
ATOM    892  CB  SER A   56     40.335  -9.337   7.388  0.00  0.00           C
ATOM    927  CB  SER A   58     36.518 -14.838  10.428  0.00  0.00           C
ATOM    928  OG  SER A   58     35.903 -13.584  10.189  0.00  0.00           O
ATOM    934  N   ASN A   59     36.829 -14.196   7.148  0.00  0.00           N
ATOM    935  CA  ASN A   59     36.125 -14.041   5.882  0.00  0.00           C
ATOM    936  C   ASN A   59     34.620 -13.943   6.088  0.00  0.00           C
ATOM    937  O   ASN A   59     33.837 -14.474   5.297  0.00  0.00           O
ATOM    938  CB  ASN A   59     36.448 -15.217   4.957  0.00  0.00           C
ATOM    939  CG  ASN A   59     37.932 -15.359   4.704  0.00  0.00           C
ATOM    940  OD1 ASN A   59     38.577 -14.431   4.212  0.00  0.00           O
ATOM    948  N   ARG A   60     34.217 -13.246   7.146  0.00  0.00           N
ATOM    949  CA  ARG A   60     32.804 -13.087   7.462  0.00  0.00           C
ATOM    950  C   ARG A   60     32.415 -11.630   7.697  0.00  0.00           C
ATOM    951  O   ARG A   60     33.236 -10.819   8.125  0.00  0.00           O
ATOM    952  CB  ARG A   60     32.450 -13.878   8.724  0.00  0.00           C
ATOM    953  CG  ARG A   60     32.444 -15.390   8.581  0.00  0.00           C
ATOM    954  CD  ARG A   60     32.264 -16.020   9.952  0.00  0.00           C
ATOM    955  NE  ARG A   60     32.116 -17.472   9.908  0.00  0.00           N
ATOM    956  CZ  ARG A   60     32.038 -18.235  10.994  0.00  0.00           C
ATOM    957  NH1 ARG A   60     32.098 -17.676  12.201  0.00  0.00           N
ATOM    972  N   PHE A   61     31.160 -11.306   7.414  0.00  0.00           N
ATOM    973  CA  PHE A   61     30.664  -9.956   7.663  0.00  0.00           C
ATOM    974  C   PHE A   61     30.083 -10.006   9.073  0.00  0.00           C
ATOM    975  O   PHE A   61     29.213 -10.835   9.356  0.00  0.00           O
ATOM    976  CB  PHE A   61     29.577  -9.584   6.657  0.00  0.00           C
ATOM    977  CG  PHE A   61     30.075  -9.450   5.245  0.00  0.00           C
ATOM    978  CD1 PHE A   61     29.746 -10.398   4.284  0.00  0.00           C
ATOM    979  CD2 PHE A   61     30.858  -8.360   4.874  0.00  0.00           C
ATOM    980  CE1 PHE A   61     30.186 -10.262   2.965  0.00  0.00           C
ATOM    981  CE2 PHE A   61     31.303  -8.217   3.558  0.00  0.00           C
ATOM    982  CZ  PHE A   61     30.964  -9.168   2.605  0.00  0.00           C
ATOM    992  N   SER A   62     30.559  -9.132   9.958  0.00  0.00           N
ATOM    993  CA  SER A   62     30.088  -9.135  11.342  0.00  0.00           C
ATOM    996  CB  SER A   62     31.189  -9.656  12.269  0.00  0.00           C
ATOM    997  OG  SER A   62     31.551 -10.986  11.946  0.00  0.00           O
ATOM   1649  CA  PHE A  107     33.107  -5.222   9.528  0.00  0.00           C
ATOM   1650  C   PHE A  107     33.032  -5.849   8.146  0.00  0.00           C
ATOM   1651  O   PHE A  107     32.330  -6.846   7.955  0.00  0.00           O
ATOM   1652  CB  PHE A  107     33.910  -6.137  10.458  0.00  0.00           C
ATOM   1668  N   SER A  108     33.726  -5.260   7.180  0.00  0.00           N
ATOM   1669  CA  SER A  108     33.707  -5.768   5.817  0.00  0.00           C
ATOM   1670  C   SER A  108     35.061  -5.600   5.147  0.00  0.00           C
ATOM   1672  CB  SER A  108     32.637  -5.037   5.007  0.00  0.00           C
ATOM   1673  OG  SER A  108     32.639  -5.457   3.654  0.00  0.00           O
ATOM   1679  N   GLY A  109     35.723  -6.719   4.874  0.00  0.00           N
ATOM   1680  CA  GLY A  109     37.025  -6.658   4.237  0.00  0.00           C
ATOM   1681  C   GLY A  109     38.044  -5.939   5.098  0.00  0.00           C
ATOM   1682  O   GLY A  109     38.269  -6.315   6.249  0.00  0.00           O
ATOM   1857  CA  TYR A  122     27.672 -12.809  12.383  0.00  0.00           C
ATOM   1858  C   TYR A  122     27.816 -11.595  13.286  0.00  0.00           C
ATOM   1860  CB  TYR A  122     29.058 -13.382  12.085  0.00  0.00           C
ATOM   1861  CG  TYR A  122     29.014 -14.516  11.101  0.00  0.00           C
ATOM   1862  CD1 TYR A  122     29.094 -14.276   9.731  0.00  0.00           C
ATOM   1863  CD2 TYR A  122     28.824 -15.825  11.536  0.00  0.00           C
ATOM   1865  CE2 TYR A  122     28.709 -16.873  10.626  0.00  0.00           C
ATOM   1877  N   TRP A  123     28.129 -11.812  14.557  0.00  0.00           N
ATOM   1878  CA  TRP A  123     28.283 -10.686  15.466  0.00  0.00           C
ATOM   1879  C   TRP A  123     29.433 -10.891  16.440  0.00  0.00           C
ATOM   1880  O   TRP A  123     29.944 -12.008  16.610  0.00  0.00           O
ATOM   1901  N   ILE A  124     29.852  -9.795  17.064  0.00  0.00           N
ATOM   1906  CG1 ILE A  124     32.589  -9.815  16.122  0.00  0.00           C
ATOM   1908  CD1 ILE A  124     33.758  -9.168  15.422  0.00  0.00           C
