# Supplementary material for: Computational and Experimental Prediction of Human C-Type Lectin Receptor Druggability
Source: Front Immunol. 2014 Jul 10;5:323. doi: 10.3389/fimmu.2014.00323 (PMC4090677; doi:10.3389/fimmu.2014.00323)
Supplement: Supplementary file 2 [file Data_Sheet2.ZIP › Pockets/DC-SIGNR/1k9j_pocket_2_ii.pdb]

HEADER	Output of DoGSiteScorer by A. Volkamer
HEADER	Pocket 1 with 42 binding site atoms written.
HEADER	References: 
HEADER	A. Volkamer et al. Analyzing the topology of active sites: on the prediction of pockets and subpockets. J. Chem. Inf. Model. 2010,50(11), 2041-52
HEADER	A. Volkamer et al. Combining global and local measures for structure-based druggability predictions. J. Chem. Inf. Model. 2012,52,360-372
HEADER	Geometric pocket center at  21.61   3.92  18.29 with max radius 6.58
ATOM    403  CZ2 TRP A   25     23.367  -1.339  16.727  0.00  0.00           C
ATOM    404  CZ3 TRP A   25     20.945  -1.462  16.685  0.00  0.00           C
ATOM    405  CH2 TRP A   25     22.143  -0.906  17.173  0.00  0.00           C
ATOM   1052  CA  LEU A   66     27.200   1.140  15.807  0.00  0.00           C
ATOM   1053  C   LEU A   66     26.051   1.293  14.826  0.00  0.00           C
ATOM   1070  N   SER A   67     25.342   2.416  14.900  0.00  0.00           N
ATOM   1071  CA  SER A   67     24.209   2.641  14.003  0.00  0.00           C
ATOM   1072  C   SER A   67     23.864   4.113  13.835  0.00  0.00           C
ATOM   1073  O   SER A   67     24.212   4.942  14.680  0.00  0.00           O
ATOM   1074  CB  SER A   67     22.971   1.922  14.545  0.00  0.00           C
ATOM   1075  OG  SER A   67     22.408   2.641  15.634  0.00  0.00           O
ATOM   1081  N   ASP A   68     23.180   4.443  12.741  0.00  0.00           N
ATOM   1082  CA  ASP A   68     22.747   5.817  12.529  0.00  0.00           C
ATOM   1083  C   ASP A   68     21.222   5.798  12.405  0.00  0.00           C
ATOM   1084  O   ASP A   68     20.616   6.579  11.682  0.00  0.00           O
ATOM   1085  CB  ASP A   68     23.458   6.459  11.312  0.00  0.00           C
ATOM   1093  N   LEU A   69     20.620   4.885  13.168  0.00  0.00           N
ATOM   1094  CA  LEU A   69     19.168   4.703  13.213  0.00  0.00           C
ATOM   1095  C   LEU A   69     18.400   5.940  13.695  0.00  0.00           C
ATOM   1097  CB  LEU A   69     18.824   3.525  14.135  0.00  0.00           C
ATOM   1098  CG  LEU A   69     19.105   2.112  13.624  0.00  0.00           C
ATOM   1099  CD1 LEU A   69     19.130   1.128  14.785  0.00  0.00           C
ATOM   1112  N   ASN A   70     18.957   6.633  14.680  0.00  0.00           N
ATOM   1113  CA  ASN A   70     18.307   7.804  15.241  0.00  0.00           C
ATOM   1114  C   ASN A   70     18.348   9.007  14.315  0.00  0.00           C
ATOM   1116  CB  ASN A   70     18.955   8.159  16.578  0.00  0.00           C
ATOM   1117  CG  ASN A   70     17.976   8.102  17.725  0.00  0.00           C
ATOM   1119  ND2 ASN A   70     18.100   7.075  18.558  0.00  0.00           N
ATOM   1126  N   GLN A   71     19.517   9.255  13.741  0.00  0.00           N
ATOM   1168  O   THR A   74     24.293   8.759  13.815  0.00  0.00           O
ATOM   1204  CA  GLN A   76     26.301   6.277  17.494  0.00  0.00           C
ATOM   1205  C   GLN A   76     26.608   4.855  17.965  0.00  0.00           C
ATOM   1206  O   GLN A   76     26.079   3.879  17.422  0.00  0.00           O
ATOM   1207  CB  GLN A   76     24.945   6.679  18.096  0.00  0.00           C
ATOM   1208  CG  GLN A   76     24.379   8.019  17.631  0.00  0.00           C
ATOM   1222  C   TRP A   77     26.647   3.113  20.537  0.00  0.00           C
ATOM   1223  O   TRP A   77     26.038   4.019  21.107  0.00  0.00           O
ATOM   1244  N   VAL A   78     26.378   1.829  20.744  0.00  0.00           N
ATOM   1245  CA  VAL A   78     25.307   1.433  21.649  0.00  0.00           C
ATOM   1246  C   VAL A   78     25.567   1.815  23.111  0.00  0.00           C
ATOM   1248  CB  VAL A   78     25.019  -0.089  21.558  0.00  0.00           C
ATOM   1249  CG1 VAL A   78     24.516  -0.444  20.150  0.00  0.00           C
