# Supplementary material for: Computational and Experimental Prediction of Human C-Type Lectin Receptor Druggability
Source: Front Immunol. 2014 Jul 10;5:323. doi: 10.3389/fimmu.2014.00323 (PMC4090677; doi:10.3389/fimmu.2014.00323)
Supplement: Supplementary file 2 [file Data_Sheet2.ZIP › Pockets/DC-SIGNR/1k9j_pocket_3_ii.pdb]

HEADER	Output of DoGSiteScorer by A. Volkamer
HEADER	Pocket 5 with 42 binding site atoms written.
HEADER	References: 
HEADER	A. Volkamer et al. Analyzing the topology of active sites: on the prediction of pockets and subpockets. J. Chem. Inf. Model. 2010,50(11), 2041-52
HEADER	A. Volkamer et al. Combining global and local measures for structure-based druggability predictions. J. Chem. Inf. Model. 2012,52,360-372
HEADER	Geometric pocket center at  17.16  -0.86   8.41 with max radius 5.86
ATOM    425  NE2 HIS A   26     16.731  -2.776  13.929  0.00  0.00           N
ATOM   1100  CD2 LEU A   69     18.035   1.728  12.608  0.00  0.00           C
ATOM   1574  C   ASN A  101     19.355   1.604   4.828  0.00  0.00           C
ATOM   1575  O   ASN A  101     18.774   0.628   5.317  0.00  0.00           O
ATOM   1576  CB  ASN A  101     17.156   2.722   4.378  0.00  0.00           C
ATOM   1577  CG  ASN A  101     17.000   3.453   5.703  0.00  0.00           C
ATOM   1578  OD1 ASN A  101     17.611   4.502   5.918  0.00  0.00           O
ATOM   1579  ND2 ASN A  101     16.181   2.907   6.591  0.00  0.00           N
ATOM   1586  N   GLU A  102     20.647   1.856   5.015  0.00  0.00           N
ATOM   1587  CA  GLU A  102     21.499   0.994   5.825  0.00  0.00           C
ATOM   1588  C   GLU A  102     21.894   1.804   7.051  0.00  0.00           C
ATOM   1590  CB  GLU A  102     22.733   0.586   5.009  0.00  0.00           C
ATOM   1601  N   ASP A  103     21.423   1.373   8.221  0.00  0.00           N
ATOM   1602  CA  ASP A  103     21.701   2.099   9.459  0.00  0.00           C
ATOM   1605  CB  ASP A  103     20.387   2.600  10.074  0.00  0.00           C
ATOM   1606  CG  ASP A  103     19.637   3.561   9.163  0.00  0.00           C
ATOM   1607  OD1 ASP A  103     20.252   4.119   8.228  0.00  0.00           O
ATOM   1608  OD2 ASP A  103     18.426   3.777   9.390  0.00  0.00           O
ATOM   1756  C   ASN A  115     22.894  -2.416   6.407  0.00  0.00           C
ATOM   1757  O   ASN A  115     22.726  -1.739   7.429  0.00  0.00           O
ATOM   1768  N   ARG A  116     21.892  -3.044   5.795  0.00  0.00           N
ATOM   1769  CA  ARG A  116     20.535  -2.975   6.338  0.00  0.00           C
ATOM   1770  C   ARG A  116     20.484  -3.735   7.660  0.00  0.00           C
ATOM   1772  CB  ARG A  116     19.518  -3.556   5.349  0.00  0.00           C
ATOM   1773  CG  ARG A  116     19.134  -2.590   4.234  0.00  0.00           C
ATOM   1774  CD  ARG A  116     18.055  -3.174   3.324  0.00  0.00           C
ATOM   1775  NE  ARG A  116     16.827  -3.510   4.050  0.00  0.00           N
ATOM   1776  CZ  ARG A  116     16.040  -2.631   4.673  0.00  0.00           C
ATOM   1777  NH1 ARG A  116     16.339  -1.336   4.674  0.00  0.00           N
ATOM   1778  NH2 ARG A  116     14.948  -3.049   5.303  0.00  0.00           N
ATOM   1792  N   CYS A  117     19.876  -3.121   8.666  0.00  0.00           N
ATOM   1793  CA  CYS A  117     19.808  -3.721   9.988  0.00  0.00           C
ATOM   1794  C   CYS A  117     19.049  -5.048  10.070  0.00  0.00           C
ATOM   1796  CB  CYS A  117     19.212  -2.722  10.973  0.00  0.00           C
ATOM   1797  SG  CYS A  117     20.095  -1.126  11.082  0.00  0.00           S
ATOM   1802  N   ASP A  118     18.164  -5.307   9.110  0.00  0.00           N
ATOM   1803  CA  ASP A  118     17.401  -6.552   9.122  0.00  0.00           C
ATOM   1806  CB  ASP A  118     16.020  -6.354   8.484  0.00  0.00           C
ATOM   1807  CG  ASP A  118     16.094  -5.826   7.059  0.00  0.00           C
ATOM   1808  OD1 ASP A  118     17.208  -5.710   6.510  0.00  0.00           O
ATOM   1809  OD2 ASP A  118     15.025  -5.528   6.483  0.00  0.00           O
ATOM   2017 CA    CA A  133     18.336   5.814   7.874  0.00  0.00           A
