# Supplementary material for: Computational and Experimental Prediction of Human C-Type Lectin Receptor Druggability
Source: Front Immunol. 2014 Jul 10;5:323. doi: 10.3389/fimmu.2014.00323 (PMC4090677; doi:10.3389/fimmu.2014.00323)
Supplement: Supplementary file 2 [file Data_Sheet2.ZIP › Pockets/DC-SIGNR/1k9j_receptor.pdb]

HEADER    SUGAR BINDING PROTEIN                                       
REMARK  99                                                                      
REMARK  99 MOE v2013.08 (Chemical Computing Group Inc.) Wed Apr 09 17:59:40 2014
HELIX    1   1 TRP A  289  GLU A  298  1               Generated by MOE   10
HELIX    2   2 ALA A  309  SER A  322  1               Generated by MOE   14
HELIX    3   3 PRO A  349  TYR A  354  5               Generated by MOE    6
SHEET    1       THR A 273  PHE A 275                  Generated by MOE
SHEET    2       ASN A 278  MET A 282                  Generated by MOE
SHEET    3       GLN A 302  LEU A 303                  Generated by MOE
SHEET    4       SER A 326  TRP A 327                  Generated by MOE
SHEET    5       MET A 328  SER A 331                  Generated by MOE
SHEET    6       GLN A 340  TRP A 341                  Generated by MOE
SHEET    7       CYS A 368  SER A 372                  Generated by MOE
SHEET    8       GLY A 375  GLY A 375                  Generated by MOE
SHEET    9       TRP A 376  TRP A 376                  Generated by MOE
SHEET   10       ASN A 377  ASN A 379                  Generated by MOE
SHEET   11       TYR A 386  TRP A 387                  Generated by MOE
SHEET   12       ILE A 388  PRO A 392                  Generated by MOE
SSBOND   1 CYS A  268    CYS A  279			     1555   1555  2.03
SSBOND   2 CYS A  296    CYS A  389			     1555   1555  2.04
SSBOND   3 CYS A  368    CYS A  381			     1555   1555  2.03
ATOM      1  CH3 ACE A 264      47.342 -10.693  35.461  1.00  0.00           C  
ATOM      2  C   ACE A 264      45.942 -11.230  35.252  1.00  0.00           C  
ATOM      3  O   ACE A 264      45.747 -12.454  35.211  1.00  0.00           O  
ATOM      4 HH31 ACE A 264      47.580 -10.743  36.521  1.00  0.00           H  
ATOM      5 HH32 ACE A 264      47.381  -9.660  35.119  1.00  0.00           H  
ATOM      6 HH33 ACE A 264      48.045 -11.299  34.892  1.00  0.00           H  
ATOM      7  N   CYS A 265      44.975 -10.333  35.121  1.00 55.76           N  
ATOM      8  CA  CYS A 265      43.552 -10.734  34.910  1.00 56.36           C  
ATOM      9  C   CYS A 265      43.248 -10.863  33.422  1.00 55.52           C  
ATOM     10  O   CYS A 265      42.544 -10.007  32.865  1.00 55.97           O  
ATOM     11  CB  CYS A 265      42.612  -9.692  35.523  1.00 57.69           C  
ATOM     12  SG  CYS A 265      42.883  -9.346  37.274  1.00 61.24           S  
ATOM     13  H   CYS A 265      45.204  -9.361  35.165  1.00 55.76           H  
ATOM     14  HA  CYS A 265      43.398 -11.697  35.396  1.00 56.36           H  
ATOM     15  HB2 CYS A 265      41.588 -10.051  35.404  1.00 57.69           H  
ATOM     16  HB3 CYS A 265      42.735  -8.760  34.971  1.00 57.69           H  
ATOM     17  HG  CYS A 265      44.120  -8.869  37.446  1.00 61.24           H  
ATOM     18  N   ARG A 266      43.764 -11.910  32.789  1.00 54.20           N  
ATOM     19  CA  ARG A 266      43.527 -12.105  31.364  1.00 52.40           C  
ATOM     20  C   ARG A 266      42.736 -13.379  31.081  1.00 50.65           C  
ATOM     21  O   ARG A 266      42.975 -14.068  30.089  1.00 51.38           O  
ATOM     22  CB  ARG A 266      44.864 -12.121  30.615  1.00 52.57           C  
ATOM     23  CG  ARG A 266      45.780 -13.283  30.956  1.00 53.20           C  
ATOM     24  CD  ARG A 266      47.246 -12.862  30.892  1.00 53.69           C  
ATOM     25  NE  ARG A 266      47.519 -11.898  29.827  1.00 53.12           N  
ATOM     26  CZ  ARG A 266      47.389 -12.143  28.526  1.00 53.15           C  
ATOM     27  NH1 ARG A 266      46.986 -13.334  28.104  1.00 52.52           N  
ATOM     28  NH2 ARG A 266      47.662 -11.192  27.646  1.00 52.61           N1+
ATOM     29  H   ARG A 266      44.327 -12.576  33.298  1.00 54.20           H  
ATOM     30  HA  ARG A 266      42.921 -11.271  31.009  1.00 52.40           H  
ATOM     31  HB2 ARG A 266      45.392 -11.196  30.846  1.00 52.57           H  
ATOM     32  HB3 ARG A 266      44.652 -12.160  29.546  1.00 52.57           H  
ATOM     33  HG2 ARG A 266      45.610 -14.092  30.245  1.00 53.20           H  
ATOM     34  HG3 ARG A 266      45.553 -13.632  31.963  1.00 53.20           H  
ATOM     35  HD2 ARG A 266      47.855 -13.750  30.720  1.00 53.69           H  
ATOM     36  HD3 ARG A 266      47.520 -12.413  31.846  1.00 53.69           H  
ATOM     37  HE  ARG A 266      47.829 -10.975  30.100  1.00 53.12           H  
ATOM     38 HH11 ARG A 266      46.776 -14.062  28.773  1.00 52.52           H  
ATOM     39 HH12 ARG A 266      46.887 -13.512  27.115  1.00 52.52           H  
ATOM     40 HH21 ARG A 266      47.561 -11.374  26.658  1.00 52.61           H  
ATOM     41 HH22 ARG A 266      47.968 -10.284  27.963  1.00 52.61           H  
ATOM     42  N   HIS A 267      41.777 -13.674  31.954  1.00 48.02           N  
ATOM     43  CA  HIS A 267      40.948 -14.863  31.811  1.00 45.89           C  
ATOM     44  C   HIS A 267      39.644 -14.578  31.063  1.00 42.66           C  
ATOM     45  O   HIS A 267      38.906 -13.653  31.407  1.00 41.35           O  
ATOM     46  CB  HIS A 267      40.621 -15.445  33.188  1.00 47.81           C  
ATOM     47  CG  HIS A 267      39.894 -16.754  33.135  1.00 51.12           C  
ATOM     48  ND1 HIS A 267      40.491 -17.919  32.703  1.00 51.51           N  
ATOM     49  CD2 HIS A 267      38.616 -17.076  33.445  1.00 52.29           C  
ATOM     50  CE1 HIS A 267      39.610 -18.904  32.750  1.00 51.76           C  
ATOM     51  NE2 HIS A 267      38.465 -18.420  33.196  1.00 52.25           N  
ATOM     52  H   HIS A 267      41.621 -13.058  32.738  1.00 48.02           H  
ATOM     53  HA  HIS A 267      41.521 -15.580  31.223  1.00 45.89           H  
ATOM     54  HB2 HIS A 267      40.001 -14.729  33.726  1.00 47.81           H  
ATOM     55  HB3 HIS A 267      41.557 -15.594  33.730  1.00 47.81           H  
ATOM     56  HD2 HIS A 267      37.858 -16.404  33.817  1.00 52.29           H  
ATOM     57  HE2 HIS A 267      37.615 -18.950  33.331  1.00 52.25           H  
ATOM     58  HE1 HIS A 267      39.795 -19.931  32.471  1.00 51.76           H  
ATOM     59  N   CYS A 268      39.375 -15.384  30.042  1.00 38.44           N  
ATOM     60  CA  CYS A 268      38.163 -15.253  29.244  1.00 35.37           C  
ATOM     61  C   CYS A 268      37.481 -16.612  29.141  1.00 35.41           C  
ATOM     62  O   CYS A 268      38.125 -17.649  29.301  1.00 33.57           O  
ATOM     63  CB  CYS A 268      38.496 -14.759  27.834  1.00 32.30           C  
ATOM     64  SG  CYS A 268      39.108 -13.049  27.735  1.00 28.05           S  
ATOM     65  H   CYS A 268      40.034 -16.113  29.811  1.00 38.44           H  
ATOM     66  HA  CYS A 268      37.504 -14.531  29.727  1.00 35.37           H  
ATOM     67  HB2 CYS A 268      37.590 -14.828  27.230  1.00 32.30           H  
ATOM     68  HB3 CYS A 268      39.260 -15.415  27.418  1.00 32.30           H  
ATOM     69  N   PRO A 269      36.165 -16.625  28.879  1.00 35.50           N  
ATOM     70  CA  PRO A 269      35.424 -17.885  28.754  1.00 36.04           C  
ATOM     71  C   PRO A 269      35.947 -18.653  27.542  1.00 36.32           C  
ATOM     72  O   PRO A 269      36.595 -18.074  26.672  1.00 36.36           O  
ATOM     73  CB  PRO A 269      33.979 -17.423  28.551  1.00 34.93           C  
ATOM     74  CG  PRO A 269      33.940 -16.103  29.250  1.00 35.36           C  
ATOM     75  CD  PRO A 269      35.246 -15.475  28.834  1.00 35.82           C  
ATOM     76  HA  PRO A 269      35.521 -18.555  29.608  1.00 36.04           H  
ATOM     77  HB2 PRO A 269      33.278 -18.125  29.001  1.00 34.93           H  
ATOM     78  HB3 PRO A 269      33.751 -17.310  27.491  1.00 34.93           H  
ATOM     79  HG2 PRO A 269      33.891 -16.231  30.331  1.00 35.36           H  
ATOM     80  HG3 PRO A 269      33.091 -15.506  28.917  1.00 35.36           H  
ATOM     81  HD2 PRO A 269      35.182 -15.058  27.828  1.00 35.82           H  
ATOM     82  HD3 PRO A 269      35.552 -14.695  29.531  1.00 35.82           H  
ATOM     83  N   LYS A 270      35.671 -19.949  27.481  1.00 36.50           N  
ATOM     84  CA  LYS A 270      36.131 -20.746  26.353  1.00 37.18           C  
ATOM     85  C   LYS A 270      35.544 -20.180  25.066  1.00 35.80           C  
ATOM     86  O   LYS A 270      34.367 -19.826  25.018  1.00 35.92           O  
ATOM     87  CB  LYS A 270      35.716 -22.210  26.533  1.00 38.26           C  
ATOM     88  CG  LYS A 270      36.370 -22.872  27.736  1.00 42.37           C  
ATOM     89  CD  LYS A 270      35.890 -24.303  27.943  1.00 45.29           C  
ATOM     90  CE  LYS A 270      36.497 -24.906  29.204  1.00 46.02           C  
ATOM     91  NZ  LYS A 270      36.004 -26.290  29.461  1.00 46.71           N1+
ATOM     92  H   LYS A 270      35.140 -20.385  28.222  1.00 36.50           H  
ATOM     93  HA  LYS A 270      37.219 -20.705  26.298  1.00 37.18           H  
ATOM     94  HB2 LYS A 270      35.997 -22.763  25.637  1.00 38.26           H  
ATOM     95  HB3 LYS A 270      34.634 -22.252  26.660  1.00 38.26           H  
ATOM     96  HG2 LYS A 270      36.134 -22.291  28.628  1.00 42.37           H  
ATOM     97  HG3 LYS A 270      37.450 -22.883  27.587  1.00 42.37           H  
ATOM     98  HD2 LYS A 270      36.183 -24.904  27.083  1.00 45.29           H  
ATOM     99  HD3 LYS A 270      34.803 -24.304  28.034  1.00 45.29           H  
ATOM    100  HE2 LYS A 270      36.236 -24.276  30.055  1.00 46.02           H  
ATOM    101  HE3 LYS A 270      37.581 -24.934  29.092  1.00 46.02           H  
ATOM    102  HZ1 LYS A 270      34.999 -26.275  29.567  1.00 46.71           H  
ATOM    103  HZ2 LYS A 270      36.253 -26.885  28.685  1.00 46.71           H  
ATOM    104  HZ3 LYS A 270      36.426 -26.644  30.307  1.00 46.71           H  
ATOM    105  N   ASP A 271      36.382 -20.085  24.037  1.00 35.15           N  
ATOM    106  CA  ASP A 271      35.991 -19.559  22.730  1.00 34.57           C  
ATOM    107  C   ASP A 271      36.033 -18.034  22.616  1.00 32.18           C  
ATOM    108  O   ASP A 271      35.789 -17.491  21.543  1.00 32.98           O  
ATOM    109  CB  ASP A 271      34.596 -20.056  22.329  1.00 37.89           C  
ATOM    110  CG  ASP A 271      34.553 -21.553  22.102  1.00 40.37           C  
ATOM    111  OD1 ASP A 271      35.372 -22.057  21.305  1.00 41.71           O  
ATOM    112  OD2 ASP A 271      33.698 -22.224  22.718  1.00 42.91           O1-
ATOM    113  H   ASP A 271      37.336 -20.391  24.166  1.00 35.15           H  
ATOM    114  HA  ASP A 271      36.747 -19.943  22.044  1.00 34.57           H  
ATOM    115  HB2 ASP A 271      34.298 -19.555  21.408  1.00 37.89           H  
ATOM    116  HB3 ASP A 271      33.893 -19.804  23.123  1.00 37.89           H  
ATOM    117  N   TRP A 272      36.324 -17.339  23.714  1.00 29.77           N  
ATOM    118  CA  TRP A 272      36.419 -15.878  23.666  1.00 26.81           C  
ATOM    119  C   TRP A 272      37.895 -15.500  23.587  1.00 27.18           C  
ATOM    120  O   TRP A 272      38.741 -16.177  24.169  1.00 26.44           O  
ATOM    121  CB  TRP A 272      35.803 -15.238  24.912  1.00 25.73           C  
ATOM    122  CG  TRP A 272      34.314 -15.385  25.017  1.00 24.64           C  
ATOM    123  CD1 TRP A 272      33.606 -16.551  25.063  1.00 23.37           C  
ATOM    124  CD2 TRP A 272      33.355 -14.326  25.147  1.00 23.62           C  
ATOM    125  NE1 TRP A 272      32.268 -16.288  25.218  1.00 23.22           N  
ATOM    126  CE2 TRP A 272      32.083 -14.930  25.272  1.00 22.88           C  
ATOM    127  CE3 TRP A 272      33.446 -12.927  25.171  1.00 22.19           C  
ATOM    128  CZ2 TRP A 272      30.909 -14.185  25.421  1.00 20.25           C  
ATOM    129  CZ3 TRP A 272      32.273 -12.183  25.319  1.00 22.21           C  
ATOM    130  CH2 TRP A 272      31.023 -12.816  25.443  1.00 21.90           C  
ATOM    131  H   TRP A 272      36.479 -17.822  24.587  1.00 29.77           H  
ATOM    132  HA  TRP A 272      35.873 -15.515  22.795  1.00 26.81           H  
ATOM    133  HB2 TRP A 272      36.040 -14.175  24.901  1.00 25.73           H  
ATOM    134  HB3 TRP A 272      36.253 -15.702  25.790  1.00 25.73           H  
ATOM    135  HD1 TRP A 272      34.036 -17.538  24.988  1.00 23.37           H  
ATOM    136  HE1 TRP A 272      31.537 -16.981  25.283  1.00 23.22           H  
ATOM    137  HE3 TRP A 272      34.403 -12.436  25.076  1.00 22.19           H  
ATOM    138  HZ2 TRP A 272      29.948 -14.668  25.515  1.00 20.25           H  
ATOM    139  HZ3 TRP A 272      32.328 -11.104  25.339  1.00 22.21           H  
ATOM    140  HH2 TRP A 272      30.134 -12.213  25.557  1.00 21.90           H  
ATOM    141  N   THR A 273      38.208 -14.419  22.878  1.00 24.96           N  
ATOM    142  CA  THR A 273      39.596 -14.000  22.733  1.00 25.89           C  
ATOM    143  C   THR A 273      39.919 -12.775  23.579  1.00 24.41           C  
ATOM    144  O   THR A 273      39.097 -11.873  23.720  1.00 23.89           O  
ATOM    145  CB  THR A 273      39.928 -13.706  21.262  1.00 27.29           C  
ATOM    146  OG1 THR A 273      39.672 -14.880  20.480  1.00 32.06           O  
ATOM    147  CG2 THR A 273      41.387 -13.326  21.110  1.00 31.04           C  
ATOM    148  H   THR A 273      37.475 -13.883  22.434  1.00 24.96           H  
ATOM    149  HA  THR A 273      40.210 -14.827  23.089  1.00 25.89           H  
ATOM    150  HB  THR A 273      39.307 -12.878  20.920  1.00 27.29           H  
ATOM    151 HG21 THR A 273      41.595 -12.440  21.710  1.00 31.04           H  
ATOM    152 HG22 THR A 273      42.015 -14.150  21.450  1.00 31.04           H  
ATOM    153 HG23 THR A 273      41.601 -13.115  20.063  1.00 31.04           H  
ATOM    154  HG1 THR A 273      38.743 -15.101  20.584  1.00 32.06           H  
ATOM    155  N   PHE A 274      41.127 -12.754  24.130  1.00 24.63           N  
ATOM    156  CA  PHE A 274      41.580 -11.666  24.991  1.00 24.00           C  
ATOM    157  C   PHE A 274      42.419 -10.603  24.284  1.00 23.23           C  
ATOM    158  O   PHE A 274      43.252 -10.911  23.434  1.00 23.66           O  
ATOM    159  CB  PHE A 274      42.393 -12.246  26.156  1.00 23.62           C  
ATOM    160  CG  PHE A 274      42.944 -11.211  27.094  1.00 24.41           C  
ATOM    161  CD1 PHE A 274      42.191 -10.754  28.168  1.00 24.89           C  
ATOM    162  CD2 PHE A 274      44.220 -10.691  26.900  1.00 24.67           C  
ATOM    163  CE1 PHE A 274      42.699  -9.790  29.040  1.00 26.22           C  
ATOM    164  CE2 PHE A 274      44.737  -9.731  27.761  1.00 24.16           C  
ATOM    165  CZ  PHE A 274      43.976  -9.277  28.835  1.00 27.59           C  
ATOM    166  H   PHE A 274      41.758 -13.522  23.947  1.00 24.63           H  
ATOM    167  HA  PHE A 274      40.677 -11.163  25.335  1.00 24.00           H  
ATOM    168  HB2 PHE A 274      43.227 -12.812  25.742  1.00 23.62           H  
ATOM    169  HB3 PHE A 274      41.746 -12.914  26.724  1.00 23.62           H  
ATOM    170  HD1 PHE A 274      41.198 -11.149  28.330  1.00 24.89           H  
ATOM    171  HD2 PHE A 274      44.816 -11.037  26.069  1.00 24.67           H  
ATOM    172  HE1 PHE A 274      42.102  -9.443  29.871  1.00 26.22           H  
ATOM    173  HE2 PHE A 274      45.729  -9.336  27.598  1.00 24.16           H  
ATOM    174  HZ  PHE A 274      44.375  -8.531  29.507  1.00 27.59           H  
ATOM    175  N   PHE A 275      42.185  -9.347  24.651  1.00 23.01           N  
ATOM    176  CA  PHE A 275      42.938  -8.216  24.118  1.00 21.01           C  
ATOM    177  C   PHE A 275      42.744  -7.012  25.027  1.00 20.05           C  
ATOM    178  O   PHE A 275      41.620  -6.574  25.255  1.00 16.61           O  
ATOM    179  CB  PHE A 275      42.488  -7.832  22.704  1.00 21.02           C  
ATOM    180  CG  PHE A 275      43.231  -6.644  22.142  1.00 23.37           C  
ATOM    181  CD1 PHE A 275      44.555  -6.766  21.730  1.00 23.09           C  
ATOM    182  CD2 PHE A 275      42.615  -5.396  22.055  1.00 22.16           C  
ATOM    183  CE1 PHE A 275      45.259  -5.666  21.239  1.00 22.29           C  
ATOM    184  CE2 PHE A 275      43.309  -4.291  21.567  1.00 23.88           C  
ATOM    185  CZ  PHE A 275      44.635  -4.425  21.157  1.00 23.32           C  
ATOM    186  H   PHE A 275      41.457  -9.167  25.327  1.00 23.01           H  
ATOM    187  HA  PHE A 275      43.986  -8.514  24.072  1.00 21.01           H  
ATOM    188  HB2 PHE A 275      41.425  -7.593  22.732  1.00 21.02           H  
ATOM    189  HB3 PHE A 275      42.651  -8.685  22.045  1.00 21.02           H  
ATOM    190  HD1 PHE A 275      45.045  -7.726  21.791  1.00 23.09           H  
ATOM    191  HD2 PHE A 275      41.587  -5.285  22.369  1.00 22.16           H  
ATOM    192  HE1 PHE A 275      46.286  -5.777  20.922  1.00 22.29           H  
ATOM    193  HE2 PHE A 275      42.819  -3.329  21.506  1.00 23.88           H  
ATOM    194  HZ  PHE A 275      45.175  -3.569  20.779  1.00 23.32           H  
ATOM    195  N   GLN A 276      43.856  -6.490  25.534  1.00 20.81           N  
ATOM    196  CA  GLN A 276      43.874  -5.336  26.421  1.00 23.51           C  
ATOM    197  C   GLN A 276      42.782  -5.284  27.486  1.00 23.94           C  
ATOM    198  O   GLN A 276      42.045  -4.302  27.591  1.00 24.01           O  
ATOM    199  CB  GLN A 276      43.872  -4.039  25.598  1.00 24.64           C  
ATOM    200  CG  GLN A 276      45.075  -3.911  24.660  1.00 25.25           C  
ATOM    201  CD  GLN A 276      45.287  -2.494  24.139  1.00 26.21           C  
ATOM    202  OE1 GLN A 276      44.368  -1.674  24.135  1.00 28.55           O  
ATOM    203  NE2 GLN A 276      46.500  -2.206  23.686  1.00 26.48           N  
ATOM    204  H   GLN A 276      44.737  -6.917  25.290  1.00 20.81           H  
ATOM    205  HA  GLN A 276      44.798  -5.445  26.988  1.00 23.51           H  
ATOM    206  HB2 GLN A 276      43.879  -3.194  26.286  1.00 24.64           H  
ATOM    207  HB3 GLN A 276      42.962  -4.012  24.998  1.00 24.64           H  
ATOM    208  HG2 GLN A 276      44.920  -4.574  23.807  1.00 25.25           H  
ATOM    209  HG3 GLN A 276      45.970  -4.219  25.201  1.00 25.25           H  
ATOM    210 HE21 GLN A 276      46.698  -1.286  23.320  1.00 26.48           H  
ATOM    211 HE22 GLN A 276      47.226  -2.908  23.707  1.00 26.48           H  
ATOM    212  N   GLY A 277      42.686  -6.354  28.273  1.00 23.88           N  
ATOM    213  CA  GLY A 277      41.726  -6.408  29.362  1.00 21.10           C  
ATOM    214  C   GLY A 277      40.272  -6.705  29.056  1.00 19.64           C  
ATOM    215  O   GLY A 277      39.427  -6.582  29.944  1.00 18.84           O  
ATOM    216  H   GLY A 277      43.293  -7.145  28.109  1.00 23.88           H  
ATOM    217  HA2 GLY A 277      41.755  -5.439  29.859  1.00 21.10           H  
ATOM    218  HA3 GLY A 277      42.070  -7.180  30.051  1.00 21.10           H  
ATOM    219  N   ASN A 278      39.970  -7.086  27.821  1.00 17.73           N  
ATOM    220  CA  ASN A 278      38.597  -7.402  27.438  1.00 17.33           C  
ATOM    221  C   ASN A 278      38.531  -8.728  26.679  1.00 16.64           C  
ATOM    222  O   ASN A 278      39.521  -9.167  26.092  1.00 17.35           O  
ATOM    223  CB  ASN A 278      38.010  -6.282  26.574  1.00 17.72           C  
ATOM    224  CG  ASN A 278      37.636  -5.054  27.387  1.00 20.93           C  
ATOM    225  OD1 ASN A 278      36.743  -5.107  28.235  1.00 19.08           O  
ATOM    226  ND2 ASN A 278      38.321  -3.940  27.133  1.00 18.32           N  
ATOM    227  H   ASN A 278      40.705  -7.160  27.132  1.00 17.73           H  
ATOM    228  HA  ASN A 278      38.010  -7.494  28.351  1.00 17.33           H  
ATOM    229  HB2 ASN A 278      37.116  -6.657  26.076  1.00 17.72           H  
ATOM    230  HB3 ASN A 278      38.748  -5.995  25.826  1.00 17.72           H  
ATOM    231 HD21 ASN A 278      39.044  -3.941  26.429  1.00 18.32           H  
ATOM    232 HD22 ASN A 278      38.116  -3.094  27.645  1.00 18.32           H  
ATOM    233  N   CYS A 279      37.362  -9.359  26.715  1.00 15.94           N  
ATOM    234  CA  CYS A 279      37.136 -10.636  26.042  1.00 18.43           C  
ATOM    235  C   CYS A 279      36.187 -10.457  24.872  1.00 17.68           C  
ATOM    236  O   CYS A 279      35.165  -9.783  24.996  1.00 17.15           O  
ATOM    237  CB  CYS A 279      36.538 -11.648  27.015  1.00 18.51           C  
ATOM    238  SG  CYS A 279      37.566 -11.958  28.478  1.00 24.00           S  
ATOM    239  H   CYS A 279      36.599  -8.939  27.227  1.00 15.94           H  
ATOM    240  HA  CYS A 279      38.096 -11.004  25.679  1.00 18.43           H  
ATOM    241  HB2 CYS A 279      36.399 -12.591  26.488  1.00 18.51           H  
ATOM    242  HB3 CYS A 279      35.571 -11.272  27.349  1.00 18.51           H  
ATOM    243  N   TYR A 280      36.520 -11.081  23.746  1.00 18.13           N  
ATOM    244  CA  TYR A 280      35.706 -10.975  22.543  1.00 18.11           C  
ATOM    245  C   TYR A 280      35.162 -12.311  22.073  1.00 19.81           C  
ATOM    246  O   TYR A 280      35.863 -13.325  22.084  1.00 19.66           O  
ATOM    247  CB  TYR A 280      36.517 -10.337  21.417  1.00 16.75           C  
ATOM    248  CG  TYR A 280      37.047  -8.966  21.769  1.00 17.69           C  
ATOM    249  CD1 TYR A 280      38.124  -8.819  22.642  1.00 17.23           C  
ATOM    250  CD2 TYR A 280      36.447  -7.814  21.262  1.00 15.42           C  
ATOM    251  CE1 TYR A 280      38.589  -7.562  23.006  1.00 18.08           C  
ATOM    252  CE2 TYR A 280      36.907  -6.544  21.623  1.00 15.47           C  
ATOM    253  CZ  TYR A 280      37.977  -6.428  22.495  1.00 16.28           C  
ATOM    254  OH  TYR A 280      38.419  -5.182  22.883  1.00 19.33           O  
ATOM    255  H   TYR A 280      37.360 -11.641  23.724  1.00 18.13           H  
ATOM    256  HA  TYR A 280      34.851 -10.350  22.802  1.00 18.11           H  
ATOM    257  HB2 TYR A 280      35.879 -10.245  20.538  1.00 16.75           H  
ATOM    258  HB3 TYR A 280      37.362 -10.986  21.187  1.00 16.75           H  
ATOM    259  HD1 TYR A 280      38.605  -9.698  23.044  1.00 17.23           H  
ATOM    260  HD2 TYR A 280      35.614  -7.905  20.580  1.00 15.42           H  
ATOM    261  HE1 TYR A 280      39.425  -7.468  23.683  1.00 18.08           H  
ATOM    262  HE2 TYR A 280      36.432  -5.660  21.224  1.00 15.47           H  
ATOM    263  HH  TYR A 280      37.934  -4.445  22.506  1.00 19.33           H  
ATOM    264  N   PHE A 281      33.905 -12.291  21.652  1.00 19.59           N  
ATOM    265  CA  PHE A 281      33.230 -13.474  21.163  1.00 21.14           C  
ATOM    266  C   PHE A 281      32.748 -13.273  19.738  1.00 21.56           C  
ATOM    267  O   PHE A 281      31.998 -12.338  19.446  1.00 20.41           O  
ATOM    268  CB  PHE A 281      32.020 -13.798  22.034  1.00 22.23           C  
ATOM    269  CG  PHE A 281      31.168 -14.916  21.496  1.00 23.75           C  
ATOM    270  CD1 PHE A 281      31.567 -16.240  21.636  1.00 25.33           C  
ATOM    271  CD2 PHE A 281      29.974 -14.640  20.840  1.00 23.00           C  
ATOM    272  CE1 PHE A 281      30.785 -17.280  21.128  1.00 26.35           C  
ATOM    273  CE2 PHE A 281      29.185 -15.673  20.330  1.00 24.92           C  
ATOM    274  CZ  PHE A 281      29.591 -16.992  20.475  1.00 25.34           C  
ATOM    275  H   PHE A 281      33.400 -11.417  21.674  1.00 19.59           H  
ATOM    276  HA  PHE A 281      33.947 -14.295  21.195  1.00 21.14           H  
ATOM    277  HB2 PHE A 281      31.404 -12.903  22.112  1.00 22.23           H  
ATOM    278  HB3 PHE A 281      32.376 -14.082  23.024  1.00 22.23           H  
ATOM    279  HD1 PHE A 281      32.493 -16.468  22.143  1.00 25.33           H  
ATOM    280  HD2 PHE A 281      29.653 -13.616  20.725  1.00 23.00           H  
ATOM    281  HE1 PHE A 281      31.105 -18.304  21.243  1.00 26.35           H  
ATOM    282  HE2 PHE A 281      28.259 -15.444  19.821  1.00 24.92           H  
ATOM    283  HZ  PHE A 281      28.982 -17.793  20.081  1.00 25.34           H  
ATOM    284  N  AMET A 282      33.189 -14.156  18.851  1.00 21.60           N  
ATOM    285  CA AMET A 282      32.792 -14.108  17.452  1.00 21.67           C  
ATOM    286  C  AMET A 282      31.760 -15.219  17.255  1.00 21.06           C  
ATOM    287  O  AMET A 282      32.073 -16.397  17.418  1.00 21.40           O  
ATOM    288  CB AMET A 282      34.011 -14.342  16.553  1.00 24.06           C  
ATOM    289  CG AMET A 282      35.003 -13.175  16.494  1.00 26.75           C  
ATOM    290  SD AMET A 282      35.629 -12.573  18.093  1.00 30.30           S  
ATOM    291  CE AMET A 282      36.076 -10.902  17.656  1.00 28.96           C  
ATOM    292  H   MET A 282      33.819 -14.884  19.156  1.00 21.60           H  
ATOM    293  HA  MET A 282      32.373 -13.137  17.189  1.00 21.67           H  
ATOM    294  HB2 MET A 282      33.653 -14.534  15.541  1.00 24.06           H  
ATOM    295  HB3 MET A 282      34.541 -15.219  16.923  1.00 24.06           H  
ATOM    296  HG2 MET A 282      34.508 -12.342  15.996  1.00 26.75           H  
ATOM    297  HG3 MET A 282      35.859 -13.497  15.902  1.00 26.75           H  
ATOM    298  HE1 MET A 282      36.829 -10.921  16.868  1.00 28.96           H  
ATOM    299  HE2 MET A 282      35.193 -10.370  17.302  1.00 28.96           H  
ATOM    300  HE3 MET A 282      36.480 -10.393  18.531  1.00 28.96           H  
ATOM    301  N   SER A 283      30.528 -14.841  16.923  1.00 19.57           N  
ATOM    302  CA  SER A 283      29.460 -15.816  16.732  1.00 20.95           C  
ATOM    303  C   SER A 283      29.656 -16.775  15.565  1.00 21.80           C  
ATOM    304  O   SER A 283      30.414 -16.502  14.633  1.00 22.07           O  
ATOM    305  CB  SER A 283      28.114 -15.104  16.562  1.00 18.80           C  
ATOM    306  OG  SER A 283      27.976 -14.555  15.266  1.00 19.16           O  
ATOM    307  H   SER A 283      30.329 -13.859  16.800  1.00 19.57           H  
ATOM    308  HA  SER A 283      29.482 -16.427  17.635  1.00 20.95           H  
ATOM    309  HB2 SER A 283      28.044 -14.301  17.296  1.00 18.80           H  
ATOM    310  HB3 SER A 283      27.311 -15.821  16.731  1.00 18.80           H  
ATOM    311  HG  SER A 283      27.203 -14.957  14.862  1.00 19.16           H  
ATOM    312  N   ASN A 284      28.962 -17.904  15.639  1.00 22.09           N  
ATOM    313  CA  ASN A 284      29.017 -18.912  14.590  1.00 25.18           C  
ATOM    314  C   ASN A 284      27.676 -18.963  13.873  1.00 24.31           C  
ATOM    315  O   ASN A 284      27.522 -19.647  12.866  1.00 27.36           O  
ATOM    316  CB  ASN A 284      29.366 -20.280  15.181  1.00 27.57           C  
ATOM    317  CG  ASN A 284      30.776 -20.715  14.831  1.00 29.66           C  
ATOM    318  OD1 ASN A 284      31.561 -19.932  14.290  1.00 30.45           O  
ATOM    319  ND2 ASN A 284      31.104 -21.969  15.135  1.00 30.84           N  
ATOM    320  H   ASN A 284      28.380 -18.070  16.447  1.00 22.09           H  
ATOM    321  HA  ASN A 284      29.795 -18.646  13.873  1.00 25.18           H  
ATOM    322  HB2 ASN A 284      28.665 -21.018  14.793  1.00 27.57           H  
ATOM    323  HB3 ASN A 284      29.275 -20.226  16.265  1.00 27.57           H  
ATOM    324 HD21 ASN A 284      32.029 -22.314  14.923  1.00 30.84           H  
ATOM    325 HD22 ASN A 284      30.428 -22.575  15.577  1.00 30.84           H  
ATOM    326  N   SER A 285      26.707 -18.233  14.412  1.00 24.20           N  
ATOM    327  CA  SER A 285      25.375 -18.146  13.823  1.00 24.54           C  
ATOM    328  C   SER A 285      25.183 -16.699  13.366  1.00 22.15           C  
ATOM    329  O   SER A 285      25.986 -15.832  13.711  1.00 20.47           O  
ATOM    330  CB  SER A 285      24.310 -18.523  14.853  1.00 25.22           C  
ATOM    331  OG  SER A 285      24.437 -17.734  16.022  1.00 30.45           O  
ATOM    332  H   SER A 285      26.899 -17.720  15.260  1.00 24.20           H  
ATOM    333  HA  SER A 285      25.278 -18.835  12.984  1.00 24.54           H  
ATOM    334  HB2 SER A 285      24.426 -19.574  15.118  1.00 25.22           H  
ATOM    335  HB3 SER A 285      23.323 -18.363  14.420  1.00 25.22           H  
ATOM    336  HG  SER A 285      24.324 -16.816  15.766  1.00 30.45           H  
ATOM    337  N   GLN A 286      24.136 -16.440  12.584  1.00 21.11           N  
ATOM    338  CA  GLN A 286      23.871 -15.084  12.096  1.00 21.86           C  
ATOM    339  C   GLN A 286      22.508 -14.584  12.561  1.00 22.56           C  
ATOM    340  O   GLN A 286      21.554 -15.356  12.652  1.00 22.90           O  
ATOM    341  CB  GLN A 286      23.920 -15.046  10.565  1.00 23.46           C  
ATOM    342  CG  GLN A 286      25.176 -15.634   9.958  1.00 23.85           C  
ATOM    343  CD  GLN A 286      25.055 -15.820   8.457  1.00 25.58           C  
ATOM    344  OE1 GLN A 286      25.291 -14.899   7.680  1.00 26.47           O  
ATOM    345  NE2 GLN A 286      24.664 -17.017   8.045  1.00 26.43           N  
ATOM    346  H   GLN A 286      23.513 -17.191  12.322  1.00 21.11           H  
ATOM    347  HA  GLN A 286      24.644 -14.434  12.506  1.00 21.86           H  
ATOM    348  HB2 GLN A 286      23.844 -14.006  10.249  1.00 23.46           H  
ATOM    349  HB3 GLN A 286      23.065 -15.605  10.185  1.00 23.46           H  
ATOM    350  HG2 GLN A 286      25.367 -16.604  10.417  1.00 23.85           H  
ATOM    351  HG3 GLN A 286      26.011 -14.965  10.162  1.00 23.85           H  
ATOM    352 HE21 GLN A 286      24.549 -17.199   7.058  1.00 26.43           H  
ATOM    353 HE22 GLN A 286      24.479 -17.748   8.717  1.00 26.43           H  
ATOM    354  N   ARG A 287      22.426 -13.287  12.853  1.00 20.77           N  
ATOM    355  CA  ARG A 287      21.190 -12.651  13.300  1.00 20.77           C  
ATOM    356  C   ARG A 287      21.161 -11.221  12.774  1.00 19.46           C  
ATOM    357  O   ARG A 287      22.187 -10.703  12.326  1.00 16.12           O  
ATOM    358  CB  ARG A 287      21.131 -12.585  14.829  1.00 23.02           C  
ATOM    359  CG  ARG A 287      21.046 -13.908  15.571  1.00 28.33           C  
ATOM    360  CD  ARG A 287      20.832 -13.596  17.055  1.00 32.26           C  
ATOM    361  NE  ARG A 287      20.599 -14.770  17.886  1.00 32.25           N  
ATOM    362  CZ  ARG A 287      20.008 -14.722  19.077  1.00 31.82           C  
ATOM    363  NH1 ARG A 287      19.590 -13.556  19.566  1.00 28.78           N  
ATOM    364  NH2 ARG A 287      19.828 -15.836  19.776  1.00 30.25           N1+
ATOM    365  H   ARG A 287      23.256 -12.718  12.761  1.00 20.77           H  
ATOM    366  HA  ARG A 287      20.348 -13.235  12.928  1.00 20.77           H  
ATOM    367  HB2 ARG A 287      20.253 -11.998  15.100  1.00 23.02           H  
ATOM    368  HB3 ARG A 287      22.029 -12.072  15.171  1.00 23.02           H  
ATOM    369  HG2 ARG A 287      21.973 -14.467  15.439  1.00 28.33           H  
ATOM    370  HG3 ARG A 287      20.210 -14.493  15.191  1.00 28.33           H  
ATOM    371  HD2 ARG A 287      19.969 -12.936  17.145  1.00 32.26           H  
ATOM    372  HD3 ARG A 287      21.720 -13.084  17.428  1.00 32.26           H  
ATOM    373  HE  ARG A 287      20.903 -15.670  17.540  1.00 32.25           H  
ATOM    374 HH11 ARG A 287      19.727 -12.708  19.036  1.00 28.78           H  
ATOM    375 HH12 ARG A 287      19.138 -13.520  20.469  1.00 28.78           H  
ATOM    376 HH21 ARG A 287      19.375 -15.797  20.678  1.00 30.25           H  
ATOM    377 HH22 ARG A 287      20.145 -16.720  19.406  1.00 30.25           H  
ATOM    378  N   ASN A 288      20.001 -10.571  12.832  1.00 19.34           N  
ATOM    379  CA  ASN A 288      19.950  -9.191  12.375  1.00 18.28           C  
ATOM    380  C   ASN A 288      20.610  -8.346  13.458  1.00 18.39           C  
ATOM    381  O   ASN A 288      20.905  -8.838  14.550  1.00 19.94           O  
ATOM    382  CB  ASN A 288      18.512  -8.720  12.077  1.00 19.42           C  
ATOM    383  CG  ASN A 288      17.591  -8.785  13.282  1.00 21.34           C  
ATOM    384  OD1 ASN A 288      17.934  -8.340  14.377  1.00 22.58           O  
ATOM    385  ND2 ASN A 288      16.392  -9.320  13.072  1.00 21.99           N  
ATOM    386  H   ASN A 288      19.172 -11.025  13.187  1.00 19.34           H  
ATOM    387  HA  ASN A 288      20.479  -9.091  11.428  1.00 18.28           H  
ATOM    388  HB2 ASN A 288      18.096  -9.353  11.292  1.00 19.42           H  
ATOM    389  HB3 ASN A 288      18.551  -7.688  11.730  1.00 19.42           H  
ATOM    390 HD21 ASN A 288      16.150  -9.674  12.157  1.00 21.99           H  
ATOM    391 HD22 ASN A 288      15.722  -9.372  13.826  1.00 21.99           H  
ATOM    392  N   TRP A 289      20.866  -7.083  13.152  1.00 18.98           N  
ATOM    393  CA  TRP A 289      21.538  -6.207  14.099  1.00 18.09           C  
ATOM    394  C   TRP A 289      20.835  -6.113  15.452  1.00 16.64           C  
ATOM    395  O   TRP A 289      21.468  -6.229  16.495  1.00 16.20           O  
ATOM    396  CB  TRP A 289      21.687  -4.808  13.497  1.00 16.60           C  
ATOM    397  CG  TRP A 289      22.594  -3.929  14.299  1.00 16.44           C  
ATOM    398  CD1 TRP A 289      23.957  -3.918  14.273  1.00 14.66           C  
ATOM    399  CD2 TRP A 289      22.201  -2.936  15.254  1.00 15.83           C  
ATOM    400  NE1 TRP A 289      24.440  -2.973  15.149  1.00 18.13           N  
ATOM    401  CE2 TRP A 289      23.383  -2.357  15.765  1.00 16.69           C  
ATOM    402  CE3 TRP A 289      20.962  -2.478  15.726  1.00 16.03           C  
ATOM    403  CZ2 TRP A 289      23.367  -1.339  16.727  1.00 16.65           C  
ATOM    404  CZ3 TRP A 289      20.945  -1.462  16.685  1.00 17.95           C  
ATOM    405  CH2 TRP A 289      22.143  -0.906  17.173  1.00 17.86           C  
ATOM    406  H   TRP A 289      20.591  -6.723  12.248  1.00 18.98           H  
ATOM    407  HA  TRP A 289      22.516  -6.649  14.288  1.00 18.09           H  
ATOM    408  HB2 TRP A 289      20.702  -4.341  13.449  1.00 16.60           H  
ATOM    409  HB3 TRP A 289      22.093  -4.903  12.490  1.00 16.60           H  
ATOM    410  HD1 TRP A 289      24.568  -4.558  13.654  1.00 14.66           H  
ATOM    411  HE1 TRP A 289      25.416  -2.767  15.312  1.00 18.13           H  
ATOM    412  HE3 TRP A 289      20.041  -2.902  15.354  1.00 16.03           H  
ATOM    413  HZ2 TRP A 289      24.284  -0.911  17.105  1.00 16.65           H  
ATOM    414  HZ3 TRP A 289      19.999  -1.098  17.058  1.00 17.95           H  
ATOM    415  HH2 TRP A 289      22.099  -0.121  17.912  1.00 17.86           H  
ATOM    416  N   HIS A 290      19.525  -5.904  15.430  1.00 18.33           N  
ATOM    417  CA  HIS A 290      18.756  -5.784  16.661  1.00 19.65           C  
ATOM    418  C   HIS A 290      18.870  -7.030  17.533  1.00 19.65           C  
ATOM    419  O   HIS A 290      19.063  -6.937  18.747  1.00 18.49           O  
ATOM    420  CB  HIS A 290      17.291  -5.504  16.322  1.00 20.88           C  
ATOM    421  CG  HIS A 290      17.100  -4.276  15.488  1.00 22.50           C  
ATOM    422  ND1 HIS A 290      17.345  -3.007  15.968  1.00 21.98           N  
ATOM    423  CD2 HIS A 290      16.711  -4.123  14.201  1.00 22.91           C  
ATOM    424  CE1 HIS A 290      17.117  -2.126  15.011  1.00 23.76           C  
ATOM    425  NE2 HIS A 290      16.731  -2.776  13.929  1.00 24.13           N  
ATOM    426  H   HIS A 290      19.051  -5.824  14.541  1.00 18.33           H  
ATOM    427  HA  HIS A 290      19.168  -4.956  17.237  1.00 19.65           H  
ATOM    428  HB2 HIS A 290      16.738  -5.380  17.252  1.00 20.88           H  
ATOM    429  HB3 HIS A 290      16.894  -6.358  15.773  1.00 20.88           H  
ATOM    430  HD2 HIS A 290      16.439  -4.913  13.516  1.00 22.91           H  
ATOM    431  HE2 HIS A 290      16.490  -2.353  13.044  1.00 24.13           H  
ATOM    432  HE1 HIS A 290      17.226  -1.055  15.099  1.00 23.76           H  
ATOM    433  N   ASP A 291      18.749  -8.199  16.919  1.00 18.51           N  
ATOM    434  CA  ASP A 291      18.845  -9.444  17.664  1.00 18.28           C  
ATOM    435  C   ASP A 291      20.283  -9.702  18.131  1.00 17.91           C  
ATOM    436  O   ASP A 291      20.506 -10.417  19.108  1.00 15.91           O  
ATOM    437  CB  ASP A 291      18.331 -10.606  16.807  1.00 21.51           C  
ATOM    438  CG  ASP A 291      16.819 -10.583  16.640  1.00 23.08           C  
ATOM    439  OD1 ASP A 291      16.298 -11.317  15.770  1.00 25.30           O  
ATOM    440  OD2 ASP A 291      16.148  -9.835  17.385  1.00 25.24           O1-
ATOM    441  H   ASP A 291      18.587  -8.224  15.922  1.00 18.51           H  
ATOM    442  HA  ASP A 291      18.223  -9.363  18.556  1.00 18.28           H  
ATOM    443  HB2 ASP A 291      18.615 -11.544  17.283  1.00 21.51           H  
ATOM    444  HB3 ASP A 291      18.793 -10.544  15.821  1.00 21.51           H  
ATOM    445  N   SER A 292      21.256  -9.114  17.438  1.00 16.44           N  
ATOM    446  CA  SER A 292      22.654  -9.285  17.820  1.00 17.69           C  
ATOM    447  C   SER A 292      22.902  -8.480  19.093  1.00 15.95           C  
ATOM    448  O   SER A 292      23.624  -8.920  19.985  1.00 16.45           O  
ATOM    449  CB  SER A 292      23.590  -8.805  16.709  1.00 18.32           C  
ATOM    450  OG  SER A 292      23.495  -9.637  15.566  1.00 19.26           O  
ATOM    451  H   SER A 292      21.024  -8.543  16.638  1.00 16.44           H  
ATOM    452  HA  SER A 292      22.856 -10.343  17.991  1.00 17.69           H  
ATOM    453  HB2 SER A 292      24.616  -8.820  17.077  1.00 18.32           H  
ATOM    454  HB3 SER A 292      23.319  -7.786  16.431  1.00 18.32           H  
ATOM    455  HG  SER A 292      22.587  -9.602  15.256  1.00 19.26           H  
ATOM    456  N   VAL A 293      22.300  -7.300  19.167  1.00 16.33           N  
ATOM    457  CA  VAL A 293      22.444  -6.463  20.353  1.00 16.92           C  
ATOM    458  C   VAL A 293      21.937  -7.250  21.563  1.00 18.42           C  
ATOM    459  O   VAL A 293      22.617  -7.350  22.583  1.00 18.10           O  
ATOM    460  CB  VAL A 293      21.625  -5.159  20.229  1.00 17.23           C  
ATOM    461  CG1 VAL A 293      21.586  -4.429  21.582  1.00 17.51           C  
ATOM    462  CG2 VAL A 293      22.246  -4.256  19.167  1.00 18.07           C  
ATOM    463  H   VAL A 293      21.736  -6.977  18.394  1.00 16.33           H  
ATOM    464  HA  VAL A 293      23.494  -6.195  20.466  1.00 16.92           H  
ATOM    465  HB  VAL A 293      20.606  -5.407  19.933  1.00 17.23           H  
ATOM    466 HG11 VAL A 293      21.132  -5.078  22.332  1.00 17.51           H  
ATOM    467 HG12 VAL A 293      22.601  -4.175  21.888  1.00 17.51           H  
ATOM    468 HG13 VAL A 293      20.997  -3.517  21.486  1.00 17.51           H  
ATOM    469 HG21 VAL A 293      23.265  -4.004  19.457  1.00 18.07           H  
ATOM    470 HG22 VAL A 293      22.258  -4.777  18.210  1.00 18.07           H  
ATOM    471 HG23 VAL A 293      21.657  -3.343  19.078  1.00 18.07           H  
ATOM    472  N   THR A 294      20.746  -7.826  21.440  1.00 19.08           N  
ATOM    473  CA  THR A 294      20.181  -8.587  22.547  1.00 19.93           C  
ATOM    474  C   THR A 294      20.923  -9.901  22.794  1.00 19.15           C  
ATOM    475  O   THR A 294      20.994 -10.368  23.925  1.00 18.82           O  
ATOM    476  CB  THR A 294      18.669  -8.850  22.336  1.00 20.25           C  
ATOM    477  OG1 THR A 294      18.451  -9.432  21.050  1.00 21.86           O  
ATOM    478  CG2 THR A 294      17.893  -7.546  22.430  1.00 21.05           C  
ATOM    479  H   THR A 294      20.230  -7.735  20.577  1.00 19.08           H  
ATOM    480  HA  THR A 294      20.307  -7.973  23.438  1.00 19.93           H  
ATOM    481  HB  THR A 294      18.324  -9.533  23.111  1.00 20.25           H  
ATOM    482 HG21 THR A 294      18.054  -7.097  23.410  1.00 21.05           H  
ATOM    483 HG22 THR A 294      18.237  -6.862  21.655  1.00 21.05           H  
ATOM    484 HG23 THR A 294      16.830  -7.746  22.293  1.00 21.05           H  
ATOM    485  HG1 THR A 294      18.764  -8.808  20.391  1.00 21.86           H  
ATOM    486  N   ALA A 295      21.495 -10.491  21.749  1.00 18.39           N  
ATOM    487  CA  ALA A 295      22.235 -11.741  21.927  1.00 18.71           C  
ATOM    488  C   ALA A 295      23.440 -11.509  22.833  1.00 19.21           C  
ATOM    489  O   ALA A 295      23.751 -12.338  23.696  1.00 20.20           O  
ATOM    490  CB  ALA A 295      22.698 -12.295  20.568  1.00 19.12           C  
ATOM    491  H   ALA A 295      21.419 -10.075  20.831  1.00 18.39           H  
ATOM    492  HA  ALA A 295      21.573 -12.472  22.391  1.00 18.71           H  
ATOM    493  HB1 ALA A 295      21.830 -12.468  19.932  1.00 19.12           H  
ATOM    494  HB2 ALA A 295      23.362 -11.575  20.090  1.00 19.12           H  
ATOM    495  HB3 ALA A 295      23.229 -13.234  20.721  1.00 19.12           H  
ATOM    496  N   CYS A 296      24.122 -10.381  22.646  1.00 18.09           N  
ATOM    497  CA  CYS A 296      25.284 -10.088  23.474  1.00 18.23           C  
ATOM    498  C   CYS A 296      24.872  -9.832  24.915  1.00 16.75           C  
ATOM    499  O   CYS A 296      25.576 -10.235  25.842  1.00 18.50           O  
ATOM    500  CB  CYS A 296      26.068  -8.898  22.909  1.00 16.12           C  
ATOM    501  SG  CYS A 296      26.973  -9.284  21.365  1.00 18.41           S  
ATOM    502  H   CYS A 296      23.833  -9.729  21.931  1.00 18.09           H  
ATOM    503  HA  CYS A 296      25.937 -10.961  23.461  1.00 18.23           H  
ATOM    504  HB2 CYS A 296      26.790  -8.573  23.659  1.00 16.12           H  
ATOM    505  HB3 CYS A 296      25.368  -8.089  22.705  1.00 16.12           H  
ATOM    506  N   GLN A 297      23.721  -9.193  25.108  1.00 15.82           N  
ATOM    507  CA  GLN A 297      23.235  -8.917  26.457  1.00 17.76           C  
ATOM    508  C   GLN A 297      22.997 -10.218  27.229  1.00 18.88           C  
ATOM    509  O   GLN A 297      23.206 -10.272  28.438  1.00 19.45           O  
ATOM    510  CB  GLN A 297      21.925  -8.120  26.411  1.00 18.22           C  
ATOM    511  CG  GLN A 297      22.020  -6.766  25.736  1.00 18.11           C  
ATOM    512  CD  GLN A 297      20.689  -6.029  25.735  1.00 19.48           C  
ATOM    513  OE1 GLN A 297      19.640  -6.626  25.985  1.00 20.57           O  
ATOM    514  NE2 GLN A 297      20.723  -4.731  25.439  1.00 16.42           N  
ATOM    515  H   GLN A 297      23.176  -8.896  24.311  1.00 15.82           H  
ATOM    516  HA  GLN A 297      23.999  -8.329  26.964  1.00 17.76           H  
ATOM    517  HB2 GLN A 297      21.588  -7.964  27.435  1.00 18.22           H  
ATOM    518  HB3 GLN A 297      21.187  -8.715  25.872  1.00 18.22           H  
ATOM    519  HG2 GLN A 297      22.342  -6.909  24.705  1.00 18.11           H  
ATOM    520  HG3 GLN A 297      22.755  -6.161  26.266  1.00 18.11           H  
ATOM    521 HE21 GLN A 297      19.868  -4.195  25.414  1.00 16.42           H  
ATOM    522 HE22 GLN A 297      21.606  -4.282  25.241  1.00 16.42           H  
ATOM    523  N   GLU A 298      22.561 -11.259  26.526  1.00 21.11           N  
ATOM    524  CA  GLU A 298      22.292 -12.544  27.163  1.00 23.04           C  
ATOM    525  C   GLU A 298      23.539 -13.219  27.711  1.00 23.19           C  
ATOM    526  O   GLU A 298      23.442 -14.093  28.573  1.00 23.06           O  
ATOM    527  CB  GLU A 298      21.593 -13.495  26.188  1.00 25.87           C  
ATOM    528  CG  GLU A 298      20.130 -13.176  25.939  1.00 30.71           C  
ATOM    529  CD  GLU A 298      19.460 -14.219  25.060  1.00 34.66           C  
ATOM    530  OE1 GLU A 298      19.509 -15.420  25.408  1.00 36.56           O  
ATOM    531  OE2 GLU A 298      18.882 -13.839  24.024  1.00 37.53           O1-
ATOM    532  H   GLU A 298      22.413 -11.158  25.532  1.00 21.11           H  
ATOM    533  HA  GLU A 298      21.642 -12.325  28.009  1.00 23.04           H  
ATOM    534  HB2 GLU A 298      21.658 -14.505  26.591  1.00 25.87           H  
ATOM    535  HB3 GLU A 298      22.118 -13.450  25.233  1.00 25.87           H  
ATOM    536  HG2 GLU A 298      20.061 -12.205  25.448  1.00 30.71           H  
ATOM    537  HG3 GLU A 298      19.612 -13.137  26.897  1.00 30.71           H  
ATOM    538  N   VAL A 299      24.707 -12.830  27.213  1.00 21.71           N  
ATOM    539  CA  VAL A 299      25.948 -13.413  27.704  1.00 21.54           C  
ATOM    540  C   VAL A 299      26.762 -12.383  28.487  1.00 21.85           C  
ATOM    541  O   VAL A 299      27.996 -12.368  28.440  1.00 22.51           O  
ATOM    542  CB  VAL A 299      26.788 -14.024  26.544  1.00 21.81           C  
ATOM    543  CG1 VAL A 299      26.001 -15.153  25.894  1.00 19.37           C  
ATOM    544  CG2 VAL A 299      27.136 -12.967  25.507  1.00 21.43           C  
ATOM    545  H   VAL A 299      24.735 -12.125  26.490  1.00 21.71           H  
ATOM    546  HA  VAL A 299      25.686 -14.225  28.381  1.00 21.54           H  
ATOM    547  HB  VAL A 299      27.720 -14.414  26.955  1.00 21.81           H  
ATOM    548 HG11 VAL A 299      25.777 -15.916  26.640  1.00 19.37           H  
ATOM    549 HG12 VAL A 299      25.071 -14.759  25.486  1.00 19.37           H  
ATOM    550 HG13 VAL A 299      26.593 -15.593  25.092  1.00 19.37           H  
ATOM    551 HG21 VAL A 299      26.218 -12.562  25.080  1.00 21.43           H  
ATOM    552 HG22 VAL A 299      27.701 -12.165  25.980  1.00 21.43           H  
ATOM    553 HG23 VAL A 299      27.735 -13.418  24.716  1.00 21.43           H  
ATOM    554  N   ARG A 300      26.046 -11.522  29.207  1.00 21.23           N  
ATOM    555  CA  ARG A 300      26.652 -10.484  30.039  1.00 20.67           C  
ATOM    556  C   ARG A 300      27.660  -9.668  29.255  1.00 19.56           C  
ATOM    557  O   ARG A 300      28.725  -9.322  29.769  1.00 19.07           O  
ATOM    558  CB  ARG A 300      27.357 -11.123  31.238  1.00 24.22           C  
ATOM    559  CG  ARG A 300      26.559 -12.212  31.927  1.00 28.16           C  
ATOM    560  CD  ARG A 300      27.260 -12.662  33.198  1.00 32.24           C  
ATOM    561  NE  ARG A 300      26.463 -12.380  34.388  1.00 37.91           N  
ATOM    562  CZ  ARG A 300      25.946 -11.191  34.686  1.00 38.91           C  
ATOM    563  NH1 ARG A 300      26.137 -10.152  33.880  1.00 40.23           N  
ATOM    564  NH2 ARG A 300      25.233 -11.039  35.792  1.00 38.41           N1+
ATOM    565  H   ARG A 300      25.038 -11.590  29.178  1.00 21.23           H  
ATOM    566  HA  ARG A 300      25.854  -9.824  30.378  1.00 20.67           H  
ATOM    567  HB2 ARG A 300      27.566 -10.339  31.968  1.00 24.22           H  
ATOM    568  HB3 ARG A 300      28.296 -11.555  30.892  1.00 24.22           H  
ATOM    569  HG2 ARG A 300      26.456 -13.063  31.253  1.00 28.16           H  
ATOM    570  HG3 ARG A 300      25.570 -11.827  32.180  1.00 28.16           H  
ATOM    571  HD2 ARG A 300      28.213 -12.138  33.279  1.00 32.24           H  
ATOM    572  HD3 ARG A 300      27.440 -13.736  33.140  1.00 32.24           H  
ATOM    573  HE  ARG A 300      26.291 -13.140  35.029  1.00 37.91           H  
ATOM    574 HH11 ARG A 300      26.681 -10.262  33.035  1.00 40.23           H  
ATOM    575 HH12 ARG A 300      25.740  -9.253  34.112  1.00 40.23           H  
ATOM    576 HH21 ARG A 300      24.838 -10.138  36.020  1.00 38.41           H  
ATOM    577 HH22 ARG A 300      25.086 -11.826  36.409  1.00 38.41           H  
ATOM    578  N   ALA A 301      27.324  -9.355  28.010  1.00 18.85           N  
ATOM    579  CA  ALA A 301      28.232  -8.598  27.167  1.00 18.47           C  
ATOM    580  C   ALA A 301      27.518  -7.496  26.403  1.00 17.84           C  
ATOM    581  O   ALA A 301      26.348  -7.200  26.654  1.00 18.82           O  
ATOM    582  CB  ALA A 301      28.942  -9.544  26.194  1.00 16.31           C  
ATOM    583  H   ALA A 301      26.427  -9.645  27.646  1.00 18.85           H  
ATOM    584  HA  ALA A 301      28.965  -8.117  27.814  1.00 18.47           H  
ATOM    585  HB1 ALA A 301      29.481 -10.307  26.757  1.00 16.31           H  
ATOM    586  HB2 ALA A 301      28.205 -10.022  25.549  1.00 16.31           H  
ATOM    587  HB3 ALA A 301      29.645  -8.978  25.584  1.00 16.31           H  
ATOM    588  N   GLN A 302      28.235  -6.902  25.455  1.00 16.88           N  
ATOM    589  CA  GLN A 302      27.705  -5.810  24.650  1.00 16.45           C  
ATOM    590  C   GLN A 302      28.200  -5.943  23.217  1.00 15.95           C  
ATOM    591  O   GLN A 302      29.370  -6.267  23.002  1.00 16.12           O  
ATOM    592  CB  GLN A 302      28.190  -4.480  25.242  1.00 15.34           C  
ATOM    593  CG  GLN A 302      27.655  -3.220  24.583  1.00 15.61           C  
ATOM    594  CD  GLN A 302      28.196  -1.961  25.235  1.00 16.49           C  
ATOM    595  OE1 GLN A 302      29.386  -1.651  25.124  1.00 18.88           O  
ATOM    596  NE2 GLN A 302      27.334  -1.236  25.934  1.00 15.73           N  
ATOM    597  H   GLN A 302      29.181  -7.216  25.288  1.00 16.88           H  
ATOM    598  HA  GLN A 302      26.616  -5.844  24.655  1.00 16.45           H  
ATOM    599  HB2 GLN A 302      29.278  -4.458  25.166  1.00 15.34           H  
ATOM    600  HB3 GLN A 302      27.899  -4.455  26.292  1.00 15.34           H  
ATOM    601  HG2 GLN A 302      26.567  -3.217  24.661  1.00 15.61           H  
ATOM    602  HG3 GLN A 302      27.942  -3.223  23.531  1.00 15.61           H  
ATOM    603 HE21 GLN A 302      27.642  -0.394  26.401  1.00 15.73           H  
ATOM    604 HE22 GLN A 302      26.368  -1.524  26.000  1.00 15.73           H  
ATOM    605  N   LEU A 303      27.320  -5.700  22.242  1.00 16.21           N  
ATOM    606  CA  LEU A 303      27.718  -5.755  20.833  1.00 15.12           C  
ATOM    607  C   LEU A 303      28.887  -4.774  20.777  1.00 15.66           C  
ATOM    608  O   LEU A 303      28.722  -3.586  21.067  1.00 13.68           O  
ATOM    609  CB  LEU A 303      26.585  -5.275  19.927  1.00 15.26           C  
ATOM    610  CG  LEU A 303      26.233  -6.062  18.661  1.00 17.65           C  
ATOM    611  CD1 LEU A 303      25.700  -5.087  17.631  1.00 13.35           C  
ATOM    612  CD2 LEU A 303      27.425  -6.809  18.100  1.00 17.11           C  
ATOM    613  H   LEU A 303      26.364  -5.475  22.480  1.00 16.21           H  
ATOM    614  HA  LEU A 303      27.969  -6.761  20.497  1.00 15.12           H  
ATOM    615  HB2 LEU A 303      26.843  -4.264  19.609  1.00 15.26           H  
ATOM    616  HB3 LEU A 303      25.684  -5.244  20.540  1.00 15.26           H  
ATOM    617  HG  LEU A 303      25.483  -6.812  18.914  1.00 17.65           H  
ATOM    618 HD11 LEU A 303      24.821  -4.581  18.029  1.00 13.35           H  
ATOM    619 HD12 LEU A 303      26.468  -4.351  17.396  1.00 13.35           H  
ATOM    620 HD13 LEU A 303      25.427  -5.630  16.725  1.00 13.35           H  
ATOM    621 HD21 LEU A 303      28.206  -6.097  17.832  1.00 17.11           H  
ATOM    622 HD22 LEU A 303      27.806  -7.500  18.852  1.00 17.11           H  
ATOM    623 HD23 LEU A 303      27.120  -7.366  17.214  1.00 17.11           H  
ATOM    624  N   VAL A 304      30.056  -5.271  20.389  1.00 16.91           N  
ATOM    625  CA  VAL A 304      31.279  -4.481  20.399  1.00 15.35           C  
ATOM    626  C   VAL A 304      31.260  -2.991  20.065  1.00 16.35           C  
ATOM    627  O   VAL A 304      30.909  -2.571  18.963  1.00 13.98           O  
ATOM    628  CB  VAL A 304      32.406  -5.157  19.555  1.00 16.51           C  
ATOM    629  CG1 VAL A 304      32.066  -5.143  18.073  1.00 12.01           C  
ATOM    630  CG2 VAL A 304      33.728  -4.435  19.801  1.00 14.72           C  
ATOM    631  H   VAL A 304      30.097  -6.230  20.076  1.00 16.91           H  
ATOM    632  HA  VAL A 304      31.461  -4.479  21.473  1.00 15.35           H  
ATOM    633  HB  VAL A 304      32.495  -6.198  19.864  1.00 16.51           H  
ATOM    634 HG11 VAL A 304      31.125  -5.668  17.910  1.00 12.01           H  
ATOM    635 HG12 VAL A 304      31.969  -4.112  17.733  1.00 12.01           H  
ATOM    636 HG13 VAL A 304      32.860  -5.638  17.513  1.00 12.01           H  
ATOM    637 HG21 VAL A 304      33.637  -3.395  19.491  1.00 14.72           H  
ATOM    638 HG22 VAL A 304      33.972  -4.478  20.863  1.00 14.72           H  
ATOM    639 HG23 VAL A 304      34.519  -4.918  19.227  1.00 14.72           H  
ATOM    640  N   VAL A 305      31.648  -2.199  21.059  1.00 16.53           N  
ATOM    641  CA  VAL A 305      31.761  -0.752  20.926  1.00 16.21           C  
ATOM    642  C   VAL A 305      33.269  -0.512  20.919  1.00 16.86           C  
ATOM    643  O   VAL A 305      33.946  -0.742  21.920  1.00 16.06           O  
ATOM    644  CB  VAL A 305      31.124  -0.024  22.124  1.00 16.52           C  
ATOM    645  CG1 VAL A 305      31.526   1.457  22.129  1.00 16.55           C  
ATOM    646  CG2 VAL A 305      29.612  -0.164  22.048  1.00 18.55           C  
ATOM    647  H   VAL A 305      31.875  -2.619  21.949  1.00 16.53           H  
ATOM    648  HA  VAL A 305      31.251  -0.380  20.036  1.00 16.21           H  
ATOM    649  HB  VAL A 305      31.482  -0.474  23.050  1.00 16.52           H  
ATOM    650 HG11 VAL A 305      32.611   1.540  22.191  1.00 16.55           H  
ATOM    651 HG12 VAL A 305      31.178   1.931  21.211  1.00 16.55           H  
ATOM    652 HG13 VAL A 305      31.073   1.953  22.987  1.00 16.55           H  
ATOM    653 HG21 VAL A 305      29.251   0.285  21.122  1.00 18.55           H  
ATOM    654 HG22 VAL A 305      29.342  -1.220  22.068  1.00 18.55           H  
ATOM    655 HG23 VAL A 305      29.156   0.342  22.899  1.00 18.55           H  
ATOM    656  N   ILE A 306      33.786  -0.076  19.777  1.00 14.76           N  
ATOM    657  CA  ILE A 306      35.213   0.174  19.605  1.00 18.34           C  
ATOM    658  C   ILE A 306      35.624   1.517  20.205  1.00 18.74           C  
ATOM    659  O   ILE A 306      35.113   2.568  19.812  1.00 19.95           O  
ATOM    660  CB  ILE A 306      35.573   0.132  18.103  1.00 17.83           C  
ATOM    661  CG1 ILE A 306      35.053  -1.182  17.503  1.00 20.62           C  
ATOM    662  CG2 ILE A 306      37.084   0.257  17.911  1.00 21.80           C  
ATOM    663  CD1 ILE A 306      35.374  -1.381  16.033  1.00 17.53           C  
ATOM    664  H   ILE A 306      33.167   0.090  18.996  1.00 14.76           H  
ATOM    665  HA  ILE A 306      35.760  -0.607  20.134  1.00 18.34           H  
ATOM    666  HB  ILE A 306      35.104   0.972  17.591  1.00 17.83           H  
ATOM    667 HG12 ILE A 306      33.969  -1.204  17.620  1.00 20.62           H  
ATOM    668 HG13 ILE A 306      35.495  -2.008  18.062  1.00 20.62           H  
ATOM    669 HG21 ILE A 306      37.427   1.199  18.336  1.00 21.80           H  
ATOM    670 HG22 ILE A 306      37.582  -0.572  18.415  1.00 21.80           H  
ATOM    671 HG23 ILE A 306      37.318   0.231  16.847  1.00 21.80           H  
ATOM    672 HD11 ILE A 306      34.941  -0.565  15.453  1.00 17.53           H  
ATOM    673 HD12 ILE A 306      36.456  -1.391  15.896  1.00 17.53           H  
ATOM    674 HD13 ILE A 306      34.956  -2.328  15.694  1.00 17.53           H  
ATOM    675  N   LYS A 307      36.556   1.483  21.154  1.00 19.02           N  
ATOM    676  CA  LYS A 307      36.993   2.710  21.814  1.00 18.73           C  
ATOM    677  C   LYS A 307      38.385   3.211  21.458  1.00 17.92           C  
ATOM    678  O   LYS A 307      38.717   4.360  21.749  1.00 18.39           O  
ATOM    679  CB  LYS A 307      36.873   2.539  23.331  1.00 16.77           C  
ATOM    680  CG  LYS A 307      35.435   2.347  23.775  1.00 19.40           C  
ATOM    681  CD  LYS A 307      35.326   2.052  25.252  1.00 20.31           C  
ATOM    682  CE  LYS A 307      33.867   1.903  25.647  1.00 25.69           C  
ATOM    683  NZ  LYS A 307      33.716   1.473  27.061  1.00 28.18           N1+
ATOM    684  H   LYS A 307      36.965   0.600  21.420  1.00 19.02           H  
ATOM    685  HA  LYS A 307      36.325   3.484  21.434  1.00 18.73           H  
ATOM    686  HB2 LYS A 307      37.275   3.428  23.817  1.00 16.77           H  
ATOM    687  HB3 LYS A 307      37.453   1.666  23.632  1.00 16.77           H  
ATOM    688  HG2 LYS A 307      35.003   1.516  23.219  1.00 19.40           H  
ATOM    689  HG3 LYS A 307      34.876   3.258  23.558  1.00 19.40           H  
ATOM    690  HD2 LYS A 307      35.771   2.871  25.817  1.00 20.31           H  
ATOM    691  HD3 LYS A 307      35.857   1.126  25.475  1.00 20.31           H  
ATOM    692  HE2 LYS A 307      33.402   1.160  25.001  1.00 25.69           H  
ATOM    693  HE3 LYS A 307      33.367   2.863  25.516  1.00 25.69           H  
ATOM    694  HZ1 LYS A 307      34.177   0.585  27.194  1.00 28.18           H  
ATOM    695  HZ2 LYS A 307      34.134   2.162  27.669  1.00 28.18           H  
ATOM    696  HZ3 LYS A 307      32.735   1.380  27.281  1.00 28.18           H  
ATOM    697  N   THR A 308      39.201   2.363  20.838  1.00 17.98           N  
ATOM    698  CA  THR A 308      40.552   2.773  20.461  1.00 17.29           C  
ATOM    699  C   THR A 308      40.938   2.237  19.092  1.00 17.48           C  
ATOM    700  O   THR A 308      40.406   1.225  18.633  1.00 15.82           O  
ATOM    701  CB  THR A 308      41.615   2.275  21.467  1.00 16.33           C  
ATOM    702  OG1 THR A 308      41.740   0.852  21.366  1.00 14.24           O  
ATOM    703  CG2 THR A 308      41.231   2.655  22.899  1.00 17.27           C  
ATOM    704  H   THR A 308      38.884   1.428  20.626  1.00 17.98           H  
ATOM    705  HA  THR A 308      40.531   3.863  20.451  1.00 17.29           H  
ATOM    706  HB  THR A 308      42.568   2.748  21.228  1.00 16.33           H  
ATOM    707 HG21 THR A 308      41.138   3.739  22.975  1.00 17.27           H  
ATOM    708 HG22 THR A 308      40.279   2.189  23.156  1.00 17.27           H  
ATOM    709 HG23 THR A 308      42.002   2.308  23.587  1.00 17.27           H  
ATOM    710  HG1 THR A 308      40.886   0.469  21.583  1.00 14.24           H  
ATOM    711  N   ALA A 309      41.872   2.919  18.440  1.00 16.53           N  
ATOM    712  CA  ALA A 309      42.339   2.478  17.131  1.00 18.27           C  
ATOM    713  C   ALA A 309      43.003   1.109  17.262  1.00 18.01           C  
ATOM    714  O   ALA A 309      42.889   0.261  16.375  1.00 17.32           O  
ATOM    715  CB  ALA A 309      43.332   3.486  16.564  1.00 18.88           C  
ATOM    716  H   ALA A 309      42.263   3.753  18.855  1.00 16.53           H  
ATOM    717  HA  ALA A 309      41.488   2.402  16.452  1.00 18.27           H  
ATOM    718  HB1 ALA A 309      42.848   4.459  16.469  1.00 18.88           H  
ATOM    719  HB2 ALA A 309      44.188   3.570  17.234  1.00 18.88           H  
ATOM    720  HB3 ALA A 309      43.671   3.151  15.583  1.00 18.88           H  
ATOM    721  N   GLU A 310      43.698   0.906  18.377  1.00 17.09           N  
ATOM    722  CA  GLU A 310      44.402  -0.345  18.624  1.00 18.33           C  
ATOM    723  C   GLU A 310      43.434  -1.526  18.686  1.00 19.12           C  
ATOM    724  O   GLU A 310      43.747  -2.630  18.228  1.00 19.55           O  
ATOM    725  CB  GLU A 310      45.213  -0.236  19.924  1.00 17.86           C  
ATOM    726  CG  GLU A 310      46.337   0.834  19.913  1.00 21.23           C  
ATOM    727  CD  GLU A 310      45.831   2.274  19.974  1.00 21.98           C  
ATOM    728  OE1 GLU A 310      44.765   2.516  20.585  1.00 20.77           O  
ATOM    729  OE2 GLU A 310      46.515   3.175  19.433  1.00 22.55           O1-
ATOM    730  H   GLU A 310      43.738   1.638  19.072  1.00 17.09           H  
ATOM    731  HA  GLU A 310      45.084  -0.526  17.793  1.00 18.33           H  
ATOM    732  HB2 GLU A 310      45.671  -1.206  20.118  1.00 17.86           H  
ATOM    733  HB3 GLU A 310      44.523   0.008  20.732  1.00 17.86           H  
ATOM    734  HG2 GLU A 310      46.915   0.713  18.995  1.00 21.23           H  
ATOM    735  HG3 GLU A 310      46.983   0.661  20.774  1.00 21.23           H  
ATOM    736  N   GLU A 311      42.255  -1.276  19.244  1.00 17.35           N  
ATOM    737  CA  GLU A 311      41.220  -2.293  19.366  1.00 18.36           C  
ATOM    738  C   GLU A 311      40.676  -2.580  17.975  1.00 17.00           C  
ATOM    739  O   GLU A 311      40.429  -3.728  17.617  1.00 16.08           O  
ATOM    740  CB  GLU A 311      40.102  -1.786  20.287  1.00 19.78           C  
ATOM    741  CG  GLU A 311      38.971  -2.780  20.514  1.00 19.51           C  
ATOM    742  CD  GLU A 311      37.901  -2.247  21.462  1.00 19.83           C  
ATOM    743  OE1 GLU A 311      37.042  -3.045  21.892  1.00 19.40           O  
ATOM    744  OE2 GLU A 311      37.912  -1.035  21.772  1.00 18.33           O1-
ATOM    745  H   GLU A 311      42.070  -0.348  19.597  1.00 17.35           H  
ATOM    746  HA  GLU A 311      41.630  -3.205  19.799  1.00 18.36           H  
ATOM    747  HB2 GLU A 311      39.679  -0.884  19.844  1.00 19.78           H  
ATOM    748  HB3 GLU A 311      40.542  -1.543  21.254  1.00 19.78           H  
ATOM    749  HG2 GLU A 311      39.389  -3.693  20.939  1.00 19.51           H  
ATOM    750  HG3 GLU A 311      38.505  -3.005  19.554  1.00 19.51           H  
ATOM    751  N   GLN A 312      40.495  -1.525  17.190  1.00 18.31           N  
ATOM    752  CA  GLN A 312      40.003  -1.661  15.827  1.00 18.93           C  
ATOM    753  C   GLN A 312      40.962  -2.545  15.039  1.00 19.79           C  
ATOM    754  O   GLN A 312      40.529  -3.429  14.297  1.00 19.98           O  
ATOM    755  CB  GLN A 312      39.875  -0.272  15.182  1.00 19.11           C  
ATOM    756  CG  GLN A 312      39.822  -0.227  13.647  1.00 18.72           C  
ATOM    757  CD  GLN A 312      38.787  -1.149  13.022  1.00 19.46           C  
ATOM    758  OE1 GLN A 312      37.676  -1.318  13.535  1.00 19.74           O  
ATOM    759  NE2 GLN A 312      39.145  -1.734  11.890  1.00 18.59           N  
ATOM    760  H   GLN A 312      40.704  -0.604  17.548  1.00 18.31           H  
ATOM    761  HA  GLN A 312      39.018  -2.125  15.827  1.00 18.93           H  
ATOM    762  HB2 GLN A 312      40.733   0.321  15.500  1.00 19.11           H  
ATOM    763  HB3 GLN A 312      38.959   0.183  15.558  1.00 19.11           H  
ATOM    764  HG2 GLN A 312      40.803  -0.509  13.265  1.00 18.72           H  
ATOM    765  HG3 GLN A 312      39.594   0.795  13.344  1.00 18.72           H  
ATOM    766 HE21 GLN A 312      40.063  -1.569  11.504  1.00 18.59           H  
ATOM    767 HE22 GLN A 312      38.499  -2.345  11.411  1.00 18.59           H  
ATOM    768  N   ASN A 313      42.264  -2.317  15.202  1.00 19.51           N  
ATOM    769  CA  ASN A 313      43.250  -3.127  14.491  1.00 19.91           C  
ATOM    770  C   ASN A 313      43.104  -4.586  14.878  1.00 20.70           C  
ATOM    771  O   ASN A 313      43.066  -5.468  14.016  1.00 19.96           O  
ATOM    772  CB  ASN A 313      44.673  -2.653  14.798  1.00 20.77           C  
ATOM    773  CG  ASN A 313      44.943  -1.267  14.263  1.00 24.11           C  
ATOM    774  OD1 ASN A 313      44.413  -0.886  13.219  1.00 28.47           O  
ATOM    775  ND2 ASN A 313      45.781  -0.506  14.962  1.00 22.56           N  
ATOM    776  H   ASN A 313      42.571  -1.581  15.822  1.00 19.51           H  
ATOM    777  HA  ASN A 313      43.070  -3.016  13.421  1.00 19.91           H  
ATOM    778  HB2 ASN A 313      45.379  -3.348  14.345  1.00 20.77           H  
ATOM    779  HB3 ASN A 313      44.814  -2.644  15.879  1.00 20.77           H  
ATOM    780 HD21 ASN A 313      46.005   0.425  14.643  1.00 22.56           H  
ATOM    781 HD22 ASN A 313      46.193  -0.861  15.814  1.00 22.56           H  
ATOM    782  N   PHE A 314      43.016  -4.836  16.179  1.00 20.42           N  
ATOM    783  CA  PHE A 314      42.866  -6.196  16.684  1.00 22.73           C  
ATOM    784  C   PHE A 314      41.658  -6.881  16.059  1.00 21.30           C  
ATOM    785  O   PHE A 314      41.755  -8.013  15.582  1.00 22.38           O  
ATOM    786  CB  PHE A 314      42.732  -6.172  18.215  1.00 20.72           C  
ATOM    787  CG  PHE A 314      42.237  -7.468  18.812  1.00 24.43           C  
ATOM    788  CD1 PHE A 314      40.892  -7.631  19.140  1.00 22.47           C  
ATOM    789  CD2 PHE A 314      43.114  -8.523  19.046  1.00 24.70           C  
ATOM    790  CE1 PHE A 314      40.426  -8.829  19.691  1.00 25.36           C  
ATOM    791  CE2 PHE A 314      42.658  -9.729  19.598  1.00 25.68           C  
ATOM    792  CZ  PHE A 314      41.312  -9.879  19.920  1.00 24.24           C  
ATOM    793  H   PHE A 314      43.054  -4.068  16.833  1.00 20.42           H  
ATOM    794  HA  PHE A 314      43.754  -6.766  16.412  1.00 22.73           H  
ATOM    795  HB2 PHE A 314      42.031  -5.382  18.485  1.00 20.72           H  
ATOM    796  HB3 PHE A 314      43.710  -5.950  18.641  1.00 20.72           H  
ATOM    797  HD1 PHE A 314      40.199  -6.821  18.965  1.00 22.47           H  
ATOM    798  HD2 PHE A 314      44.160  -8.413  18.798  1.00 24.70           H  
ATOM    799  HE1 PHE A 314      39.381  -8.938  19.939  1.00 25.36           H  
ATOM    800  HE2 PHE A 314      43.349 -10.539  19.773  1.00 25.68           H  
ATOM    801  HZ  PHE A 314      40.956 -10.806  20.346  1.00 24.24           H  
ATOM    802  N   LEU A 315      40.524  -6.183  16.050  1.00 21.51           N  
ATOM    803  CA  LEU A 315      39.288  -6.723  15.499  1.00 22.42           C  
ATOM    804  C   LEU A 315      39.275  -6.873  13.982  1.00 23.31           C  
ATOM    805  O   LEU A 315      38.759  -7.865  13.465  1.00 23.07           O  
ATOM    806  CB  LEU A 315      38.100  -5.855  15.934  1.00 21.78           C  
ATOM    807  CG  LEU A 315      37.771  -5.865  17.428  1.00 21.87           C  
ATOM    808  CD1 LEU A 315      36.782  -4.746  17.749  1.00 23.68           C  
ATOM    809  CD2 LEU A 315      37.200  -7.224  17.824  1.00 21.19           C  
ATOM    810  H   LEU A 315      40.522  -5.250  16.436  1.00 21.51           H  
ATOM    811  HA  LEU A 315      39.208  -7.732  15.902  1.00 22.42           H  
ATOM    812  HB2 LEU A 315      37.218  -6.205  15.397  1.00 21.78           H  
ATOM    813  HB3 LEU A 315      38.316  -4.827  15.646  1.00 21.78           H  
ATOM    814  HG  LEU A 315      38.682  -5.692  18.002  1.00 21.87           H  
ATOM    815 HD11 LEU A 315      37.218  -3.785  17.476  1.00 23.68           H  
ATOM    816 HD12 LEU A 315      35.863  -4.901  17.185  1.00 23.68           H  
ATOM    817 HD13 LEU A 315      36.558  -4.754  18.816  1.00 23.68           H  
ATOM    818 HD21 LEU A 315      36.288  -7.413  17.259  1.00 21.19           H  
ATOM    819 HD22 LEU A 315      37.931  -8.002  17.604  1.00 21.19           H  
ATOM    820 HD23 LEU A 315      36.975  -7.227  18.890  1.00 21.19           H  
ATOM    821  N   GLN A 316      39.833  -5.901  13.262  1.00 23.83           N  
ATOM    822  CA  GLN A 316      39.833  -5.988  11.806  1.00 25.81           C  
ATOM    823  C   GLN A 316      40.652  -7.190  11.347  1.00 26.60           C  
ATOM    824  O   GLN A 316      40.359  -7.787  10.313  1.00 26.77           O  
ATOM    825  CB  GLN A 316      40.376  -4.701  11.177  1.00 25.52           C  
ATOM    826  CG  GLN A 316      39.955  -4.504   9.711  1.00 28.20           C  
ATOM    827  CD  GLN A 316      38.439  -4.378   9.526  1.00 30.30           C  
ATOM    828  OE1 GLN A 316      37.799  -3.478  10.076  1.00 28.66           O  
ATOM    829  NE2 GLN A 316      37.863  -5.285   8.740  1.00 32.79           N  
ATOM    830  H   GLN A 316      40.253  -5.108  13.723  1.00 23.83           H  
ATOM    831  HA  GLN A 316      38.803  -6.116  11.474  1.00 25.81           H  
ATOM    832  HB2 GLN A 316      41.465  -4.729  11.223  1.00 25.52           H  
ATOM    833  HB3 GLN A 316      40.010  -3.853  11.757  1.00 25.52           H  
ATOM    834  HG2 GLN A 316      40.305  -5.361   9.134  1.00 28.20           H  
ATOM    835  HG3 GLN A 316      40.426  -3.596   9.335  1.00 28.20           H  
ATOM    836 HE21 GLN A 316      38.422  -6.006   8.308  1.00 32.79           H  
ATOM    837 HE22 GLN A 316      36.867  -5.252   8.578  1.00 32.79           H  
ATOM    838  N   LEU A 317      41.675  -7.549  12.115  1.00 27.78           N  
ATOM    839  CA  LEU A 317      42.488  -8.708  11.765  1.00 29.61           C  
ATOM    840  C   LEU A 317      41.689  -9.988  11.985  1.00 29.57           C  
ATOM    841  O   LEU A 317      41.726 -10.901  11.160  1.00 28.86           O  
ATOM    842  CB  LEU A 317      43.766  -8.745  12.602  1.00 31.23           C  
ATOM    843  CG  LEU A 317      44.894  -7.823  12.130  1.00 33.69           C  
ATOM    844  CD1 LEU A 317      46.070  -7.914  13.093  1.00 33.76           C  
ATOM    845  CD2 LEU A 317      45.322  -8.226  10.724  1.00 35.33           C  
ATOM    846  H   LEU A 317      41.892  -7.015  12.945  1.00 27.78           H  
ATOM    847  HA  LEU A 317      42.765  -8.630  10.713  1.00 29.61           H  
ATOM    848  HB2 LEU A 317      44.144  -9.767  12.593  1.00 31.23           H  
ATOM    849  HB3 LEU A 317      43.507  -8.463  13.622  1.00 31.23           H  
ATOM    850  HG  LEU A 317      44.541  -6.792  12.111  1.00 33.69           H  
ATOM    851 HD11 LEU A 317      45.747  -7.612  14.090  1.00 33.76           H  
ATOM    852 HD12 LEU A 317      46.434  -8.941  13.125  1.00 33.76           H  
ATOM    853 HD13 LEU A 317      46.868  -7.255  12.754  1.00 33.76           H  
ATOM    854 HD21 LEU A 317      45.677  -9.257  10.733  1.00 35.33           H  
ATOM    855 HD22 LEU A 317      44.473  -8.140  10.046  1.00 35.33           H  
ATOM    856 HD23 LEU A 317      46.125  -7.569  10.386  1.00 35.33           H  
ATOM    857  N   GLN A 318      40.965 -10.048  13.100  1.00 28.68           N  
ATOM    858  CA  GLN A 318      40.146 -11.213  13.424  1.00 30.12           C  
ATOM    859  C   GLN A 318      39.058 -11.423  12.374  1.00 28.49           C  
ATOM    860  O   GLN A 318      38.848 -12.536  11.896  1.00 28.98           O  
ATOM    861  CB  GLN A 318      39.485 -11.040  14.798  1.00 32.05           C  
ATOM    862  CG  GLN A 318      40.450 -10.936  15.970  1.00 36.50           C  
ATOM    863  CD  GLN A 318      41.154 -12.245  16.273  1.00 40.24           C  
ATOM    864  OE1 GLN A 318      40.512 -13.261  16.539  1.00 41.49           O  
ATOM    865  NE2 GLN A 318      42.483 -12.225  16.238  1.00 42.30           N  
ATOM    866  H   GLN A 318      40.984  -9.268  13.741  1.00 28.68           H  
ATOM    867  HA  GLN A 318      40.802 -12.084  13.439  1.00 30.12           H  
ATOM    868  HB2 GLN A 318      38.835 -11.898  14.969  1.00 32.05           H  
ATOM    869  HB3 GLN A 318      38.886 -10.129  14.771  1.00 32.05           H  
ATOM    870  HG2 GLN A 318      39.891 -10.630  16.855  1.00 36.50           H  
ATOM    871  HG3 GLN A 318      41.201 -10.182  15.737  1.00 36.50           H  
ATOM    872 HE21 GLN A 318      43.006 -13.066  16.435  1.00 42.30           H  
ATOM    873 HE22 GLN A 318      42.969 -11.368  16.015  1.00 42.30           H  
ATOM    874  N   THR A 319      38.374 -10.344  12.007  1.00 27.68           N  
ATOM    875  CA  THR A 319      37.285 -10.418  11.037  1.00 26.72           C  
ATOM    876  C   THR A 319      37.694 -10.703   9.598  1.00 28.50           C  
ATOM    877  O   THR A 319      37.019 -11.458   8.899  1.00 30.29           O  
ATOM    878  CB  THR A 319      36.442  -9.127  11.055  1.00 26.76           C  
ATOM    879  OG1 THR A 319      37.281  -7.999  10.763  1.00 24.18           O  
ATOM    880  CG2 THR A 319      35.794  -8.940  12.420  1.00 24.03           C  
ATOM    881  H   THR A 319      38.614  -9.449  12.408  1.00 27.68           H  
ATOM    882  HA  THR A 319      36.708 -11.282  11.370  1.00 26.72           H  
ATOM    883  HB  THR A 319      35.660  -9.205  10.299  1.00 26.76           H  
ATOM    884 HG21 THR A 319      35.156  -9.796  12.640  1.00 24.03           H  
ATOM    885 HG22 THR A 319      36.570  -8.861  13.182  1.00 24.03           H  
ATOM    886 HG23 THR A 319      35.195  -8.031  12.418  1.00 24.03           H  
ATOM    887  HG1 THR A 319      37.957  -7.957  11.444  1.00 24.18           H  
ATOM    888  N   SER A 320      38.788 -10.102   9.142  1.00 29.79           N  
ATOM    889  CA  SER A 320      39.225 -10.326   7.770  1.00 31.91           C  
ATOM    890  C   SER A 320      39.706 -11.764   7.569  1.00 32.99           C  
ATOM    891  O   SER A 320      39.514 -12.342   6.501  1.00 33.73           O  
ATOM    892  CB  SER A 320      40.335  -9.337   7.388  1.00 31.70           C  
ATOM    893  OG  SER A 320      41.481  -9.487   8.209  1.00 29.39           O  
ATOM    894  H   SER A 320      39.317  -9.489   9.747  1.00 29.79           H  
ATOM    895  HA  SER A 320      38.369 -10.162   7.117  1.00 31.91           H  
ATOM    896  HB2 SER A 320      39.954  -8.321   7.497  1.00 31.70           H  
ATOM    897  HB3 SER A 320      40.620  -9.509   6.350  1.00 31.70           H  
ATOM    898  HG  SER A 320      41.211  -9.331   9.117  1.00 29.39           H  
ATOM    899  N   ARG A 321      40.312 -12.343   8.600  1.00 34.87           N  
ATOM    900  CA  ARG A 321      40.812 -13.714   8.511  1.00 36.12           C  
ATOM    901  C   ARG A 321      39.696 -14.750   8.621  1.00 35.53           C  
ATOM    902  O   ARG A 321      39.883 -15.910   8.258  1.00 36.37           O  
ATOM    903  CB  ARG A 321      41.866 -13.965   9.591  1.00 38.94           C  
ATOM    904  CG  ARG A 321      43.104 -13.090   9.441  1.00 43.50           C  
ATOM    905  CD  ARG A 321      44.097 -13.322  10.572  1.00 46.77           C  
ATOM    906  NE  ARG A 321      45.247 -12.425  10.476  1.00 50.02           N  
ATOM    907  CZ  ARG A 321      46.254 -12.400  11.345  1.00 51.41           C  
ATOM    908  NH1 ARG A 321      46.259 -13.229  12.383  1.00 52.34           N  
ATOM    909  NH2 ARG A 321      47.256 -11.547  11.177  1.00 51.76           N1+
ATOM    910  H   ARG A 321      40.430 -11.827   9.461  1.00 34.87           H  
ATOM    911  HA  ARG A 321      41.261 -13.825   7.524  1.00 36.12           H  
ATOM    912  HB2 ARG A 321      42.172 -15.009   9.538  1.00 38.94           H  
ATOM    913  HB3 ARG A 321      41.417 -13.766  10.565  1.00 38.94           H  
ATOM    914  HG2 ARG A 321      42.801 -12.043   9.448  1.00 43.50           H  
ATOM    915  HG3 ARG A 321      43.589 -13.322   8.494  1.00 43.50           H  
ATOM    916  HD2 ARG A 321      44.448 -14.353  10.526  1.00 46.77           H  
ATOM    917  HD3 ARG A 321      43.593 -13.151  11.523  1.00 46.77           H  
ATOM    918  HE  ARG A 321      45.279 -11.781   9.699  1.00 50.02           H  
ATOM    919 HH11 ARG A 321      47.025 -13.208  13.041  1.00 52.34           H  
ATOM    920 HH12 ARG A 321      45.499 -13.880  12.514  1.00 52.34           H  
ATOM    921 HH21 ARG A 321      47.255 -10.916  10.390  1.00 51.76           H  
ATOM    922 HH22 ARG A 321      48.019 -11.529  11.839  1.00 51.76           H  
ATOM    923  N   SER A 322      38.538 -14.333   9.122  1.00 33.50           N  
ATOM    924  CA  SER A 322      37.407 -15.247   9.252  1.00 32.09           C  
ATOM    925  C   SER A 322      36.593 -15.218   7.964  1.00 30.35           C  
ATOM    926  O   SER A 322      35.767 -16.093   7.720  1.00 28.05           O  
ATOM    927  CB  SER A 322      36.518 -14.838  10.428  1.00 33.27           C  
ATOM    928  OG  SER A 322      35.903 -13.584  10.189  1.00 33.78           O  
ATOM    929  H   SER A 322      38.439 -13.373   9.417  1.00 33.50           H  
ATOM    930  HA  SER A 322      37.785 -16.253   9.434  1.00 32.09           H  
ATOM    931  HB2 SER A 322      37.127 -14.772  11.329  1.00 33.27           H  
ATOM    932  HB3 SER A 322      35.744 -15.594  10.568  1.00 33.27           H  
ATOM    933  HG  SER A 322      36.601 -12.936  10.070  1.00 33.78           H  
ATOM    934  N   ASN A 323      36.829 -14.196   7.148  1.00 28.56           N  
ATOM    935  CA  ASN A 323      36.125 -14.041   5.882  1.00 28.45           C  
ATOM    936  C   ASN A 323      34.620 -13.943   6.088  1.00 27.24           C  
ATOM    937  O   ASN A 323      33.837 -14.474   5.297  1.00 25.98           O  
ATOM    938  CB  ASN A 323      36.448 -15.217   4.957  1.00 30.93           C  
ATOM    939  CG  ASN A 323      37.932 -15.359   4.704  1.00 34.51           C  
ATOM    940  OD1 ASN A 323      38.577 -14.431   4.212  1.00 36.54           O  
ATOM    941  ND2 ASN A 323      38.489 -16.518   5.045  1.00 36.26           N  
ATOM    942  H   ASN A 323      37.519 -13.508   7.411  1.00 28.56           H  
ATOM    943  HA  ASN A 323      36.462 -13.112   5.424  1.00 28.45           H  
ATOM    944  HB2 ASN A 323      35.942 -15.062   4.003  1.00 30.93           H  
ATOM    945  HB3 ASN A 323      36.081 -16.135   5.417  1.00 30.93           H  
ATOM    946 HD21 ASN A 323      37.922 -17.251   5.446  1.00 36.26           H  
ATOM    947 HD22 ASN A 323      39.478 -16.665   4.903  1.00 36.26           H  
ATOM    948  N   ARG A 324      34.217 -13.246   7.146  1.00 24.15           N  
ATOM    949  CA  ARG A 324      32.804 -13.087   7.462  1.00 24.73           C  
ATOM    950  C   ARG A 324      32.415 -11.630   7.697  1.00 22.71           C  
ATOM    951  O   ARG A 324      33.236 -10.819   8.125  1.00 25.01           O  
ATOM    952  CB  ARG A 324      32.450 -13.878   8.724  1.00 23.07           C  
ATOM    953  CG  ARG A 324      32.444 -15.390   8.581  1.00 23.71           C  
ATOM    954  CD  ARG A 324      32.264 -16.020   9.952  1.00 24.07           C  
ATOM    955  NE  ARG A 324      32.116 -17.472   9.908  1.00 20.81           N  
ATOM    956  CZ  ARG A 324      32.038 -18.235  10.994  1.00 23.33           C  
ATOM    957  NH1 ARG A 324      32.098 -17.676  12.201  1.00 20.16           N  
ATOM    958  NH2 ARG A 324      31.893 -19.550  10.882  1.00 21.88           N1+
ATOM    959  H   ARG A 324      34.908 -12.817   7.746  1.00 24.15           H  
ATOM    960  HA  ARG A 324      32.254 -13.460   6.597  1.00 24.73           H  
ATOM    961  HB2 ARG A 324      31.455 -13.569   9.043  1.00 23.07           H  
ATOM    962  HB3 ARG A 324      33.175 -13.619   9.495  1.00 23.07           H  
ATOM    963  HG2 ARG A 324      33.390 -15.718   8.151  1.00 23.71           H  
ATOM    964  HG3 ARG A 324      31.624 -15.691   7.931  1.00 23.71           H  
ATOM    965  HD2 ARG A 324      31.371 -15.595  10.412  1.00 24.07           H  
ATOM    966  HD3 ARG A 324      33.136 -15.779  10.560  1.00 24.07           H  
ATOM    967  HE  ARG A 324      32.072 -17.921   9.005  1.00 20.81           H  
ATOM    968 HH11 ARG A 324      32.208 -16.676  12.289  1.00 20.16           H  
ATOM    969 HH12 ARG A 324      32.033 -18.252  13.028  1.00 20.16           H  
ATOM    970 HH21 ARG A 324      31.828 -20.124  11.710  1.00 21.88           H  
ATOM    971 HH22 ARG A 324      31.847 -19.976   9.967  1.00 21.88           H  
ATOM    972  N   PHE A 325      31.160 -11.306   7.414  1.00 21.65           N  
ATOM    973  CA  PHE A 325      30.664  -9.956   7.663  1.00 20.23           C  
ATOM    974  C   PHE A 325      30.083 -10.006   9.073  1.00 19.04           C  
ATOM    975  O   PHE A 325      29.213 -10.835   9.356  1.00 17.09           O  
ATOM    976  CB  PHE A 325      29.577  -9.584   6.657  1.00 18.92           C  
ATOM    977  CG  PHE A 325      30.075  -9.450   5.245  1.00 21.58           C  
ATOM    978  CD1 PHE A 325      29.746 -10.398   4.284  1.00 21.90           C  
ATOM    979  CD2 PHE A 325      30.858  -8.360   4.874  1.00 22.67           C  
ATOM    980  CE1 PHE A 325      30.186 -10.262   2.965  1.00 25.03           C  
ATOM    981  CE2 PHE A 325      31.303  -8.217   3.558  1.00 23.84           C  
ATOM    982  CZ  PHE A 325      30.964  -9.168   2.605  1.00 24.14           C  
ATOM    983  H   PHE A 325      30.541 -12.001   7.023  1.00 21.65           H  
ATOM    984  HA  PHE A 325      31.452  -9.209   7.563  1.00 20.23           H  
ATOM    985  HB2 PHE A 325      29.141  -8.632   6.960  1.00 18.92           H  
ATOM    986  HB3 PHE A 325      28.809 -10.358   6.679  1.00 18.92           H  
ATOM    987  HD1 PHE A 325      29.144 -11.251   4.560  1.00 21.90           H  
ATOM    988  HD2 PHE A 325      31.123  -7.618   5.611  1.00 22.67           H  
ATOM    989  HE1 PHE A 325      29.923 -11.005   2.227  1.00 25.03           H  
ATOM    990  HE2 PHE A 325      31.911  -7.367   3.282  1.00 23.84           H  
ATOM    991  HZ  PHE A 325      31.304  -9.059   1.586  1.00 24.14           H  
ATOM    992  N   SER A 326      30.559  -9.132   9.958  1.00 18.60           N  
ATOM    993  CA  SER A 326      30.088  -9.135  11.342  1.00 18.53           C  
ATOM    994  C   SER A 326      29.621  -7.781  11.863  1.00 17.60           C  
ATOM    995  O   SER A 326      30.244  -6.755  11.602  1.00 15.88           O  
ATOM    996  CB  SER A 326      31.189  -9.656  12.269  1.00 22.49           C  
ATOM    997  OG  SER A 326      31.551 -10.986  11.946  1.00 24.19           O  
ATOM    998  H   SER A 326      31.254  -8.459   9.670  1.00 18.60           H  
ATOM    999  HA  SER A 326      29.215  -9.787  11.342  1.00 18.53           H  
ATOM   1000  HB2 SER A 326      30.831  -9.624  13.298  1.00 22.49           H  
ATOM   1001  HB3 SER A 326      32.067  -9.016  12.170  1.00 22.49           H  
ATOM   1002  HG  SER A 326      31.871 -10.989  11.042  1.00 24.19           H  
ATOM   1003  N   TRP A 327      28.524  -7.803  12.615  1.00 16.49           N  
ATOM   1004  CA  TRP A 327      27.948  -6.602  13.216  1.00 17.51           C  
ATOM   1005  C   TRP A 327      28.803  -6.060  14.362  1.00 16.85           C  
ATOM   1006  O   TRP A 327      29.455  -6.823  15.079  1.00 16.68           O  
ATOM   1007  CB  TRP A 327      26.567  -6.908  13.812  1.00 16.59           C  
ATOM   1008  CG  TRP A 327      25.455  -7.210  12.855  1.00 15.42           C  
ATOM   1009  CD1 TRP A 327      24.582  -8.259  12.929  1.00 15.34           C  
ATOM   1010  CD2 TRP A 327      25.017  -6.404  11.758  1.00 15.26           C  
ATOM   1011  NE1 TRP A 327      23.626  -8.153  11.954  1.00 18.28           N  
ATOM   1012  CE2 TRP A 327      23.867  -7.022  11.219  1.00 15.81           C  
ATOM   1013  CE3 TRP A 327      25.482  -5.213  11.179  1.00 16.55           C  
ATOM   1014  CZ2 TRP A 327      23.171  -6.491  10.131  1.00 15.53           C  
ATOM   1015  CZ3 TRP A 327      24.791  -4.683  10.097  1.00 16.65           C  
ATOM   1016  CH2 TRP A 327      23.645  -5.324   9.582  1.00 18.31           C  
ATOM   1017  H   TRP A 327      28.069  -8.690  12.779  1.00 16.49           H  
ATOM   1018  HA  TRP A 327      27.889  -5.866  12.414  1.00 17.51           H  
ATOM   1019  HB2 TRP A 327      26.264  -6.042  14.402  1.00 16.59           H  
ATOM   1020  HB3 TRP A 327      26.677  -7.773  14.467  1.00 16.59           H  
ATOM   1021  HD1 TRP A 327      24.638  -9.057  13.654  1.00 15.34           H  
ATOM   1022  HE1 TRP A 327      22.867  -8.803  11.802  1.00 18.28           H  
ATOM   1023  HE3 TRP A 327      26.360  -4.718  11.567  1.00 16.55           H  
ATOM   1024  HZ2 TRP A 327      22.293  -6.980   9.735  1.00 15.53           H  
ATOM   1025  HZ3 TRP A 327      25.136  -3.766   9.642  1.00 16.65           H  
ATOM   1026  HH2 TRP A 327      23.127  -4.889   8.739  1.00 18.31           H  
ATOM   1027  N   MET A 328      28.795  -4.736  14.518  1.00 16.22           N  
ATOM   1028  CA  MET A 328      29.467  -4.060  15.628  1.00 14.56           C  
ATOM   1029  C   MET A 328      28.348  -3.196  16.231  1.00 14.73           C  
ATOM   1030  O   MET A 328      27.313  -2.995  15.587  1.00 14.88           O  
ATOM   1031  CB  MET A 328      30.646  -3.189  15.157  1.00 15.27           C  
ATOM   1032  CG  MET A 328      30.286  -1.991  14.290  1.00 17.15           C  
ATOM   1033  SD  MET A 328      31.771  -1.070  13.789  1.00 19.17           S  
ATOM   1034  CE  MET A 328      32.262  -1.967  12.336  1.00 17.35           C  
ATOM   1035  H   MET A 328      28.303  -4.174  13.839  1.00 16.22           H  
ATOM   1036  HA  MET A 328      29.910  -4.761  16.335  1.00 14.56           H  
ATOM   1037  HB2 MET A 328      31.322  -3.824  14.584  1.00 15.27           H  
ATOM   1038  HB3 MET A 328      31.160  -2.817  16.043  1.00 15.27           H  
ATOM   1039  HG2 MET A 328      29.630  -1.328  14.854  1.00 17.15           H  
ATOM   1040  HG3 MET A 328      29.767  -2.342  13.398  1.00 17.15           H  
ATOM   1041  HE1 MET A 328      33.265  -2.370  12.480  1.00 17.35           H  
ATOM   1042  HE2 MET A 328      31.564  -2.784  12.161  1.00 17.35           H  
ATOM   1043  HE3 MET A 328      32.261  -1.296  11.477  1.00 17.35           H  
ATOM   1044  N   GLY A 329      28.537  -2.692  17.451  1.00 14.31           N  
ATOM   1045  CA  GLY A 329      27.489  -1.891  18.078  1.00 14.71           C  
ATOM   1046  C   GLY A 329      27.438  -0.434  17.650  1.00 14.45           C  
ATOM   1047  O   GLY A 329      27.554   0.474  18.481  1.00 14.55           O  
ATOM   1048  H   GLY A 329      29.403  -2.865  17.941  1.00 14.31           H  
ATOM   1049  HA2 GLY A 329      27.646  -1.919  19.157  1.00 14.71           H  
ATOM   1050  HA3 GLY A 329      26.529  -2.346  17.838  1.00 14.71           H  
ATOM   1051  N   LEU A 330      27.240  -0.209  16.357  1.00 14.66           N  
ATOM   1052  CA  LEU A 330      27.200   1.140  15.807  1.00 15.46           C  
ATOM   1053  C   LEU A 330      26.051   1.293  14.826  1.00 14.80           C  
ATOM   1054  O   LEU A 330      25.811   0.410  14.003  1.00 15.90           O  
ATOM   1055  CB  LEU A 330      28.524   1.434  15.100  1.00 15.95           C  
ATOM   1056  CG  LEU A 330      28.711   2.806  14.451  1.00 15.76           C  
ATOM   1057  CD1 LEU A 330      28.943   3.857  15.532  1.00 16.32           C  
ATOM   1058  CD2 LEU A 330      29.904   2.750  13.501  1.00 16.77           C  
ATOM   1059  H   LEU A 330      27.112  -0.995  15.735  1.00 14.66           H  
ATOM   1060  HA  LEU A 330      27.048   1.846  16.624  1.00 15.46           H  
ATOM   1061  HB2 LEU A 330      28.642   0.687  14.315  1.00 15.95           H  
ATOM   1062  HB3 LEU A 330      29.317   1.315  15.838  1.00 15.95           H  
ATOM   1063  HG  LEU A 330      27.817   3.076  13.889  1.00 15.76           H  
ATOM   1064 HD11 LEU A 330      28.081   3.890  16.198  1.00 16.32           H  
ATOM   1065 HD12 LEU A 330      29.834   3.601  16.104  1.00 16.32           H  
ATOM   1066 HD13 LEU A 330      29.079   4.834  15.066  1.00 16.32           H  
ATOM   1067 HD21 LEU A 330      30.800   2.480  14.058  1.00 16.77           H  
ATOM   1068 HD22 LEU A 330      29.718   2.004  12.728  1.00 16.77           H  
ATOM   1069 HD23 LEU A 330      30.044   3.725  13.036  1.00 16.77           H  
ATOM   1070  N   SER A 331      25.342   2.416  14.900  1.00 14.90           N  
ATOM   1071  CA  SER A 331      24.209   2.641  14.003  1.00 14.54           C  
ATOM   1072  C   SER A 331      23.864   4.113  13.835  1.00 15.12           C  
ATOM   1073  O   SER A 331      24.212   4.942  14.680  1.00 16.21           O  
ATOM   1074  CB  SER A 331      22.971   1.922  14.545  1.00 16.85           C  
ATOM   1075  OG  SER A 331      22.408   2.641  15.634  1.00 17.40           O  
ATOM   1076  H   SER A 331      25.589   3.119  15.580  1.00 14.90           H  
ATOM   1077  HA  SER A 331      24.505   2.251  13.030  1.00 14.54           H  
ATOM   1078  HB2 SER A 331      23.256   0.926  14.883  1.00 16.85           H  
ATOM   1079  HB3 SER A 331      22.230   1.839  13.750  1.00 16.85           H  
ATOM   1080  HG  SER A 331      21.642   2.151  15.939  1.00 17.40           H  
ATOM   1081  N   ASP A 332      23.180   4.443  12.741  1.00 13.23           N  
ATOM   1082  CA  ASP A 332      22.747   5.817  12.529  1.00 13.99           C  
ATOM   1083  C   ASP A 332      21.222   5.798  12.405  1.00 14.26           C  
ATOM   1084  O   ASP A 332      20.616   6.579  11.682  1.00 14.95           O  
ATOM   1085  CB  ASP A 332      23.458   6.459  11.312  1.00  9.55           C  
ATOM   1086  CG  ASP A 332      22.945   5.972   9.959  1.00 12.81           C  
ATOM   1087  OD1 ASP A 332      22.501   4.815   9.837  1.00 12.59           O  
ATOM   1088  OD2 ASP A 332      23.020   6.770   8.999  1.00 11.94           O1-
ATOM   1089  H   ASP A 332      22.958   3.736  12.055  1.00 13.23           H  
ATOM   1090  HA  ASP A 332      23.029   6.451  13.370  1.00 13.99           H  
ATOM   1091  HB2 ASP A 332      24.521   6.231  11.376  1.00  9.55           H  
ATOM   1092  HB3 ASP A 332      23.315   7.539  11.362  1.00  9.55           H  
ATOM   1093  N   LEU A 333      20.620   4.885  13.168  1.00 15.45           N  
ATOM   1094  CA  LEU A 333      19.168   4.703  13.213  1.00 16.75           C  
ATOM   1095  C   LEU A 333      18.400   5.940  13.695  1.00 19.02           C  
ATOM   1096  O   LEU A 333      17.314   6.247  13.199  1.00 18.11           O  
ATOM   1097  CB  LEU A 333      18.824   3.525  14.135  1.00 16.16           C  
ATOM   1098  CG  LEU A 333      19.105   2.112  13.624  1.00 14.67           C  
ATOM   1099  CD1 LEU A 333      19.130   1.128  14.785  1.00 15.02           C  
ATOM   1100  CD2 LEU A 333      18.035   1.728  12.608  1.00 14.13           C  
ATOM   1101  H   LEU A 333      21.195   4.287  13.745  1.00 15.45           H  
ATOM   1102  HA  LEU A 333      18.857   4.515  12.185  1.00 16.75           H  
ATOM   1103  HB2 LEU A 333      17.758   3.584  14.356  1.00 16.16           H  
ATOM   1104  HB3 LEU A 333      19.394   3.656  15.055  1.00 16.16           H  
ATOM   1105  HG  LEU A 333      20.081   2.083  13.139  1.00 14.67           H  
ATOM   1106 HD11 LEU A 333      19.910   1.416  15.489  1.00 15.02           H  
ATOM   1107 HD12 LEU A 333      18.163   1.136  15.289  1.00 15.02           H  
ATOM   1108 HD13 LEU A 333      19.334   0.125  14.408  1.00 15.02           H  
ATOM   1109 HD21 LEU A 333      17.055   1.755  13.086  1.00 14.13           H  
ATOM   1110 HD22 LEU A 333      18.053   2.432  11.777  1.00 14.13           H  
ATOM   1111 HD23 LEU A 333      18.231   0.723  12.237  1.00 14.13           H  
ATOM   1112  N   ASN A 334      18.957   6.633  14.680  1.00 19.86           N  
ATOM   1113  CA  ASN A 334      18.307   7.804  15.241  1.00 22.77           C  
ATOM   1114  C   ASN A 334      18.348   9.007  14.315  1.00 24.09           C  
ATOM   1115  O   ASN A 334      17.344   9.696  14.123  1.00 25.43           O  
ATOM   1116  CB  ASN A 334      18.955   8.159  16.578  1.00 25.88           C  
ATOM   1117  CG  ASN A 334      17.976   8.102  17.725  1.00 31.15           C  
ATOM   1118  OD1 ASN A 334      17.104   8.967  17.855  1.00 34.48           O  
ATOM   1119  ND2 ASN A 334      18.100   7.075  18.558  1.00 31.22           N  
ATOM   1120  H   ASN A 334      19.851   6.340  15.046  1.00 19.86           H  
ATOM   1121  HA  ASN A 334      17.257   7.549  15.381  1.00 22.77           H  
ATOM   1122  HB2 ASN A 334      19.360   9.170  16.513  1.00 25.88           H  
ATOM   1123  HB3 ASN A 334      19.764   7.456  16.772  1.00 25.88           H  
ATOM   1124 HD21 ASN A 334      18.828   6.391  18.412  1.00 31.22           H  
ATOM   1125 HD22 ASN A 334      17.465   6.978  19.338  1.00 31.22           H  
ATOM   1126  N   GLN A 335      19.517   9.255  13.741  1.00 22.08           N  
ATOM   1127  CA  GLN A 335      19.697  10.388  12.855  1.00 21.01           C  
ATOM   1128  C   GLN A 335      20.609   9.989  11.707  1.00 19.90           C  
ATOM   1129  O   GLN A 335      21.818   9.833  11.891  1.00 16.80           O  
ATOM   1130  CB  GLN A 335      20.322  11.549  13.628  1.00 24.36           C  
ATOM   1131  CG  GLN A 335      20.448  12.823  12.817  1.00 29.28           C  
ATOM   1132  CD  GLN A 335      19.110  13.491  12.589  1.00 34.96           C  
ATOM   1133  NE2 GLN A 335      18.577  14.159  13.479  1.00 39.10           N  
ATOM   1134  OE1 GLN A 335      18.548  13.305  11.399  1.00 35.98           O  
ATOM   1135  H   GLN A 335      20.298   8.642  13.924  1.00 22.08           H  
ATOM   1136  HA  GLN A 335      18.729  10.699  12.460  1.00 21.01           H  
ATOM   1137  HB2 GLN A 335      21.317  11.250  13.956  1.00 24.36           H  
ATOM   1138  HB3 GLN A 335      19.701  11.757  14.500  1.00 24.36           H  
ATOM   1139  HG2 GLN A 335      20.887  12.580  11.849  1.00 29.28           H  
ATOM   1140  HG3 GLN A 335      21.100  13.515  13.348  1.00 29.28           H  
ATOM   1141 HE21 GLN A 335      19.039  14.274  14.369  1.00 39.10           H  
ATOM   1142 HE22 GLN A 335      17.678  14.591  13.317  1.00 39.10           H  
ATOM   1143  N   GLU A 336      20.017   9.828  10.525  1.00 18.46           N  
ATOM   1144  CA  GLU A 336      20.750   9.437   9.326  1.00 17.81           C  
ATOM   1145  C   GLU A 336      22.000  10.284   9.130  1.00 18.31           C  
ATOM   1146  O   GLU A 336      21.925  11.512   9.027  1.00 18.92           O  
ATOM   1147  CB  GLU A 336      19.832   9.558   8.101  1.00 18.48           C  
ATOM   1148  CG  GLU A 336      20.460   9.158   6.769  1.00 19.76           C  
ATOM   1149  CD  GLU A 336      20.978   7.730   6.754  1.00 18.45           C  
ATOM   1150  OE1 GLU A 336      20.288   6.831   7.287  1.00 20.76           O  
ATOM   1151  OE2 GLU A 336      22.071   7.502   6.197  1.00 17.70           O1-
ATOM   1152  H   GLU A 336      19.021   9.984  10.456  1.00 18.46           H  
ATOM   1153  HA  GLU A 336      21.070   8.402   9.447  1.00 17.81           H  
ATOM   1154  HB2 GLU A 336      19.511  10.597   8.023  1.00 18.48           H  
ATOM   1155  HB3 GLU A 336      18.963   8.921   8.267  1.00 18.48           H  
ATOM   1156  HG2 GLU A 336      21.294   9.830   6.563  1.00 19.76           H  
ATOM   1157  HG3 GLU A 336      19.709   9.261   5.986  1.00 19.76           H  
ATOM   1158  N   GLY A 337      23.154   9.622   9.091  1.00 17.46           N  
ATOM   1159  CA  GLY A 337      24.404  10.333   8.895  1.00 17.31           C  
ATOM   1160  C   GLY A 337      25.205  10.548  10.165  1.00 18.59           C  
ATOM   1161  O   GLY A 337      26.402  10.815  10.103  1.00 20.72           O  
ATOM   1162  H   GLY A 337      23.159   8.618   9.198  1.00 17.46           H  
ATOM   1163  HA2 GLY A 337      24.180  11.308   8.465  1.00 17.31           H  
ATOM   1164  HA3 GLY A 337      25.017   9.760   8.198  1.00 17.31           H  
ATOM   1165  N   THR A 338      24.544  10.449  11.315  1.00 18.91           N  
ATOM   1166  CA  THR A 338      25.209  10.623  12.603  1.00 18.06           C  
ATOM   1167  C   THR A 338      25.288   9.258  13.286  1.00 18.06           C  
ATOM   1168  O   THR A 338      24.293   8.759  13.815  1.00 16.92           O  
ATOM   1169  CB  THR A 338      24.432  11.616  13.501  1.00 19.32           C  
ATOM   1170  OG1 THR A 338      24.385  12.901  12.861  1.00 17.17           O  
ATOM   1171  CG2 THR A 338      25.109  11.757  14.863  1.00 19.76           C  
ATOM   1172  H   THR A 338      23.554  10.247  11.298  1.00 18.91           H  
ATOM   1173  HA  THR A 338      26.207  11.031  12.443  1.00 18.06           H  
ATOM   1174  HB  THR A 338      23.422  11.234  13.649  1.00 19.32           H  
ATOM   1175 HG21 THR A 338      25.151  10.783  15.351  1.00 19.76           H  
ATOM   1176 HG22 THR A 338      26.121  12.140  14.729  1.00 19.76           H  
ATOM   1177 HG23 THR A 338      24.538  12.449  15.483  1.00 19.76           H  
ATOM   1178  HG1 THR A 338      23.949  12.788  12.014  1.00 17.17           H  
ATOM   1179  N   TRP A 339      26.474   8.658  13.263  1.00 15.67           N  
ATOM   1180  CA  TRP A 339      26.678   7.336  13.849  1.00 16.43           C  
ATOM   1181  C   TRP A 339      26.900   7.340  15.357  1.00 17.03           C  
ATOM   1182  O   TRP A 339      27.648   8.164  15.883  1.00 16.99           O  
ATOM   1183  CB  TRP A 339      27.824   6.629  13.127  1.00 16.87           C  
ATOM   1184  CG  TRP A 339      27.484   6.381  11.684  1.00 17.49           C  
ATOM   1185  CD1 TRP A 339      27.610   7.262  10.640  1.00 18.70           C  
ATOM   1186  CD2 TRP A 339      26.869   5.208  11.146  1.00 16.04           C  
ATOM   1187  NE1 TRP A 339      27.104   6.702   9.487  1.00 16.79           N  
ATOM   1188  CE2 TRP A 339      26.644   5.443   9.771  1.00 17.45           C  
ATOM   1189  CE3 TRP A 339      26.483   3.977  11.694  1.00 16.06           C  
ATOM   1190  CZ2 TRP A 339      26.051   4.490   8.936  1.00 17.14           C  
ATOM   1191  CZ3 TRP A 339      25.891   3.028  10.863  1.00 17.44           C  
ATOM   1192  CH2 TRP A 339      25.681   3.292   9.499  1.00 14.98           C  
ATOM   1193  H   TRP A 339      27.255   9.129  12.828  1.00 15.67           H  
ATOM   1194  HA  TRP A 339      25.745   6.788  13.708  1.00 16.43           H  
ATOM   1195  HB2 TRP A 339      28.019   5.675  13.615  1.00 16.87           H  
ATOM   1196  HB3 TRP A 339      28.717   7.254  13.180  1.00 16.87           H  
ATOM   1197  HD1 TRP A 339      28.043   8.249  10.711  1.00 18.70           H  
ATOM   1198  HE1 TRP A 339      27.078   7.147   8.580  1.00 16.79           H  
ATOM   1199  HE3 TRP A 339      26.643   3.769  12.741  1.00 16.06           H  
ATOM   1200  HZ2 TRP A 339      25.888   4.689   7.887  1.00 17.14           H  
ATOM   1201  HZ3 TRP A 339      25.587   2.076  11.274  1.00 17.44           H  
ATOM   1202  HH2 TRP A 339      25.221   2.537   8.880  1.00 14.98           H  
ATOM   1203  N   GLN A 340      26.246   6.396  16.034  1.00 17.39           N  
ATOM   1204  CA  GLN A 340      26.301   6.277  17.494  1.00 15.92           C  
ATOM   1205  C   GLN A 340      26.608   4.855  17.965  1.00 15.82           C  
ATOM   1206  O   GLN A 340      26.079   3.879  17.422  1.00 13.99           O  
ATOM   1207  CB  GLN A 340      24.945   6.679  18.096  1.00 18.48           C  
ATOM   1208  CG  GLN A 340      24.379   8.019  17.631  1.00 20.86           C  
ATOM   1209  CD  GLN A 340      24.862   9.183  18.481  1.00 24.91           C  
ATOM   1210  NE2 GLN A 340      24.488  10.338  18.252  1.00 23.08           N  
ATOM   1211  OE1 GLN A 340      25.695   8.882  19.474  1.00 25.92           O  
ATOM   1212  H   GLN A 340      25.686   5.732  15.518  1.00 17.39           H  
ATOM   1213  HA  GLN A 340      27.105   6.935  17.824  1.00 15.92           H  
ATOM   1214  HB2 GLN A 340      25.061   6.722  19.179  1.00 18.48           H  
ATOM   1215  HB3 GLN A 340      24.223   5.903  17.839  1.00 18.48           H  
ATOM   1216  HG2 GLN A 340      23.291   7.976  17.685  1.00 20.86           H  
ATOM   1217  HG3 GLN A 340      24.686   8.189  16.599  1.00 20.86           H  
ATOM   1218 HE21 GLN A 340      24.816  11.099  18.830  1.00 23.08           H  
ATOM   1219 HE22 GLN A 340      23.854  10.521  17.488  1.00 23.08           H  
ATOM   1220  N   TRP A 341      27.450   4.742  18.989  1.00 16.15           N  
ATOM   1221  CA  TRP A 341      27.769   3.439  19.557  1.00 16.27           C  
ATOM   1222  C   TRP A 341      26.647   3.113  20.537  1.00 16.83           C  
ATOM   1223  O   TRP A 341      26.038   4.019  21.107  1.00 17.90           O  
ATOM   1224  CB  TRP A 341      29.109   3.475  20.296  1.00 15.64           C  
ATOM   1225  CG  TRP A 341      30.279   3.684  19.402  1.00 16.52           C  
ATOM   1226  CD1 TRP A 341      30.973   4.849  19.213  1.00 15.54           C  
ATOM   1227  CD2 TRP A 341      30.892   2.709  18.551  1.00 16.58           C  
ATOM   1228  NE1 TRP A 341      31.978   4.656  18.300  1.00 16.30           N  
ATOM   1229  CE2 TRP A 341      31.954   3.352  17.876  1.00 15.45           C  
ATOM   1230  CE3 TRP A 341      30.646   1.351  18.291  1.00 15.90           C  
ATOM   1231  CZ2 TRP A 341      32.773   2.686  16.957  1.00 13.48           C  
ATOM   1232  CZ3 TRP A 341      31.465   0.686  17.375  1.00 15.56           C  
ATOM   1233  CH2 TRP A 341      32.514   1.355  16.723  1.00 14.32           C  
ATOM   1234  H   TRP A 341      27.874   5.572  19.378  1.00 16.15           H  
ATOM   1235  HA  TRP A 341      27.855   2.687  18.771  1.00 16.27           H  
ATOM   1236  HB2 TRP A 341      29.239   2.527  20.819  1.00 15.64           H  
ATOM   1237  HB3 TRP A 341      29.079   4.288  21.022  1.00 15.64           H  
ATOM   1238  HD1 TRP A 341      30.760   5.783  19.712  1.00 15.54           H  
ATOM   1239  HE1 TRP A 341      32.631   5.361  17.990  1.00 16.30           H  
ATOM   1240  HE3 TRP A 341      29.841   0.831  18.788  1.00 15.90           H  
ATOM   1241  HZ2 TRP A 341      33.579   3.198  16.452  1.00 13.48           H  
ATOM   1242  HZ3 TRP A 341      31.288  -0.358  17.166  1.00 15.56           H  
ATOM   1243  HH2 TRP A 341      33.130   0.812  16.021  1.00 14.32           H  
ATOM   1244  N   VAL A 342      26.378   1.829  20.744  1.00 16.80           N  
ATOM   1245  CA  VAL A 342      25.307   1.433  21.649  1.00 16.95           C  
ATOM   1246  C   VAL A 342      25.567   1.815  23.111  1.00 16.82           C  
ATOM   1247  O   VAL A 342      24.652   1.762  23.928  1.00 15.84           O  
ATOM   1248  CB  VAL A 342      25.019  -0.089  21.558  1.00 15.88           C  
ATOM   1249  CG1 VAL A 342      24.516  -0.444  20.150  1.00 18.59           C  
ATOM   1250  CG2 VAL A 342      26.265  -0.882  21.885  1.00 14.93           C  
ATOM   1251  H   VAL A 342      26.919   1.120  20.270  1.00 16.80           H  
ATOM   1252  HA  VAL A 342      24.433   1.993  21.316  1.00 16.95           H  
ATOM   1253  HB  VAL A 342      24.248  -0.345  22.284  1.00 15.88           H  
ATOM   1254 HG11 VAL A 342      23.608   0.120  19.937  1.00 18.59           H  
ATOM   1255 HG12 VAL A 342      25.282  -0.192  19.417  1.00 18.59           H  
ATOM   1256 HG13 VAL A 342      24.301  -1.511  20.099  1.00 18.59           H  
ATOM   1257 HG21 VAL A 342      27.049  -0.640  21.168  1.00 14.93           H  
ATOM   1258 HG22 VAL A 342      26.602  -0.631  22.891  1.00 14.93           H  
ATOM   1259 HG23 VAL A 342      26.041  -1.948  21.833  1.00 14.93           H  
ATOM   1260  N   ASP A 343      26.799   2.206  23.439  1.00 17.95           N  
ATOM   1261  CA  ASP A 343      27.125   2.609  24.809  1.00 18.18           C  
ATOM   1262  C   ASP A 343      26.837   4.095  25.016  1.00 21.41           C  
ATOM   1263  O   ASP A 343      27.139   4.663  26.069  1.00 23.60           O  
ATOM   1264  CB  ASP A 343      28.598   2.307  25.128  1.00 19.23           C  
ATOM   1265  CG  ASP A 343      29.552   3.353  24.570  1.00 17.64           C  
ATOM   1266  OD1 ASP A 343      29.244   3.959  23.525  1.00 18.43           O  
ATOM   1267  OD2 ASP A 343      30.633   3.552  25.174  1.00 18.83           O1-
ATOM   1268  H   ASP A 343      27.519   2.224  22.730  1.00 17.95           H  
ATOM   1269  HA  ASP A 343      26.496   2.033  25.487  1.00 18.18           H  
ATOM   1270  HB2 ASP A 343      28.854   1.338  24.700  1.00 19.23           H  
ATOM   1271  HB3 ASP A 343      28.717   2.269  26.211  1.00 19.23           H  
ATOM   1272  N   GLY A 344      26.262   4.728  23.999  1.00 19.67           N  
ATOM   1273  CA  GLY A 344      25.927   6.135  24.112  1.00 20.19           C  
ATOM   1274  C   GLY A 344      26.946   7.134  23.594  1.00 20.94           C  
ATOM   1275  O   GLY A 344      26.663   8.333  23.583  1.00 21.69           O  
ATOM   1276  H   GLY A 344      26.057   4.229  23.146  1.00 19.67           H  
ATOM   1277  HA2 GLY A 344      25.765   6.350  25.169  1.00 20.19           H  
ATOM   1278  HA3 GLY A 344      24.999   6.297  23.562  1.00 20.19           H  
ATOM   1279  N   SER A 345      28.126   6.675  23.179  1.00 18.94           N  
ATOM   1280  CA  SER A 345      29.130   7.599  22.654  1.00 18.65           C  
ATOM   1281  C   SER A 345      28.983   7.744  21.139  1.00 18.52           C  
ATOM   1282  O   SER A 345      28.597   6.804  20.448  1.00 15.34           O  
ATOM   1283  CB  SER A 345      30.556   7.127  22.994  1.00 16.48           C  
ATOM   1284  OG  SER A 345      30.858   5.872  22.411  1.00 18.72           O  
ATOM   1285  H   SER A 345      28.328   5.686  23.228  1.00 18.94           H  
ATOM   1286  HA  SER A 345      28.966   8.568  23.126  1.00 18.65           H  
ATOM   1287  HB2 SER A 345      30.648   7.042  24.077  1.00 16.48           H  
ATOM   1288  HB3 SER A 345      31.267   7.866  22.626  1.00 16.48           H  
ATOM   1289  HG  SER A 345      30.222   5.235  22.748  1.00 18.72           H  
ATOM   1290  N   PRO A 346      29.278   8.936  20.602  1.00 17.86           N  
ATOM   1291  CA  PRO A 346      29.155   9.127  19.155  1.00 18.34           C  
ATOM   1292  C   PRO A 346      30.393   8.603  18.435  1.00 18.43           C  
ATOM   1293  O   PRO A 346      31.441   8.423  19.053  1.00 20.21           O  
ATOM   1294  CB  PRO A 346      29.019  10.636  19.026  1.00 18.56           C  
ATOM   1295  CG  PRO A 346      29.942  11.127  20.127  1.00 20.74           C  
ATOM   1296  CD  PRO A 346      29.597  10.207  21.284  1.00 19.90           C  
ATOM   1297  HA  PRO A 346      28.319   8.587  18.708  1.00 18.34           H  
ATOM   1298  HB2 PRO A 346      27.992  10.958  19.194  1.00 18.56           H  
ATOM   1299  HB3 PRO A 346      29.352  10.981  18.046  1.00 18.56           H  
ATOM   1300  HG2 PRO A 346      29.735  12.167  20.378  1.00 20.74           H  
ATOM   1301  HG3 PRO A 346      30.988  11.021  19.840  1.00 20.74           H  
ATOM   1302  HD2 PRO A 346      30.445  10.089  21.959  1.00 19.90           H  
ATOM   1303  HD3 PRO A 346      28.739  10.581  21.842  1.00 19.90           H  
ATOM   1304  N   LEU A 347      30.270   8.338  17.138  1.00 18.10           N  
ATOM   1305  CA  LEU A 347      31.423   7.884  16.367  1.00 18.19           C  
ATOM   1306  C   LEU A 347      32.300   9.128  16.238  1.00 20.90           C  
ATOM   1307  O   LEU A 347      31.838  10.173  15.781  1.00 19.63           O  
ATOM   1308  CB  LEU A 347      30.997   7.396  14.982  1.00 18.83           C  
ATOM   1309  CG  LEU A 347      32.117   6.929  14.041  1.00 18.48           C  
ATOM   1310  CD1 LEU A 347      32.887   5.784  14.681  1.00 18.42           C  
ATOM   1311  CD2 LEU A 347      31.527   6.482  12.711  1.00 15.50           C  
ATOM   1312  H   LEU A 347      29.374   8.450  16.684  1.00 18.10           H  
ATOM   1313  HA  LEU A 347      31.935   7.050  16.847  1.00 18.19           H  
ATOM   1314  HB2 LEU A 347      30.473   8.214  14.490  1.00 18.83           H  
ATOM   1315  HB3 LEU A 347      30.312   6.559  15.123  1.00 18.83           H  
ATOM   1316  HG  LEU A 347      32.801   7.758  13.863  1.00 18.48           H  
ATOM   1317 HD11 LEU A 347      33.315   6.118  15.626  1.00 18.42           H  
ATOM   1318 HD12 LEU A 347      32.212   4.949  14.863  1.00 18.42           H  
ATOM   1319 HD13 LEU A 347      33.687   5.466  14.012  1.00 18.42           H  
ATOM   1320 HD21 LEU A 347      30.842   5.651  12.878  1.00 15.50           H  
ATOM   1321 HD22 LEU A 347      30.988   7.313  12.257  1.00 15.50           H  
ATOM   1322 HD23 LEU A 347      32.331   6.163  12.047  1.00 15.50           H  
ATOM   1323  N   SER A 348      33.553   9.027  16.662  1.00 22.64           N  
ATOM   1324  CA  SER A 348      34.460  10.169  16.598  1.00 23.60           C  
ATOM   1325  C   SER A 348      34.907  10.488  15.173  1.00 22.98           C  
ATOM   1326  O   SER A 348      34.956   9.613  14.315  1.00 20.54           O  
ATOM   1327  CB  SER A 348      35.690   9.906  17.463  1.00 25.20           C  
ATOM   1328  OG  SER A 348      36.447   8.832  16.936  1.00 28.60           O  
ATOM   1329  H   SER A 348      33.884   8.148  17.034  1.00 22.64           H  
ATOM   1330  HA  SER A 348      33.908  11.033  16.971  1.00 23.60           H  
ATOM   1331  HB2 SER A 348      35.370   9.656  18.474  1.00 25.20           H  
ATOM   1332  HB3 SER A 348      36.309  10.802  17.488  1.00 25.20           H  
ATOM   1333  HG  SER A 348      37.323   9.167  16.732  1.00 28.60           H  
ATOM   1334  N   PRO A 349      35.238  11.758  14.904  1.00 23.18           N  
ATOM   1335  CA  PRO A 349      35.682  12.148  13.564  1.00 23.69           C  
ATOM   1336  C   PRO A 349      36.902  11.336  13.125  1.00 23.09           C  
ATOM   1337  O   PRO A 349      37.052  11.001  11.950  1.00 24.30           O  
ATOM   1338  CB  PRO A 349      36.008  13.628  13.728  1.00 23.93           C  
ATOM   1339  CG  PRO A 349      35.035  14.066  14.783  1.00 25.31           C  
ATOM   1340  CD  PRO A 349      35.110  12.934  15.781  1.00 25.12           C  
ATOM   1341  HA  PRO A 349      34.938  11.965  12.789  1.00 23.69           H  
ATOM   1342  HB2 PRO A 349      35.848  14.172  12.796  1.00 23.93           H  
ATOM   1343  HB3 PRO A 349      37.036  13.770  14.059  1.00 23.93           H  
ATOM   1344  HG2 PRO A 349      34.030  14.167  14.375  1.00 25.31           H  
ATOM   1345  HG3 PRO A 349      35.341  15.011  15.233  1.00 25.31           H  
ATOM   1346  HD2 PRO A 349      35.978  13.039  16.432  1.00 25.12           H  
ATOM   1347  HD3 PRO A 349      34.205  12.880  16.385  1.00 25.12           H  
ATOM   1348  N   SER A 350      37.763  11.015  14.087  1.00 24.15           N  
ATOM   1349  CA  SER A 350      38.973  10.248  13.814  1.00 25.19           C  
ATOM   1350  C   SER A 350      38.673   8.823  13.355  1.00 24.60           C  
ATOM   1351  O   SER A 350      39.421   8.252  12.558  1.00 24.81           O  
ATOM   1352  CB  SER A 350      39.871  10.217  15.058  1.00 27.81           C  
ATOM   1353  OG  SER A 350      39.186   9.678  16.177  1.00 30.56           O  
ATOM   1354  H   SER A 350      37.573  11.313  15.033  1.00 24.15           H  
ATOM   1355  HA  SER A 350      39.491  10.751  12.996  1.00 25.19           H  
ATOM   1356  HB2 SER A 350      40.189  11.233  15.293  1.00 27.81           H  
ATOM   1357  HB3 SER A 350      40.747   9.603  14.848  1.00 27.81           H  
ATOM   1358  HG  SER A 350      39.792   9.687  16.921  1.00 30.56           H  
ATOM   1359  N   PHE A 351      37.580   8.246  13.850  1.00 22.56           N  
ATOM   1360  CA  PHE A 351      37.219   6.887  13.458  1.00 20.64           C  
ATOM   1361  C   PHE A 351      36.532   6.801  12.096  1.00 19.81           C  
ATOM   1362  O   PHE A 351      36.384   5.711  11.552  1.00 18.87           O  
ATOM   1363  CB  PHE A 351      36.322   6.230  14.514  1.00 23.64           C  
ATOM   1364  CG  PHE A 351      37.077   5.626  15.675  1.00 26.39           C  
ATOM   1365  CD1 PHE A 351      36.448   4.725  16.528  1.00 28.73           C  
ATOM   1366  CD2 PHE A 351      38.407   5.957  15.918  1.00 27.43           C  
ATOM   1367  CE1 PHE A 351      37.131   4.162  17.609  1.00 29.46           C  
ATOM   1368  CE2 PHE A 351      39.100   5.401  16.996  1.00 29.55           C  
ATOM   1369  CZ  PHE A 351      38.459   4.500  17.841  1.00 29.91           C  
ATOM   1370  H   PHE A 351      36.997   8.752  14.501  1.00 22.56           H  
ATOM   1371  HA  PHE A 351      38.164   6.349  13.378  1.00 20.64           H  
ATOM   1372  HB2 PHE A 351      35.746   5.441  14.033  1.00 23.64           H  
ATOM   1373  HB3 PHE A 351      35.643   6.989  14.906  1.00 23.64           H  
ATOM   1374  HD1 PHE A 351      35.416   4.457  16.352  1.00 28.73           H  
ATOM   1375  HD2 PHE A 351      38.909   6.656  15.266  1.00 27.43           H  
ATOM   1376  HE1 PHE A 351      36.628   3.465  18.263  1.00 29.46           H  
ATOM   1377  HE2 PHE A 351      40.132   5.668  17.172  1.00 29.55           H  
ATOM   1378  HZ  PHE A 351      38.991   4.067  18.674  1.00 29.91           H  
ATOM   1379  N   GLN A 352      36.117   7.940  11.541  1.00 17.79           N  
ATOM   1380  CA  GLN A 352      35.450   7.937  10.238  1.00 18.21           C  
ATOM   1381  C   GLN A 352      36.335   7.334   9.149  1.00 18.58           C  
ATOM   1382  O   GLN A 352      35.840   6.841   8.131  1.00 18.21           O  
ATOM   1383  CB  GLN A 352      35.048   9.361   9.841  1.00 17.27           C  
ATOM   1384  CG  GLN A 352      34.088  10.046  10.806  1.00 16.99           C  
ATOM   1385  CD  GLN A 352      32.664   9.514  10.725  1.00 17.28           C  
ATOM   1386  OE1 GLN A 352      32.341   8.679   9.875  1.00 18.67           O  
ATOM   1387  NE2 GLN A 352      31.799  10.013  11.606  1.00 17.98           N  
ATOM   1388  H   GLN A 352      36.266   8.814  12.024  1.00 17.79           H  
ATOM   1389  HA  GLN A 352      34.557   7.320  10.333  1.00 18.21           H  
ATOM   1390  HB2 GLN A 352      34.570   9.318   8.862  1.00 17.27           H  
ATOM   1391  HB3 GLN A 352      35.953   9.964   9.778  1.00 17.27           H  
ATOM   1392  HG2 GLN A 352      34.072  11.112  10.580  1.00 16.99           H  
ATOM   1393  HG3 GLN A 352      34.455   9.897  11.822  1.00 16.99           H  
ATOM   1394 HE21 GLN A 352      30.836   9.709  11.595  1.00 17.98           H  
ATOM   1395 HE22 GLN A 352      32.107  10.694  12.286  1.00 17.98           H  
ATOM   1396  N   ARG A 353      37.647   7.361   9.366  1.00 20.01           N  
ATOM   1397  CA  ARG A 353      38.585   6.815   8.387  1.00 19.56           C  
ATOM   1398  C   ARG A 353      38.412   5.312   8.168  1.00 20.34           C  
ATOM   1399  O   ARG A 353      38.868   4.765   7.160  1.00 19.73           O  
ATOM   1400  CB  ARG A 353      40.029   7.093   8.820  1.00 21.46           C  
ATOM   1401  CG  ARG A 353      40.414   6.466  10.151  1.00 23.08           C  
ATOM   1402  CD  ARG A 353      41.916   6.535  10.395  1.00 23.57           C  
ATOM   1403  NE  ARG A 353      42.278   5.953  11.682  1.00 27.07           N  
ATOM   1404  CZ  ARG A 353      42.497   6.653  12.792  1.00 27.37           C  
ATOM   1405  NH1 ARG A 353      42.402   7.978  12.781  1.00 26.35           N  
ATOM   1406  NH2 ARG A 353      42.796   6.027  13.923  1.00 28.48           N1+
ATOM   1407  H   ARG A 353      38.001   7.765  10.221  1.00 20.01           H  
ATOM   1408  HA  ARG A 353      38.367   7.315   7.444  1.00 19.56           H  
ATOM   1409  HB2 ARG A 353      40.160   8.172   8.901  1.00 21.46           H  
ATOM   1410  HB3 ARG A 353      40.698   6.703   8.053  1.00 21.46           H  
ATOM   1411  HG2 ARG A 353      40.105   5.420  10.152  1.00 23.08           H  
ATOM   1412  HG3 ARG A 353      39.901   6.997  10.953  1.00 23.08           H  
ATOM   1413  HD2 ARG A 353      42.229   7.579  10.379  1.00 23.57           H  
ATOM   1414  HD3 ARG A 353      42.429   5.990   9.603  1.00 23.57           H  
ATOM   1415  HE  ARG A 353      42.370   4.949  11.735  1.00 27.07           H  
ATOM   1416 HH11 ARG A 353      42.175   8.461  11.924  1.00 26.35           H  
ATOM   1417 HH12 ARG A 353      42.557   8.502  13.631  1.00 26.35           H  
ATOM   1418 HH21 ARG A 353      42.949   6.556  14.768  1.00 28.48           H  
ATOM   1419 HH22 ARG A 353      42.870   5.020  13.937  1.00 28.48           H  
ATOM   1420  N   TYR A 354      37.736   4.640   9.093  1.00 17.87           N  
ATOM   1421  CA  TYR A 354      37.562   3.199   8.968  1.00 18.23           C  
ATOM   1422  C   TYR A 354      36.534   2.735   7.943  1.00 18.12           C  
ATOM   1423  O   TYR A 354      36.561   1.578   7.527  1.00 16.93           O  
ATOM   1424  CB  TYR A 354      37.279   2.598  10.350  1.00 18.35           C  
ATOM   1425  CG  TYR A 354      38.486   2.731  11.255  1.00 17.60           C  
ATOM   1426  CD1 TYR A 354      38.404   3.386  12.480  1.00 19.00           C  
ATOM   1427  CD2 TYR A 354      39.730   2.239  10.851  1.00 19.90           C  
ATOM   1428  CE1 TYR A 354      39.536   3.553  13.284  1.00 20.64           C  
ATOM   1429  CE2 TYR A 354      40.861   2.399  11.637  1.00 20.74           C  
ATOM   1430  CZ  TYR A 354      40.759   3.057  12.850  1.00 21.36           C  
ATOM   1431  OH  TYR A 354      41.882   3.218  13.618  1.00 24.10           O  
ATOM   1432  H   TYR A 354      37.342   5.128   9.884  1.00 17.87           H  
ATOM   1433  HA  TYR A 354      38.503   2.827   8.566  1.00 18.23           H  
ATOM   1434  HB2 TYR A 354      37.033   1.542  10.236  1.00 18.35           H  
ATOM   1435  HB3 TYR A 354      36.436   3.122  10.801  1.00 18.35           H  
ATOM   1436  HD1 TYR A 354      37.453   3.772  12.815  1.00 19.00           H  
ATOM   1437  HD2 TYR A 354      39.812   1.722   9.906  1.00 19.90           H  
ATOM   1438  HE1 TYR A 354      39.460   4.062  14.233  1.00 20.64           H  
ATOM   1439  HE2 TYR A 354      41.814   2.014  11.305  1.00 20.74           H  
ATOM   1440  HH  TYR A 354      42.541   2.527  13.522  1.00 24.10           H  
ATOM   1441  N   TRP A 355      35.637   3.624   7.523  1.00 17.24           N  
ATOM   1442  CA  TRP A 355      34.643   3.247   6.518  1.00 17.60           C  
ATOM   1443  C   TRP A 355      35.384   2.893   5.228  1.00 18.48           C  
ATOM   1444  O   TRP A 355      36.379   3.535   4.884  1.00 17.93           O  
ATOM   1445  CB  TRP A 355      33.686   4.413   6.223  1.00 15.61           C  
ATOM   1446  CG  TRP A 355      32.778   4.802   7.351  1.00 15.21           C  
ATOM   1447  CD1 TRP A 355      32.807   5.968   8.060  1.00 15.37           C  
ATOM   1448  CD2 TRP A 355      31.685   4.036   7.881  1.00 15.20           C  
ATOM   1449  NE1 TRP A 355      31.799   5.980   8.997  1.00 18.02           N  
ATOM   1450  CE2 TRP A 355      31.097   4.805   8.910  1.00 17.16           C  
ATOM   1451  CE3 TRP A 355      31.151   2.773   7.589  1.00 16.36           C  
ATOM   1452  CZ2 TRP A 355      29.995   4.354   9.651  1.00 17.82           C  
ATOM   1453  CZ3 TRP A 355      30.056   2.323   8.322  1.00 18.09           C  
ATOM   1454  CH2 TRP A 355      29.490   3.115   9.343  1.00 19.19           C  
ATOM   1455  H   TRP A 355      35.642   4.561   7.899  1.00 17.24           H  
ATOM   1456  HA  TRP A 355      34.060   2.405   6.893  1.00 17.60           H  
ATOM   1457  HB2 TRP A 355      33.066   4.132   5.373  1.00 15.61           H  
ATOM   1458  HB3 TRP A 355      34.288   5.284   5.961  1.00 15.61           H  
ATOM   1459  HD1 TRP A 355      33.518   6.766   7.908  1.00 15.37           H  
ATOM   1460  HE1 TRP A 355      31.607   6.732   9.644  1.00 18.02           H  
ATOM   1461  HE3 TRP A 355      31.581   2.161   6.810  1.00 16.36           H  
ATOM   1462  HZ2 TRP A 355      29.560   4.958  10.434  1.00 17.82           H  
ATOM   1463  HZ3 TRP A 355      29.633   1.353   8.105  1.00 18.09           H  
ATOM   1464  HH2 TRP A 355      28.642   2.738   9.896  1.00 19.19           H  
ATOM   1465  N   ASN A 356      34.922   1.868   4.518  1.00 18.02           N  
ATOM   1466  CA  ASN A 356      35.567   1.512   3.259  1.00 19.01           C  
ATOM   1467  C   ASN A 356      35.285   2.649   2.278  1.00 17.63           C  
ATOM   1468  O   ASN A 356      34.364   3.438   2.487  1.00 16.50           O  
ATOM   1469  CB  ASN A 356      34.996   0.210   2.692  1.00 17.29           C  
ATOM   1470  CG  ASN A 356      35.349  -1.004   3.533  1.00 18.97           C  
ATOM   1471  OD1 ASN A 356      36.386  -1.039   4.195  1.00 20.25           O  
ATOM   1472  ND2 ASN A 356      34.492  -2.017   3.493  1.00 19.95           N  
ATOM   1473  H   ASN A 356      34.128   1.339   4.849  1.00 18.02           H  
ATOM   1474  HA  ASN A 356      36.635   1.366   3.417  1.00 19.01           H  
ATOM   1475  HB2 ASN A 356      35.392   0.064   1.687  1.00 17.29           H  
ATOM   1476  HB3 ASN A 356      33.910   0.297   2.646  1.00 17.29           H  
ATOM   1477 HD21 ASN A 356      34.680  -2.859   4.018  1.00 19.95           H  
ATOM   1478 HD22 ASN A 356      33.651  -1.945   2.937  1.00 19.95           H  
ATOM   1479  N  ASER A 357      36.076   2.723   1.213  1.00 17.22           N  
ATOM   1480  CA ASER A 357      35.890   3.758   0.202  1.00 17.51           C  
ATOM   1481  C  ASER A 357      34.453   3.711  -0.319  1.00 17.37           C  
ATOM   1482  O  ASER A 357      33.917   2.636  -0.589  1.00 18.93           O  
ATOM   1483  CB ASER A 357      36.867   3.541  -0.963  1.00 16.39           C  
ATOM   1484  OG ASER A 357      38.212   3.519  -0.515  1.00 15.11           O  
ATOM   1485  H   SER A 357      36.820   2.051   1.101  1.00 17.22           H  
ATOM   1486  HA  SER A 357      36.084   4.732   0.650  1.00 17.51           H  
ATOM   1487  HB2 SER A 357      36.746   4.351  -1.682  1.00 16.39           H  
ATOM   1488  HB3 SER A 357      36.639   2.590  -1.445  1.00 16.39           H  
ATOM   1489  HG  SER A 357      38.772   3.386  -1.283  1.00 15.11           H  
ATOM   1490  N   GLY A 358      33.825   4.877  -0.452  1.00 18.46           N  
ATOM   1491  CA  GLY A 358      32.461   4.925  -0.945  1.00 17.77           C  
ATOM   1492  C   GLY A 358      31.397   4.644   0.109  1.00 19.14           C  
ATOM   1493  O   GLY A 358      30.205   4.647  -0.196  1.00 19.59           O  
ATOM   1494  H   GLY A 358      34.302   5.733  -0.207  1.00 18.46           H  
ATOM   1495  HA2 GLY A 358      32.359   4.183  -1.736  1.00 17.77           H  
ATOM   1496  HA3 GLY A 358      32.282   5.919  -1.353  1.00 17.77           H  
ATOM   1497  N   GLU A 359      31.819   4.404   1.344  1.00 17.56           N  
ATOM   1498  CA  GLU A 359      30.882   4.126   2.435  1.00 17.07           C  
ATOM   1499  C   GLU A 359      30.986   5.237   3.478  1.00 17.66           C  
ATOM   1500  O   GLU A 359      32.018   5.894   3.580  1.00 18.41           O  
ATOM   1501  CB  GLU A 359      31.220   2.791   3.104  1.00 16.78           C  
ATOM   1502  CG  GLU A 359      31.295   1.578   2.178  1.00 16.47           C  
ATOM   1503  CD  GLU A 359      29.975   1.238   1.508  1.00 17.37           C  
ATOM   1504  OE1 GLU A 359      28.922   1.732   1.960  1.00 17.25           O  
ATOM   1505  OE2 GLU A 359      29.996   0.454   0.531  1.00 17.36           O1-
ATOM   1506  H   GLU A 359      32.810   4.413   1.537  1.00 17.56           H  
ATOM   1507  HA  GLU A 359      29.873   4.076   2.027  1.00 17.07           H  
ATOM   1508  HB2 GLU A 359      30.456   2.590   3.856  1.00 16.78           H  
ATOM   1509  HB3 GLU A 359      32.190   2.898   3.591  1.00 16.78           H  
ATOM   1510  HG2 GLU A 359      31.614   0.716   2.763  1.00 16.47           H  
ATOM   1511  HG3 GLU A 359      32.031   1.784   1.400  1.00 16.47           H  
ATOM   1512  N   PRO A 360      29.916   5.467   4.261  1.00 17.66           N  
ATOM   1513  CA  PRO A 360      28.634   4.748   4.208  1.00 16.98           C  
ATOM   1514  C   PRO A 360      27.784   5.317   3.082  1.00 17.07           C  
ATOM   1515  O   PRO A 360      27.737   6.532   2.895  1.00 17.55           O  
ATOM   1516  CB  PRO A 360      28.038   5.004   5.590  1.00 16.45           C  
ATOM   1517  CG  PRO A 360      28.538   6.360   5.914  1.00 18.09           C  
ATOM   1518  CD  PRO A 360      29.985   6.319   5.460  1.00 15.89           C  
ATOM   1519  HA  PRO A 360      28.715   3.682   4.000  1.00 16.98           H  
ATOM   1520  HB2 PRO A 360      28.394   4.271   6.314  1.00 16.45           H  
ATOM   1521  HB3 PRO A 360      26.949   4.984   5.559  1.00 16.45           H  
ATOM   1522  HG2 PRO A 360      28.470   6.556   6.984  1.00 18.09           H  
ATOM   1523  HG3 PRO A 360      27.981   7.122   5.370  1.00 18.09           H  
ATOM   1524  HD2 PRO A 360      30.350   7.316   5.214  1.00 15.89           H  
ATOM   1525  HD3 PRO A 360      30.625   5.874   6.222  1.00 15.89           H  
ATOM   1526  N   ASN A 361      27.124   4.443   2.329  1.00 16.37           N  
ATOM   1527  CA  ASN A 361      26.311   4.886   1.202  1.00 17.92           C  
ATOM   1528  C   ASN A 361      24.805   4.776   1.414  1.00 18.11           C  
ATOM   1529  O   ASN A 361      24.031   5.076   0.508  1.00 17.43           O  
ATOM   1530  CB  ASN A 361      26.712   4.110  -0.057  1.00 17.43           C  
ATOM   1531  CG  ASN A 361      26.468   2.614   0.072  1.00 17.77           C  
ATOM   1532  OD1 ASN A 361      26.089   2.120   1.135  1.00 18.84           O  
ATOM   1533  ND2 ASN A 361      26.687   1.884  -1.016  1.00 19.20           N  
ATOM   1534  H   ASN A 361      27.184   3.457   2.541  1.00 16.37           H  
ATOM   1535  HA  ASN A 361      26.515   5.952   1.094  1.00 17.92           H  
ATOM   1536  HB2 ASN A 361      27.773   4.275  -0.245  1.00 17.43           H  
ATOM   1537  HB3 ASN A 361      26.131   4.487  -0.899  1.00 17.43           H  
ATOM   1538 HD21 ASN A 361      26.545   0.884  -0.991  1.00 19.20           H  
ATOM   1539 HD22 ASN A 361      26.997   2.328  -1.868  1.00 19.20           H  
ATOM   1540  N   ASN A 362      24.397   4.340   2.604  1.00 18.39           N  
ATOM   1541  CA  ASN A 362      22.981   4.189   2.947  1.00 19.34           C  
ATOM   1542  C   ASN A 362      22.167   3.558   1.813  1.00 19.17           C  
ATOM   1543  O   ASN A 362      21.041   3.978   1.535  1.00 20.00           O  
ATOM   1544  CB  ASN A 362      22.389   5.552   3.312  1.00 18.58           C  
ATOM   1545  CG  ASN A 362      21.130   5.434   4.143  1.00 19.00           C  
ATOM   1546  OD1 ASN A 362      21.102   4.721   5.149  1.00 16.94           O  
ATOM   1547  ND2 ASN A 362      20.078   6.141   3.732  1.00 18.89           N  
ATOM   1548  H   ASN A 362      25.093   4.105   3.299  1.00 18.39           H  
ATOM   1549  HA  ASN A 362      22.925   3.515   3.801  1.00 19.34           H  
ATOM   1550  HB2 ASN A 362      22.153   6.089   2.393  1.00 18.58           H  
ATOM   1551  HB3 ASN A 362      23.131   6.114   3.880  1.00 18.58           H  
ATOM   1552 HD21 ASN A 362      20.147   6.712   2.901  1.00 18.89           H  
ATOM   1553 HD22 ASN A 362      19.214   6.108   4.252  1.00 18.89           H  
ATOM   1554  N   SER A 363      22.739   2.542   1.175  1.00 18.11           N  
ATOM   1555  CA  SER A 363      22.082   1.857   0.058  1.00 18.67           C  
ATOM   1556  C   SER A 363      20.787   1.164   0.470  1.00 16.74           C  
ATOM   1557  O   SER A 363      20.811   0.117   1.120  1.00 16.55           O  
ATOM   1558  CB  SER A 363      23.034   0.828  -0.563  1.00 20.59           C  
ATOM   1559  OG  SER A 363      22.512   0.338  -1.793  1.00 23.24           O  
ATOM   1560  H   SER A 363      23.653   2.231   1.470  1.00 18.11           H  
ATOM   1561  HA  SER A 363      21.827   2.624  -0.673  1.00 18.67           H  
ATOM   1562  HB2 SER A 363      23.159  -0.006   0.128  1.00 20.59           H  
ATOM   1563  HB3 SER A 363      24.000   1.298  -0.746  1.00 20.59           H  
ATOM   1564  HG  SER A 363      23.138  -0.302  -2.140  1.00 23.24           H  
ATOM   1565  N   GLY A 364      19.658   1.749   0.083  1.00 17.94           N  
ATOM   1566  CA  GLY A 364      18.370   1.170   0.431  1.00 19.85           C  
ATOM   1567  C   GLY A 364      18.081   1.313   1.916  1.00 19.41           C  
ATOM   1568  O   GLY A 364      17.285   0.559   2.484  1.00 19.31           O  
ATOM   1569  H   GLY A 364      19.694   2.602  -0.458  1.00 17.94           H  
ATOM   1570  HA2 GLY A 364      18.376   0.111   0.171  1.00 19.85           H  
ATOM   1571  HA3 GLY A 364      17.588   1.679  -0.132  1.00 19.85           H  
ATOM   1572  N   ASN A 365      18.741   2.293   2.528  1.00 18.35           N  
ATOM   1573  CA  ASN A 365      18.625   2.609   3.949  1.00 19.61           C  
ATOM   1574  C   ASN A 365      19.355   1.604   4.828  1.00 20.11           C  
ATOM   1575  O   ASN A 365      18.774   0.628   5.317  1.00 19.34           O  
ATOM   1576  CB  ASN A 365      17.156   2.722   4.378  1.00 19.59           C  
ATOM   1577  CG  ASN A 365      17.000   3.453   5.703  1.00 22.91           C  
ATOM   1578  OD1 ASN A 365      17.611   4.502   5.918  1.00 20.43           O  
ATOM   1579  ND2 ASN A 365      16.181   2.907   6.591  1.00 24.98           N  
ATOM   1580  H   ASN A 365      19.364   2.859   1.971  1.00 18.35           H  
ATOM   1581  HA  ASN A 365      19.104   3.578   4.090  1.00 19.61           H  
ATOM   1582  HB2 ASN A 365      16.743   1.719   4.480  1.00 19.59           H  
ATOM   1583  HB3 ASN A 365      16.607   3.266   3.609  1.00 19.59           H  
ATOM   1584 HD21 ASN A 365      15.701   2.046   6.372  1.00 24.98           H  
ATOM   1585 HD22 ASN A 365      16.038   3.351   7.486  1.00 24.98           H  
ATOM   1586  N   GLU A 366      20.647   1.856   5.015  1.00 18.61           N  
ATOM   1587  CA  GLU A 366      21.499   0.994   5.825  1.00 17.28           C  
ATOM   1588  C   GLU A 366      21.894   1.804   7.051  1.00 17.24           C  
ATOM   1589  O   GLU A 366      22.608   2.803   6.935  1.00 16.50           O  
ATOM   1590  CB  GLU A 366      22.733   0.586   5.009  1.00 18.79           C  
ATOM   1591  CG  GLU A 366      22.371  -0.076   3.677  1.00 18.79           C  
ATOM   1592  CD  GLU A 366      23.582  -0.460   2.836  1.00 18.90           C  
ATOM   1593  OE1 GLU A 366      24.400   0.428   2.524  1.00 17.23           O  
ATOM   1594  OE2 GLU A 366      23.712  -1.651   2.481  1.00 18.35           O1-
ATOM   1595  H   GLU A 366      21.052   2.673   4.580  1.00 18.61           H  
ATOM   1596  HA  GLU A 366      20.988   0.080   6.125  1.00 17.28           H  
ATOM   1597  HB2 GLU A 366      23.323  -0.117   5.598  1.00 18.79           H  
ATOM   1598  HB3 GLU A 366      23.326   1.477   4.806  1.00 18.79           H  
ATOM   1599  HG2 GLU A 366      21.758   0.619   3.103  1.00 18.79           H  
ATOM   1600  HG3 GLU A 366      21.797  -0.979   3.886  1.00 18.79           H  
ATOM   1601  N   ASP A 367      21.423   1.373   8.221  1.00 17.59           N  
ATOM   1602  CA  ASP A 367      21.701   2.099   9.459  1.00 17.70           C  
ATOM   1603  C   ASP A 367      22.497   1.350  10.516  1.00 17.15           C  
ATOM   1604  O   ASP A 367      22.586   1.793  11.663  1.00 17.12           O  
ATOM   1605  CB  ASP A 367      20.387   2.600  10.074  1.00 18.69           C  
ATOM   1606  CG  ASP A 367      19.637   3.561   9.163  1.00 18.99           C  
ATOM   1607  OD1 ASP A 367      20.252   4.119   8.228  1.00 19.19           O  
ATOM   1608  OD2 ASP A 367      18.426   3.777   9.390  1.00 18.90           O1-
ATOM   1609  H   ASP A 367      20.865   0.532   8.253  1.00 17.59           H  
ATOM   1610  HA  ASP A 367      22.350   2.920   9.149  1.00 17.70           H  
ATOM   1611  HB2 ASP A 367      20.613   3.112  11.009  1.00 18.69           H  
ATOM   1612  HB3 ASP A 367      19.748   1.741  10.276  1.00 18.69           H  
ATOM   1613  N   CYS A 368      23.090   0.230  10.135  1.00 15.90           N  
ATOM   1614  CA  CYS A 368      23.871  -0.562  11.065  1.00 16.34           C  
ATOM   1615  C   CYS A 368      25.239  -0.851  10.453  1.00 15.59           C  
ATOM   1616  O   CYS A 368      25.349  -1.086   9.250  1.00 15.66           O  
ATOM   1617  CB  CYS A 368      23.092  -1.846  11.404  1.00 15.27           C  
ATOM   1618  SG  CYS A 368      21.598  -1.476  12.401  1.00 19.48           S  
ATOM   1619  H   CYS A 368      22.997  -0.079   9.179  1.00 15.90           H  
ATOM   1620  HA  CYS A 368      24.038  -0.021  11.997  1.00 16.34           H  
ATOM   1621  HB2 CYS A 368      23.739  -2.516  11.970  1.00 15.27           H  
ATOM   1622  HB3 CYS A 368      22.788  -2.332  10.477  1.00 15.27           H  
ATOM   1623  N   ALA A 369      26.284  -0.817  11.275  1.00 16.63           N  
ATOM   1624  CA  ALA A 369      27.646  -1.044  10.784  1.00 16.66           C  
ATOM   1625  C   ALA A 369      28.170  -2.474  10.904  1.00 15.96           C  
ATOM   1626  O   ALA A 369      27.962  -3.149  11.917  1.00 15.95           O  
ATOM   1627  CB  ALA A 369      28.611  -0.086  11.479  1.00 16.18           C  
ATOM   1628  H   ALA A 369      26.136  -0.630  12.258  1.00 16.63           H  
ATOM   1629  HA  ALA A 369      27.590  -0.854   9.712  1.00 16.66           H  
ATOM   1630  HB1 ALA A 369      28.275   0.940  11.329  1.00 16.18           H  
ATOM   1631  HB2 ALA A 369      28.638  -0.308  12.546  1.00 16.18           H  
ATOM   1632  HB3 ALA A 369      29.609  -0.206  11.058  1.00 16.18           H  
ATOM   1633  N   GLU A 370      28.866  -2.922   9.864  1.00 15.57           N  
ATOM   1634  CA  GLU A 370      29.444  -4.263   9.838  1.00 16.70           C  
ATOM   1635  C   GLU A 370      30.925  -4.182   9.460  1.00 17.24           C  
ATOM   1636  O   GLU A 370      31.360  -3.235   8.794  1.00 14.92           O  
ATOM   1637  CB  GLU A 370      28.733  -5.139   8.793  1.00 17.01           C  
ATOM   1638  CG  GLU A 370      29.161  -4.820   7.349  1.00 18.81           C  
ATOM   1639  CD  GLU A 370      28.431  -5.630   6.281  1.00 19.50           C  
ATOM   1640  OE1 GLU A 370      28.771  -5.471   5.089  1.00 20.02           O  
ATOM   1641  OE2 GLU A 370      27.516  -6.412   6.621  1.00 20.63           O1-
ATOM   1642  H   GLU A 370      29.001  -2.316   9.067  1.00 15.57           H  
ATOM   1643  HA  GLU A 370      29.324  -4.700  10.829  1.00 16.70           H  
ATOM   1644  HB2 GLU A 370      27.659  -4.980   8.880  1.00 17.01           H  
ATOM   1645  HB3 GLU A 370      28.964  -6.183   9.001  1.00 17.01           H  
ATOM   1646  HG2 GLU A 370      30.229  -5.018   7.257  1.00 18.81           H  
ATOM   1647  HG3 GLU A 370      28.972  -3.762   7.163  1.00 18.81           H  
ATOM   1648  N   PHE A 371      31.703  -5.166   9.901  1.00 17.96           N  
ATOM   1649  CA  PHE A 371      33.107  -5.222   9.528  1.00 18.20           C  
ATOM   1650  C   PHE A 371      33.032  -5.849   8.146  1.00 18.74           C  
ATOM   1651  O   PHE A 371      32.330  -6.846   7.955  1.00 18.61           O  
ATOM   1652  CB  PHE A 371      33.910  -6.137  10.458  1.00 19.57           C  
ATOM   1653  CG  PHE A 371      34.096  -5.589  11.841  1.00 19.16           C  
ATOM   1654  CD1 PHE A 371      33.161  -5.849  12.840  1.00 19.85           C  
ATOM   1655  CD2 PHE A 371      35.207  -4.803  12.146  1.00 21.05           C  
ATOM   1656  CE1 PHE A 371      33.329  -5.336  14.128  1.00 21.41           C  
ATOM   1657  CE2 PHE A 371      35.385  -4.286  13.431  1.00 20.52           C  
ATOM   1658  CZ  PHE A 371      34.442  -4.555  14.425  1.00 22.02           C  
ATOM   1659  H   PHE A 371      31.315  -5.881  10.501  1.00 17.96           H  
ATOM   1660  HA  PHE A 371      33.598  -4.250   9.574  1.00 18.20           H  
ATOM   1661  HB2 PHE A 371      34.894  -6.295  10.017  1.00 19.57           H  
ATOM   1662  HB3 PHE A 371      33.389  -7.091  10.534  1.00 19.57           H  
ATOM   1663  HD1 PHE A 371      32.295  -6.455  12.616  1.00 19.85           H  
ATOM   1664  HD2 PHE A 371      35.939  -4.592  11.380  1.00 21.05           H  
ATOM   1665  HE1 PHE A 371      32.597  -5.546  14.892  1.00 21.41           H  
ATOM   1666  HE2 PHE A 371      36.250  -3.680  13.656  1.00 20.52           H  
ATOM   1667  HZ  PHE A 371      34.574  -4.158  15.420  1.00 22.02           H  
ATOM   1668  N   SER A 372      33.726  -5.260   7.180  1.00 20.77           N  
ATOM   1669  CA  SER A 372      33.707  -5.768   5.817  1.00 21.53           C  
ATOM   1670  C   SER A 372      35.061  -5.600   5.147  1.00 23.39           C  
ATOM   1671  O   SER A 372      35.498  -4.480   4.875  1.00 22.15           O  
ATOM   1672  CB  SER A 372      32.637  -5.037   5.007  1.00 24.31           C  
ATOM   1673  OG  SER A 372      32.639  -5.457   3.654  1.00 26.23           O  
ATOM   1674  H   SER A 372      34.279  -4.443   7.396  1.00 20.77           H  
ATOM   1675  HA  SER A 372      33.475  -6.833   5.856  1.00 21.53           H  
ATOM   1676  HB2 SER A 372      32.832  -3.966   5.047  1.00 24.31           H  
ATOM   1677  HB3 SER A 372      31.658  -5.245   5.442  1.00 24.31           H  
ATOM   1678  HG  SER A 372      31.954  -4.964   3.196  1.00 26.23           H  
ATOM   1679  N   GLY A 373      35.723  -6.719   4.874  1.00 24.71           N  
ATOM   1680  CA  GLY A 373      37.025  -6.658   4.237  1.00 25.38           C  
ATOM   1681  C   GLY A 373      38.044  -5.939   5.098  1.00 24.54           C  
ATOM   1682  O   GLY A 373      38.269  -6.315   6.249  1.00 24.83           O  
ATOM   1683  H   GLY A 373      35.319  -7.614   5.109  1.00 24.71           H  
ATOM   1684  HA2 GLY A 373      36.929  -6.129   3.289  1.00 25.38           H  
ATOM   1685  HA3 GLY A 373      37.374  -7.675   4.053  1.00 25.38           H  
ATOM   1686  N   SER A 374      38.653  -4.888   4.557  1.00 24.05           N  
ATOM   1687  CA  SER A 374      39.665  -4.152   5.302  1.00 23.93           C  
ATOM   1688  C   SER A 374      39.123  -3.005   6.149  1.00 23.69           C  
ATOM   1689  O   SER A 374      39.883  -2.338   6.846  1.00 24.82           O  
ATOM   1690  CB  SER A 374      40.745  -3.620   4.349  1.00 25.59           C  
ATOM   1691  OG  SER A 374      40.243  -2.598   3.505  1.00 27.15           O  
ATOM   1692  H   SER A 374      38.411  -4.597   3.621  1.00 24.05           H  
ATOM   1693  HA  SER A 374      40.086  -4.872   6.003  1.00 23.93           H  
ATOM   1694  HB2 SER A 374      41.107  -4.443   3.730  1.00 25.59           H  
ATOM   1695  HB3 SER A 374      41.570  -3.219   4.937  1.00 25.59           H  
ATOM   1696  HG  SER A 374      40.961  -2.314   2.934  1.00 27.15           H  
ATOM   1697  N   GLY A 375      37.813  -2.777   6.101  1.00 23.64           N  
ATOM   1698  CA  GLY A 375      37.247  -1.696   6.887  1.00 21.78           C  
ATOM   1699  C   GLY A 375      35.808  -1.926   7.302  1.00 21.25           C  
ATOM   1700  O   GLY A 375      35.412  -3.059   7.579  1.00 21.77           O  
ATOM   1701  H   GLY A 375      37.218  -3.351   5.522  1.00 23.64           H  
ATOM   1702  HA2 GLY A 375      37.291  -0.781   6.296  1.00 21.78           H  
ATOM   1703  HA3 GLY A 375      37.848  -1.575   7.789  1.00 21.78           H  
ATOM   1704  N   TRP A 376      35.016  -0.858   7.337  1.00 20.31           N  
ATOM   1705  CA  TRP A 376      33.612  -0.965   7.732  1.00 20.04           C  
ATOM   1706  C   TRP A 376      32.645  -0.634   6.606  1.00 21.19           C  
ATOM   1707  O   TRP A 376      32.963   0.144   5.703  1.00 20.85           O  
ATOM   1708  CB  TRP A 376      33.272  -0.006   8.873  1.00 18.14           C  
ATOM   1709  CG  TRP A 376      34.140  -0.040  10.080  1.00 15.27           C  
ATOM   1710  CD1 TRP A 376      35.015  -1.018  10.453  1.00 15.55           C  
ATOM   1711  CD2 TRP A 376      34.164   0.941  11.117  1.00 16.72           C  
ATOM   1712  NE1 TRP A 376      35.581  -0.704  11.666  1.00 16.40           N  
ATOM   1713  CE2 TRP A 376      35.075   0.493  12.097  1.00 15.30           C  
ATOM   1714  CE3 TRP A 376      33.498   2.158  11.318  1.00 16.58           C  
ATOM   1715  CZ2 TRP A 376      35.337   1.219  13.261  1.00 16.67           C  
ATOM   1716  CZ3 TRP A 376      33.761   2.883  12.480  1.00 18.03           C  
ATOM   1717  CH2 TRP A 376      34.673   2.408  13.433  1.00 17.34           C  
ATOM   1718  H   TRP A 376      35.392   0.046   7.085  1.00 20.31           H  
ATOM   1719  HA  TRP A 376      33.497  -2.008   8.031  1.00 20.04           H  
ATOM   1720  HB2 TRP A 376      32.256  -0.229   9.196  1.00 18.14           H  
ATOM   1721  HB3 TRP A 376      33.312   1.006   8.472  1.00 18.14           H  
ATOM   1722  HD1 TRP A 376      35.231  -1.908   9.880  1.00 15.55           H  
ATOM   1723  HE1 TRP A 376      36.260  -1.266  12.159  1.00 16.40           H  
ATOM   1724  HE3 TRP A 376      32.794   2.527  10.585  1.00 16.58           H  
ATOM   1725  HZ2 TRP A 376      36.038   0.858  13.999  1.00 16.67           H  
ATOM   1726  HZ3 TRP A 376      33.255   3.822  12.649  1.00 18.03           H  
ATOM   1727  HH2 TRP A 376      34.858   2.991  14.323  1.00 17.34           H  
ATOM   1728  N   ASN A 377      31.446  -1.203   6.699  1.00 18.85           N  
ATOM   1729  CA  ASN A 377      30.389  -0.950   5.737  1.00 16.78           C  
ATOM   1730  C   ASN A 377      29.055  -0.844   6.459  1.00 16.64           C  
ATOM   1731  O   ASN A 377      28.823  -1.532   7.459  1.00 17.05           O  
ATOM   1732  CB  ASN A 377      30.298  -2.081   4.707  1.00 15.87           C  
ATOM   1733  CG  ASN A 377      29.095  -1.934   3.790  1.00 15.19           C  
ATOM   1734  OD1 ASN A 377      28.917  -0.900   3.153  1.00 15.71           O  
ATOM   1735  ND2 ASN A 377      28.261  -2.972   3.722  1.00 15.20           N  
ATOM   1736  H   ASN A 377      31.266  -1.834   7.468  1.00 18.85           H  
ATOM   1737  HA  ASN A 377      30.620  -0.018   5.222  1.00 16.78           H  
ATOM   1738  HB2 ASN A 377      30.221  -3.032   5.236  1.00 15.87           H  
ATOM   1739  HB3 ASN A 377      31.203  -2.076   4.100  1.00 15.87           H  
ATOM   1740 HD21 ASN A 377      27.446  -2.927   3.128  1.00 15.20           H  
ATOM   1741 HD22 ASN A 377      28.445  -3.805   4.264  1.00 15.20           H  
ATOM   1742  N   ASP A 378      28.183   0.031   5.969  1.00 14.79           N  
ATOM   1743  CA  ASP A 378      26.855   0.158   6.555  1.00 14.47           C  
ATOM   1744  C   ASP A 378      25.971  -0.791   5.753  1.00 14.52           C  
ATOM   1745  O   ASP A 378      26.045  -0.823   4.523  1.00 14.16           O  
ATOM   1746  CB  ASP A 378      26.342   1.608   6.469  1.00 15.30           C  
ATOM   1747  CG  ASP A 378      26.295   2.151   5.047  1.00 16.82           C  
ATOM   1748  OD1 ASP A 378      27.161   1.787   4.225  1.00 17.88           O  
ATOM   1749  OD2 ASP A 378      25.398   2.976   4.759  1.00 17.57           O1-
ATOM   1750  H   ASP A 378      28.443   0.613   5.186  1.00 14.79           H  
ATOM   1751  HA  ASP A 378      26.857  -0.093   7.616  1.00 14.47           H  
ATOM   1752  HB2 ASP A 378      27.001   2.244   7.060  1.00 15.30           H  
ATOM   1753  HB3 ASP A 378      25.335   1.643   6.885  1.00 15.30           H  
ATOM   1754  N   ASN A 379      25.171  -1.591   6.449  1.00 15.54           N  
ATOM   1755  CA  ASN A 379      24.283  -2.547   5.788  1.00 15.55           C  
ATOM   1756  C   ASN A 379      22.894  -2.416   6.407  1.00 16.88           C  
ATOM   1757  O   ASN A 379      22.726  -1.739   7.429  1.00 15.19           O  
ATOM   1758  CB  ASN A 379      24.812  -3.973   5.990  1.00 16.47           C  
ATOM   1759  CG  ASN A 379      24.417  -4.914   4.854  1.00 18.43           C  
ATOM   1760  OD1 ASN A 379      23.414  -4.695   4.174  1.00 20.68           O  
ATOM   1761  ND2 ASN A 379      25.198  -5.973   4.660  1.00 19.95           N  
ATOM   1762  H   ASN A 379      25.175  -1.536   7.458  1.00 15.54           H  
ATOM   1763  HA  ASN A 379      24.240  -2.341   4.719  1.00 15.55           H  
ATOM   1764  HB2 ASN A 379      24.409  -4.366   6.924  1.00 16.47           H  
ATOM   1765  HB3 ASN A 379      25.899  -3.938   6.051  1.00 16.47           H  
ATOM   1766 HD21 ASN A 379      24.979  -6.636   3.929  1.00 19.95           H  
ATOM   1767 HD22 ASN A 379      26.011  -6.115   5.241  1.00 19.95           H  
ATOM   1768  N   ARG A 380      21.892  -3.044   5.795  1.00 15.71           N  
ATOM   1769  CA  ARG A 380      20.535  -2.975   6.338  1.00 17.53           C  
ATOM   1770  C   ARG A 380      20.484  -3.735   7.660  1.00 15.91           C  
ATOM   1771  O   ARG A 380      20.983  -4.853   7.764  1.00 17.47           O  
ATOM   1772  CB  ARG A 380      19.518  -3.556   5.349  1.00 19.93           C  
ATOM   1773  CG  ARG A 380      19.134  -2.590   4.234  1.00 23.52           C  
ATOM   1774  CD  ARG A 380      18.055  -3.174   3.324  1.00 26.99           C  
ATOM   1775  NE  ARG A 380      16.827  -3.510   4.050  1.00 32.47           N  
ATOM   1776  CZ  ARG A 380      16.040  -2.631   4.673  1.00 36.31           C  
ATOM   1777  NH1 ARG A 380      16.339  -1.336   4.674  1.00 33.51           N  
ATOM   1778  NH2 ARG A 380      14.948  -3.049   5.303  1.00 36.51           N1+
ATOM   1779  H   ARG A 380      22.070  -3.569   4.951  1.00 15.71           H  
ATOM   1780  HA  ARG A 380      20.276  -1.930   6.508  1.00 17.53           H  
ATOM   1781  HB2 ARG A 380      18.616  -3.825   5.899  1.00 19.93           H  
ATOM   1782  HB3 ARG A 380      19.948  -4.450   4.897  1.00 19.93           H  
ATOM   1783  HG2 ARG A 380      20.019  -2.371   3.636  1.00 23.52           H  
ATOM   1784  HG3 ARG A 380      18.759  -1.669   4.679  1.00 23.52           H  
ATOM   1785  HD2 ARG A 380      18.444  -4.078   2.857  1.00 26.99           H  
ATOM   1786  HD3 ARG A 380      17.815  -2.441   2.553  1.00 26.99           H  
ATOM   1787  HE  ARG A 380      16.555  -4.482   4.080  1.00 32.47           H  
ATOM   1788 HH11 ARG A 380      15.736  -0.680   5.151  1.00 33.51           H  
ATOM   1789 HH12 ARG A 380      17.167  -1.008   4.198  1.00 33.51           H  
ATOM   1790 HH21 ARG A 380      14.714  -4.032   5.307  1.00 36.51           H  
ATOM   1791 HH22 ARG A 380      14.353  -2.386   5.777  1.00 36.51           H  
ATOM   1792  N   CYS A 381      19.876  -3.121   8.666  1.00 16.83           N  
ATOM   1793  CA  CYS A 381      19.808  -3.721   9.988  1.00 18.15           C  
ATOM   1794  C   CYS A 381      19.049  -5.048  10.070  1.00 19.35           C  
ATOM   1795  O   CYS A 381      19.273  -5.828  10.991  1.00 18.94           O  
ATOM   1796  CB  CYS A 381      19.212  -2.722  10.973  1.00 17.64           C  
ATOM   1797  SG  CYS A 381      20.095  -1.126  11.082  1.00 20.37           S  
ATOM   1798  H   CYS A 381      19.453  -2.217   8.511  1.00 16.83           H  
ATOM   1799  HA  CYS A 381      20.837  -3.970  10.245  1.00 18.15           H  
ATOM   1800  HB2 CYS A 381      19.217  -3.180  11.963  1.00 17.64           H  
ATOM   1801  HB3 CYS A 381      18.185  -2.520  10.671  1.00 17.64           H  
ATOM   1802  N   ASP A 382      18.164  -5.307   9.110  1.00 21.03           N  
ATOM   1803  CA  ASP A 382      17.401  -6.552   9.122  1.00 23.37           C  
ATOM   1804  C   ASP A 382      18.129  -7.704   8.441  1.00 23.50           C  
ATOM   1805  O   ASP A 382      17.583  -8.798   8.305  1.00 26.43           O  
ATOM   1806  CB  ASP A 382      16.020  -6.354   8.484  1.00 24.96           C  
ATOM   1807  CG  ASP A 382      16.094  -5.826   7.059  1.00 29.44           C  
ATOM   1808  OD1 ASP A 382      17.208  -5.710   6.510  1.00 30.72           O  
ATOM   1809  OD2 ASP A 382      15.025  -5.528   6.483  1.00 31.07           O1-
ATOM   1810  H   ASP A 382      18.020  -4.638   8.368  1.00 21.03           H  
ATOM   1811  HA  ASP A 382      17.281  -6.825  10.171  1.00 23.37           H  
ATOM   1812  HB2 ASP A 382      15.457  -5.644   9.090  1.00 24.96           H  
ATOM   1813  HB3 ASP A 382      15.502  -7.313   8.473  1.00 24.96           H  
ATOM   1814  N   VAL A 383      19.366  -7.463   8.022  1.00 23.45           N  
ATOM   1815  CA  VAL A 383      20.167  -8.491   7.367  1.00 23.53           C  
ATOM   1816  C   VAL A 383      20.828  -9.390   8.419  1.00 23.32           C  
ATOM   1817  O   VAL A 383      21.224  -8.914   9.483  1.00 22.32           O  
ATOM   1818  CB  VAL A 383      21.260  -7.839   6.488  1.00 24.97           C  
ATOM   1819  CG1 VAL A 383      22.250  -8.885   6.003  1.00 25.51           C  
ATOM   1820  CG2 VAL A 383      20.611  -7.131   5.309  1.00 27.78           C  
ATOM   1821  H   VAL A 383      19.762  -6.544   8.161  1.00 23.45           H  
ATOM   1822  HA  VAL A 383      19.512  -9.091   6.735  1.00 23.53           H  
ATOM   1823  HB  VAL A 383      21.806  -7.109   7.085  1.00 24.97           H  
ATOM   1824 HG11 VAL A 383      22.713  -9.372   6.861  1.00 25.51           H  
ATOM   1825 HG12 VAL A 383      21.726  -9.629   5.401  1.00 25.51           H  
ATOM   1826 HG13 VAL A 383      23.018  -8.404   5.397  1.00 25.51           H  
ATOM   1827 HG21 VAL A 383      20.064  -7.856   4.706  1.00 27.78           H  
ATOM   1828 HG22 VAL A 383      19.924  -6.368   5.675  1.00 27.78           H  
ATOM   1829 HG23 VAL A 383      21.382  -6.661   4.698  1.00 27.78           H  
ATOM   1830  N   ASP A 384      20.932 -10.687   8.131  1.00 20.09           N  
ATOM   1831  CA  ASP A 384      21.565 -11.615   9.062  1.00 21.80           C  
ATOM   1832  C   ASP A 384      23.078 -11.593   8.874  1.00 20.85           C  
ATOM   1833  O   ASP A 384      23.579 -11.840   7.778  1.00 22.68           O  
ATOM   1834  CB  ASP A 384      21.054 -13.050   8.854  1.00 23.61           C  
ATOM   1835  CG  ASP A 384      19.605 -13.232   9.293  1.00 27.81           C  
ATOM   1836  OD1 ASP A 384      19.233 -12.715  10.367  1.00 26.30           O  
ATOM   1837  OD2 ASP A 384      18.837 -13.904   8.570  1.00 29.45           O1-
ATOM   1838  H   ASP A 384      20.566 -11.033   7.256  1.00 20.09           H  
ATOM   1839  HA  ASP A 384      21.311 -11.296  10.073  1.00 21.80           H  
ATOM   1840  HB2 ASP A 384      21.681 -13.730   9.432  1.00 23.61           H  
ATOM   1841  HB3 ASP A 384      21.131 -13.297   7.795  1.00 23.61           H  
ATOM   1842  N   ASN A 385      23.798 -11.282   9.945  1.00 19.02           N  
ATOM   1843  CA  ASN A 385      25.259 -11.238   9.929  1.00 17.04           C  
ATOM   1844  C   ASN A 385      25.773 -11.934  11.175  1.00 17.92           C  
ATOM   1845  O   ASN A 385      25.005 -12.206  12.104  1.00 17.60           O  
ATOM   1846  CB  ASN A 385      25.775  -9.793   9.986  1.00 19.37           C  
ATOM   1847  CG  ASN A 385      26.097  -9.219   8.627  1.00 19.77           C  
ATOM   1848  OD1 ASN A 385      26.278  -9.946   7.654  1.00 17.89           O  
ATOM   1849  ND2 ASN A 385      26.193  -7.891   8.560  1.00 18.58           N  
ATOM   1850  H   ASN A 385      23.316 -11.069  10.808  1.00 19.02           H  
ATOM   1851  HA  ASN A 385      25.603 -11.714   9.012  1.00 17.04           H  
ATOM   1852  HB2 ASN A 385      26.680  -9.772  10.593  1.00 19.37           H  
ATOM   1853  HB3 ASN A 385      25.010  -9.172  10.452  1.00 19.37           H  
ATOM   1854 HD21 ASN A 385      26.424  -7.445   7.683  1.00 18.58           H  
ATOM   1855 HD22 ASN A 385      26.036  -7.331   9.384  1.00 18.58           H  
ATOM   1856  N   TYR A 386      27.069 -12.230  11.193  1.00 16.78           N  
ATOM   1857  CA  TYR A 386      27.672 -12.809  12.383  1.00 16.80           C  
ATOM   1858  C   TYR A 386      27.816 -11.595  13.286  1.00 18.02           C  
ATOM   1859  O   TYR A 386      27.640 -10.463  12.824  1.00 14.31           O  
ATOM   1860  CB  TYR A 386      29.058 -13.382  12.085  1.00 17.49           C  
ATOM   1861  CG  TYR A 386      29.014 -14.516  11.101  1.00 17.18           C  
ATOM   1862  CD1 TYR A 386      29.094 -14.276   9.731  1.00 18.26           C  
ATOM   1863  CD2 TYR A 386      28.824 -15.825  11.536  1.00 15.99           C  
ATOM   1864  CE1 TYR A 386      28.982 -15.320   8.810  1.00 17.80           C  
ATOM   1865  CE2 TYR A 386      28.709 -16.873  10.626  1.00 16.35           C  
ATOM   1866  CZ  TYR A 386      28.786 -16.611   9.269  1.00 19.05           C  
ATOM   1867  OH  TYR A 386      28.648 -17.639   8.364  1.00 19.84           O  
ATOM   1868  H   TYR A 386      27.637 -12.051  10.378  1.00 16.78           H  
ATOM   1869  HA  TYR A 386      27.087 -13.629  12.800  1.00 16.80           H  
ATOM   1870  HB2 TYR A 386      29.493 -13.744  13.017  1.00 17.49           H  
ATOM   1871  HB3 TYR A 386      29.684 -12.588  11.677  1.00 17.49           H  
ATOM   1872  HD1 TYR A 386      29.243 -13.268   9.375  1.00 18.26           H  
ATOM   1873  HD2 TYR A 386      28.767 -16.031  12.594  1.00 15.99           H  
ATOM   1874  HE1 TYR A 386      29.048 -15.121   7.750  1.00 17.80           H  
ATOM   1875  HE2 TYR A 386      28.560 -17.884  10.977  1.00 16.35           H  
ATOM   1876  HH  TYR A 386      28.713 -17.380   7.443  1.00 19.84           H  
ATOM   1877  N   TRP A 387      28.129 -11.812  14.557  1.00 17.85           N  
ATOM   1878  CA  TRP A 387      28.283 -10.686  15.466  1.00 19.47           C  
ATOM   1879  C   TRP A 387      29.433 -10.891  16.440  1.00 18.36           C  
ATOM   1880  O   TRP A 387      29.944 -12.008  16.610  1.00 17.81           O  
ATOM   1881  CB  TRP A 387      26.967 -10.428  16.224  1.00 20.03           C  
ATOM   1882  CG  TRP A 387      26.618 -11.460  17.246  1.00 21.84           C  
ATOM   1883  CD1 TRP A 387      27.037 -11.506  18.548  1.00 22.15           C  
ATOM   1884  CD2 TRP A 387      25.798 -12.611  17.047  1.00 20.60           C  
ATOM   1885  NE1 TRP A 387      26.526 -12.618  19.170  1.00 21.79           N  
ATOM   1886  CE2 TRP A 387      25.761 -13.314  18.272  1.00 23.17           C  
ATOM   1887  CE3 TRP A 387      25.089 -13.120  15.953  1.00 22.20           C  
ATOM   1888  CZ2 TRP A 387      25.045 -14.502  18.432  1.00 22.80           C  
ATOM   1889  CZ3 TRP A 387      24.377 -14.302  16.115  1.00 21.15           C  
ATOM   1890  CH2 TRP A 387      24.362 -14.977  17.345  1.00 24.73           C  
ATOM   1891  H   TRP A 387      28.259 -12.755  14.893  1.00 17.85           H  
ATOM   1892  HA  TRP A 387      28.525  -9.810  14.865  1.00 19.47           H  
ATOM   1893  HB2 TRP A 387      26.158 -10.386  15.494  1.00 20.03           H  
ATOM   1894  HB3 TRP A 387      27.050  -9.465  16.729  1.00 20.03           H  
ATOM   1895  HD1 TRP A 387      27.677 -10.775  19.017  1.00 22.15           H  
ATOM   1896  HE1 TRP A 387      26.686 -12.880  20.132  1.00 21.79           H  
ATOM   1897  HE3 TRP A 387      25.095 -12.605  15.004  1.00 22.20           H  
ATOM   1898  HZ2 TRP A 387      25.029 -15.025  19.376  1.00 22.80           H  
ATOM   1899  HZ3 TRP A 387      23.826 -14.708  15.280  1.00 21.15           H  
ATOM   1900  HH2 TRP A 387      23.797 -15.894  17.436  1.00 24.73           H  
ATOM   1901  N   ILE A 388      29.852  -9.795  17.064  1.00 16.50           N  
ATOM   1902  CA  ILE A 388      30.944  -9.835  18.015  1.00 17.88           C  
ATOM   1903  C   ILE A 388      30.568  -9.161  19.327  1.00 17.32           C  
ATOM   1904  O   ILE A 388      30.150  -8.003  19.341  1.00 16.70           O  
ATOM   1905  CB  ILE A 388      32.189  -9.137  17.441  1.00 17.83           C  
ATOM   1906  CG1 ILE A 388      32.589  -9.815  16.122  1.00 19.17           C  
ATOM   1907  CG2 ILE A 388      33.327  -9.189  18.457  1.00 17.29           C  
ATOM   1908  CD1 ILE A 388      33.758  -9.168  15.422  1.00 18.37           C  
ATOM   1909  H   ILE A 388      29.397  -8.914  16.871  1.00 16.50           H  
ATOM   1910  HA  ILE A 388      31.163 -10.886  18.207  1.00 17.88           H  
ATOM   1911  HB  ILE A 388      31.966  -8.090  17.238  1.00 17.83           H  
ATOM   1912 HG12 ILE A 388      31.731  -9.787  15.451  1.00 19.17           H  
ATOM   1913 HG13 ILE A 388      32.849 -10.851  16.336  1.00 19.17           H  
ATOM   1914 HG21 ILE A 388      33.020  -8.684  19.373  1.00 17.29           H  
ATOM   1915 HG22 ILE A 388      33.570 -10.228  18.679  1.00 17.29           H  
ATOM   1916 HG23 ILE A 388      34.205  -8.690  18.045  1.00 17.29           H  
ATOM   1917 HD11 ILE A 388      33.518  -8.128  15.199  1.00 18.37           H  
ATOM   1918 HD12 ILE A 388      34.635  -9.207  16.068  1.00 18.37           H  
ATOM   1919 HD13 ILE A 388      33.965  -9.701  14.495  1.00 18.37           H  
ATOM   1920  N   CYS A 389      30.708  -9.897  20.424  1.00 18.07           N  
ATOM   1921  CA  CYS A 389      30.404  -9.354  21.740  1.00 18.40           C  
ATOM   1922  C   CYS A 389      31.700  -9.043  22.465  1.00 17.94           C  
ATOM   1923  O   CYS A 389      32.749  -9.616  22.171  1.00 18.17           O  
ATOM   1924  CB  CYS A 389      29.596 -10.348  22.578  1.00 20.03           C  
ATOM   1925  SG  CYS A 389      28.054 -10.955  21.832  1.00 21.88           S  
ATOM   1926  H   CYS A 389      31.030 -10.851  20.344  1.00 18.07           H  
ATOM   1927  HA  CYS A 389      29.810  -8.450  21.605  1.00 18.40           H  
ATOM   1928  HB2 CYS A 389      29.342  -9.860  23.520  1.00 20.03           H  
ATOM   1929  HB3 CYS A 389      30.233 -11.210  22.777  1.00 20.03           H  
ATOM   1930  N   LYS A 390      31.619  -8.132  23.425  1.00 17.60           N  
ATOM   1931  CA  LYS A 390      32.779  -7.735  24.199  1.00 17.56           C  
ATOM   1932  C   LYS A 390      32.378  -7.539  25.654  1.00 17.65           C  
ATOM   1933  O   LYS A 390      31.304  -7.006  25.947  1.00 14.69           O  
ATOM   1934  CB  LYS A 390      33.355  -6.430  23.627  1.00 16.91           C  
ATOM   1935  CG  LYS A 390      34.360  -5.711  24.514  1.00 18.21           C  
ATOM   1936  CD  LYS A 390      34.685  -4.342  23.915  1.00 18.98           C  
ATOM   1937  CE  LYS A 390      35.507  -3.478  24.854  1.00 21.41           C  
ATOM   1938  NZ  LYS A 390      35.855  -2.178  24.200  1.00 21.18           N1+
ATOM   1939  H   LYS A 390      30.726  -7.704  23.623  1.00 17.60           H  
ATOM   1940  HA  LYS A 390      33.540  -8.513  24.143  1.00 17.56           H  
ATOM   1941  HB2 LYS A 390      32.524  -5.750  23.442  1.00 16.91           H  
ATOM   1942  HB3 LYS A 390      33.848  -6.665  22.684  1.00 16.91           H  
ATOM   1943  HG2 LYS A 390      35.272  -6.303  24.582  1.00 18.21           H  
ATOM   1944  HG3 LYS A 390      33.935  -5.579  25.509  1.00 18.21           H  
ATOM   1945  HD2 LYS A 390      33.751  -3.826  23.693  1.00 18.98           H  
ATOM   1946  HD3 LYS A 390      35.247  -4.488  22.993  1.00 18.98           H  
ATOM   1947  HE2 LYS A 390      36.425  -4.005  25.115  1.00 21.41           H  
ATOM   1948  HE3 LYS A 390      34.930  -3.282  25.758  1.00 21.41           H  
ATOM   1949  HZ1 LYS A 390      36.389  -2.355  23.362  1.00 21.18           H  
ATOM   1950  HZ2 LYS A 390      35.007  -1.684  23.960  1.00 21.18           H  
ATOM   1951  HZ3 LYS A 390      36.403  -1.617  24.836  1.00 21.18           H  
ATOM   1952  N   LYS A 391      33.225  -8.013  26.559  1.00 17.01           N  
ATOM   1953  CA  LYS A 391      32.988  -7.834  27.983  1.00 20.56           C  
ATOM   1954  C   LYS A 391      34.335  -7.866  28.692  1.00 19.66           C  
ATOM   1955  O   LYS A 391      35.310  -8.412  28.174  1.00 18.97           O  
ATOM   1956  CB  LYS A 391      32.045  -8.911  28.545  1.00 22.13           C  
ATOM   1957  CG  LYS A 391      32.563 -10.337  28.519  1.00 24.17           C  
ATOM   1958  CD  LYS A 391      31.543 -11.267  29.181  1.00 25.96           C  
ATOM   1959  CE  LYS A 391      31.940 -12.728  29.074  1.00 28.31           C  
ATOM   1960  NZ  LYS A 391      30.828 -13.631  29.514  1.00 27.99           N1+
ATOM   1961  H   LYS A 391      34.050  -8.510  26.253  1.00 17.01           H  
ATOM   1962  HA  LYS A 391      32.496  -6.876  28.151  1.00 20.56           H  
ATOM   1963  HB2 LYS A 391      31.123  -8.882  27.964  1.00 22.13           H  
ATOM   1964  HB3 LYS A 391      31.829  -8.655  29.583  1.00 22.13           H  
ATOM   1965  HG2 LYS A 391      33.508 -10.390  29.062  1.00 24.17           H  
ATOM   1966  HG3 LYS A 391      32.720 -10.648  27.486  1.00 24.17           H  
ATOM   1967  HD2 LYS A 391      30.577 -11.130  28.695  1.00 25.96           H  
ATOM   1968  HD3 LYS A 391      31.461 -11.002  30.235  1.00 25.96           H  
ATOM   1969  HE2 LYS A 391      32.811 -12.905  29.704  1.00 28.31           H  
ATOM   1970  HE3 LYS A 391      32.190 -12.952  28.038  1.00 28.31           H  
ATOM   1971  HZ1 LYS A 391      30.591 -13.430  30.475  1.00 27.99           H  
ATOM   1972  HZ2 LYS A 391      30.020 -13.480  28.929  1.00 27.99           H  
ATOM   1973  HZ3 LYS A 391      31.125 -14.594  29.436  1.00 27.99           H  
ATOM   1974  N   PRO A 392      34.409  -7.257  29.880  1.00 19.72           N  
ATOM   1975  CA  PRO A 392      35.646  -7.211  30.661  1.00 21.09           C  
ATOM   1976  C   PRO A 392      36.199  -8.591  30.985  1.00 22.04           C  
ATOM   1977  O   PRO A 392      35.440  -9.537  31.206  1.00 22.15           O  
ATOM   1978  CB  PRO A 392      35.226  -6.458  31.921  1.00 21.82           C  
ATOM   1979  CG  PRO A 392      34.110  -5.570  31.435  1.00 21.16           C  
ATOM   1980  CD  PRO A 392      33.331  -6.526  30.567  1.00 20.53           C  
ATOM   1981  HA  PRO A 392      36.461  -6.733  30.117  1.00 21.09           H  
ATOM   1982  HB2 PRO A 392      36.052  -5.866  32.317  1.00 21.82           H  
ATOM   1983  HB3 PRO A 392      34.872  -7.145  32.690  1.00 21.82           H  
ATOM   1984  HG2 PRO A 392      34.493  -4.728  30.858  1.00 21.16           H  
ATOM   1985  HG3 PRO A 392      33.505  -5.198  32.262  1.00 21.16           H  
ATOM   1986  HD2 PRO A 392      32.717  -7.197  31.168  1.00 20.53           H  
ATOM   1987  HD3 PRO A 392      32.699  -5.992  29.857  1.00 20.53           H  
ATOM   1988  N   ALA A 393      37.522  -8.705  31.000  1.00 23.74           N  
ATOM   1989  CA  ALA A 393      38.162  -9.966  31.338  1.00 27.95           C  
ATOM   1990  C   ALA A 393      38.056 -10.107  32.855  1.00 31.22           C  
ATOM   1991  O   ALA A 393      38.016  -9.108  33.574  1.00 32.82           O  
ATOM   1992  CB  ALA A 393      39.628  -9.948  30.908  1.00 27.70           C  
ATOM   1993  H   ALA A 393      38.093  -7.903  30.773  1.00 23.74           H  
ATOM   1994  HA  ALA A 393      37.685 -10.804  30.829  1.00 27.95           H  
ATOM   1995  HB1 ALA A 393      39.687  -9.822  29.827  1.00 27.70           H  
ATOM   1996  HB2 ALA A 393      40.141  -9.121  31.399  1.00 27.70           H  
ATOM   1997  HB3 ALA A 393      40.101 -10.889  31.191  1.00 27.70           H  
ATOM   1998  N   ALA A 394      37.993 -11.340  33.339  1.00 34.84           N  
ATOM   1999  CA  ALA A 394      37.896 -11.576  34.773  1.00 38.23           C  
ATOM   2000  C   ALA A 394      38.996 -12.530  35.213  1.00 40.09           C  
ATOM   2001  O   ALA A 394      38.663 -13.562  35.832  1.00 43.03           O  
ATOM   2002  CB  ALA A 394      36.528 -12.153  35.116  1.00 38.96           C  
ATOM   2003  H   ALA A 394      38.015 -12.125  32.704  1.00 34.84           H  
ATOM   2004  HA  ALA A 394      38.017 -10.629  35.298  1.00 38.23           H  
ATOM   2005  HB1 ALA A 394      35.750 -11.456  34.806  1.00 38.96           H  
ATOM   2006  HB2 ALA A 394      36.393 -13.102  34.597  1.00 38.96           H  
ATOM   2007  HB3 ALA A 394      36.462 -12.316  36.192  1.00 38.96           H  
ATOM   2008  N   NME A 395      40.221 -12.173  34.899  1.00  0.00           N  
ATOM   2009  CH3 NME A 395      41.382 -13.014  35.270  1.00  0.00           C  
ATOM   2010  H   NME A 395      40.374 -11.311  34.394  1.00  0.00           H  
ATOM   2011 HH31 NME A 395      41.131 -13.646  36.124  1.00  0.00           H  
ATOM   2012 HH32 NME A 395      41.667 -13.653  34.431  1.00  0.00           H  
ATOM   2013 HH33 NME A 395      42.234 -12.384  35.536  1.00  0.00           H  
TER    2014      NME A 395 
HETATM 2015 CA    CA A 401      22.115   5.172   7.313  1.00 15.65          CA2+
HETATM 2016 CA    CA A 402      26.823   0.241   2.499  1.00 17.06          CA2+
HETATM 2017 CA    CA A 403      18.336   5.814   7.874  1.00 18.49          CA2+
CONECT    1    2    4    5    6
CONECT    2    1    3    3
CONECT    3    2    2
CONECT    4    1
CONECT    5    1
CONECT    6    1
CONECT   64  238
CONECT  238   64
CONECT  501 1925
CONECT 1618 1797
CONECT 1797 1618
CONECT 1925  501
CONECT 2008 2009 2010
CONECT 2009 2008 2011 2012 2013
CONECT 2010 2008
CONECT 2011 2009
CONECT 2012 2009
CONECT 2013 2009
END
