# Supplementary material for: Computational and Experimental Prediction of Human C-Type Lectin Receptor Druggability
Source: Front Immunol. 2014 Jul 10;5:323. doi: 10.3389/fimmu.2014.00323 (PMC4090677; doi:10.3389/fimmu.2014.00323)
Supplement: Supplementary file 2 [file Data_Sheet2.ZIP › Pockets/DC-SIGN/2xr6_pocket_1_iii.pdb]

HEADER	Output of DoGSiteScorer by A. Volkamer
HEADER	Pocket 0 with 104 binding site atoms written.
HEADER	References: 
HEADER	A. Volkamer et al. Analyzing the topology of active sites: on the prediction of pockets and subpockets. J. Chem. Inf. Model. 2010,50(11), 2041-52
HEADER	A. Volkamer et al. Combining global and local measures for structure-based druggability predictions. J. Chem. Inf. Model. 2012,52,360-372
HEADER	Geometric pocket center at  34.53 -11.60  10.36 with max radius 9.24
ATOM    252  C   MET A   16     31.912 -15.183  17.384  0.00  0.00           C
ATOM    253  O   MET A   16     32.189 -16.367  17.550  0.00  0.00           O
ATOM    254  CA  MET A   16     32.936 -14.095  17.671  0.00  0.00           C
ATOM    255  CB  MET A   16     34.253 -14.387  16.901  0.00  0.00           C
ATOM    256  CG  MET A   16     35.195 -13.197  16.813  0.00  0.00           C
ATOM    258  CE  MET A   16     36.995 -11.425  17.918  0.00  0.00           C
ATOM    268  N   SER A   17     30.683 -14.798  17.021  0.00  0.00           N
ATOM    269  CA  SER A   17     29.616 -15.783  16.883  0.00  0.00           C
ATOM    270  C   SER A   17     29.887 -16.816  15.802  0.00  0.00           C
ATOM    271  O   SER A   17     30.642 -16.568  14.868  0.00  0.00           O
ATOM    272  CB  SER A   17     28.308 -15.038  16.591  0.00  0.00           C
ATOM    273  OG  SER A   17     28.268 -14.583  15.235  0.00  0.00           O
ATOM    286  OD1 ASN A   18     32.186 -19.628  14.281  0.00  0.00           O
ATOM    758  CA  LEU A   49     38.859  -6.772  15.430  0.00  0.00           C
ATOM    759  C   LEU A   49     38.652  -6.841  13.907  0.00  0.00           C
ATOM    760  O   LEU A   49     38.123  -7.828  13.386  0.00  0.00           O
ATOM    761  CB  LEU A   49     37.693  -5.989  16.072  0.00  0.00           C
ATOM    776  N   GLN A   50     39.091  -5.792  13.222  0.00  0.00           N
ATOM    777  CA  GLN A   50     38.995  -5.757  11.756  0.00  0.00           C
ATOM    778  C   GLN A   50     39.732  -6.944  11.163  0.00  0.00           C
ATOM    779  O   GLN A   50     39.213  -7.628  10.269  0.00  0.00           O
ATOM    782  CD  GLN A   50     37.900  -3.944   9.472  0.00  0.00           C
ATOM    784  NE2 GLN A   50     37.223  -4.802   8.698  0.00  0.00           N
ATOM    813  CA  GLN A   52     39.721 -11.126  12.829  0.00  0.00           C
ATOM    814  C   GLN A   52     38.638 -11.342  11.806  0.00  0.00           C
ATOM    815  O   GLN A   52     38.403 -12.459  11.312  0.00  0.00           O
ATOM    816  CB  GLN A   52     39.114 -11.159  14.251  0.00  0.00           C
ATOM    829  N   SER A   53     37.874 -10.291  11.532  0.00  0.00           N
ATOM    830  C   SER A   53     37.271 -10.594   9.164  0.00  0.00           C
ATOM    831  O   SER A   53     36.760 -11.457   8.416  0.00  0.00           O
ATOM    840  N   SER A   54     38.298  -9.850   8.749  0.00  0.00           N
ATOM    841  C   SER A   54     39.387 -11.380   7.120  0.00  0.00           C
ATOM    842  O   SER A   54     39.106 -11.973   6.073  0.00  0.00           O
ATOM    843  CA  SER A   54     38.794  -9.999   7.400  0.00  0.00           C
ATOM    844  CB  SER A   54     39.767  -8.909   7.042  0.00  0.00           C
ATOM    879  CB  SER A   56     36.948 -15.108  10.102  0.00  0.00           C
ATOM    880  OG  SER A   56     36.074 -13.981  10.112  0.00  0.00           O
ATOM    886  N   ASN A   57     36.868 -14.189   6.707  0.00  0.00           N
ATOM    887  C   ASN A   57     34.485 -13.837   6.065  0.00  0.00           C
ATOM    888  O   ASN A   57     33.593 -14.421   5.446  0.00  0.00           O
ATOM    889  CA  ASN A   57     35.938 -13.949   5.608  0.00  0.00           C
ATOM    890  CB  ASN A   57     36.044 -15.064   4.560  0.00  0.00           C
ATOM    891  CG  ASN A   57     35.647 -14.594   3.180  0.00  0.00           C
ATOM    892  OD1 ASN A   57     35.573 -13.384   2.911  0.00  0.00           O
ATOM    900  N   ARG A   58     34.233 -13.130   7.164  0.00  0.00           N
ATOM    901  CA  ARG A   58     32.870 -13.061   7.728  0.00  0.00           C
ATOM    902  C   ARG A   58     32.419 -11.610   7.942  0.00  0.00           C
ATOM    903  O   ARG A   58     33.057 -10.851   8.681  0.00  0.00           O
ATOM    904  CB  ARG A   58     32.772 -13.842   9.048  0.00  0.00           C
ATOM    905  CG  ARG A   58     32.850 -15.373   8.901  0.00  0.00           C
ATOM    906  CD  ARG A   58     32.525 -16.118  10.201  0.00  0.00           C
ATOM    907  NE  ARG A   58     32.221 -17.538   9.992  0.00  0.00           N
ATOM    908  CZ  ARG A   58     32.079 -18.416  10.991  0.00  0.00           C
ATOM    909  NH1 ARG A   58     32.242 -18.027  12.244  0.00  0.00           N
ATOM    924  N   PHE A   59     31.308 -11.262   7.290  0.00  0.00           N
ATOM    925  CA  PHE A   59     30.676  -9.992   7.513  0.00  0.00           C
ATOM    926  C   PHE A   59     30.058  -9.976   8.905  0.00  0.00           C
ATOM    927  O   PHE A   59     29.368 -10.918   9.287  0.00  0.00           O
ATOM    928  CB  PHE A   59     29.530  -9.808   6.515  0.00  0.00           C
ATOM    929  CG  PHE A   59     29.959  -9.701   5.088  0.00  0.00           C
ATOM    930  CD1 PHE A   59     29.254 -10.393   4.113  0.00  0.00           C
ATOM    931  CD2 PHE A   59     30.991  -8.890   4.712  0.00  0.00           C
ATOM    932  CE1 PHE A   59     29.597 -10.250   2.767  0.00  0.00           C
ATOM    933  CE2 PHE A   59     31.363  -8.766   3.371  0.00  0.00           C
ATOM    934  CZ  PHE A   59     30.655  -9.450   2.408  0.00  0.00           C
ATOM    944  N   THR A   60     30.449  -8.981   9.703  0.00  0.00           N
ATOM    945  CA  THR A   60     30.237  -9.066  11.160  0.00  0.00           C
ATOM    948  CB  THR A   60     31.590  -9.395  11.849  0.00  0.00           C
ATOM    949  OG1 THR A   60     32.096 -10.619  11.272  0.00  0.00           O
ATOM    950  CG2 THR A   60     31.416  -9.573  13.330  0.00  0.00           C
ATOM   1629  CA  PHE A  105     33.267  -5.152   9.516  0.00  0.00           C
ATOM   1630  C   PHE A  105     33.113  -5.852   8.205  0.00  0.00           C
ATOM   1631  O   PHE A  105     32.484  -6.905   8.129  0.00  0.00           O
ATOM   1632  CB  PHE A  105     34.090  -6.054  10.474  0.00  0.00           C
ATOM   1633  CG  PHE A  105     34.238  -5.496  11.854  0.00  0.00           C
ATOM   1634  CD1 PHE A  105     33.438  -5.957  12.901  0.00  0.00           C
ATOM   1635  CD2 PHE A  105     35.229  -4.558  12.134  0.00  0.00           C
ATOM   1636  CE1 PHE A  105     33.592  -5.482  14.195  0.00  0.00           C
ATOM   1637  CE2 PHE A  105     35.404  -4.102  13.438  0.00  0.00           C
ATOM   1638  CZ  PHE A  105     34.599  -4.558  14.453  0.00  0.00           C
ATOM   1648  N   SER A  106     33.714  -5.278   7.162  0.00  0.00           N
ATOM   1649  CA  SER A  106     33.611  -5.857   5.804  0.00  0.00           C
ATOM   1650  C   SER A  106     34.969  -5.669   5.130  0.00  0.00           C
ATOM   1651  O   SER A  106     35.356  -4.579   4.732  0.00  0.00           O
ATOM   1652  CB  SER A  106     32.529  -5.111   5.038  0.00  0.00           C
ATOM   1653  OG  SER A  106     32.555  -5.566   3.672  0.00  0.00           O
ATOM   1659  N   GLY A  107     35.759  -6.750   5.011  0.00  0.00           N
ATOM   1660  CA  GLY A  107     37.096  -6.644   4.410  0.00  0.00           C
ATOM   1661  C   GLY A  107     38.049  -5.942   5.346  0.00  0.00           C
ATOM   1662  O   GLY A  107     38.163  -6.338   6.514  0.00  0.00           O
ATOM   1847  CA  PHE A  120     27.945 -12.774  12.395  0.00  0.00           C
ATOM   1848  C   PHE A  120     28.022 -11.546  13.267  0.00  0.00           C
ATOM   1850  CB  PHE A  120     29.351 -13.323  12.076  0.00  0.00           C
ATOM   1851  CG  PHE A  120     29.306 -14.591  11.252  0.00  0.00           C
ATOM   1852  CD1 PHE A  120     29.320 -14.516   9.864  0.00  0.00           C
ATOM   1853  CD2 PHE A  120     29.081 -15.829  11.844  0.00  0.00           C
ATOM   1855  CE2 PHE A  120     28.949 -16.997  11.085  0.00  0.00           C
ATOM   1866  N   TRP A  121     28.326 -11.709  14.540  0.00  0.00           N
ATOM   1867  CA  TRP A  121     28.465 -10.570  15.437  0.00  0.00           C
ATOM   1868  C   TRP A  121     29.561 -10.833  16.430  0.00  0.00           C
ATOM   1869  O   TRP A  121     30.015 -11.972  16.630  0.00  0.00           O
ATOM   1891  CA  ILE A  122     31.023  -9.841  18.124  0.00  0.00           C
ATOM   1895  CG1 ILE A  122     32.940  -9.898  16.567  0.00  0.00           C
ATOM   1897  CD1 ILE A  122     34.125  -9.214  15.924  0.00  0.00           C
