# Supplementary material for: Computational and Experimental Prediction of Human C-Type Lectin Receptor Druggability
Source: Front Immunol. 2014 Jul 10;5:323. doi: 10.3389/fimmu.2014.00323 (PMC4090677; doi:10.3389/fimmu.2014.00323)
Supplement: Supplementary file 2 [file Data_Sheet2.ZIP › Pockets/DC-SIGN/2xr6_pocket_2_ii.pdb]

HEADER	Output of DoGSiteScorer by A. Volkamer
HEADER	Pocket 1 with 66 binding site atoms written.
HEADER	References: 
HEADER	A. Volkamer et al. Analyzing the topology of active sites: on the prediction of pockets and subpockets. J. Chem. Inf. Model. 2010,50(11), 2041-52
HEADER	A. Volkamer et al. Combining global and local measures for structure-based druggability predictions. J. Chem. Inf. Model. 2012,52,360-372
HEADER	Geometric pocket center at  21.44   4.63  17.81 with max radius 8.58
ATOM    370  CZ2 TRP A   23     23.407  -1.018  16.549  0.00  0.00           C
ATOM    371  CZ3 TRP A   23     20.982  -1.198  16.571  0.00  0.00           C
ATOM    372  CH2 TRP A   23     22.183  -0.571  16.987  0.00  0.00           C
ATOM    390  CD2 HIS A   24     17.435  -2.948  17.519  0.00  0.00           C
ATOM    391  CE1 HIS A   24     17.185  -2.161  15.487  0.00  0.00           C
ATOM    392  NE2 HIS A   24     17.237  -1.814  16.762  0.00  0.00           N
ATOM   1008  C   LEU A   64     26.132   1.371  14.755  0.00  0.00           C
ATOM   1025  N   SER A   65     25.370   2.475  14.853  0.00  0.00           N
ATOM   1026  C   SER A   65     23.971   4.171  13.695  0.00  0.00           C
ATOM   1027  O   SER A   65     24.351   5.008  14.503  0.00  0.00           O
ATOM   1028  CA  SER A   65     24.219   2.691  13.939  0.00  0.00           C
ATOM   1029  CB  SER A   65     22.934   2.076  14.501  0.00  0.00           C
ATOM   1030  OG  SER A   65     22.380   2.894  15.527  0.00  0.00           O
ATOM   1036  N   ASP A   66     23.273   4.483  12.589  0.00  0.00           N
ATOM   1037  CA  ASP A   66     22.714   5.827  12.374  0.00  0.00           C
ATOM   1038  C   ASP A   66     21.210   5.707  12.239  0.00  0.00           C
ATOM   1039  O   ASP A   66     20.584   6.534  11.582  0.00  0.00           O
ATOM   1040  CB  ASP A   66     23.364   6.600  11.218  0.00  0.00           C
ATOM   1048  N   LEU A   67     20.594   4.721  12.893  0.00  0.00           N
ATOM   1049  CA  LEU A   67     19.141   4.527  12.912  0.00  0.00           C
ATOM   1050  C   LEU A   67     18.421   5.773  13.420  0.00  0.00           C
ATOM   1052  CB  LEU A   67     18.831   3.352  13.847  0.00  0.00           C
ATOM   1053  CG  LEU A   67     18.995   1.998  13.190  0.00  0.00           C
ATOM   1054  CD1 LEU A   67     19.075   0.921  14.300  0.00  0.00           C
ATOM   1067  N   ASN A   68     18.956   6.440  14.422  0.00  0.00           N
ATOM   1068  C   ASN A   68     18.275   8.808  14.158  0.00  0.00           C
ATOM   1070  CA  ASN A   68     18.231   7.572  15.043  0.00  0.00           C
ATOM   1071  CB  ASN A   68     18.807   7.932  16.418  0.00  0.00           C
ATOM   1072  CG  ASN A   68     18.333   6.985  17.535  0.00  0.00           C
ATOM   1073  ND2 ASN A   68     18.525   7.264  18.714  0.00  0.00           N
ATOM   1074  OD1 ASN A   68     17.621   5.925  17.166  0.00  0.00           O
ATOM   1081  N   GLN A   69     19.471   9.187  13.708  0.00  0.00           N
ATOM   1082  CA  GLN A   69     19.576  10.348  12.868  0.00  0.00           C
ATOM   1083  C   GLN A   69     20.504   9.977  11.728  0.00  0.00           C
ATOM   1084  O   GLN A   69     21.711   9.739  11.950  0.00  0.00           O
ATOM   1085  CB  GLN A   69     20.094  11.537  13.677  0.00  0.00           C
ATOM   1086  CG  GLN A   69     20.433  12.739  12.773  0.00  0.00           C
ATOM   1087  CD  GLN A   69     20.770  13.991  13.575  0.00  0.00           C
ATOM   1088  OE1 GLN A   69     21.734  14.013  14.341  0.00  0.00           O
ATOM   1121  CA  THR A   72     25.017  10.651  12.725  0.00  0.00           C
ATOM   1122  C   THR A   72     25.168   9.273  13.349  0.00  0.00           C
ATOM   1123  O   THR A   72     24.177   8.633  13.727  0.00  0.00           O
ATOM   1124  CB  THR A   72     24.097  11.490  13.639  0.00  0.00           C
ATOM   1126  CG2 THR A   72     24.691  11.624  15.058  0.00  0.00           C
ATOM   1135  CA  TRP A   73     26.646   7.417  13.869  0.00  0.00           C
ATOM   1136  C   TRP A   73     26.892   7.425  15.359  0.00  0.00           C
ATOM   1158  N   GLN A   74     26.240   6.517  16.064  0.00  0.00           N
ATOM   1159  C   GLN A   74     26.548   4.986  17.933  0.00  0.00           C
ATOM   1160  O   GLN A   74     25.910   4.083  17.388  0.00  0.00           O
ATOM   1161  CA  GLN A   74     26.245   6.422  17.548  0.00  0.00           C
ATOM   1162  CB  GLN A   74     24.848   6.784  18.130  0.00  0.00           C
ATOM   1163  CG  GLN A   74     24.882   6.931  19.632  0.00  0.00           C
ATOM   1164  CD  GLN A   74     23.599   7.428  20.200  0.00  0.00           C
ATOM   1165  OE1 GLN A   74     22.555   6.992  19.779  0.00  0.00           O
ATOM   1166  NE2 GLN A   74     23.672   8.515  20.970  0.00  0.00           N
ATOM   1176  CA  TRP A   75     27.657   3.434  19.449  0.00  0.00           C
ATOM   1177  C   TRP A   75     26.539   3.051  20.382  0.00  0.00           C
ATOM   1178  O   TRP A   75     25.854   3.955  20.912  0.00  0.00           O
ATOM   1199  N   VAL A   76     26.344   1.746  20.607  0.00  0.00           N
ATOM   1200  CA  VAL A   76     25.217   1.281  21.430  0.00  0.00           C
ATOM   1201  C   VAL A   76     25.390   1.638  22.899  0.00  0.00           C
ATOM   1202  O   VAL A   76     24.454   1.431  23.671  0.00  0.00           O
ATOM   1203  CB  VAL A   76     24.979  -0.225  21.287  0.00  0.00           C
ATOM   1204  CG1 VAL A   76     24.464  -0.538  19.883  0.00  0.00           C
ATOM   1227  N   GLY A   78     25.929   4.730  23.652  0.00  0.00           N
ATOM   1228  CA  GLY A   78     25.559   6.156  23.607  0.00  0.00           C
