# Supplementary material for: Computational and Experimental Prediction of Human C-Type Lectin Receptor Druggability
Source: Front Immunol. 2014 Jul 10;5:323. doi: 10.3389/fimmu.2014.00323 (PMC4090677; doi:10.3389/fimmu.2014.00323)
Supplement: Supplementary file 2 [file Data_Sheet2.ZIP › Pockets/DC-SIGN/2xr6_pocket_3_ii.pdb]

HEADER	Output of DoGSiteScorer by A. Volkamer
HEADER	Pocket 2 with 67 binding site atoms written.
HEADER	References: 
HEADER	A. Volkamer et al. Analyzing the topology of active sites: on the prediction of pockets and subpockets. J. Chem. Inf. Model. 2010,50(11), 2041-52
HEADER	A. Volkamer et al. Combining global and local measures for structure-based druggability predictions. J. Chem. Inf. Model. 2012,52,360-372
HEADER	Geometric pocket center at  27.60   9.13   9.24 with max radius 10.53
ATOM   1040  CB  ASP A   66     23.364   6.600  11.218  0.00  0.00           C
ATOM   1041  CG  ASP A   66     22.997   6.102   9.831  0.00  0.00           C
ATOM   1042  OD1 ASP A   66     22.544   4.966   9.654  0.00  0.00           O
ATOM   1043  OD2 ASP A   66     23.234   6.871   8.861  0.00  0.00           O
ATOM   1100  C   GLU A   70     21.993  10.354   9.232  0.00  0.00           C
ATOM   1102  CB  GLU A   70     19.902   9.684   8.067  0.00  0.00           C
ATOM   1103  CG  GLU A   70     20.599   9.325   6.785  0.00  0.00           C
ATOM   1104  CD  GLU A   70     21.062   7.864   6.733  0.00  0.00           C
ATOM   1106  OE2 GLU A   70     22.183   7.615   6.200  0.00  0.00           O
ATOM   1113  N   GLY A   71     23.120   9.668   9.075  0.00  0.00           N
ATOM   1114  CA  GLY A   71     24.410  10.335   8.994  0.00  0.00           C
ATOM   1115  C   GLY A   71     25.111  10.582  10.322  0.00  0.00           C
ATOM   1116  O   GLY A   71     26.325  10.950  10.330  0.00  0.00           O
ATOM   1120  N   THR A   72     24.411  10.441  11.425  0.00  0.00           N
ATOM   1121  CA  THR A   72     25.017  10.651  12.725  0.00  0.00           C
ATOM   1122  C   THR A   72     25.168   9.273  13.349  0.00  0.00           C
ATOM   1124  CB  THR A   72     24.097  11.490  13.639  0.00  0.00           C
ATOM   1125  OG1 THR A   72     23.986  12.798  13.073  0.00  0.00           O
ATOM   1126  CG2 THR A   72     24.691  11.624  15.058  0.00  0.00           C
ATOM   1134  N   TRP A   73     26.398   8.766  13.389  0.00  0.00           N
ATOM   1135  CA  TRP A   73     26.646   7.417  13.869  0.00  0.00           C
ATOM   1136  C   TRP A   73     26.892   7.425  15.359  0.00  0.00           C
ATOM   1137  O   TRP A   73     27.614   8.317  15.884  0.00  0.00           O
ATOM   1138  CB  TRP A   73     27.791   6.745  13.065  0.00  0.00           C
ATOM   1139  CG  TRP A   73     27.374   6.488  11.669  0.00  0.00           C
ATOM   1140  CD1 TRP A   73     27.408   7.374  10.606  0.00  0.00           C
ATOM   1142  NE1 TRP A   73     26.878   6.770   9.472  0.00  0.00           N
ATOM   1143  CE2 TRP A   73     26.521   5.476   9.799  0.00  0.00           C
ATOM   1145  CZ2 TRP A   73     25.945   4.470   9.020  0.00  0.00           C
ATOM   1147  CH2 TRP A   73     25.736   3.263   9.618  0.00  0.00           C
ATOM   1249  CB  PRO A   80     29.574  10.896  19.422  0.00  0.00           C
ATOM   1259  N   LEU A   81     30.295   8.594  17.332  0.00  0.00           N
ATOM   1260  CA  LEU A   81     31.425   8.207  16.494  0.00  0.00           C
ATOM   1261  C   LEU A   81     32.387   9.384  16.338  0.00  0.00           C
ATOM   1262  O   LEU A   81     32.040  10.436  15.759  0.00  0.00           O
ATOM   1263  CB  LEU A   81     30.957   7.767  15.122  0.00  0.00           C
ATOM   1264  CG  LEU A   81     32.052   7.299  14.163  0.00  0.00           C
ATOM   1266  CD2 LEU A   81     31.484   6.998  12.792  0.00  0.00           C
ATOM   1347  CG  LYS A   86     33.815   9.383  10.996  0.00  0.00           C
ATOM   1348  CD  LYS A   86     33.162  10.752  10.611  0.00  0.00           C
ATOM   1349  CE  LYS A   86     32.064  11.073  11.633  0.00  0.00           C
ATOM   1350  NZ  LYS A   86     31.511  12.483  11.413  0.00  0.00           N
ATOM   1408  CD1 TRP A   89     33.073   6.079   8.168  0.00  0.00           C
ATOM   1410  NE1 TRP A   89     31.959   6.176   9.013  0.00  0.00           N
ATOM   1411  CE2 TRP A   89     31.247   4.997   8.912  0.00  0.00           C
ATOM   1413  CZ2 TRP A   89     30.062   4.626   9.532  0.00  0.00           C
ATOM   1487  CA  PRO A   94     28.943   4.933   4.547  0.00  0.00           C
ATOM   1488  C   PRO A   94     28.187   5.570   3.375  0.00  0.00           C
ATOM   1489  O   PRO A   94     28.183   6.796   3.211  0.00  0.00           O
ATOM   1490  CB  PRO A   94     28.272   5.245   5.881  0.00  0.00           C
ATOM   1491  CG  PRO A   94     28.896   6.600   6.334  0.00  0.00           C
ATOM   1492  CD  PRO A   94     30.287   6.631   5.725  0.00  0.00           C
ATOM   1500  N   ASN A   95     27.508   4.755   2.611  0.00  0.00           N
ATOM   1501  CA  ASN A   95     26.814   5.249   1.396  0.00  0.00           C
ATOM   1502  C   ASN A   95     25.283   5.134   1.443  0.00  0.00           C
ATOM   1503  O   ASN A   95     24.606   5.647   0.553  0.00  0.00           O
ATOM   1514  N   ASN A   96     24.742   4.526   2.505  0.00  0.00           N
ATOM   1515  CA  ASN A   96     23.298   4.493   2.726  0.00  0.00           C
ATOM   1518  CB  ASN A   96     22.753   5.891   3.111  0.00  0.00           C
ATOM   1519  CG  ASN A   96     21.454   5.788   3.925  0.00  0.00           C
ATOM   1520  OD1 ASN A   96     21.362   4.999   4.869  0.00  0.00           O
ATOM   1521  ND2 ASN A   96     20.451   6.605   3.594  0.00  0.00           N
ATOM   1569  O   GLU A  100     22.722   2.982   6.752  0.00  0.00           O
ATOM   1729  CB  ASP A  112     26.418   1.865   6.413  0.00  0.00           C
ATOM   1730  CG  ASP A  112     26.419   2.510   5.034  0.00  0.00           C
ATOM   1732  OD2 ASP A  112     25.635   3.482   4.877  0.00  0.00           O
ATOM   2024 CA    CA A  132     22.191   5.316   7.168  0.00  0.00           A
