# Supplementary material for: Computational and Experimental Prediction of Human C-Type Lectin Receptor Druggability
Source: Front Immunol. 2014 Jul 10;5:323. doi: 10.3389/fimmu.2014.00323 (PMC4090677; doi:10.3389/fimmu.2014.00323)
Supplement: Supplementary file 2 [file Data_Sheet2.ZIP › Pockets/DC-SIGN/2xr6_receptor.pdb]

HEADER    SUGAR BINDING PROTEIN                                       
REMARK  99                                                                      
REMARK  99 MOE v2013.08 (Chemical Computing Group Inc.) Wed Apr 09 17:59:42 2014
HELIX    1   1 TRP A  277  GLU A  286  1               Generated by MOE   10
HELIX    2   2 ALA A  297  SER A  310  1               Generated by MOE   14
HELIX    3   3 PRO A  337  TYR A  342  5               Generated by MOE    6
HELIX    4   4 ALA A  381  SER A  384  1               Generated by MOE    4
SHEET    1       THR A 261  PHE A 263                  Generated by MOE
SHEET    2       ASN A 266  MET A 270                  Generated by MOE
SHEET    3       GLN A 290  LEU A 291                  Generated by MOE
SHEET    4       THR A 314  TRP A 315                  Generated by MOE
SHEET    5       MET A 316  GLN A 323                  Generated by MOE
SHEET    6       THR A 326  TRP A 329                  Generated by MOE
SHEET    7       CYS A 356  SER A 360                  Generated by MOE
SHEET    8       GLY A 363  GLY A 363                  Generated by MOE
SHEET    9       TRP A 364  TRP A 364                  Generated by MOE
SHEET   10       ASN A 365  ASP A 367                  Generated by MOE
SHEET   11       PHE A 374  TRP A 375                  Generated by MOE
SHEET   12       ILE A 376  SER A 380                  Generated by MOE
SSBOND   1 CYS A  256    CYS A  267			     1555   1555  2.08
SSBOND   2 CYS A  284    CYS A  377			     1555   1555  2.04
SSBOND   3 CYS A  356    CYS A  369			     1555   1555  2.00
ATOM      1  CH3 ACE A 254      41.629 -13.817  34.382  1.00  0.00           C  
ATOM      2  C   ACE A 254      41.463 -14.189  32.923  1.00  0.00           C  
ATOM      3  O   ACE A 254      41.529 -13.312  32.048  1.00  0.00           O  
ATOM      4 HH31 ACE A 254      42.406 -13.062  34.470  1.00  0.00           H  
ATOM      5 HH32 ACE A 254      40.686 -13.426  34.758  1.00  0.00           H  
ATOM      6 HH33 ACE A 254      41.911 -14.709  34.938  1.00  0.00           H  
ATOM      7  N   PRO A 255      41.252 -15.472  32.657  1.00 28.18           N  
ATOM      8  CA  PRO A 255      41.061 -16.096  31.352  1.00 26.30           C  
ATOM      9  C   PRO A 255      39.642 -15.874  30.782  1.00 24.52           C  
ATOM     10  O   PRO A 255      38.668 -15.687  31.527  1.00 27.72           O  
ATOM     11  CB  PRO A 255      41.279 -17.590  31.641  1.00 25.73           C  
ATOM     12  CG  PRO A 255      40.774 -17.742  32.999  1.00 30.06           C  
ATOM     13  CD  PRO A 255      41.184 -16.473  33.734  1.00 29.60           C  
ATOM     14  HA  PRO A 255      41.736 -15.677  30.606  1.00 26.30           H  
ATOM     15  HB2 PRO A 255      42.336 -17.849  31.585  1.00 25.73           H  
ATOM     16  HB3 PRO A 255      40.717 -18.210  30.942  1.00 25.73           H  
ATOM     17  HG2 PRO A 255      41.217 -18.617  33.474  1.00 30.06           H  
ATOM     18  HG3 PRO A 255      39.688 -17.843  32.992  1.00 30.06           H  
ATOM     19  HD2 PRO A 255      40.441 -16.195  34.481  1.00 29.60           H  
ATOM     20  HD3 PRO A 255      42.154 -16.596  34.217  1.00 29.60           H  
ATOM     21  N   CYS A 256      39.554 -15.898  29.474  1.00 18.56           N  
ATOM     22  CA  CYS A 256      38.265 -15.781  28.820  1.00 17.39           C  
ATOM     23  C   CYS A 256      37.542 -17.099  28.766  1.00 18.97           C  
ATOM     24  O   CYS A 256      38.174 -18.146  28.783  1.00 20.13           O  
ATOM     25  CB  CYS A 256      38.476 -15.227  27.410  1.00 14.47           C  
ATOM     26  SG  CYS A 256      39.044 -13.469  27.426  1.00 13.67           S  
ATOM     27  H   CYS A 256      40.392 -15.999  28.918  1.00 18.56           H  
ATOM     28  HA  CYS A 256      37.643 -15.100  29.400  1.00 17.39           H  
ATOM     29  HB2 CYS A 256      37.534 -15.286  26.866  1.00 14.47           H  
ATOM     30  HB3 CYS A 256      39.228 -15.834  26.905  1.00 14.47           H  
ATOM     31  N   PRO A 257      36.215 -17.048  28.700  1.00 18.29           N  
ATOM     32  CA  PRO A 257      35.400 -18.265  28.637  1.00 21.02           C  
ATOM     33  C   PRO A 257      35.733 -19.104  27.409  1.00 19.78           C  
ATOM     34  O   PRO A 257      36.306 -18.589  26.447  1.00 14.04           O  
ATOM     35  CB  PRO A 257      33.974 -17.721  28.532  1.00 24.01           C  
ATOM     36  CG  PRO A 257      34.032 -16.398  29.210  1.00 21.40           C  
ATOM     37  CD  PRO A 257      35.396 -15.841  28.907  1.00 21.62           C  
ATOM     38  HA  PRO A 257      35.563 -18.921  29.493  1.00 21.02           H  
ATOM     39  HB2 PRO A 257      33.271 -18.383  29.038  1.00 24.01           H  
ATOM     40  HB3 PRO A 257      33.681 -17.607  27.489  1.00 24.01           H  
ATOM     41  HG2 PRO A 257      33.901 -16.516  30.285  1.00 21.40           H  
ATOM     42  HG3 PRO A 257      33.258 -15.737  28.819  1.00 21.40           H  
ATOM     43  HD2 PRO A 257      35.375 -15.225  28.008  1.00 21.62           H  
ATOM     44  HD3 PRO A 257      35.771 -15.253  29.743  1.00 21.62           H  
ATOM     45  N   TRP A 258      35.375 -20.383  27.444  1.00 19.15           N  
ATOM     46  C   TRP A 258      35.027 -20.760  25.036  1.00 17.15           C  
ATOM     47  O   TRP A 258      33.827 -20.495  24.970  1.00 18.01           O  
ATOM     48  CA ATRP A 258      35.642 -21.284  26.329  0.50 18.17           C  
ATOM     49  CB ATRP A 258      35.109 -22.686  26.633  0.50 19.19           C  
ATOM     50  CG ATRP A 258      34.911 -23.531  25.412  0.50 24.96           C  
ATOM     51  CD1ATRP A 258      34.140 -23.236  24.326  0.50 27.73           C  
ATOM     52  CD2ATRP A 258      35.499 -24.812  25.151  0.50 28.71           C  
ATOM     53  NE1ATRP A 258      34.209 -24.253  23.405  0.50 29.90           N  
ATOM     54  CE2ATRP A 258      35.037 -25.233  23.888  0.50 27.87           C  
ATOM     55  CE3ATRP A 258      36.369 -25.644  25.862  0.50 28.96           C  
ATOM     56  CZ2ATRP A 258      35.415 -26.448  23.321  0.50 30.53           C  
ATOM     57  CZ3ATRP A 258      36.743 -26.850  25.297  0.50 29.11           C  
ATOM     58  CH2ATRP A 258      36.268 -27.240  24.040  0.50 27.83           C  
ATOM     59  H   TRP A 258      34.907 -20.740  28.263  1.00 19.15           H  
ATOM     60  HA  TRP A 258      36.722 -21.336  26.196  1.00 18.17           H  
ATOM     61  HB2 TRP A 258      34.151 -22.588  27.143  1.00 19.19           H  
ATOM     62  HB3 TRP A 258      35.819 -23.190  27.288  1.00 19.19           H  
ATOM     63  HD1 TRP A 258      33.559 -22.332  24.207  1.00 27.73           H  
ATOM     64  HE1 TRP A 258      33.728 -24.276  22.518  1.00 29.90           H  
ATOM     65  HE3 TRP A 258      36.741 -25.352  26.833  1.00 28.96           H  
ATOM     66  HZ2 TRP A 258      35.050 -26.752  22.351  1.00 30.53           H  
ATOM     67  HZ3 TRP A 258      37.415 -27.502  25.836  1.00 29.11           H  
ATOM     68  HH2 TRP A 258      36.581 -28.188  23.628  1.00 27.83           H  
ATOM     69  N   GLU A 259      35.859 -20.612  24.009  1.00 13.98           N  
ATOM     70  CA AGLU A 259      35.399 -20.121  22.715  0.50 15.29           C  
ATOM     71  C   GLU A 259      35.444 -18.598  22.653  1.00 10.82           C  
ATOM     72  O   GLU A 259      34.880 -17.988  21.746  1.00 13.72           O  
ATOM     73  CB AGLU A 259      33.979 -20.617  22.428  0.50 16.63           C  
ATOM     74  CG AGLU A 259      33.869 -22.125  22.269  0.50 19.87           C  
ATOM     75  CD AGLU A 259      34.755 -22.661  21.162  0.50 26.35           C  
ATOM     76  OE1AGLU A 259      34.847 -22.005  20.102  0.50 29.91           O  
ATOM     77  OE2AGLU A 259      35.358 -23.738  21.349  0.50 32.02           O1-
ATOM     78  H   GLU A 259      36.835 -20.845  24.128  1.00 13.98           H  
ATOM     79  HA  GLU A 259      36.072 -20.512  21.953  1.00 15.29           H  
ATOM     80  HB2 GLU A 259      33.634 -20.150  21.506  1.00 16.63           H  
ATOM     81  HB3 GLU A 259      33.336 -20.313  23.254  1.00 16.63           H  
ATOM     82  HG2 GLU A 259      32.834 -22.377  22.040  1.00 19.87           H  
ATOM     83  HG3 GLU A 259      34.159 -22.597  23.207  1.00 19.87           H  
ATOM     84  N   TRP A 260      36.039 -17.920  23.571  1.00 11.56           N  
ATOM     85  CA  TRP A 260      36.103 -16.495  23.406  1.00  8.64           C  
ATOM     86  C   TRP A 260      37.541 -16.106  23.082  1.00  8.98           C  
ATOM     87  O   TRP A 260      38.421 -16.897  23.152  1.00  9.29           O  
ATOM     88  CB  TRP A 260      35.595 -15.809  24.668  1.00  8.98           C  
ATOM     89  CG  TRP A 260      34.081 -15.913  24.939  1.00 10.75           C  
ATOM     90  CD1 TRP A 260      33.326 -17.036  24.953  1.00 15.18           C  
ATOM     91  CD2 TRP A 260      33.210 -14.834  25.231  1.00 10.57           C  
ATOM     92  NE1 TRP A 260      32.036 -16.716  25.232  1.00 13.62           N  
ATOM     93  CE2 TRP A 260      31.951 -15.372  25.411  1.00 13.21           C  
ATOM     94  CE3 TRP A 260      33.371 -13.465  25.349  1.00  9.01           C  
ATOM     95  CZ2 TRP A 260      30.860 -14.605  25.738  1.00 12.86           C  
ATOM     96  CZ3 TRP A 260      32.277 -12.707  25.655  1.00 11.13           C  
ATOM     97  CH2 TRP A 260      31.036 -13.301  25.842  1.00 13.01           C  
ATOM     98  H   TRP A 260      36.447 -18.374  24.376  1.00 11.56           H  
ATOM     99  HA  TRP A 260      35.465 -16.173  22.584  1.00  8.64           H  
ATOM    100  HB2 TRP A 260      35.848 -14.751  24.594  1.00  8.98           H  
ATOM    101  HB3 TRP A 260      36.117 -16.248  25.518  1.00  8.98           H  
ATOM    102  HD1 TRP A 260      33.693 -18.034  24.768  1.00 15.18           H  
ATOM    103  HE1 TRP A 260      31.268 -17.369  25.296  1.00 13.62           H  
ATOM    104  HE3 TRP A 260      34.339 -13.006  25.203  1.00  9.01           H  
ATOM    105  HZ2 TRP A 260      29.892 -15.054  25.903  1.00 12.86           H  
ATOM    106  HZ3 TRP A 260      32.377 -11.636  25.750  1.00 11.13           H  
ATOM    107  HH2 TRP A 260      30.188 -12.677  26.082  1.00 13.01           H  
ATOM    108  N   THR A 261      37.709 -14.854  22.743  1.00  8.27           N  
ATOM    109  CA  THR A 261      38.973 -14.298  22.285  1.00  8.18           C  
ATOM    110  C   THR A 261      39.397 -13.205  23.258  1.00  7.41           C  
ATOM    111  O   THR A 261      38.608 -12.279  23.563  1.00  8.18           O  
ATOM    112  CB  THR A 261      38.794 -13.717  20.917  1.00  9.16           C  
ATOM    113  OG1 THR A 261      38.561 -14.814  19.983  1.00 12.70           O  
ATOM    114  CG2 THR A 261      40.018 -12.898  20.490  1.00 11.62           C  
ATOM    115  H   THR A 261      36.913 -14.236  22.802  1.00  8.27           H  
ATOM    116  HA  THR A 261      39.736 -15.076  22.241  1.00  8.18           H  
ATOM    117  HB  THR A 261      37.943 -13.037  20.923  1.00  9.16           H  
ATOM    118 HG21 THR A 261      40.176 -12.085  21.200  1.00 11.62           H  
ATOM    119 HG22 THR A 261      40.897 -13.540  20.471  1.00 11.62           H  
ATOM    120 HG23 THR A 261      39.848 -12.483  19.497  1.00 11.62           H  
ATOM    121  HG1 THR A 261      38.440 -14.432  19.110  1.00 12.70           H  
ATOM    122  N   PHE A 262      40.645 -13.206  23.702  1.00  6.75           N  
ATOM    123  CA  PHE A 262      41.149 -12.187  24.639  1.00  7.43           C  
ATOM    124  C   PHE A 262      41.857 -11.088  23.876  1.00  7.89           C  
ATOM    125  O   PHE A 262      42.652 -11.377  22.952  1.00  8.43           O  
ATOM    126  CB  PHE A 262      42.148 -12.861  25.563  1.00  8.74           C  
ATOM    127  CG  PHE A 262      42.899 -11.873  26.469  1.00  7.93           C  
ATOM    128  CD1 PHE A 262      42.363 -11.517  27.705  1.00 10.13           C  
ATOM    129  CD2 PHE A 262      44.109 -11.309  26.057  1.00  9.49           C  
ATOM    130  CE1 PHE A 262      43.047 -10.602  28.544  1.00 11.05           C  
ATOM    131  CE2 PHE A 262      44.784 -10.382  26.890  1.00  9.44           C  
ATOM    132  CZ  PHE A 262      44.232 -10.067  28.133  1.00 10.11           C  
ATOM    133  H   PHE A 262      41.273 -13.932  23.387  1.00  6.75           H  
ATOM    134  HA  PHE A 262      40.321 -11.754  25.200  1.00  7.43           H  
ATOM    135  HB2 PHE A 262      42.876 -13.396  24.953  1.00  8.74           H  
ATOM    136  HB3 PHE A 262      41.612 -13.570  26.194  1.00  8.74           H  
ATOM    137  HD1 PHE A 262      41.423 -11.940  28.026  1.00 10.13           H  
ATOM    138  HD2 PHE A 262      44.530 -11.580  25.099  1.00  9.49           H  
ATOM    139  HE1 PHE A 262      42.633 -10.329  29.503  1.00 11.05           H  
ATOM    140  HE2 PHE A 262      45.709  -9.928  26.567  1.00  9.44           H  
ATOM    141  HZ  PHE A 262      44.757  -9.384  28.784  1.00 10.11           H  
ATOM    142  N   PHE A 263      41.694  -9.831  24.263  1.00  6.23           N  
ATOM    143  CA  PHE A 263      42.530  -8.751  23.776  1.00  6.73           C  
ATOM    144  C   PHE A 263      42.436  -7.587  24.751  1.00  6.19           C  
ATOM    145  O   PHE A 263      41.334  -7.152  25.091  1.00  6.36           O  
ATOM    146  CB  PHE A 263      42.123  -8.281  22.343  1.00  7.90           C  
ATOM    147  CG  PHE A 263      42.984  -7.201  21.802  1.00  7.38           C  
ATOM    148  CD1 PHE A 263      44.269  -7.495  21.403  1.00  7.35           C  
ATOM    149  CD2 PHE A 263      42.499  -5.893  21.639  1.00  8.89           C  
ATOM    150  CE1 PHE A 263      45.072  -6.521  20.856  1.00  8.41           C  
ATOM    151  CE2 PHE A 263      43.337  -4.925  21.102  1.00  9.03           C  
ATOM    152  CZ  PHE A 263      44.571  -5.193  20.726  1.00  9.14           C  
ATOM    153  H   PHE A 263      40.959  -9.617  24.922  1.00  6.23           H  
ATOM    154  HA  PHE A 263      43.554  -9.117  23.707  1.00  6.73           H  
ATOM    155  HB2 PHE A 263      41.095  -7.917  22.380  1.00  7.90           H  
ATOM    156  HB3 PHE A 263      42.180  -9.136  21.672  1.00  7.90           H  
ATOM    157  HD1 PHE A 263      44.649  -8.498  21.521  1.00  7.35           H  
ATOM    158  HD2 PHE A 263      41.488  -5.644  21.927  1.00  8.89           H  
ATOM    159  HE1 PHE A 263      46.072  -6.761  20.526  1.00  8.41           H  
ATOM    160  HE2 PHE A 263      42.964  -3.917  20.989  1.00  9.03           H  
ATOM    161  HZ  PHE A 263      45.197  -4.412  20.324  1.00  9.14           H  
ATOM    162  N   GLN A 264      43.579  -7.146  25.264  1.00  6.92           N  
ATOM    163  CA  GLN A 264      43.660  -5.951  26.145  1.00  6.13           C  
ATOM    164  C   GLN A 264      42.665  -5.947  27.267  1.00  6.23           C  
ATOM    165  O   GLN A 264      42.022  -4.919  27.525  1.00  9.09           O  
ATOM    166  CB  GLN A 264      43.639  -4.658  25.286  1.00  8.38           C  
ATOM    167  CG  GLN A 264      44.868  -4.619  24.327  1.00  9.62           C  
ATOM    168  CD  GLN A 264      45.094  -3.304  23.613  1.00 11.75           C  
ATOM    169  OE1 GLN A 264      44.217  -2.439  23.604  1.00 12.81           O  
ATOM    170  NE2 GLN A 264      46.259  -3.139  23.012  1.00 12.06           N  
ATOM    171  H   GLN A 264      44.429  -7.644  25.046  1.00  6.92           H  
ATOM    172  HA  GLN A 264      44.618  -5.992  26.665  1.00  6.13           H  
ATOM    173  HB2 GLN A 264      43.670  -3.789  25.944  1.00  8.38           H  
ATOM    174  HB3 GLN A 264      42.722  -4.635  24.696  1.00  8.38           H  
ATOM    175  HG2 GLN A 264      44.730  -5.392  23.571  1.00  9.62           H  
ATOM    176  HG3 GLN A 264      45.759  -4.842  24.913  1.00  9.62           H  
ATOM    177 HE21 GLN A 264      46.951  -3.873  23.043  1.00 12.06           H  
ATOM    178 HE22 GLN A 264      46.456  -2.278  22.521  1.00 12.06           H  
ATOM    179  N   GLY A 265      42.540  -7.080  27.955  1.00  6.38           N  
ATOM    180  CA  GLY A 265      41.762  -7.157  29.194  1.00  7.40           C  
ATOM    181  C   GLY A 265      40.288  -7.375  28.954  1.00  7.61           C  
ATOM    182  O   GLY A 265      39.521  -7.376  29.909  1.00  8.37           O  
ATOM    183  H   GLY A 265      42.998  -7.913  27.612  1.00  6.38           H  
ATOM    184  HA2 GLY A 265      41.889  -6.222  29.741  1.00  7.40           H  
ATOM    185  HA3 GLY A 265      42.142  -7.983  29.792  1.00  7.40           H  
ATOM    186  N   ASN A 266      39.871  -7.525  27.690  1.00  6.95           N  
ATOM    187  CA  ASN A 266      38.469  -7.821  27.374  1.00  6.70           C  
ATOM    188  C   ASN A 266      38.380  -9.145  26.682  1.00  6.01           C  
ATOM    189  O   ASN A 266      39.374  -9.625  26.086  1.00  6.87           O  
ATOM    190  CB  ASN A 266      37.919  -6.711  26.469  1.00  8.18           C  
ATOM    191  CG  ASN A 266      37.770  -5.407  27.239  1.00  8.78           C  
ATOM    192  OD1 ASN A 266      36.975  -5.378  28.193  1.00 12.54           O  
ATOM    193  ND2 ASN A 266      38.476  -4.385  26.850  1.00  9.89           N  
ATOM    194  H   ASN A 266      40.537  -7.432  26.937  1.00  6.95           H  
ATOM    195  HA  ASN A 266      37.881  -7.865  28.290  1.00  6.70           H  
ATOM    196  HB2 ASN A 266      36.945  -7.013  26.085  1.00  8.18           H  
ATOM    197  HB3 ASN A 266      38.604  -6.557  25.636  1.00  8.18           H  
ATOM    198 HD21 ASN A 266      38.395  -3.502  27.334  1.00  9.89           H  
ATOM    199 HD22 ASN A 266      39.106  -4.475  26.065  1.00  9.89           H  
ATOM    200  N   CYS A 267      37.222  -9.767  26.802  1.00  7.36           N  
ATOM    201  C   CYS A 267      35.903 -10.727  25.042  1.00  7.70           C  
ATOM    202  O   CYS A 267      34.899 -10.001  25.288  1.00  8.86           O  
ATOM    203  CA ACYS A 267      36.927 -11.023  26.142  0.75  6.90           C  
ATOM    204  CB ACYS A 267      36.312 -11.996  27.127  0.75  7.86           C  
ATOM    205  SG ACYS A 267      37.510 -12.466  28.415  0.75  8.89           S  
ATOM    206  H   CYS A 267      36.508  -9.348  27.380  1.00  7.36           H  
ATOM    207  HA  CYS A 267      37.839 -11.461  25.738  1.00  6.90           H  
ATOM    208  HB2 CYS A 267      35.994 -12.891  26.592  1.00  7.86           H  
ATOM    209  HB3 CYS A 267      35.448 -11.529  27.598  1.00  7.86           H  
ATOM    210  N   TYR A 268      36.092 -11.354  23.885  1.00  7.00           N  
ATOM    211  CA  TYR A 268      35.196 -11.106  22.751  1.00  6.64           C  
ATOM    212  C   TYR A 268      34.654 -12.441  22.298  1.00  7.46           C  
ATOM    213  O   TYR A 268      35.366 -13.449  22.171  1.00  8.27           O  
ATOM    214  CB  TYR A 268      36.000 -10.503  21.609  1.00  7.04           C  
ATOM    215  CG  TYR A 268      36.579  -9.128  21.909  1.00  5.43           C  
ATOM    216  CD1 TYR A 268      37.793  -8.999  22.611  1.00  6.73           C  
ATOM    217  CD2 TYR A 268      35.883  -7.970  21.575  1.00  6.09           C  
ATOM    218  CE1 TYR A 268      38.301  -7.731  22.888  1.00  6.47           C  
ATOM    219  CE2 TYR A 268      36.414  -6.699  21.829  1.00  6.44           C  
ATOM    220  CZ  TYR A 268      37.606  -6.591  22.491  1.00  5.14           C  
ATOM    221  OH  TYR A 268      38.160  -5.382  22.801  1.00  7.45           O  
ATOM    222  H   TYR A 268      36.859 -12.006  23.787  1.00  7.00           H  
ATOM    223  HA  TYR A 268      34.391 -10.428  23.035  1.00  6.64           H  
ATOM    224  HB2 TYR A 268      35.347 -10.416  20.741  1.00  7.04           H  
ATOM    225  HB3 TYR A 268      36.825 -11.178  21.379  1.00  7.04           H  
ATOM    226  HD1 TYR A 268      38.330  -9.880  22.932  1.00  6.73           H  
ATOM    227  HD2 TYR A 268      34.912  -8.052  21.110  1.00  6.09           H  
ATOM    228  HE1 TYR A 268      39.239  -7.631  23.415  1.00  6.47           H  
ATOM    229  HE2 TYR A 268      35.887  -5.813  21.506  1.00  6.44           H  
ATOM    230  HH  TYR A 268      37.651  -4.619  22.520  1.00  7.45           H  
ATOM    231  N   PHE A 269      33.367 -12.452  21.995  1.00  7.06           N  
ATOM    232  CA  PHE A 269      32.721 -13.628  21.436  1.00  7.43           C  
ATOM    233  C   PHE A 269      32.470 -13.385  19.981  1.00  7.51           C  
ATOM    234  O   PHE A 269      31.697 -12.504  19.624  1.00  7.85           O  
ATOM    235  CB  PHE A 269      31.406 -13.877  22.168  1.00 10.08           C  
ATOM    236  CG  PHE A 269      30.607 -15.005  21.590  1.00 12.52           C  
ATOM    237  CD1 PHE A 269      31.029 -16.317  21.747  1.00 17.57           C  
ATOM    238  CD2 PHE A 269      29.450 -14.731  20.848  1.00 12.08           C  
ATOM    239  CE1 PHE A 269      30.237 -17.404  21.219  1.00 17.51           C  
ATOM    240  CE2 PHE A 269      28.693 -15.771  20.314  1.00 13.89           C  
ATOM    241  CZ  PHE A 269      29.091 -17.103  20.488  1.00 15.55           C  
ATOM    242  H   PHE A 269      32.818 -11.621  22.158  1.00  7.06           H  
ATOM    243  HA  PHE A 269      33.356 -14.506  21.551  1.00  7.43           H  
ATOM    244  HB2 PHE A 269      30.806 -12.969  22.120  1.00 10.08           H  
ATOM    245  HB3 PHE A 269      31.630 -14.110  23.209  1.00 10.08           H  
ATOM    246  HD1 PHE A 269      31.952 -16.527  22.265  1.00 17.57           H  
ATOM    247  HD2 PHE A 269      29.143 -13.708  20.689  1.00 12.08           H  
ATOM    248  HE1 PHE A 269      30.529 -18.430  21.385  1.00 17.51           H  
ATOM    249  HE2 PHE A 269      27.793 -15.549  19.762  1.00 13.89           H  
ATOM    250  HZ  PHE A 269      28.505 -17.900  20.055  1.00 15.55           H  
ATOM    251  N   MET A 270      33.168 -14.110  19.118  1.00  9.09           N  
ATOM    252  C   MET A 270      31.912 -15.183  17.384  1.00  9.83           C  
ATOM    253  O   MET A 270      32.189 -16.367  17.550  1.00 10.72           O  
ATOM    254  CA AMET A 270      32.936 -14.095  17.671  0.50  8.97           C  
ATOM    255  CB AMET A 270      34.253 -14.387  16.901  0.50  9.47           C  
ATOM    256  CG AMET A 270      35.195 -13.197  16.813  0.50  9.97           C  
ATOM    257  SD AMET A 270      35.644 -12.489  18.421  0.50  9.49           S  
ATOM    258  CE AMET A 270      36.995 -11.425  17.918  0.50 10.91           C  
ATOM    259  H   MET A 270      33.899 -14.707  19.479  1.00  9.09           H  
ATOM    260  HA  MET A 270      32.580 -13.118  17.346  1.00  8.97           H  
ATOM    261  HB2 MET A 270      33.997 -14.697  15.888  1.00  9.47           H  
ATOM    262  HB3 MET A 270      34.774 -15.200  17.408  1.00  9.47           H  
ATOM    263  HG2 MET A 270      34.712 -12.421  16.219  1.00  9.97           H  
ATOM    264  HG3 MET A 270      36.109 -13.519  16.312  1.00  9.97           H  
ATOM    265  HE1 MET A 270      37.782 -12.028  17.463  1.00 10.91           H  
ATOM    266  HE2 MET A 270      36.633 -10.694  17.196  1.00 10.91           H  
ATOM    267  HE3 MET A 270      37.394 -10.908  18.790  1.00 10.91           H  
ATOM    268  N   SER A 271      30.683 -14.798  17.021  1.00  8.11           N  
ATOM    269  CA  SER A 271      29.616 -15.783  16.883  1.00  8.49           C  
ATOM    270  C   SER A 271      29.887 -16.816  15.802  1.00 10.08           C  
ATOM    271  O   SER A 271      30.642 -16.568  14.868  1.00 10.26           O  
ATOM    272  CB  SER A 271      28.308 -15.038  16.591  1.00  9.60           C  
ATOM    273  OG  SER A 271      28.268 -14.583  15.235  1.00  7.70           O  
ATOM    274  H   SER A 271      30.493 -13.823  16.841  1.00  8.11           H  
ATOM    275  HA  SER A 271      29.550 -16.339  17.818  1.00  8.49           H  
ATOM    276  HB2 SER A 271      28.230 -14.179  17.257  1.00  9.60           H  
ATOM    277  HB3 SER A 271      27.469 -15.711  16.765  1.00  9.60           H  
ATOM    278  HG  SER A 271      27.505 -14.988  14.816  1.00  7.70           H  
ATOM    279  N   ASN A 272      29.194 -17.947  15.932  1.00 12.04           N  
ATOM    280  C   ASN A 272      27.962 -19.061  14.094  1.00 12.90           C  
ATOM    281  O   ASN A 272      27.881 -19.817  13.102  1.00 16.58           O  
ATOM    282  CA AASN A 272      29.309 -18.865  14.782  0.50 11.45           C  
ATOM    283  CB AASN A 272      29.989 -20.215  15.122  0.50 11.87           C  
ATOM    284  CG AASN A 272      31.508 -20.096  15.286  0.50 12.99           C  
ATOM    285  ND2AASN A 272      32.047 -20.515  16.297  0.50 23.34           N  
ATOM    286  OD1AASN A 272      32.186 -19.628  14.281  0.50 15.48           O  
ATOM    287  H   ASN A 272      28.637 -18.158  16.748  1.00 12.04           H  
ATOM    288  HA  ASN A 272      29.981 -18.379  14.075  1.00 11.45           H  
ATOM    289  HB2 ASN A 272      29.781 -20.921  14.320  1.00 11.87           H  
ATOM    290  HB3 ASN A 272      29.568 -20.589  16.055  1.00 11.87           H  
ATOM    291 HD21 ASN A 272      33.053 -20.503  16.375  1.00 23.34           H  
ATOM    292 HD22 ASN A 272      31.485 -20.872  17.058  1.00 23.34           H  
ATOM    293  N   SER A 273      26.954 -18.311  14.525  1.00 11.69           N  
ATOM    294  CA  SER A 273      25.646 -18.238  13.841  1.00 10.38           C  
ATOM    295  C   SER A 273      25.456 -16.768  13.467  1.00  9.67           C  
ATOM    296  O   SER A 273      26.286 -15.920  13.787  1.00  8.86           O  
ATOM    297  CB  SER A 273      24.553 -18.711  14.781  1.00 12.92           C  
ATOM    298  OG  SER A 273      24.539 -17.986  15.987  1.00 15.10           O  
ATOM    299  H   SER A 273      27.088 -17.763  15.362  1.00 11.69           H  
ATOM    300  HA  SER A 273      25.602 -18.874  12.956  1.00 10.38           H  
ATOM    301  HB2 SER A 273      24.716 -19.764  15.007  1.00 12.92           H  
ATOM    302  HB3 SER A 273      23.589 -18.590  14.287  1.00 12.92           H  
ATOM    303  HG  SER A 273      23.833 -18.341  16.531  1.00 15.10           H  
ATOM    304  N   GLN A 274      24.388 -16.464  12.748  1.00  7.60           N  
ATOM    305  CA  GLN A 274      24.105 -15.107  12.224  1.00  7.14           C  
ATOM    306  C   GLN A 274      22.787 -14.579  12.761  1.00  6.68           C  
ATOM    307  O   GLN A 274      21.809 -15.321  12.955  1.00  8.02           O  
ATOM    308  CB  GLN A 274      24.103 -15.137  10.711  1.00  6.40           C  
ATOM    309  CG  GLN A 274      25.421 -15.621  10.147  1.00  9.26           C  
ATOM    310  CD  GLN A 274      25.373 -15.758   8.649  1.00 18.48           C  
ATOM    311  OE1 GLN A 274      25.485 -14.772   7.947  1.00 24.81           O  
ATOM    312  NE2 GLN A 274      25.091 -16.959   8.158  1.00 22.46           N  
ATOM    313  H   GLN A 274      23.727 -17.200  12.545  1.00  7.60           H  
ATOM    314  HA  GLN A 274      24.889 -14.428  12.561  1.00  7.14           H  
ATOM    315  HB2 GLN A 274      23.912 -14.130  10.340  1.00  6.40           H  
ATOM    316  HB3 GLN A 274      23.311 -15.805  10.373  1.00  6.40           H  
ATOM    317  HG2 GLN A 274      25.655 -16.594  10.581  1.00  9.26           H  
ATOM    318  HG3 GLN A 274      26.203 -14.908  10.411  1.00  9.26           H  
ATOM    319 HE21 GLN A 274      24.961 -17.080   7.164  1.00 22.46           H  
ATOM    320 HE22 GLN A 274      25.006 -17.751   8.779  1.00 22.46           H  
ATOM    321  N   ARG A 275      22.749 -13.269  12.981  1.00  6.30           N  
ATOM    322  CA  ARG A 275      21.582 -12.572  13.545  1.00  6.14           C  
ATOM    323  C   ARG A 275      21.515 -11.203  12.924  1.00  6.49           C  
ATOM    324  O   ARG A 275      22.553 -10.629  12.507  1.00  6.56           O  
ATOM    325  CB  ARG A 275      21.743 -12.470  15.063  1.00  0.00           C  
ATOM    326  CG  ARG A 275      21.399 -13.807  15.736  1.00  0.00           C  
ATOM    327  CD  ARG A 275      21.311 -13.695  17.262  1.00  0.00           C  
ATOM    328  NE  ARG A 275      20.745 -14.929  17.846  1.00  0.00           N  
ATOM    329  CZ  ARG A 275      19.460 -15.223  18.011  1.00  0.00           C  
ATOM    330  NH1 ARG A 275      19.105 -16.400  18.469  1.00  0.00           N  
ATOM    331  NH2 ARG A 275      18.505 -14.368  17.726  1.00  0.00           N1+
ATOM    332  H   ARG A 275      23.566 -12.723  12.750  1.00  6.30           H  
ATOM    333  HA  ARG A 275      20.662 -13.115  13.331  1.00  6.14           H  
ATOM    334  HB2 ARG A 275      21.070 -11.698  15.437  1.00  0.00           H  
ATOM    335  HB3 ARG A 275      22.772 -12.202  15.304  1.00  0.00           H  
ATOM    336  HG2 ARG A 275      22.171 -14.535  15.482  1.00  0.00           H  
ATOM    337  HG3 ARG A 275      20.437 -14.153  15.356  1.00  0.00           H  
ATOM    338  HD2 ARG A 275      20.673 -12.850  17.522  1.00  0.00           H  
ATOM    339  HD3 ARG A 275      22.310 -13.534  17.667  1.00  0.00           H  
ATOM    340  HE  ARG A 275      21.409 -15.626  18.153  1.00  0.00           H  
ATOM    341 HH11 ARG A 275      18.127 -16.619  18.589  1.00  0.00           H  
ATOM    342 HH12 ARG A 275      19.808 -17.086  18.701  1.00  0.00           H  
ATOM    343 HH21 ARG A 275      18.738 -13.450  17.371  1.00  0.00           H  
ATOM    344 HH22 ARG A 275      17.538 -14.626  17.861  1.00  0.00           H  
ATOM    345  N   ASN A 276      20.313 -10.639  12.837  1.00  6.16           N  
ATOM    346  CA  ASN A 276      20.211  -9.237  12.501  1.00  6.00           C  
ATOM    347  C   ASN A 276      20.780  -8.359  13.615  1.00  6.00           C  
ATOM    348  O   ASN A 276      21.236  -8.876  14.659  1.00  6.41           O  
ATOM    349  CB  ASN A 276      18.778  -8.802  12.139  1.00  6.69           C  
ATOM    350  CG  ASN A 276      17.803  -8.846  13.284  1.00  7.32           C  
ATOM    351  OD1 ASN A 276      18.151  -8.810  14.446  1.00  6.75           O  
ATOM    352  ND2 ASN A 276      16.495  -8.865  12.920  1.00  9.58           N  
ATOM    353  H   ASN A 276      19.479 -11.185  13.003  1.00  6.16           H  
ATOM    354  HA  ASN A 276      20.814  -9.096  11.604  1.00  6.00           H  
ATOM    355  HB2 ASN A 276      18.409  -9.463  11.353  1.00  6.69           H  
ATOM    356  HB3 ASN A 276      18.816  -7.780  11.763  1.00  6.69           H  
ATOM    357 HD21 ASN A 276      16.243  -8.895  11.943  1.00  9.58           H  
ATOM    358 HD22 ASN A 276      15.775  -8.851  13.628  1.00  9.58           H  
ATOM    359  N   TRP A 277      20.860  -7.042  13.393  1.00  5.94           N  
ATOM    360  CA  TRP A 277      21.640  -6.209  14.296  1.00  5.90           C  
ATOM    361  C   TRP A 277      20.965  -6.176  15.665  1.00  6.40           C  
ATOM    362  O   TRP A 277      21.616  -6.273  16.711  1.00  7.11           O  
ATOM    363  CB  TRP A 277      21.710  -4.810  13.681  1.00  6.16           C  
ATOM    364  CG  TRP A 277      22.641  -3.854  14.424  1.00  5.33           C  
ATOM    365  CD1 TRP A 277      23.998  -3.810  14.331  1.00  5.54           C  
ATOM    366  CD2 TRP A 277      22.261  -2.821  15.324  1.00  6.22           C  
ATOM    367  NE1 TRP A 277      24.493  -2.776  15.100  1.00  6.69           N  
ATOM    368  CE2 TRP A 277      23.436  -2.144  15.718  1.00  5.98           C  
ATOM    369  CE3 TRP A 277      21.005  -2.333  15.785  1.00  6.96           C  
ATOM    370  CZ2 TRP A 277      23.407  -1.018  16.549  1.00  6.62           C  
ATOM    371  CZ3 TRP A 277      20.982  -1.198  16.571  1.00  7.56           C  
ATOM    372  CH2 TRP A 277      22.183  -0.571  16.987  1.00  7.53           C  
ATOM    373  H   TRP A 277      20.382  -6.629  12.605  1.00  5.94           H  
ATOM    374  HA  TRP A 277      22.647  -6.602  14.431  1.00  5.90           H  
ATOM    375  HB2 TRP A 277      20.706  -4.384  13.684  1.00  6.16           H  
ATOM    376  HB3 TRP A 277      22.063  -4.904  12.654  1.00  6.16           H  
ATOM    377  HD1 TRP A 277      24.601  -4.484  13.740  1.00  5.54           H  
ATOM    378  HE1 TRP A 277      25.467  -2.526  15.196  1.00  6.69           H  
ATOM    379  HE3 TRP A 277      20.089  -2.840  15.525  1.00  6.96           H  
ATOM    380  HZ2 TRP A 277      24.318  -0.516  16.839  1.00  6.62           H  
ATOM    381  HZ3 TRP A 277      20.032  -0.782  16.874  1.00  7.56           H  
ATOM    382  HH2 TRP A 277      22.135   0.273  17.660  1.00  7.53           H  
ATOM    383  N   HIS A 278      19.641  -5.930  15.737  1.00  6.67           N  
ATOM    384  CA  HIS A 278      18.962  -5.936  17.032  1.00  7.47           C  
ATOM    385  C   HIS A 278      19.060  -7.220  17.790  1.00  7.40           C  
ATOM    386  O   HIS A 278      19.224  -7.214  19.017  1.00  7.19           O  
ATOM    387  CB  HIS A 278      17.498  -5.495  16.915  1.00 10.89           C  
ATOM    388  CG  HIS A 278      17.373  -4.010  16.675  1.00 17.98           C  
ATOM    389  ND1 HIS A 278      17.320  -3.474  15.403  1.00 20.66           N  
ATOM    390  CD2 HIS A 278      17.435  -2.948  17.519  1.00 18.48           C  
ATOM    391  CE1 HIS A 278      17.185  -2.161  15.487  1.00 22.14           C  
ATOM    392  NE2 HIS A 278      17.237  -1.814  16.762  1.00 18.83           N  
ATOM    393  H   HIS A 278      19.118  -5.741  14.893  1.00  6.67           H  
ATOM    394  HA  HIS A 278      19.510  -5.201  17.620  1.00  7.47           H  
ATOM    395  HB2 HIS A 278      16.979  -5.747  17.840  1.00 10.89           H  
ATOM    396  HB3 HIS A 278      17.036  -6.027  16.083  1.00 10.89           H  
ATOM    397  HD2 HIS A 278      17.609  -2.984  18.585  1.00 18.48           H  
ATOM    398  HE2 HIS A 278      17.145  -0.874  17.120  1.00 18.83           H  
ATOM    399  HE1 HIS A 278      17.055  -1.485  14.654  1.00 22.14           H  
ATOM    400  N   ASP A 279      18.956  -8.344  17.081  1.00  6.61           N  
ATOM    401  CA  ASP A 279      19.047  -9.635  17.771  1.00  5.87           C  
ATOM    402  C   ASP A 279      20.468  -9.900  18.271  1.00  6.29           C  
ATOM    403  O   ASP A 279      20.656 -10.678  19.198  1.00  6.76           O  
ATOM    404  CB  ASP A 279      18.520 -10.747  16.884  1.00  6.11           C  
ATOM    405  CG  ASP A 279      17.001 -10.681  16.693  1.00  8.15           C  
ATOM    406  OD1 ASP A 279      16.508 -11.392  15.806  1.00  8.33           O  
ATOM    407  OD2 ASP A 279      16.302  -9.893  17.338  1.00 10.84           O1-
ATOM    408  H   ASP A 279      18.815  -8.308  16.082  1.00  6.61           H  
ATOM    409  HA  ASP A 279      18.414  -9.603  18.658  1.00  5.87           H  
ATOM    410  HB2 ASP A 279      18.773 -11.706  17.338  1.00  6.11           H  
ATOM    411  HB3 ASP A 279      19.000 -10.670  15.907  1.00  6.11           H  
ATOM    412  N   SER A 280      21.465  -9.344  17.565  1.00  6.62           N  
ATOM    413  CA  SER A 280      22.862  -9.426  18.016  1.00  5.81           C  
ATOM    414  C   SER A 280      23.031  -8.665  19.321  1.00  7.16           C  
ATOM    415  O   SER A 280      23.670  -9.193  20.253  1.00  7.48           O  
ATOM    416  CB  SER A 280      23.804  -8.889  16.927  1.00  5.95           C  
ATOM    417  OG  SER A 280      23.733  -9.697  15.756  1.00  6.16           O  
ATOM    418  H   SER A 280      21.250  -8.859  16.706  1.00  6.62           H  
ATOM    419  HA  SER A 280      23.121 -10.469  18.195  1.00  5.81           H  
ATOM    420  HB2 SER A 280      24.827  -8.895  17.306  1.00  5.95           H  
ATOM    421  HB3 SER A 280      23.516  -7.868  16.677  1.00  5.95           H  
ATOM    422  HG  SER A 280      22.828  -9.670  15.440  1.00  6.16           H  
ATOM    423  N   ILE A 281      22.438  -7.471  19.431  1.00  6.89           N  
ATOM    424  CA  ILE A 281      22.449  -6.742  20.696  1.00  6.54           C  
ATOM    425  C   ILE A 281      21.867  -7.615  21.807  1.00  7.09           C  
ATOM    426  O   ILE A 281      22.474  -7.764  22.874  1.00  8.22           O  
ATOM    427  CB  ILE A 281      21.625  -5.463  20.566  1.00  8.20           C  
ATOM    428  CG1 ILE A 281      22.371  -4.471  19.684  1.00  7.04           C  
ATOM    429  CG2 ILE A 281      21.375  -4.845  21.942  1.00 10.38           C  
ATOM    430  CD1 ILE A 281      21.544  -3.237  19.384  1.00 10.93           C  
ATOM    431  H   ILE A 281      21.974  -7.071  18.628  1.00  6.89           H  
ATOM    432  HA  ILE A 281      23.478  -6.484  20.943  1.00  6.54           H  
ATOM    433  HB  ILE A 281      20.663  -5.705  20.116  1.00  8.20           H  
ATOM    434 HG12 ILE A 281      22.626  -4.960  18.745  1.00  7.04           H  
ATOM    435 HG13 ILE A 281      23.285  -4.166  20.194  1.00  7.04           H  
ATOM    436 HG21 ILE A 281      20.839  -5.558  22.569  1.00 10.38           H  
ATOM    437 HG22 ILE A 281      22.328  -4.596  22.408  1.00 10.38           H  
ATOM    438 HG23 ILE A 281      20.777  -3.940  21.829  1.00 10.38           H  
ATOM    439 HD11 ILE A 281      20.626  -3.529  18.874  1.00 10.93           H  
ATOM    440 HD12 ILE A 281      21.296  -2.731  20.316  1.00 10.93           H  
ATOM    441 HD13 ILE A 281      22.115  -2.563  18.746  1.00 10.93           H  
ATOM    442  N   THR A 282      20.725  -8.262  21.551  1.00  7.81           N  
ATOM    443  CA  THR A 282      20.102  -9.091  22.569  1.00  8.15           C  
ATOM    444  C   THR A 282      20.967 -10.270  22.923  1.00  7.75           C  
ATOM    445  O   THR A 282      21.095 -10.621  24.131  1.00  9.73           O  
ATOM    446  CB  THR A 282      18.679  -9.538  22.044  1.00  9.20           C  
ATOM    447  OG1 THR A 282      17.924  -8.361  21.790  1.00 12.39           O  
ATOM    448  CG2 THR A 282      17.953 -10.419  23.073  1.00 12.89           C  
ATOM    449  H   THR A 282      20.293  -8.174  20.642  1.00  7.81           H  
ATOM    450  HA  THR A 282      19.982  -8.519  23.490  1.00  8.15           H  
ATOM    451  HB  THR A 282      18.793 -10.130  21.136  1.00  9.20           H  
ATOM    452 HG21 THR A 282      18.547 -11.312  23.270  1.00 12.89           H  
ATOM    453 HG22 THR A 282      17.819  -9.861  23.998  1.00 12.89           H  
ATOM    454 HG23 THR A 282      16.979 -10.710  22.678  1.00 12.89           H  
ATOM    455  HG1 THR A 282      18.397  -7.852  21.128  1.00 12.39           H  
ATOM    456  N   ALA A 283      21.532 -10.926  21.943  1.00  7.96           N  
ATOM    457  CA  ALA A 283      22.386 -12.099  22.218  1.00  8.44           C  
ATOM    458  C   ALA A 283      23.540 -11.696  23.158  1.00  9.19           C  
ATOM    459  O   ALA A 283      23.917 -12.461  24.068  1.00 10.37           O  
ATOM    460  CB  ALA A 283      22.970 -12.635  20.926  1.00  9.81           C  
ATOM    461  H   ALA A 283      21.383 -10.628  20.990  1.00  7.96           H  
ATOM    462  HA  ALA A 283      21.774 -12.870  22.688  1.00  8.44           H  
ATOM    463  HB1 ALA A 283      22.162 -12.920  20.252  1.00  9.81           H  
ATOM    464  HB2 ALA A 283      23.581 -11.864  20.455  1.00  9.81           H  
ATOM    465  HB3 ALA A 283      23.587 -13.508  21.140  1.00  9.81           H  
ATOM    466  N   CYS A 284      24.138 -10.540  22.925  1.00  7.69           N  
ATOM    467  CA  CYS A 284      25.262 -10.124  23.762  1.00  7.91           C  
ATOM    468  C   CYS A 284      24.787  -9.829  25.153  1.00  8.52           C  
ATOM    469  O   CYS A 284      25.452 -10.226  26.112  1.00  9.47           O  
ATOM    470  CB  CYS A 284      25.968  -8.906  23.116  1.00  7.93           C  
ATOM    471  SG  CYS A 284      26.740  -9.262  21.552  1.00  8.84           S  
ATOM    472  H   CYS A 284      23.818  -9.947  22.174  1.00  7.69           H  
ATOM    473  HA  CYS A 284      25.991 -10.933  23.830  1.00  7.91           H  
ATOM    474  HB2 CYS A 284      26.735  -8.551  23.804  1.00  7.93           H  
ATOM    475  HB3 CYS A 284      25.226  -8.122  22.963  1.00  7.93           H  
ATOM    476  N   LYS A 285      23.638  -9.170  25.298  1.00  9.04           N  
ATOM    477  CA  LYS A 285      23.090  -8.889  26.641  1.00 10.71           C  
ATOM    478  C   LYS A 285      22.816 -10.188  27.394  1.00 12.16           C  
ATOM    479  O   LYS A 285      23.078 -10.239  28.631  1.00 14.80           O  
ATOM    480  CB  LYS A 285      21.834  -8.034  26.505  1.00 12.85           C  
ATOM    481  CG  LYS A 285      22.097  -6.580  26.161  1.00 15.34           C  
ATOM    482  CD  LYS A 285      20.767  -5.774  26.088  1.00 20.03           C  
ATOM    483  CE  LYS A 285      21.069  -4.265  26.058  1.00 22.95           C  
ATOM    484  NZ  LYS A 285      19.881  -3.311  26.018  1.00 27.82           N1+
ATOM    485  H   LYS A 285      23.136  -8.859  24.479  1.00  9.04           H  
ATOM    486  HA  LYS A 285      23.822  -8.333  27.226  1.00 10.71           H  
ATOM    487  HB2 LYS A 285      21.294  -8.067  27.452  1.00 12.85           H  
ATOM    488  HB3 LYS A 285      21.215  -8.462  25.718  1.00 12.85           H  
ATOM    489  HG2 LYS A 285      22.600  -6.528  25.196  1.00 15.34           H  
ATOM    490  HG3 LYS A 285      22.737  -6.143  26.929  1.00 15.34           H  
ATOM    491  HD2 LYS A 285      20.158  -6.003  26.961  1.00 20.03           H  
ATOM    492  HD3 LYS A 285      20.226  -6.052  25.183  1.00 20.03           H  
ATOM    493  HE2 LYS A 285      21.673  -4.070  25.172  1.00 22.95           H  
ATOM    494  HE3 LYS A 285      21.646  -4.030  26.952  1.00 22.95           H  
ATOM    495  HZ1 LYS A 285      19.322  -3.503  25.198  1.00 27.82           H  
ATOM    496  HZ2 LYS A 285      19.318  -3.439  26.847  1.00 27.82           H  
ATOM    497  HZ3 LYS A 285      20.214  -2.358  25.981  1.00 27.82           H  
ATOM    498  N   GLU A 286      22.472 -11.277  26.706  1.00 12.42           N  
ATOM    499  C   GLU A 286      23.405 -13.181  28.004  1.00 16.61           C  
ATOM    500  O   GLU A 286      23.281 -13.992  28.934  1.00 20.29           O  
ATOM    501  CA AGLU A 286      22.175 -12.591  27.308  0.50 15.04           C  
ATOM    502  CB AGLU A 286      21.647 -13.548  26.223  0.50 15.39           C  
ATOM    503  CG AGLU A 286      20.185 -13.273  25.885  0.50 14.56           C  
ATOM    504  CD AGLU A 286      19.644 -13.996  24.646  0.50 17.36           C  
ATOM    505  OE1AGLU A 286      18.539 -13.616  24.215  0.50 20.47           O  
ATOM    506  OE2AGLU A 286      20.311 -14.893  24.091  0.50 21.08           O1-
ATOM    507  H   GLU A 286      22.411 -11.196  25.701  1.00 12.42           H  
ATOM    508  HA  GLU A 286      21.408 -12.458  28.070  1.00 15.04           H  
ATOM    509  HB2 GLU A 286      21.740 -14.573  26.583  1.00 15.39           H  
ATOM    510  HB3 GLU A 286      22.248 -13.424  25.322  1.00 15.39           H  
ATOM    511  HG2 GLU A 286      20.075 -12.201  25.723  1.00 14.56           H  
ATOM    512  HG3 GLU A 286      19.581 -13.575  26.741  1.00 14.56           H  
ATOM    513  N   VAL A 287      24.585 -12.814  27.528  1.00 15.09           N  
ATOM    514  CA  VAL A 287      25.833 -13.351  28.087  1.00 13.98           C  
ATOM    515  C   VAL A 287      26.553 -12.245  28.867  1.00 13.30           C  
ATOM    516  O   VAL A 287      27.782 -12.393  29.071  1.00 17.95           O  
ATOM    517  CB  VAL A 287      26.713 -14.047  27.018  1.00 13.86           C  
ATOM    518  CG1 VAL A 287      25.990 -15.262  26.451  1.00 21.39           C  
ATOM    519  CG2 VAL A 287      27.103 -13.112  25.882  1.00 15.31           C  
ATOM    520  H   VAL A 287      24.628 -12.154  26.765  1.00 15.09           H  
ATOM    521  HA  VAL A 287      25.598 -14.150  28.792  1.00 13.98           H  
ATOM    522  HB  VAL A 287      27.631 -14.357  27.517  1.00 13.86           H  
ATOM    523 HG11 VAL A 287      25.741 -15.948  27.261  1.00 21.39           H  
ATOM    524 HG12 VAL A 287      25.074 -14.941  25.953  1.00 21.39           H  
ATOM    525 HG13 VAL A 287      26.635 -15.766  25.732  1.00 21.39           H  
ATOM    526 HG21 VAL A 287      26.206 -12.781  25.359  1.00 15.31           H  
ATOM    527 HG22 VAL A 287      27.627 -12.246  26.288  1.00 15.31           H  
ATOM    528 HG23 VAL A 287      27.756 -13.639  25.186  1.00 15.31           H  
ATOM    529  N   GLY A 288      25.846 -11.211  29.312  1.00 12.46           N  
ATOM    530  CA  GLY A 288      26.418 -10.128  30.125  1.00 12.13           C  
ATOM    531  C   GLY A 288      27.452  -9.296  29.379  1.00 12.44           C  
ATOM    532  O   GLY A 288      28.430  -8.824  29.958  1.00 14.22           O  
ATOM    533  H   GLY A 288      24.865 -11.169  29.080  1.00 12.46           H  
ATOM    534  HA2 GLY A 288      26.894 -10.567  31.001  1.00 12.13           H  
ATOM    535  HA3 GLY A 288      25.608  -9.470  30.442  1.00 12.13           H  
ATOM    536  N   ALA A 289      27.292  -9.189  28.060  1.00 10.77           N  
ATOM    537  CA  ALA A 289      28.247  -8.492  27.196  1.00  9.47           C  
ATOM    538  C   ALA A 289      27.520  -7.430  26.408  1.00  9.16           C  
ATOM    539  O   ALA A 289      26.308  -7.246  26.556  1.00 10.25           O  
ATOM    540  CB  ALA A 289      28.927  -9.496  26.273  1.00  8.79           C  
ATOM    541  H   ALA A 289      26.474  -9.608  27.639  1.00 10.77           H  
ATOM    542  HA  ALA A 289      29.017  -8.009  27.798  1.00  9.47           H  
ATOM    543  HB1 ALA A 289      29.457 -10.238  26.871  1.00  8.79           H  
ATOM    544  HB2 ALA A 289      28.176  -9.992  25.659  1.00  8.79           H  
ATOM    545  HB3 ALA A 289      29.636  -8.975  25.629  1.00  8.79           H  
ATOM    546  N   GLN A 290      28.213  -6.831  25.457  1.00  7.04           N  
ATOM    547  CA  GLN A 290      27.634  -5.779  24.603  1.00  7.03           C  
ATOM    548  C   GLN A 290      28.084  -6.028  23.171  1.00  7.60           C  
ATOM    549  O   GLN A 290      29.247  -6.338  22.942  1.00  8.37           O  
ATOM    550  CB  GLN A 290      28.090  -4.433  25.109  1.00  8.33           C  
ATOM    551  CG  GLN A 290      27.577  -3.265  24.287  1.00 11.21           C  
ATOM    552  CD  GLN A 290      27.844  -1.977  25.036  1.00 11.17           C  
ATOM    553  OE1 GLN A 290      28.993  -1.593  25.176  1.00 12.03           O  
ATOM    554  NE2 GLN A 290      26.786  -1.319  25.536  1.00 15.54           N  
ATOM    555  H   GLN A 290      29.174  -7.104  25.310  1.00  7.04           H  
ATOM    556  HA  GLN A 290      26.545  -5.794  24.629  1.00  7.03           H  
ATOM    557  HB2 GLN A 290      29.179  -4.411  25.096  1.00  8.33           H  
ATOM    558  HB3 GLN A 290      27.736  -4.314  26.133  1.00  8.33           H  
ATOM    559  HG2 GLN A 290      26.505  -3.377  24.124  1.00 11.21           H  
ATOM    560  HG3 GLN A 290      28.090  -3.243  23.326  1.00 11.21           H  
ATOM    561 HE21 GLN A 290      26.922  -0.466  26.057  1.00 15.54           H  
ATOM    562 HE22 GLN A 290      25.853  -1.680  25.392  1.00 15.54           H  
ATOM    563  N   LEU A 291      27.212  -5.798  22.198  1.00  6.67           N  
ATOM    564  CA  LEU A 291      27.634  -5.818  20.810  1.00  6.73           C  
ATOM    565  C   LEU A 291      28.735  -4.756  20.638  1.00  6.57           C  
ATOM    566  O   LEU A 291      28.581  -3.619  21.057  1.00  6.57           O  
ATOM    567  CB  LEU A 291      26.419  -5.511  19.923  1.00  6.78           C  
ATOM    568  CG  LEU A 291      26.667  -5.499  18.424  1.00  5.73           C  
ATOM    569  CD1 LEU A 291      27.184  -6.881  17.987  1.00  7.67           C  
ATOM    570  CD2 LEU A 291      25.427  -5.075  17.631  1.00  7.53           C  
ATOM    571  H   LEU A 291      26.246  -5.608  22.425  1.00  6.67           H  
ATOM    572  HA  LEU A 291      28.028  -6.792  20.522  1.00  6.73           H  
ATOM    573  HB2 LEU A 291      26.042  -4.527  20.204  1.00  6.78           H  
ATOM    574  HB3 LEU A 291      25.659  -6.264  20.128  1.00  6.78           H  
ATOM    575  HG  LEU A 291      27.427  -4.750  18.204  1.00  5.73           H  
ATOM    576 HD11 LEU A 291      28.099  -7.115  18.531  1.00  7.67           H  
ATOM    577 HD12 LEU A 291      26.428  -7.636  18.204  1.00  7.67           H  
ATOM    578 HD13 LEU A 291      27.390  -6.869  16.917  1.00  7.67           H  
ATOM    579 HD21 LEU A 291      24.621  -5.787  17.806  1.00  7.53           H  
ATOM    580 HD22 LEU A 291      25.112  -4.083  17.954  1.00  7.53           H  
ATOM    581 HD23 LEU A 291      25.667  -5.052  16.567  1.00  7.53           H  
ATOM    582  N   VAL A 292      29.857  -5.165  20.066  1.00  6.12           N  
ATOM    583  CA  VAL A 292      31.127  -4.480  20.424  1.00  6.00           C  
ATOM    584  C   VAL A 292      31.122  -2.985  20.125  1.00  5.60           C  
ATOM    585  O   VAL A 292      30.801  -2.546  19.000  1.00  5.71           O  
ATOM    586  CB  VAL A 292      32.316  -5.179  19.719  1.00  5.80           C  
ATOM    587  CG1 VAL A 292      32.156  -5.245  18.204  1.00  6.90           C  
ATOM    588  CG2 VAL A 292      33.614  -4.538  20.096  1.00  6.79           C  
ATOM    589  H   VAL A 292      29.850  -5.925  19.402  1.00  6.12           H  
ATOM    590  HA  VAL A 292      31.235  -4.564  21.506  1.00  6.00           H  
ATOM    591  HB  VAL A 292      32.324  -6.210  20.071  1.00  5.80           H  
ATOM    592 HG11 VAL A 292      31.220  -5.749  17.960  1.00  6.90           H  
ATOM    593 HG12 VAL A 292      32.142  -4.235  17.795  1.00  6.90           H  
ATOM    594 HG13 VAL A 292      32.989  -5.800  17.774  1.00  6.90           H  
ATOM    595 HG21 VAL A 292      33.624  -3.505  19.750  1.00  6.79           H  
ATOM    596 HG22 VAL A 292      33.729  -4.560  21.180  1.00  6.79           H  
ATOM    597 HG23 VAL A 292      34.437  -5.083  19.633  1.00  6.79           H  
ATOM    598  N   VAL A 293      31.559  -2.218  21.107  1.00  5.64           N  
ATOM    599  CA  VAL A 293      31.812  -0.786  20.957  1.00  6.54           C  
ATOM    600  C   VAL A 293      33.342  -0.600  20.947  1.00  6.79           C  
ATOM    601  O   VAL A 293      34.042  -1.012  21.925  1.00  7.97           O  
ATOM    602  CB  VAL A 293      31.160  -0.004  22.096  1.00  6.19           C  
ATOM    603  CG1 VAL A 293      31.560   1.458  21.990  1.00  8.34           C  
ATOM    604  CG2 VAL A 293      29.599  -0.140  22.018  1.00  8.20           C  
ATOM    605  H   VAL A 293      31.727  -2.642  22.007  1.00  5.64           H  
ATOM    606  HA  VAL A 293      31.380  -0.405  20.033  1.00  6.54           H  
ATOM    607  HB  VAL A 293      31.497  -0.406  23.051  1.00  6.19           H  
ATOM    608 HG11 VAL A 293      32.645   1.544  22.058  1.00  8.34           H  
ATOM    609 HG12 VAL A 293      31.223   1.859  21.034  1.00  8.34           H  
ATOM    610 HG13 VAL A 293      31.100   2.021  22.804  1.00  8.34           H  
ATOM    611 HG21 VAL A 293      29.248   0.259  21.066  1.00  8.20           H  
ATOM    612 HG22 VAL A 293      29.321  -1.191  22.095  1.00  8.20           H  
ATOM    613 HG23 VAL A 293      29.145   0.420  22.835  1.00  8.20           H  
ATOM    614  N   ILE A 294      33.867  -0.052  19.861  1.00  5.73           N  
ATOM    615  C   ILE A 294      35.743   1.392  20.423  1.00  5.86           C  
ATOM    616  O   ILE A 294      35.151   2.462  20.175  1.00  7.78           O  
ATOM    617  CA AILE A 294      35.311   0.081  19.751  0.75  6.14           C  
ATOM    618  CB AILE A 294      35.706   0.040  18.304  0.75  6.81           C  
ATOM    619  CG1AILE A 294      35.197  -1.255  17.653  0.75  5.89           C  
ATOM    620  CG2AILE A 294      37.226   0.162  18.163  0.75  7.91           C  
ATOM    621  CD1AILE A 294      35.458  -1.315  16.116  0.75  6.15           C  
ATOM    622  H   ILE A 294      33.268   0.269  19.115  1.00  5.73           H  
ATOM    623  HA  ILE A 294      35.816  -0.744  20.255  1.00  6.14           H  
ATOM    624  HB  ILE A 294      35.249   0.885  17.788  1.00  6.81           H  
ATOM    625 HG12 ILE A 294      34.124  -1.330  17.827  1.00  5.89           H  
ATOM    626 HG13 ILE A 294      35.702  -2.100  18.123  1.00  5.89           H  
ATOM    627 HG21 ILE A 294      37.558   1.099  18.610  1.00  7.91           H  
ATOM    628 HG22 ILE A 294      37.707  -0.674  18.672  1.00  7.91           H  
ATOM    629 HG23 ILE A 294      37.495   0.148  17.106  1.00  7.91           H  
ATOM    630 HD11 ILE A 294      34.959  -0.475  15.631  1.00  6.15           H  
ATOM    631 HD12 ILE A 294      36.529  -1.261  15.926  1.00  6.15           H  
ATOM    632 HD13 ILE A 294      35.065  -2.249  15.718  1.00  6.15           H  
ATOM    633  N   LYS A 295      36.807   1.303  21.209  1.00  6.48           N  
ATOM    634  CA  LYS A 295      37.283   2.437  22.022  1.00  7.52           C  
ATOM    635  C   LYS A 295      38.658   2.910  21.588  1.00  7.99           C  
ATOM    636  O   LYS A 295      39.112   3.991  22.068  1.00  8.06           O  
ATOM    637  CB  LYS A 295      37.264   2.102  23.535  1.00  7.75           C  
ATOM    638  CG  LYS A 295      35.861   1.858  24.049  1.00  9.38           C  
ATOM    639  CD  LYS A 295      35.035   3.128  23.971  1.00 11.85           C  
ATOM    640  CE  LYS A 295      33.660   2.947  24.655  1.00 11.99           C  
ATOM    641  NZ  LYS A 295      32.729   4.058  24.219  1.00 13.90           N1+
ATOM    642  H   LYS A 295      37.311   0.428  21.253  1.00  6.48           H  
ATOM    643  HA  LYS A 295      36.585   3.258  21.851  1.00  7.52           H  
ATOM    644  HB2 LYS A 295      37.698   2.938  24.085  1.00  7.75           H  
ATOM    645  HB3 LYS A 295      37.861   1.206  23.704  1.00  7.75           H  
ATOM    646  HG2 LYS A 295      35.912   1.528  25.087  1.00  9.38           H  
ATOM    647  HG3 LYS A 295      35.387   1.085  23.445  1.00  9.38           H  
ATOM    648  HD2 LYS A 295      34.880   3.385  22.922  1.00 11.85           H  
ATOM    649  HD3 LYS A 295      35.575   3.934  24.466  1.00 11.85           H  
ATOM    650  HE2 LYS A 295      33.786   2.982  25.738  1.00 11.99           H  
ATOM    651  HE3 LYS A 295      33.237   1.985  24.369  1.00 11.99           H  
ATOM    652  HZ1 LYS A 295      33.121   4.950  24.484  1.00 13.90           H  
ATOM    653  HZ2 LYS A 295      32.612   4.026  23.217  1.00 13.90           H  
ATOM    654  HZ3 LYS A 295      31.831   3.940  24.666  1.00 13.90           H  
ATOM    655  N   SER A 296      39.369   2.141  20.773  1.00  6.34           N  
ATOM    656  CA  SER A 296      40.742   2.558  20.410  1.00  6.73           C  
ATOM    657  C   SER A 296      41.100   2.074  19.030  1.00  6.69           C  
ATOM    658  O   SER A 296      40.527   1.122  18.499  1.00  5.86           O  
ATOM    659  CB  SER A 296      41.793   2.015  21.411  1.00  7.61           C  
ATOM    660  OG  SER A 296      41.897   0.593  21.273  1.00  7.75           O  
ATOM    661  H   SER A 296      38.979   1.286  20.406  1.00  6.34           H  
ATOM    662  HA  SER A 296      40.758   3.648  20.440  1.00  6.73           H  
ATOM    663  HB2 SER A 296      41.484   2.258  22.428  1.00  7.61           H  
ATOM    664  HB3 SER A 296      42.761   2.471  21.206  1.00  7.61           H  
ATOM    665  HG  SER A 296      41.033   0.220  21.460  1.00  7.75           H  
ATOM    666  N   ALA A 297      42.144   2.683  18.469  1.00  6.52           N  
ATOM    667  CA  ALA A 297      42.705   2.299  17.197  1.00  7.49           C  
ATOM    668  C   ALA A 297      43.205   0.868  17.226  1.00  8.35           C  
ATOM    669  O   ALA A 297      43.006   0.087  16.273  1.00  7.07           O  
ATOM    670  CB  ALA A 297      43.824   3.277  16.770  1.00  8.49           C  
ATOM    671  H   ALA A 297      42.567   3.457  18.962  1.00  6.52           H  
ATOM    672  HA  ALA A 297      41.911   2.352  16.452  1.00  7.49           H  
ATOM    673  HB1 ALA A 297      43.420   4.290  16.718  1.00  8.49           H  
ATOM    674  HB2 ALA A 297      44.632   3.245  17.500  1.00  8.49           H  
ATOM    675  HB3 ALA A 297      44.205   2.988  15.792  1.00  8.49           H  
ATOM    676  N   GLU A 298      43.875   0.461  18.299  1.00  7.79           N  
ATOM    677  CA  GLU A 298      44.402  -0.896  18.318  1.00  7.91           C  
ATOM    678  C   GLU A 298      43.319  -1.951  18.413  1.00  7.01           C  
ATOM    679  O   GLU A 298      43.442  -3.022  17.839  1.00  7.09           O  
ATOM    680  CB  GLU A 298      45.393  -1.081  19.492  1.00 10.65           C  
ATOM    681  CG  GLU A 298      46.692  -0.230  19.375  1.00 14.53           C  
ATOM    682  CD  GLU A 298      46.469   1.268  19.623  1.00 17.81           C  
ATOM    683  OE1 GLU A 298      45.464   1.693  20.263  1.00 14.76           O  
ATOM    684  OE2 GLU A 298      47.350   2.052  19.182  1.00 17.33           O1-
ATOM    685  H   GLU A 298      44.014   1.079  19.085  1.00  7.79           H  
ATOM    686  HA  GLU A 298      44.916  -1.034  17.367  1.00  7.91           H  
ATOM    687  HB2 GLU A 298      45.677  -2.132  19.536  1.00 10.65           H  
ATOM    688  HB3 GLU A 298      44.885  -0.801  20.414  1.00 10.65           H  
ATOM    689  HG2 GLU A 298      47.098  -0.357  18.370  1.00 14.53           H  
ATOM    690  HG3 GLU A 298      47.412  -0.597  20.107  1.00 14.53           H  
ATOM    691  N   GLU A 299      42.228  -1.617  19.097  1.00  6.57           N  
ATOM    692  CA  GLU A 299      41.123  -2.547  19.190  1.00  6.21           C  
ATOM    693  C   GLU A 299      40.427  -2.678  17.827  1.00  5.89           C  
ATOM    694  O   GLU A 299      40.123  -3.771  17.378  1.00  6.14           O  
ATOM    695  CB  GLU A 299      40.151  -2.050  20.270  1.00  6.82           C  
ATOM    696  CG  GLU A 299      38.952  -2.959  20.446  1.00  7.08           C  
ATOM    697  CD  GLU A 299      37.937  -2.423  21.439  1.00  6.60           C  
ATOM    698  OE1 GLU A 299      37.102  -3.204  21.923  1.00  7.97           O  
ATOM    699  OE2 GLU A 299      37.968  -1.205  21.758  1.00  7.50           O1-
ATOM    700  H   GLU A 299      42.171  -0.716  19.551  1.00  6.57           H  
ATOM    701  HA  GLU A 299      41.485  -3.537  19.468  1.00  6.21           H  
ATOM    702  HB2 GLU A 299      39.798  -1.056  19.991  1.00  6.82           H  
ATOM    703  HB3 GLU A 299      40.686  -1.991  21.220  1.00  6.82           H  
ATOM    704  HG2 GLU A 299      39.301  -3.930  20.798  1.00  7.08           H  
ATOM    705  HG3 GLU A 299      38.461  -3.077  19.480  1.00  7.08           H  
ATOM    706  N   GLN A 300      40.281  -1.544  17.126  1.00  6.56           N  
ATOM    707  CA  GLN A 300      39.787  -1.588  15.740  1.00  6.17           C  
ATOM    708  C   GLN A 300      40.663  -2.458  14.868  1.00  6.24           C  
ATOM    709  O   GLN A 300      40.183  -3.351  14.149  1.00  6.20           O  
ATOM    710  CB  GLN A 300      39.724  -0.171  15.139  1.00  7.14           C  
ATOM    711  CG  GLN A 300      39.801  -0.098  13.617  1.00  6.82           C  
ATOM    712  CD  GLN A 300      38.688  -0.866  12.886  1.00  6.17           C  
ATOM    713  OE1 GLN A 300      37.654  -1.205  13.452  1.00  7.53           O  
ATOM    714  NE2 GLN A 300      38.894  -1.052  11.596  1.00  8.42           N  
ATOM    715  H   GLN A 300      40.510  -0.658  17.550  1.00  6.56           H  
ATOM    716  HA  GLN A 300      38.784  -2.018  15.768  1.00  6.17           H  
ATOM    717  HB2 GLN A 300      40.556   0.404  15.545  1.00  7.14           H  
ATOM    718  HB3 GLN A 300      38.783   0.285  15.450  1.00  7.14           H  
ATOM    719  HG2 GLN A 300      40.761  -0.510  13.304  1.00  6.82           H  
ATOM    720  HG3 GLN A 300      39.742   0.950  13.322  1.00  6.82           H  
ATOM    721 HE21 GLN A 300      39.764  -0.755  11.177  1.00  8.42           H  
ATOM    722 HE22 GLN A 300      38.184  -1.492  11.030  1.00  8.42           H  
ATOM    723  N   ASN A 301      41.984  -2.249  14.946  1.00  6.48           N  
ATOM    724  CA  ASN A 301      42.851  -2.978  14.016  1.00  7.07           C  
ATOM    725  C   ASN A 301      42.732  -4.453  14.322  1.00  7.15           C  
ATOM    726  O   ASN A 301      42.706  -5.295  13.420  1.00  9.16           O  
ATOM    727  CB  ASN A 301      44.297  -2.520  14.146  1.00  8.29           C  
ATOM    728  CG  ASN A 301      44.519  -1.114  13.687  1.00 14.00           C  
ATOM    729  OD1 ASN A 301      43.760  -0.563  12.906  1.00 15.84           O  
ATOM    730  ND2 ASN A 301      45.594  -0.531  14.164  1.00 16.76           N  
ATOM    731  H   ASN A 301      42.370  -1.608  15.624  1.00  6.48           H  
ATOM    732  HA  ASN A 301      42.540  -2.779  12.990  1.00  7.07           H  
ATOM    733  HB2 ASN A 301      44.925  -3.182  13.549  1.00  8.29           H  
ATOM    734  HB3 ASN A 301      44.590  -2.591  15.194  1.00  8.29           H  
ATOM    735 HD21 ASN A 301      45.822   0.414  13.887  1.00 16.76           H  
ATOM    736 HD22 ASN A 301      46.194  -1.027  14.808  1.00 16.76           H  
ATOM    737  N   PHE A 302      42.684  -4.818  15.612  1.00  6.66           N  
ATOM    738  CA  PHE A 302      42.565  -6.203  16.016  1.00  5.82           C  
ATOM    739  C   PHE A 302      41.272  -6.834  15.527  1.00  6.81           C  
ATOM    740  O   PHE A 302      41.268  -7.906  14.888  1.00  6.77           O  
ATOM    741  CB  PHE A 302      42.648  -6.276  17.556  1.00  7.16           C  
ATOM    742  CG  PHE A 302      42.450  -7.666  18.092  1.00  7.81           C  
ATOM    743  CD1 PHE A 302      41.249  -8.039  18.635  1.00  7.10           C  
ATOM    744  CD2 PHE A 302      43.525  -8.580  18.111  1.00  8.20           C  
ATOM    745  CE1 PHE A 302      41.025  -9.336  19.136  1.00  7.60           C  
ATOM    746  CE2 PHE A 302      43.332  -9.853  18.656  1.00  7.92           C  
ATOM    747  CZ  PHE A 302      42.095 -10.208  19.173  1.00  9.38           C  
ATOM    748  H   PHE A 302      42.733  -4.104  16.324  1.00  6.66           H  
ATOM    749  HA  PHE A 302      43.381  -6.768  15.563  1.00  5.82           H  
ATOM    750  HB2 PHE A 302      41.880  -5.629  17.976  1.00  7.16           H  
ATOM    751  HB3 PHE A 302      43.631  -5.921  17.867  1.00  7.16           H  
ATOM    752  HD1 PHE A 302      40.448  -7.316  18.680  1.00  7.10           H  
ATOM    753  HD2 PHE A 302      44.487  -8.299  17.708  1.00  8.20           H  
ATOM    754  HE1 PHE A 302      40.047  -9.640  19.480  1.00  7.60           H  
ATOM    755  HE2 PHE A 302      44.147 -10.562  18.675  1.00  7.92           H  
ATOM    756  HZ  PHE A 302      41.966 -11.186  19.613  1.00  9.38           H  
ATOM    757  N   LEU A 303      40.152  -6.173  15.814  1.00  6.25           N  
ATOM    758  CA  LEU A 303      38.859  -6.772  15.430  1.00  6.75           C  
ATOM    759  C   LEU A 303      38.652  -6.841  13.907  1.00  6.38           C  
ATOM    760  O   LEU A 303      38.123  -7.828  13.386  1.00  7.50           O  
ATOM    761  CB  LEU A 303      37.693  -5.989  16.072  1.00  7.90           C  
ATOM    762  CG  LEU A 303      37.704  -6.028  17.595  1.00  8.76           C  
ATOM    763  CD1 LEU A 303      36.668  -5.001  18.097  1.00 10.21           C  
ATOM    764  CD2 LEU A 303      37.389  -7.450  18.097  1.00 11.86           C  
ATOM    765  H   LEU A 303      40.186  -5.280  16.285  1.00  6.25           H  
ATOM    766  HA  LEU A 303      38.876  -7.797  15.803  1.00  6.75           H  
ATOM    767  HB2 LEU A 303      36.755  -6.418  15.723  1.00  7.90           H  
ATOM    768  HB3 LEU A 303      37.758  -4.950  15.752  1.00  7.90           H  
ATOM    769  HG  LEU A 303      38.690  -5.769  17.983  1.00  8.76           H  
ATOM    770 HD11 LEU A 303      36.945  -4.005  17.750  1.00 10.21           H  
ATOM    771 HD12 LEU A 303      35.682  -5.260  17.709  1.00 10.21           H  
ATOM    772 HD13 LEU A 303      36.644  -5.013  19.188  1.00 10.21           H  
ATOM    773 HD21 LEU A 303      36.408  -7.754  17.733  1.00 11.86           H  
ATOM    774 HD22 LEU A 303      38.145  -8.142  17.727  1.00 11.86           H  
ATOM    775 HD23 LEU A 303      37.391  -7.459  19.187  1.00 11.86           H  
ATOM    776  N   GLN A 304      39.091  -5.792  13.222  1.00  6.53           N  
ATOM    777  CA  GLN A 304      38.995  -5.757  11.756  1.00  6.95           C  
ATOM    778  C   GLN A 304      39.732  -6.944  11.163  1.00  7.93           C  
ATOM    779  O   GLN A 304      39.213  -7.628  10.269  1.00  9.88           O  
ATOM    780  CB  GLN A 304      39.606  -4.469  11.265  1.00  7.31           C  
ATOM    781  CG  GLN A 304      39.363  -4.228   9.753  1.00  7.14           C  
ATOM    782  CD  GLN A 304      37.900  -3.944   9.472  1.00  7.43           C  
ATOM    783  OE1 GLN A 304      37.357  -2.958   9.975  1.00  8.11           O  
ATOM    784  NE2 GLN A 304      37.223  -4.802   8.698  1.00  7.51           N  
ATOM    785  H   GLN A 304      39.494  -5.007  13.715  1.00  6.53           H  
ATOM    786  HA  GLN A 304      37.952  -5.810  11.448  1.00  6.95           H  
ATOM    787  HB2 GLN A 304      40.681  -4.502  11.445  1.00  7.31           H  
ATOM    788  HB3 GLN A 304      39.170  -3.640  11.824  1.00  7.31           H  
ATOM    789  HG2 GLN A 304      39.666  -5.118   9.199  1.00  7.14           H  
ATOM    790  HG3 GLN A 304      39.961  -3.377   9.427  1.00  7.14           H  
ATOM    791 HE21 GLN A 304      36.242  -4.651   8.514  1.00  7.51           H  
ATOM    792 HE22 GLN A 304      37.694  -5.602   8.298  1.00  7.51           H  
ATOM    793  N   LEU A 305      40.933  -7.203  11.650  1.00  8.73           N  
ATOM    794  CA  LEU A 305      41.708  -8.321  11.126  1.00 10.07           C  
ATOM    795  C   LEU A 305      41.018  -9.659  11.382  1.00  9.46           C  
ATOM    796  O   LEU A 305      41.003 -10.536  10.485  1.00 10.89           O  
ATOM    797  CB  LEU A 305      43.092  -8.286  11.759  1.00 10.15           C  
ATOM    798  CG  LEU A 305      44.045  -9.366  11.252  1.00 10.94           C  
ATOM    799  CD1 LEU A 305      44.482  -9.078   9.846  1.00 18.10           C  
ATOM    800  CD2 LEU A 305      45.253  -9.365  12.194  1.00 11.06           C  
ATOM    801  H   LEU A 305      41.314  -6.626  12.384  1.00  8.73           H  
ATOM    802  HA  LEU A 305      41.792  -8.222  10.044  1.00 10.07           H  
ATOM    803  HB2 LEU A 305      42.979  -8.412  12.836  1.00 10.15           H  
ATOM    804  HB3 LEU A 305      43.537  -7.314  11.551  1.00 10.15           H  
ATOM    805  HG  LEU A 305      43.552 -10.338  11.241  1.00 10.94           H  
ATOM    806 HD11 LEU A 305      43.612  -9.061   9.191  1.00 18.10           H  
ATOM    807 HD12 LEU A 305      44.983  -8.112   9.812  1.00 18.10           H  
ATOM    808 HD13 LEU A 305      45.171  -9.856   9.514  1.00 18.10           H  
ATOM    809 HD21 LEU A 305      45.722  -8.381  12.182  1.00 11.06           H  
ATOM    810 HD22 LEU A 305      44.924  -9.598  13.207  1.00 11.06           H  
ATOM    811 HD23 LEU A 305      45.972 -10.115  11.863  1.00 11.06           H  
ATOM    812  N   GLN A 306      40.424  -9.866  12.545  1.00 10.25           N  
ATOM    813  CA  GLN A 306      39.721 -11.126  12.829  1.00 11.20           C  
ATOM    814  C   GLN A 306      38.638 -11.342  11.806  1.00 14.42           C  
ATOM    815  O   GLN A 306      38.403 -12.459  11.312  1.00 15.91           O  
ATOM    816  CB  GLN A 306      39.114 -11.159  14.251  1.00 11.11           C  
ATOM    817  CG  GLN A 306      40.028 -10.678  15.362  1.00 14.29           C  
ATOM    818  CD  GLN A 306      41.439 -11.294  15.385  1.00 13.00           C  
ATOM    819  OE1 GLN A 306      41.588 -12.541  15.301  1.00 14.30           O  
ATOM    820  NE2 GLN A 306      42.473 -10.447  15.406  1.00  8.77           N  
ATOM    821  H   GLN A 306      40.455  -9.146  13.253  1.00 10.25           H  
ATOM    822  HA  GLN A 306      40.457 -11.928  12.775  1.00 11.20           H  
ATOM    823  HB2 GLN A 306      38.830 -12.188  14.472  1.00 11.11           H  
ATOM    824  HB3 GLN A 306      38.224 -10.529  14.252  1.00 11.11           H  
ATOM    825  HG2 GLN A 306      39.548 -10.909  16.313  1.00 14.29           H  
ATOM    826  HG3 GLN A 306      40.136  -9.599  15.261  1.00 14.29           H  
ATOM    827 HE21 GLN A 306      42.309  -9.452  15.474  1.00  8.77           H  
ATOM    828 HE22 GLN A 306      43.417 -10.802  15.354  1.00  8.77           H  
ATOM    829  N   SER A 307      37.874 -10.291  11.532  1.00 13.08           N  
ATOM    830  C   SER A 307      37.271 -10.594   9.164  1.00 14.48           C  
ATOM    831  O   SER A 307      36.760 -11.457   8.416  1.00 18.34           O  
ATOM    832  CA CSER A 307      36.769 -10.420  10.602  0.34 14.91           C  
ATOM    833  CB CSER A 307      35.827  -9.217  10.732  0.34 14.37           C  
ATOM    834  OG CSER A 307      34.517  -9.581  10.360  0.34 16.16           O  
ATOM    835  H   SER A 307      38.063  -9.400  11.970  1.00 13.08           H  
ATOM    836  HA  SER A 307      36.207 -11.319  10.854  1.00 14.91           H  
ATOM    837  HB2 SER A 307      36.175  -8.415  10.082  1.00 14.37           H  
ATOM    838  HB3 SER A 307      35.824  -8.872  11.765  1.00 14.37           H  
ATOM    839  HG  SER A 307      34.547  -9.881   9.448  1.00 16.16           H  
ATOM    840  N   SER A 308      38.298  -9.850   8.749  1.00 12.85           N  
ATOM    841  C   SER A 308      39.387 -11.380   7.120  1.00 17.96           C  
ATOM    842  O   SER A 308      39.106 -11.973   6.073  1.00 20.19           O  
ATOM    843  CA ASER A 308      38.794  -9.999   7.400  0.50 16.97           C  
ATOM    844  CB ASER A 308      39.767  -8.909   7.042  0.50 16.62           C  
ATOM    845  OG ASER A 308      40.960  -9.027   7.777  0.50 21.84           O  
ATOM    846  H   SER A 308      38.727  -9.184   9.376  1.00 12.85           H  
ATOM    847  HA  SER A 308      37.921  -9.903   6.755  1.00 16.97           H  
ATOM    848  HB2 SER A 308      39.312  -7.943   7.256  1.00 16.62           H  
ATOM    849  HB3 SER A 308      39.997  -8.976   5.979  1.00 16.62           H  
ATOM    850  HG  SER A 308      40.735  -8.966   8.709  1.00 21.84           H  
ATOM    851  N   ARG A 309      40.180 -11.909   8.026  1.00 15.81           N  
ATOM    852  CA  ARG A 309      40.795 -13.203   7.761  1.00 16.28           C  
ATOM    853  C   ARG A 309      39.858 -14.375   7.951  1.00 17.78           C  
ATOM    854  O   ARG A 309      40.192 -15.489   7.515  1.00 19.64           O  
ATOM    855  CB  ARG A 309      42.047 -13.346   8.644  1.00 14.28           C  
ATOM    856  CG  ARG A 309      43.223 -12.574   8.099  1.00 19.34           C  
ATOM    857  CD  ARG A 309      43.830 -13.279   6.897  1.00 27.11           C  
ATOM    858  NE  ARG A 309      44.855 -12.482   6.224  1.00 27.16           N  
ATOM    859  CZ  ARG A 309      46.090 -12.913   5.998  1.00 24.62           C  
ATOM    860  NH1 ARG A 309      46.938 -12.164   5.316  1.00 23.00           N  
ATOM    861  NH2 ARG A 309      46.480 -14.061   6.510  1.00 20.62           N1+
ATOM    862  H   ARG A 309      40.362 -11.424   8.894  1.00 15.81           H  
ATOM    863  HA  ARG A 309      41.070 -13.228   6.707  1.00 16.28           H  
ATOM    864  HB2 ARG A 309      42.317 -14.400   8.700  1.00 14.28           H  
ATOM    865  HB3 ARG A 309      41.817 -12.975   9.642  1.00 14.28           H  
ATOM    866  HG2 ARG A 309      43.979 -12.481   8.878  1.00 19.34           H  
ATOM    867  HG3 ARG A 309      42.887 -11.581   7.799  1.00 19.34           H  
ATOM    868  HD2 ARG A 309      43.034 -13.494   6.183  1.00 27.11           H  
ATOM    869  HD3 ARG A 309      44.280 -14.212   7.233  1.00 27.11           H  
ATOM    870  HE  ARG A 309      44.610 -11.552   5.915  1.00 27.16           H  
ATOM    871 HH11 ARG A 309      46.633 -11.284   4.926  1.00 23.00           H  
ATOM    872 HH12 ARG A 309      47.891 -12.471   5.186  1.00 23.00           H  
ATOM    873 HH21 ARG A 309      47.432 -14.374   6.383  1.00 20.62           H  
ATOM    874 HH22 ARG A 309      45.828 -14.630   7.030  1.00 20.62           H  
ATOM    875  N   SER A 310      38.740 -14.183   8.656  1.00 18.39           N  
ATOM    876  C   SER A 310      36.700 -15.168   7.599  1.00 19.62           C  
ATOM    877  O   SER A 310      35.828 -16.054   7.497  1.00 21.12           O  
ATOM    878  CA ASER A 310      37.695 -15.206   8.763  0.70 19.85           C  
ATOM    879  CB ASER A 310      36.948 -15.108  10.102  0.70 21.26           C  
ATOM    880  OG ASER A 310      36.074 -13.981  10.112  0.70 22.51           O  
ATOM    881  H   SER A 310      38.610 -13.301   9.133  1.00 18.39           H  
ATOM    882  HA  SER A 310      38.211 -16.164   8.716  1.00 19.85           H  
ATOM    883  HB2 SER A 310      37.673 -15.005  10.910  1.00 21.26           H  
ATOM    884  HB3 SER A 310      36.363 -16.016  10.253  1.00 21.26           H  
ATOM    885  HG  SER A 310      36.610 -13.196   9.979  1.00 22.51           H  
ATOM    886  N   ASN A 311      36.868 -14.189   6.707  1.00 18.12           N  
ATOM    887  C   ASN A 311      34.485 -13.837   6.065  1.00 20.84           C  
ATOM    888  O   ASN A 311      33.593 -14.421   5.446  1.00 21.70           O  
ATOM    889  CA AASN A 311      35.938 -13.949   5.608  0.50 20.60           C  
ATOM    890  CB AASN A 311      36.044 -15.064   4.560  0.50 23.16           C  
ATOM    891  CG AASN A 311      35.647 -14.594   3.180  0.50 24.99           C  
ATOM    892  OD1AASN A 311      35.573 -13.384   2.911  0.50 30.26           O  
ATOM    893  ND2AASN A 311      35.426 -15.548   2.274  0.50 32.21           N  
ATOM    894  H   ASN A 311      37.675 -13.586   6.797  1.00 18.12           H  
ATOM    895  HA  ASN A 311      36.226 -12.991   5.176  1.00 20.60           H  
ATOM    896  HB2 ASN A 311      35.387 -15.885   4.853  1.00 23.16           H  
ATOM    897  HB3 ASN A 311      37.074 -15.418   4.527  1.00 23.16           H  
ATOM    898 HD21 ASN A 311      35.496 -16.521   2.536  1.00 32.21           H  
ATOM    899 HD22 ASN A 311      35.186 -15.296   1.325  1.00 32.21           H  
ATOM    900  N  AARG A 312      34.233 -13.130   7.164  1.00 15.73           N  
ATOM    901  CA AARG A 312      32.870 -13.061   7.728  1.00 16.22           C  
ATOM    902  C  AARG A 312      32.419 -11.610   7.942  1.00 12.65           C  
ATOM    903  O  AARG A 312      33.057 -10.851   8.681  1.00 11.88           O  
ATOM    904  CB AARG A 312      32.772 -13.842   9.048  1.00 18.46           C  
ATOM    905  CG AARG A 312      32.850 -15.373   8.901  1.00 18.63           C  
ATOM    906  CD AARG A 312      32.525 -16.118  10.201  1.00 19.21           C  
ATOM    907  NE AARG A 312      32.221 -17.538   9.992  1.00 17.58           N  
ATOM    908  CZ AARG A 312      32.079 -18.416  10.991  1.00 16.54           C  
ATOM    909  NH1AARG A 312      32.242 -18.027  12.244  1.00 14.39           N  
ATOM    910  NH2AARG A 312      31.762 -19.678  10.743  1.00 18.15           N1+
ATOM    911  H   ARG A 312      34.986 -12.634   7.619  1.00 15.73           H  
ATOM    912  HA  ARG A 312      32.202 -13.522   7.000  1.00 16.22           H  
ATOM    913  HB2 ARG A 312      31.820 -13.594   9.518  1.00 18.46           H  
ATOM    914  HB3 ARG A 312      33.591 -13.521   9.693  1.00 18.46           H  
ATOM    915  HG2 ARG A 312      33.860 -15.641   8.591  1.00 18.63           H  
ATOM    916  HG3 ARG A 312      32.139 -15.684   8.135  1.00 18.63           H  
ATOM    917  HD2 ARG A 312      31.660 -15.643  10.666  1.00 19.21           H  
ATOM    918  HD3 ARG A 312      33.383 -16.042  10.869  1.00 19.21           H  
ATOM    919  HE  ARG A 312      32.114 -17.869   9.044  1.00 17.58           H  
ATOM    920 HH11 ARG A 312      32.483 -17.068  12.448  1.00 14.39           H  
ATOM    921 HH12 ARG A 312      32.124 -18.689  12.998  1.00 14.39           H  
ATOM    922 HH21 ARG A 312      31.648 -20.329  11.507  1.00 18.15           H  
ATOM    923 HH22 ARG A 312      31.636 -19.989   9.790  1.00 18.15           H  
ATOM    924  N   PHE A 313      31.308 -11.262   7.290  1.00 11.13           N  
ATOM    925  CA  PHE A 313      30.676  -9.992   7.513  1.00  9.98           C  
ATOM    926  C   PHE A 313      30.058  -9.976   8.905  1.00  7.35           C  
ATOM    927  O   PHE A 313      29.368 -10.918   9.287  1.00  9.20           O  
ATOM    928  CB  PHE A 313      29.530  -9.808   6.515  1.00 12.65           C  
ATOM    929  CG  PHE A 313      29.959  -9.701   5.088  1.00 19.29           C  
ATOM    930  CD1 PHE A 313      29.254 -10.393   4.113  1.00 24.11           C  
ATOM    931  CD2 PHE A 313      30.991  -8.890   4.712  1.00 20.42           C  
ATOM    932  CE1 PHE A 313      29.597 -10.250   2.767  1.00 30.22           C  
ATOM    933  CE2 PHE A 313      31.363  -8.766   3.371  1.00 30.64           C  
ATOM    934  CZ  PHE A 313      30.655  -9.450   2.408  1.00 29.28           C  
ATOM    935  H   PHE A 313      30.904 -11.906   6.625  1.00 11.13           H  
ATOM    936  HA  PHE A 313      31.422  -9.205   7.401  1.00  9.98           H  
ATOM    937  HB2 PHE A 313      28.995  -8.896   6.777  1.00 12.65           H  
ATOM    938  HB3 PHE A 313      28.860 -10.662   6.605  1.00 12.65           H  
ATOM    939  HD1 PHE A 313      28.439 -11.044   4.396  1.00 24.11           H  
ATOM    940  HD2 PHE A 313      31.531  -8.334   5.465  1.00 20.42           H  
ATOM    941  HE1 PHE A 313      29.030 -10.767   2.007  1.00 30.22           H  
ATOM    942  HE2 PHE A 313      32.196  -8.138   3.092  1.00 30.64           H  
ATOM    943  HZ  PHE A 313      30.933  -9.360   1.369  1.00 29.28           H  
ATOM    944  N   THR A 314      30.449  -8.981   9.703  1.00  6.91           N  
ATOM    945  CA  THR A 314      30.237  -9.066  11.160  1.00  6.85           C  
ATOM    946  C   THR A 314      29.693  -7.742  11.683  1.00  5.50           C  
ATOM    947  O   THR A 314      30.342  -6.714  11.536  1.00  6.22           O  
ATOM    948  CB  THR A 314      31.590  -9.395  11.849  1.00  7.11           C  
ATOM    949  OG1 THR A 314      32.096 -10.619  11.272  1.00  8.75           O  
ATOM    950  CG2 THR A 314      31.416  -9.573  13.330  1.00  7.87           C  
ATOM    951  H   THR A 314      30.892  -8.166   9.307  1.00  6.91           H  
ATOM    952  HA  THR A 314      29.514  -9.851  11.383  1.00  6.85           H  
ATOM    953  HB  THR A 314      32.287  -8.572  11.693  1.00  7.11           H  
ATOM    954 HG21 THR A 314      31.018  -8.654  13.763  1.00  7.87           H  
ATOM    955 HG22 THR A 314      30.722 -10.392  13.519  1.00  7.87           H  
ATOM    956 HG23 THR A 314      32.379  -9.802  13.785  1.00  7.87           H  
ATOM    957  HG1 THR A 314      32.947 -10.423  10.874  1.00  8.75           H  
ATOM    958  N   TRP A 315      28.623  -7.790  12.451  1.00  4.95           N  
ATOM    959  CA  TRP A 315      28.100  -6.559  13.089  1.00  5.79           C  
ATOM    960  C   TRP A 315      28.983  -6.070  14.209  1.00  4.45           C  
ATOM    961  O   TRP A 315      29.538  -6.854  14.999  1.00  6.13           O  
ATOM    962  CB  TRP A 315      26.738  -6.829  13.717  1.00  5.32           C  
ATOM    963  CG  TRP A 315      25.603  -7.075  12.731  1.00  5.09           C  
ATOM    964  CD1 TRP A 315      24.698  -8.122  12.755  1.00  6.18           C  
ATOM    965  CD2 TRP A 315      25.187  -6.197  11.660  1.00  5.42           C  
ATOM    966  NE1 TRP A 315      23.753  -7.934  11.752  1.00  5.79           N  
ATOM    967  CE2 TRP A 315      24.028  -6.758  11.073  1.00  5.31           C  
ATOM    968  CE3 TRP A 315      25.673  -4.958  11.163  1.00  6.18           C  
ATOM    969  CZ2 TRP A 315      23.340  -6.120   9.995  1.00  7.30           C  
ATOM    970  CZ3 TRP A 315      25.026  -4.376  10.085  1.00  6.91           C  
ATOM    971  CH2 TRP A 315      23.876  -4.980   9.504  1.00  7.39           C  
ATOM    972  H   TRP A 315      28.157  -8.672  12.606  1.00  4.95           H  
ATOM    973  HA  TRP A 315      28.050  -5.811  12.297  1.00  5.79           H  
ATOM    974  HB2 TRP A 315      26.472  -5.968  14.330  1.00  5.32           H  
ATOM    975  HB3 TRP A 315      26.829  -7.712  14.350  1.00  5.32           H  
ATOM    976  HD1 TRP A 315      24.723  -8.953  13.443  1.00  6.18           H  
ATOM    977  HE1 TRP A 315      22.983  -8.558  11.551  1.00  5.79           H  
ATOM    978  HE3 TRP A 315      26.527  -4.480  11.617  1.00  6.18           H  
ATOM    979  HZ2 TRP A 315      22.428  -6.532   9.588  1.00  7.30           H  
ATOM    980  HZ3 TRP A 315      25.401  -3.449   9.678  1.00  6.91           H  
ATOM    981  HH2 TRP A 315      23.416  -4.514   8.643  1.00  7.39           H  
ATOM    982  N   MET A 316      29.027  -4.744  14.330  1.00  4.83           N  
ATOM    983  CA  MET A 316      29.522  -4.079  15.556  1.00  4.98           C  
ATOM    984  C   MET A 316      28.381  -3.197  16.125  1.00  5.25           C  
ATOM    985  O   MET A 316      27.349  -2.982  15.448  1.00  5.40           O  
ATOM    986  CB  MET A 316      30.741  -3.207  15.243  1.00  6.01           C  
ATOM    987  CG  MET A 316      30.397  -1.941  14.477  1.00  5.61           C  
ATOM    988  SD  MET A 316      31.840  -1.022  13.852  1.00  6.59           S  
ATOM    989  CE  MET A 316      32.218  -2.107  12.459  1.00  7.94           C  
ATOM    990  H   MET A 316      28.713  -4.174  13.559  1.00  4.83           H  
ATOM    991  HA  MET A 316      29.821  -4.832  16.285  1.00  4.98           H  
ATOM    992  HB2 MET A 316      31.441  -3.792  14.646  1.00  6.01           H  
ATOM    993  HB3 MET A 316      31.215  -2.924  16.184  1.00  6.01           H  
ATOM    994  HG2 MET A 316      29.836  -1.283  15.142  1.00  5.61           H  
ATOM    995  HG3 MET A 316      29.773  -2.216  13.628  1.00  5.61           H  
ATOM    996  HE1 MET A 316      32.432  -3.110  12.826  1.00  7.94           H  
ATOM    997  HE2 MET A 316      31.364  -2.143  11.783  1.00  7.94           H  
ATOM    998  HE3 MET A 316      33.088  -1.722  11.924  1.00  7.94           H  
ATOM    999  N   GLY A 317      28.562  -2.632  17.301  1.00  5.19           N  
ATOM   1000  CA  GLY A 317      27.486  -1.887  17.994  1.00  6.57           C  
ATOM   1001  C   GLY A 317      27.445  -0.427  17.583  1.00  5.76           C  
ATOM   1002  O   GLY A 317      27.591   0.432  18.439  1.00  6.45           O  
ATOM   1003  H   GLY A 317      29.466  -2.710  17.745  1.00  5.19           H  
ATOM   1004  HA2 GLY A 317      27.656  -1.944  19.069  1.00  6.57           H  
ATOM   1005  HA3 GLY A 317      26.528  -2.346  17.751  1.00  6.57           H  
ATOM   1006  N   LEU A 318      27.198  -0.149  16.299  1.00  5.46           N  
ATOM   1007  CA  LEU A 318      27.250   1.202  15.768  1.00  5.76           C  
ATOM   1008  C   LEU A 318      26.132   1.371  14.755  1.00  5.94           C  
ATOM   1009  O   LEU A 318      25.964   0.510  13.883  1.00  5.40           O  
ATOM   1010  CB  LEU A 318      28.620   1.440  15.097  1.00  6.08           C  
ATOM   1011  CG  LEU A 318      28.887   2.795  14.448  1.00  7.07           C  
ATOM   1012  CD1 LEU A 318      28.930   3.876  15.539  1.00  9.24           C  
ATOM   1013  CD2 LEU A 318      30.246   2.766  13.723  1.00 10.01           C  
ATOM   1014  H   LEU A 318      26.967  -0.907  15.674  1.00  5.46           H  
ATOM   1015  HA  LEU A 318      27.124   1.928  16.571  1.00  5.76           H  
ATOM   1016  HB2 LEU A 318      28.733   0.684  14.319  1.00  6.08           H  
ATOM   1017  HB3 LEU A 318      29.383   1.293  15.860  1.00  6.08           H  
ATOM   1018  HG  LEU A 318      28.095   3.016  13.732  1.00  7.07           H  
ATOM   1019 HD11 LEU A 318      27.974   3.901  16.063  1.00  9.24           H  
ATOM   1020 HD12 LEU A 318      29.724   3.645  16.247  1.00  9.24           H  
ATOM   1021 HD13 LEU A 318      29.122   4.846  15.082  1.00  9.24           H  
ATOM   1022 HD21 LEU A 318      31.036   2.546  14.440  1.00 10.01           H  
ATOM   1023 HD22 LEU A 318      30.230   1.995  12.952  1.00 10.01           H  
ATOM   1024 HD23 LEU A 318      30.433   3.736  13.262  1.00 10.01           H  
ATOM   1025  N   SER A 319      25.370   2.475  14.853  1.00  6.44           N  
ATOM   1026  C   SER A 319      23.971   4.171  13.695  1.00  6.71           C  
ATOM   1027  O   SER A 319      24.351   5.008  14.503  1.00  7.88           O  
ATOM   1028  CA ASER A 319      24.219   2.691  13.939  0.50  6.61           C  
ATOM   1029  CB ASER A 319      22.934   2.076  14.501  0.50  6.06           C  
ATOM   1030  OG ASER A 319      22.380   2.894  15.527  0.75  7.61           O  
ATOM   1031  H   SER A 319      25.582   3.166  15.559  1.00  6.44           H  
ATOM   1032  HA  SER A 319      24.480   2.203  12.999  1.00  6.61           H  
ATOM   1033  HB2 SER A 319      23.160   1.094  14.912  1.00  6.06           H  
ATOM   1034  HB3 SER A 319      22.206   1.976  13.696  1.00  6.06           H  
ATOM   1035  HG  SER A 319      23.037   2.969  16.224  1.00  7.61           H  
ATOM   1036  N   ASP A 320      23.273   4.483  12.589  1.00  7.01           N  
ATOM   1037  CA  ASP A 320      22.714   5.827  12.374  1.00  7.16           C  
ATOM   1038  C   ASP A 320      21.210   5.707  12.239  1.00  7.78           C  
ATOM   1039  O   ASP A 320      20.584   6.534  11.582  1.00  8.48           O  
ATOM   1040  CB  ASP A 320      23.364   6.600  11.218  1.00  7.60           C  
ATOM   1041  CG  ASP A 320      22.997   6.102   9.831  1.00  8.29           C  
ATOM   1042  OD1 ASP A 320      22.544   4.966   9.654  1.00  7.72           O  
ATOM   1043  OD2 ASP A 320      23.234   6.871   8.861  1.00  8.60           O1-
ATOM   1044  H   ASP A 320      23.129   3.773  11.885  1.00  7.01           H  
ATOM   1045  HA  ASP A 320      22.951   6.438  13.245  1.00  7.16           H  
ATOM   1046  HB2 ASP A 320      24.448   6.530  11.328  1.00  7.60           H  
ATOM   1047  HB3 ASP A 320      23.060   7.644  11.295  1.00  7.60           H  
ATOM   1048  N   LEU A 321      20.594   4.721  12.893  1.00  7.80           N  
ATOM   1049  CA  LEU A 321      19.141   4.527  12.912  1.00  8.65           C  
ATOM   1050  C   LEU A 321      18.421   5.773  13.420  1.00 10.15           C  
ATOM   1051  O   LEU A 321      17.337   6.123  12.901  1.00 11.09           O  
ATOM   1052  CB  LEU A 321      18.831   3.352  13.847  1.00 10.37           C  
ATOM   1053  CG  LEU A 321      18.995   1.998  13.190  1.00  8.68           C  
ATOM   1054  CD1 LEU A 321      19.075   0.921  14.300  1.00 11.30           C  
ATOM   1055  CD2 LEU A 321      17.849   1.719  12.218  1.00 11.81           C  
ATOM   1056  H   LEU A 321      21.165   4.066  13.408  1.00  7.80           H  
ATOM   1057  HA  LEU A 321      18.794   4.328  11.897  1.00  8.65           H  
ATOM   1058  HB2 LEU A 321      17.799   3.446  14.190  1.00 10.37           H  
ATOM   1059  HB3 LEU A 321      19.504   3.404  14.703  1.00 10.37           H  
ATOM   1060  HG  LEU A 321      19.913   1.978  12.605  1.00  8.68           H  
ATOM   1061 HD11 LEU A 321      19.927   1.130  14.948  1.00 11.30           H  
ATOM   1062 HD12 LEU A 321      18.158   0.937  14.889  1.00 11.30           H  
ATOM   1063 HD13 LEU A 321      19.198  -0.061  13.845  1.00 11.30           H  
ATOM   1064 HD21 LEU A 321      16.903   1.727  12.759  1.00 11.81           H  
ATOM   1065 HD22 LEU A 321      17.833   2.487  11.446  1.00 11.81           H  
ATOM   1066 HD23 LEU A 321      17.995   0.743  11.756  1.00 11.81           H  
ATOM   1067  N   ASN A 322      18.956   6.440  14.422  1.00  8.62           N  
ATOM   1068  C   ASN A 322      18.275   8.808  14.158  1.00 11.44           C  
ATOM   1069  O   ASN A 322      17.234   9.403  13.864  1.00 13.42           O  
ATOM   1070  CA AASN A 322      18.231   7.572  15.043  0.50 10.88           C  
ATOM   1071  CB AASN A 322      18.807   7.932  16.418  0.50 11.59           C  
ATOM   1072  CG AASN A 322      18.333   6.985  17.535  0.50 12.82           C  
ATOM   1073  ND2AASN A 322      18.525   7.264  18.714  0.50 19.67           N  
ATOM   1074  OD1AASN A 322      17.621   5.925  17.166  0.50 13.87           O  
ATOM   1075  H   ASN A 322      19.866   6.176  14.771  1.00  8.62           H  
ATOM   1076  HA  ASN A 322      17.199   7.245  15.165  1.00 10.88           H  
ATOM   1077  HB2 ASN A 322      18.498   8.947  16.669  1.00 11.59           H  
ATOM   1078  HB3 ASN A 322      19.895   7.887  16.361  1.00 11.59           H  
ATOM   1079 HD21 ASN A 322      18.137   6.680  19.442  1.00 19.67           H  
ATOM   1080 HD22 ASN A 322      19.071   8.077  18.958  1.00 19.67           H  
ATOM   1081  N   GLN A 323      19.471   9.187  13.708  1.00 12.14           N  
ATOM   1082  CA  GLN A 323      19.576  10.348  12.868  1.00 11.28           C  
ATOM   1083  C   GLN A 323      20.504   9.977  11.728  1.00  8.82           C  
ATOM   1084  O   GLN A 323      21.711   9.739  11.950  1.00 10.89           O  
ATOM   1085  CB  GLN A 323      20.094  11.537  13.677  1.00 12.64           C  
ATOM   1086  CG  GLN A 323      20.433  12.739  12.773  1.00 18.00           C  
ATOM   1087  CD  GLN A 323      20.770  13.991  13.575  1.00 28.83           C  
ATOM   1088  OE1 GLN A 323      21.734  14.013  14.341  1.00 27.19           O  
ATOM   1089  NE2 GLN A 323      19.943  15.023  13.434  1.00 35.36           N  
ATOM   1090  H   GLN A 323      20.297   8.662  13.956  1.00 12.14           H  
ATOM   1091  HA  GLN A 323      18.608  10.650  12.468  1.00 11.28           H  
ATOM   1092  HB2 GLN A 323      20.994  11.234  14.213  1.00 12.64           H  
ATOM   1093  HB3 GLN A 323      19.329  11.838  14.392  1.00 12.64           H  
ATOM   1094  HG2 GLN A 323      19.573  12.951  12.137  1.00 18.00           H  
ATOM   1095  HG3 GLN A 323      21.290  12.479  12.150  1.00 18.00           H  
ATOM   1096 HE21 GLN A 323      20.094  15.868  13.966  1.00 35.36           H  
ATOM   1097 HE22 GLN A 323      19.164  14.961  12.793  1.00 35.36           H  
ATOM   1098  N   GLU A 324      19.969   9.900  10.517  1.00 10.55           N  
ATOM   1099  CA  GLU A 324      20.743   9.539   9.342  1.00 10.04           C  
ATOM   1100  C   GLU A 324      21.993  10.354   9.232  1.00 11.68           C  
ATOM   1101  O   GLU A 324      21.954  11.601   9.342  1.00 13.11           O  
ATOM   1102  CB  GLU A 324      19.902   9.684   8.067  1.00 11.33           C  
ATOM   1103  CG  GLU A 324      20.599   9.325   6.785  1.00 11.57           C  
ATOM   1104  CD  GLU A 324      21.062   7.864   6.733  1.00  7.90           C  
ATOM   1105  OE1 GLU A 324      20.365   6.983   7.257  1.00  8.68           O  
ATOM   1106  OE2 GLU A 324      22.183   7.615   6.200  1.00 10.23           O1-
ATOM   1107  H   GLU A 324      18.986  10.101  10.407  1.00 10.55           H  
ATOM   1108  HA  GLU A 324      21.031   8.494   9.456  1.00 10.04           H  
ATOM   1109  HB2 GLU A 324      19.580  10.723   7.994  1.00 11.33           H  
ATOM   1110  HB3 GLU A 324      19.029   9.039   8.166  1.00 11.33           H  
ATOM   1111  HG2 GLU A 324      21.471   9.969   6.675  1.00 11.57           H  
ATOM   1112  HG3 GLU A 324      19.911   9.499   5.958  1.00 11.57           H  
ATOM   1113  N   GLY A 325      23.120   9.668   9.075  1.00 11.11           N  
ATOM   1114  CA  GLY A 325      24.410  10.335   8.994  1.00 12.44           C  
ATOM   1115  C   GLY A 325      25.111  10.582  10.322  1.00 12.12           C  
ATOM   1116  O   GLY A 325      26.325  10.950  10.330  1.00 16.87           O  
ATOM   1117  H   GLY A 325      23.080   8.660   9.012  1.00 11.11           H  
ATOM   1118  HA2 GLY A 325      24.258  11.300   8.512  1.00 12.44           H  
ATOM   1119  HA3 GLY A 325      25.067   9.720   8.379  1.00 12.44           H  
ATOM   1120  N   THR A 326      24.411  10.441  11.425  1.00 11.54           N  
ATOM   1121  CA  THR A 326      25.017  10.651  12.725  1.00 13.69           C  
ATOM   1122  C   THR A 326      25.168   9.273  13.349  1.00 11.44           C  
ATOM   1123  O   THR A 326      24.177   8.633  13.727  1.00 12.43           O  
ATOM   1124  CB  THR A 326      24.097  11.490  13.639  1.00 16.20           C  
ATOM   1125  OG1 THR A 326      23.986  12.798  13.073  1.00 20.12           O  
ATOM   1126  CG2 THR A 326      24.691  11.624  15.058  1.00 17.93           C  
ATOM   1127  H   THR A 326      23.436  10.182  11.365  1.00 11.54           H  
ATOM   1128  HA  THR A 326      25.966  11.178  12.617  1.00 13.69           H  
ATOM   1129  HB  THR A 326      23.126  11.000  13.714  1.00 16.20           H  
ATOM   1130 HG21 THR A 326      24.810  10.632  15.496  1.00 17.93           H  
ATOM   1131 HG22 THR A 326      25.662  12.113  15.001  1.00 17.93           H  
ATOM   1132 HG23 THR A 326      24.020  12.218  15.679  1.00 17.93           H  
ATOM   1133  HG1 THR A 326      23.412  13.313  13.644  1.00 20.12           H  
ATOM   1134  N   TRP A 327      26.398   8.766  13.389  1.00  9.15           N  
ATOM   1135  CA  TRP A 327      26.646   7.417  13.869  1.00  8.87           C  
ATOM   1136  C   TRP A 327      26.892   7.425  15.359  1.00  8.12           C  
ATOM   1137  O   TRP A 327      27.614   8.317  15.884  1.00 10.13           O  
ATOM   1138  CB  TRP A 327      27.791   6.745  13.065  1.00  8.82           C  
ATOM   1139  CG  TRP A 327      27.374   6.488  11.669  1.00  7.74           C  
ATOM   1140  CD1 TRP A 327      27.408   7.374  10.606  1.00  9.17           C  
ATOM   1141  CD2 TRP A 327      26.868   5.258  11.157  1.00  7.58           C  
ATOM   1142  NE1 TRP A 327      26.878   6.770   9.472  1.00  8.74           N  
ATOM   1143  CE2 TRP A 327      26.521   5.476   9.799  1.00  7.62           C  
ATOM   1144  CE3 TRP A 327      26.614   4.002  11.727  1.00  7.03           C  
ATOM   1145  CZ2 TRP A 327      25.945   4.470   9.020  1.00  8.47           C  
ATOM   1146  CZ3 TRP A 327      26.057   3.041  10.979  1.00  7.72           C  
ATOM   1147  CH2 TRP A 327      25.736   3.263   9.618  1.00  8.42           C  
ATOM   1148  H   TRP A 327      27.175   9.331  13.080  1.00  9.15           H  
ATOM   1149  HA  TRP A 327      25.758   6.808  13.700  1.00  8.87           H  
ATOM   1150  HB2 TRP A 327      28.053   5.800  13.540  1.00  8.82           H  
ATOM   1151  HB3 TRP A 327      28.659   7.404  13.062  1.00  8.82           H  
ATOM   1152  HD1 TRP A 327      27.790   8.383  10.652  1.00  9.17           H  
ATOM   1153  HE1 TRP A 327      26.770   7.203   8.565  1.00  8.74           H  
ATOM   1154  HE3 TRP A 327      26.866   3.812  12.760  1.00  7.03           H  
ATOM   1155  HZ2 TRP A 327      25.678   4.640   7.988  1.00  8.47           H  
ATOM   1156  HZ3 TRP A 327      25.848   2.079  11.422  1.00  7.72           H  
ATOM   1157  HH2 TRP A 327      25.313   2.455   9.039  1.00  8.42           H  
ATOM   1158  N   GLN A 328      26.240   6.517  16.064  1.00  7.52           N  
ATOM   1159  C   GLN A 328      26.548   4.986  17.933  1.00  7.04           C  
ATOM   1160  O   GLN A 328      25.910   4.083  17.388  1.00  7.92           O  
ATOM   1161  CA AGLN A 328      26.245   6.422  17.548  0.50  7.18           C  
ATOM   1162  CB AGLN A 328      24.848   6.784  18.130  0.50  7.29           C  
ATOM   1163  CG AGLN A 328      24.882   6.931  19.632  0.50  7.08           C  
ATOM   1164  CD AGLN A 328      23.599   7.428  20.200  0.50  8.49           C  
ATOM   1165  OE1AGLN A 328      22.555   6.992  19.779  0.50 12.88           O  
ATOM   1166  NE2AGLN A 328      23.672   8.515  20.970  0.50 15.01           N  
ATOM   1167  H   GLN A 328      25.695   5.835  15.556  1.00  7.52           H  
ATOM   1168  HA  GLN A 328      26.991   7.112  17.943  1.00  7.18           H  
ATOM   1169  HB2 GLN A 328      24.141   5.995  17.870  1.00  7.29           H  
ATOM   1170  HB3 GLN A 328      24.517   7.725  17.690  1.00  7.29           H  
ATOM   1171  HG2 GLN A 328      25.674   7.634  19.892  1.00  7.08           H  
ATOM   1172  HG3 GLN A 328      25.101   5.957  20.070  1.00  7.08           H  
ATOM   1173 HE21 GLN A 328      22.830   9.011  21.225  1.00 15.01           H  
ATOM   1174 HE22 GLN A 328      24.569   8.841  21.300  1.00 15.01           H  
ATOM   1175  N   TRP A 329      27.439   4.767  18.889  1.00  6.95           N  
ATOM   1176  CA  TRP A 329      27.657   3.434  19.449  1.00  7.10           C  
ATOM   1177  C   TRP A 329      26.539   3.051  20.382  1.00  7.18           C  
ATOM   1178  O   TRP A 329      25.854   3.955  20.912  1.00  8.16           O  
ATOM   1179  CB  TRP A 329      29.000   3.386  20.202  1.00  7.33           C  
ATOM   1180  CG  TRP A 329      30.195   3.648  19.299  1.00  6.74           C  
ATOM   1181  CD1 TRP A 329      30.834   4.843  19.147  1.00  7.13           C  
ATOM   1182  CD2 TRP A 329      30.900   2.685  18.484  1.00  6.42           C  
ATOM   1183  NE1 TRP A 329      31.896   4.689  18.249  1.00  8.26           N  
ATOM   1184  CE2 TRP A 329      31.946   3.376  17.845  1.00  7.22           C  
ATOM   1185  CE3 TRP A 329      30.740   1.331  18.243  1.00  6.57           C  
ATOM   1186  CZ2 TRP A 329      32.824   2.765  16.926  1.00  7.36           C  
ATOM   1187  CZ3 TRP A 329      31.610   0.721  17.329  1.00  6.86           C  
ATOM   1188  CH2 TRP A 329      32.646   1.438  16.701  1.00  6.09           C  
ATOM   1189  H   TRP A 329      27.983   5.542  19.240  1.00  6.95           H  
ATOM   1190  HA  TRP A 329      27.678   2.721  18.625  1.00  7.10           H  
ATOM   1191  HB2 TRP A 329      29.112   2.399  20.651  1.00  7.33           H  
ATOM   1192  HB3 TRP A 329      28.985   4.142  20.987  1.00  7.33           H  
ATOM   1193  HD1 TRP A 329      30.561   5.765  19.641  1.00  7.13           H  
ATOM   1194  HE1 TRP A 329      32.523   5.422  17.948  1.00  8.26           H  
ATOM   1195  HE3 TRP A 329      29.970   0.763  18.744  1.00  6.57           H  
ATOM   1196  HZ2 TRP A 329      33.600   3.326  16.426  1.00  7.36           H  
ATOM   1197  HZ3 TRP A 329      31.483  -0.328  17.102  1.00  6.86           H  
ATOM   1198  HH2 TRP A 329      33.312   0.921  16.025  1.00  6.09           H  
ATOM   1199  N   VAL A 330      26.344   1.746  20.607  1.00  6.43           N  
ATOM   1200  CA  VAL A 330      25.217   1.281  21.430  1.00  8.34           C  
ATOM   1201  C   VAL A 330      25.390   1.638  22.899  1.00  9.43           C  
ATOM   1202  O   VAL A 330      24.454   1.431  23.671  1.00  9.89           O  
ATOM   1203  CB  VAL A 330      24.979  -0.225  21.287  1.00  9.11           C  
ATOM   1204  CG1 VAL A 330      24.464  -0.538  19.883  1.00  9.48           C  
ATOM   1205  CG2 VAL A 330      26.198  -1.032  21.713  1.00  8.14           C  
ATOM   1206  H   VAL A 330      26.980   1.071  20.206  1.00  6.43           H  
ATOM   1207  HA  VAL A 330      24.340   1.806  21.053  1.00  8.34           H  
ATOM   1208  HB  VAL A 330      24.195  -0.540  21.975  1.00  9.11           H  
ATOM   1209 HG11 VAL A 330      23.540   0.012  19.706  1.00  9.48           H  
ATOM   1210 HG12 VAL A 330      25.211  -0.243  19.148  1.00  9.48           H  
ATOM   1211 HG13 VAL A 330      24.271  -1.607  19.798  1.00  9.48           H  
ATOM   1212 HG21 VAL A 330      27.042  -0.781  21.071  1.00  8.14           H  
ATOM   1213 HG22 VAL A 330      26.445  -0.796  22.749  1.00  8.14           H  
ATOM   1214 HG23 VAL A 330      25.979  -2.096  21.625  1.00  8.14           H  
ATOM   1215  N   ASP A 331      26.550   2.130  23.348  1.00  8.08           N  
ATOM   1216  CA  ASP A 331      26.685   2.664  24.717  1.00  9.76           C  
ATOM   1217  C   ASP A 331      26.388   4.158  24.749  1.00  9.34           C  
ATOM   1218  O   ASP A 331      26.573   4.770  25.816  1.00 11.52           O  
ATOM   1219  CB  ASP A 331      28.098   2.360  25.268  1.00  9.47           C  
ATOM   1220  CG  ASP A 331      29.186   3.134  24.583  1.00  9.14           C  
ATOM   1221  OD1 ASP A 331      28.933   3.834  23.577  1.00  9.56           O  
ATOM   1222  OD2 ASP A 331      30.335   2.997  25.104  1.00 10.51           O1-
ATOM   1223  H   ASP A 331      27.354   2.135  22.736  1.00  8.08           H  
ATOM   1224  HA  ASP A 331      25.953   2.173  25.360  1.00  9.76           H  
ATOM   1225  HB2 ASP A 331      28.297   1.297  25.139  1.00  9.47           H  
ATOM   1226  HB3 ASP A 331      28.115   2.607  26.330  1.00  9.47           H  
ATOM   1227  N   GLY A 332      25.929   4.730  23.652  1.00  8.77           N  
ATOM   1228  CA  GLY A 332      25.559   6.156  23.607  1.00 11.61           C  
ATOM   1229  C   GLY A 332      26.669   7.086  23.119  1.00 12.47           C  
ATOM   1230  O   GLY A 332      26.418   8.234  22.834  1.00 13.13           O  
ATOM   1231  H   GLY A 332      25.828   4.172  22.815  1.00  8.77           H  
ATOM   1232  HA2 GLY A 332      25.275   6.465  24.613  1.00 11.61           H  
ATOM   1233  HA3 GLY A 332      24.705   6.265  22.938  1.00 11.61           H  
ATOM   1234  N   SER A 333      27.898   6.574  22.993  1.00 10.29           N  
ATOM   1235  C   SER A 333      28.946   7.790  21.148  1.00 10.32           C  
ATOM   1236  O   SER A 333      28.532   6.970  20.332  1.00 10.04           O  
ATOM   1237  CA ASER A 333      29.010   7.455  22.631  0.75 11.47           C  
ATOM   1238  CB ASER A 333      30.350   6.832  23.030  0.75 11.47           C  
ATOM   1239  OG ASER A 333      30.590   5.581  22.374  0.75  9.66           O  
ATOM   1240  H   SER A 333      28.059   5.589  23.146  1.00 10.29           H  
ATOM   1241  HA  SER A 333      28.923   8.389  23.185  1.00 11.47           H  
ATOM   1242  HB2 SER A 333      30.352   6.667  24.108  1.00 11.47           H  
ATOM   1243  HB3 SER A 333      31.148   7.524  22.768  1.00 11.47           H  
ATOM   1244  HG  SER A 333      29.879   4.984  22.616  1.00  9.66           H  
ATOM   1245  N   PRO A 334      29.325   9.005  20.787  1.00  9.82           N  
ATOM   1246  CA  PRO A 334      29.312   9.396  19.378  1.00 11.16           C  
ATOM   1247  C   PRO A 334      30.461   8.749  18.638  1.00  9.70           C  
ATOM   1248  O   PRO A 334      31.510   8.433  19.221  1.00 11.10           O  
ATOM   1249  CB  PRO A 334      29.574  10.896  19.422  1.00 12.53           C  
ATOM   1250  CG  PRO A 334      30.424  11.053  20.673  1.00 14.11           C  
ATOM   1251  CD  PRO A 334      29.857  10.073  21.684  1.00 13.27           C  
ATOM   1252  HA  PRO A 334      28.384   9.111  18.881  1.00 11.16           H  
ATOM   1253  HB2 PRO A 334      28.642  11.454  19.508  1.00 12.53           H  
ATOM   1254  HB3 PRO A 334      30.115  11.227  18.536  1.00 12.53           H  
ATOM   1255  HG2 PRO A 334      30.354  12.073  21.053  1.00 14.11           H  
ATOM   1256  HG3 PRO A 334      31.466  10.816  20.456  1.00 14.11           H  
ATOM   1257  HD2 PRO A 334      30.633   9.688  22.346  1.00 13.27           H  
ATOM   1258  HD3 PRO A 334      29.064  10.526  22.279  1.00 13.27           H  
ATOM   1259  N   LEU A 335      30.295   8.594  17.332  1.00  9.24           N  
ATOM   1260  CA  LEU A 335      31.425   8.207  16.494  1.00  9.61           C  
ATOM   1261  C   LEU A 335      32.387   9.384  16.338  1.00 10.12           C  
ATOM   1262  O   LEU A 335      32.040  10.436  15.759  1.00 11.97           O  
ATOM   1263  CB  LEU A 335      30.957   7.767  15.122  1.00  8.87           C  
ATOM   1264  CG  LEU A 335      32.052   7.299  14.163  1.00  6.43           C  
ATOM   1265  CD1 LEU A 335      32.792   6.100  14.750  1.00  7.82           C  
ATOM   1266  CD2 LEU A 335      31.484   6.998  12.792  1.00 10.06           C  
ATOM   1267  H   LEU A 335      29.387   8.745  16.917  1.00  9.24           H  
ATOM   1268  HA  LEU A 335      31.933   7.374  16.977  1.00  9.61           H  
ATOM   1269  HB2 LEU A 335      30.444   8.609  14.658  1.00  8.87           H  
ATOM   1270  HB3 LEU A 335      30.256   6.943  15.257  1.00  8.87           H  
ATOM   1271  HG  LEU A 335      32.775   8.105  14.035  1.00  6.43           H  
ATOM   1272 HD11 LEU A 335      33.226   6.376  15.713  1.00  7.82           H  
ATOM   1273 HD12 LEU A 335      32.094   5.275  14.890  1.00  7.82           H  
ATOM   1274 HD13 LEU A 335      33.585   5.794  14.069  1.00  7.82           H  
ATOM   1275 HD21 LEU A 335      30.752   6.193  12.870  1.00 10.06           H  
ATOM   1276 HD22 LEU A 335      31.000   7.890  12.396  1.00 10.06           H  
ATOM   1277 HD23 LEU A 335      32.289   6.693  12.123  1.00 10.06           H  
ATOM   1278  N   LEU A 336      33.596   9.223  16.824  1.00  9.60           N  
ATOM   1279  CA  LEU A 336      34.575  10.324  16.747  1.00 10.83           C  
ATOM   1280  C   LEU A 336      35.003  10.530  15.292  1.00 11.83           C  
ATOM   1281  O   LEU A 336      35.202   9.567  14.571  1.00 10.69           O  
ATOM   1282  CB  LEU A 336      35.787   9.992  17.599  1.00 12.08           C  
ATOM   1283  CG  LEU A 336      35.450   9.884  19.096  1.00 13.10           C  
ATOM   1284  CD1 LEU A 336      36.632   9.276  19.835  1.00 19.14           C  
ATOM   1285  CD2 LEU A 336      35.019  11.236  19.701  1.00 17.92           C  
ATOM   1286  H   LEU A 336      33.857   8.345  17.250  1.00  9.60           H  
ATOM   1287  HA  LEU A 336      34.116  11.240  17.119  1.00 10.83           H  
ATOM   1288  HB2 LEU A 336      36.533  10.775  17.465  1.00 12.08           H  
ATOM   1289  HB3 LEU A 336      36.198   9.039  17.265  1.00 12.08           H  
ATOM   1290  HG  LEU A 336      34.588   9.226  19.210  1.00 13.10           H  
ATOM   1291 HD11 LEU A 336      36.858   8.296  19.416  1.00 19.14           H  
ATOM   1292 HD12 LEU A 336      37.501   9.926  19.727  1.00 19.14           H  
ATOM   1293 HD13 LEU A 336      36.386   9.172  20.891  1.00 19.14           H  
ATOM   1294 HD21 LEU A 336      35.840  11.948  19.620  1.00 17.92           H  
ATOM   1295 HD22 LEU A 336      34.153  11.617  19.160  1.00 17.92           H  
ATOM   1296 HD23 LEU A 336      34.760  11.098  20.751  1.00 17.92           H  
ATOM   1297  N   PRO A 337      35.287  11.778  14.898  1.00 11.82           N  
ATOM   1298  CA  PRO A 337      35.683  11.996  13.516  1.00 13.79           C  
ATOM   1299  C   PRO A 337      36.903  11.212  13.115  1.00 13.11           C  
ATOM   1300  O   PRO A 337      36.951  10.741  11.971  1.00 13.45           O  
ATOM   1301  CB  PRO A 337      35.954  13.508  13.449  1.00 18.54           C  
ATOM   1302  CG  PRO A 337      35.147  14.095  14.535  1.00 20.16           C  
ATOM   1303  CD  PRO A 337      35.001  13.040  15.618  1.00 16.08           C  
ATOM   1304  HA  PRO A 337      34.911  11.659  12.824  1.00 13.79           H  
ATOM   1305  HB2 PRO A 337      35.646  13.910  12.483  1.00 18.54           H  
ATOM   1306  HB3 PRO A 337      37.013  13.713  13.607  1.00 18.54           H  
ATOM   1307  HG2 PRO A 337      34.164  14.379  14.157  1.00 20.16           H  
ATOM   1308  HG3 PRO A 337      35.649  14.976  14.938  1.00 20.16           H  
ATOM   1309  HD2 PRO A 337      35.719  13.203  16.422  1.00 16.08           H  
ATOM   1310  HD3 PRO A 337      33.992  13.037  16.028  1.00 16.08           H  
ATOM   1311  N   SER A 338      37.875  11.047  13.993  1.00 10.96           N  
ATOM   1312  CA  SER A 338      39.051  10.274  13.647  1.00 13.75           C  
ATOM   1313  C   SER A 338      38.725   8.788  13.314  1.00 14.65           C  
ATOM   1314  O   SER A 338      39.345   8.193  12.410  1.00 16.43           O  
ATOM   1315  CB  SER A 338      40.137  10.402  14.717  1.00 15.96           C  
ATOM   1316  OG  SER A 338      39.694   9.863  15.921  1.00 22.07           O  
ATOM   1317  H   SER A 338      37.800  11.461  14.911  1.00 10.96           H  
ATOM   1318  HA  SER A 338      39.446  10.702  12.725  1.00 13.75           H  
ATOM   1319  HB2 SER A 338      40.377  11.455  14.860  1.00 15.96           H  
ATOM   1320  HB3 SER A 338      41.028   9.867  14.390  1.00 15.96           H  
ATOM   1321  HG  SER A 338      40.401   9.966  16.562  1.00 22.07           H  
ATOM   1322  N   PHE A 339      37.722   8.216  13.986  1.00  9.89           N  
ATOM   1323  C   PHE A 339      36.673   6.670  12.333  1.00  8.47           C  
ATOM   1324  O   PHE A 339      36.527   5.556  11.852  1.00  7.77           O  
ATOM   1325  CA APHE A 339      37.329   6.831  13.709  0.50  9.52           C  
ATOM   1326  CB APHE A 339      36.390   6.322  14.808  0.50  8.50           C  
ATOM   1327  CG APHE A 339      37.103   5.883  16.070  0.50  8.59           C  
ATOM   1328  CD1APHE A 339      36.575   4.888  16.847  0.50 12.17           C  
ATOM   1329  CD2APHE A 339      38.303   6.464  16.464  0.50 12.32           C  
ATOM   1330  CE1APHE A 339      37.212   4.454  18.006  0.50 10.70           C  
ATOM   1331  CE2APHE A 339      38.945   6.039  17.633  0.50 14.42           C  
ATOM   1332  CZ APHE A 339      38.359   5.057  18.414  0.50 12.10           C  
ATOM   1333  H   PHE A 339      37.232   8.744  14.695  1.00  9.89           H  
ATOM   1334  HA  PHE A 339      38.240   6.234  13.698  1.00  9.52           H  
ATOM   1335  HB2 PHE A 339      35.834   5.471  14.417  1.00  8.50           H  
ATOM   1336  HB3 PHE A 339      35.697   7.122  15.066  1.00  8.50           H  
ATOM   1337  HD1 PHE A 339      35.643   4.427  16.554  1.00 12.17           H  
ATOM   1338  HD2 PHE A 339      38.742   7.248  15.865  1.00 12.32           H  
ATOM   1339  HE1 PHE A 339      36.797   3.638  18.580  1.00 10.70           H  
ATOM   1340  HE2 PHE A 339      39.891   6.474  17.923  1.00 14.42           H  
ATOM   1341  HZ  PHE A 339      38.814   4.771  19.350  1.00 12.10           H  
ATOM   1342  N   LYS A 340      36.261   7.795  11.721  1.00  8.05           N  
ATOM   1343  CA  LYS A 340      35.632   7.706  10.394  1.00  8.67           C  
ATOM   1344  C   LYS A 340      36.623   7.280   9.344  1.00  6.84           C  
ATOM   1345  O   LYS A 340      36.237   6.780   8.306  1.00  7.54           O  
ATOM   1346  CB  LYS A 340      34.948   9.045  10.036  1.00  7.70           C  
ATOM   1347  CG  LYS A 340      33.815   9.383  10.996  1.00  9.14           C  
ATOM   1348  CD  LYS A 340      33.162  10.752  10.611  1.00  8.30           C  
ATOM   1349  CE  LYS A 340      32.064  11.073  11.633  1.00 10.48           C  
ATOM   1350  NZ  LYS A 340      31.511  12.483  11.413  1.00 12.82           N1+
ATOM   1351  H   LYS A 340      36.382   8.692  12.168  1.00  8.05           H  
ATOM   1352  HA  LYS A 340      34.861   6.935  10.426  1.00  8.67           H  
ATOM   1353  HB2 LYS A 340      34.544   8.976   9.026  1.00  7.70           H  
ATOM   1354  HB3 LYS A 340      35.693   9.841  10.078  1.00  7.70           H  
ATOM   1355  HG2 LYS A 340      34.210   9.446  12.009  1.00  9.14           H  
ATOM   1356  HG3 LYS A 340      33.058   8.598  10.948  1.00  9.14           H  
ATOM   1357  HD2 LYS A 340      32.728  10.684   9.615  1.00  8.30           H  
ATOM   1358  HD3 LYS A 340      33.919  11.536  10.626  1.00  8.30           H  
ATOM   1359  HE2 LYS A 340      32.482  11.006  12.638  1.00 10.48           H  
ATOM   1360  HE3 LYS A 340      31.254  10.351  11.526  1.00 10.48           H  
ATOM   1361  HZ1 LYS A 340      32.257  13.158  11.511  1.00 12.82           H  
ATOM   1362  HZ2 LYS A 340      31.117  12.549  10.487  1.00 12.82           H  
ATOM   1363  HZ3 LYS A 340      30.793  12.673  12.099  1.00 12.82           H  
ATOM   1364  N   GLN A 341      37.935   7.318   9.671  1.00  7.81           N  
ATOM   1365  C   GLN A 341      38.730   5.227   8.587  1.00  7.55           C  
ATOM   1366  O   GLN A 341      39.315   4.656   7.658  1.00  9.77           O  
ATOM   1367  CA AGLN A 341      38.938   6.727   8.806  0.50  7.74           C  
ATOM   1368  CB AGLN A 341      40.371   6.975   9.316  0.50  8.95           C  
ATOM   1369  CG AGLN A 341      40.736   6.194  10.590  0.50 12.11           C  
ATOM   1370  CD AGLN A 341      42.139   6.482  11.106  0.50 16.52           C  
ATOM   1371  NE2AGLN A 341      42.315   7.214  12.085  0.50 20.40           N  
ATOM   1372  OE1AGLN A 341      43.140   5.854  10.483  0.50 16.05           O  
ATOM   1373  H   GLN A 341      38.221   7.765  10.530  1.00  7.81           H  
ATOM   1374  HA  GLN A 341      38.812   7.229   7.847  1.00  7.74           H  
ATOM   1375  HB2 GLN A 341      40.478   8.039   9.525  1.00  8.95           H  
ATOM   1376  HB3 GLN A 341      41.068   6.687   8.529  1.00  8.95           H  
ATOM   1377  HG2 GLN A 341      40.660   5.129  10.373  1.00 12.11           H  
ATOM   1378  HG3 GLN A 341      40.022   6.458  11.370  1.00 12.11           H  
ATOM   1379 HE21 GLN A 341      43.247   7.357  12.446  1.00 20.40           H  
ATOM   1380 HE22 GLN A 341      41.528   7.668  12.524  1.00 20.40           H  
ATOM   1381  N   TYR A 342      37.981   4.555   9.486  1.00  6.71           N  
ATOM   1382  CA  TYR A 342      37.878   3.104   9.334  1.00  6.35           C  
ATOM   1383  C   TYR A 342      36.789   2.673   8.369  1.00  6.78           C  
ATOM   1384  O   TYR A 342      36.797   1.531   7.920  1.00  7.41           O  
ATOM   1385  CB  TYR A 342      37.648   2.440  10.695  1.00  6.80           C  
ATOM   1386  CG  TYR A 342      38.806   2.740  11.638  1.00  8.00           C  
ATOM   1387  CD1 TYR A 342      38.599   3.354  12.847  1.00  9.24           C  
ATOM   1388  CD2 TYR A 342      40.122   2.463  11.240  1.00 10.84           C  
ATOM   1389  CE1 TYR A 342      39.710   3.684  13.697  1.00 10.68           C  
ATOM   1390  CE2 TYR A 342      41.221   2.790  12.063  1.00 10.42           C  
ATOM   1391  CZ  TYR A 342      40.971   3.390  13.253  1.00 10.29           C  
ATOM   1392  OH  TYR A 342      42.042   3.654  14.102  1.00 13.51           O  
ATOM   1393  H   TYR A 342      37.507   5.038  10.236  1.00  6.71           H  
ATOM   1394  HA  TYR A 342      38.828   2.778   8.910  1.00  6.35           H  
ATOM   1395  HB2 TYR A 342      37.567   1.361  10.558  1.00  6.80           H  
ATOM   1396  HB3 TYR A 342      36.723   2.820  11.129  1.00  6.80           H  
ATOM   1397  HD1 TYR A 342      37.593   3.590  13.162  1.00  9.24           H  
ATOM   1398  HD2 TYR A 342      40.296   1.989  10.286  1.00 10.84           H  
ATOM   1399  HE1 TYR A 342      39.552   4.149  14.660  1.00 10.68           H  
ATOM   1400  HE2 TYR A 342      42.232   2.571  11.752  1.00 10.42           H  
ATOM   1401  HH  TYR A 342      42.900   3.382  13.770  1.00 13.51           H  
ATOM   1402  N   TRP A 343      35.876   3.575   7.988  1.00  5.88           N  
ATOM   1403  CA  TRP A 343      34.967   3.216   6.872  1.00  6.31           C  
ATOM   1404  C   TRP A 343      35.728   2.792   5.652  1.00  6.82           C  
ATOM   1405  O   TRP A 343      36.689   3.493   5.270  1.00  7.90           O  
ATOM   1406  CB  TRP A 343      34.089   4.415   6.455  1.00  6.36           C  
ATOM   1407  CG  TRP A 343      33.086   4.864   7.518  1.00  6.80           C  
ATOM   1408  CD1 TRP A 343      33.073   6.079   8.168  1.00  6.48           C  
ATOM   1409  CD2 TRP A 343      31.898   4.163   7.971  1.00  6.48           C  
ATOM   1410  NE1 TRP A 343      31.959   6.176   9.013  1.00  6.88           N  
ATOM   1411  CE2 TRP A 343      31.247   4.997   8.912  1.00  6.00           C  
ATOM   1412  CE3 TRP A 343      31.316   2.919   7.647  1.00  5.89           C  
ATOM   1413  CZ2 TRP A 343      30.062   4.626   9.532  1.00  6.56           C  
ATOM   1414  CZ3 TRP A 343      30.145   2.527   8.290  1.00  6.20           C  
ATOM   1415  CH2 TRP A 343      29.549   3.370   9.211  1.00  6.52           C  
ATOM   1416  H   TRP A 343      35.807   4.472   8.445  1.00  5.88           H  
ATOM   1417  HA  TRP A 343      34.351   2.396   7.241  1.00  6.31           H  
ATOM   1418  HB2 TRP A 343      33.535   4.135   5.558  1.00  6.36           H  
ATOM   1419  HB3 TRP A 343      34.746   5.255   6.228  1.00  6.36           H  
ATOM   1420  HD1 TRP A 343      33.819   6.849   8.044  1.00  6.48           H  
ATOM   1421  HE1 TRP A 343      31.718   6.966   9.592  1.00  6.88           H  
ATOM   1422  HE3 TRP A 343      31.775   2.277   6.911  1.00  5.89           H  
ATOM   1423  HZ2 TRP A 343      29.561   5.280  10.230  1.00  6.56           H  
ATOM   1424  HZ3 TRP A 343      29.701   1.567   8.068  1.00  6.20           H  
ATOM   1425  HH2 TRP A 343      28.647   3.040   9.703  1.00  6.52           H  
ATOM   1426  N   ASN A 344      35.272   1.777   4.949  1.00  6.84           N  
ATOM   1427  CA  ASN A 344      35.843   1.475   3.626  1.00  8.27           C  
ATOM   1428  C   ASN A 344      35.662   2.713   2.747  1.00  9.13           C  
ATOM   1429  O   ASN A 344      34.732   3.491   2.912  1.00  8.90           O  
ATOM   1430  CB  ASN A 344      35.084   0.321   2.992  1.00  8.05           C  
ATOM   1431  CG  ASN A 344      35.421  -1.027   3.621  1.00  8.71           C  
ATOM   1432  OD1 ASN A 344      36.535  -1.215   4.115  1.00 10.58           O  
ATOM   1433  ND2 ASN A 344      34.496  -1.942   3.604  1.00  8.97           N  
ATOM   1434  H   ASN A 344      34.528   1.204   5.319  1.00  6.84           H  
ATOM   1435  HA  ASN A 344      36.896   1.208   3.723  1.00  8.27           H  
ATOM   1436  HB2 ASN A 344      35.331   0.282   1.931  1.00  8.05           H  
ATOM   1437  HB3 ASN A 344      34.014   0.501   3.108  1.00  8.05           H  
ATOM   1438 HD21 ASN A 344      34.676  -2.851   4.006  1.00  8.97           H  
ATOM   1439 HD22 ASN A 344      33.597  -1.743   3.188  1.00  8.97           H  
ATOM   1440  N   ARG A 345      36.518   2.824   1.738  1.00 10.33           N  
ATOM   1441  CA  ARG A 345      36.356   3.838   0.706  1.00 13.05           C  
ATOM   1442  C   ARG A 345      34.950   3.785   0.103  1.00 10.69           C  
ATOM   1443  O   ARG A 345      34.479   2.733  -0.328  1.00 12.47           O  
ATOM   1444  CB  ARG A 345      37.406   3.660  -0.393  1.00 17.13           C  
ATOM   1445  CG  ARG A 345      37.676   4.918  -1.203  1.00 27.03           C  
ATOM   1446  CD  ARG A 345      38.568   5.884  -0.441  1.00 27.38           C  
ATOM   1447  NE  ARG A 345      39.645   6.409  -1.275  1.00 34.90           N  
ATOM   1448  CZ  ARG A 345      39.490   7.381  -2.168  1.00 17.06           C  
ATOM   1449  NH1 ARG A 345      38.301   7.938  -2.348  1.00 38.66           N  
ATOM   1450  NH2 ARG A 345      40.527   7.797  -2.885  1.00 36.40           N1+
ATOM   1451  H   ARG A 345      37.301   2.189   1.686  1.00 10.33           H  
ATOM   1452  HA  ARG A 345      36.494   4.814   1.171  1.00 13.05           H  
ATOM   1453  HB2 ARG A 345      37.059   2.882  -1.075  1.00 17.13           H  
ATOM   1454  HB3 ARG A 345      38.339   3.346   0.073  1.00 17.13           H  
ATOM   1455  HG2 ARG A 345      36.729   5.409  -1.423  1.00 27.03           H  
ATOM   1456  HG3 ARG A 345      38.168   4.641  -2.135  1.00 27.03           H  
ATOM   1457  HD2 ARG A 345      39.006   5.363   0.410  1.00 27.38           H  
ATOM   1458  HD3 ARG A 345      37.962   6.716  -0.084  1.00 27.38           H  
ATOM   1459  HE  ARG A 345      40.565   6.007  -1.167  1.00 34.90           H  
ATOM   1460 HH11 ARG A 345      38.186   8.677  -3.027  1.00 38.66           H  
ATOM   1461 HH12 ARG A 345      37.510   7.625  -1.804  1.00 38.66           H  
ATOM   1462 HH21 ARG A 345      41.435   7.374  -2.751  1.00 36.40           H  
ATOM   1463 HH22 ARG A 345      40.408   8.535  -3.563  1.00 36.40           H  
ATOM   1464  N   GLY A 346      34.294   4.940   0.084  1.00 10.82           N  
ATOM   1465  CA  GLY A 346      32.936   5.106  -0.434  1.00 11.53           C  
ATOM   1466  C   GLY A 346      31.832   4.752   0.554  1.00 10.21           C  
ATOM   1467  O   GLY A 346      30.673   4.758   0.169  1.00  9.90           O  
ATOM   1468  H   GLY A 346      34.763   5.755   0.452  1.00 10.82           H  
ATOM   1469  HA2 GLY A 346      32.827   4.467  -1.310  1.00 11.53           H  
ATOM   1470  HA3 GLY A 346      32.809   6.149  -0.726  1.00 11.53           H  
ATOM   1471  N   GLU A 347      32.187   4.465   1.810  1.00  7.90           N  
ATOM   1472  CA  GLU A 347      31.213   4.236   2.874  1.00  6.28           C  
ATOM   1473  C   GLU A 347      31.312   5.377   3.870  1.00  6.51           C  
ATOM   1474  O   GLU A 347      32.377   5.997   4.040  1.00  7.88           O  
ATOM   1475  CB  GLU A 347      31.520   2.895   3.559  1.00  7.08           C  
ATOM   1476  CG  GLU A 347      31.648   1.708   2.598  1.00  7.16           C  
ATOM   1477  CD  GLU A 347      30.392   1.365   1.825  1.00  6.02           C  
ATOM   1478  OE1 GLU A 347      29.282   1.862   2.155  1.00  7.81           O  
ATOM   1479  OE2 GLU A 347      30.527   0.535   0.895  1.00  8.64           O1-
ATOM   1480  H   GLU A 347      33.170   4.404   2.034  1.00  7.90           H  
ATOM   1481  HA  GLU A 347      30.202   4.198   2.469  1.00  6.28           H  
ATOM   1482  HB2 GLU A 347      30.715   2.679   4.262  1.00  7.08           H  
ATOM   1483  HB3 GLU A 347      32.458   2.997   4.103  1.00  7.08           H  
ATOM   1484  HG2 GLU A 347      31.935   0.832   3.180  1.00  7.16           H  
ATOM   1485  HG3 GLU A 347      32.434   1.939   1.879  1.00  7.16           H  
ATOM   1486  N   PRO A 348      30.275   5.598   4.664  1.00  7.17           N  
ATOM   1487  CA  PRO A 348      28.943   4.933   4.547  1.00  7.14           C  
ATOM   1488  C   PRO A 348      28.187   5.570   3.375  1.00  8.02           C  
ATOM   1489  O   PRO A 348      28.183   6.796   3.211  1.00  9.19           O  
ATOM   1490  CB  PRO A 348      28.272   5.245   5.881  1.00  6.64           C  
ATOM   1491  CG  PRO A 348      28.896   6.600   6.334  1.00  9.20           C  
ATOM   1492  CD  PRO A 348      30.287   6.631   5.725  1.00  7.40           C  
ATOM   1493  HA  PRO A 348      28.986   3.861   4.356  1.00  7.14           H  
ATOM   1494  HB2 PRO A 348      28.483   4.462   6.610  1.00  6.64           H  
ATOM   1495  HB3 PRO A 348      27.193   5.341   5.755  1.00  6.64           H  
ATOM   1496  HG2 PRO A 348      28.956   6.649   7.422  1.00  9.20           H  
ATOM   1497  HG3 PRO A 348      28.300   7.436   5.965  1.00  9.20           H  
ATOM   1498  HD2 PRO A 348      30.495   7.613   5.299  1.00  7.40           H  
ATOM   1499  HD3 PRO A 348      31.039   6.396   6.479  1.00  7.40           H  
ATOM   1500  N   ASN A 349      27.508   4.755   2.611  1.00  6.84           N  
ATOM   1501  CA  ASN A 349      26.814   5.249   1.396  1.00  7.61           C  
ATOM   1502  C   ASN A 349      25.283   5.134   1.443  1.00  8.01           C  
ATOM   1503  O   ASN A 349      24.606   5.647   0.553  1.00  8.83           O  
ATOM   1504  CB  ASN A 349      27.401   4.591   0.136  1.00  7.95           C  
ATOM   1505  CG  ASN A 349      27.255   3.086   0.121  1.00  7.33           C  
ATOM   1506  OD1 ASN A 349      26.614   2.476   1.003  1.00  7.33           O  
ATOM   1507  ND2 ASN A 349      27.817   2.477  -0.893  1.00  8.95           N  
ATOM   1508  H   ASN A 349      27.454   3.775   2.850  1.00  6.84           H  
ATOM   1509  HA  ASN A 349      27.004   6.321   1.357  1.00  7.61           H  
ATOM   1510  HB2 ASN A 349      28.462   4.837   0.079  1.00  7.95           H  
ATOM   1511  HB3 ASN A 349      26.888   4.997  -0.736  1.00  7.95           H  
ATOM   1512 HD21 ASN A 349      28.327   3.011  -1.583  1.00  8.95           H  
ATOM   1513 HD22 ASN A 349      27.741   1.474  -0.986  1.00  8.95           H  
ATOM   1514  N   ASN A 350      24.742   4.526   2.505  1.00  7.50           N  
ATOM   1515  CA  ASN A 350      23.298   4.493   2.726  1.00  8.25           C  
ATOM   1516  C   ASN A 350      22.527   3.900   1.566  1.00  9.24           C  
ATOM   1517  O   ASN A 350      21.370   4.340   1.334  1.00 11.35           O  
ATOM   1518  CB  ASN A 350      22.753   5.891   3.111  1.00  7.46           C  
ATOM   1519  CG  ASN A 350      21.454   5.788   3.925  1.00  7.82           C  
ATOM   1520  OD1 ASN A 350      21.362   4.999   4.869  1.00  8.31           O  
ATOM   1521  ND2 ASN A 350      20.451   6.605   3.594  1.00 11.81           N  
ATOM   1522  H   ASN A 350      25.350   4.074   3.174  1.00  7.50           H  
ATOM   1523  HA  ASN A 350      23.136   3.822   3.569  1.00  8.25           H  
ATOM   1524  HB2 ASN A 350      22.555   6.456   2.199  1.00  7.46           H  
ATOM   1525  HB3 ASN A 350      23.503   6.411   3.706  1.00  7.46           H  
ATOM   1526 HD21 ASN A 350      20.553   7.241   2.817  1.00 11.81           H  
ATOM   1527 HD22 ASN A 350      19.590   6.585   4.121  1.00 11.81           H  
ATOM   1528  N   VAL A 351      23.069   2.934   0.858  1.00  8.37           N  
ATOM   1529  C   VAL A 351      21.173   1.698  -0.090  1.00 16.26           C  
ATOM   1530  O   VAL A 351      21.221   0.646   0.535  1.00 17.77           O  
ATOM   1531  CA AVAL A 351      22.406   2.478  -0.380  0.50 12.70           C  
ATOM   1532  CB AVAL A 351      23.330   1.681  -1.281  0.50 15.05           C  
ATOM   1533  CG1AVAL A 351      24.486   2.422  -1.584  0.50 11.70           C  
ATOM   1534  CG2AVAL A 351      23.696   0.343  -0.720  0.50 18.36           C  
ATOM   1535  H   VAL A 351      23.935   2.507   1.158  1.00  8.37           H  
ATOM   1536  HA  VAL A 351      22.125   3.384  -0.916  1.00 12.70           H  
ATOM   1537  HB  VAL A 351      22.774   1.488  -2.199  1.00 15.05           H  
ATOM   1538 HG11 VAL A 351      24.200   3.370  -2.044  1.00 11.70           H  
ATOM   1539 HG12 VAL A 351      25.044   2.617  -0.668  1.00 11.70           H  
ATOM   1540 HG13 VAL A 351      25.110   1.858  -2.276  1.00 11.70           H  
ATOM   1541 HG21 VAL A 351      24.257   0.477   0.204  1.00 18.36           H  
ATOM   1542 HG22 VAL A 351      22.788  -0.225  -0.515  1.00 18.36           H  
ATOM   1543 HG23 VAL A 351      24.308  -0.199  -1.442  1.00 18.36           H  
ATOM   1544  N   GLY A 352      20.030   2.257  -0.463  1.00 18.10           N  
ATOM   1545  CA  GLY A 352      18.775   1.630  -0.132  1.00 19.44           C  
ATOM   1546  C   GLY A 352      18.341   1.788   1.316  1.00 20.00           C  
ATOM   1547  O   GLY A 352      17.413   1.098   1.736  1.00 25.81           O  
ATOM   1548  H   GLY A 352      20.040   3.124  -0.981  1.00 18.10           H  
ATOM   1549  HA2 GLY A 352      18.863   0.564  -0.345  1.00 19.44           H  
ATOM   1550  HA3 GLY A 352      18.003   2.064  -0.767  1.00 19.44           H  
ATOM   1551  N  AGLU A 353      18.855   2.822   2.009  1.00 16.77           N  
ATOM   1552  CA AGLU A 353      18.935   2.919   3.468  1.00 13.97           C  
ATOM   1553  C  AGLU A 353      19.723   1.759   4.065  1.00 11.17           C  
ATOM   1554  O  AGLU A 353      19.303   0.606   3.994  1.00  8.62           O  
ATOM   1555  CB AGLU A 353      17.581   3.083   4.189  1.00 14.54           C  
ATOM   1556  CG AGLU A 353      16.737   4.306   3.828  1.00 13.83           C  
ATOM   1557  CD AGLU A 353      17.327   5.627   4.315  1.00 17.06           C  
ATOM   1558  OE1AGLU A 353      16.995   6.668   3.733  1.00 15.36           O  
ATOM   1559  OE2AGLU A 353      18.132   5.654   5.266  1.00 10.93           O1-
ATOM   1560  H   GLU A 353      19.218   3.599   1.476  1.00 16.77           H  
ATOM   1561  HA  GLU A 353      19.471   3.852   3.646  1.00 13.97           H  
ATOM   1562  HB2 GLU A 353      17.783   3.129   5.260  1.00 14.54           H  
ATOM   1563  HB3 GLU A 353      16.984   2.198   3.971  1.00 14.54           H  
ATOM   1564  HG2 GLU A 353      15.750   4.186   4.274  1.00 13.83           H  
ATOM   1565  HG3 GLU A 353      16.643   4.351   2.743  1.00 13.83           H  
ATOM   1566  N   GLU A 354      20.789   2.150   4.766  1.00  9.35           N  
ATOM   1567  CA  GLU A 354      21.687   1.235   5.507  1.00  8.49           C  
ATOM   1568  C   GLU A 354      22.039   1.938   6.786  1.00  6.54           C  
ATOM   1569  O   GLU A 354      22.722   2.982   6.752  1.00  7.94           O  
ATOM   1570  CB  GLU A 354      22.927   0.950   4.686  1.00  8.18           C  
ATOM   1571  CG  GLU A 354      22.608   0.224   3.372  1.00  7.51           C  
ATOM   1572  CD  GLU A 354      23.801  -0.048   2.525  1.00  7.83           C  
ATOM   1573  OE1 GLU A 354      24.689   0.796   2.400  1.00  7.75           O  
ATOM   1574  OE2 GLU A 354      23.888  -1.189   1.994  1.00 10.37           O1-
ATOM   1575  H   GLU A 354      20.998   3.138   4.795  1.00  9.35           H  
ATOM   1576  HA  GLU A 354      21.210   0.276   5.712  1.00  8.49           H  
ATOM   1577  HB2 GLU A 354      23.600   0.328   5.274  1.00  8.18           H  
ATOM   1578  HB3 GLU A 354      23.416   1.895   4.452  1.00  8.18           H  
ATOM   1579  HG2 GLU A 354      21.914   0.840   2.799  1.00  7.51           H  
ATOM   1580  HG3 GLU A 354      22.135  -0.728   3.612  1.00  7.51           H  
ATOM   1581  N   ASP A 355      21.591   1.395   7.908  1.00  6.64           N  
ATOM   1582  CA  ASP A 355      21.726   2.126   9.166  1.00  6.40           C  
ATOM   1583  C   ASP A 355      22.563   1.441  10.262  1.00  6.39           C  
ATOM   1584  O   ASP A 355      22.617   1.944  11.363  1.00  7.36           O  
ATOM   1585  CB  ASP A 355      20.335   2.539   9.689  1.00  8.50           C  
ATOM   1586  CG  ASP A 355      19.659   3.551   8.793  1.00  9.09           C  
ATOM   1587  OD1 ASP A 355      20.244   4.150   7.886  1.00  8.62           O  
ATOM   1588  OD2 ASP A 355      18.450   3.788   9.043  1.00 11.70           O1-
ATOM   1589  H   ASP A 355      21.158   0.483   7.893  1.00  6.64           H  
ATOM   1590  HA  ASP A 355      22.315   3.010   8.918  1.00  6.40           H  
ATOM   1591  HB2 ASP A 355      20.448   2.972  10.682  1.00  8.50           H  
ATOM   1592  HB3 ASP A 355      19.706   1.650   9.750  1.00  8.50           H  
ATOM   1593  N   CYS A 356      23.215   0.330   9.916  1.00  5.96           N  
ATOM   1594  CA  CYS A 356      24.002  -0.421  10.911  1.00  6.26           C  
ATOM   1595  C   CYS A 356      25.372  -0.668  10.308  1.00  5.46           C  
ATOM   1596  O   CYS A 356      25.527  -0.933   9.106  1.00  6.33           O  
ATOM   1597  CB  CYS A 356      23.266  -1.714  11.294  1.00  7.50           C  
ATOM   1598  SG  CYS A 356      21.762  -1.418  12.265  1.00  7.54           S  
ATOM   1599  H   CYS A 356      23.169   0.000   8.963  1.00  5.96           H  
ATOM   1600  HA  CYS A 356      24.125   0.137  11.839  1.00  6.26           H  
ATOM   1601  HB2 CYS A 356      23.941  -2.335  11.882  1.00  7.50           H  
ATOM   1602  HB3 CYS A 356      22.991  -2.240  10.381  1.00  7.50           H  
ATOM   1603  N   ALA A 357      26.390  -0.763  11.172  1.00  6.93           N  
ATOM   1604  CA  ALA A 357      27.786  -0.884  10.696  1.00  5.36           C  
ATOM   1605  C   ALA A 357      28.299  -2.285  10.913  1.00  5.64           C  
ATOM   1606  O   ALA A 357      28.084  -2.902  11.984  1.00  6.21           O  
ATOM   1607  CB  ALA A 357      28.696   0.089  11.442  1.00  6.10           C  
ATOM   1608  H   ALA A 357      26.202  -0.753  12.164  1.00  6.93           H  
ATOM   1609  HA  ALA A 357      27.795  -0.650   9.631  1.00  5.36           H  
ATOM   1610  HB1 ALA A 357      28.339   1.109  11.292  1.00  6.10           H  
ATOM   1611  HB2 ALA A 357      28.685  -0.146  12.506  1.00  6.10           H  
ATOM   1612  HB3 ALA A 357      29.713   0.002  11.058  1.00  6.10           H  
ATOM   1613  N   GLU A 358      29.020  -2.773   9.916  1.00  5.71           N  
ATOM   1614  CA  GLU A 358      29.690  -4.081   9.959  1.00  5.76           C  
ATOM   1615  C   GLU A 358      31.150  -3.931   9.620  1.00  6.23           C  
ATOM   1616  O   GLU A 358      31.569  -3.025   8.908  1.00  5.87           O  
ATOM   1617  CB  GLU A 358      29.046  -5.018   8.950  1.00  6.82           C  
ATOM   1618  CG  GLU A 358      29.199  -4.549   7.483  1.00  7.74           C  
ATOM   1619  CD  GLU A 358      28.866  -5.563   6.455  1.00  8.07           C  
ATOM   1620  OE1 GLU A 358      28.846  -5.156   5.271  1.00  9.96           O  
ATOM   1621  OE2 GLU A 358      28.742  -6.761   6.719  1.00  9.54           O1-
ATOM   1622  H   GLU A 358      29.116  -2.216   9.081  1.00  5.71           H  
ATOM   1623  HA  GLU A 358      29.590  -4.489  10.966  1.00  5.76           H  
ATOM   1624  HB2 GLU A 358      27.983  -5.094   9.178  1.00  6.82           H  
ATOM   1625  HB3 GLU A 358      29.509  -6.001   9.047  1.00  6.82           H  
ATOM   1626  HG2 GLU A 358      30.235  -4.244   7.334  1.00  7.74           H  
ATOM   1627  HG3 GLU A 358      28.544  -3.690   7.334  1.00  7.74           H  
ATOM   1628  N   PHE A 359      31.923  -4.938  10.039  1.00  5.41           N  
ATOM   1629  CA  PHE A 359      33.267  -5.152   9.516  1.00  6.67           C  
ATOM   1630  C   PHE A 359      33.113  -5.852   8.205  1.00  7.48           C  
ATOM   1631  O   PHE A 359      32.484  -6.905   8.129  1.00  8.03           O  
ATOM   1632  CB  PHE A 359      34.090  -6.054  10.474  1.00  6.71           C  
ATOM   1633  CG  PHE A 359      34.238  -5.496  11.854  1.00  6.02           C  
ATOM   1634  CD1 PHE A 359      33.438  -5.957  12.901  1.00  6.89           C  
ATOM   1635  CD2 PHE A 359      35.229  -4.558  12.134  1.00  6.37           C  
ATOM   1636  CE1 PHE A 359      33.592  -5.482  14.195  1.00  7.76           C  
ATOM   1637  CE2 PHE A 359      35.404  -4.102  13.438  1.00  7.21           C  
ATOM   1638  CZ  PHE A 359      34.599  -4.558  14.453  1.00  7.33           C  
ATOM   1639  H   PHE A 359      31.565  -5.570  10.740  1.00  5.41           H  
ATOM   1640  HA  PHE A 359      33.787  -4.200   9.413  1.00  6.67           H  
ATOM   1641  HB2 PHE A 359      35.084  -6.188  10.049  1.00  6.71           H  
ATOM   1642  HB3 PHE A 359      33.592  -7.021  10.547  1.00  6.71           H  
ATOM   1643  HD1 PHE A 359      32.683  -6.702  12.699  1.00  6.89           H  
ATOM   1644  HD2 PHE A 359      35.862  -4.187  11.343  1.00  6.37           H  
ATOM   1645  HE1 PHE A 359      32.943  -5.824  14.987  1.00  7.76           H  
ATOM   1646  HE2 PHE A 359      36.178  -3.381  13.652  1.00  7.21           H  
ATOM   1647  HZ  PHE A 359      34.750  -4.197  15.460  1.00  7.33           H  
ATOM   1648  N   SER A 360      33.714  -5.278   7.162  1.00  7.40           N  
ATOM   1649  CA  SER A 360      33.611  -5.857   5.804  1.00  9.89           C  
ATOM   1650  C   SER A 360      34.969  -5.669   5.130  1.00  9.96           C  
ATOM   1651  O   SER A 360      35.356  -4.579   4.732  1.00  9.81           O  
ATOM   1652  CB  SER A 360      32.529  -5.111   5.038  1.00 11.22           C  
ATOM   1653  OG  SER A 360      32.555  -5.566   3.672  1.00 17.77           O  
ATOM   1654  H   SER A 360      34.249  -4.432   7.301  1.00  7.40           H  
ATOM   1655  HA  SER A 360      33.350  -6.915   5.833  1.00  9.89           H  
ATOM   1656  HB2 SER A 360      32.724  -4.039   5.075  1.00 11.22           H  
ATOM   1657  HB3 SER A 360      31.555  -5.319   5.478  1.00 11.22           H  
ATOM   1658  HG  SER A 360      31.869  -5.094   3.195  1.00 17.77           H  
ATOM   1659  N   GLY A 361      35.759  -6.750   5.011  1.00 11.87           N  
ATOM   1660  CA  GLY A 361      37.096  -6.644   4.410  1.00 11.66           C  
ATOM   1661  C   GLY A 361      38.049  -5.942   5.346  1.00 11.26           C  
ATOM   1662  O   GLY A 361      38.163  -6.338   6.514  1.00 13.09           O  
ATOM   1663  H   GLY A 361      35.430  -7.646   5.339  1.00 11.87           H  
ATOM   1664  HA2 GLY A 361      37.027  -6.079   3.481  1.00 11.66           H  
ATOM   1665  HA3 GLY A 361      37.473  -7.646   4.201  1.00 11.66           H  
ATOM   1666  N   ASN A 362      38.648  -4.855   4.890  1.00 11.15           N  
ATOM   1667  CA  ASN A 362      39.625  -4.140   5.679  1.00 12.81           C  
ATOM   1668  C   ASN A 362      39.107  -2.894   6.375  1.00 11.87           C  
ATOM   1669  O   ASN A 362      39.853  -2.138   7.003  1.00 12.33           O  
ATOM   1670  CB  ASN A 362      40.829  -3.740   4.814  1.00 16.60           C  
ATOM   1671  CG  ASN A 362      41.554  -4.938   4.247  1.00 24.37           C  
ATOM   1672  OD1 ASN A 362      41.760  -5.947   4.937  1.00 29.56           O  
ATOM   1673  ND2 ASN A 362      41.839  -4.878   2.957  1.00 32.12           N  
ATOM   1674  H   ASN A 362      38.418  -4.515   3.968  1.00 11.15           H  
ATOM   1675  HA  ASN A 362      39.905  -4.845   6.462  1.00 12.81           H  
ATOM   1676  HB2 ASN A 362      41.526  -3.167   5.427  1.00 16.60           H  
ATOM   1677  HB3 ASN A 362      40.478  -3.121   3.989  1.00 16.60           H  
ATOM   1678 HD21 ASN A 362      41.653  -4.033   2.438  1.00 32.12           H  
ATOM   1679 HD22 ASN A 362      42.242  -5.678   2.492  1.00 32.12           H  
ATOM   1680  N   GLY A 363      37.795  -2.672   6.296  1.00  8.97           N  
ATOM   1681  CA  GLY A 363      37.205  -1.541   7.009  1.00  7.30           C  
ATOM   1682  C   GLY A 363      35.742  -1.791   7.253  1.00  5.48           C  
ATOM   1683  O   GLY A 363      35.286  -2.920   7.269  1.00  6.83           O  
ATOM   1684  H   GLY A 363      37.211  -3.284   5.745  1.00  8.97           H  
ATOM   1685  HA2 GLY A 363      37.321  -0.639   6.410  1.00  7.30           H  
ATOM   1686  HA3 GLY A 363      37.713  -1.413   7.964  1.00  7.30           H  
ATOM   1687  N   TRP A 364      35.034  -0.706   7.504  1.00  6.11           N  
ATOM   1688  CA  TRP A 364      33.614  -0.777   7.886  1.00  6.43           C  
ATOM   1689  C   TRP A 364      32.688  -0.480   6.722  1.00  6.21           C  
ATOM   1690  O   TRP A 364      33.044   0.287   5.805  1.00  6.65           O  
ATOM   1691  CB  TRP A 364      33.298   0.228   8.962  1.00  6.35           C  
ATOM   1692  CG  TRP A 364      34.119   0.175  10.211  1.00  5.49           C  
ATOM   1693  CD1 TRP A 364      34.984  -0.826  10.612  1.00  5.12           C  
ATOM   1694  CD2 TRP A 364      34.102   1.179  11.223  1.00  5.54           C  
ATOM   1695  NE1 TRP A 364      35.500  -0.438  11.862  1.00  7.46           N  
ATOM   1696  CE2 TRP A 364      34.953   0.770  12.247  1.00  6.05           C  
ATOM   1697  CE3 TRP A 364      33.382   2.380  11.370  1.00  7.22           C  
ATOM   1698  CZ2 TRP A 364      35.198   1.557  13.377  1.00  8.11           C  
ATOM   1699  CZ3 TRP A 364      33.617   3.173  12.473  1.00  8.91           C  
ATOM   1700  CH2 TRP A 364      34.525   2.752  13.472  1.00  8.25           C  
ATOM   1701  H   TRP A 364      35.478   0.198   7.432  1.00  6.11           H  
ATOM   1702  HA  TRP A 364      33.453  -1.797   8.237  1.00  6.43           H  
ATOM   1703  HB2 TRP A 364      32.256   0.087   9.248  1.00  6.35           H  
ATOM   1704  HB3 TRP A 364      33.425   1.221   8.529  1.00  6.35           H  
ATOM   1705  HD1 TRP A 364      35.217  -1.731  10.071  1.00  5.12           H  
ATOM   1706  HE1 TRP A 364      36.173  -0.967  12.399  1.00  7.46           H  
ATOM   1707  HE3 TRP A 364      32.655   2.677  10.628  1.00  7.22           H  
ATOM   1708  HZ2 TRP A 364      35.888   1.239  14.145  1.00  8.11           H  
ATOM   1709  HZ3 TRP A 364      33.105   4.117  12.575  1.00  8.91           H  
ATOM   1710  HH2 TRP A 364      34.695   3.386  14.329  1.00  8.25           H  
ATOM   1711  N   ASN A 365      31.526  -1.113   6.720  1.00  6.55           N  
ATOM   1712  CA  ASN A 365      30.468  -0.821   5.757  1.00  5.72           C  
ATOM   1713  C   ASN A 365      29.204  -0.550   6.528  1.00  5.65           C  
ATOM   1714  O   ASN A 365      28.908  -1.208   7.524  1.00  6.80           O  
ATOM   1715  CB  ASN A 365      30.305  -2.005   4.784  1.00  6.69           C  
ATOM   1716  CG  ASN A 365      29.153  -1.801   3.829  1.00  7.40           C  
ATOM   1717  OD1 ASN A 365      28.997  -0.700   3.259  1.00  6.67           O  
ATOM   1718  ND2 ASN A 365      28.321  -2.803   3.675  1.00  8.49           N  
ATOM   1719  H   ASN A 365      31.363  -1.828   7.413  1.00  6.55           H  
ATOM   1720  HA  ASN A 365      30.714   0.055   5.157  1.00  5.72           H  
ATOM   1721  HB2 ASN A 365      30.127  -2.913   5.361  1.00  6.69           H  
ATOM   1722  HB3 ASN A 365      31.224  -2.115   4.208  1.00  6.69           H  
ATOM   1723 HD21 ASN A 365      27.513  -2.701   3.077  1.00  8.49           H  
ATOM   1724 HD22 ASN A 365      28.487  -3.676   4.155  1.00  8.49           H  
ATOM   1725  N   ASP A 366      28.385   0.362   6.027  1.00  5.72           N  
ATOM   1726  CA  ASP A 366      26.985   0.436   6.448  1.00  6.07           C  
ATOM   1727  C   ASP A 366      26.105  -0.507   5.660  1.00  5.83           C  
ATOM   1728  O   ASP A 366      26.258  -0.636   4.446  1.00  6.64           O  
ATOM   1729  CB  ASP A 366      26.418   1.865   6.413  1.00  5.76           C  
ATOM   1730  CG  ASP A 366      26.419   2.510   5.034  1.00  6.49           C  
ATOM   1731  OD1 ASP A 366      27.271   2.158   4.180  1.00  6.60           O  
ATOM   1732  OD2 ASP A 366      25.635   3.482   4.877  1.00  6.96           O1-
ATOM   1733  H   ASP A 366      28.734   1.019   5.343  1.00  5.72           H  
ATOM   1734  HA  ASP A 366      26.978   0.117   7.490  1.00  6.07           H  
ATOM   1735  HB2 ASP A 366      27.017   2.487   7.080  1.00  5.76           H  
ATOM   1736  HB3 ASP A 366      25.390   1.833   6.774  1.00  5.76           H  
ATOM   1737  N   ASP A 367      25.273  -1.287   6.351  1.00  6.03           N  
ATOM   1738  CA  ASP A 367      24.410  -2.223   5.644  1.00  6.09           C  
ATOM   1739  C   ASP A 367      23.047  -2.228   6.332  1.00  6.33           C  
ATOM   1740  O   ASP A 367      22.788  -1.556   7.328  1.00  6.92           O  
ATOM   1741  CB  ASP A 367      25.069  -3.633   5.663  1.00  8.68           C  
ATOM   1742  CG  ASP A 367      24.700  -4.498   4.481  1.00  8.62           C  
ATOM   1743  OD1 ASP A 367      23.665  -4.227   3.784  1.00  9.99           O  
ATOM   1744  OD2 ASP A 367      25.393  -5.507   4.265  1.00 10.50           O1-
ATOM   1745  H   ASP A 367      25.242  -1.229   7.360  1.00  6.03           H  
ATOM   1746  HA  ASP A 367      24.274  -1.930   4.603  1.00  6.09           H  
ATOM   1747  HB2 ASP A 367      24.757  -4.146   6.573  1.00  8.68           H  
ATOM   1748  HB3 ASP A 367      26.152  -3.506   5.669  1.00  8.68           H  
ATOM   1749  N   LYS A 368      22.150  -3.016   5.750  1.00  7.55           N  
ATOM   1750  CA  LYS A 368      20.761  -3.108   6.264  1.00  7.73           C  
ATOM   1751  C   LYS A 368      20.667  -3.786   7.614  1.00  7.04           C  
ATOM   1752  O   LYS A 368      21.154  -4.900   7.771  1.00  7.84           O  
ATOM   1753  CB  LYS A 368      19.911  -3.850   5.229  1.00 10.59           C  
ATOM   1754  CG  LYS A 368      19.757  -2.975   3.923  1.00 15.93           C  
ATOM   1755  CD  LYS A 368      18.377  -3.069   3.270  1.00 27.07           C  
ATOM   1756  CE  LYS A 368      18.111  -1.914   2.306  1.00 22.79           C  
ATOM   1757  NZ  LYS A 368      17.121  -0.998   2.968  1.00 26.59           N1+
ATOM   1758  H   LYS A 368      22.418  -3.562   4.943  1.00  7.55           H  
ATOM   1759  HA  LYS A 368      20.390  -2.095   6.417  1.00  7.73           H  
ATOM   1760  HB2 LYS A 368      18.924  -4.049   5.647  1.00 10.59           H  
ATOM   1761  HB3 LYS A 368      20.396  -4.794   4.974  1.00 10.59           H  
ATOM   1762  HG2 LYS A 368      20.502  -3.305   3.198  1.00 15.93           H  
ATOM   1763  HG3 LYS A 368      19.942  -1.932   4.184  1.00 15.93           H  
ATOM   1764  HD2 LYS A 368      17.617  -3.055   4.053  1.00 27.07           H  
ATOM   1765  HD3 LYS A 368      18.312  -4.007   2.719  1.00 27.07           H  
ATOM   1766  HE2 LYS A 368      17.700  -2.294   1.370  1.00 22.79           H  
ATOM   1767  HE3 LYS A 368      19.037  -1.376   2.103  1.00 22.79           H  
ATOM   1768  HZ1 LYS A 368      16.265  -1.504   3.152  1.00 26.59           H  
ATOM   1769  HZ2 LYS A 368      17.506  -0.660   3.837  1.00 26.59           H  
ATOM   1770  HZ3 LYS A 368      16.926  -0.217   2.359  1.00 26.59           H  
ATOM   1771  N   CYS A 369      20.081  -3.090   8.573  1.00  6.68           N  
ATOM   1772  C   CYS A 369      19.282  -4.912  10.083  1.00  7.07           C  
ATOM   1773  O   CYS A 369      19.554  -5.650  11.062  1.00  7.74           O  
ATOM   1774  CA ACYS A 369      20.070  -3.614   9.913  0.75  6.44           C  
ATOM   1775  CB ACYS A 369      19.422  -2.602  10.843  0.75  6.98           C  
ATOM   1776  SG ACYS A 369      20.306  -1.020  10.952  0.75  6.47           S  
ATOM   1777  H   CYS A 369      19.646  -2.203   8.367  1.00  6.68           H  
ATOM   1778  HA  CYS A 369      21.116  -3.815  10.146  1.00  6.44           H  
ATOM   1779  HB2 CYS A 369      19.375  -3.037  11.842  1.00  6.98           H  
ATOM   1780  HB3 CYS A 369      18.412  -2.406  10.483  1.00  6.98           H  
ATOM   1781  N   ASN A 370      18.381  -5.247   9.154  1.00  6.65           N  
ATOM   1782  CA  ASN A 370      17.622  -6.495   9.272  1.00  6.92           C  
ATOM   1783  C   ASN A 370      18.334  -7.640   8.555  1.00  7.18           C  
ATOM   1784  O   ASN A 370      17.828  -8.763   8.543  1.00  8.65           O  
ATOM   1785  CB  ASN A 370      16.191  -6.276   8.755  1.00  6.79           C  
ATOM   1786  CG  ASN A 370      15.224  -7.301   9.229  1.00  9.26           C  
ATOM   1787  ND2 ASN A 370      14.230  -7.573   8.491  1.00 13.51           N  
ATOM   1788  OD1 ASN A 370      15.337  -7.733  10.439  1.00  8.23           O  
ATOM   1789  H   ASN A 370      18.223  -4.635   8.366  1.00  6.65           H  
ATOM   1790  HA  ASN A 370      17.559  -6.783  10.320  1.00  6.92           H  
ATOM   1791  HB2 ASN A 370      16.211  -6.298   7.666  1.00  6.79           H  
ATOM   1792  HB3 ASN A 370      15.849  -5.297   9.093  1.00  6.79           H  
ATOM   1793 HD21 ASN A 370      14.185  -7.211   7.549  1.00 13.51           H  
ATOM   1794 HD22 ASN A 370      13.482  -8.152   8.846  1.00 13.51           H  
ATOM   1795  N   LEU A 371      19.552  -7.440   8.011  1.00  6.50           N  
ATOM   1796  C   LEU A 371      21.005  -9.321   8.576  1.00  7.13           C  
ATOM   1797  O   LEU A 371      21.513  -8.732   9.540  1.00  8.15           O  
ATOM   1798  CA ALEU A 371      20.356  -8.532   7.471  0.50  7.96           C  
ATOM   1799  CB ALEU A 371      21.473  -8.012   6.572  0.50  8.39           C  
ATOM   1800  CG ALEU A 371      21.085  -7.606   5.172  0.50  7.69           C  
ATOM   1801  CD1ALEU A 371      22.268  -6.944   4.460  0.50  8.83           C  
ATOM   1802  CD2ALEU A 371      20.618  -8.805   4.378  0.50  8.39           C  
ATOM   1803  H   LEU A 371      19.921  -6.500   7.975  1.00  6.50           H  
ATOM   1804  HA  LEU A 371      19.674  -9.161   6.899  1.00  7.96           H  
ATOM   1805  HB2 LEU A 371      22.224  -8.799   6.490  1.00  8.39           H  
ATOM   1806  HB3 LEU A 371      21.911  -7.142   7.059  1.00  8.39           H  
ATOM   1807  HG  LEU A 371      20.267  -6.888   5.241  1.00  7.69           H  
ATOM   1808 HD11 LEU A 371      22.592  -6.072   5.026  1.00  8.83           H  
ATOM   1809 HD12 LEU A 371      23.092  -7.655   4.385  1.00  8.83           H  
ATOM   1810 HD13 LEU A 371      21.965  -6.635   3.459  1.00  8.83           H  
ATOM   1811 HD21 LEU A 371      21.428  -9.530   4.303  1.00  8.39           H  
ATOM   1812 HD22 LEU A 371      19.766  -9.265   4.882  1.00  8.39           H  
ATOM   1813 HD23 LEU A 371      20.319  -8.487   3.379  1.00  8.39           H  
ATOM   1814  N   ALA A 372      20.998 -10.633   8.463  1.00  8.46           N  
ATOM   1815  CA  ALA A 372      21.689 -11.475   9.440  1.00  7.33           C  
ATOM   1816  C   ALA A 372      23.166 -11.560   9.100  1.00  7.87           C  
ATOM   1817  O   ALA A 372      23.544 -11.815   7.938  1.00 10.16           O  
ATOM   1818  CB  ALA A 372      21.068 -12.875   9.431  1.00  9.64           C  
ATOM   1819  H   ALA A 372      20.510 -11.063   7.692  1.00  8.46           H  
ATOM   1820  HA  ALA A 372      21.586 -11.038  10.433  1.00  7.33           H  
ATOM   1821  HB1 ALA A 372      20.011 -12.804   9.688  1.00  9.64           H  
ATOM   1822  HB2 ALA A 372      21.173 -13.312   8.439  1.00  9.64           H  
ATOM   1823  HB3 ALA A 372      21.577 -13.503  10.161  1.00  9.64           H  
ATOM   1824  N   LYS A 373      23.995 -11.298  10.099  1.00  6.82           N  
ATOM   1825  CA  LYS A 373      25.454 -11.369   9.958  1.00  7.09           C  
ATOM   1826  C   LYS A 373      25.994 -12.052  11.189  1.00  5.55           C  
ATOM   1827  O   LYS A 373      25.310 -12.229  12.181  1.00  6.36           O  
ATOM   1828  CB  LYS A 373      26.062  -9.975   9.798  1.00  7.61           C  
ATOM   1829  CG  LYS A 373      25.536  -9.193   8.560  1.00  8.68           C  
ATOM   1830  CD  LYS A 373      26.226  -7.829   8.474  1.00  7.61           C  
ATOM   1831  CE  LYS A 373      25.720  -6.964   7.305  1.00  8.31           C  
ATOM   1832  NZ  LYS A 373      26.185  -7.505   6.005  1.00 10.10           N1+
ATOM   1833  H   LYS A 373      23.607 -11.040  10.995  1.00  6.82           H  
ATOM   1834  HA  LYS A 373      25.719 -11.930   9.061  1.00  7.09           H  
ATOM   1835  HB2 LYS A 373      27.143 -10.083   9.702  1.00  7.61           H  
ATOM   1836  HB3 LYS A 373      25.833  -9.396  10.692  1.00  7.61           H  
ATOM   1837  HG2 LYS A 373      24.460  -9.048   8.655  1.00  8.68           H  
ATOM   1838  HG3 LYS A 373      25.747  -9.762   7.656  1.00  8.68           H  
ATOM   1839  HD2 LYS A 373      27.296  -7.990   8.347  1.00  7.61           H  
ATOM   1840  HD3 LYS A 373      26.047  -7.292   9.406  1.00  7.61           H  
ATOM   1841  HE2 LYS A 373      26.097  -5.947   7.424  1.00  8.31           H  
ATOM   1842  HE3 LYS A 373      24.630  -6.949   7.316  1.00  8.31           H  
ATOM   1843  HZ1 LYS A 373      27.195  -7.520   5.989  1.00 10.10           H  
ATOM   1844  HZ2 LYS A 373      25.832  -8.445   5.887  1.00 10.10           H  
ATOM   1845  HZ3 LYS A 373      25.844  -6.921   5.255  1.00 10.10           H  
ATOM   1846  N   PHE A 374      27.272 -12.433  11.148  1.00  6.21           N  
ATOM   1847  CA  PHE A 374      27.945 -12.774  12.395  1.00  4.98           C  
ATOM   1848  C   PHE A 374      28.022 -11.546  13.267  1.00  6.81           C  
ATOM   1849  O   PHE A 374      27.784 -10.412  12.810  1.00  6.43           O  
ATOM   1850  CB  PHE A 374      29.351 -13.323  12.076  1.00  7.63           C  
ATOM   1851  CG  PHE A 374      29.306 -14.591  11.252  1.00  7.64           C  
ATOM   1852  CD1 PHE A 374      29.320 -14.516   9.864  1.00 11.90           C  
ATOM   1853  CD2 PHE A 374      29.081 -15.829  11.844  1.00  9.63           C  
ATOM   1854  CE1 PHE A 374      29.139 -15.701   9.077  1.00 14.36           C  
ATOM   1855  CE2 PHE A 374      28.949 -16.997  11.085  1.00 11.20           C  
ATOM   1856  CZ  PHE A 374      28.968 -16.917   9.710  1.00 11.98           C  
ATOM   1857  H   PHE A 374      27.764 -12.486  10.269  1.00  6.21           H  
ATOM   1858  HA  PHE A 374      27.390 -13.543  12.934  1.00  4.98           H  
ATOM   1859  HB2 PHE A 374      29.865 -13.535  13.014  1.00  7.63           H  
ATOM   1860  HB3 PHE A 374      29.905 -12.566  11.521  1.00  7.63           H  
ATOM   1861  HD1 PHE A 374      29.467 -13.563   9.377  1.00 11.90           H  
ATOM   1862  HD2 PHE A 374      29.008 -15.891  12.920  1.00  9.63           H  
ATOM   1863  HE1 PHE A 374      29.137 -15.643   7.998  1.00 14.36           H  
ATOM   1864  HE2 PHE A 374      28.830 -17.954  11.573  1.00 11.20           H  
ATOM   1865  HZ  PHE A 374      28.850 -17.815   9.122  1.00 11.98           H  
ATOM   1866  N   TRP A 375      28.326 -11.709  14.540  1.00  6.45           N  
ATOM   1867  CA  TRP A 375      28.465 -10.570  15.437  1.00  5.65           C  
ATOM   1868  C   TRP A 375      29.561 -10.833  16.430  1.00  6.01           C  
ATOM   1869  O   TRP A 375      30.015 -11.972  16.630  1.00  7.30           O  
ATOM   1870  CB  TRP A 375      27.112 -10.287  16.137  1.00  7.24           C  
ATOM   1871  CG  TRP A 375      26.698 -11.246  17.202  1.00  7.07           C  
ATOM   1872  CD1 TRP A 375      27.036 -11.185  18.541  1.00  9.98           C  
ATOM   1873  CD2 TRP A 375      25.980 -12.471  17.042  1.00  7.94           C  
ATOM   1874  NE1 TRP A 375      26.571 -12.297  19.197  1.00  9.29           N  
ATOM   1875  CE2 TRP A 375      25.868 -13.076  18.319  1.00  8.63           C  
ATOM   1876  CE3 TRP A 375      25.401 -13.120  15.930  1.00  7.91           C  
ATOM   1877  CZ2 TRP A 375      25.236 -14.297  18.528  1.00  9.32           C  
ATOM   1878  CZ3 TRP A 375      24.773 -14.354  16.140  1.00  8.78           C  
ATOM   1879  CH2 TRP A 375      24.682 -14.904  17.441  1.00 10.03           C  
ATOM   1880  H   TRP A 375      28.466 -12.642  14.899  1.00  6.45           H  
ATOM   1881  HA  TRP A 375      28.738  -9.680  14.868  1.00  5.65           H  
ATOM   1882  HB2 TRP A 375      26.337 -10.287  15.370  1.00  7.24           H  
ATOM   1883  HB3 TRP A 375      27.174  -9.296  16.588  1.00  7.24           H  
ATOM   1884  HD1 TRP A 375      27.588 -10.380  19.004  1.00  9.98           H  
ATOM   1885  HE1 TRP A 375      26.724 -12.507  20.174  1.00  9.29           H  
ATOM   1886  HE3 TRP A 375      25.442 -12.677  14.947  1.00  7.91           H  
ATOM   1887  HZ2 TRP A 375      25.186 -14.744  19.511  1.00  9.32           H  
ATOM   1888  HZ3 TRP A 375      24.354 -14.891  15.301  1.00  8.78           H  
ATOM   1889  HH2 TRP A 375      24.154 -15.837  17.577  1.00 10.03           H  
ATOM   1890  N   ILE A 376      29.989  -9.761  17.063  1.00  5.80           N  
ATOM   1891  CA  ILE A 376      31.023  -9.841  18.124  1.00  6.88           C  
ATOM   1892  C   ILE A 376      30.520  -9.166  19.390  1.00  6.65           C  
ATOM   1893  O   ILE A 376      30.054  -8.022  19.348  1.00  7.67           O  
ATOM   1894  CB  ILE A 376      32.306  -9.144  17.705  1.00  7.40           C  
ATOM   1895  CG1 ILE A 376      32.940  -9.898  16.567  1.00  7.89           C  
ATOM   1896  CG2 ILE A 376      33.303  -9.092  18.891  1.00  8.92           C  
ATOM   1897  CD1 ILE A 376      34.125  -9.214  15.924  1.00 11.12           C  
ATOM   1898  H   ILE A 376      29.603  -8.860  16.819  1.00  5.80           H  
ATOM   1899  HA  ILE A 376      31.224 -10.896  18.298  1.00  6.88           H  
ATOM   1900  HB  ILE A 376      32.063  -8.128  17.393  1.00  7.40           H  
ATOM   1901 HG12 ILE A 376      32.182 -10.051  15.800  1.00  7.89           H  
ATOM   1902 HG13 ILE A 376      33.274 -10.863  16.947  1.00  7.89           H  
ATOM   1903 HG21 ILE A 376      32.850  -8.554  19.724  1.00  8.92           H  
ATOM   1904 HG22 ILE A 376      33.547 -10.107  19.205  1.00  8.92           H  
ATOM   1905 HG23 ILE A 376      34.213  -8.581  18.579  1.00  8.92           H  
ATOM   1906 HD11 ILE A 376      33.818  -8.243  15.535  1.00 11.12           H  
ATOM   1907 HD12 ILE A 376      34.912  -9.075  16.666  1.00 11.12           H  
ATOM   1908 HD13 ILE A 376      34.501  -9.829  15.108  1.00 11.12           H  
ATOM   1909  N   CYS A 377      30.548  -9.911  20.484  1.00  7.66           N  
ATOM   1910  C   CYS A 377      31.536  -8.973  22.504  1.00  7.22           C  
ATOM   1911  O   CYS A 377      32.528  -9.688  22.364  1.00  8.39           O  
ATOM   1912  CA ACYS A 377      30.257  -9.265  21.764  0.50  5.73           C  
ATOM   1913  CB ACYS A 377      29.370 -10.111  22.684  0.50  6.30           C  
ATOM   1914  SG ACYS A 377      27.948 -10.857  21.949  0.50  6.38           S  
ATOM   1915  H   CYS A 377      30.765 -10.896  20.436  1.00  7.66           H  
ATOM   1916  HA  CYS A 377      29.719  -8.350  21.515  1.00  5.73           H  
ATOM   1917  HB2 CYS A 377      29.024  -9.468  23.493  1.00  6.30           H  
ATOM   1918  HB3 CYS A 377      29.987 -10.910  23.096  1.00  6.30           H  
ATOM   1919  N   LYS A 378      31.467  -8.006  23.402  1.00  6.48           N  
ATOM   1920  CA  LYS A 378      32.642  -7.597  24.207  1.00  6.55           C  
ATOM   1921  C   LYS A 378      32.221  -7.559  25.690  1.00  7.68           C  
ATOM   1922  O   LYS A 378      31.150  -7.021  26.027  1.00  7.84           O  
ATOM   1923  CB  LYS A 378      33.115  -6.229  23.732  1.00  6.92           C  
ATOM   1924  CG  LYS A 378      34.229  -5.561  24.584  1.00  7.48           C  
ATOM   1925  CD  LYS A 378      34.530  -4.180  23.995  1.00  7.48           C  
ATOM   1926  CE  LYS A 378      35.561  -3.414  24.846  1.00  9.12           C  
ATOM   1927  NZ  LYS A 378      35.814  -2.101  24.150  1.00  9.07           N1+
ATOM   1928  H   LYS A 378      30.586  -7.533  23.545  1.00  6.48           H  
ATOM   1929  HA  LYS A 378      33.465  -8.302  24.091  1.00  6.55           H  
ATOM   1930  HB2 LYS A 378      32.254  -5.562  23.728  1.00  6.92           H  
ATOM   1931  HB3 LYS A 378      33.494  -6.343  22.717  1.00  6.92           H  
ATOM   1932  HG2 LYS A 378      35.130  -6.176  24.558  1.00  7.48           H  
ATOM   1933  HG3 LYS A 378      33.892  -5.457  25.615  1.00  7.48           H  
ATOM   1934  HD2 LYS A 378      33.606  -3.603  23.955  1.00  7.48           H  
ATOM   1935  HD3 LYS A 378      34.925  -4.303  22.987  1.00  7.48           H  
ATOM   1936  HE2 LYS A 378      36.486  -3.985  24.917  1.00  9.12           H  
ATOM   1937  HE3 LYS A 378      35.165  -3.238  25.846  1.00  9.12           H  
ATOM   1938  HZ1 LYS A 378      36.180  -2.274  23.225  1.00  9.07           H  
ATOM   1939  HZ2 LYS A 378      34.948  -1.586  24.078  1.00  9.07           H  
ATOM   1940  HZ3 LYS A 378      36.482  -1.561  24.681  1.00  9.07           H  
ATOM   1941  N   LYS A 379      33.069  -8.078  26.568  1.00  7.92           N  
ATOM   1942  C   LYS A 379      34.235  -7.940  28.664  1.00  8.73           C  
ATOM   1943  O   LYS A 379      35.180  -8.493  28.153  1.00  9.31           O  
ATOM   1944  CA ALYS A 379      32.889  -7.808  28.011  0.50  7.05           C  
ATOM   1945  CB ALYS A 379      31.930  -8.797  28.705  0.50  6.80           C  
ATOM   1946  CG ALYS A 379      32.421 -10.260  28.699  0.50  8.41           C  
ATOM   1947  CD ALYS A 379      31.280 -11.212  29.136  0.50 13.90           C  
ATOM   1948  CE ALYS A 379      31.717 -12.598  29.519  0.50 15.65           C  
ATOM   1949  NZ ALYS A 379      30.606 -13.613  29.498  0.50 19.84           N1+
ATOM   1950  H   LYS A 379      33.835  -8.656  26.254  1.00  7.92           H  
ATOM   1951  HA  LYS A 379      32.455  -6.813  28.111  1.00  7.05           H  
ATOM   1952  HB2 LYS A 379      30.969  -8.758  28.193  1.00  6.80           H  
ATOM   1953  HB3 LYS A 379      31.805  -8.482  29.740  1.00  6.80           H  
ATOM   1954  HG2 LYS A 379      33.258 -10.362  29.389  1.00  8.41           H  
ATOM   1955  HG3 LYS A 379      32.746 -10.527  27.693  1.00  8.41           H  
ATOM   1956  HD2 LYS A 379      30.575 -11.296  28.310  1.00 13.90           H  
ATOM   1957  HD3 LYS A 379      30.780 -10.766  29.996  1.00 13.90           H  
ATOM   1958  HE2 LYS A 379      32.131 -12.563  30.526  1.00 15.65           H  
ATOM   1959  HE3 LYS A 379      32.489 -12.920  28.819  1.00 15.65           H  
ATOM   1960  HZ1 LYS A 379      29.881 -13.330  30.143  1.00 19.84           H  
ATOM   1961  HZ2 LYS A 379      30.224 -13.675  28.566  1.00 19.84           H  
ATOM   1962  HZ3 LYS A 379      30.970 -14.515  29.775  1.00 19.84           H  
ATOM   1963  N   SER A 380      34.352  -7.338  29.829  1.00  8.41           N  
ATOM   1964  C   SER A 380      36.044  -8.746  30.919  1.00  8.95           C  
ATOM   1965  O   SER A 380      35.210  -9.558  31.326  1.00  9.72           O  
ATOM   1966  CA ASER A 380      35.606  -7.330  30.569  0.50  8.82           C  
ATOM   1967  CB ASER A 380      35.409  -6.507  31.851  0.50 10.02           C  
ATOM   1968  OG ASER A 380      36.604  -6.483  32.580  0.50 11.68           O  
ATOM   1969  H   SER A 380      33.549  -6.868  30.220  1.00  8.41           H  
ATOM   1970  HA  SER A 380      36.387  -6.885  29.953  1.00  8.82           H  
ATOM   1971  HB2 SER A 380      34.623  -6.959  32.455  1.00 10.02           H  
ATOM   1972  HB3 SER A 380      35.123  -5.489  31.588  1.00 10.02           H  
ATOM   1973  HG  SER A 380      36.450  -5.963  33.372  1.00 11.68           H  
ATOM   1974  N   ALA A 381      37.339  -9.039  30.855  1.00  8.04           N  
ATOM   1975  CA  ALA A 381      37.836 -10.315  31.367  1.00 10.54           C  
ATOM   1976  C   ALA A 381      37.626 -10.472  32.851  1.00 10.94           C  
ATOM   1977  O   ALA A 381      37.327 -11.583  33.310  1.00 13.32           O  
ATOM   1978  CB  ALA A 381      39.329 -10.495  30.962  1.00 10.87           C  
ATOM   1979  H   ALA A 381      37.984  -8.375  30.450  1.00  8.04           H  
ATOM   1980  HA  ALA A 381      37.249 -11.111  30.908  1.00 10.54           H  
ATOM   1981  HB1 ALA A 381      39.421 -10.445  29.877  1.00 10.87           H  
ATOM   1982  HB2 ALA A 381      39.926  -9.704  31.414  1.00 10.87           H  
ATOM   1983  HB3 ALA A 381      39.686 -11.464  31.311  1.00 10.87           H  
ATOM   1984  N   ALA A 382      37.679  -9.370  33.564  1.00 11.35           N  
ATOM   1985  CA  ALA A 382      37.488  -9.433  35.013  1.00 15.37           C  
ATOM   1986  C   ALA A 382      36.030  -9.729  35.372  1.00 19.61           C  
ATOM   1987  O   ALA A 382      35.780 -10.379  36.386  1.00 24.58           O  
ATOM   1988  CB  ALA A 382      37.960  -8.172  35.638  1.00 17.86           C  
ATOM   1989  H   ALA A 382      37.849  -8.482  33.113  1.00 11.35           H  
ATOM   1990  HA  ALA A 382      38.082 -10.257  35.409  1.00 15.37           H  
ATOM   1991  HB1 ALA A 382      39.013  -8.021  35.399  1.00 17.86           H  
ATOM   1992  HB2 ALA A 382      37.377  -7.336  35.255  1.00 17.86           H  
ATOM   1993  HB3 ALA A 382      37.839  -8.236  36.719  1.00 17.86           H  
ATOM   1994  N   SER A 383      35.077  -9.378  34.510  1.00 21.54           N  
ATOM   1995  CA  SER A 383      33.665  -9.749  34.692  1.00 27.80           C  
ATOM   1996  C   SER A 383      33.372 -11.180  34.239  1.00 32.21           C  
ATOM   1997  O   SER A 383      32.381 -11.779  34.662  1.00 34.74           O  
ATOM   1998  CB  SER A 383      32.754  -8.770  33.951  1.00 27.33           C  
ATOM   1999  OG  SER A 383      32.652  -9.149  32.583  1.00 29.92           O  
ATOM   2000  H   SER A 383      35.335  -8.836  33.697  1.00 21.54           H  
ATOM   2001  HA  SER A 383      33.460  -9.698  35.761  1.00 27.80           H  
ATOM   2002  HB2 SER A 383      33.173  -7.765  34.020  1.00 27.33           H  
ATOM   2003  HB3 SER A 383      31.764  -8.783  34.406  1.00 27.33           H  
ATOM   2004  HG  SER A 383      33.537  -9.128  32.210  1.00 29.92           H  
ATOM   2005  N   SER A 384      34.189 -11.701  33.325  1.00 34.82           N  
ATOM   2006  CA  SER A 384      34.038 -13.086  32.871  1.00 37.79           C  
ATOM   2007  C   SER A 384      34.425 -14.062  33.977  1.00 39.89           C  
ATOM   2008  O   SER A 384      34.027 -15.221  33.945  1.00 44.36           O  
ATOM   2009  CB  SER A 384      34.880 -13.351  31.624  1.00 36.62           C  
ATOM   2010  OG  SER A 384      34.574 -12.442  30.588  1.00 34.63           O  
ATOM   2011  H   SER A 384      34.928 -11.132  32.937  1.00 34.82           H  
ATOM   2012  HA  SER A 384      32.988 -13.237  32.618  1.00 37.79           H  
ATOM   2013  HB2 SER A 384      34.685 -14.365  31.275  1.00 36.62           H  
ATOM   2014  HB3 SER A 384      35.934 -13.252  31.882  1.00 36.62           H  
ATOM   2015  HG  SER A 384      34.762 -11.559  30.912  1.00 34.63           H  
ATOM   2016  N   NME A 385      35.191 -13.572  34.929  1.00  0.00           N  
ATOM   2017  CH3 NME A 385      35.639 -14.415  36.060  1.00  0.00           C  
ATOM   2018  H   NME A 385      35.480 -12.606  34.885  1.00  0.00           H  
ATOM   2019 HH31 NME A 385      35.023 -15.314  36.127  1.00  0.00           H  
ATOM   2020 HH32 NME A 385      36.681 -14.713  35.919  1.00  0.00           H  
ATOM   2021 HH33 NME A 385      35.557 -13.861  36.998  1.00  0.00           H  
TER    2022      NME A 385 
HETATM 2023 CA    CA A1389      18.360   5.886   7.687  1.00 10.36          CA2+
HETATM 2024 CA    CA A1390      22.191   5.316   7.168  1.00  7.81          CA2+
HETATM 2025 CA    CA A1391      27.126   0.558   2.400  1.00  6.46          CA2+
HETATM 2026 CL    CL A1392      18.855  -0.349   7.702  1.00 15.21          CL1-
HETATM 2027 CL    CL A1393      42.445 -15.866  27.702  1.00 15.40          CL1-
HETATM 2028 CL    CL A1394      23.947  -3.040  24.710  1.00 32.01          CL1-
CONECT    1    2    4    5    6
CONECT    2    1    3    3
CONECT    3    2    2
CONECT    4    1
CONECT    5    1
CONECT    6    1
CONECT   26  205
CONECT  205   26
CONECT  471 1914
CONECT 1598 1776
CONECT 1776 1598
CONECT 1914  471
CONECT 2016 2017 2018
CONECT 2017 2016 2019 2020 2021
CONECT 2018 2016
CONECT 2019 2017
CONECT 2020 2017
CONECT 2021 2017
END
