# Supplementary material for: Computational and Experimental Prediction of Human C-Type Lectin Receptor Druggability
Source: Front Immunol. 2014 Jul 10;5:323. doi: 10.3389/fimmu.2014.00323 (PMC4090677; doi:10.3389/fimmu.2014.00323)
Supplement: Supplementary file 2 [file Data_Sheet2.ZIP › Pockets/E-Selectin/1esl_pocket_1_ii.pdb]

HEADER	Output of DoGSiteScorer by A. Volkamer
HEADER	Pocket 0 with 74 binding site atoms written.
HEADER	References: 
HEADER	A. Volkamer et al. Analyzing the topology of active sites: on the prediction of pockets and subpockets. J. Chem. Inf. Model. 2010,50(11), 2041-52
HEADER	A. Volkamer et al. Combining global and local measures for structure-based druggability predictions. J. Chem. Inf. Model. 2012,52,360-372
HEADER	Geometric pocket center at  20.26   5.97   8.43 with max radius 9.62
ATOM    861  NH2 ARG A   54     18.482   0.606  13.289  0.00  0.00           N
ATOM    878  O   LYS A   55     20.317   6.644  14.042  0.00  0.00           O
ATOM    879  CB  LYS A   55     22.505   6.767  12.151  0.00  0.00           C
ATOM    880  CG  LYS A   55     22.804   8.223  11.816  0.00  0.00           C
ATOM    881  CD  LYS A   55     22.878   8.445  10.317  0.00  0.00           C
ATOM    882  CE  LYS A   55     21.522   8.202   9.679  0.00  0.00           C
ATOM    883  NZ  LYS A   55     21.544   8.552   8.271  0.00  0.00           N
ATOM    932  CG  ASN A   58     22.309  12.679  10.111  0.00  0.00           C
ATOM    933  OD1 ASN A   58     21.522  12.163   9.310  0.00  0.00           O
ATOM    934  ND2 ASN A   58     23.592  12.842   9.794  0.00  0.00           N
ATOM    965  NE1 TRP A   60     26.775   7.838  10.519  0.00  0.00           N
ATOM    966  CE2 TRP A   60     26.273   6.610  10.681  0.00  0.00           C
ATOM    968  CZ2 TRP A   60     25.652   5.807   9.744  0.00  0.00           C
ATOM    969  CZ3 TRP A   60     25.413   4.115  11.428  0.00  0.00           C
ATOM    970  CH2 TRP A   60     25.224   4.554  10.132  0.00  0.00           C
ATOM   1291  CA  PRO A   81     28.116   5.394   4.770  0.00  0.00           C
ATOM   1292  C   PRO A   81     27.248   5.988   3.645  0.00  0.00           C
ATOM   1293  O   PRO A   81     27.257   7.193   3.387  0.00  0.00           O
ATOM   1294  CB  PRO A   81     27.543   5.501   6.154  0.00  0.00           C
ATOM   1295  CG  PRO A   81     27.933   6.898   6.594  0.00  0.00           C
ATOM   1304  N   ASN A   82     26.487   5.167   2.947  0.00  0.00           N
ATOM   1305  CA  ASN A   82     25.726   5.647   1.810  0.00  0.00           C
ATOM   1306  C   ASN A   82     24.238   5.326   1.808  0.00  0.00           C
ATOM   1307  O   ASN A   82     23.569   5.500   0.779  0.00  0.00           O
ATOM   1318  N   ASN A   83     23.665   4.879   2.927  0.00  0.00           N
ATOM   1319  CA  ASN A   83     22.254   4.515   2.928  0.00  0.00           C
ATOM   1320  C   ASN A   83     21.423   5.664   3.456  0.00  0.00           C
ATOM   1321  O   ASN A   83     21.819   6.419   4.347  0.00  0.00           O
ATOM   1322  CB  ASN A   83     21.969   3.308   3.793  0.00  0.00           C
ATOM   1332  N   ARG A   84     20.266   5.798   2.832  0.00  0.00           N
ATOM   1333  CA  ARG A   84     19.350   6.868   3.164  0.00  0.00           C
ATOM   1334  C   ARG A   84     18.114   6.360   3.901  0.00  0.00           C
ATOM   1335  O   ARG A   84     17.469   7.091   4.656  0.00  0.00           O
ATOM   1337  CG  ARG A   84     20.069   8.029   0.912  0.00  0.00           C
ATOM   1338  CD  ARG A   84     20.718   9.384   1.228  0.00  0.00           C
ATOM   1339  NE  ARG A   84     21.291   9.450   2.569  0.00  0.00           N
ATOM   1340  CZ  ARG A   84     21.060  10.480   3.400  0.00  0.00           C
ATOM   1342  NH2 ARG A   84     21.598  10.458   4.623  0.00  0.00           N
ATOM   1356  N   GLN A   85     17.757   5.093   3.697  0.00  0.00           N
ATOM   1357  CA  GLN A   85     16.533   4.549   4.265  0.00  0.00           C
ATOM   1358  C   GLN A   85     16.603   4.163   5.731  0.00  0.00           C
ATOM   1359  O   GLN A   85     17.662   3.774   6.250  0.00  0.00           O
ATOM   1360  CB  GLN A   85     16.110   3.327   3.460  0.00  0.00           C
ATOM   1373  N   LYS A   86     15.436   4.254   6.387  0.00  0.00           N
ATOM   1374  CA  LYS A   86     15.268   3.798   7.762  0.00  0.00           C
ATOM   1375  C   LYS A   86     15.589   2.296   7.852  0.00  0.00           C
ATOM   1377  CB  LYS A   86     13.829   4.072   8.209  0.00  0.00           C
ATOM   1378  CG  LYS A   86     13.600   3.721   9.676  0.00  0.00           C
ATOM   1379  CD  LYS A   86     12.205   4.085  10.165  0.00  0.00           C
ATOM   1380  CE  LYS A   86     11.964   3.525  11.563  0.00  0.00           C
ATOM   1381  NZ  LYS A   86     12.041   2.072  11.549  0.00  0.00           N
ATOM   1395  N   ASP A   87     16.285   1.920   8.919  0.00  0.00           N
ATOM   1396  CA  ASP A   87     16.791   0.586   9.205  0.00  0.00           C
ATOM   1397  C   ASP A   87     17.811   0.070   8.218  0.00  0.00           C
ATOM   1399  CB  ASP A   87     15.645  -0.437   9.308  0.00  0.00           C
ATOM   1400  CG  ASP A   87     14.638  -0.113  10.405  0.00  0.00           C
ATOM   1401  OD1 ASP A   87     15.043   0.266  11.518  0.00  0.00           O
ATOM   1402  OD2 ASP A   87     13.441  -0.235  10.111  0.00  0.00           O
ATOM   1407  N   GLU A   88     18.538   1.006   7.615  0.00  0.00           N
ATOM   1408  CA  GLU A   88     19.702   0.667   6.820  0.00  0.00           C
ATOM   1409  C   GLU A   88     20.933   1.335   7.423  0.00  0.00           C
ATOM   1410  O   GLU A   88     21.948   1.551   6.757  0.00  0.00           O
ATOM   1411  CB  GLU A   88     19.528   1.130   5.379  0.00  0.00           C
ATOM   1412  CG  GLU A   88     18.375   0.414   4.712  0.00  0.00           C
ATOM   1422  N   ASP A   89     20.850   1.635   8.727  0.00  0.00           N
ATOM   1423  CA  ASP A   89     21.932   2.256   9.478  0.00  0.00           C
ATOM   1424  C   ASP A   89     22.635   1.264  10.423  0.00  0.00           C
ATOM   1426  CB  ASP A   89     21.392   3.434  10.288  0.00  0.00           C
ATOM   1427  CG  ASP A   89     20.394   3.040  11.374  0.00  0.00           C
ATOM   1428  OD1 ASP A   89     19.501   2.247  11.121  0.00  0.00           O
ATOM   1429  OD2 ASP A   89     20.511   3.524  12.488  0.00  0.00           O
ATOM   1711  CB  ASP A  106     25.547   1.962   6.559  0.00  0.00           C
ATOM   1712  CG  ASP A  106     25.493   2.778   5.277  0.00  0.00           C
ATOM   1714  OD2 ASP A  106     24.760   3.754   5.287  0.00  0.00           O
