# Supplementary material for: Computational and Experimental Prediction of Human C-Type Lectin Receptor Druggability
Source: Front Immunol. 2014 Jul 10;5:323. doi: 10.3389/fimmu.2014.00323 (PMC4090677; doi:10.3389/fimmu.2014.00323)
Supplement: Supplementary file 2 [file Data_Sheet2.ZIP › Pockets/E-Selectin/1esl_receptor.pdb]

HEADER    CELL ADHESION PROTEIN                                       
REMARK  99                                                                      
REMARK  99 MOE v2013.08 (Chemical Computing Group Inc.) Wed Apr 09 17:59:39 2014
HELIX    1   1 TYR A   12  ARG A   22  1               Generated by MOE   11
HELIX    2   2 LYS A   32  ILE A   41  1               Generated by MOE   10
SHEET    1       SER A   2  THR A   5                  Generated by MOE
SHEET    2       HIS A  25  LEU A  26                  Generated by MOE
SHEET    3       TYR A  49  TRP A  50                  Generated by MOE
SHEET    4       ILE A  53  VAL A  56                  Generated by MOE
SHEET    5       VAL A  59  TRP A  62                  Generated by MOE
SHEET    6       LYS A  67  PRO A  68                  Generated by MOE
SHEET    7       CYS A  90  ILE A  93                  Generated by MOE
SHEET    8       TRP A 104  TRP A 104                  Generated by MOE
SHEET    9       ASN A 105  GLU A 107                  Generated by MOE
SHEET   10       LEU A 114  ALA A 115                  Generated by MOE
SHEET   11       LEU A 116  THR A 119                  Generated by MOE
SSBOND   1 CYS A   19    CYS A  117			     1555   1555  2.33
SSBOND   2 CYS A   90    CYS A  109			     1555   1555  2.33
ATOM      1  N   TRP A   1      38.179  -4.696  28.168  1.00  3.55           N1+
ATOM      2  CA  TRP A   1      37.012  -5.534  27.871  1.00  2.00           C  
ATOM      3  C   TRP A   1      37.466  -6.765  27.101  1.00  2.96           C  
ATOM      4  O   TRP A   1      38.585  -6.683  26.575  1.00  4.50           O  
ATOM      5  CB  TRP A   1      35.966  -4.775  27.007  1.00  3.13           C  
ATOM      6  CG  TRP A   1      36.393  -3.834  25.859  1.00  2.94           C  
ATOM      7  CD1 TRP A   1      37.467  -4.058  25.046  1.00  3.29           C  
ATOM      8  CD2 TRP A   1      35.751  -2.660  25.542  1.00  2.37           C  
ATOM      9  NE1 TRP A   1      37.509  -3.033  24.228  1.00  3.95           N  
ATOM     10  CE2 TRP A   1      36.503  -2.176  24.490  1.00  4.88           C  
ATOM     11  CE3 TRP A   1      34.652  -1.960  26.007  1.00  5.92           C  
ATOM     12  CZ2 TRP A   1      36.147  -0.971  23.895  1.00  4.87           C  
ATOM     13  CZ3 TRP A   1      34.305  -0.764  25.413  1.00  3.90           C  
ATOM     14  CH2 TRP A   1      35.047  -0.274  24.362  1.00  4.13           C  
ATOM     15  H1  TRP A   1      38.836  -5.220  28.729  1.00  3.55           H  
ATOM     16  H2  TRP A   1      37.884  -3.874  28.676  1.00  3.55           H  
ATOM     17  H3  TRP A   1      38.622  -4.417  27.305  1.00  3.55           H  
ATOM     18  HA  TRP A   1      36.548  -5.809  28.818  1.00  2.00           H  
ATOM     19  HB2 TRP A   1      35.378  -4.170  27.698  1.00  3.13           H  
ATOM     20  HB3 TRP A   1      35.328  -5.536  26.558  1.00  3.13           H  
ATOM     21  HD1 TRP A   1      38.141  -4.902  25.070  1.00  3.29           H  
ATOM     22  HE1 TRP A   1      38.199  -2.904  23.502  1.00  3.95           H  
ATOM     23  HE3 TRP A   1      34.070  -2.347  26.831  1.00  5.92           H  
ATOM     24  HZ2 TRP A   1      36.727  -0.580  23.071  1.00  4.87           H  
ATOM     25  HZ3 TRP A   1      33.450  -0.212  25.772  1.00  3.90           H  
ATOM     26  HH2 TRP A   1      34.768   0.661  23.900  1.00  4.13           H  
ATOM     27  N   SER A   2      36.719  -7.874  27.009  1.00  2.00           N  
ATOM     28  CA  SER A   2      37.105  -8.980  26.165  1.00  3.03           C  
ATOM     29  C   SER A   2      36.069  -9.205  25.069  1.00  3.51           C  
ATOM     30  O   SER A   2      34.954  -8.692  25.168  1.00  3.45           O  
ATOM     31  CB  SER A   2      37.278 -10.196  27.030  1.00  2.52           C  
ATOM     32  OG  SER A   2      36.133 -10.419  27.842  1.00  6.19           O  
ATOM     33  H   SER A   2      35.864  -7.937  27.544  1.00  2.00           H  
ATOM     34  HA  SER A   2      38.049  -8.763  25.663  1.00  3.03           H  
ATOM     35  HB2 SER A   2      38.147 -10.054  27.672  1.00  2.52           H  
ATOM     36  HB3 SER A   2      37.436 -11.066  26.392  1.00  2.52           H  
ATOM     37  HG  SER A   2      36.013  -9.642  28.394  1.00  6.19           H  
ATOM     38  N   TYR A   3      36.352 -10.028  24.066  1.00  3.49           N  
ATOM     39  CA  TYR A   3      35.540 -10.091  22.864  1.00  2.62           C  
ATOM     40  C   TYR A   3      35.046 -11.483  22.621  1.00  3.84           C  
ATOM     41  O   TYR A   3      35.783 -12.426  22.932  1.00  2.71           O  
ATOM     42  CB  TYR A   3      36.355  -9.686  21.627  1.00  2.00           C  
ATOM     43  CG  TYR A   3      36.923  -8.278  21.673  1.00  3.85           C  
ATOM     44  CD1 TYR A   3      36.076  -7.209  21.432  1.00  2.00           C  
ATOM     45  CD2 TYR A   3      38.269  -8.073  21.929  1.00  2.31           C  
ATOM     46  CE1 TYR A   3      36.573  -5.929  21.453  1.00  2.49           C  
ATOM     47  CE2 TYR A   3      38.770  -6.783  21.944  1.00  3.04           C  
ATOM     48  CZ  TYR A   3      37.916  -5.732  21.709  1.00  2.63           C  
ATOM     49  OH  TYR A   3      38.376  -4.436  21.734  1.00  2.83           O  
ATOM     50  H   TYR A   3      37.159 -10.631  24.142  1.00  3.49           H  
ATOM     51  HA  TYR A   3      34.705  -9.407  23.018  1.00  2.62           H  
ATOM     52  HB2 TYR A   3      35.707  -9.762  20.754  1.00  2.00           H  
ATOM     53  HB3 TYR A   3      37.186 -10.384  21.524  1.00  2.00           H  
ATOM     54  HD1 TYR A   3      35.029  -7.382  21.229  1.00  2.00           H  
ATOM     55  HD2 TYR A   3      38.922  -8.913  22.116  1.00  2.31           H  
ATOM     56  HE1 TYR A   3      35.921  -5.087  21.272  1.00  2.49           H  
ATOM     57  HE2 TYR A   3      39.818  -6.605  22.138  1.00  3.04           H  
ATOM     58  HH  TYR A   3      37.711  -3.766  21.558  1.00  2.83           H  
ATOM     59  N   ASN A   4      33.885 -11.670  22.005  1.00  2.48           N  
ATOM     60  CA  ASN A   4      33.431 -13.015  21.675  1.00  5.44           C  
ATOM     61  C   ASN A   4      32.566 -12.924  20.454  1.00  6.02           C  
ATOM     62  O   ASN A   4      32.055 -11.832  20.226  1.00  5.48           O  
ATOM     63  CB  ASN A   4      32.569 -13.636  22.735  1.00 10.77           C  
ATOM     64  CG  ASN A   4      33.399 -14.126  23.899  1.00 17.08           C  
ATOM     65  OD1 ASN A   4      33.524 -13.424  24.901  1.00 21.23           O  
ATOM     66  ND2 ASN A   4      33.991 -15.315  23.842  1.00 15.87           N  
ATOM     67  H   ASN A   4      33.312 -10.875  21.764  1.00  2.48           H  
ATOM     68  HA  ASN A   4      34.327 -13.623  21.548  1.00  5.44           H  
ATOM     69  HB2 ASN A   4      32.028 -14.478  22.304  1.00 10.77           H  
ATOM     70  HB3 ASN A   4      31.857 -12.893  23.094  1.00 10.77           H  
ATOM     71 HD21 ASN A   4      33.888 -15.891  23.019  1.00 15.87           H  
ATOM     72 HD22 ASN A   4      34.543 -15.642  24.622  1.00 15.87           H  
ATOM     73  N   THR A   5      32.349 -13.972  19.657  1.00  7.05           N  
ATOM     74  CA  THR A   5      31.501 -13.909  18.461  1.00  7.52           C  
ATOM     75  C   THR A   5      30.415 -14.977  18.488  1.00  9.40           C  
ATOM     76  O   THR A   5      30.506 -15.930  19.273  1.00  8.21           O  
ATOM     77  CB  THR A   5      32.326 -14.112  17.178  1.00  5.49           C  
ATOM     78  OG1 THR A   5      33.089 -15.306  17.314  1.00  7.33           O  
ATOM     79  CG2 THR A   5      33.268 -12.954  16.940  1.00  7.99           C  
ATOM     80  H   THR A   5      32.789 -14.851  19.887  1.00  7.05           H  
ATOM     81  HA  THR A   5      31.047 -12.918  18.461  1.00  7.52           H  
ATOM     82  HB  THR A   5      31.643 -14.178  16.331  1.00  5.49           H  
ATOM     83 HG21 THR A   5      32.694 -12.031  16.851  1.00  7.99           H  
ATOM     84 HG22 THR A   5      33.961 -12.871  17.778  1.00  7.99           H  
ATOM     85 HG23 THR A   5      33.829 -13.124  16.021  1.00  7.99           H  
ATOM     86  HG1 THR A   5      33.591 -15.424  16.503  1.00  7.33           H  
ATOM     87  N   SER A   6      29.365 -14.852  17.680  1.00  8.28           N  
ATOM     88  CA  SER A   6      28.420 -15.948  17.537  1.00  8.92           C  
ATOM     89  C   SER A   6      28.973 -16.897  16.488  1.00  9.22           C  
ATOM     90  O   SER A   6      29.882 -16.532  15.731  1.00  8.93           O  
ATOM     91  CB  SER A   6      27.057 -15.442  17.065  1.00  6.47           C  
ATOM     92  OG  SER A   6      27.106 -14.719  15.847  1.00  7.74           O  
ATOM     93  H   SER A   6      29.225 -13.994  17.166  1.00  8.28           H  
ATOM     94  HA  SER A   6      28.290 -16.440  18.501  1.00  8.92           H  
ATOM     95  HB2 SER A   6      26.647 -14.789  17.836  1.00  6.47           H  
ATOM     96  HB3 SER A   6      26.400 -16.301  16.929  1.00  6.47           H  
ATOM     97  HG  SER A   6      26.545 -15.176  15.216  1.00  7.74           H  
ATOM     98  N   THR A   7      28.458 -18.128  16.417  1.00 11.82           N  
ATOM     99  CA  THR A   7      28.827 -19.049  15.361  1.00 14.39           C  
ATOM    100  C   THR A   7      27.863 -18.895  14.208  1.00 15.27           C  
ATOM    101  O   THR A   7      28.213 -19.045  13.046  1.00 17.49           O  
ATOM    102  CB  THR A   7      28.795 -20.476  15.921  1.00 18.43           C  
ATOM    103  OG1 THR A   7      27.621 -20.599  16.729  1.00 25.41           O  
ATOM    104  CG2 THR A   7      29.990 -20.770  16.815  1.00 23.20           C  
ATOM    105  H   THR A   7      27.794 -18.424  17.118  1.00 11.82           H  
ATOM    106  HA  THR A   7      29.832 -18.835  14.998  1.00 14.39           H  
ATOM    107  HB  THR A   7      28.810 -21.172  15.082  1.00 18.43           H  
ATOM    108 HG21 THR A   7      30.910 -20.643  16.245  1.00 23.20           H  
ATOM    109 HG22 THR A   7      29.989 -20.081  17.660  1.00 23.20           H  
ATOM    110 HG23 THR A   7      29.927 -21.794  17.181  1.00 23.20           H  
ATOM    111  HG1 THR A   7      27.596 -21.495  17.072  1.00 25.41           H  
ATOM    112  N   GLU A   8      26.611 -18.600  14.523  1.00 17.83           N  
ATOM    113  CA  GLU A   8      25.550 -18.451  13.535  1.00 20.07           C  
ATOM    114  C   GLU A   8      25.371 -16.992  13.090  1.00 17.07           C  
ATOM    115  O   GLU A   8      25.501 -16.057  13.892  1.00 15.63           O  
ATOM    116  CB  GLU A   8      24.296 -19.018  14.189  1.00 24.21           C  
ATOM    117  CG  GLU A   8      23.102 -19.216  13.263  1.00 37.23           C  
ATOM    118  CD  GLU A   8      21.715 -18.832  13.820  1.00 42.25           C  
ATOM    119  OE1 GLU A   8      21.571 -18.528  15.020  1.00 43.30           O  
ATOM    120  OE2 GLU A   8      20.771 -18.836  13.015  1.00 45.69           O1-
ATOM    121  H   GLU A   8      26.380 -18.471  15.498  1.00 17.83           H  
ATOM    122  HA  GLU A   8      25.788 -18.987  12.616  1.00 20.07           H  
ATOM    123  HB2 GLU A   8      23.994 -18.335  14.984  1.00 24.21           H  
ATOM    124  HB3 GLU A   8      24.550 -19.986  14.620  1.00 24.21           H  
ATOM    125  HG2 GLU A   8      23.067 -20.271  12.991  1.00 37.23           H  
ATOM    126  HG3 GLU A   8      23.275 -18.616  12.369  1.00 37.23           H  
ATOM    127  N   ALA A   9      25.107 -16.747  11.810  1.00 16.50           N  
ATOM    128  CA  ALA A   9      24.832 -15.404  11.304  1.00 16.07           C  
ATOM    129  C   ALA A   9      23.390 -15.033  11.660  1.00 14.77           C  
ATOM    130  O   ALA A   9      22.499 -15.889  11.639  1.00 14.51           O  
ATOM    131  CB  ALA A   9      25.022 -15.376   9.785  1.00 15.06           C  
ATOM    132  H   ALA A   9      25.096 -17.521  11.161  1.00 16.50           H  
ATOM    133  HA  ALA A   9      25.519 -14.687  11.754  1.00 16.07           H  
ATOM    134  HB1 ALA A   9      26.050 -15.645   9.543  1.00 15.06           H  
ATOM    135  HB2 ALA A   9      24.341 -16.089   9.321  1.00 15.06           H  
ATOM    136  HB3 ALA A   9      24.810 -14.375   9.411  1.00 15.06           H  
ATOM    137  N   MET A  10      23.130 -13.772  11.989  1.00 12.59           N  
ATOM    138  CA  MET A  10      21.839 -13.335  12.480  1.00 11.73           C  
ATOM    139  C   MET A  10      21.586 -11.891  12.134  1.00 10.18           C  
ATOM    140  O   MET A  10      22.504 -11.195  11.693  1.00  9.42           O  
ATOM    141  CB  MET A  10      21.767 -13.543  14.009  1.00 12.89           C  
ATOM    142  CG  MET A  10      22.945 -13.178  14.888  1.00 13.23           C  
ATOM    143  SD  MET A  10      22.709 -13.826  16.566  1.00 13.15           S  
ATOM    144  CE  MET A  10      23.474 -15.406  16.448  1.00 12.26           C  
ATOM    145  H   MET A  10      23.866 -13.087  11.894  1.00 12.59           H  
ATOM    146  HA  MET A  10      21.066 -13.933  11.997  1.00 11.73           H  
ATOM    147  HB2 MET A  10      21.571 -14.603  14.172  1.00 12.89           H  
ATOM    148  HB3 MET A  10      20.918 -12.959  14.364  1.00 12.89           H  
ATOM    149  HG2 MET A  10      23.038 -12.093  14.932  1.00 13.23           H  
ATOM    150  HG3 MET A  10      23.855 -13.603  14.464  1.00 13.23           H  
ATOM    151  HE1 MET A  10      22.970 -15.997  15.684  1.00 12.26           H  
ATOM    152  HE2 MET A  10      24.523 -15.282  16.180  1.00 12.26           H  
ATOM    153  HE3 MET A  10      23.403 -15.916  17.409  1.00 12.26           H  
ATOM    154  N   THR A  11      20.338 -11.425  12.244  1.00 10.13           N  
ATOM    155  CA  THR A  11      20.020 -10.045  11.911  1.00  9.01           C  
ATOM    156  C   THR A  11      20.659  -9.138  12.951  1.00  9.66           C  
ATOM    157  O   THR A  11      21.011  -9.640  14.030  1.00 10.92           O  
ATOM    158  CB  THR A  11      18.493  -9.780  11.920  1.00 10.74           C  
ATOM    159  OG1 THR A  11      18.001 -10.121  13.221  1.00  9.86           O  
ATOM    160  CG2 THR A  11      17.768 -10.559  10.844  1.00 12.44           C  
ATOM    161  H   THR A  11      19.604 -12.041  12.564  1.00 10.13           H  
ATOM    162  HA  THR A  11      20.399  -9.848  10.908  1.00  9.01           H  
ATOM    163  HB  THR A  11      18.307  -8.729  11.702  1.00 10.74           H  
ATOM    164 HG21 THR A  11      18.164 -10.282   9.867  1.00 12.44           H  
ATOM    165 HG22 THR A  11      17.916 -11.627  11.006  1.00 12.44           H  
ATOM    166 HG23 THR A  11      16.703 -10.329  10.884  1.00 12.44           H  
ATOM    167  HG1 THR A  11      18.186 -11.051  13.367  1.00  9.86           H  
ATOM    168  N   TYR A  12      20.772  -7.829  12.728  1.00  7.41           N  
ATOM    169  CA  TYR A  12      21.287  -6.966  13.772  1.00  9.03           C  
ATOM    170  C   TYR A  12      20.464  -7.128  15.044  1.00  7.84           C  
ATOM    171  O   TYR A  12      21.041  -7.243  16.109  1.00  8.36           O  
ATOM    172  CB  TYR A  12      21.246  -5.485  13.361  1.00  8.84           C  
ATOM    173  CG  TYR A  12      21.665  -4.522  14.479  1.00  9.32           C  
ATOM    174  CD1 TYR A  12      20.733  -4.059  15.395  1.00  8.77           C  
ATOM    175  CD2 TYR A  12      22.987  -4.151  14.597  1.00  9.47           C  
ATOM    176  CE1 TYR A  12      21.090  -3.240  16.434  1.00  6.71           C  
ATOM    177  CE2 TYR A  12      23.357  -3.322  15.636  1.00  8.26           C  
ATOM    178  CZ  TYR A  12      22.407  -2.881  16.540  1.00  8.55           C  
ATOM    179  OH  TYR A  12      22.791  -2.063  17.578  1.00  8.52           O  
ATOM    180  H   TYR A  12      20.500  -7.441  11.836  1.00  7.41           H  
ATOM    181  HA  TYR A  12      22.322  -7.260  13.944  1.00  9.03           H  
ATOM    182  HB2 TYR A  12      20.228  -5.240  13.059  1.00  8.84           H  
ATOM    183  HB3 TYR A  12      21.920  -5.344  12.515  1.00  8.84           H  
ATOM    184  HD1 TYR A  12      19.698  -4.351  15.287  1.00  8.77           H  
ATOM    185  HD2 TYR A  12      23.721  -4.502  13.888  1.00  9.47           H  
ATOM    186  HE1 TYR A  12      20.357  -2.888  17.146  1.00  6.71           H  
ATOM    187  HE2 TYR A  12      24.387  -3.017  15.743  1.00  8.26           H  
ATOM    188  HH  TYR A  12      22.081  -1.795  18.167  1.00  8.52           H  
ATOM    189  N   ASP A  13      19.141  -7.145  15.034  1.00 10.01           N  
ATOM    190  CA  ASP A  13      18.394  -7.215  16.293  1.00 11.86           C  
ATOM    191  C   ASP A  13      18.612  -8.505  17.065  1.00  9.87           C  
ATOM    192  O   ASP A  13      18.641  -8.505  18.295  1.00  9.90           O  
ATOM    193  CB  ASP A  13      16.891  -7.054  16.044  1.00 14.56           C  
ATOM    194  CG  ASP A  13      16.422  -5.669  15.601  1.00 18.38           C  
ATOM    195  OD1 ASP A  13      16.984  -4.640  15.985  1.00 19.26           O  
ATOM    196  OD2 ASP A  13      15.455  -5.633  14.848  1.00 22.78           O1-
ATOM    197  H   ASP A  13      18.644  -7.109  14.156  1.00 10.01           H  
ATOM    198  HA  ASP A  13      18.779  -6.394  16.897  1.00 11.86           H  
ATOM    199  HB2 ASP A  13      16.373  -7.299  16.972  1.00 14.56           H  
ATOM    200  HB3 ASP A  13      16.604  -7.766  15.270  1.00 14.56           H  
ATOM    201  N   GLU A  14      18.789  -9.615  16.363  1.00 11.47           N  
ATOM    202  CA  GLU A  14      19.088 -10.874  17.037  1.00 12.48           C  
ATOM    203  C   GLU A  14      20.510 -10.809  17.577  1.00 12.43           C  
ATOM    204  O   GLU A  14      20.716 -11.140  18.741  1.00 12.92           O  
ATOM    205  CB  GLU A  14      18.970 -12.024  16.084  1.00 12.87           C  
ATOM    206  CG  GLU A  14      17.524 -12.222  15.689  1.00 17.47           C  
ATOM    207  CD  GLU A  14      17.265 -13.272  14.612  1.00 23.06           C  
ATOM    208  OE1 GLU A  14      18.159 -13.638  13.834  1.00 22.98           O  
ATOM    209  OE2 GLU A  14      16.125 -13.723  14.548  1.00 26.81           O1-
ATOM    210  H   GLU A  14      18.717  -9.589  15.356  1.00 11.47           H  
ATOM    211  HA  GLU A  14      18.376 -11.024  17.848  1.00 12.48           H  
ATOM    212  HB2 GLU A  14      19.340 -12.930  16.565  1.00 12.87           H  
ATOM    213  HB3 GLU A  14      19.563 -11.818  15.193  1.00 12.87           H  
ATOM    214  HG2 GLU A  14      17.144 -11.268  15.324  1.00 17.47           H  
ATOM    215  HG3 GLU A  14      16.971 -12.516  16.581  1.00 17.47           H  
ATOM    216  N   ALA A  15      21.482 -10.330  16.792  1.00  9.99           N  
ATOM    217  CA  ALA A  15      22.858 -10.156  17.235  1.00  9.56           C  
ATOM    218  C   ALA A  15      22.918  -9.229  18.466  1.00  8.23           C  
ATOM    219  O   ALA A  15      23.609  -9.509  19.457  1.00  8.83           O  
ATOM    220  CB  ALA A  15      23.675  -9.565  16.063  1.00  5.56           C  
ATOM    221  H   ALA A  15      21.250 -10.075  15.843  1.00  9.99           H  
ATOM    222  HA  ALA A  15      23.279 -11.117  17.530  1.00  9.56           H  
ATOM    223  HB1 ALA A  15      23.640 -10.250  15.215  1.00  5.56           H  
ATOM    224  HB2 ALA A  15      23.250  -8.605  15.772  1.00  5.56           H  
ATOM    225  HB3 ALA A  15      24.710  -9.426  16.374  1.00  5.56           H  
ATOM    226  N   SER A  16      22.168  -8.128  18.474  1.00  6.60           N  
ATOM    227  CA  SER A  16      22.071  -7.238  19.619  1.00  7.72           C  
ATOM    228  C   SER A  16      21.573  -7.997  20.846  1.00  6.91           C  
ATOM    229  O   SER A  16      22.184  -7.923  21.916  1.00  7.91           O  
ATOM    230  CB  SER A  16      21.123  -6.096  19.266  1.00  8.39           C  
ATOM    231  OG  SER A  16      20.884  -5.219  20.362  1.00 10.24           O  
ATOM    232  H   SER A  16      21.641  -7.901  17.644  1.00  6.60           H  
ATOM    233  HA  SER A  16      23.055  -6.834  19.858  1.00  7.72           H  
ATOM    234  HB2 SER A  16      20.171  -6.520  18.946  1.00  8.39           H  
ATOM    235  HB3 SER A  16      21.559  -5.521  18.449  1.00  8.39           H  
ATOM    236  HG  SER A  16      20.501  -5.739  21.072  1.00 10.24           H  
ATOM    237  N   ALA A  17      20.493  -8.767  20.713  1.00  6.96           N  
ATOM    238  CA  ALA A  17      19.949  -9.533  21.822  1.00  8.33           C  
ATOM    239  C   ALA A  17      20.924 -10.617  22.310  1.00  7.05           C  
ATOM    240  O   ALA A  17      21.080 -10.839  23.512  1.00  9.59           O  
ATOM    241  CB  ALA A  17      18.664 -10.206  21.391  1.00  6.74           C  
ATOM    242  H   ALA A  17      20.039  -8.820  19.813  1.00  6.96           H  
ATOM    243  HA  ALA A  17      19.770  -8.836  22.641  1.00  8.33           H  
ATOM    244  HB1 ALA A  17      17.953  -9.450  21.057  1.00  6.74           H  
ATOM    245  HB2 ALA A  17      18.871 -10.896  20.574  1.00  6.74           H  
ATOM    246  HB3 ALA A  17      18.242 -10.755  22.232  1.00  6.74           H  
ATOM    247  N   TYR A  18      21.632 -11.284  21.408  1.00  6.19           N  
ATOM    248  CA  TYR A  18      22.593 -12.312  21.745  1.00  6.49           C  
ATOM    249  C   TYR A  18      23.714 -11.749  22.609  1.00  4.30           C  
ATOM    250  O   TYR A  18      24.054 -12.296  23.651  1.00  6.40           O  
ATOM    251  CB  TYR A  18      23.122 -12.868  20.448  1.00  6.71           C  
ATOM    252  CG  TYR A  18      24.199 -13.928  20.562  1.00  7.88           C  
ATOM    253  CD1 TYR A  18      25.524 -13.539  20.612  1.00  5.80           C  
ATOM    254  CD2 TYR A  18      23.835 -15.261  20.535  1.00  8.19           C  
ATOM    255  CE1 TYR A  18      26.505 -14.502  20.634  1.00  8.56           C  
ATOM    256  CE2 TYR A  18      24.822 -16.227  20.550  1.00  8.78           C  
ATOM    257  CZ  TYR A  18      26.138 -15.827  20.601  1.00  8.52           C  
ATOM    258  OH  TYR A  18      27.114 -16.778  20.598  1.00 10.41           O  
ATOM    259  H   TYR A  18      21.492 -11.062  20.432  1.00  6.19           H  
ATOM    260  HA  TYR A  18      22.123 -13.103  22.330  1.00  6.49           H  
ATOM    261  HB2 TYR A  18      23.532 -12.038  19.873  1.00  6.71           H  
ATOM    262  HB3 TYR A  18      22.282 -13.305  19.907  1.00  6.71           H  
ATOM    263  HD1 TYR A  18      25.786 -12.491  20.635  1.00  5.80           H  
ATOM    264  HD2 TYR A  18      22.793 -15.544  20.504  1.00  8.19           H  
ATOM    265  HE1 TYR A  18      27.547 -14.222  20.676  1.00  8.56           H  
ATOM    266  HE2 TYR A  18      24.566 -17.276  20.523  1.00  8.78           H  
ATOM    267  HH  TYR A  18      28.011 -16.439  20.635  1.00 10.41           H  
ATOM    268  N   CYS A  19      24.340 -10.678  22.151  1.00  5.24           N  
ATOM    269  CA  CYS A  19      25.407 -10.039  22.880  1.00  4.90           C  
ATOM    270  C   CYS A  19      24.970  -9.574  24.246  1.00  4.88           C  
ATOM    271  O   CYS A  19      25.723  -9.734  25.205  1.00  3.47           O  
ATOM    272  CB  CYS A  19      25.916  -8.854  22.100  1.00  3.58           C  
ATOM    273  SG  CYS A  19      26.805  -9.349  20.605  1.00  6.18           S  
ATOM    274  H   CYS A  19      24.062 -10.295  21.259  1.00  5.24           H  
ATOM    275  HA  CYS A  19      26.195 -10.781  23.013  1.00  4.90           H  
ATOM    276  HB2 CYS A  19      26.591  -8.280  22.735  1.00  3.58           H  
ATOM    277  HB3 CYS A  19      25.068  -8.232  21.814  1.00  3.58           H  
ATOM    278  N   GLN A  20      23.781  -8.990  24.372  1.00  5.02           N  
ATOM    279  CA  GLN A  20      23.336  -8.525  25.665  1.00  5.98           C  
ATOM    280  C   GLN A  20      22.949  -9.700  26.546  1.00  7.36           C  
ATOM    281  O   GLN A  20      23.191  -9.644  27.740  1.00  5.22           O  
ATOM    282  CB  GLN A  20      22.123  -7.610  25.549  1.00  8.07           C  
ATOM    283  CG  GLN A  20      22.437  -6.305  24.852  1.00  5.23           C  
ATOM    284  CD  GLN A  20      21.198  -5.428  24.699  1.00 10.87           C  
ATOM    285  OE1 GLN A  20      20.550  -5.404  23.652  1.00 12.25           O  
ATOM    286  NE2 GLN A  20      20.780  -4.678  25.699  1.00  6.98           N  
ATOM    287  H   GLN A  20      23.189  -8.870  23.563  1.00  5.02           H  
ATOM    288  HA  GLN A  20      24.167  -7.972  26.103  1.00  5.98           H  
ATOM    289  HB2 GLN A  20      21.755  -7.390  26.551  1.00  8.07           H  
ATOM    290  HB3 GLN A  20      21.348  -8.128  24.983  1.00  8.07           H  
ATOM    291  HG2 GLN A  20      22.840  -6.522  23.863  1.00  5.23           H  
ATOM    292  HG3 GLN A  20      23.181  -5.764  25.437  1.00  5.23           H  
ATOM    293 HE21 GLN A  20      21.287  -4.672  26.572  1.00  6.98           H  
ATOM    294 HE22 GLN A  20      19.953  -4.108  25.591  1.00  6.98           H  
ATOM    295  N   GLN A  21      22.368 -10.797  26.046  1.00  6.19           N  
ATOM    296  CA  GLN A  21      21.977 -11.856  26.952  1.00  5.50           C  
ATOM    297  C   GLN A  21      23.215 -12.584  27.478  1.00  6.09           C  
ATOM    298  O   GLN A  21      23.243 -13.006  28.639  1.00  6.17           O  
ATOM    299  CB  GLN A  21      21.031 -12.797  26.210  1.00  7.27           C  
ATOM    300  CG  GLN A  21      20.337 -13.824  27.120  1.00 10.37           C  
ATOM    301  CD  GLN A  21      21.107 -15.141  27.211  1.00 12.37           C  
ATOM    302  OE1 GLN A  21      21.563 -15.702  26.213  1.00 12.63           O  
ATOM    303  NE2 GLN A  21      21.342 -15.686  28.398  1.00 12.47           N  
ATOM    304  H   GLN A  21      22.206 -10.884  25.053  1.00  6.19           H  
ATOM    305  HA  GLN A  21      21.458 -11.448  27.819  1.00  5.50           H  
ATOM    306  HB2 GLN A  21      21.605 -13.338  25.457  1.00  7.27           H  
ATOM    307  HB3 GLN A  21      20.264 -12.198  25.720  1.00  7.27           H  
ATOM    308  HG2 GLN A  21      19.343 -14.027  26.722  1.00 10.37           H  
ATOM    309  HG3 GLN A  21      20.248 -13.401  28.120  1.00 10.37           H  
ATOM    310 HE21 GLN A  21      20.981 -15.250  29.234  1.00 12.47           H  
ATOM    311 HE22 GLN A  21      21.880 -16.538  28.464  1.00 12.47           H  
ATOM    312  N   ARG A  22      24.249 -12.743  26.656  1.00  3.92           N  
ATOM    313  CA  ARG A  22      25.402 -13.462  27.102  1.00  4.11           C  
ATOM    314  C   ARG A  22      26.518 -12.595  27.642  1.00  4.78           C  
ATOM    315  O   ARG A  22      27.088 -12.944  28.674  1.00  6.50           O  
ATOM    316  CB  ARG A  22      25.913 -14.326  25.961  1.00  4.09           C  
ATOM    317  CG  ARG A  22      24.904 -15.414  25.646  1.00  5.71           C  
ATOM    318  CD  ARG A  22      25.296 -15.939  24.308  1.00  9.98           C  
ATOM    319  NE  ARG A  22      24.278 -16.795  23.715  1.00 13.20           N  
ATOM    320  CZ  ARG A  22      24.474 -18.106  23.471  1.00 13.74           C  
ATOM    321  NH1 ARG A  22      25.612 -18.734  23.768  1.00 12.53           N  
ATOM    322  NH2 ARG A  22      23.538 -18.795  22.821  1.00 16.29           N1+
ATOM    323  H   ARG A  22      24.219 -12.359  25.723  1.00  3.92           H  
ATOM    324  HA  ARG A  22      25.081 -14.069  27.948  1.00  4.11           H  
ATOM    325  HB2 ARG A  22      26.859 -14.784  26.251  1.00  4.09           H  
ATOM    326  HB3 ARG A  22      26.065 -13.706  25.078  1.00  4.09           H  
ATOM    327  HG2 ARG A  22      23.895 -15.002  25.613  1.00  5.71           H  
ATOM    328  HG3 ARG A  22      24.948 -16.205  26.394  1.00  5.71           H  
ATOM    329  HD2 ARG A  22      26.216 -16.515  24.416  1.00  9.98           H  
ATOM    330  HD3 ARG A  22      25.473 -15.095  23.641  1.00  9.98           H  
ATOM    331  HE  ARG A  22      23.385 -16.389  23.476  1.00 13.20           H  
ATOM    332 HH11 ARG A  22      25.741 -19.699  23.501  1.00 12.53           H  
ATOM    333 HH12 ARG A  22      26.346 -18.244  24.260  1.00 12.53           H  
ATOM    334 HH21 ARG A  22      22.662 -18.353  22.578  1.00 16.29           H  
ATOM    335 HH22 ARG A  22      23.703 -19.759  22.571  1.00 16.29           H  
ATOM    336  N   TYR A  23      26.791 -11.464  27.002  1.00  3.71           N  
ATOM    337  CA  TYR A  23      27.952 -10.650  27.282  1.00  3.32           C  
ATOM    338  C   TYR A  23      27.493  -9.240  27.605  1.00  4.30           C  
ATOM    339  O   TYR A  23      26.515  -9.093  28.330  1.00  6.46           O  
ATOM    340  CB  TYR A  23      28.841 -10.710  26.045  1.00  2.00           C  
ATOM    341  CG  TYR A  23      29.162 -12.134  25.627  1.00  4.59           C  
ATOM    342  CD1 TYR A  23      29.944 -12.940  26.446  1.00  5.68           C  
ATOM    343  CD2 TYR A  23      28.669 -12.618  24.435  1.00  3.42           C  
ATOM    344  CE1 TYR A  23      30.230 -14.237  26.062  1.00  5.23           C  
ATOM    345  CE2 TYR A  23      28.953 -13.916  24.051  1.00  4.18           C  
ATOM    346  CZ  TYR A  23      29.726 -14.703  24.869  1.00  5.31           C  
ATOM    347  OH  TYR A  23      30.006 -15.993  24.485  1.00  7.34           O  
ATOM    348  H   TYR A  23      26.153 -11.156  26.282  1.00  3.71           H  
ATOM    349  HA  TYR A  23      28.519 -11.006  28.143  1.00  3.32           H  
ATOM    350  HB2 TYR A  23      29.774 -10.189  26.259  1.00  2.00           H  
ATOM    351  HB3 TYR A  23      28.328 -10.211  25.222  1.00  2.00           H  
ATOM    352  HD1 TYR A  23      30.327 -12.554  27.380  1.00  5.68           H  
ATOM    353  HD2 TYR A  23      28.064 -11.987  23.802  1.00  3.42           H  
ATOM    354  HE1 TYR A  23      30.839 -14.874  26.687  1.00  5.23           H  
ATOM    355  HE2 TYR A  23      28.572 -14.306  23.119  1.00  4.18           H  
ATOM    356  HH  TYR A  23      30.550 -16.490  25.100  1.00  7.34           H  
ATOM    357  N   THR A  24      28.113  -8.139  27.176  1.00  4.37           N  
ATOM    358  CA  THR A  24      27.580  -6.809  27.460  1.00  5.06           C  
ATOM    359  C   THR A  24      26.750  -6.321  26.278  1.00  2.80           C  
ATOM    360  O   THR A  24      25.554  -6.089  26.421  1.00  2.78           O  
ATOM    361  CB  THR A  24      28.731  -5.810  27.765  1.00  5.30           C  
ATOM    362  OG1 THR A  24      29.414  -6.349  28.909  1.00  4.94           O  
ATOM    363  CG2 THR A  24      28.265  -4.372  28.032  1.00  2.00           C  
ATOM    364  H   THR A  24      28.968  -8.226  26.644  1.00  4.37           H  
ATOM    365  HA  THR A  24      26.940  -6.868  28.340  1.00  5.06           H  
ATOM    366  HB  THR A  24      29.375  -5.720  26.890  1.00  5.30           H  
ATOM    367 HG21 THR A  24      27.726  -3.997  27.163  1.00  2.00           H  
ATOM    368 HG22 THR A  24      27.607  -4.359  28.901  1.00  2.00           H  
ATOM    369 HG23 THR A  24      29.132  -3.739  28.223  1.00  2.00           H  
ATOM    370  HG1 THR A  24      28.781  -6.394  29.630  1.00  4.94           H  
ATOM    371  N   HIS A  25      27.305  -6.200  25.087  1.00  2.29           N  
ATOM    372  CA  HIS A  25      26.539  -5.691  23.966  1.00  4.51           C  
ATOM    373  C   HIS A  25      27.415  -5.927  22.754  1.00  5.47           C  
ATOM    374  O   HIS A  25      28.477  -6.569  22.868  1.00  2.41           O  
ATOM    375  CB  HIS A  25      26.277  -4.182  24.144  1.00  4.89           C  
ATOM    376  CG  HIS A  25      24.956  -3.718  23.554  1.00  5.12           C  
ATOM    377  ND1 HIS A  25      24.545  -4.094  22.346  1.00  5.08           N  
ATOM    378  CD2 HIS A  25      24.054  -2.954  24.227  1.00  6.16           C  
ATOM    379  CE1 HIS A  25      23.351  -3.553  22.252  1.00  7.20           C  
ATOM    380  NE2 HIS A  25      23.074  -2.888  23.366  1.00  8.86           N  
ATOM    381  H   HIS A  25      28.271  -6.464  24.955  1.00  2.29           H  
ATOM    382  HA  HIS A  25      25.569  -6.180  23.875  1.00  4.51           H  
ATOM    383  HB2 HIS A  25      27.083  -3.633  23.657  1.00  4.89           H  
ATOM    384  HB3 HIS A  25      26.276  -3.956  25.210  1.00  4.89           H  
ATOM    385  HD2 HIS A  25      24.129  -2.519  25.213  1.00  6.16           H  
ATOM    386  HE2 HIS A  25      22.210  -2.390  23.529  1.00  8.86           H  
ATOM    387  HE1 HIS A  25      22.695  -3.638  21.398  1.00  7.20           H  
ATOM    388  N   LEU A  26      26.936  -5.493  21.572  1.00  5.90           N  
ATOM    389  CA  LEU A  26      27.718  -5.485  20.341  1.00  4.76           C  
ATOM    390  C   LEU A  26      28.872  -4.517  20.560  1.00  3.05           C  
ATOM    391  O   LEU A  26      28.759  -3.545  21.308  1.00  5.24           O  
ATOM    392  CB  LEU A  26      26.835  -5.040  19.165  1.00  4.45           C  
ATOM    393  CG  LEU A  26      25.855  -6.112  18.646  1.00  6.71           C  
ATOM    394  CD1 LEU A  26      24.728  -5.411  17.918  1.00  7.72           C  
ATOM    395  CD2 LEU A  26      26.577  -7.129  17.768  1.00  4.72           C  
ATOM    396  H   LEU A  26      25.984  -5.155  21.536  1.00  5.90           H  
ATOM    397  HA  LEU A  26      28.098  -6.477  20.100  1.00  4.76           H  
ATOM    398  HB2 LEU A  26      27.489  -4.752  18.342  1.00  4.45           H  
ATOM    399  HB3 LEU A  26      26.254  -4.176  19.487  1.00  4.45           H  
ATOM    400  HG  LEU A  26      25.434  -6.678  19.477  1.00  6.71           H  
ATOM    401 HD11 LEU A  26      24.216  -4.736  18.604  1.00  7.72           H  
ATOM    402 HD12 LEU A  26      25.136  -4.840  17.083  1.00  7.72           H  
ATOM    403 HD13 LEU A  26      24.023  -6.151  17.541  1.00  7.72           H  
ATOM    404 HD21 LEU A  26      27.022  -6.619  16.914  1.00  4.72           H  
ATOM    405 HD22 LEU A  26      27.360  -7.618  18.348  1.00  4.72           H  
ATOM    406 HD23 LEU A  26      25.865  -7.875  17.416  1.00  4.72           H  
ATOM    407  N   VAL A  27      29.991  -4.827  19.932  1.00  3.45           N  
ATOM    408  CA  VAL A  27      31.244  -4.136  20.130  1.00  4.79           C  
ATOM    409  C   VAL A  27      31.231  -2.661  19.826  1.00  4.44           C  
ATOM    410  O   VAL A  27      30.616  -2.203  18.856  1.00  3.95           O  
ATOM    411  CB  VAL A  27      32.286  -4.921  19.287  1.00  4.97           C  
ATOM    412  CG1 VAL A  27      32.172  -4.578  17.828  1.00  7.45           C  
ATOM    413  CG2 VAL A  27      33.667  -4.598  19.747  1.00 10.59           C  
ATOM    414  H   VAL A  27      29.970  -5.593  19.274  1.00  3.45           H  
ATOM    415  HA  VAL A  27      31.492  -4.130  21.192  1.00  4.79           H  
ATOM    416  HB  VAL A  27      32.086  -5.984  19.420  1.00  4.97           H  
ATOM    417 HG11 VAL A  27      31.166  -4.808  17.478  1.00  7.45           H  
ATOM    418 HG12 VAL A  27      32.372  -3.516  17.688  1.00  7.45           H  
ATOM    419 HG13 VAL A  27      32.896  -5.162  17.260  1.00  7.45           H  
ATOM    420 HG21 VAL A  27      33.856  -3.533  19.610  1.00 10.59           H  
ATOM    421 HG22 VAL A  27      33.767  -4.851  20.803  1.00 10.59           H  
ATOM    422 HG23 VAL A  27      34.388  -5.173  19.166  1.00 10.59           H  
ATOM    423  N   ALA A  28      31.897  -1.939  20.705  1.00  2.42           N  
ATOM    424  CA  ALA A  28      32.159  -0.520  20.527  1.00  4.01           C  
ATOM    425  C   ALA A  28      33.656  -0.360  20.193  1.00  4.72           C  
ATOM    426  O   ALA A  28      34.509  -1.043  20.783  1.00  5.58           O  
ATOM    427  CB  ALA A  28      31.865   0.263  21.807  1.00  3.18           C  
ATOM    428  H   ALA A  28      32.240  -2.393  21.540  1.00  2.42           H  
ATOM    429  HA  ALA A  28      31.520  -0.134  19.733  1.00  4.01           H  
ATOM    430  HB1 ALA A  28      30.817   0.136  22.078  1.00  3.18           H  
ATOM    431  HB2 ALA A  28      32.497  -0.110  22.613  1.00  3.18           H  
ATOM    432  HB3 ALA A  28      32.072   1.320  21.642  1.00  3.18           H  
ATOM    433  N   ILE A  29      34.055   0.500  19.249  1.00  6.70           N  
ATOM    434  CA  ILE A  29      35.464   0.703  18.883  1.00  6.22           C  
ATOM    435  C   ILE A  29      35.882   2.116  19.320  1.00  6.58           C  
ATOM    436  O   ILE A  29      35.234   3.107  18.999  1.00  6.89           O  
ATOM    437  CB  ILE A  29      35.619   0.495  17.340  1.00  5.78           C  
ATOM    438  CG1 ILE A  29      35.408  -0.996  17.023  1.00  6.63           C  
ATOM    439  CG2 ILE A  29      37.007   0.909  16.861  1.00  5.44           C  
ATOM    440  CD1 ILE A  29      35.138  -1.317  15.562  1.00  9.23           C  
ATOM    441  H   ILE A  29      33.352   1.037  18.762  1.00  6.70           H  
ATOM    442  HA  ILE A  29      36.115  -0.013  19.384  1.00  6.22           H  
ATOM    443  HB  ILE A  29      34.880   1.113  16.829  1.00  5.78           H  
ATOM    444 HG12 ILE A  29      34.559  -1.348  17.608  1.00  6.63           H  
ATOM    445 HG13 ILE A  29      36.306  -1.534  17.326  1.00  6.63           H  
ATOM    446 HG21 ILE A  29      37.174   1.960  17.096  1.00  5.44           H  
ATOM    447 HG22 ILE A  29      37.760   0.300  17.362  1.00  5.44           H  
ATOM    448 HG23 ILE A  29      37.078   0.762  15.783  1.00  5.44           H  
ATOM    449 HD11 ILE A  29      34.243  -0.789  15.234  1.00  9.23           H  
ATOM    450 HD12 ILE A  29      35.988  -1.001  14.957  1.00  9.23           H  
ATOM    451 HD13 ILE A  29      34.990  -2.390  15.447  1.00  9.23           H  
ATOM    452  N   GLN A  30      36.967   2.190  20.090  1.00  5.78           N  
ATOM    453  CA  GLN A  30      37.528   3.431  20.578  1.00  5.80           C  
ATOM    454  C   GLN A  30      38.622   3.993  19.686  1.00  5.98           C  
ATOM    455  O   GLN A  30      38.868   5.195  19.689  1.00  7.92           O  
ATOM    456  CB  GLN A  30      38.110   3.217  21.956  1.00  6.61           C  
ATOM    457  CG  GLN A  30      37.029   2.728  22.909  1.00  6.00           C  
ATOM    458  CD  GLN A  30      37.559   2.445  24.287  1.00  6.22           C  
ATOM    459  OE1 GLN A  30      37.063   3.025  25.233  1.00  8.47           O  
ATOM    460  NE2 GLN A  30      38.520   1.573  24.544  1.00  4.52           N  
ATOM    461  H   GLN A  30      37.426   1.328  20.349  1.00  5.78           H  
ATOM    462  HA  GLN A  30      36.708   4.149  20.592  1.00  5.80           H  
ATOM    463  HB2 GLN A  30      38.518   4.159  22.325  1.00  6.61           H  
ATOM    464  HB3 GLN A  30      38.906   2.474  21.900  1.00  6.61           H  
ATOM    465  HG2 GLN A  30      36.597   1.812  22.507  1.00  6.00           H  
ATOM    466  HG3 GLN A  30      36.256   3.493  22.983  1.00  6.00           H  
ATOM    467 HE21 GLN A  30      38.959   1.068  23.787  1.00  4.52           H  
ATOM    468 HE22 GLN A  30      38.815   1.411  25.496  1.00  4.52           H  
ATOM    469  N   ASN A  31      39.349   3.186  18.936  1.00  6.43           N  
ATOM    470  CA  ASN A  31      40.508   3.677  18.208  1.00  7.71           C  
ATOM    471  C   ASN A  31      40.935   2.634  17.197  1.00  8.79           C  
ATOM    472  O   ASN A  31      40.429   1.506  17.195  1.00  6.65           O  
ATOM    473  CB  ASN A  31      41.685   3.958  19.164  1.00  8.94           C  
ATOM    474  CG  ASN A  31      42.065   2.801  20.077  1.00 10.29           C  
ATOM    475  OD1 ASN A  31      42.493   1.744  19.627  1.00 11.51           O  
ATOM    476  ND2 ASN A  31      41.931   2.891  21.386  1.00  7.97           N  
ATOM    477  H   ASN A  31      39.095   2.211  18.866  1.00  6.43           H  
ATOM    478  HA  ASN A  31      40.234   4.606  17.709  1.00  7.71           H  
ATOM    479  HB2 ASN A  31      41.416   4.808  19.791  1.00  8.94           H  
ATOM    480  HB3 ASN A  31      42.557   4.212  18.561  1.00  8.94           H  
ATOM    481 HD21 ASN A  31      42.178   2.107  21.974  1.00  7.97           H  
ATOM    482 HD22 ASN A  31      41.583   3.744  21.801  1.00  7.97           H  
ATOM    483  N   LYS A  32      41.891   2.995  16.348  1.00  9.13           N  
ATOM    484  CA  LYS A  32      42.365   2.113  15.289  1.00 11.62           C  
ATOM    485  C   LYS A  32      43.203   0.918  15.732  1.00  9.45           C  
ATOM    486  O   LYS A  32      43.255  -0.101  15.038  1.00 10.07           O  
ATOM    487  CB  LYS A  32      43.166   2.926  14.268  1.00 14.43           C  
ATOM    488  CG  LYS A  32      42.443   4.149  13.663  1.00 20.77           C  
ATOM    489  CD  LYS A  32      41.171   3.795  12.888  1.00 22.28           C  
ATOM    490  CE  LYS A  32      40.935   4.797  11.758  1.00 26.39           C  
ATOM    491  NZ  LYS A  32      40.707   6.143  12.241  1.00 29.82           N1+
ATOM    492  H   LYS A  32      42.304   3.912  16.441  1.00  9.13           H  
ATOM    493  HA  LYS A  32      41.457   1.685  14.862  1.00 11.62           H  
ATOM    494  HB2 LYS A  32      43.437   2.260  13.449  1.00 14.43           H  
ATOM    495  HB3 LYS A  32      44.070   3.283  14.760  1.00 14.43           H  
ATOM    496  HG2 LYS A  32      43.130   4.653  12.983  1.00 20.77           H  
ATOM    497  HG3 LYS A  32      42.174   4.825  14.475  1.00 20.77           H  
ATOM    498  HD2 LYS A  32      40.320   3.816  13.569  1.00 22.28           H  
ATOM    499  HD3 LYS A  32      41.275   2.796  12.466  1.00 22.28           H  
ATOM    500  HE2 LYS A  32      40.063   4.479  11.187  1.00 26.39           H  
ATOM    501  HE3 LYS A  32      41.812   4.803  11.110  1.00 26.39           H  
ATOM    502  HZ1 LYS A  32      39.897   6.152  12.844  1.00 29.82           H  
ATOM    503  HZ2 LYS A  32      41.516   6.457  12.759  1.00 29.82           H  
ATOM    504  HZ3 LYS A  32      40.550   6.760  11.457  1.00 29.82           H  
ATOM    505  N   GLU A  33      43.840   0.968  16.894  1.00  9.51           N  
ATOM    506  CA  GLU A  33      44.543  -0.187  17.414  1.00 10.41           C  
ATOM    507  C   GLU A  33      43.594  -1.369  17.673  1.00  8.82           C  
ATOM    508  O   GLU A  33      43.935  -2.532  17.399  1.00  6.61           O  
ATOM    509  CB  GLU A  33      45.266   0.193  18.712  1.00 15.73           C  
ATOM    510  CG  GLU A  33      46.493   1.081  18.471  1.00 24.83           C  
ATOM    511  CD  GLU A  33      47.426   0.599  17.342  1.00 33.98           C  
ATOM    512  OE1 GLU A  33      47.946  -0.524  17.410  1.00 38.16           O  
ATOM    513  OE2 GLU A  33      47.619   1.343  16.371  1.00 39.39           O1-
ATOM    514  H   GLU A  33      43.836   1.827  17.425  1.00  9.51           H  
ATOM    515  HA  GLU A  33      45.266  -0.503  16.662  1.00 10.41           H  
ATOM    516  HB2 GLU A  33      45.590  -0.721  19.210  1.00 15.73           H  
ATOM    517  HB3 GLU A  33      44.569   0.729  19.356  1.00 15.73           H  
ATOM    518  HG2 GLU A  33      47.071   1.120  19.395  1.00 24.83           H  
ATOM    519  HG3 GLU A  33      46.144   2.082  18.218  1.00 24.83           H  
ATOM    520  N   GLU A  34      42.373  -1.098  18.160  1.00  7.09           N  
ATOM    521  CA  GLU A  34      41.367  -2.143  18.371  1.00  7.60           C  
ATOM    522  C   GLU A  34      40.933  -2.785  17.059  1.00  8.20           C  
ATOM    523  O   GLU A  34      40.800  -4.008  16.987  1.00  8.73           O  
ATOM    524  CB  GLU A  34      40.173  -1.550  19.076  1.00  6.26           C  
ATOM    525  CG  GLU A  34      40.440  -1.349  20.578  1.00  7.12           C  
ATOM    526  CD  GLU A  34      39.413  -0.523  21.353  1.00  9.51           C  
ATOM    527  OE1 GLU A  34      38.307  -0.269  20.864  1.00  6.18           O  
ATOM    528  OE2 GLU A  34      39.729  -0.117  22.468  1.00  7.87           O1-
ATOM    529  H   GLU A  34      42.140  -0.142  18.389  1.00  7.09           H  
ATOM    530  HA  GLU A  34      41.813  -2.926  18.985  1.00  7.60           H  
ATOM    531  HB2 GLU A  34      39.322  -2.221  18.955  1.00  6.26           H  
ATOM    532  HB3 GLU A  34      39.941  -0.585  18.626  1.00  6.26           H  
ATOM    533  HG2 GLU A  34      41.406  -0.854  20.678  1.00  7.12           H  
ATOM    534  HG3 GLU A  34      40.488  -2.335  21.040  1.00  7.12           H  
ATOM    535  N   ILE A  35      40.763  -1.996  15.992  1.00  8.11           N  
ATOM    536  CA  ILE A  35      40.418  -2.514  14.662  1.00  7.76           C  
ATOM    537  C   ILE A  35      41.563  -3.373  14.179  1.00  6.89           C  
ATOM    538  O   ILE A  35      41.315  -4.487  13.743  1.00  7.16           O  
ATOM    539  CB  ILE A  35      40.169  -1.357  13.663  1.00  6.97           C  
ATOM    540  CG1 ILE A  35      38.908  -0.598  14.056  1.00  8.03           C  
ATOM    541  CG2 ILE A  35      39.972  -1.908  12.261  1.00  8.45           C  
ATOM    542  CD1 ILE A  35      38.713   0.711  13.307  1.00  8.43           C  
ATOM    543  H   ILE A  35      40.877  -0.999  16.106  1.00  8.11           H  
ATOM    544  HA  ILE A  35      39.502  -3.101  14.727  1.00  7.76           H  
ATOM    545  HB  ILE A  35      41.033  -0.693  13.685  1.00  6.97           H  
ATOM    546 HG12 ILE A  35      38.958  -0.378  15.122  1.00  8.03           H  
ATOM    547 HG13 ILE A  35      38.048  -1.238  13.857  1.00  8.03           H  
ATOM    548 HG21 ILE A  35      40.860  -2.465  11.962  1.00  8.45           H  
ATOM    549 HG22 ILE A  35      39.106  -2.570  12.249  1.00  8.45           H  
ATOM    550 HG23 ILE A  35      39.809  -1.084  11.566  1.00  8.45           H  
ATOM    551 HD11 ILE A  35      39.564   1.366  13.493  1.00  8.43           H  
ATOM    552 HD12 ILE A  35      38.635   0.510  12.238  1.00  8.43           H  
ATOM    553 HD13 ILE A  35      37.799   1.195  13.653  1.00  8.43           H  
ATOM    554  N   GLU A  36      42.828  -2.955  14.313  1.00  7.09           N  
ATOM    555  CA  GLU A  36      43.951  -3.768  13.886  1.00  7.32           C  
ATOM    556  C   GLU A  36      43.981  -5.088  14.638  1.00  7.58           C  
ATOM    557  O   GLU A  36      44.202  -6.142  14.037  1.00  7.57           O  
ATOM    558  CB  GLU A  36      45.216  -2.956  14.113  1.00  8.84           C  
ATOM    559  CG  GLU A  36      46.535  -3.588  13.730  1.00 12.69           C  
ATOM    560  CD  GLU A  36      47.674  -2.630  14.021  1.00 15.91           C  
ATOM    561  OE1 GLU A  36      47.964  -1.787  13.184  1.00 20.39           O  
ATOM    562  OE2 GLU A  36      48.261  -2.711  15.091  1.00 18.69           O1-
ATOM    563  H   GLU A  36      43.006  -2.049  14.724  1.00  7.09           H  
ATOM    564  HA  GLU A  36      43.863  -4.022  12.829  1.00  7.32           H  
ATOM    565  HB2 GLU A  36      45.264  -2.719  15.175  1.00  8.84           H  
ATOM    566  HB3 GLU A  36      45.118  -2.034  13.539  1.00  8.84           H  
ATOM    567  HG2 GLU A  36      46.526  -3.826  12.667  1.00 12.69           H  
ATOM    568  HG3 GLU A  36      46.677  -4.503  14.306  1.00 12.69           H  
ATOM    569  N   TYR A  37      43.711  -5.053  15.937  1.00  6.43           N  
ATOM    570  CA  TYR A  37      43.631  -6.263  16.736  1.00  4.47           C  
ATOM    571  C   TYR A  37      42.496  -7.156  16.253  1.00  4.18           C  
ATOM    572  O   TYR A  37      42.711  -8.341  15.989  1.00  3.60           O  
ATOM    573  CB  TYR A  37      43.410  -5.892  18.203  1.00  2.87           C  
ATOM    574  CG  TYR A  37      43.094  -7.085  19.099  1.00  4.63           C  
ATOM    575  CD1 TYR A  37      44.126  -7.923  19.508  1.00  4.06           C  
ATOM    576  CD2 TYR A  37      41.785  -7.353  19.450  1.00  4.60           C  
ATOM    577  CE1 TYR A  37      43.863  -9.042  20.265  1.00  4.06           C  
ATOM    578  CE2 TYR A  37      41.520  -8.483  20.213  1.00  5.89           C  
ATOM    579  CZ  TYR A  37      42.556  -9.307  20.600  1.00  4.31           C  
ATOM    580  OH  TYR A  37      42.279 -10.466  21.280  1.00  8.93           O  
ATOM    581  H   TYR A  37      43.558  -4.160  16.382  1.00  6.43           H  
ATOM    582  HA  TYR A  37      44.567  -6.813  16.634  1.00  4.47           H  
ATOM    583  HB2 TYR A  37      42.578  -5.190  18.259  1.00  2.87           H  
ATOM    584  HB3 TYR A  37      44.315  -5.413  18.576  1.00  2.87           H  
ATOM    585  HD1 TYR A  37      45.144  -7.693  19.229  1.00  4.06           H  
ATOM    586  HD2 TYR A  37      40.986  -6.697  19.139  1.00  4.60           H  
ATOM    587  HE1 TYR A  37      44.661  -9.694  20.587  1.00  4.06           H  
ATOM    588  HE2 TYR A  37      40.506  -8.716  20.501  1.00  5.89           H  
ATOM    589  HH  TYR A  37      43.047 -10.990  21.518  1.00  8.93           H  
ATOM    590  N   LEU A  38      41.269  -6.638  16.136  1.00  4.13           N  
ATOM    591  CA  LEU A  38      40.146  -7.450  15.701  1.00  4.08           C  
ATOM    592  C   LEU A  38      40.362  -8.025  14.302  1.00  4.45           C  
ATOM    593  O   LEU A  38      40.042  -9.185  14.055  1.00  3.68           O  
ATOM    594  CB  LEU A  38      38.882  -6.598  15.778  1.00  4.00           C  
ATOM    595  CG  LEU A  38      38.419  -6.327  17.224  1.00  5.58           C  
ATOM    596  CD1 LEU A  38      37.402  -5.207  17.247  1.00  3.41           C  
ATOM    597  CD2 LEU A  38      37.863  -7.601  17.827  1.00  2.00           C  
ATOM    598  H   LEU A  38      41.120  -5.663  16.355  1.00  4.13           H  
ATOM    599  HA  LEU A  38      40.045  -8.312  16.360  1.00  4.08           H  
ATOM    600  HB2 LEU A  38      38.083  -7.116  15.249  1.00  4.00           H  
ATOM    601  HB3 LEU A  38      39.079  -5.642  15.292  1.00  4.00           H  
ATOM    602  HG  LEU A  38      39.269  -6.010  17.827  1.00  5.58           H  
ATOM    603 HD11 LEU A  38      37.848  -4.303  16.832  1.00  3.41           H  
ATOM    604 HD12 LEU A  38      36.535  -5.491  16.652  1.00  3.41           H  
ATOM    605 HD13 LEU A  38      37.092  -5.020  18.275  1.00  3.41           H  
ATOM    606 HD21 LEU A  38      37.009  -7.939  17.240  1.00  2.00           H  
ATOM    607 HD22 LEU A  38      38.634  -8.372  17.824  1.00  2.00           H  
ATOM    608 HD23 LEU A  38      37.545  -7.410  18.852  1.00  2.00           H  
ATOM    609  N   ASN A  39      41.004  -7.276  13.404  1.00  3.72           N  
ATOM    610  CA  ASN A  39      41.238  -7.749  12.063  1.00  4.44           C  
ATOM    611  C   ASN A  39      42.262  -8.871  12.030  1.00  4.26           C  
ATOM    612  O   ASN A  39      42.250  -9.709  11.130  1.00  4.51           O  
ATOM    613  CB  ASN A  39      41.676  -6.565  11.216  1.00  4.30           C  
ATOM    614  CG  ASN A  39      41.699  -7.026   9.768  1.00  9.07           C  
ATOM    615  OD1 ASN A  39      40.666  -7.333   9.155  1.00  5.76           O  
ATOM    616  ND2 ASN A  39      42.887  -7.085   9.173  1.00  7.05           N  
ATOM    617  H   ASN A  39      41.332  -6.359  13.670  1.00  3.72           H  
ATOM    618  HA  ASN A  39      40.319  -8.172  11.659  1.00  4.44           H  
ATOM    619  HB2 ASN A  39      42.671  -6.239  11.519  1.00  4.30           H  
ATOM    620  HB3 ASN A  39      40.972  -5.742  11.334  1.00  4.30           H  
ATOM    621 HD21 ASN A  39      43.721  -6.833   9.683  1.00  7.05           H  
ATOM    622 HD22 ASN A  39      42.955  -7.382   8.210  1.00  7.05           H  
ATOM    623  N   SER A  40      43.147  -8.953  13.032  1.00  5.95           N  
ATOM    624  CA  SER A  40      44.057 -10.083  13.100  1.00  4.63           C  
ATOM    625  C   SER A  40      43.390 -11.271  13.765  1.00  4.27           C  
ATOM    626  O   SER A  40      43.361 -12.359  13.205  1.00  5.20           O  
ATOM    627  CB  SER A  40      45.305  -9.739  13.909  1.00  2.77           C  
ATOM    628  OG  SER A  40      46.136  -8.789  13.285  1.00  5.78           O  
ATOM    629  H   SER A  40      43.182  -8.232  13.738  1.00  5.95           H  
ATOM    630  HA  SER A  40      44.333 -10.329  12.075  1.00  4.63           H  
ATOM    631  HB2 SER A  40      45.880 -10.652  14.062  1.00  2.77           H  
ATOM    632  HB3 SER A  40      44.991  -9.341  14.874  1.00  2.77           H  
ATOM    633  HG  SER A  40      45.624  -7.984  13.174  1.00  5.78           H  
ATOM    634  N   ILE A  41      42.832 -11.092  14.971  1.00  5.76           N  
ATOM    635  CA  ILE A  41      42.393 -12.254  15.719  1.00  5.33           C  
ATOM    636  C   ILE A  41      41.108 -12.935  15.221  1.00  6.98           C  
ATOM    637  O   ILE A  41      40.956 -14.156  15.380  1.00  6.37           O  
ATOM    638  CB  ILE A  41      42.313 -11.798  17.222  1.00  5.21           C  
ATOM    639  CG1 ILE A  41      42.260 -13.002  18.136  1.00  6.40           C  
ATOM    640  CG2 ILE A  41      41.079 -10.987  17.498  1.00  2.06           C  
ATOM    641  CD1 ILE A  41      43.625 -13.640  18.439  1.00  8.36           C  
ATOM    642  H   ILE A  41      42.720 -10.163  15.352  1.00  5.76           H  
ATOM    643  HA  ILE A  41      43.115 -13.058  15.576  1.00  5.33           H  
ATOM    644  HB  ILE A  41      43.203 -11.195  17.407  1.00  5.21           H  
ATOM    645 HG12 ILE A  41      41.629 -13.757  17.665  1.00  6.40           H  
ATOM    646 HG13 ILE A  41      41.812 -12.692  19.080  1.00  6.40           H  
ATOM    647 HG21 ILE A  41      41.064 -10.114  16.845  1.00  2.06           H  
ATOM    648 HG22 ILE A  41      40.195 -11.596  17.311  1.00  2.06           H  
ATOM    649 HG23 ILE A  41      41.083 -10.662  18.539  1.00  2.06           H  
ATOM    650 HD11 ILE A  41      44.092 -13.958  17.507  1.00  8.36           H  
ATOM    651 HD12 ILE A  41      44.264 -12.910  18.936  1.00  8.36           H  
ATOM    652 HD13 ILE A  41      43.486 -14.503  19.090  1.00  8.36           H  
ATOM    653  N   LEU A  42      40.154 -12.245  14.584  1.00  5.84           N  
ATOM    654  CA  LEU A  42      38.901 -12.883  14.201  1.00  5.50           C  
ATOM    655  C   LEU A  42      39.004 -13.700  12.929  1.00  5.15           C  
ATOM    656  O   LEU A  42      39.701 -13.365  11.986  1.00  6.87           O  
ATOM    657  CB  LEU A  42      37.780 -11.837  14.002  1.00  2.77           C  
ATOM    658  CG  LEU A  42      37.436 -10.918  15.168  1.00  5.71           C  
ATOM    659  CD1 LEU A  42      36.337  -9.999  14.743  1.00  2.64           C  
ATOM    660  CD2 LEU A  42      36.972 -11.721  16.369  1.00  3.38           C  
ATOM    661  H   LEU A  42      40.305 -11.270  14.366  1.00  5.84           H  
ATOM    662  HA  LEU A  42      38.664 -13.556  15.026  1.00  5.50           H  
ATOM    663  HB2 LEU A  42      36.873 -12.382  13.741  1.00  2.77           H  
ATOM    664  HB3 LEU A  42      38.076 -11.202  13.167  1.00  2.77           H  
ATOM    665  HG  LEU A  42      38.326 -10.355  15.449  1.00  5.71           H  
ATOM    666 HD11 LEU A  42      36.666  -9.411  13.886  1.00  2.64           H  
ATOM    667 HD12 LEU A  42      35.460 -10.584  14.468  1.00  2.64           H  
ATOM    668 HD13 LEU A  42      36.084  -9.331  15.566  1.00  2.64           H  
ATOM    669 HD21 LEU A  42      36.082 -12.291  16.104  1.00  3.38           H  
ATOM    670 HD22 LEU A  42      37.763 -12.405  16.677  1.00  3.38           H  
ATOM    671 HD23 LEU A  42      36.738 -11.043  17.191  1.00  3.38           H  
ATOM    672  N   SER A  43      38.209 -14.749  12.863  1.00  5.78           N  
ATOM    673  CA  SER A  43      38.163 -15.606  11.707  1.00  7.86           C  
ATOM    674  C   SER A  43      37.461 -14.951  10.545  1.00  8.81           C  
ATOM    675  O   SER A  43      36.486 -14.225  10.730  1.00  9.39           O  
ATOM    676  CB  SER A  43      37.442 -16.902  12.053  1.00  8.79           C  
ATOM    677  OG  SER A  43      38.325 -17.794  12.735  1.00 15.08           O  
ATOM    678  H   SER A  43      37.612 -14.958  13.650  1.00  5.78           H  
ATOM    679  HA  SER A  43      39.193 -15.809  11.413  1.00  7.86           H  
ATOM    680  HB2 SER A  43      37.091 -17.375  11.135  1.00  8.79           H  
ATOM    681  HB3 SER A  43      36.589 -16.679  12.695  1.00  8.79           H  
ATOM    682  HG  SER A  43      38.615 -17.357  13.539  1.00 15.08           H  
ATOM    683  N   TYR A  44      37.919 -15.221   9.324  1.00 10.03           N  
ATOM    684  CA  TYR A  44      37.241 -14.680   8.170  1.00  8.65           C  
ATOM    685  C   TYR A  44      35.883 -15.359   8.063  1.00 10.89           C  
ATOM    686  O   TYR A  44      35.799 -16.580   8.174  1.00  8.81           O  
ATOM    687  CB  TYR A  44      38.054 -14.945   6.907  1.00  9.71           C  
ATOM    688  CG  TYR A  44      37.282 -14.534   5.661  1.00 11.67           C  
ATOM    689  CD1 TYR A  44      37.009 -13.188   5.432  1.00 12.09           C  
ATOM    690  CD2 TYR A  44      36.842 -15.508   4.791  1.00 13.12           C  
ATOM    691  CE1 TYR A  44      36.289 -12.813   4.334  1.00 11.59           C  
ATOM    692  CE2 TYR A  44      36.115 -15.130   3.680  1.00 13.52           C  
ATOM    693  CZ  TYR A  44      35.852 -13.793   3.469  1.00 16.04           C  
ATOM    694  OH  TYR A  44      35.133 -13.418   2.345  1.00 21.49           O  
ATOM    695  H   TYR A  44      38.737 -15.802   9.206  1.00 10.03           H  
ATOM    696  HA  TYR A  44      37.121 -13.602   8.277  1.00  8.65           H  
ATOM    697  HB2 TYR A  44      38.284 -16.009   6.848  1.00  9.71           H  
ATOM    698  HB3 TYR A  44      38.982 -14.375   6.955  1.00  9.71           H  
ATOM    699  HD1 TYR A  44      37.366 -12.439   6.124  1.00 12.09           H  
ATOM    700  HD2 TYR A  44      37.063 -16.549   4.975  1.00 13.12           H  
ATOM    701  HE1 TYR A  44      36.067 -11.773   4.148  1.00 11.59           H  
ATOM    702  HE2 TYR A  44      35.756 -15.873   2.983  1.00 13.52           H  
ATOM    703  HH  TYR A  44      34.983 -12.474   2.255  1.00 21.49           H  
ATOM    704  N   SER A  45      34.851 -14.563   7.828  1.00 10.44           N  
ATOM    705  CA  SER A  45      33.511 -15.039   7.570  1.00 11.40           C  
ATOM    706  C   SER A  45      33.066 -14.259   6.341  1.00 11.75           C  
ATOM    707  O   SER A  45      33.195 -13.028   6.328  1.00 12.65           O  
ATOM    708  CB  SER A  45      32.594 -14.704   8.721  1.00 14.42           C  
ATOM    709  OG  SER A  45      31.245 -14.990   8.398  1.00 17.40           O  
ATOM    710  H   SER A  45      35.010 -13.565   7.830  1.00 10.44           H  
ATOM    711  HA  SER A  45      33.483 -16.120   7.433  1.00 11.40           H  
ATOM    712  HB2 SER A  45      32.687 -13.643   8.953  1.00 14.42           H  
ATOM    713  HB3 SER A  45      32.885 -15.293   9.591  1.00 14.42           H  
ATOM    714  HG  SER A  45      30.708 -14.756   9.159  1.00 17.40           H  
ATOM    715  N   PRO A  46      32.529 -14.875   5.281  1.00 12.86           N  
ATOM    716  CA  PRO A  46      32.051 -14.167   4.110  1.00 11.85           C  
ATOM    717  C   PRO A  46      30.829 -13.285   4.380  1.00 13.17           C  
ATOM    718  O   PRO A  46      30.474 -12.460   3.543  1.00 14.01           O  
ATOM    719  CB  PRO A  46      31.833 -15.292   3.111  1.00 13.53           C  
ATOM    720  CG  PRO A  46      31.503 -16.484   3.960  1.00 12.81           C  
ATOM    721  CD  PRO A  46      32.454 -16.326   5.118  1.00 11.31           C  
ATOM    722  HA  PRO A  46      32.751 -13.420   3.736  1.00 11.85           H  
ATOM    723  HB2 PRO A  46      32.737 -15.471   2.528  1.00 13.53           H  
ATOM    724  HB3 PRO A  46      31.008 -15.057   2.438  1.00 13.53           H  
ATOM    725  HG2 PRO A  46      31.686 -17.414   3.423  1.00 12.81           H  
ATOM    726  HG3 PRO A  46      30.466 -16.456   4.295  1.00 12.81           H  
ATOM    727  HD2 PRO A  46      32.062 -16.803   6.016  1.00 11.31           H  
ATOM    728  HD3 PRO A  46      33.433 -16.745   4.882  1.00 11.31           H  
ATOM    729  N   SER A  47      30.146 -13.401   5.526  1.00 12.25           N  
ATOM    730  CA  SER A  47      29.054 -12.498   5.866  1.00 13.40           C  
ATOM    731  C   SER A  47      29.552 -11.338   6.714  1.00 11.79           C  
ATOM    732  O   SER A  47      28.777 -10.454   7.043  1.00 13.40           O  
ATOM    733  CB  SER A  47      28.011 -13.243   6.653  1.00 14.74           C  
ATOM    734  OG  SER A  47      28.629 -13.731   7.847  1.00 20.53           O  
ATOM    735  H   SER A  47      30.395 -14.136   6.173  1.00 12.25           H  
ATOM    736  HA  SER A  47      28.634 -12.113   4.937  1.00 13.40           H  
ATOM    737  HB2 SER A  47      27.629 -14.078   6.065  1.00 14.74           H  
ATOM    738  HB3 SER A  47      27.190 -12.572   6.908  1.00 14.74           H  
ATOM    739  HG  SER A  47      29.344 -14.316   7.585  1.00 20.53           H  
ATOM    740  N   TYR A  48      30.820 -11.356   7.141  1.00  9.25           N  
ATOM    741  CA  TYR A  48      31.429 -10.369   8.004  1.00  7.57           C  
ATOM    742  C   TYR A  48      30.671 -10.264   9.317  1.00  7.38           C  
ATOM    743  O   TYR A  48      29.989 -11.228   9.691  1.00  6.31           O  
ATOM    744  CB  TYR A  48      31.518  -9.022   7.242  1.00  7.78           C  
ATOM    745  CG  TYR A  48      32.346  -9.195   5.967  1.00  8.41           C  
ATOM    746  CD1 TYR A  48      33.709  -9.390   6.034  1.00 10.49           C  
ATOM    747  CD2 TYR A  48      31.713  -9.254   4.745  1.00 10.07           C  
ATOM    748  CE1 TYR A  48      34.449  -9.665   4.896  1.00 11.07           C  
ATOM    749  CE2 TYR A  48      32.448  -9.525   3.606  1.00 10.34           C  
ATOM    750  CZ  TYR A  48      33.804  -9.736   3.692  1.00 12.22           C  
ATOM    751  OH  TYR A  48      34.499 -10.077   2.553  1.00 14.07           O  
ATOM    752  H   TYR A  48      31.400 -12.124   6.835  1.00  9.25           H  
ATOM    753  HA  TYR A  48      32.443 -10.669   8.267  1.00  7.57           H  
ATOM    754  HB2 TYR A  48      31.991  -8.277   7.881  1.00  7.78           H  
ATOM    755  HB3 TYR A  48      30.514  -8.689   6.978  1.00  7.78           H  
ATOM    756  HD1 TYR A  48      34.208  -9.328   6.990  1.00 10.49           H  
ATOM    757  HD2 TYR A  48      30.648  -9.089   4.677  1.00 10.07           H  
ATOM    758  HE1 TYR A  48      35.516  -9.821   4.958  1.00 11.07           H  
ATOM    759  HE2 TYR A  48      31.955  -9.571   2.646  1.00 10.34           H  
ATOM    760  HH  TYR A  48      33.967 -10.145   1.757  1.00 14.07           H  
ATOM    761  N   TYR A  49      30.791  -9.156  10.057  1.00  7.75           N  
ATOM    762  CA  TYR A  49      30.294  -9.036  11.413  1.00  6.82           C  
ATOM    763  C   TYR A  49      29.552  -7.733  11.633  1.00  6.56           C  
ATOM    764  O   TYR A  49      29.952  -6.692  11.102  1.00  5.87           O  
ATOM    765  CB  TYR A  49      31.445  -9.058  12.430  1.00  5.12           C  
ATOM    766  CG  TYR A  49      32.306 -10.311  12.479  1.00  5.77           C  
ATOM    767  CD1 TYR A  49      33.279 -10.522  11.513  1.00  7.55           C  
ATOM    768  CD2 TYR A  49      32.103 -11.236  13.481  1.00  4.14           C  
ATOM    769  CE1 TYR A  49      34.044 -11.670  11.555  1.00  7.44           C  
ATOM    770  CE2 TYR A  49      32.869 -12.382  13.520  1.00  5.58           C  
ATOM    771  CZ  TYR A  49      33.829 -12.584  12.558  1.00  5.53           C  
ATOM    772  OH  TYR A  49      34.612 -13.716  12.592  1.00  5.74           O  
ATOM    773  H   TYR A  49      31.253  -8.358   9.647  1.00  7.75           H  
ATOM    774  HA  TYR A  49      29.625  -9.884  11.557  1.00  6.82           H  
ATOM    775  HB2 TYR A  49      31.010  -8.920  13.420  1.00  5.12           H  
ATOM    776  HB3 TYR A  49      32.101  -8.218  12.201  1.00  5.12           H  
ATOM    777  HD1 TYR A  49      33.437  -9.793  10.732  1.00  7.55           H  
ATOM    778  HD2 TYR A  49      31.348 -11.063  14.233  1.00  4.14           H  
ATOM    779  HE1 TYR A  49      34.802 -11.849  10.807  1.00  7.44           H  
ATOM    780  HE2 TYR A  49      32.716 -13.113  14.299  1.00  5.58           H  
ATOM    781  HH  TYR A  49      35.258 -13.783  11.886  1.00  5.74           H  
ATOM    782  N   TRP A  50      28.516  -7.776  12.469  1.00  6.29           N  
ATOM    783  CA  TRP A  50      27.810  -6.579  12.900  1.00  6.01           C  
ATOM    784  C   TRP A  50      28.590  -5.891  14.022  1.00  5.40           C  
ATOM    785  O   TRP A  50      29.139  -6.588  14.896  1.00  5.77           O  
ATOM    786  CB  TRP A  50      26.423  -6.916  13.442  1.00  3.16           C  
ATOM    787  CG  TRP A  50      25.353  -7.271  12.420  1.00  7.90           C  
ATOM    788  CD1 TRP A  50      24.642  -8.425  12.552  1.00  4.63           C  
ATOM    789  CD2 TRP A  50      24.946  -6.512  11.340  1.00  8.11           C  
ATOM    790  NE1 TRP A  50      23.781  -8.400  11.575  1.00  7.11           N  
ATOM    791  CE2 TRP A  50      23.917  -7.296  10.833  1.00  8.43           C  
ATOM    792  CE3 TRP A  50      25.277  -5.320  10.728  1.00  7.02           C  
ATOM    793  CZ2 TRP A  50      23.199  -6.917   9.718  1.00  8.01           C  
ATOM    794  CZ3 TRP A  50      24.564  -4.940   9.609  1.00  8.06           C  
ATOM    795  CH2 TRP A  50      23.539  -5.727   9.111  1.00  8.44           C  
ATOM    796  H   TRP A  50      28.209  -8.674  12.816  1.00  6.29           H  
ATOM    797  HA  TRP A  50      27.715  -5.927  12.031  1.00  6.01           H  
ATOM    798  HB2 TRP A  50      26.069  -6.051  14.003  1.00  3.16           H  
ATOM    799  HB3 TRP A  50      26.530  -7.766  14.116  1.00  3.16           H  
ATOM    800  HD1 TRP A  50      24.765  -9.191  13.303  1.00  4.63           H  
ATOM    801  HE1 TRP A  50      23.098  -9.123  11.399  1.00  7.11           H  
ATOM    802  HE3 TRP A  50      26.073  -4.701  11.115  1.00  7.02           H  
ATOM    803  HZ2 TRP A  50      22.398  -7.531   9.334  1.00  8.01           H  
ATOM    804  HZ3 TRP A  50      24.810  -4.013   9.112  1.00  8.06           H  
ATOM    805  HH2 TRP A  50      22.998  -5.404   8.234  1.00  8.44           H  
ATOM    806  N   ILE A  51      28.724  -4.563  14.006  1.00  2.64           N  
ATOM    807  CA  ILE A  51      29.327  -3.888  15.141  1.00  4.61           C  
ATOM    808  C   ILE A  51      28.236  -3.095  15.841  1.00  4.40           C  
ATOM    809  O   ILE A  51      27.124  -2.958  15.316  1.00  6.22           O  
ATOM    810  CB  ILE A  51      30.503  -2.924  14.752  1.00  3.94           C  
ATOM    811  CG1 ILE A  51      30.161  -1.865  13.748  1.00  4.53           C  
ATOM    812  CG2 ILE A  51      31.594  -3.819  14.201  1.00  5.29           C  
ATOM    813  CD1 ILE A  51      31.370  -0.963  13.470  1.00  6.17           C  
ATOM    814  H   ILE A  51      28.408  -4.030  13.208  1.00  2.64           H  
ATOM    815  HA  ILE A  51      29.763  -4.650  15.787  1.00  4.61           H  
ATOM    816  HB  ILE A  51      30.794  -2.362  15.640  1.00  3.94           H  
ATOM    817 HG12 ILE A  51      29.344  -1.256  14.135  1.00  4.53           H  
ATOM    818 HG13 ILE A  51      29.850  -2.341  12.818  1.00  4.53           H  
ATOM    819 HG21 ILE A  51      31.885  -4.546  14.959  1.00  5.29           H  
ATOM    820 HG22 ILE A  51      31.223  -4.342  13.320  1.00  5.29           H  
ATOM    821 HG23 ILE A  51      32.457  -3.213  13.927  1.00  5.29           H  
ATOM    822 HD11 ILE A  51      31.686  -0.483  14.396  1.00  6.17           H  
ATOM    823 HD12 ILE A  51      32.189  -1.565  13.075  1.00  6.17           H  
ATOM    824 HD13 ILE A  51      31.095  -0.201  12.741  1.00  6.17           H  
ATOM    825  N   GLY A  52      28.469  -2.544  17.025  1.00  3.95           N  
ATOM    826  CA  GLY A  52      27.411  -1.905  17.793  1.00  4.72           C  
ATOM    827  C   GLY A  52      27.287  -0.397  17.682  1.00  5.25           C  
ATOM    828  O   GLY A  52      27.444   0.309  18.680  1.00  6.53           O  
ATOM    829  H   GLY A  52      29.405  -2.568  17.403  1.00  3.95           H  
ATOM    830  HA2 GLY A  52      27.578  -2.144  18.843  1.00  4.72           H  
ATOM    831  HA3 GLY A  52      26.464  -2.336  17.468  1.00  4.72           H  
ATOM    832  N   ILE A  53      26.905   0.117  16.525  1.00  7.23           N  
ATOM    833  CA  ILE A  53      26.770   1.550  16.302  1.00  7.07           C  
ATOM    834  C   ILE A  53      25.493   1.721  15.504  1.00  6.99           C  
ATOM    835  O   ILE A  53      25.147   0.843  14.713  1.00  7.51           O  
ATOM    836  CB  ILE A  53      28.055   2.051  15.554  1.00  8.59           C  
ATOM    837  CG1 ILE A  53      28.080   3.562  15.580  1.00  4.72           C  
ATOM    838  CG2 ILE A  53      28.141   1.498  14.144  1.00  9.69           C  
ATOM    839  CD1 ILE A  53      29.443   4.116  15.175  1.00  3.42           C  
ATOM    840  H   ILE A  53      26.696  -0.511  15.763  1.00  7.23           H  
ATOM    841  HA  ILE A  53      26.695   2.141  17.215  1.00  7.07           H  
ATOM    842  HB  ILE A  53      28.938   1.677  16.071  1.00  8.59           H  
ATOM    843 HG12 ILE A  53      27.847   3.901  16.589  1.00  4.72           H  
ATOM    844 HG13 ILE A  53      27.326   3.938  14.888  1.00  4.72           H  
ATOM    845 HG21 ILE A  53      28.148   0.409  14.180  1.00  9.69           H  
ATOM    846 HG22 ILE A  53      27.280   1.837  13.567  1.00  9.69           H  
ATOM    847 HG23 ILE A  53      29.057   1.852  13.670  1.00  9.69           H  
ATOM    848 HD11 ILE A  53      30.204   3.745  15.861  1.00  3.42           H  
ATOM    849 HD12 ILE A  53      29.679   3.793  14.161  1.00  3.42           H  
ATOM    850 HD13 ILE A  53      29.418   5.205  15.213  1.00  3.42           H  
ATOM    851  N   ARG A  54      24.746   2.781  15.768  1.00  8.36           N  
ATOM    852  CA  ARG A  54      23.508   3.088  15.050  1.00  8.68           C  
ATOM    853  C   ARG A  54      23.437   4.597  14.860  1.00  8.13           C  
ATOM    854  O   ARG A  54      24.130   5.337  15.559  1.00  6.42           O  
ATOM    855  CB  ARG A  54      22.242   2.656  15.826  1.00  8.98           C  
ATOM    856  CG  ARG A  54      22.012   1.163  16.023  1.00  7.08           C  
ATOM    857  CD  ARG A  54      21.856   0.429  14.697  1.00  9.41           C  
ATOM    858  NE  ARG A  54      20.678   0.815  13.937  1.00  8.25           N  
ATOM    859  CZ  ARG A  54      19.502   0.192  14.045  1.00 11.27           C  
ATOM    860  NH1 ARG A  54      19.315  -0.812  14.903  1.00  8.50           N  
ATOM    861  NH2 ARG A  54      18.482   0.606  13.289  1.00  9.26           N1+
ATOM    862  H   ARG A  54      25.045   3.409  16.501  1.00  8.36           H  
ATOM    863  HA  ARG A  54      23.529   2.542  14.107  1.00  8.68           H  
ATOM    864  HB2 ARG A  54      21.379   3.051  15.288  1.00  8.98           H  
ATOM    865  HB3 ARG A  54      22.293   3.112  16.814  1.00  8.98           H  
ATOM    866  HG2 ARG A  54      21.105   1.021  16.612  1.00  7.08           H  
ATOM    867  HG3 ARG A  54      22.863   0.744  16.560  1.00  7.08           H  
ATOM    868  HD2 ARG A  54      21.794  -0.640  14.903  1.00  9.41           H  
ATOM    869  HD3 ARG A  54      22.738   0.631  14.089  1.00  9.41           H  
ATOM    870  HE  ARG A  54      20.753   1.592  13.296  1.00  8.25           H  
ATOM    871 HH11 ARG A  54      20.080  -1.133  15.479  1.00  8.50           H  
ATOM    872 HH12 ARG A  54      18.409  -1.252  14.976  1.00  8.50           H  
ATOM    873 HH21 ARG A  54      17.580   0.160  13.370  1.00  9.26           H  
ATOM    874 HH22 ARG A  54      18.612   1.366  12.636  1.00  9.26           H  
ATOM    875  N   LYS A  55      22.627   5.094  13.928  1.00  7.61           N  
ATOM    876  CA  LYS A  55      22.625   6.517  13.649  1.00 11.68           C  
ATOM    877  C   LYS A  55      21.429   7.060  14.363  1.00 11.07           C  
ATOM    878  O   LYS A  55      20.317   6.644  14.042  1.00 11.15           O  
ATOM    879  CB  LYS A  55      22.505   6.767  12.151  1.00 12.33           C  
ATOM    880  CG  LYS A  55      22.804   8.223  11.816  1.00 14.65           C  
ATOM    881  CD  LYS A  55      22.878   8.445  10.317  1.00 17.48           C  
ATOM    882  CE  LYS A  55      21.522   8.202   9.679  1.00 22.08           C  
ATOM    883  NZ  LYS A  55      21.544   8.552   8.271  1.00 29.33           N1+
ATOM    884  H   LYS A  55      22.012   4.479  13.414  1.00  7.61           H  
ATOM    885  HA  LYS A  55      23.548   6.995  13.979  1.00 11.68           H  
ATOM    886  HB2 LYS A  55      21.492   6.527  11.829  1.00 12.33           H  
ATOM    887  HB3 LYS A  55      23.214   6.127  11.624  1.00 12.33           H  
ATOM    888  HG2 LYS A  55      23.759   8.501  12.263  1.00 14.65           H  
ATOM    889  HG3 LYS A  55      22.014   8.851  12.228  1.00 14.65           H  
ATOM    890  HD2 LYS A  55      23.606   7.756   9.888  1.00 17.48           H  
ATOM    891  HD3 LYS A  55      23.190   9.471  10.121  1.00 17.48           H  
ATOM    892  HE2 LYS A  55      20.775   8.812  10.187  1.00 22.08           H  
ATOM    893  HE3 LYS A  55      21.263   7.149   9.781  1.00 22.08           H  
ATOM    894  HZ1 LYS A  55      21.784   9.528   8.170  1.00 29.33           H  
ATOM    895  HZ2 LYS A  55      22.231   7.985   7.794  1.00 29.33           H  
ATOM    896  HZ3 LYS A  55      20.633   8.386   7.869  1.00 29.33           H  
ATOM    897  N   VAL A  56      21.582   7.927  15.343  1.00 12.37           N  
ATOM    898  CA  VAL A  56      20.426   8.391  16.075  1.00 14.87           C  
ATOM    899  C   VAL A  56      20.388   9.873  15.820  1.00 16.57           C  
ATOM    900  O   VAL A  56      21.301  10.615  16.165  1.00 14.99           O  
ATOM    901  CB  VAL A  56      20.556   8.117  17.585  1.00 15.23           C  
ATOM    902  CG1 VAL A  56      19.213   8.445  18.241  1.00 18.43           C  
ATOM    903  CG2 VAL A  56      20.902   6.662  17.859  1.00 14.52           C  
ATOM    904  H   VAL A  56      22.503   8.266  15.580  1.00 12.37           H  
ATOM    905  HA  VAL A  56      19.519   7.878  15.755  1.00 14.87           H  
ATOM    906  HB  VAL A  56      21.357   8.734  17.991  1.00 15.23           H  
ATOM    907 HG11 VAL A  56      18.968   9.492  18.063  1.00 18.43           H  
ATOM    908 HG12 VAL A  56      18.436   7.812  17.814  1.00 18.43           H  
ATOM    909 HG13 VAL A  56      19.279   8.265  19.314  1.00 18.43           H  
ATOM    910 HG21 VAL A  56      20.115   6.020  17.463  1.00 14.52           H  
ATOM    911 HG22 VAL A  56      21.848   6.417  17.377  1.00 14.52           H  
ATOM    912 HG23 VAL A  56      20.991   6.506  18.934  1.00 14.52           H  
ATOM    913  N   ASN A  57      19.325  10.256  15.108  1.00 20.20           N  
ATOM    914  CA  ASN A  57      19.068  11.628  14.699  1.00 23.91           C  
ATOM    915  C   ASN A  57      20.340  12.232  14.105  1.00 25.75           C  
ATOM    916  O   ASN A  57      20.935  13.206  14.553  1.00 25.82           O  
ATOM    917  CB  ASN A  57      18.566  12.423  15.917  1.00 26.62           C  
ATOM    918  CG  ASN A  57      17.951  13.759  15.527  1.00 29.33           C  
ATOM    919  ND2 ASN A  57      18.227  14.787  16.138  1.00 30.98           N  
ATOM    920  OD1 ASN A  57      17.075  13.824  14.528  1.00 31.12           O  
ATOM    921  H   ASN A  57      18.658   9.549  14.835  1.00 20.20           H  
ATOM    922  HA  ASN A  57      18.298  11.662  13.929  1.00 23.91           H  
ATOM    923  HB2 ASN A  57      19.407  12.607  16.585  1.00 26.62           H  
ATOM    924  HB3 ASN A  57      17.813  11.830  16.436  1.00 26.62           H  
ATOM    925 HD21 ASN A  57      18.890  14.760  16.899  1.00 30.98           H  
ATOM    926 HD22 ASN A  57      17.791  15.661  15.879  1.00 30.98           H  
ATOM    927  N   ASN A  58      20.788  11.512  13.074  1.00 26.22           N  
ATOM    928  CA  ASN A  58      22.024  11.780  12.339  1.00 27.82           C  
ATOM    929  C   ASN A  58      23.398  11.853  13.028  1.00 25.12           C  
ATOM    930  O   ASN A  58      24.392  12.266  12.416  1.00 26.23           O  
ATOM    931  CB  ASN A  58      21.860  13.049  11.517  1.00 33.33           C  
ATOM    932  CG  ASN A  58      22.309  12.679  10.111  1.00 39.73           C  
ATOM    933  OD1 ASN A  58      21.522  12.163   9.310  1.00 42.16           O  
ATOM    934  ND2 ASN A  58      23.592  12.842   9.794  1.00 42.41           N  
ATOM    935  H   ASN A  58      20.231  10.723  12.779  1.00 26.22           H  
ATOM    936  HA  ASN A  58      22.104  10.842  11.789  1.00 27.82           H  
ATOM    937  HB2 ASN A  58      22.484  13.847  11.919  1.00 33.33           H  
ATOM    938  HB3 ASN A  58      20.818  13.369  11.512  1.00 33.33           H  
ATOM    939 HD21 ASN A  58      23.930  12.542   8.891  1.00 42.41           H  
ATOM    940 HD22 ASN A  58      24.226  13.265  10.456  1.00 42.41           H  
ATOM    941  N   VAL A  59      23.527  11.410  14.278  1.00 20.96           N  
ATOM    942  CA  VAL A  59      24.820  11.280  14.936  1.00 16.41           C  
ATOM    943  C   VAL A  59      25.014   9.771  15.043  1.00 13.95           C  
ATOM    944  O   VAL A  59      24.066   9.038  15.328  1.00 11.50           O  
ATOM    945  CB  VAL A  59      24.787  11.893  16.341  1.00 15.44           C  
ATOM    946  CG1 VAL A  59      26.160  11.887  16.983  1.00 14.69           C  
ATOM    947  CG2 VAL A  59      24.339  13.338  16.229  1.00 18.87           C  
ATOM    948  H   VAL A  59      22.695  11.155  14.790  1.00 20.96           H  
ATOM    949  HA  VAL A  59      25.616  11.789  14.393  1.00 16.41           H  
ATOM    950  HB  VAL A  59      24.106  11.300  16.952  1.00 15.44           H  
ATOM    951 HG11 VAL A  59      26.526  10.863  17.052  1.00 14.69           H  
ATOM    952 HG12 VAL A  59      26.847  12.478  16.377  1.00 14.69           H  
ATOM    953 HG13 VAL A  59      26.096  12.318  17.983  1.00 14.69           H  
ATOM    954 HG21 VAL A  59      25.047  13.891  15.611  1.00 18.87           H  
ATOM    955 HG22 VAL A  59      23.350  13.378  15.772  1.00 18.87           H  
ATOM    956 HG23 VAL A  59      24.298  13.784  17.222  1.00 18.87           H  
ATOM    957  N   TRP A  60      26.195   9.232  14.788  1.00 13.69           N  
ATOM    958  CA  TRP A  60      26.454   7.812  14.982  1.00 11.90           C  
ATOM    959  C   TRP A  60      26.859   7.588  16.441  1.00 11.79           C  
ATOM    960  O   TRP A  60      27.714   8.305  16.983  1.00 11.23           O  
ATOM    961  CB  TRP A  60      27.549   7.378  14.010  1.00 12.15           C  
ATOM    962  CG  TRP A  60      27.091   7.260  12.546  1.00 10.37           C  
ATOM    963  CD1 TRP A  60      27.284   8.279  11.644  1.00 10.29           C  
ATOM    964  CD2 TRP A  60      26.462   6.178  11.985  1.00  8.12           C  
ATOM    965  NE1 TRP A  60      26.775   7.838  10.519  1.00  6.02           N  
ATOM    966  CE2 TRP A  60      26.273   6.610  10.681  1.00  7.79           C  
ATOM    967  CE3 TRP A  60      26.033   4.920  12.369  1.00 10.32           C  
ATOM    968  CZ2 TRP A  60      25.652   5.807   9.744  1.00  7.91           C  
ATOM    969  CZ3 TRP A  60      25.413   4.115  11.428  1.00  9.64           C  
ATOM    970  CH2 TRP A  60      25.224   4.554  10.132  1.00  8.59           C  
ATOM    971  H   TRP A  60      26.940   9.824  14.449  1.00 13.69           H  
ATOM    972  HA  TRP A  60      25.567   7.212  14.780  1.00 11.90           H  
ATOM    973  HB2 TRP A  60      27.923   6.406  14.330  1.00 12.15           H  
ATOM    974  HB3 TRP A  60      28.355   8.111  14.056  1.00 12.15           H  
ATOM    975  HD1 TRP A  60      27.754   9.235  11.823  1.00 10.29           H  
ATOM    976  HE1 TRP A  60      26.762   8.355   9.651  1.00  6.02           H  
ATOM    977  HE3 TRP A  60      26.179   4.574  13.382  1.00 10.32           H  
ATOM    978  HZ2 TRP A  60      25.504   6.151   8.731  1.00  7.91           H  
ATOM    979  HZ3 TRP A  60      25.073   3.130  11.712  1.00  9.64           H  
ATOM    980  HH2 TRP A  60      24.736   3.910   9.415  1.00  8.59           H  
ATOM    981  N   VAL A  61      26.243   6.622  17.126  1.00 10.83           N  
ATOM    982  CA  VAL A  61      26.455   6.406  18.551  1.00  9.32           C  
ATOM    983  C   VAL A  61      26.692   4.937  18.803  1.00  7.56           C  
ATOM    984  O   VAL A  61      25.944   4.095  18.287  1.00  7.16           O  
ATOM    985  CB  VAL A  61      25.216   6.840  19.375  1.00  9.79           C  
ATOM    986  CG1 VAL A  61      25.471   6.667  20.868  1.00  9.64           C  
ATOM    987  CG2 VAL A  61      24.929   8.327  19.136  1.00 12.24           C  
ATOM    988  H   VAL A  61      25.602   6.015  16.636  1.00 10.83           H  
ATOM    989  HA  VAL A  61      27.317   7.001  18.855  1.00  9.32           H  
ATOM    990  HB  VAL A  61      24.377   6.219  19.061  1.00  9.79           H  
ATOM    991 HG11 VAL A  61      25.702   5.623  21.079  1.00  9.64           H  
ATOM    992 HG12 VAL A  61      26.311   7.293  21.168  1.00  9.64           H  
ATOM    993 HG13 VAL A  61      24.581   6.962  21.425  1.00  9.64           H  
ATOM    994 HG21 VAL A  61      25.785   8.919  19.459  1.00 12.24           H  
ATOM    995 HG22 VAL A  61      24.750   8.496  18.074  1.00 12.24           H  
ATOM    996 HG23 VAL A  61      24.047   8.623  19.704  1.00 12.24           H  
ATOM    997  N   TRP A  62      27.704   4.611  19.607  1.00  7.64           N  
ATOM    998  CA  TRP A  62      27.974   3.229  19.988  1.00  5.82           C  
ATOM    999  C   TRP A  62      26.891   2.816  20.977  1.00  6.68           C  
ATOM   1000  O   TRP A  62      26.730   3.434  22.036  1.00  7.68           O  
ATOM   1001  CB  TRP A  62      29.365   3.150  20.614  1.00  6.03           C  
ATOM   1002  CG  TRP A  62      30.488   3.429  19.620  1.00  4.12           C  
ATOM   1003  CD1 TRP A  62      31.215   4.587  19.666  1.00  6.13           C  
ATOM   1004  CD2 TRP A  62      30.878   2.606  18.584  1.00  4.91           C  
ATOM   1005  NE1 TRP A  62      32.052   4.502  18.656  1.00  6.68           N  
ATOM   1006  CE2 TRP A  62      31.884   3.347  17.988  1.00  5.05           C  
ATOM   1007  CE3 TRP A  62      30.527   1.374  18.082  1.00  2.00           C  
ATOM   1008  CZ2 TRP A  62      32.557   2.879  16.878  1.00  3.94           C  
ATOM   1009  CZ3 TRP A  62      31.197   0.903  16.971  1.00  5.74           C  
ATOM   1010  CH2 TRP A  62      32.201   1.646  16.371  1.00  3.90           C  
ATOM   1011  H   TRP A  62      28.301   5.343  19.963  1.00  7.64           H  
ATOM   1012  HA  TRP A  62      27.959   2.558  19.130  1.00  5.82           H  
ATOM   1013  HB2 TRP A  62      29.504   2.149  21.023  1.00  6.03           H  
ATOM   1014  HB3 TRP A  62      29.425   3.882  21.419  1.00  6.03           H  
ATOM   1015  HD1 TRP A  62      31.122   5.394  20.377  1.00  6.13           H  
ATOM   1016  HE1 TRP A  62      32.731   5.210  18.414  1.00  6.68           H  
ATOM   1017  HE3 TRP A  62      29.746   0.790  18.546  1.00  2.00           H  
ATOM   1018  HZ2 TRP A  62      33.342   3.462  16.418  1.00  3.94           H  
ATOM   1019  HZ3 TRP A  62      30.935  -0.061  16.562  1.00  5.74           H  
ATOM   1020  HH2 TRP A  62      32.709   1.258  15.501  1.00  3.90           H  
ATOM   1021  N   VAL A  63      26.116   1.775  20.677  1.00  6.20           N  
ATOM   1022  CA  VAL A  63      25.018   1.363  21.527  1.00  7.37           C  
ATOM   1023  C   VAL A  63      25.421   0.809  22.890  1.00  9.54           C  
ATOM   1024  O   VAL A  63      24.725   1.082  23.865  1.00 10.24           O  
ATOM   1025  CB  VAL A  63      24.102   0.297  20.809  1.00  8.57           C  
ATOM   1026  CG1 VAL A  63      23.476   0.968  19.590  1.00  7.69           C  
ATOM   1027  CG2 VAL A  63      24.862  -0.946  20.354  1.00  9.70           C  
ATOM   1028  H   VAL A  63      26.301   1.257  19.830  1.00  6.20           H  
ATOM   1029  HA  VAL A  63      24.474   2.290  21.709  1.00  7.37           H  
ATOM   1030  HB  VAL A  63      23.356  -0.040  21.528  1.00  8.57           H  
ATOM   1031 HG11 VAL A  63      22.900   1.836  19.910  1.00  7.69           H  
ATOM   1032 HG12 VAL A  63      24.263   1.285  18.906  1.00  7.69           H  
ATOM   1033 HG13 VAL A  63      22.818   0.261  19.085  1.00  7.69           H  
ATOM   1034 HG21 VAL A  63      25.625  -0.660  19.630  1.00  9.70           H  
ATOM   1035 HG22 VAL A  63      25.336  -1.418  21.215  1.00  9.70           H  
ATOM   1036 HG23 VAL A  63      24.167  -1.648  19.892  1.00  9.70           H  
ATOM   1037  N   GLY A  64      26.518   0.057  23.023  1.00  7.78           N  
ATOM   1038  CA  GLY A  64      26.924  -0.493  24.295  1.00  4.47           C  
ATOM   1039  C   GLY A  64      27.370   0.589  25.258  1.00  7.18           C  
ATOM   1040  O   GLY A  64      26.979   0.544  26.419  1.00  8.51           O  
ATOM   1041  H   GLY A  64      27.082  -0.133  22.207  1.00  7.78           H  
ATOM   1042  HA2 GLY A  64      27.752  -1.184  24.133  1.00  4.47           H  
ATOM   1043  HA3 GLY A  64      26.083  -1.031  24.732  1.00  4.47           H  
ATOM   1044  N   THR A  65      28.166   1.570  24.825  1.00  7.32           N  
ATOM   1045  CA  THR A  65      28.697   2.605  25.705  1.00  8.91           C  
ATOM   1046  C   THR A  65      27.893   3.890  25.723  1.00 11.36           C  
ATOM   1047  O   THR A  65      28.103   4.742  26.585  1.00 11.51           O  
ATOM   1048  CB  THR A  65      30.128   2.942  25.288  1.00 10.08           C  
ATOM   1049  OG1 THR A  65      30.091   3.300  23.901  1.00 10.48           O  
ATOM   1050  CG2 THR A  65      31.092   1.768  25.552  1.00 10.96           C  
ATOM   1051  H   THR A  65      28.411   1.596  23.845  1.00  7.32           H  
ATOM   1052  HA  THR A  65      28.648   2.188  26.710  1.00  8.91           H  
ATOM   1053  HB  THR A  65      30.509   3.772  25.883  1.00 10.08           H  
ATOM   1054 HG21 THR A  65      31.092   1.529  26.616  1.00 10.96           H  
ATOM   1055 HG22 THR A  65      30.768   0.896  24.984  1.00 10.96           H  
ATOM   1056 HG23 THR A  65      32.099   2.049  25.244  1.00 10.96           H  
ATOM   1057  HG1 THR A  65      30.988   3.512  23.632  1.00 10.48           H  
ATOM   1058  N   GLN A  66      27.026   4.055  24.716  1.00 12.64           N  
ATOM   1059  CA  GLN A  66      26.208   5.237  24.477  1.00 16.09           C  
ATOM   1060  C   GLN A  66      27.044   6.471  24.185  1.00 17.66           C  
ATOM   1061  O   GLN A  66      26.630   7.614  24.360  1.00 20.46           O  
ATOM   1062  CB  GLN A  66      25.267   5.466  25.680  1.00 19.78           C  
ATOM   1063  CG  GLN A  66      24.217   4.355  25.609  1.00 24.42           C  
ATOM   1064  CD  GLN A  66      23.258   4.221  26.768  1.00 27.18           C  
ATOM   1065  OE1 GLN A  66      23.171   5.069  27.654  1.00 31.90           O  
ATOM   1066  NE2 GLN A  66      22.518   3.125  26.783  1.00 26.79           N  
ATOM   1067  H   GLN A  66      26.930   3.291  24.063  1.00 12.64           H  
ATOM   1068  HA  GLN A  66      25.609   5.060  23.584  1.00 16.09           H  
ATOM   1069  HB2 GLN A  66      24.790   6.444  25.608  1.00 19.78           H  
ATOM   1070  HB3 GLN A  66      25.824   5.402  26.615  1.00 19.78           H  
ATOM   1071  HG2 GLN A  66      24.750   3.408  25.516  1.00 24.42           H  
ATOM   1072  HG3 GLN A  66      23.622   4.526  24.711  1.00 24.42           H  
ATOM   1073 HE21 GLN A  66      21.862   2.969  27.535  1.00 26.79           H  
ATOM   1074 HE22 GLN A  66      22.609   2.444  26.043  1.00 26.79           H  
ATOM   1075  N   LYS A  67      28.215   6.265  23.588  1.00 17.82           N  
ATOM   1076  CA  LYS A  67      29.109   7.363  23.281  1.00 18.31           C  
ATOM   1077  C   LYS A  67      29.077   7.687  21.802  1.00 17.62           C  
ATOM   1078  O   LYS A  67      28.944   6.768  20.992  1.00 17.53           O  
ATOM   1079  CB  LYS A  67      30.517   6.995  23.668  1.00 22.01           C  
ATOM   1080  CG  LYS A  67      30.778   7.094  25.158  1.00 27.77           C  
ATOM   1081  CD  LYS A  67      32.105   6.393  25.361  1.00 34.56           C  
ATOM   1082  CE  LYS A  67      32.520   6.280  26.820  1.00 39.39           C  
ATOM   1083  NZ  LYS A  67      33.413   7.364  27.205  1.00 43.49           N1+
ATOM   1084  H   LYS A  67      28.486   5.323  23.343  1.00 17.82           H  
ATOM   1085  HA  LYS A  67      28.781   8.236  23.844  1.00 18.31           H  
ATOM   1086  HB2 LYS A  67      31.203   7.666  23.152  1.00 22.01           H  
ATOM   1087  HB3 LYS A  67      30.705   5.969  23.352  1.00 22.01           H  
ATOM   1088  HG2 LYS A  67      29.990   6.596  25.721  1.00 27.77           H  
ATOM   1089  HG3 LYS A  67      30.843   8.137  25.468  1.00 27.77           H  
ATOM   1090  HD2 LYS A  67      32.874   6.950  24.826  1.00 34.56           H  
ATOM   1091  HD3 LYS A  67      32.029   5.388  24.946  1.00 34.56           H  
ATOM   1092  HE2 LYS A  67      33.031   5.330  26.971  1.00 39.39           H  
ATOM   1093  HE3 LYS A  67      31.628   6.316  27.446  1.00 39.39           H  
ATOM   1094  HZ1 LYS A  67      34.242   7.338  26.630  1.00 43.49           H  
ATOM   1095  HZ2 LYS A  67      32.942   8.249  27.078  1.00 43.49           H  
ATOM   1096  HZ3 LYS A  67      33.673   7.258  28.175  1.00 43.49           H  
ATOM   1097  N   PRO A  68      29.128   8.935  21.351  1.00 16.45           N  
ATOM   1098  CA  PRO A  68      29.177   9.244  19.933  1.00 17.04           C  
ATOM   1099  C   PRO A  68      30.505   8.783  19.350  1.00 15.64           C  
ATOM   1100  O   PRO A  68      31.513   8.595  20.046  1.00 16.05           O  
ATOM   1101  CB  PRO A  68      28.970  10.744  19.858  1.00 16.07           C  
ATOM   1102  CG  PRO A  68      29.433  11.196  21.212  1.00 16.91           C  
ATOM   1103  CD  PRO A  68      28.835  10.137  22.117  1.00 17.76           C  
ATOM   1104  HA  PRO A  68      28.416   8.731  19.345  1.00 17.04           H  
ATOM   1105  HB2 PRO A  68      27.921  10.991  19.696  1.00 16.07           H  
ATOM   1106  HB3 PRO A  68      29.574  11.187  19.066  1.00 16.07           H  
ATOM   1107  HG2 PRO A  68      29.047  12.186  21.453  1.00 16.91           H  
ATOM   1108  HG3 PRO A  68      30.521  11.204  21.276  1.00 16.91           H  
ATOM   1109  HD2 PRO A  68      29.322  10.121  23.093  1.00 17.76           H  
ATOM   1110  HD3 PRO A  68      27.763  10.279  22.249  1.00 17.76           H  
ATOM   1111  N   LEU A  69      30.444   8.560  18.045  1.00 15.29           N  
ATOM   1112  CA  LEU A  69      31.599   8.207  17.254  1.00 15.33           C  
ATOM   1113  C   LEU A  69      32.616   9.343  17.276  1.00 16.68           C  
ATOM   1114  O   LEU A  69      32.271  10.525  17.187  1.00 17.52           O  
ATOM   1115  CB  LEU A  69      31.144   7.937  15.845  1.00 13.67           C  
ATOM   1116  CG  LEU A  69      32.196   7.464  14.873  1.00 12.02           C  
ATOM   1117  CD1 LEU A  69      32.809   6.165  15.379  1.00  7.68           C  
ATOM   1118  CD2 LEU A  69      31.558   7.282  13.511  1.00  8.90           C  
ATOM   1119  H   LEU A  69      29.549   8.640  17.583  1.00 15.29           H  
ATOM   1120  HA  LEU A  69      32.077   7.317  17.664  1.00 15.33           H  
ATOM   1121  HB2 LEU A  69      30.722   8.862  15.451  1.00 13.67           H  
ATOM   1122  HB3 LEU A  69      30.367   7.173  15.889  1.00 13.67           H  
ATOM   1123  HG  LEU A  69      32.995   8.200  14.786  1.00 12.02           H  
ATOM   1124 HD11 LEU A  69      33.271   6.337  16.351  1.00  7.68           H  
ATOM   1125 HD12 LEU A  69      32.029   5.410  15.476  1.00  7.68           H  
ATOM   1126 HD13 LEU A  69      33.564   5.820  14.673  1.00  7.68           H  
ATOM   1127 HD21 LEU A  69      30.755   6.548  13.582  1.00  8.90           H  
ATOM   1128 HD22 LEU A  69      31.151   8.234  13.171  1.00  8.90           H  
ATOM   1129 HD23 LEU A  69      32.308   6.933  12.802  1.00  8.90           H  
ATOM   1130  N   THR A  70      33.884   8.989  17.431  1.00 17.99           N  
ATOM   1131  CA  THR A  70      34.964   9.955  17.473  1.00 19.93           C  
ATOM   1132  C   THR A  70      35.737   9.842  16.157  1.00 21.07           C  
ATOM   1133  O   THR A  70      35.669   8.810  15.476  1.00 19.97           O  
ATOM   1134  CB  THR A  70      35.822   9.599  18.692  1.00 19.78           C  
ATOM   1135  OG1 THR A  70      36.267   8.272  18.446  1.00 23.02           O  
ATOM   1136  CG2 THR A  70      35.085   9.601  20.023  1.00 22.27           C  
ATOM   1137  H   THR A  70      34.106   8.008  17.522  1.00 17.99           H  
ATOM   1138  HA  THR A  70      34.625  10.986  17.572  1.00 19.93           H  
ATOM   1139  HB  THR A  70      36.606  10.349  18.792  1.00 19.78           H  
ATOM   1140 HG21 THR A  70      34.667  10.591  20.206  1.00 22.27           H  
ATOM   1141 HG22 THR A  70      34.280   8.867  19.995  1.00 22.27           H  
ATOM   1142 HG23 THR A  70      35.780   9.347  20.824  1.00 22.27           H  
ATOM   1143  HG1 THR A  70      36.822   8.010  19.185  1.00 23.02           H  
ATOM   1144  N   GLU A  71      36.547  10.827  15.760  1.00 23.83           N  
ATOM   1145  CA  GLU A  71      37.323  10.720  14.532  1.00 25.94           C  
ATOM   1146  C   GLU A  71      38.406   9.665  14.619  1.00 24.89           C  
ATOM   1147  O   GLU A  71      38.707   9.052  13.608  1.00 26.20           O  
ATOM   1148  CB  GLU A  71      37.988  12.047  14.176  1.00 30.57           C  
ATOM   1149  CG  GLU A  71      37.027  13.209  13.931  1.00 37.10           C  
ATOM   1150  CD  GLU A  71      35.964  12.960  12.865  1.00 41.71           C  
ATOM   1151  OE1 GLU A  71      36.320  12.816  11.691  1.00 43.92           O  
ATOM   1152  OE2 GLU A  71      34.780  12.915  13.219  1.00 43.45           O1-
ATOM   1153  H   GLU A  71      36.624  11.663  16.322  1.00 23.83           H  
ATOM   1154  HA  GLU A  71      36.608  10.434  13.760  1.00 25.94           H  
ATOM   1155  HB2 GLU A  71      38.576  11.898  13.271  1.00 30.57           H  
ATOM   1156  HB3 GLU A  71      38.649  12.324  14.998  1.00 30.57           H  
ATOM   1157  HG2 GLU A  71      37.616  14.074  13.624  1.00 37.10           H  
ATOM   1158  HG3 GLU A  71      36.519  13.430  14.869  1.00 37.10           H  
ATOM   1159  N   GLU A  72      39.015   9.387  15.769  1.00 23.73           N  
ATOM   1160  CA  GLU A  72      40.044   8.352  15.815  1.00 25.92           C  
ATOM   1161  C   GLU A  72      39.539   6.902  15.791  1.00 23.21           C  
ATOM   1162  O   GLU A  72      40.335   5.954  15.774  1.00 23.18           O  
ATOM   1163  CB  GLU A  72      40.914   8.540  17.056  1.00 29.50           C  
ATOM   1164  CG  GLU A  72      40.135   8.615  18.354  1.00 39.64           C  
ATOM   1165  CD  GLU A  72      40.912   8.252  19.615  1.00 46.68           C  
ATOM   1166  OE1 GLU A  72      42.126   8.503  19.709  1.00 49.98           O  
ATOM   1167  OE2 GLU A  72      40.274   7.701  20.521  1.00 51.20           O1-
ATOM   1168  H   GLU A  72      38.766   9.891  16.608  1.00 23.73           H  
ATOM   1169  HA  GLU A  72      40.605   8.488  14.891  1.00 25.92           H  
ATOM   1170  HB2 GLU A  72      41.477   9.466  16.942  1.00 29.50           H  
ATOM   1171  HB3 GLU A  72      41.605   7.700  17.120  1.00 29.50           H  
ATOM   1172  HG2 GLU A  72      39.288   7.935  18.275  1.00 39.64           H  
ATOM   1173  HG3 GLU A  72      39.772   9.637  18.467  1.00 39.64           H  
ATOM   1174  N   ALA A  73      38.225   6.708  15.883  1.00 19.60           N  
ATOM   1175  CA  ALA A  73      37.635   5.384  15.833  1.00 17.91           C  
ATOM   1176  C   ALA A  73      37.113   5.106  14.432  1.00 17.01           C  
ATOM   1177  O   ALA A  73      37.176   3.992  13.937  1.00 17.14           O  
ATOM   1178  CB  ALA A  73      36.472   5.296  16.787  1.00 15.16           C  
ATOM   1179  H   ALA A  73      37.620   7.509  15.991  1.00 19.60           H  
ATOM   1180  HA  ALA A  73      38.400   4.657  16.107  1.00 17.91           H  
ATOM   1181  HB1 ALA A  73      36.816   5.505  17.800  1.00 15.16           H  
ATOM   1182  HB2 ALA A  73      35.714   6.027  16.504  1.00 15.16           H  
ATOM   1183  HB3 ALA A  73      36.044   4.295  16.748  1.00 15.16           H  
ATOM   1184  N   LYS A  74      36.571   6.165  13.817  1.00 16.89           N  
ATOM   1185  CA  LYS A  74      35.923   6.173  12.514  1.00 16.00           C  
ATOM   1186  C   LYS A  74      36.705   5.477  11.403  1.00 13.86           C  
ATOM   1187  O   LYS A  74      37.850   5.818  11.118  1.00 13.42           O  
ATOM   1188  CB  LYS A  74      35.659   7.640  12.197  1.00 17.11           C  
ATOM   1189  CG  LYS A  74      35.079   7.984  10.842  1.00 21.52           C  
ATOM   1190  CD  LYS A  74      34.926   9.490  10.661  1.00 23.60           C  
ATOM   1191  CE  LYS A  74      33.831  10.010  11.563  1.00 28.33           C  
ATOM   1192  NZ  LYS A  74      33.370  11.310  11.115  1.00 32.50           N1+
ATOM   1193  H   LYS A  74      36.615   7.047  14.308  1.00 16.89           H  
ATOM   1194  HA  LYS A  74      35.006   5.587  12.562  1.00 16.00           H  
ATOM   1195  HB2 LYS A  74      36.610   8.166  12.284  1.00 17.11           H  
ATOM   1196  HB3 LYS A  74      34.967   8.015  12.950  1.00 17.11           H  
ATOM   1197  HG2 LYS A  74      34.099   7.516  10.748  1.00 21.52           H  
ATOM   1198  HG3 LYS A  74      35.740   7.600  10.066  1.00 21.52           H  
ATOM   1199  HD2 LYS A  74      34.672   9.705   9.623  1.00 23.60           H  
ATOM   1200  HD3 LYS A  74      35.866   9.981  10.914  1.00 23.60           H  
ATOM   1201  HE2 LYS A  74      34.215  10.098  12.579  1.00 28.33           H  
ATOM   1202  HE3 LYS A  74      32.995   9.311  11.550  1.00 28.33           H  
ATOM   1203  HZ1 LYS A  74      34.142  11.962  11.125  1.00 32.50           H  
ATOM   1204  HZ2 LYS A  74      33.007  11.233  10.176  1.00 32.50           H  
ATOM   1205  HZ3 LYS A  74      32.642  11.641  11.732  1.00 32.50           H  
ATOM   1206  N   ASN A  75      36.086   4.518  10.722  1.00 10.95           N  
ATOM   1207  CA  ASN A  75      36.813   3.780   9.718  1.00  8.92           C  
ATOM   1208  C   ASN A  75      35.936   3.325   8.564  1.00  7.45           C  
ATOM   1209  O   ASN A  75      35.924   2.170   8.130  1.00  9.38           O  
ATOM   1210  CB  ASN A  75      37.455   2.618  10.428  1.00  8.29           C  
ATOM   1211  CG  ASN A  75      38.631   2.074   9.659  1.00 10.24           C  
ATOM   1212  OD1 ASN A  75      39.419   2.785   9.038  1.00 11.62           O  
ATOM   1213  ND2 ASN A  75      38.793   0.771   9.655  1.00 10.41           N  
ATOM   1214  H   ASN A  75      35.115   4.307  10.907  1.00 10.95           H  
ATOM   1215  HA  ASN A  75      37.562   4.420   9.252  1.00  8.92           H  
ATOM   1216  HB2 ASN A  75      36.716   1.827  10.549  1.00  8.29           H  
ATOM   1217  HB3 ASN A  75      37.797   2.950  11.408  1.00  8.29           H  
ATOM   1218 HD21 ASN A  75      39.561   0.360   9.143  1.00 10.41           H  
ATOM   1219 HD22 ASN A  75      38.151   0.180  10.162  1.00 10.41           H  
ATOM   1220  N   TRP A  76      35.137   4.241   8.034  1.00  7.01           N  
ATOM   1221  CA  TRP A  76      34.230   3.953   6.935  1.00  5.99           C  
ATOM   1222  C   TRP A  76      35.003   3.596   5.685  1.00  8.46           C  
ATOM   1223  O   TRP A  76      36.050   4.184   5.394  1.00  9.68           O  
ATOM   1224  CB  TRP A  76      33.367   5.155   6.595  1.00  7.70           C  
ATOM   1225  CG  TRP A  76      32.462   5.612   7.729  1.00  9.45           C  
ATOM   1226  CD1 TRP A  76      32.676   6.798   8.405  1.00  9.50           C  
ATOM   1227  CD2 TRP A  76      31.365   4.923   8.187  1.00  8.39           C  
ATOM   1228  NE1 TRP A  76      31.707   6.852   9.298  1.00  8.41           N  
ATOM   1229  CE2 TRP A  76      30.914   5.763   9.196  1.00  9.03           C  
ATOM   1230  CE3 TRP A  76      30.717   3.742   7.886  1.00 10.32           C  
ATOM   1231  CZ2 TRP A  76      29.791   5.422   9.925  1.00  9.75           C  
ATOM   1232  CZ3 TRP A  76      29.597   3.402   8.617  1.00 11.67           C  
ATOM   1233  CH2 TRP A  76      29.145   4.239   9.625  1.00 10.35           C  
ATOM   1234  H   TRP A  76      35.159   5.178   8.410  1.00  7.01           H  
ATOM   1235  HA  TRP A  76      33.605   3.122   7.260  1.00  5.99           H  
ATOM   1236  HB2 TRP A  76      32.742   4.897   5.741  1.00  7.70           H  
ATOM   1237  HB3 TRP A  76      34.024   5.983   6.327  1.00  7.70           H  
ATOM   1238  HD1 TRP A  76      33.461   7.520   8.239  1.00  9.50           H  
ATOM   1239  HE1 TRP A  76      31.577   7.600   9.964  1.00  8.41           H  
ATOM   1240  HE3 TRP A  76      31.078   3.099   7.097  1.00 10.32           H  
ATOM   1241  HZ2 TRP A  76      29.428   6.065  10.713  1.00  9.75           H  
ATOM   1242  HZ3 TRP A  76      29.072   2.482   8.403  1.00 11.67           H  
ATOM   1243  HH2 TRP A  76      28.267   3.959  10.189  1.00 10.35           H  
ATOM   1244  N   ALA A  77      34.519   2.610   4.948  1.00  7.98           N  
ATOM   1245  CA  ALA A  77      35.120   2.236   3.698  1.00  9.59           C  
ATOM   1246  C   ALA A  77      34.824   3.378   2.734  1.00 14.00           C  
ATOM   1247  O   ALA A  77      33.899   4.173   2.968  1.00 13.46           O  
ATOM   1248  CB  ALA A  77      34.476   0.973   3.172  1.00  7.85           C  
ATOM   1249  H   ALA A  77      33.705   2.107   5.272  1.00  7.98           H  
ATOM   1250  HA  ALA A  77      36.189   2.057   3.812  1.00  9.59           H  
ATOM   1251  HB1 ALA A  77      34.644   0.158   3.877  1.00  7.85           H  
ATOM   1252  HB2 ALA A  77      33.405   1.134   3.051  1.00  7.85           H  
ATOM   1253  HB3 ALA A  77      34.915   0.715   2.208  1.00  7.85           H  
ATOM   1254  N   PRO A  78      35.594   3.566   1.654  1.00 17.68           N  
ATOM   1255  CA  PRO A  78      35.335   4.606   0.659  1.00 17.73           C  
ATOM   1256  C   PRO A  78      33.903   4.610   0.131  1.00 16.64           C  
ATOM   1257  O   PRO A  78      33.338   3.596  -0.303  1.00 14.95           O  
ATOM   1258  CB  PRO A  78      36.385   4.347  -0.413  1.00 19.59           C  
ATOM   1259  CG  PRO A  78      37.097   3.056  -0.036  1.00 19.95           C  
ATOM   1260  CD  PRO A  78      36.941   3.039   1.476  1.00 19.05           C  
ATOM   1261  HA  PRO A  78      35.416   5.608   1.081  1.00 17.73           H  
ATOM   1262  HB2 PRO A  78      37.098   5.172  -0.446  1.00 19.59           H  
ATOM   1263  HB3 PRO A  78      35.908   4.241  -1.388  1.00 19.59           H  
ATOM   1264  HG2 PRO A  78      38.147   3.083  -0.325  1.00 19.95           H  
ATOM   1265  HG3 PRO A  78      36.617   2.191  -0.493  1.00 19.95           H  
ATOM   1266  HD2 PRO A  78      37.024   2.026   1.870  1.00 19.05           H  
ATOM   1267  HD3 PRO A  78      37.682   3.678   1.956  1.00 19.05           H  
ATOM   1268  N   GLY A  79      33.325   5.797   0.277  1.00 15.96           N  
ATOM   1269  CA  GLY A  79      31.979   6.037  -0.194  1.00 15.27           C  
ATOM   1270  C   GLY A  79      30.944   5.719   0.868  1.00 15.91           C  
ATOM   1271  O   GLY A  79      29.753   5.921   0.629  1.00 16.80           O  
ATOM   1272  H   GLY A  79      33.835   6.546   0.725  1.00 15.96           H  
ATOM   1273  HA2 GLY A  79      31.793   5.410  -1.067  1.00 15.27           H  
ATOM   1274  HA3 GLY A  79      31.885   7.087  -0.474  1.00 15.27           H  
ATOM   1275  N   GLU A  80      31.358   5.210   2.025  1.00 14.55           N  
ATOM   1276  CA  GLU A  80      30.432   4.863   3.071  1.00 14.40           C  
ATOM   1277  C   GLU A  80      30.440   5.956   4.127  1.00 14.12           C  
ATOM   1278  O   GLU A  80      31.436   6.677   4.243  1.00 15.55           O  
ATOM   1279  CB  GLU A  80      30.816   3.523   3.717  1.00 12.78           C  
ATOM   1280  CG  GLU A  80      30.903   2.348   2.748  1.00 13.87           C  
ATOM   1281  CD  GLU A  80      29.659   2.011   1.947  1.00 16.86           C  
ATOM   1282  OE1 GLU A  80      28.549   2.277   2.408  1.00 19.30           O  
ATOM   1283  OE2 GLU A  80      29.805   1.457   0.855  1.00 17.86           O1-
ATOM   1284  H   GLU A  80      32.346   5.063   2.174  1.00 14.55           H  
ATOM   1285  HA  GLU A  80      29.435   4.767   2.639  1.00 14.40           H  
ATOM   1286  HB2 GLU A  80      30.069   3.285   4.474  1.00 12.78           H  
ATOM   1287  HB3 GLU A  80      31.790   3.643   4.192  1.00 12.78           H  
ATOM   1288  HG2 GLU A  80      31.167   1.464   3.329  1.00 13.87           H  
ATOM   1289  HG3 GLU A  80      31.700   2.567   2.038  1.00 13.87           H  
ATOM   1290  N   PRO A  81      29.363   6.141   4.896  1.00 13.61           N  
ATOM   1291  CA  PRO A  81      28.116   5.394   4.770  1.00 14.18           C  
ATOM   1292  C   PRO A  81      27.248   5.988   3.645  1.00 16.34           C  
ATOM   1293  O   PRO A  81      27.257   7.193   3.387  1.00 14.58           O  
ATOM   1294  CB  PRO A  81      27.543   5.501   6.154  1.00 14.43           C  
ATOM   1295  CG  PRO A  81      27.933   6.898   6.594  1.00 14.25           C  
ATOM   1296  CD  PRO A  81      29.333   7.060   6.028  1.00 13.33           C  
ATOM   1297  HA  PRO A  81      28.213   4.351   4.470  1.00 14.18           H  
ATOM   1298  HB2 PRO A  81      27.978   4.750   6.814  1.00 14.43           H  
ATOM   1299  HB3 PRO A  81      26.460   5.386   6.137  1.00 14.43           H  
ATOM   1300  HG2 PRO A  81      27.938   6.978   7.681  1.00 14.25           H  
ATOM   1301  HG3 PRO A  81      27.254   7.642   6.177  1.00 14.25           H  
ATOM   1302  HD2 PRO A  81      29.503   8.085   5.700  1.00 13.33           H  
ATOM   1303  HD3 PRO A  81      30.085   6.786   6.769  1.00 13.33           H  
ATOM   1304  N   ASN A  82      26.487   5.167   2.947  1.00 17.29           N  
ATOM   1305  CA  ASN A  82      25.726   5.647   1.810  1.00 21.04           C  
ATOM   1306  C   ASN A  82      24.238   5.326   1.808  1.00 23.84           C  
ATOM   1307  O   ASN A  82      23.569   5.500   0.779  1.00 24.87           O  
ATOM   1308  CB  ASN A  82      26.370   5.080   0.550  1.00 21.53           C  
ATOM   1309  CG  ASN A  82      26.297   3.569   0.457  1.00 20.69           C  
ATOM   1310  OD1 ASN A  82      25.722   2.890   1.306  1.00 21.57           O  
ATOM   1311  ND2 ASN A  82      26.955   2.972  -0.521  1.00 20.65           N  
ATOM   1312  H   ASN A  82      26.433   4.192   3.208  1.00 17.29           H  
ATOM   1313  HA  ASN A  82      25.763   6.735   1.863  1.00 21.04           H  
ATOM   1314  HB2 ASN A  82      27.419   5.375   0.537  1.00 21.53           H  
ATOM   1315  HB3 ASN A  82      25.862   5.504  -0.317  1.00 21.53           H  
ATOM   1316 HD21 ASN A  82      26.985   1.964  -0.569  1.00 20.65           H  
ATOM   1317 HD22 ASN A  82      27.430   3.524  -1.221  1.00 20.65           H  
ATOM   1318  N   ASN A  83      23.665   4.879   2.927  1.00 25.44           N  
ATOM   1319  CA  ASN A  83      22.254   4.515   2.928  1.00 28.32           C  
ATOM   1320  C   ASN A  83      21.423   5.664   3.456  1.00 30.39           C  
ATOM   1321  O   ASN A  83      21.819   6.419   4.347  1.00 28.59           O  
ATOM   1322  CB  ASN A  83      21.969   3.308   3.793  1.00 27.84           C  
ATOM   1323  CG  ASN A  83      22.484   2.022   3.193  1.00 27.50           C  
ATOM   1324  ND2 ASN A  83      22.413   1.786   1.998  1.00 28.50           N  
ATOM   1325  OD1 ASN A  83      22.968   1.114   4.003  1.00 27.75           O  
ATOM   1326  H   ASN A  83      24.210   4.794   3.773  1.00 25.44           H  
ATOM   1327  HA  ASN A  83      21.996   4.279   1.896  1.00 28.32           H  
ATOM   1328  HB2 ASN A  83      20.891   3.222   3.926  1.00 27.84           H  
ATOM   1329  HB3 ASN A  83      22.445   3.454   4.763  1.00 27.84           H  
ATOM   1330 HD21 ASN A  83      22.040   2.482   1.368  1.00 28.50           H  
ATOM   1331 HD22 ASN A  83      22.726   0.896   1.639  1.00 28.50           H  
ATOM   1332  N   ARG A  84      20.266   5.798   2.832  1.00 34.15           N  
ATOM   1333  CA  ARG A  84      19.350   6.868   3.164  1.00 39.05           C  
ATOM   1334  C   ARG A  84      18.114   6.360   3.901  1.00 39.00           C  
ATOM   1335  O   ARG A  84      17.469   7.091   4.656  1.00 40.15           O  
ATOM   1336  CB  ARG A  84      18.938   7.576   1.864  1.00 44.29           C  
ATOM   1337  CG  ARG A  84      20.069   8.029   0.912  1.00 52.35           C  
ATOM   1338  CD  ARG A  84      20.718   9.384   1.228  1.00 60.09           C  
ATOM   1339  NE  ARG A  84      21.291   9.450   2.569  1.00 66.91           N  
ATOM   1340  CZ  ARG A  84      21.060  10.480   3.400  1.00 70.21           C  
ATOM   1341  NH1 ARG A  84      20.286  11.518   3.047  1.00 72.36           N  
ATOM   1342  NH2 ARG A  84      21.598  10.458   4.623  1.00 72.07           N1+
ATOM   1343  H   ARG A  84      20.016   5.140   2.107  1.00 34.15           H  
ATOM   1344  HA  ARG A  84      19.854   7.563   3.836  1.00 39.05           H  
ATOM   1345  HB2 ARG A  84      18.368   8.463   2.141  1.00 44.29           H  
ATOM   1346  HB3 ARG A  84      18.297   6.892   1.308  1.00 44.29           H  
ATOM   1347  HG2 ARG A  84      19.655   8.086  -0.094  1.00 52.35           H  
ATOM   1348  HG3 ARG A  84      20.852   7.271   0.941  1.00 52.35           H  
ATOM   1349  HD2 ARG A  84      19.959  10.161   1.137  1.00 60.09           H  
ATOM   1350  HD3 ARG A  84      21.512   9.565   0.503  1.00 60.09           H  
ATOM   1351  HE  ARG A  84      21.883   8.695   2.884  1.00 66.91           H  
ATOM   1352 HH11 ARG A  84      19.872  11.550   2.126  1.00 72.36           H  
ATOM   1353 HH12 ARG A  84      20.117  12.268   3.702  1.00 72.36           H  
ATOM   1354 HH21 ARG A  84      21.419  11.215   5.267  1.00 72.07           H  
ATOM   1355 HH22 ARG A  84      22.182   9.683   4.904  1.00 72.07           H  
ATOM   1356  N   GLN A  85      17.757   5.093   3.697  1.00 38.26           N  
ATOM   1357  CA  GLN A  85      16.533   4.549   4.265  1.00 37.66           C  
ATOM   1358  C   GLN A  85      16.603   4.163   5.731  1.00 35.91           C  
ATOM   1359  O   GLN A  85      17.662   3.774   6.250  1.00 35.60           O  
ATOM   1360  CB  GLN A  85      16.110   3.327   3.460  1.00 40.86           C  
ATOM   1361  CG  GLN A  85      14.742   3.417   2.790  1.00 47.79           C  
ATOM   1362  CD  GLN A  85      14.603   4.598   1.839  1.00 51.63           C  
ATOM   1363  OE1 GLN A  85      15.500   4.866   1.039  1.00 54.63           O  
ATOM   1364  NE2 GLN A  85      13.515   5.362   1.897  1.00 51.63           N  
ATOM   1365  H   GLN A  85      18.349   4.497   3.136  1.00 38.26           H  
ATOM   1366  HA  GLN A  85      15.808   5.361   4.210  1.00 37.66           H  
ATOM   1367  HB2 GLN A  85      16.098   2.470   4.133  1.00 40.86           H  
ATOM   1368  HB3 GLN A  85      16.855   3.166   2.680  1.00 40.86           H  
ATOM   1369  HG2 GLN A  85      13.983   3.511   3.568  1.00 47.79           H  
ATOM   1370  HG3 GLN A  85      14.573   2.499   2.227  1.00 47.79           H  
ATOM   1371 HE21 GLN A  85      13.425   6.160   1.285  1.00 51.63           H  
ATOM   1372 HE22 GLN A  85      12.779   5.142   2.553  1.00 51.63           H  
ATOM   1373  N   LYS A  86      15.436   4.254   6.387  1.00 32.13           N  
ATOM   1374  CA  LYS A  86      15.268   3.798   7.762  1.00 28.84           C  
ATOM   1375  C   LYS A  86      15.589   2.296   7.852  1.00 24.97           C  
ATOM   1376  O   LYS A  86      15.252   1.508   6.977  1.00 24.33           O  
ATOM   1377  CB  LYS A  86      13.829   4.072   8.209  1.00 29.99           C  
ATOM   1378  CG  LYS A  86      13.600   3.721   9.676  1.00 31.83           C  
ATOM   1379  CD  LYS A  86      12.205   4.085  10.165  1.00 35.79           C  
ATOM   1380  CE  LYS A  86      11.964   3.525  11.563  1.00 34.92           C  
ATOM   1381  NZ  LYS A  86      12.041   2.072  11.549  1.00 34.99           N1+
ATOM   1382  H   LYS A  86      14.642   4.655   5.909  1.00 32.13           H  
ATOM   1383  HA  LYS A  86      15.951   4.336   8.419  1.00 28.84           H  
ATOM   1384  HB2 LYS A  86      13.153   3.476   7.596  1.00 29.99           H  
ATOM   1385  HB3 LYS A  86      13.613   5.131   8.064  1.00 29.99           H  
ATOM   1386  HG2 LYS A  86      14.331   4.258  10.280  1.00 31.83           H  
ATOM   1387  HG3 LYS A  86      13.744   2.648   9.802  1.00 31.83           H  
ATOM   1388  HD2 LYS A  86      11.465   3.669   9.480  1.00 35.79           H  
ATOM   1389  HD3 LYS A  86      12.106   5.170  10.192  1.00 35.79           H  
ATOM   1390  HE2 LYS A  86      10.974   3.828  11.905  1.00 34.92           H  
ATOM   1391  HE3 LYS A  86      12.720   3.918  12.243  1.00 34.92           H  
ATOM   1392  HZ1 LYS A  86      11.342   1.703  10.921  1.00 34.99           H  
ATOM   1393  HZ2 LYS A  86      12.959   1.787  11.237  1.00 34.99           H  
ATOM   1394  HZ3 LYS A  86      11.877   1.717  12.481  1.00 34.99           H  
ATOM   1395  N   ASP A  87      16.285   1.920   8.919  1.00 22.80           N  
ATOM   1396  CA  ASP A  87      16.791   0.586   9.205  1.00 19.60           C  
ATOM   1397  C   ASP A  87      17.811   0.070   8.218  1.00 16.57           C  
ATOM   1398  O   ASP A  87      17.976  -1.139   8.023  1.00 15.02           O  
ATOM   1399  CB  ASP A  87      15.645  -0.437   9.308  1.00 24.69           C  
ATOM   1400  CG  ASP A  87      14.638  -0.113  10.405  1.00 29.77           C  
ATOM   1401  OD1 ASP A  87      15.043   0.266  11.518  1.00 32.27           O  
ATOM   1402  OD2 ASP A  87      13.441  -0.235  10.111  1.00 33.82           O1-
ATOM   1403  H   ASP A  87      16.483   2.635   9.604  1.00 22.80           H  
ATOM   1404  HA  ASP A  87      17.300   0.695  10.162  1.00 19.60           H  
ATOM   1405  HB2 ASP A  87      16.074  -1.418   9.514  1.00 24.69           H  
ATOM   1406  HB3 ASP A  87      15.119  -0.464   8.354  1.00 24.69           H  
ATOM   1407  N   GLU A  88      18.538   1.006   7.615  1.00 13.52           N  
ATOM   1408  CA  GLU A  88      19.702   0.667   6.820  1.00 13.62           C  
ATOM   1409  C   GLU A  88      20.933   1.335   7.423  1.00 11.60           C  
ATOM   1410  O   GLU A  88      21.948   1.551   6.757  1.00  9.59           O  
ATOM   1411  CB  GLU A  88      19.528   1.130   5.379  1.00 15.49           C  
ATOM   1412  CG  GLU A  88      18.375   0.414   4.712  1.00 21.60           C  
ATOM   1413  CD  GLU A  88      18.250   0.494   3.188  1.00 24.48           C  
ATOM   1414  OE1 GLU A  88      18.783   1.393   2.523  1.00 26.75           O  
ATOM   1415  OE2 GLU A  88      17.571  -0.383   2.663  1.00 27.14           O1-
ATOM   1416  H   GLU A  88      18.272   1.976   7.712  1.00 13.52           H  
ATOM   1417  HA  GLU A  88      19.823  -0.416   6.822  1.00 13.62           H  
ATOM   1418  HB2 GLU A  88      20.444   0.923   4.826  1.00 15.49           H  
ATOM   1419  HB3 GLU A  88      19.334   2.203   5.371  1.00 15.49           H  
ATOM   1420  HG2 GLU A  88      17.456   0.823   5.132  1.00 21.60           H  
ATOM   1421  HG3 GLU A  88      18.456  -0.641   4.974  1.00 21.60           H  
ATOM   1422  N   ASP A  89      20.850   1.635   8.727  1.00  9.61           N  
ATOM   1423  CA  ASP A  89      21.932   2.256   9.478  1.00  9.18           C  
ATOM   1424  C   ASP A  89      22.635   1.264  10.423  1.00  8.78           C  
ATOM   1425  O   ASP A  89      23.112   1.642  11.490  1.00 10.34           O  
ATOM   1426  CB  ASP A  89      21.392   3.434  10.288  1.00  7.70           C  
ATOM   1427  CG  ASP A  89      20.394   3.040  11.374  1.00  9.06           C  
ATOM   1428  OD1 ASP A  89      19.501   2.247  11.121  1.00 10.84           O  
ATOM   1429  OD2 ASP A  89      20.511   3.524  12.488  1.00  8.45           O1-
ATOM   1430  H   ASP A  89      19.992   1.419   9.214  1.00  9.61           H  
ATOM   1431  HA  ASP A  89      22.670   2.602   8.755  1.00  9.18           H  
ATOM   1432  HB2 ASP A  89      20.898   4.123   9.602  1.00  7.70           H  
ATOM   1433  HB3 ASP A  89      22.234   3.937  10.763  1.00  7.70           H  
ATOM   1434  N   CYS A  90      22.640  -0.018  10.078  1.00  7.89           N  
ATOM   1435  CA  CYS A  90      23.387  -1.020  10.821  1.00  9.27           C  
ATOM   1436  C   CYS A  90      24.722  -1.100  10.111  1.00 10.68           C  
ATOM   1437  O   CYS A  90      24.778  -0.813   8.911  1.00 11.16           O  
ATOM   1438  CB  CYS A  90      22.698  -2.355  10.762  1.00  8.42           C  
ATOM   1439  SG  CYS A  90      21.339  -2.306  11.952  1.00  9.03           S  
ATOM   1440  H   CYS A  90      22.106  -0.307   9.271  1.00  7.89           H  
ATOM   1441  HA  CYS A  90      23.480  -0.760  11.876  1.00  9.27           H  
ATOM   1442  HB2 CYS A  90      23.397  -3.148  11.026  1.00  8.42           H  
ATOM   1443  HB3 CYS A  90      22.310  -2.531   9.759  1.00  8.42           H  
ATOM   1444  N   VAL A  91      25.828  -1.483  10.749  1.00  9.22           N  
ATOM   1445  CA  VAL A  91      27.143  -1.324  10.139  1.00  7.79           C  
ATOM   1446  C   VAL A  91      27.890  -2.641  10.295  1.00 10.48           C  
ATOM   1447  O   VAL A  91      27.897  -3.223  11.397  1.00  7.29           O  
ATOM   1448  CB  VAL A  91      27.883  -0.142  10.873  1.00  8.08           C  
ATOM   1449  CG1 VAL A  91      29.287   0.017  10.351  1.00  5.58           C  
ATOM   1450  CG2 VAL A  91      27.150   1.167  10.660  1.00  5.91           C  
ATOM   1451  H   VAL A  91      25.754  -1.889  11.670  1.00  9.22           H  
ATOM   1452  HA  VAL A  91      27.080  -1.083   9.077  1.00  7.79           H  
ATOM   1453  HB  VAL A  91      27.906  -0.386  11.935  1.00  8.08           H  
ATOM   1454 HG11 VAL A  91      29.835  -0.915  10.493  1.00  5.58           H  
ATOM   1455 HG12 VAL A  91      29.255   0.261   9.290  1.00  5.58           H  
ATOM   1456 HG13 VAL A  91      29.788   0.819  10.894  1.00  5.58           H  
ATOM   1457 HG21 VAL A  91      27.132   1.404   9.596  1.00  5.91           H  
ATOM   1458 HG22 VAL A  91      26.129   1.076  11.030  1.00  5.91           H  
ATOM   1459 HG23 VAL A  91      27.663   1.962  11.201  1.00  5.91           H  
ATOM   1460  N   GLU A  92      28.468  -3.138   9.199  1.00  7.78           N  
ATOM   1461  CA  GLU A  92      29.279  -4.333   9.266  1.00  7.99           C  
ATOM   1462  C   GLU A  92      30.763  -3.942   9.224  1.00  6.25           C  
ATOM   1463  O   GLU A  92      31.093  -2.855   8.727  1.00  8.10           O  
ATOM   1464  CB  GLU A  92      28.932  -5.244   8.090  1.00  9.00           C  
ATOM   1465  CG  GLU A  92      29.358  -4.730   6.718  1.00  9.88           C  
ATOM   1466  CD  GLU A  92      29.040  -5.695   5.599  1.00 12.26           C  
ATOM   1467  OE1 GLU A  92      29.226  -6.906   5.757  1.00 13.75           O  
ATOM   1468  OE2 GLU A  92      28.604  -5.224   4.557  1.00 11.80           O1-
ATOM   1469  H   GLU A  92      28.338  -2.672   8.313  1.00  7.78           H  
ATOM   1470  HA  GLU A  92      29.083  -4.869  10.195  1.00  7.99           H  
ATOM   1471  HB2 GLU A  92      27.851  -5.380   8.078  1.00  9.00           H  
ATOM   1472  HB3 GLU A  92      29.417  -6.206   8.255  1.00  9.00           H  
ATOM   1473  HG2 GLU A  92      30.434  -4.556   6.731  1.00  9.88           H  
ATOM   1474  HG3 GLU A  92      28.840  -3.791   6.524  1.00  9.88           H  
ATOM   1475  N   ILE A  93      31.670  -4.772   9.743  1.00  5.78           N  
ATOM   1476  CA  ILE A  93      33.102  -4.499   9.661  1.00  4.95           C  
ATOM   1477  C   ILE A  93      33.730  -5.563   8.758  1.00  4.42           C  
ATOM   1478  O   ILE A  93      33.507  -6.776   8.888  1.00  4.32           O  
ATOM   1479  CB  ILE A  93      33.720  -4.475  11.124  1.00  5.43           C  
ATOM   1480  CG1 ILE A  93      35.206  -4.086  10.984  1.00  3.59           C  
ATOM   1481  CG2 ILE A  93      33.507  -5.810  11.880  1.00  2.00           C  
ATOM   1482  CD1 ILE A  93      35.959  -3.733  12.290  1.00  4.55           C  
ATOM   1483  H   ILE A  93      31.357  -5.614  10.205  1.00  5.78           H  
ATOM   1484  HA  ILE A  93      33.306  -3.521   9.224  1.00  4.95           H  
ATOM   1485  HB  ILE A  93      33.205  -3.739  11.742  1.00  5.43           H  
ATOM   1486 HG12 ILE A  93      35.259  -3.217  10.328  1.00  3.59           H  
ATOM   1487 HG13 ILE A  93      35.725  -4.924  10.520  1.00  3.59           H  
ATOM   1488 HG21 ILE A  93      32.439  -6.015  11.961  1.00  2.00           H  
ATOM   1489 HG22 ILE A  93      33.992  -6.619  11.333  1.00  2.00           H  
ATOM   1490 HG23 ILE A  93      33.939  -5.736  12.878  1.00  2.00           H  
ATOM   1491 HD11 ILE A  93      35.463  -2.895  12.780  1.00  4.55           H  
ATOM   1492 HD12 ILE A  93      35.956  -4.597  12.955  1.00  4.55           H  
ATOM   1493 HD13 ILE A  93      36.987  -3.460  12.054  1.00  4.55           H  
ATOM   1494  N   TYR A  94      34.493  -5.100   7.776  1.00  3.97           N  
ATOM   1495  CA  TYR A  94      35.128  -5.945   6.778  1.00  5.51           C  
ATOM   1496  C   TYR A  94      36.347  -6.729   7.254  1.00  5.27           C  
ATOM   1497  O   TYR A  94      37.457  -6.536   6.738  1.00  8.04           O  
ATOM   1498  CB  TYR A  94      35.521  -5.080   5.601  1.00  4.57           C  
ATOM   1499  CG  TYR A  94      34.337  -4.621   4.770  1.00  8.38           C  
ATOM   1500  CD1 TYR A  94      33.198  -5.409   4.635  1.00  8.70           C  
ATOM   1501  CD2 TYR A  94      34.431  -3.409   4.121  1.00  8.66           C  
ATOM   1502  CE1 TYR A  94      32.161  -4.969   3.839  1.00  7.92           C  
ATOM   1503  CE2 TYR A  94      33.394  -2.969   3.327  1.00  9.23           C  
ATOM   1504  CZ  TYR A  94      32.279  -3.758   3.196  1.00  9.79           C  
ATOM   1505  OH  TYR A  94      31.254  -3.333   2.388  1.00 11.46           O  
ATOM   1506  H   TYR A  94      34.640  -4.102   7.718  1.00  3.97           H  
ATOM   1507  HA  TYR A  94      34.390  -6.703   6.517  1.00  5.51           H  
ATOM   1508  HB2 TYR A  94      36.192  -5.652   4.960  1.00  4.57           H  
ATOM   1509  HB3 TYR A  94      36.042  -4.199   5.978  1.00  4.57           H  
ATOM   1510  HD1 TYR A  94      33.127  -6.356   5.150  1.00  8.70           H  
ATOM   1511  HD2 TYR A  94      35.318  -2.803   4.235  1.00  8.66           H  
ATOM   1512  HE1 TYR A  94      31.270  -5.567   3.722  1.00  7.92           H  
ATOM   1513  HE2 TYR A  94      33.458  -2.019   2.816  1.00  9.23           H  
ATOM   1514  HH  TYR A  94      30.503  -3.929   2.338  1.00 11.46           H  
ATOM   1515  N   ILE A  95      36.178  -7.611   8.226  1.00  4.97           N  
ATOM   1516  CA  ILE A  95      37.266  -8.375   8.803  1.00  3.25           C  
ATOM   1517  C   ILE A  95      37.812  -9.261   7.706  1.00  5.98           C  
ATOM   1518  O   ILE A  95      37.067 -10.010   7.071  1.00  6.92           O  
ATOM   1519  CB  ILE A  95      36.712  -9.206   9.989  1.00  3.68           C  
ATOM   1520  CG1 ILE A  95      36.288  -8.292  11.147  1.00  2.00           C  
ATOM   1521  CG2 ILE A  95      37.769 -10.209  10.446  1.00  4.13           C  
ATOM   1522  CD1 ILE A  95      37.387  -7.456  11.798  1.00  4.30           C  
ATOM   1523  H   ILE A  95      35.245  -7.759   8.583  1.00  4.97           H  
ATOM   1524  HA  ILE A  95      38.065  -7.740   9.187  1.00  3.25           H  
ATOM   1525  HB  ILE A  95      35.827  -9.749   9.659  1.00  3.68           H  
ATOM   1526 HG12 ILE A  95      35.849  -8.922  11.921  1.00  2.00           H  
ATOM   1527 HG13 ILE A  95      35.532  -7.605  10.766  1.00  2.00           H  
ATOM   1528 HG21 ILE A  95      38.029 -10.866   9.616  1.00  4.13           H  
ATOM   1529 HG22 ILE A  95      38.658  -9.675  10.779  1.00  4.13           H  
ATOM   1530 HG23 ILE A  95      37.373 -10.804  11.269  1.00  4.13           H  
ATOM   1531 HD11 ILE A  95      38.161  -8.116  12.191  1.00  4.30           H  
ATOM   1532 HD12 ILE A  95      37.822  -6.787  11.056  1.00  4.30           H  
ATOM   1533 HD13 ILE A  95      36.962  -6.869  12.613  1.00  4.30           H  
ATOM   1534  N   LYS A  96      39.113  -9.084   7.460  1.00  6.25           N  
ATOM   1535  CA  LYS A  96      39.901  -9.876   6.535  1.00  4.86           C  
ATOM   1536  C   LYS A  96      39.374  -9.895   5.101  1.00  8.98           C  
ATOM   1537  O   LYS A  96      39.589 -10.856   4.356  1.00  6.97           O  
ATOM   1538  CB  LYS A  96      40.018 -11.311   7.081  1.00  4.44           C  
ATOM   1539  CG  LYS A  96      41.062 -11.424   8.174  1.00  2.90           C  
ATOM   1540  CD  LYS A  96      41.184 -12.827   8.765  1.00  6.60           C  
ATOM   1541  CE  LYS A  96      42.145 -12.628   9.941  1.00  7.32           C  
ATOM   1542  NZ  LYS A  96      42.248 -13.790  10.769  1.00 11.02           N1+
ATOM   1543  H   LYS A  96      39.585  -8.342   7.957  1.00  6.25           H  
ATOM   1544  HA  LYS A  96      40.877  -9.396   6.470  1.00  4.86           H  
ATOM   1545  HB2 LYS A  96      40.293 -11.976   6.263  1.00  4.44           H  
ATOM   1546  HB3 LYS A  96      39.052 -11.612   7.487  1.00  4.44           H  
ATOM   1547  HG2 LYS A  96      40.798 -10.734   8.976  1.00  2.90           H  
ATOM   1548  HG3 LYS A  96      42.029 -11.141   7.757  1.00  2.90           H  
ATOM   1549  HD2 LYS A  96      41.597 -13.524   8.036  1.00  6.60           H  
ATOM   1550  HD3 LYS A  96      40.216 -13.191   9.108  1.00  6.60           H  
ATOM   1551  HE2 LYS A  96      41.786 -11.797  10.548  1.00  7.32           H  
ATOM   1552  HE3 LYS A  96      43.133 -12.391   9.548  1.00  7.32           H  
ATOM   1553  HZ1 LYS A  96      41.337 -14.021  11.140  1.00 11.02           H  
ATOM   1554  HZ2 LYS A  96      42.594 -14.564  10.221  1.00 11.02           H  
ATOM   1555  HZ3 LYS A  96      42.885 -13.605  11.531  1.00 11.02           H  
ATOM   1556  N   ARG A  97      38.676  -8.838   4.683  1.00 10.61           N  
ATOM   1557  CA  ARG A  97      38.231  -8.732   3.309  1.00 14.28           C  
ATOM   1558  C   ARG A  97      39.445  -8.398   2.454  1.00 15.50           C  
ATOM   1559  O   ARG A  97      40.393  -7.765   2.929  1.00 16.17           O  
ATOM   1560  CB  ARG A  97      37.199  -7.638   3.186  1.00 16.11           C  
ATOM   1561  CG  ARG A  97      36.612  -7.535   1.787  1.00 16.31           C  
ATOM   1562  CD  ARG A  97      35.465  -6.569   1.954  1.00 19.86           C  
ATOM   1563  NE  ARG A  97      34.582  -6.464   0.809  1.00 21.51           N  
ATOM   1564  CZ  ARG A  97      34.542  -5.355   0.079  1.00 24.17           C  
ATOM   1565  NH1 ARG A  97      35.330  -4.309   0.321  1.00 24.90           N  
ATOM   1566  NH2 ARG A  97      33.709  -5.299  -0.948  1.00 29.68           N1+
ATOM   1567  H   ARG A  97      38.454  -8.100   5.336  1.00 10.61           H  
ATOM   1568  HA  ARG A  97      37.779  -9.668   2.981  1.00 14.28           H  
ATOM   1569  HB2 ARG A  97      37.669  -6.687   3.438  1.00 16.11           H  
ATOM   1570  HB3 ARG A  97      36.391  -7.842   3.889  1.00 16.11           H  
ATOM   1571  HG2 ARG A  97      36.256  -8.505   1.441  1.00 16.31           H  
ATOM   1572  HG3 ARG A  97      37.348  -7.146   1.083  1.00 16.31           H  
ATOM   1573  HD2 ARG A  97      35.880  -5.581   2.153  1.00 19.86           H  
ATOM   1574  HD3 ARG A  97      34.872  -6.893   2.810  1.00 19.86           H  
ATOM   1575  HE  ARG A  97      33.990  -7.245   0.563  1.00 21.51           H  
ATOM   1576 HH11 ARG A  97      35.973  -4.331   1.100  1.00 24.90           H  
ATOM   1577 HH12 ARG A  97      35.285  -3.494  -0.274  1.00 24.90           H  
ATOM   1578 HH21 ARG A  97      33.680  -4.474  -1.531  1.00 29.68           H  
ATOM   1579 HH22 ARG A  97      33.102  -6.081  -1.150  1.00 29.68           H  
ATOM   1580  N   GLU A  98      39.453  -8.753   1.174  1.00 18.59           N  
ATOM   1581  CA  GLU A  98      40.661  -8.515   0.405  1.00 22.95           C  
ATOM   1582  C   GLU A  98      40.822  -7.056   0.016  1.00 21.27           C  
ATOM   1583  O   GLU A  98      41.913  -6.642  -0.362  1.00 20.51           O  
ATOM   1584  CB  GLU A  98      40.681  -9.422  -0.849  1.00 28.50           C  
ATOM   1585  CG  GLU A  98      39.822  -9.078  -2.081  1.00 40.75           C  
ATOM   1586  CD  GLU A  98      38.420  -9.688  -2.178  1.00 46.25           C  
ATOM   1587  OE1 GLU A  98      38.294 -10.789  -2.746  1.00 49.13           O  
ATOM   1588  OE2 GLU A  98      37.466  -9.049  -1.704  1.00 50.68           O1-
ATOM   1589  H   GLU A  98      38.641  -9.178   0.748  1.00 18.59           H  
ATOM   1590  HA  GLU A  98      41.508  -8.766   1.043  1.00 22.95           H  
ATOM   1591  HB2 GLU A  98      40.372 -10.414  -0.520  1.00 28.50           H  
ATOM   1592  HB3 GLU A  98      41.716  -9.458  -1.190  1.00 28.50           H  
ATOM   1593  HG2 GLU A  98      40.377  -9.401  -2.962  1.00 40.75           H  
ATOM   1594  HG3 GLU A  98      39.706  -7.995  -2.102  1.00 40.75           H  
ATOM   1595  N   LYS A  99      39.776  -6.240   0.156  1.00 20.03           N  
ATOM   1596  CA  LYS A  99      39.819  -4.823  -0.163  1.00 18.90           C  
ATOM   1597  C   LYS A  99      39.045  -4.131   0.940  1.00 17.08           C  
ATOM   1598  O   LYS A  99      38.111  -4.722   1.478  1.00 15.20           O  
ATOM   1599  CB  LYS A  99      39.150  -4.538  -1.513  1.00 22.89           C  
ATOM   1600  CG  LYS A  99      40.112  -4.910  -2.652  1.00 29.79           C  
ATOM   1601  CD  LYS A  99      39.517  -4.943  -4.053  1.00 33.97           C  
ATOM   1602  CE  LYS A  99      40.586  -5.483  -5.016  1.00 36.05           C  
ATOM   1603  NZ  LYS A  99      40.144  -5.384  -6.397  1.00 36.55           N1+
ATOM   1604  H   LYS A  99      38.909  -6.627   0.501  1.00 20.03           H  
ATOM   1605  HA  LYS A  99      40.849  -4.472  -0.233  1.00 18.90           H  
ATOM   1606  HB2 LYS A  99      38.902  -3.478  -1.579  1.00 22.89           H  
ATOM   1607  HB3 LYS A  99      38.239  -5.130  -1.599  1.00 22.89           H  
ATOM   1608  HG2 LYS A  99      40.512  -5.902  -2.438  1.00 29.79           H  
ATOM   1609  HG3 LYS A  99      40.924  -4.183  -2.653  1.00 29.79           H  
ATOM   1610  HD2 LYS A  99      39.225  -3.937  -4.353  1.00 33.97           H  
ATOM   1611  HD3 LYS A  99      38.644  -5.594  -4.068  1.00 33.97           H  
ATOM   1612  HE2 LYS A  99      40.783  -6.529  -4.779  1.00 36.05           H  
ATOM   1613  HE3 LYS A  99      41.502  -4.904  -4.893  1.00 36.05           H  
ATOM   1614  HZ1 LYS A  99      39.295  -5.919  -6.518  1.00 36.55           H  
ATOM   1615  HZ2 LYS A  99      39.967  -4.417  -6.625  1.00 36.55           H  
ATOM   1616  HZ3 LYS A  99      40.861  -5.749  -7.007  1.00 36.55           H  
ATOM   1617  N   ASP A 100      39.426  -2.894   1.282  1.00 13.79           N  
ATOM   1618  CA  ASP A 100      38.816  -2.110   2.360  1.00 14.66           C  
ATOM   1619  C   ASP A 100      38.871  -2.911   3.662  1.00 13.12           C  
ATOM   1620  O   ASP A 100      37.959  -2.851   4.490  1.00 12.27           O  
ATOM   1621  CB  ASP A 100      37.333  -1.758   2.062  1.00 14.70           C  
ATOM   1622  CG  ASP A 100      37.080  -1.124   0.701  1.00 19.60           C  
ATOM   1623  OD1 ASP A 100      37.900  -0.338   0.236  1.00 21.82           O  
ATOM   1624  OD2 ASP A 100      36.059  -1.427   0.093  1.00 20.28           O1-
ATOM   1625  H   ASP A 100      40.184  -2.473   0.763  1.00 13.79           H  
ATOM   1626  HA  ASP A 100      39.379  -1.181   2.445  1.00 14.66           H  
ATOM   1627  HB2 ASP A 100      36.991  -1.061   2.828  1.00 14.70           H  
ATOM   1628  HB3 ASP A 100      36.750  -2.677   2.120  1.00 14.70           H  
ATOM   1629  N   VAL A 101      39.958  -3.660   3.861  1.00 11.19           N  
ATOM   1630  CA  VAL A 101      40.057  -4.535   5.015  1.00 12.19           C  
ATOM   1631  C   VAL A 101      39.920  -3.760   6.321  1.00  9.83           C  
ATOM   1632  O   VAL A 101      40.426  -2.651   6.455  1.00  9.94           O  
ATOM   1633  CB  VAL A 101      41.410  -5.343   4.870  1.00 13.99           C  
ATOM   1634  CG1 VAL A 101      42.624  -4.467   4.705  1.00 15.24           C  
ATOM   1635  CG2 VAL A 101      41.575  -6.195   6.110  1.00 13.89           C  
ATOM   1636  H   VAL A 101      40.721  -3.617   3.200  1.00 11.19           H  
ATOM   1637  HA  VAL A 101      39.231  -5.246   5.051  1.00 12.19           H  
ATOM   1638  HB  VAL A 101      41.342  -5.943   3.963  1.00 13.99           H  
ATOM   1639 HG11 VAL A 101      42.498  -3.835   3.825  1.00 15.24           H  
ATOM   1640 HG12 VAL A 101      42.743  -3.840   5.588  1.00 15.24           H  
ATOM   1641 HG13 VAL A 101      43.508  -5.092   4.580  1.00 15.24           H  
ATOM   1642 HG21 VAL A 101      41.638  -5.551   6.987  1.00 13.89           H  
ATOM   1643 HG22 VAL A 101      40.719  -6.862   6.209  1.00 13.89           H  
ATOM   1644 HG23 VAL A 101      42.487  -6.785   6.026  1.00 13.89           H  
ATOM   1645  N   GLY A 102      39.118  -4.275   7.249  1.00  8.79           N  
ATOM   1646  CA  GLY A 102      38.879  -3.648   8.537  1.00  5.94           C  
ATOM   1647  C   GLY A 102      37.959  -2.447   8.462  1.00  4.37           C  
ATOM   1648  O   GLY A 102      37.633  -1.884   9.506  1.00  4.67           O  
ATOM   1649  H   GLY A 102      38.650  -5.147   7.048  1.00  8.79           H  
ATOM   1650  HA2 GLY A 102      39.837  -3.324   8.946  1.00  5.94           H  
ATOM   1651  HA3 GLY A 102      38.431  -4.385   9.202  1.00  5.94           H  
ATOM   1652  N   MET A 103      37.487  -2.016   7.297  1.00  4.82           N  
ATOM   1653  CA  MET A 103      36.645  -0.832   7.197  1.00  5.55           C  
ATOM   1654  C   MET A 103      35.163  -1.101   7.358  1.00  6.49           C  
ATOM   1655  O   MET A 103      34.732  -2.265   7.411  1.00  8.24           O  
ATOM   1656  CB  MET A 103      36.939  -0.166   5.864  1.00  7.95           C  
ATOM   1657  CG  MET A 103      38.346   0.399   5.891  1.00  9.26           C  
ATOM   1658  SD  MET A 103      38.843   1.101   4.299  1.00 14.55           S  
ATOM   1659  CE  MET A 103      39.549   2.552   5.016  1.00 15.57           C  
ATOM   1660  H   MET A 103      37.718  -2.524   6.455  1.00  4.82           H  
ATOM   1661  HA  MET A 103      36.891  -0.175   8.032  1.00  5.55           H  
ATOM   1662  HB2 MET A 103      36.225   0.639   5.693  1.00  7.95           H  
ATOM   1663  HB3 MET A 103      36.855  -0.901   5.063  1.00  7.95           H  
ATOM   1664  HG2 MET A 103      39.039  -0.401   6.151  1.00  9.26           H  
ATOM   1665  HG3 MET A 103      38.394   1.182   6.648  1.00  9.26           H  
ATOM   1666  HE1 MET A 103      38.782   3.095   5.569  1.00 15.57           H  
ATOM   1667  HE2 MET A 103      40.353   2.268   5.695  1.00 15.57           H  
ATOM   1668  HE3 MET A 103      39.948   3.190   4.227  1.00 15.57           H  
ATOM   1669  N   TRP A 104      34.369  -0.039   7.457  1.00  6.33           N  
ATOM   1670  CA  TRP A 104      32.970  -0.181   7.812  1.00  6.45           C  
ATOM   1671  C   TRP A 104      32.016   0.155   6.681  1.00  8.28           C  
ATOM   1672  O   TRP A 104      32.316   1.005   5.839  1.00  9.03           O  
ATOM   1673  CB  TRP A 104      32.596   0.722   8.962  1.00  5.71           C  
ATOM   1674  CG  TRP A 104      33.441   0.656  10.229  1.00  5.46           C  
ATOM   1675  CD1 TRP A 104      34.322  -0.360  10.543  1.00  4.79           C  
ATOM   1676  CD2 TRP A 104      33.420   1.632  11.180  1.00  6.01           C  
ATOM   1677  NE1 TRP A 104      34.853  -0.005  11.694  1.00  4.05           N  
ATOM   1678  CE2 TRP A 104      34.349   1.169  12.106  1.00  5.30           C  
ATOM   1679  CE3 TRP A 104      32.739   2.812  11.348  1.00  6.56           C  
ATOM   1680  CZ2 TRP A 104      34.614   1.896  13.239  1.00  5.51           C  
ATOM   1681  CZ3 TRP A 104      33.009   3.530  12.484  1.00  7.80           C  
ATOM   1682  CH2 TRP A 104      33.931   3.082  13.408  1.00  8.26           C  
ATOM   1683  H   TRP A 104      34.746   0.882   7.283  1.00  6.33           H  
ATOM   1684  HA  TRP A 104      32.870  -1.235   8.074  1.00  6.45           H  
ATOM   1685  HB2 TRP A 104      31.571   0.480   9.244  1.00  5.71           H  
ATOM   1686  HB3 TRP A 104      32.641   1.748   8.596  1.00  5.71           H  
ATOM   1687  HD1 TRP A 104      34.530  -1.251   9.970  1.00  4.79           H  
ATOM   1688  HE1 TRP A 104      35.544  -0.542  12.198  1.00  4.05           H  
ATOM   1689  HE3 TRP A 104      32.022   3.159  10.619  1.00  6.56           H  
ATOM   1690  HZ2 TRP A 104      35.330   1.553  13.971  1.00  5.51           H  
ATOM   1691  HZ3 TRP A 104      32.492   4.461  12.659  1.00  7.80           H  
ATOM   1692  HH2 TRP A 104      34.123   3.678  14.288  1.00  8.26           H  
ATOM   1693  N   ASN A 105      30.836  -0.463   6.726  1.00  9.93           N  
ATOM   1694  CA  ASN A 105      29.810  -0.301   5.725  1.00  9.59           C  
ATOM   1695  C   ASN A 105      28.405  -0.335   6.323  1.00 11.99           C  
ATOM   1696  O   ASN A 105      28.077  -1.285   7.041  1.00 10.34           O  
ATOM   1697  CB  ASN A 105      29.933  -1.420   4.697  1.00  9.62           C  
ATOM   1698  CG  ASN A 105      28.761  -1.401   3.729  1.00 11.62           C  
ATOM   1699  OD1 ASN A 105      28.380  -0.350   3.228  1.00 11.36           O  
ATOM   1700  ND2 ASN A 105      28.113  -2.506   3.426  1.00 11.64           N  
ATOM   1701  H   ASN A 105      30.650  -1.079   7.504  1.00  9.93           H  
ATOM   1702  HA  ASN A 105      29.953   0.676   5.264  1.00  9.59           H  
ATOM   1703  HB2 ASN A 105      29.953  -2.379   5.214  1.00  9.62           H  
ATOM   1704  HB3 ASN A 105      30.860  -1.289   4.138  1.00  9.62           H  
ATOM   1705 HD21 ASN A 105      27.324  -2.473   2.796  1.00 11.64           H  
ATOM   1706 HD22 ASN A 105      28.404  -3.388   3.823  1.00 11.64           H  
ATOM   1707  N   ASP A 106      27.521   0.622   6.006  1.00 12.29           N  
ATOM   1708  CA  ASP A 106      26.158   0.574   6.529  1.00 11.11           C  
ATOM   1709  C   ASP A 106      25.361  -0.349   5.630  1.00 10.63           C  
ATOM   1710  O   ASP A 106      25.520  -0.392   4.414  1.00  9.10           O  
ATOM   1711  CB  ASP A 106      25.547   1.962   6.559  1.00 11.15           C  
ATOM   1712  CG  ASP A 106      25.493   2.778   5.277  1.00 12.55           C  
ATOM   1713  OD1 ASP A 106      26.167   2.483   4.291  1.00 13.52           O  
ATOM   1714  OD2 ASP A 106      24.760   3.754   5.287  1.00 11.85           O1-
ATOM   1715  H   ASP A 106      27.799   1.382   5.402  1.00 12.29           H  
ATOM   1716  HA  ASP A 106      26.153   0.201   7.553  1.00 11.11           H  
ATOM   1717  HB2 ASP A 106      26.117   2.544   7.284  1.00 11.15           H  
ATOM   1718  HB3 ASP A 106      24.521   1.850   6.909  1.00 11.15           H  
ATOM   1719  N   GLU A 107      24.496  -1.130   6.210  1.00  8.30           N  
ATOM   1720  CA  GLU A 107      23.839  -2.181   5.503  1.00 10.24           C  
ATOM   1721  C   GLU A 107      22.426  -2.319   6.039  1.00  9.35           C  
ATOM   1722  O   GLU A 107      22.117  -1.849   7.127  1.00  8.99           O  
ATOM   1723  CB  GLU A 107      24.699  -3.427   5.718  1.00 11.69           C  
ATOM   1724  CG  GLU A 107      24.333  -4.672   4.938  1.00 18.44           C  
ATOM   1725  CD  GLU A 107      24.158  -4.433   3.441  1.00 22.00           C  
ATOM   1726  OE1 GLU A 107      23.066  -4.036   3.015  1.00 22.54           O  
ATOM   1727  OE2 GLU A 107      25.112  -4.648   2.699  1.00 26.13           O1-
ATOM   1728  H   GLU A 107      24.284  -0.988   7.187  1.00  8.30           H  
ATOM   1729  HA  GLU A 107      23.740  -1.997   4.433  1.00 10.24           H  
ATOM   1730  HB2 GLU A 107      24.649  -3.679   6.777  1.00 11.69           H  
ATOM   1731  HB3 GLU A 107      25.723  -3.166   5.454  1.00 11.69           H  
ATOM   1732  HG2 GLU A 107      23.397  -5.064   5.336  1.00 18.44           H  
ATOM   1733  HG3 GLU A 107      25.123  -5.410   5.078  1.00 18.44           H  
ATOM   1734  N   ARG A 108      21.491  -2.906   5.314  1.00 10.09           N  
ATOM   1735  CA  ARG A 108      20.158  -3.090   5.832  1.00 12.94           C  
ATOM   1736  C   ARG A 108      20.221  -4.026   7.030  1.00 11.96           C  
ATOM   1737  O   ARG A 108      20.845  -5.088   6.990  1.00 11.18           O  
ATOM   1738  CB  ARG A 108      19.288  -3.670   4.746  1.00 17.07           C  
ATOM   1739  CG  ARG A 108      17.800  -3.612   5.112  1.00 28.20           C  
ATOM   1740  CD  ARG A 108      16.876  -3.915   3.920  1.00 35.43           C  
ATOM   1741  NE  ARG A 108      17.161  -5.235   3.366  1.00 43.55           N  
ATOM   1742  CZ  ARG A 108      17.831  -5.415   2.215  1.00 45.55           C  
ATOM   1743  NH1 ARG A 108      18.276  -4.375   1.497  1.00 45.88           N  
ATOM   1744  NH2 ARG A 108      18.098  -6.664   1.811  1.00 46.60           N1+
ATOM   1745  H   ARG A 108      21.712  -3.231   4.384  1.00 10.09           H  
ATOM   1746  HA  ARG A 108      19.734  -2.138   6.151  1.00 12.94           H  
ATOM   1747  HB2 ARG A 108      19.571  -4.710   4.586  1.00 17.07           H  
ATOM   1748  HB3 ARG A 108      19.446  -3.105   3.828  1.00 17.07           H  
ATOM   1749  HG2 ARG A 108      17.571  -2.613   5.484  1.00 28.20           H  
ATOM   1750  HG3 ARG A 108      17.606  -4.345   5.896  1.00 28.20           H  
ATOM   1751  HD2 ARG A 108      17.033  -3.162   3.147  1.00 35.43           H  
ATOM   1752  HD3 ARG A 108      15.839  -3.883   4.253  1.00 35.43           H  
ATOM   1753  HE  ARG A 108      16.839  -6.050   3.870  1.00 43.55           H  
ATOM   1754 HH11 ARG A 108      18.077  -3.431   1.798  1.00 45.88           H  
ATOM   1755 HH12 ARG A 108      18.810  -4.534   0.655  1.00 45.88           H  
ATOM   1756 HH21 ARG A 108      18.633  -6.819   0.969  1.00 46.60           H  
ATOM   1757 HH22 ARG A 108      17.765  -7.451   2.350  1.00 46.60           H  
ATOM   1758  N   CYS A 109      19.545  -3.635   8.094  1.00 12.21           N  
ATOM   1759  CA  CYS A 109      19.563  -4.357   9.352  1.00 11.14           C  
ATOM   1760  C   CYS A 109      19.057  -5.791   9.342  1.00 12.78           C  
ATOM   1761  O   CYS A 109      19.370  -6.595  10.249  1.00 11.43           O  
ATOM   1762  CB  CYS A 109      18.774  -3.533  10.349  1.00  9.38           C  
ATOM   1763  SG  CYS A 109      19.508  -1.893  10.571  1.00 10.33           S  
ATOM   1764  H   CYS A 109      18.990  -2.794   8.029  1.00 12.21           H  
ATOM   1765  HA  CYS A 109      20.614  -4.477   9.615  1.00 11.14           H  
ATOM   1766  HB2 CYS A 109      18.764  -4.050  11.309  1.00  9.38           H  
ATOM   1767  HB3 CYS A 109      17.752  -3.419   9.987  1.00  9.38           H  
ATOM   1768  N   SER A 110      18.272  -6.145   8.320  1.00 12.79           N  
ATOM   1769  CA  SER A 110      17.743  -7.487   8.211  1.00 14.02           C  
ATOM   1770  C   SER A 110      18.709  -8.484   7.585  1.00 12.55           C  
ATOM   1771  O   SER A 110      18.373  -9.660   7.457  1.00 14.37           O  
ATOM   1772  CB  SER A 110      16.450  -7.419   7.409  1.00 17.82           C  
ATOM   1773  OG  SER A 110      16.617  -6.548   6.290  1.00 21.73           O  
ATOM   1774  H   SER A 110      18.044  -5.463   7.610  1.00 12.79           H  
ATOM   1775  HA  SER A 110      17.566  -7.858   9.220  1.00 14.02           H  
ATOM   1776  HB2 SER A 110      15.650  -7.041   8.045  1.00 17.82           H  
ATOM   1777  HB3 SER A 110      16.192  -8.417   7.055  1.00 17.82           H  
ATOM   1778  HG  SER A 110      15.785  -6.529   5.811  1.00 21.73           H  
ATOM   1779  N   LYS A 111      19.899  -8.073   7.167  1.00 11.77           N  
ATOM   1780  CA  LYS A 111      20.879  -9.005   6.648  1.00 11.14           C  
ATOM   1781  C   LYS A 111      21.395  -9.841   7.811  1.00 10.51           C  
ATOM   1782  O   LYS A 111      21.339  -9.441   8.979  1.00 10.66           O  
ATOM   1783  CB  LYS A 111      22.043  -8.259   6.021  1.00 13.35           C  
ATOM   1784  CG  LYS A 111      21.647  -7.229   4.974  1.00 19.05           C  
ATOM   1785  CD  LYS A 111      21.149  -7.837   3.682  1.00 23.50           C  
ATOM   1786  CE  LYS A 111      22.341  -8.344   2.880  1.00 27.17           C  
ATOM   1787  NZ  LYS A 111      23.182  -7.239   2.450  1.00 30.34           N1+
ATOM   1788  H   LYS A 111      20.127  -7.090   7.211  1.00 11.77           H  
ATOM   1789  HA  LYS A 111      20.417  -9.633   5.887  1.00 11.14           H  
ATOM   1790  HB2 LYS A 111      22.699  -8.990   5.548  1.00 13.35           H  
ATOM   1791  HB3 LYS A 111      22.585  -7.745   6.815  1.00 13.35           H  
ATOM   1792  HG2 LYS A 111      22.518  -6.612   4.752  1.00 19.05           H  
ATOM   1793  HG3 LYS A 111      20.855  -6.604   5.388  1.00 19.05           H  
ATOM   1794  HD2 LYS A 111      20.615  -7.082   3.105  1.00 23.50           H  
ATOM   1795  HD3 LYS A 111      20.478  -8.667   3.904  1.00 23.50           H  
ATOM   1796  HE2 LYS A 111      21.980  -8.881   2.003  1.00 27.17           H  
ATOM   1797  HE3 LYS A 111      22.929  -9.019   3.503  1.00 27.17           H  
ATOM   1798  HZ1 LYS A 111      22.641  -6.610   1.873  1.00 30.34           H  
ATOM   1799  HZ2 LYS A 111      23.525  -6.742   3.260  1.00 30.34           H  
ATOM   1800  HZ3 LYS A 111      23.963  -7.596   1.919  1.00 30.34           H  
ATOM   1801  N   LYS A 112      21.902 -11.029   7.532  1.00  9.69           N  
ATOM   1802  CA  LYS A 112      22.420 -11.895   8.580  1.00 10.96           C  
ATOM   1803  C   LYS A 112      23.934 -11.919   8.578  1.00  9.63           C  
ATOM   1804  O   LYS A 112      24.548 -12.319   7.580  1.00  9.50           O  
ATOM   1805  CB  LYS A 112      21.917 -13.302   8.398  1.00 10.33           C  
ATOM   1806  CG  LYS A 112      20.440 -13.377   8.708  1.00 17.45           C  
ATOM   1807  CD  LYS A 112      19.956 -14.773   8.360  1.00 25.09           C  
ATOM   1808  CE  LYS A 112      18.446 -14.765   8.191  1.00 31.06           C  
ATOM   1809  NZ  LYS A 112      17.780 -14.366   9.420  1.00 37.61           N1+
ATOM   1810  H   LYS A 112      21.931 -11.342   6.572  1.00  9.69           H  
ATOM   1811  HA  LYS A 112      22.071 -11.496   9.532  1.00 10.96           H  
ATOM   1812  HB2 LYS A 112      22.459 -13.968   9.069  1.00 10.33           H  
ATOM   1813  HB3 LYS A 112      22.083 -13.612   7.366  1.00 10.33           H  
ATOM   1814  HG2 LYS A 112      19.899 -12.640   8.114  1.00 17.45           H  
ATOM   1815  HG3 LYS A 112      20.274 -13.182   9.767  1.00 17.45           H  
ATOM   1816  HD2 LYS A 112      20.227 -15.460   9.161  1.00 25.09           H  
ATOM   1817  HD3 LYS A 112      20.423 -15.097   7.430  1.00 25.09           H  
ATOM   1818  HE2 LYS A 112      18.114 -15.767   7.917  1.00 31.06           H  
ATOM   1819  HE3 LYS A 112      18.180 -14.065   7.400  1.00 31.06           H  
ATOM   1820  HZ1 LYS A 112      18.021 -15.011  10.158  1.00 37.61           H  
ATOM   1821  HZ2 LYS A 112      18.075 -13.435   9.676  1.00 37.61           H  
ATOM   1822  HZ3 LYS A 112      16.780 -14.375   9.278  1.00 37.61           H  
ATOM   1823  N   LYS A 113      24.547 -11.491   9.683  1.00  8.56           N  
ATOM   1824  CA  LYS A 113      26.009 -11.419   9.824  1.00  7.29           C  
ATOM   1825  C   LYS A 113      26.388 -11.964  11.199  1.00  8.20           C  
ATOM   1826  O   LYS A 113      25.501 -12.236  12.021  1.00  5.52           O  
ATOM   1827  CB  LYS A 113      26.479  -9.963   9.689  1.00  8.31           C  
ATOM   1828  CG  LYS A 113      26.052  -9.373   8.347  1.00  6.14           C  
ATOM   1829  CD  LYS A 113      26.509  -7.958   8.118  1.00  9.16           C  
ATOM   1830  CE  LYS A 113      25.906  -7.468   6.805  1.00  9.15           C  
ATOM   1831  NZ  LYS A 113      26.516  -8.141   5.676  1.00  9.68           N1+
ATOM   1832  H   LYS A 113      23.977 -11.200  10.464  1.00  8.56           H  
ATOM   1833  HA  LYS A 113      26.488 -12.011   9.044  1.00  7.29           H  
ATOM   1834  HB2 LYS A 113      27.566  -9.931   9.763  1.00  8.31           H  
ATOM   1835  HB3 LYS A 113      26.042  -9.371  10.493  1.00  8.31           H  
ATOM   1836  HG2 LYS A 113      24.964  -9.393   8.296  1.00  6.14           H  
ATOM   1837  HG3 LYS A 113      26.464  -9.997   7.554  1.00  6.14           H  
ATOM   1838  HD2 LYS A 113      27.597  -7.927   8.058  1.00  9.16           H  
ATOM   1839  HD3 LYS A 113      26.172  -7.324   8.938  1.00  9.16           H  
ATOM   1840  HE2 LYS A 113      26.072  -6.394   6.713  1.00  9.15           H  
ATOM   1841  HE3 LYS A 113      24.835  -7.670   6.806  1.00  9.15           H  
ATOM   1842  HZ1 LYS A 113      27.509  -7.956   5.671  1.00  9.68           H  
ATOM   1843  HZ2 LYS A 113      26.359  -9.136   5.753  1.00  9.68           H  
ATOM   1844  HZ3 LYS A 113      26.105  -7.800   4.819  1.00  9.68           H  
ATOM   1845  N   LEU A 114      27.669 -12.178  11.507  1.00  6.45           N  
ATOM   1846  CA  LEU A 114      27.993 -12.719  12.816  1.00  8.56           C  
ATOM   1847  C   LEU A 114      27.963 -11.617  13.866  1.00  7.69           C  
ATOM   1848  O   LEU A 114      28.235 -10.453  13.566  1.00  7.86           O  
ATOM   1849  CB  LEU A 114      29.376 -13.386  12.789  1.00  6.59           C  
ATOM   1850  CG  LEU A 114      29.538 -14.523  11.807  1.00  6.62           C  
ATOM   1851  CD1 LEU A 114      30.933 -15.078  11.919  1.00 10.04           C  
ATOM   1852  CD2 LEU A 114      28.524 -15.600  12.085  1.00  5.93           C  
ATOM   1853  H   LEU A 114      28.400 -11.968  10.842  1.00  6.45           H  
ATOM   1854  HA  LEU A 114      27.246 -13.470  13.074  1.00  8.56           H  
ATOM   1855  HB2 LEU A 114      29.580 -13.775  13.787  1.00  6.59           H  
ATOM   1856  HB3 LEU A 114      30.112 -12.622  12.540  1.00  6.59           H  
ATOM   1857  HG  LEU A 114      29.375 -14.154  10.795  1.00  6.62           H  
ATOM   1858 HD11 LEU A 114      31.655 -14.292  11.697  1.00 10.04           H  
ATOM   1859 HD12 LEU A 114      31.097 -15.448  12.931  1.00 10.04           H  
ATOM   1860 HD13 LEU A 114      31.056 -15.895  11.208  1.00 10.04           H  
ATOM   1861 HD21 LEU A 114      28.669 -15.984  13.094  1.00  5.93           H  
ATOM   1862 HD22 LEU A 114      27.520 -15.185  11.995  1.00  5.93           H  
ATOM   1863 HD23 LEU A 114      28.648 -16.410  11.366  1.00  5.93           H  
ATOM   1864  N   ALA A 115      27.588 -11.980  15.093  1.00  7.84           N  
ATOM   1865  CA  ALA A 115      27.522 -11.051  16.212  1.00  8.94           C  
ATOM   1866  C   ALA A 115      28.937 -10.885  16.766  1.00  8.30           C  
ATOM   1867  O   ALA A 115      29.610 -11.896  16.985  1.00  8.51           O  
ATOM   1868  CB  ALA A 115      26.626 -11.625  17.296  1.00  7.18           C  
ATOM   1869  H   ALA A 115      27.337 -12.945  15.254  1.00  7.84           H  
ATOM   1870  HA  ALA A 115      27.120 -10.091  15.886  1.00  8.94           H  
ATOM   1871  HB1 ALA A 115      25.620 -11.765  16.900  1.00  7.18           H  
ATOM   1872  HB2 ALA A 115      27.024 -12.585  17.626  1.00  7.18           H  
ATOM   1873  HB3 ALA A 115      26.591 -10.937  18.141  1.00  7.18           H  
ATOM   1874  N   LEU A 116      29.450  -9.672  16.957  1.00  6.54           N  
ATOM   1875  CA  LEU A 116      30.775  -9.480  17.510  1.00  6.54           C  
ATOM   1876  C   LEU A 116      30.474  -8.704  18.776  1.00  6.30           C  
ATOM   1877  O   LEU A 116      30.051  -7.546  18.720  1.00  4.42           O  
ATOM   1878  CB  LEU A 116      31.640  -8.677  16.521  1.00  6.62           C  
ATOM   1879  CG  LEU A 116      33.002  -8.136  16.965  1.00  7.51           C  
ATOM   1880  CD1 LEU A 116      33.839  -9.269  17.525  1.00  2.50           C  
ATOM   1881  CD2 LEU A 116      33.679  -7.425  15.801  1.00  3.36           C  
ATOM   1882  H   LEU A 116      28.900  -8.862  16.709  1.00  6.54           H  
ATOM   1883  HA  LEU A 116      31.334 -10.396  17.702  1.00  6.54           H  
ATOM   1884  HB2 LEU A 116      31.046  -7.818  16.208  1.00  6.62           H  
ATOM   1885  HB3 LEU A 116      31.822  -9.325  15.664  1.00  6.62           H  
ATOM   1886  HG  LEU A 116      32.877  -7.400  17.760  1.00  7.51           H  
ATOM   1887 HD11 LEU A 116      33.326  -9.712  18.379  1.00  2.50           H  
ATOM   1888 HD12 LEU A 116      33.985 -10.027  16.756  1.00  2.50           H  
ATOM   1889 HD13 LEU A 116      34.807  -8.882  17.843  1.00  2.50           H  
ATOM   1890 HD21 LEU A 116      33.823  -8.128  14.980  1.00  3.36           H  
ATOM   1891 HD22 LEU A 116      33.052  -6.599  15.466  1.00  3.36           H  
ATOM   1892 HD23 LEU A 116      34.646  -7.040  16.124  1.00  3.36           H  
ATOM   1893  N   CYS A 117      30.670  -9.391  19.901  1.00  5.19           N  
ATOM   1894  CA  CYS A 117      30.331  -8.908  21.231  1.00  5.72           C  
ATOM   1895  C   CYS A 117      31.555  -8.524  22.052  1.00  3.90           C  
ATOM   1896  O   CYS A 117      32.673  -8.953  21.764  1.00  4.94           O  
ATOM   1897  CB  CYS A 117      29.598  -9.978  22.062  1.00  3.79           C  
ATOM   1898  SG  CYS A 117      28.344 -10.986  21.232  1.00  4.68           S  
ATOM   1899  H   CYS A 117      31.082 -10.310  19.826  1.00  5.19           H  
ATOM   1900  HA  CYS A 117      29.701  -8.039  21.045  1.00  5.72           H  
ATOM   1901  HB2 CYS A 117      29.107  -9.466  22.889  1.00  3.79           H  
ATOM   1902  HB3 CYS A 117      30.354 -10.659  22.453  1.00  3.79           H  
ATOM   1903  N   TYR A 118      31.309  -7.787  23.130  1.00  5.27           N  
ATOM   1904  CA  TYR A 118      32.322  -7.507  24.145  1.00  3.89           C  
ATOM   1905  C   TYR A 118      31.709  -7.745  25.524  1.00  5.65           C  
ATOM   1906  O   TYR A 118      30.475  -7.678  25.704  1.00  6.00           O  
ATOM   1907  CB  TYR A 118      32.810  -6.047  24.063  1.00  3.75           C  
ATOM   1908  CG  TYR A 118      31.899  -4.936  24.584  1.00  4.41           C  
ATOM   1909  CD1 TYR A 118      30.838  -4.478  23.811  1.00  6.44           C  
ATOM   1910  CD2 TYR A 118      32.153  -4.349  25.817  1.00  3.33           C  
ATOM   1911  CE1 TYR A 118      30.047  -3.442  24.258  1.00  6.26           C  
ATOM   1912  CE2 TYR A 118      31.358  -3.305  26.270  1.00  6.74           C  
ATOM   1913  CZ  TYR A 118      30.308  -2.858  25.482  1.00  6.74           C  
ATOM   1914  OH  TYR A 118      29.495  -1.806  25.897  1.00  7.70           O  
ATOM   1915  H   TYR A 118      30.383  -7.403  23.252  1.00  5.27           H  
ATOM   1916  HA  TYR A 118      33.174  -8.165  23.975  1.00  3.89           H  
ATOM   1917  HB2 TYR A 118      33.007  -5.833  23.012  1.00  3.75           H  
ATOM   1918  HB3 TYR A 118      33.741  -5.989  24.626  1.00  3.75           H  
ATOM   1919  HD1 TYR A 118      30.633  -4.936  22.854  1.00  6.44           H  
ATOM   1920  HD2 TYR A 118      32.971  -4.705  26.425  1.00  3.33           H  
ATOM   1921  HE1 TYR A 118      29.224  -3.089  23.654  1.00  6.26           H  
ATOM   1922  HE2 TYR A 118      31.555  -2.845  27.227  1.00  6.74           H  
ATOM   1923  HH  TYR A 118      29.721  -1.431  26.751  1.00  7.70           H  
ATOM   1924  N   THR A 119      32.537  -7.983  26.537  1.00  3.08           N  
ATOM   1925  CA  THR A 119      32.088  -8.074  27.906  1.00  2.00           C  
ATOM   1926  C   THR A 119      32.908  -6.977  28.560  1.00  2.00           C  
ATOM   1927  O   THR A 119      34.143  -6.981  28.485  1.00  2.85           O  
ATOM   1928  CB  THR A 119      32.436  -9.437  28.498  1.00  4.41           C  
ATOM   1929  OG1 THR A 119      31.726 -10.389  27.721  1.00  4.23           O  
ATOM   1930  CG2 THR A 119      32.112  -9.544  29.968  1.00  3.04           C  
ATOM   1931  H   THR A 119      33.520  -8.105  26.340  1.00  3.08           H  
ATOM   1932  HA  THR A 119      31.011  -7.967  28.036  1.00  2.00           H  
ATOM   1933  HB  THR A 119      33.511  -9.610  28.454  1.00  4.41           H  
ATOM   1934 HG21 THR A 119      32.673  -8.790  30.520  1.00  3.04           H  
ATOM   1935 HG22 THR A 119      31.044  -9.383  30.117  1.00  3.04           H  
ATOM   1936 HG23 THR A 119      32.384 -10.536  30.329  1.00  3.04           H  
ATOM   1937  HG1 THR A 119      32.026 -10.304  26.813  1.00  4.23           H  
ATOM   1938  N   ALA A 120      32.256  -5.987  29.148  1.00  3.37           N  
ATOM   1939  CA  ALA A 120      32.956  -4.889  29.796  1.00  5.91           C  
ATOM   1940  C   ALA A 120      33.743  -5.271  31.052  1.00  6.19           C  
ATOM   1941  OXT ALA A 120      34.842  -4.714  31.295  1.00  6.19           O1-
ATOM   1942  O   ALA A 120      33.306  -6.117  31.818  1.00  8.08           O  
ATOM   1943  CB  ALA A 120      31.960  -3.810  30.177  1.00  2.38           C  
ATOM   1944  H   ALA A 120      31.246  -5.994  29.147  1.00  3.37           H  
ATOM   1945  HA  ALA A 120      33.685  -4.546  29.062  1.00  5.91           H  
ATOM   1946  HB1 ALA A 120      31.416  -3.487  29.289  1.00  2.38           H  
ATOM   1947  HB2 ALA A 120      31.258  -4.206  30.910  1.00  2.38           H  
ATOM   1948  HB3 ALA A 120      32.492  -2.960  30.606  1.00  2.38           H  
TER    1949      ALA A 120 
HETATM 1950 CA    CA A 163      26.606   0.992   2.542  1.00 15.66          CA2+
HETATM 1951 CA    CA A 164      48.774  -2.620  17.267  1.00 26.78          CA2+
HETATM 1952 CA    CA A 165      24.357  -8.780  29.674  1.00 17.10          CA2+
HETATM 1953 CL    CL A 180      38.882  -7.308  30.095  1.00 16.79          CL1-
HETATM 1954 CL    CL A 181      39.157  -2.110  39.678  1.00 18.88          CL1-
CONECT  273 1898
CONECT 1439 1763
CONECT 1763 1439
CONECT 1898  273
END
