# Supplementary material for: Computational and Experimental Prediction of Human C-Type Lectin Receptor Druggability
Source: Front Immunol. 2014 Jul 10;5:323. doi: 10.3389/fimmu.2014.00323 (PMC4090677; doi:10.3389/fimmu.2014.00323)
Supplement: Supplementary file 2 [file Data_Sheet2.ZIP › Pockets/L-Selectin/3cfw_pocket_1_i.pdb]

HEADER	Output of DoGSiteScorer by A. Volkamer
HEADER	Pocket 1 with 36 binding site atoms written.
HEADER	References: 
HEADER	A. Volkamer et al. Analyzing the topology of active sites: on the prediction of pockets and subpockets. J. Chem. Inf. Model. 2010,50(11), 2041-52
HEADER	A. Volkamer et al. Combining global and local measures for structure-based druggability predictions. J. Chem. Inf. Model. 2012,52,360-372
HEADER	Geometric pocket center at  22.38  -3.05   0.15 with max radius 6.72
ATOM   1372  CA  LYS A   84     22.120   2.541  -0.064  0.00  0.00           C
ATOM   1373  C   LYS A   84     20.610   2.267  -0.191  0.00  0.00           C
ATOM   1374  O   LYS A   84     19.994   1.547   0.612  0.00  0.00           O
ATOM   1375  CB  LYS A   84     22.926   1.301  -0.464  0.00  0.00           C
ATOM   1376  CG  LYS A   84     23.025   1.087  -1.964  0.00  0.00           C
ATOM   1377  CD  LYS A   84     24.062   0.021  -2.286  0.00  0.00           C
ATOM   1378  CE  LYS A   84     24.022  -0.439  -3.737  0.00  0.00           C
ATOM   1379  NZ  LYS A   84     25.143  -1.397  -3.932  0.00  0.00           N
ATOM   1397  CB  LYS A   85     18.213   1.283  -1.870  0.00  0.00           C
ATOM   1398  CG  LYS A   85     19.027   0.669  -3.040  0.00  0.00           C
ATOM   1430  CA  LYS A   87     17.674   0.848   3.322  0.00  0.00           C
ATOM   1431  C   LYS A   87     18.701   0.442   4.384  0.00  0.00           C
ATOM   1432  O   LYS A   87     18.509  -0.563   5.069  0.00  0.00           O
ATOM   1433  CB  LYS A   87     17.547  -0.321   2.339  0.00  0.00           C
ATOM   1434  CG  LYS A   87     16.298  -0.305   1.488  0.00  0.00           C
ATOM   1435  CD  LYS A   87     16.366  -1.439   0.484  0.00  0.00           C
ATOM   1436  CE  LYS A   87     15.078  -1.561  -0.339  0.00  0.00           C
ATOM   1437  NZ  LYS A   87     15.323  -2.488  -1.479  0.00  0.00           N
ATOM   1451  N   GLU A   88     19.772   1.206   4.547  0.00  0.00           N
ATOM   1456  CG  GLU A   88     22.042   0.146   3.286  0.00  0.00           C
ATOM   1457  CD  GLU A   88     23.385  -0.037   2.645  0.00  0.00           C
ATOM   1458  OE1 GLU A   88     24.206   0.927   2.716  0.00  0.00           O
ATOM   1459  OE2 GLU A   88     23.615  -1.139   2.083  0.00  0.00           O
ATOM   1742  ND2 ASN A  105     28.139  -2.510   3.574  0.00  0.00           N
ATOM   1752  O   ASP A  106     25.900  -0.629   4.593  0.00  0.00           O
ATOM   1765  CB  ASP A  107     24.851  -3.567   5.437  0.00  0.00           C
ATOM   1766  CG  ASP A  107     24.468  -4.485   4.264  0.00  0.00           C
ATOM   1767  OD1 ASP A  107     23.510  -4.114   3.537  0.00  0.00           O
ATOM   1768  OD2 ASP A  107     25.107  -5.568   4.087  0.00  0.00           O
ATOM   1773  N   ALA A  108     21.739  -3.189   5.254  0.00  0.00           N
ATOM   1774  CA  ALA A  108     20.365  -3.485   5.700  0.00  0.00           C
ATOM   1777  CB  ALA A  108     19.632  -4.233   4.607  0.00  0.00           C
ATOM   1801  CE1 HIS A  110     17.021  -6.305   4.087  0.00  0.00           C
ATOM   1817  CE  LYS A  111     21.426  -6.513   2.405  0.00  0.00           C
ATOM   1818  NZ  LYS A  111     22.432  -5.912   1.440  0.00  0.00           N
ATOM   2115 CA    CA A  121     26.580   0.848   2.565  0.00  0.00           A
