# Supplementary material for: Computational and Experimental Prediction of Human C-Type Lectin Receptor Druggability
Source: Front Immunol. 2014 Jul 10;5:323. doi: 10.3389/fimmu.2014.00323 (PMC4090677; doi:10.3389/fimmu.2014.00323)
Supplement: Supplementary file 2 [file Data_Sheet2.ZIP › Pockets/L-Selectin/3cfw_pocket_2_ii.pdb]

HEADER	Output of DoGSiteScorer by A. Volkamer
HEADER	Pocket 3 with 38 binding site atoms written.
HEADER	References: 
HEADER	A. Volkamer et al. Analyzing the topology of active sites: on the prediction of pockets and subpockets. J. Chem. Inf. Model. 2010,50(11), 2041-52
HEADER	A. Volkamer et al. Combining global and local measures for structure-based druggability predictions. J. Chem. Inf. Model. 2012,52,360-372
HEADER	Geometric pocket center at  22.01   6.04   7.66 with max radius 6.85
ATOM    944  CA  LYS A   55     22.638   6.680  13.822  0.00  0.00           C
ATOM    946  O   LYS A   55     20.277   6.818  14.241  0.00  0.00           O
ATOM    947  CB  LYS A   55     22.510   7.086  12.344  0.00  0.00           C
ATOM    948  CG  LYS A   55     22.882   8.544  12.120  0.00  0.00           C
ATOM    949  CD  LYS A   55     22.838   8.945  10.659  0.00  0.00           C
ATOM    950  CE  LYS A   55     23.493  10.313  10.451  0.00  0.00           C
ATOM    951  NZ  LYS A   55     23.316  10.866   9.062  0.00  0.00           N
ATOM   1026  CE2 TRP A   60     25.979   6.405  10.669  0.00  0.00           C
ATOM   1028  CZ2 TRP A   60     25.249   5.539   9.834  0.00  0.00           C
ATOM   1029  CZ3 TRP A   60     25.011   4.057  11.756  0.00  0.00           C
ATOM   1030  CH2 TRP A   60     24.777   4.375  10.393  0.00  0.00           C
ATOM   1330  CA  PRO A   81     28.071   5.217   5.026  0.00  0.00           C
ATOM   1331  C   PRO A   81     27.255   5.872   3.909  0.00  0.00           C
ATOM   1332  O   PRO A   81     27.120   7.098   3.849  0.00  0.00           O
ATOM   1333  CB  PRO A   81     27.429   5.381   6.416  0.00  0.00           C
ATOM   1334  CG  PRO A   81     27.881   6.763   6.828  0.00  0.00           C
ATOM   1343  N   ASN A   82     26.691   5.065   3.032  0.00  0.00           N
ATOM   1344  CA  ASN A   82     25.949   5.624   1.927  0.00  0.00           C
ATOM   1345  C   ASN A   82     24.443   5.378   2.018  0.00  0.00           C
ATOM   1357  N   ASN A   83     23.979   4.702   3.069  0.00  0.00           N
ATOM   1358  CA  ASN A   83     22.558   4.409   3.220  0.00  0.00           C
ATOM   1361  CB  ASN A   83     21.803   5.619   3.784  0.00  0.00           C
ATOM   1362  CG  ASN A   83     20.345   5.299   4.037  0.00  0.00           C
ATOM   1363  OD1 ASN A   83     19.991   4.121   4.153  0.00  0.00           O
ATOM   1364  ND2 ASN A   83     19.487   6.328   4.111  0.00  0.00           N
ATOM   1453  C   GLU A   88     21.001   1.585   6.778  0.00  0.00           C
ATOM   1454  O   GLU A   88     21.523   2.703   6.750  0.00  0.00           O
ATOM   1455  CB  GLU A   88     22.154   0.723   4.714  0.00  0.00           C
ATOM   1466  N   ASP A   89     20.608   0.993   7.916  0.00  0.00           N
ATOM   1467  CA  ASP A   89     20.787   1.653   9.214  0.00  0.00           C
ATOM   1468  C   ASP A   89     21.831   0.997  10.124  0.00  0.00           C
ATOM   1469  O   ASP A   89     22.230   1.603  11.109  0.00  0.00           O
ATOM   1470  CB  ASP A   89     19.483   1.669   9.975  0.00  0.00           C
ATOM   1471  CG  ASP A   89     18.412   2.438   9.252  0.00  0.00           C
ATOM   1472  OD1 ASP A   89     18.750   3.496   8.670  0.00  0.00           O
ATOM   1753  CB  ASP A  106     25.669   1.810   6.720  0.00  0.00           C
ATOM   1754  CG  ASP A  106     25.653   2.492   5.379  0.00  0.00           C
ATOM   1756  OD2 ASP A  106     24.775   3.374   5.211  0.00  0.00           O
