# Supplementary material for: Computational and Experimental Prediction of Human C-Type Lectin Receptor Druggability
Source: Front Immunol. 2014 Jul 10;5:323. doi: 10.3389/fimmu.2014.00323 (PMC4090677; doi:10.3389/fimmu.2014.00323)
Supplement: Supplementary file 2 [file Data_Sheet2.ZIP › Pockets/L-Selectin/3cfw_receptor.pdb]

HEADER    CELL ADHESION                                               
REMARK  99                                                                      
REMARK  99 MOE v2013.08 (Chemical Computing Group Inc.) Wed Apr 09 17:59:43 2014
HELIX    1   1 TRP A   12  ASN A   22  1               Generated by MOE   11
HELIX    2   2 LYS A   32  THR A   41  1               Generated by MOE   10
HELIX    3   3 LYS A   84  ASN A   86  5               Generated by MOE    3
SHEET    1       THR A   2  MET A  10                  Generated by MOE
SHEET    2       ASP A  25  LEU A  26                  Generated by MOE
SHEET    3       TYR A  49  TRP A  50                  Generated by MOE
SHEET    4       ILE A  51  ILE A  51                  Generated by MOE
SHEET    5       ILE A  53  ILE A  56                  Generated by MOE
SHEET    6       ILE A  59  TRP A  62                  Generated by MOE
SHEET    7       CYS A  90  ILE A  93                  Generated by MOE
SHEET    8       TRP A 104  TRP A 104                  Generated by MOE
SHEET    9       ASN A 105  ASP A 107                  Generated by MOE
SHEET   10       LYS A 113  LYS A 113                  Generated by MOE
SHEET   11       ALA A 114  ALA A 115                  Generated by MOE
SHEET   12       LEU A 116  THR A 119                  Generated by MOE
SSBOND   1 CYS A   19    CYS A  117			     1555   1555  2.07
SSBOND   2 CYS A   90    CYS A  109			     1555   1555  2.04
LINK         ND2 ASN A  22                 C1  NAG A 162     1555   1555  1.46
LINK         ND2 ASN A  66                 C1  NAG A 157     1555   1555  1.45
LINK         O4  NAG A 157                 C1  NAG A 158     1555   1555  1.37
LINK         O4  NAG A 158                 C1  MAN A 159     1555   1555  1.39
LINK         O3  MAN A 159                 C1  MAN A 161     1555   1555  1.41
LINK         O6  MAN A 159                 C1  BMA A 160     1555   1555  1.41
ATOM      1  N   TRP A   1      38.082  -4.359  27.719  1.00 23.04           N1+
ATOM      2  CA  TRP A   1      36.966  -5.333  27.481  1.00 23.76           C  
ATOM      3  C   TRP A   1      37.486  -6.539  26.720  1.00 22.84           C  
ATOM      4  O   TRP A   1      38.597  -6.498  26.173  1.00 23.38           O  
ATOM      5  CB  TRP A   1      35.842  -4.679  26.649  1.00 22.62           C  
ATOM      6  CG  TRP A   1      36.318  -3.743  25.537  1.00 21.64           C  
ATOM      7  CD1 TRP A   1      37.351  -3.952  24.665  1.00 19.07           C  
ATOM      8  CD2 TRP A   1      35.716  -2.494  25.152  1.00 20.17           C  
ATOM      9  NE1 TRP A   1      37.426  -2.912  23.757  1.00 21.64           N  
ATOM     10  CE2 TRP A   1      36.436  -2.004  24.040  1.00 22.21           C  
ATOM     11  CE3 TRP A   1      34.637  -1.744  25.642  1.00 21.27           C  
ATOM     12  CZ2 TRP A   1      36.111  -0.781  23.403  1.00 21.66           C  
ATOM     13  CZ3 TRP A   1      34.314  -0.532  25.010  1.00 19.53           C  
ATOM     14  CH2 TRP A   1      35.053  -0.069  23.902  1.00 18.01           C  
ATOM     15  H1  TRP A   1      38.807  -4.804  28.264  1.00 23.04           H  
ATOM     16  H2  TRP A   1      37.728  -3.557  28.221  1.00 23.04           H  
ATOM     17  H3  TRP A   1      38.463  -4.060  26.833  1.00 23.04           H  
ATOM     18  HA  TRP A   1      36.572  -5.638  28.450  1.00 23.76           H  
ATOM     19  HB2 TRP A   1      35.210  -4.105  27.327  1.00 22.62           H  
ATOM     20  HB3 TRP A   1      35.254  -5.475  26.191  1.00 22.62           H  
ATOM     21  HD1 TRP A   1      38.013  -4.805  24.683  1.00 19.07           H  
ATOM     22  HE1 TRP A   1      38.098  -2.834  23.008  1.00 21.64           H  
ATOM     23  HE3 TRP A   1      34.065  -2.092  26.490  1.00 21.27           H  
ATOM     24  HZ2 TRP A   1      36.676  -0.424  22.555  1.00 21.66           H  
ATOM     25  HZ3 TRP A   1      33.485   0.055  25.378  1.00 19.53           H  
ATOM     26  HH2 TRP A   1      34.780   0.867  23.437  1.00 18.01           H  
ATOM     27  N   THR A   2      36.705  -7.619  26.696  1.00 22.09           N  
ATOM     28  CA  THR A   2      37.119  -8.793  25.918  1.00 21.75           C  
ATOM     29  C   THR A   2      36.127  -8.920  24.736  1.00 21.64           C  
ATOM     30  O   THR A   2      34.981  -8.424  24.803  1.00 21.64           O  
ATOM     31  CB  THR A   2      37.139 -10.100  26.771  1.00 21.91           C  
ATOM     32  OG1 THR A   2      35.933 -10.215  27.539  1.00 21.80           O  
ATOM     33  CG2 THR A   2      38.322 -10.090  27.724  1.00 22.66           C  
ATOM     34  H   THR A   2      35.836  -7.630  27.210  1.00 22.09           H  
ATOM     35  HA  THR A   2      38.141  -8.659  25.566  1.00 21.75           H  
ATOM     36  HB  THR A   2      37.222 -10.946  26.090  1.00 21.91           H  
ATOM     37 HG21 THR A   2      39.247 -10.004  27.154  1.00 22.66           H  
ATOM     38 HG22 THR A   2      38.234  -9.242  28.404  1.00 22.66           H  
ATOM     39 HG23 THR A   2      38.334 -11.016  28.299  1.00 22.66           H  
ATOM     40  HG1 THR A   2      35.197 -10.220  26.923  1.00 21.80           H  
ATOM     41  N   TYR A   3      36.567  -9.553  23.657  1.00 19.88           N  
ATOM     42  CA  TYR A   3      35.717  -9.718  22.485  1.00 20.16           C  
ATOM     43  C   TYR A   3      35.127 -11.121  22.334  1.00 20.54           C  
ATOM     44  O   TYR A   3      35.788 -12.126  22.637  1.00 19.34           O  
ATOM     45  CB  TYR A   3      36.515  -9.352  21.240  1.00 20.47           C  
ATOM     46  CG  TYR A   3      37.040  -7.954  21.308  1.00 21.44           C  
ATOM     47  CD1 TYR A   3      36.180  -6.859  21.205  1.00 18.61           C  
ATOM     48  CD2 TYR A   3      38.407  -7.712  21.460  1.00 22.64           C  
ATOM     49  CE1 TYR A   3      36.666  -5.562  21.234  1.00 21.66           C  
ATOM     50  CE2 TYR A   3      38.904  -6.405  21.505  1.00 22.37           C  
ATOM     51  CZ  TYR A   3      38.032  -5.334  21.382  1.00 23.83           C  
ATOM     52  OH  TYR A   3      38.531  -4.042  21.348  1.00 22.81           O  
ATOM     53  H   TYR A   3      37.506  -9.926  23.648  1.00 19.88           H  
ATOM     54  HA  TYR A   3      34.864  -9.052  22.617  1.00 20.16           H  
ATOM     55  HB2 TYR A   3      35.868  -9.444  20.367  1.00 20.47           H  
ATOM     56  HB3 TYR A   3      37.354 -10.041  21.144  1.00 20.47           H  
ATOM     57  HD1 TYR A   3      35.119  -7.025  21.100  1.00 18.61           H  
ATOM     58  HD2 TYR A   3      39.089  -8.545  21.544  1.00 22.64           H  
ATOM     59  HE1 TYR A   3      35.986  -4.728  21.142  1.00 21.66           H  
ATOM     60  HE2 TYR A   3      39.962  -6.232  21.635  1.00 22.37           H  
ATOM     61  HH  TYR A   3      38.009  -3.418  20.839  1.00 22.81           H  
ATOM     62  N   HIS A   4      33.885 -11.188  21.857  1.00 18.36           N  
ATOM     63  CA  HIS A   4      33.215 -12.476  21.682  1.00 20.01           C  
ATOM     64  C   HIS A   4      32.372 -12.422  20.396  1.00 20.56           C  
ATOM     65  O   HIS A   4      31.913 -11.351  19.981  1.00 21.82           O  
ATOM     66  CB  HIS A   4      32.316 -12.762  22.900  1.00 21.07           C  
ATOM     67  CG  HIS A   4      32.968 -12.447  24.208  1.00 22.60           C  
ATOM     68  ND1 HIS A   4      33.692 -13.378  24.925  1.00 21.72           N  
ATOM     69  CD2 HIS A   4      33.103 -11.271  24.870  1.00 22.55           C  
ATOM     70  CE1 HIS A   4      34.249 -12.785  25.969  1.00 23.00           C  
ATOM     71  NE2 HIS A   4      33.908 -11.506  25.956  1.00 23.45           N  
ATOM     72  H   HIS A   4      33.399 -10.337  21.613  1.00 18.36           H  
ATOM     73  HA  HIS A   4      33.952 -13.274  21.600  1.00 20.01           H  
ATOM     74  HB2 HIS A   4      32.050 -13.819  22.893  1.00 21.07           H  
ATOM     75  HB3 HIS A   4      31.412 -12.159  22.811  1.00 21.07           H  
ATOM     76  HD1 HIS A   4      33.789 -14.424  24.675  1.00 21.72           H  
ATOM     77  HD2 HIS A   4      32.660 -10.326  24.593  1.00 22.55           H  
ATOM     78  HE1 HIS A   4      34.875 -13.264  26.707  1.00 23.00           H  
ATOM     79  N   TYR A   5      32.164 -13.565  19.757  1.00 18.14           N  
ATOM     80  CA  TYR A   5      31.378 -13.547  18.533  1.00 20.36           C  
ATOM     81  C   TYR A   5      30.476 -14.771  18.439  1.00 19.86           C  
ATOM     82  O   TYR A   5      30.773 -15.807  19.033  1.00 20.58           O  
ATOM     83  CB  TYR A   5      32.327 -13.449  17.326  1.00 20.00           C  
ATOM     84  CG  TYR A   5      33.324 -14.598  17.232  1.00 24.24           C  
ATOM     85  CD1 TYR A   5      32.954 -15.807  16.638  1.00 24.29           C  
ATOM     86  CD2 TYR A   5      34.623 -14.489  17.767  1.00 26.26           C  
ATOM     87  CE1 TYR A   5      33.819 -16.873  16.566  1.00 27.01           C  
ATOM     88  CE2 TYR A   5      35.529 -15.581  17.708  1.00 27.79           C  
ATOM     89  CZ  TYR A   5      35.102 -16.769  17.094  1.00 29.34           C  
ATOM     90  OH  TYR A   5      35.932 -17.863  16.952  1.00 35.20           O  
ATOM     91  H   TYR A   5      32.543 -14.430  20.114  1.00 18.14           H  
ATOM     92  HA  TYR A   5      30.723 -12.676  18.540  1.00 20.36           H  
ATOM     93  HB2 TYR A   5      32.885 -12.516  17.402  1.00 20.00           H  
ATOM     94  HB3 TYR A   5      31.727 -13.440  16.416  1.00 20.00           H  
ATOM     95  HD1 TYR A   5      31.961 -15.907  16.225  1.00 24.29           H  
ATOM     96  HD2 TYR A   5      34.933 -13.563  18.229  1.00 26.26           H  
ATOM     97  HE1 TYR A   5      33.503 -17.793  16.098  1.00 27.01           H  
ATOM     98  HE2 TYR A   5      36.522 -15.500  18.126  1.00 27.79           H  
ATOM     99  HH  TYR A   5      36.818 -17.749  17.304  1.00 35.20           H  
ATOM    100  N   SER A   6      29.378 -14.648  17.702  1.00 20.64           N  
ATOM    101  CA  SER A   6      28.448 -15.763  17.524  1.00 22.68           C  
ATOM    102  C   SER A   6      29.009 -16.643  16.417  1.00 25.08           C  
ATOM    103  O   SER A   6      29.899 -16.229  15.648  1.00 26.00           O  
ATOM    104  CB  SER A   6      27.073 -15.278  17.072  1.00 21.75           C  
ATOM    105  OG  SER A   6      27.139 -14.865  15.707  1.00 23.41           O  
ATOM    106  H   SER A   6      29.180 -13.765  17.254  1.00 20.64           H  
ATOM    107  HA  SER A   6      28.339 -16.289  18.473  1.00 22.68           H  
ATOM    108  HB2 SER A   6      26.763 -14.436  17.691  1.00 21.75           H  
ATOM    109  HB3 SER A   6      26.351 -16.088  17.171  1.00 21.75           H  
ATOM    110  HG  SER A   6      26.524 -15.409  15.209  1.00 23.41           H  
ATOM    111  N   GLU A   7      28.485 -17.856  16.313  1.00 26.94           N  
ATOM    112  CA  GLU A   7      28.967 -18.747  15.272  1.00 28.48           C  
ATOM    113  C   GLU A   7      28.190 -18.536  13.994  1.00 28.61           C  
ATOM    114  O   GLU A   7      28.759 -18.498  12.903  1.00 29.14           O  
ATOM    115  CB  GLU A   7      28.818 -20.212  15.676  1.00 29.39           C  
ATOM    116  CG  GLU A   7      29.167 -21.132  14.535  1.00 31.01           C  
ATOM    117  CD  GLU A   7      28.758 -22.559  14.793  1.00 34.81           C  
ATOM    118  OE1 GLU A   7      27.851 -22.810  15.618  1.00 36.10           O  
ATOM    119  OE2 GLU A   7      29.352 -23.440  14.151  1.00 36.96           O1-
ATOM    120  H   GLU A   7      27.759 -18.156  16.949  1.00 26.94           H  
ATOM    121  HA  GLU A   7      30.021 -18.516  15.120  1.00 28.48           H  
ATOM    122  HB2 GLU A   7      27.787 -20.395  15.977  1.00 29.39           H  
ATOM    123  HB3 GLU A   7      29.484 -20.418  16.515  1.00 29.39           H  
ATOM    124  HG2 GLU A   7      30.245 -21.101  14.379  1.00 31.01           H  
ATOM    125  HG3 GLU A   7      28.660 -20.781  13.637  1.00 31.01           H  
ATOM    126  N   LYS A   8      26.880 -18.407  14.151  1.00 28.02           N  
ATOM    127  CA  LYS A   8      25.997 -18.253  13.019  1.00 29.39           C  
ATOM    128  C   LYS A   8      25.634 -16.796  12.767  1.00 29.43           C  
ATOM    129  O   LYS A   8      25.604 -15.981  13.698  1.00 26.81           O  
ATOM    130  CB  LYS A   8      24.715 -19.051  13.263  1.00 32.80           C  
ATOM    131  CG  LYS A   8      24.954 -20.501  13.700  1.00 37.34           C  
ATOM    132  CD  LYS A   8      23.682 -21.348  13.709  1.00 41.06           C  
ATOM    133  CE  LYS A   8      22.784 -21.028  14.895  1.00 44.44           C  
ATOM    134  NZ  LYS A   8      22.268 -22.284  15.552  1.00 47.53           N1+
ATOM    135  H   LYS A   8      26.490 -18.417  15.083  1.00 28.02           H  
ATOM    136  HA  LYS A   8      26.523 -18.624  12.140  1.00 29.39           H  
ATOM    137  HB2 LYS A   8      24.138 -19.062  12.338  1.00 32.80           H  
ATOM    138  HB3 LYS A   8      24.142 -18.548  14.042  1.00 32.80           H  
ATOM    139  HG2 LYS A   8      25.372 -20.494  14.706  1.00 37.34           H  
ATOM    140  HG3 LYS A   8      25.667 -20.955  13.013  1.00 37.34           H  
ATOM    141  HD2 LYS A   8      23.963 -22.400  13.756  1.00 41.06           H  
ATOM    142  HD3 LYS A   8      23.129 -21.160  12.789  1.00 41.06           H  
ATOM    143  HE2 LYS A   8      21.937 -20.437  14.548  1.00 44.44           H  
ATOM    144  HE3 LYS A   8      23.353 -20.454  15.626  1.00 44.44           H  
ATOM    145  HZ1 LYS A   8      21.739 -22.822  14.880  1.00 47.53           H  
ATOM    146  HZ2 LYS A   8      23.047 -22.834  15.885  1.00 47.53           H  
ATOM    147  HZ3 LYS A   8      21.673 -22.037  16.329  1.00 47.53           H  
ATOM    148  N   PRO A   9      25.359 -16.456  11.495  1.00 28.40           N  
ATOM    149  CA  PRO A   9      24.983 -15.114  11.084  1.00 27.63           C  
ATOM    150  C   PRO A   9      23.553 -14.910  11.566  1.00 26.53           C  
ATOM    151  O   PRO A   9      22.790 -15.866  11.655  1.00 25.55           O  
ATOM    152  CB  PRO A   9      25.031 -15.187   9.559  1.00 30.46           C  
ATOM    153  CG  PRO A   9      25.998 -16.285   9.291  1.00 30.96           C  
ATOM    154  CD  PRO A   9      25.627 -17.299  10.315  1.00 29.83           C  
ATOM    155  HA  PRO A   9      25.608 -14.307  11.468  1.00 27.63           H  
ATOM    156  HB2 PRO A   9      25.384 -14.246   9.136  1.00 30.46           H  
ATOM    157  HB3 PRO A   9      24.049 -15.424   9.150  1.00 30.46           H  
ATOM    158  HG2 PRO A   9      27.026 -15.948   9.425  1.00 30.96           H  
ATOM    159  HG3 PRO A   9      25.875 -16.681   8.283  1.00 30.96           H  
ATOM    160  HD2 PRO A   9      24.739 -17.857  10.017  1.00 29.83           H  
ATOM    161  HD3 PRO A   9      26.447 -17.992  10.502  1.00 29.83           H  
ATOM    162  N   MET A  10      23.210 -13.674  11.897  1.00 22.76           N  
ATOM    163  CA  MET A  10      21.867 -13.350  12.337  1.00 23.22           C  
ATOM    164  C   MET A  10      21.613 -11.885  12.013  1.00 21.93           C  
ATOM    165  O   MET A  10      22.541 -11.147  11.665  1.00 21.12           O  
ATOM    166  CB  MET A  10      21.690 -13.633  13.849  1.00 23.30           C  
ATOM    167  CG  MET A  10      22.608 -12.901  14.774  1.00 23.79           C  
ATOM    168  SD  MET A  10      22.515 -13.635  16.504  1.00 25.08           S  
ATOM    169  CE  MET A  10      23.839 -14.820  16.394  1.00 21.51           C  
ATOM    170  H   MET A  10      23.901 -12.940  11.841  1.00 22.76           H  
ATOM    171  HA  MET A  10      21.141 -13.977  11.819  1.00 23.22           H  
ATOM    172  HB2 MET A  10      21.842 -14.701  14.007  1.00 23.30           H  
ATOM    173  HB3 MET A  10      20.667 -13.368  14.118  1.00 23.30           H  
ATOM    174  HG2 MET A  10      22.316 -11.851  14.813  1.00 23.79           H  
ATOM    175  HG3 MET A  10      23.630 -12.980  14.404  1.00 23.79           H  
ATOM    176  HE1 MET A  10      23.626 -15.530  15.596  1.00 21.51           H  
ATOM    177  HE2 MET A  10      24.774 -14.301  16.179  1.00 21.51           H  
ATOM    178  HE3 MET A  10      23.929 -15.353  17.341  1.00 21.51           H  
ATOM    179  N   ASN A  11      20.358 -11.474  12.100  1.00 21.41           N  
ATOM    180  CA  ASN A  11      20.039 -10.101  11.797  1.00 22.01           C  
ATOM    181  C   ASN A  11      20.454  -9.233  12.970  1.00 20.52           C  
ATOM    182  O   ASN A  11      20.638  -9.715  14.094  1.00 20.69           O  
ATOM    183  CB  ASN A  11      18.550  -9.934  11.405  1.00 19.89           C  
ATOM    184  CG  ASN A  11      17.625  -9.949  12.580  1.00 20.79           C  
ATOM    185  OD1 ASN A  11      17.928  -9.401  13.651  1.00 19.95           O  
ATOM    186  ND2 ASN A  11      16.456 -10.560  12.385  1.00 19.11           N  
ATOM    187  H   ASN A  11      19.630 -12.116  12.377  1.00 21.41           H  
ATOM    188  HA  ASN A  11      20.599  -9.774  10.920  1.00 22.01           H  
ATOM    189  HB2 ASN A  11      18.274 -10.750  10.737  1.00 19.89           H  
ATOM    190  HB3 ASN A  11      18.434  -8.983  10.885  1.00 19.89           H  
ATOM    191 HD21 ASN A  11      16.254 -10.992  11.495  1.00 19.11           H  
ATOM    192 HD22 ASN A  11      15.773 -10.590  13.128  1.00 19.11           H  
ATOM    193  N   TRP A  12      20.610  -7.947  12.705  1.00 21.06           N  
ATOM    194  CA  TRP A  12      21.118  -7.033  13.723  1.00 21.18           C  
ATOM    195  C   TRP A  12      20.429  -7.091  15.054  1.00 21.78           C  
ATOM    196  O   TRP A  12      21.088  -7.161  16.090  1.00 22.86           O  
ATOM    197  CB  TRP A  12      21.117  -5.584  13.229  1.00 19.07           C  
ATOM    198  CG  TRP A  12      21.990  -4.708  14.110  1.00 19.31           C  
ATOM    199  CD1 TRP A  12      23.348  -4.489  13.983  1.00 18.71           C  
ATOM    200  CD2 TRP A  12      21.562  -3.924  15.227  1.00 18.60           C  
ATOM    201  NE1 TRP A  12      23.777  -3.611  14.948  1.00 19.77           N  
ATOM    202  CE2 TRP A  12      22.702  -3.239  15.721  1.00 19.06           C  
ATOM    203  CE3 TRP A  12      20.322  -3.724  15.858  1.00 19.84           C  
ATOM    204  CZ2 TRP A  12      22.638  -2.361  16.812  1.00 17.52           C  
ATOM    205  CZ3 TRP A  12      20.252  -2.856  16.947  1.00 16.64           C  
ATOM    206  CH2 TRP A  12      21.410  -2.180  17.413  1.00 18.86           C  
ATOM    207  H   TRP A  12      20.376  -7.594  11.789  1.00 21.06           H  
ATOM    208  HA  TRP A  12      22.135  -7.386  13.889  1.00 21.18           H  
ATOM    209  HB2 TRP A  12      20.096  -5.202  13.247  1.00 19.07           H  
ATOM    210  HB3 TRP A  12      21.498  -5.555  12.208  1.00 19.07           H  
ATOM    211  HD1 TRP A  12      23.981  -4.943  13.235  1.00 18.71           H  
ATOM    212  HE1 TRP A  12      24.727  -3.291  15.069  1.00 19.77           H  
ATOM    213  HE3 TRP A  12      19.438  -4.234  15.505  1.00 19.84           H  
ATOM    214  HZ2 TRP A  12      23.518  -1.845  17.168  1.00 17.52           H  
ATOM    215  HZ3 TRP A  12      19.305  -2.696  17.442  1.00 16.64           H  
ATOM    216  HH2 TRP A  12      21.328  -1.510  18.256  1.00 18.86           H  
ATOM    217  N   GLN A  13      19.108  -7.086  15.042  1.00 23.41           N  
ATOM    218  CA  GLN A  13      18.397  -7.111  16.298  1.00 26.40           C  
ATOM    219  C   GLN A  13      18.664  -8.391  17.077  1.00 24.65           C  
ATOM    220  O   GLN A  13      18.808  -8.356  18.292  1.00 23.30           O  
ATOM    221  CB  GLN A  13      16.899  -6.876  16.079  1.00 29.58           C  
ATOM    222  CG  GLN A  13      16.482  -5.445  16.486  1.00 37.80           C  
ATOM    223  CD  GLN A  13      16.711  -5.146  18.003  1.00 42.60           C  
ATOM    224  OE1 GLN A  13      16.550  -6.034  18.863  1.00 44.55           O  
ATOM    225  NE2 GLN A  13      17.070  -3.892  18.324  1.00 41.36           N  
ATOM    226  H   GLN A  13      18.604  -7.066  14.167  1.00 23.41           H  
ATOM    227  HA  GLN A  13      18.776  -6.292  16.910  1.00 26.40           H  
ATOM    228  HB2 GLN A  13      16.337  -7.592  16.678  1.00 29.58           H  
ATOM    229  HB3 GLN A  13      16.668  -7.025  15.024  1.00 29.58           H  
ATOM    230  HG2 GLN A  13      15.423  -5.316  16.263  1.00 37.80           H  
ATOM    231  HG3 GLN A  13      17.065  -4.734  15.900  1.00 37.80           H  
ATOM    232 HE21 GLN A  13      17.219  -3.641  19.291  1.00 41.36           H  
ATOM    233 HE22 GLN A  13      17.190  -3.200  17.598  1.00 41.36           H  
ATOM    234  N   ARG A  14      18.736  -9.518  16.389  1.00 23.75           N  
ATOM    235  CA  ARG A  14      19.019 -10.753  17.090  1.00 24.40           C  
ATOM    236  C   ARG A  14      20.458 -10.713  17.604  1.00 22.96           C  
ATOM    237  O   ARG A  14      20.733 -11.159  18.707  1.00 22.87           O  
ATOM    238  CB  ARG A  14      18.824 -11.959  16.175  1.00 28.01           C  
ATOM    239  CG  ARG A  14      17.389 -12.232  15.826  1.00 33.69           C  
ATOM    240  CD  ARG A  14      17.201 -13.712  15.602  1.00 41.72           C  
ATOM    241  NE  ARG A  14      15.806 -14.030  15.315  1.00 49.60           N  
ATOM    242  CZ  ARG A  14      15.231 -13.839  14.133  1.00 53.23           C  
ATOM    243  NH1 ARG A  14      15.940 -13.332  13.126  1.00 56.11           N  
ATOM    244  NH2 ARG A  14      13.952 -14.151  13.958  1.00 54.50           N1+
ATOM    245  H   ARG A  14      18.596  -9.517  15.389  1.00 23.75           H  
ATOM    246  HA  ARG A  14      18.327 -10.852  17.926  1.00 24.40           H  
ATOM    247  HB2 ARG A  14      19.229 -12.839  16.675  1.00 28.01           H  
ATOM    248  HB3 ARG A  14      19.374 -11.781  15.251  1.00 28.01           H  
ATOM    249  HG2 ARG A  14      17.126 -11.691  14.917  1.00 33.69           H  
ATOM    250  HG3 ARG A  14      16.747 -11.903  16.643  1.00 33.69           H  
ATOM    251  HD2 ARG A  14      17.510 -14.249  16.499  1.00 41.72           H  
ATOM    252  HD3 ARG A  14      17.818 -14.025  14.760  1.00 41.72           H  
ATOM    253  HE  ARG A  14      15.245 -14.418  16.059  1.00 49.60           H  
ATOM    254 HH11 ARG A  14      15.504 -13.183  12.227  1.00 56.11           H  
ATOM    255 HH12 ARG A  14      16.912 -13.095  13.262  1.00 56.11           H  
ATOM    256 HH21 ARG A  14      13.416 -14.535  14.723  1.00 54.50           H  
ATOM    257 HH22 ARG A  14      13.515 -14.003  13.059  1.00 54.50           H  
ATOM    258  N   ALA A  15      21.364 -10.168  16.799  1.00 20.48           N  
ATOM    259  CA  ALA A  15      22.763 -10.061  17.192  1.00 21.88           C  
ATOM    260  C   ALA A  15      22.899  -9.252  18.483  1.00 22.24           C  
ATOM    261  O   ALA A  15      23.694  -9.581  19.377  1.00 21.22           O  
ATOM    262  CB  ALA A  15      23.577  -9.369  16.081  1.00 21.31           C  
ATOM    263  H   ALA A  15      21.076  -9.822  15.895  1.00 20.48           H  
ATOM    264  HA  ALA A  15      23.147 -11.068  17.354  1.00 21.88           H  
ATOM    265  HB1 ALA A  15      23.491  -9.942  15.158  1.00 21.31           H  
ATOM    266  HB2 ALA A  15      23.190  -8.362  15.921  1.00 21.31           H  
ATOM    267  HB3 ALA A  15      24.624  -9.313  16.378  1.00 21.31           H  
ATOM    268  N   ARG A  16      22.139  -8.170  18.569  1.00 20.65           N  
ATOM    269  CA  ARG A  16      22.232  -7.341  19.731  1.00 21.40           C  
ATOM    270  C   ARG A  16      21.701  -8.094  20.971  1.00 22.29           C  
ATOM    271  O   ARG A  16      22.329  -8.025  22.043  1.00 20.72           O  
ATOM    272  CB  ARG A  16      21.501  -6.020  19.479  1.00 22.06           C  
ATOM    273  CG  ARG A  16      21.169  -5.256  20.766  1.00 24.92           C  
ATOM    274  CD  ARG A  16      22.058  -4.057  21.118  1.00 21.68           C  
ATOM    275  NE  ARG A  16      21.183  -2.931  21.329  1.00 25.86           N  
ATOM    276  CZ  ARG A  16      21.282  -1.963  22.219  1.00 27.96           C  
ATOM    277  NH1 ARG A  16      22.310  -1.885  23.081  1.00 26.97           N  
ATOM    278  NH2 ARG A  16      20.336  -1.037  22.310  1.00 29.53           N1+
ATOM    279  H   ARG A  16      21.501  -7.933  17.822  1.00 20.65           H  
ATOM    280  HA  ARG A  16      23.275  -7.101  19.936  1.00 21.40           H  
ATOM    281  HB2 ARG A  16      20.570  -6.234  18.954  1.00 22.06           H  
ATOM    282  HB3 ARG A  16      22.133  -5.388  18.855  1.00 22.06           H  
ATOM    283  HG2 ARG A  16      21.230  -5.964  21.593  1.00 24.92           H  
ATOM    284  HG3 ARG A  16      20.146  -4.890  20.676  1.00 24.92           H  
ATOM    285  HD2 ARG A  16      22.746  -3.849  20.299  1.00 21.68           H  
ATOM    286  HD3 ARG A  16      22.625  -4.266  22.025  1.00 21.68           H  
ATOM    287  HE  ARG A  16      20.386  -2.876  20.711  1.00 25.86           H  
ATOM    288 HH11 ARG A  16      22.340  -1.141  23.763  1.00 26.97           H  
ATOM    289 HH12 ARG A  16      23.051  -2.569  23.046  1.00 26.97           H  
ATOM    290 HH21 ARG A  16      19.546  -1.059  21.681  1.00 29.53           H  
ATOM    291 HH22 ARG A  16      20.406  -0.310  23.007  1.00 29.53           H  
ATOM    292  N   ARG A  17      20.597  -8.837  20.831  1.00 22.76           N  
ATOM    293  CA  ARG A  17      20.063  -9.582  21.986  1.00 24.69           C  
ATOM    294  C   ARG A  17      21.079 -10.633  22.422  1.00 23.39           C  
ATOM    295  O   ARG A  17      21.277 -10.859  23.623  1.00 21.18           O  
ATOM    296  CB  ARG A  17      18.773 -10.306  21.655  1.00 28.59           C  
ATOM    297  CG  ARG A  17      17.716  -9.414  21.143  1.00 39.02           C  
ATOM    298  CD  ARG A  17      17.360  -8.296  22.118  1.00 44.80           C  
ATOM    299  NE  ARG A  17      16.456  -7.348  21.468  1.00 51.46           N  
ATOM    300  CZ  ARG A  17      15.277  -7.691  20.946  1.00 53.14           C  
ATOM    301  NH1 ARG A  17      14.872  -8.955  21.010  1.00 54.56           N  
ATOM    302  NH2 ARG A  17      14.509  -6.779  20.355  1.00 54.36           N1+
ATOM    303  H   ARG A  17      20.129  -8.886  19.937  1.00 22.76           H  
ATOM    304  HA  ARG A  17      19.869  -8.855  22.774  1.00 24.69           H  
ATOM    305  HB2 ARG A  17      18.407 -10.791  22.560  1.00 28.59           H  
ATOM    306  HB3 ARG A  17      18.984 -11.061  20.899  1.00 28.59           H  
ATOM    307  HG2 ARG A  17      16.822 -10.008  20.953  1.00 39.02           H  
ATOM    308  HG3 ARG A  17      18.060  -8.966  20.211  1.00 39.02           H  
ATOM    309  HD2 ARG A  17      18.269  -7.778  22.425  1.00 44.80           H  
ATOM    310  HD3 ARG A  17      16.871  -8.721  22.995  1.00 44.80           H  
ATOM    311  HE  ARG A  17      16.740  -6.381  21.411  1.00 51.46           H  
ATOM    312 HH11 ARG A  17      13.983  -9.221  20.610  1.00 54.56           H  
ATOM    313 HH12 ARG A  17      15.452  -9.650  21.458  1.00 54.56           H  
ATOM    314 HH21 ARG A  17      14.814  -5.818  20.304  1.00 54.36           H  
ATOM    315 HH22 ARG A  17      13.621  -7.049  19.956  1.00 54.36           H  
ATOM    316  N   PHE A  18      21.684 -11.281  21.425  1.00 20.57           N  
ATOM    317  CA  PHE A  18      22.703 -12.294  21.654  1.00 20.94           C  
ATOM    318  C   PHE A  18      23.823 -11.666  22.495  1.00 21.24           C  
ATOM    319  O   PHE A  18      24.226 -12.198  23.551  1.00 20.26           O  
ATOM    320  CB  PHE A  18      23.259 -12.768  20.311  1.00 19.76           C  
ATOM    321  CG  PHE A  18      24.493 -13.619  20.419  1.00 21.76           C  
ATOM    322  CD1 PHE A  18      25.761 -13.039  20.415  1.00 21.37           C  
ATOM    323  CD2 PHE A  18      24.394 -15.000  20.527  1.00 22.53           C  
ATOM    324  CE1 PHE A  18      26.900 -13.813  20.513  1.00 19.81           C  
ATOM    325  CE2 PHE A  18      25.528 -15.791  20.630  1.00 23.03           C  
ATOM    326  CZ  PHE A  18      26.785 -15.206  20.625  1.00 23.58           C  
ATOM    327  H   PHE A  18      21.425 -11.060  20.474  1.00 20.57           H  
ATOM    328  HA  PHE A  18      22.281 -13.151  22.179  1.00 20.94           H  
ATOM    329  HB2 PHE A  18      23.502 -11.889  19.713  1.00 19.76           H  
ATOM    330  HB3 PHE A  18      22.487 -13.349  19.807  1.00 19.76           H  
ATOM    331  HD1 PHE A  18      25.853 -11.966  20.335  1.00 21.37           H  
ATOM    332  HD2 PHE A  18      23.419 -15.464  20.531  1.00 22.53           H  
ATOM    333  HE1 PHE A  18      27.874 -13.348  20.503  1.00 19.81           H  
ATOM    334  HE2 PHE A  18      25.432 -16.864  20.715  1.00 23.03           H  
ATOM    335  HZ  PHE A  18      27.670 -15.819  20.707  1.00 23.58           H  
ATOM    336  N   CYS A  19      24.322 -10.526  22.032  1.00 19.63           N  
ATOM    337  CA  CYS A  19      25.409  -9.861  22.745  1.00 21.22           C  
ATOM    338  C   CYS A  19      25.071  -9.382  24.162  1.00 20.79           C  
ATOM    339  O   CYS A  19      25.901  -9.458  25.053  1.00 22.12           O  
ATOM    340  CB  CYS A  19      25.948  -8.685  21.928  1.00 18.18           C  
ATOM    341  SG  CYS A  19      26.822  -9.119  20.391  1.00 21.48           S  
ATOM    342  H   CYS A  19      23.949 -10.118  21.186  1.00 19.63           H  
ATOM    343  HA  CYS A  19      26.166 -10.635  22.866  1.00 21.22           H  
ATOM    344  HB2 CYS A  19      26.640  -8.129  22.560  1.00 18.18           H  
ATOM    345  HB3 CYS A  19      25.105  -8.047  21.664  1.00 18.18           H  
ATOM    346  N   ARG A  20      23.861  -8.878  24.357  1.00 22.18           N  
ATOM    347  CA  ARG A  20      23.422  -8.367  25.660  1.00 23.21           C  
ATOM    348  C   ARG A  20      23.167  -9.443  26.715  1.00 22.92           C  
ATOM    349  O   ARG A  20      23.546  -9.291  27.865  1.00 23.97           O  
ATOM    350  CB  ARG A  20      22.158  -7.548  25.468  1.00 23.56           C  
ATOM    351  CG  ARG A  20      22.349  -6.468  24.473  1.00 27.78           C  
ATOM    352  CD  ARG A  20      22.357  -5.194  25.134  1.00 30.02           C  
ATOM    353  NE  ARG A  20      21.025  -4.816  25.585  1.00 33.80           N  
ATOM    354  CZ  ARG A  20      20.817  -3.858  26.485  1.00 38.54           C  
ATOM    355  NH1 ARG A  20      21.855  -3.214  27.016  1.00 40.26           N  
ATOM    356  NH2 ARG A  20      19.588  -3.541  26.866  1.00 42.25           N1+
ATOM    357  H   ARG A  20      23.217  -8.846  23.579  1.00 22.18           H  
ATOM    358  HA  ARG A  20      24.245  -7.763  26.042  1.00 23.21           H  
ATOM    359  HB2 ARG A  20      21.878  -7.103  26.423  1.00 23.56           H  
ATOM    360  HB3 ARG A  20      21.360  -8.206  25.125  1.00 23.56           H  
ATOM    361  HG2 ARG A  20      21.535  -6.495  23.749  1.00 27.78           H  
ATOM    362  HG3 ARG A  20      23.299  -6.614  23.958  1.00 27.78           H  
ATOM    363  HD2 ARG A  20      22.723  -4.438  24.440  1.00 30.02           H  
ATOM    364  HD3 ARG A  20      23.021  -5.247  25.997  1.00 30.02           H  
ATOM    365  HE  ARG A  20      20.227  -5.300  25.200  1.00 33.80           H  
ATOM    366 HH11 ARG A  20      21.702  -2.490  27.703  1.00 40.26           H  
ATOM    367 HH12 ARG A  20      22.795  -3.450  26.731  1.00 40.26           H  
ATOM    368 HH21 ARG A  20      18.795  -4.024  26.469  1.00 42.25           H  
ATOM    369 HH22 ARG A  20      19.444  -2.815  27.554  1.00 42.25           H  
ATOM    370  N   ASP A  21      22.483 -10.501  26.310  1.00 23.30           N  
ATOM    371  CA  ASP A  21      22.183 -11.623  27.189  1.00 23.74           C  
ATOM    372  C   ASP A  21      23.446 -12.406  27.526  1.00 21.89           C  
ATOM    373  O   ASP A  21      23.708 -12.672  28.685  1.00 20.54           O  
ATOM    374  CB  ASP A  21      21.159 -12.563  26.525  1.00 25.97           C  
ATOM    375  CG  ASP A  21      19.796 -11.902  26.343  1.00 30.97           C  
ATOM    376  OD1 ASP A  21      19.595 -10.781  26.871  1.00 33.67           O  
ATOM    377  OD2 ASP A  21      18.914 -12.495  25.685  1.00 33.40           O1-
ATOM    378  H   ASP A  21      22.156 -10.532  25.355  1.00 23.30           H  
ATOM    379  HA  ASP A  21      21.763 -11.222  28.112  1.00 23.74           H  
ATOM    380  HB2 ASP A  21      21.038 -13.448  27.150  1.00 25.97           H  
ATOM    381  HB3 ASP A  21      21.538 -12.859  25.547  1.00 25.97           H  
ATOM    382  N   ASN A  22      24.233 -12.749  26.512  1.00 21.01           N  
ATOM    383  CA  ASN A  22      25.447 -13.535  26.732  1.00 22.42           C  
ATOM    384  C   ASN A  22      26.701 -12.754  27.156  1.00 21.92           C  
ATOM    385  O   ASN A  22      27.610 -13.332  27.775  1.00 22.50           O  
ATOM    386  CB  ASN A  22      25.736 -14.409  25.497  1.00 24.23           C  
ATOM    387  CG  ASN A  22      24.521 -15.261  25.076  1.00 30.69           C  
ATOM    388  OD1 ASN A  22      23.918 -15.947  25.906  1.00 30.21           O  
ATOM    389  ND2 ASN A  22      24.175 -15.210  23.784  1.00 34.56           N  
ATOM    390  H   ASN A  22      23.990 -12.463  25.575  1.00 21.01           H  
ATOM    391  HA  ASN A  22      25.223 -14.152  27.603  1.00 22.42           H  
ATOM    392  HB2 ASN A  22      26.567 -15.076  25.727  1.00 24.23           H  
ATOM    393  HB3 ASN A  22      26.011 -13.759  24.666  1.00 24.23           H  
ATOM    394  HD2 ASN A  22      24.789 -14.745  23.131  1.00 34.56           H  
ATOM    395  N   TYR A  23      26.763 -11.457  26.837  1.00 19.71           N  
ATOM    396  CA  TYR A  23      27.918 -10.609  27.215  1.00 18.29           C  
ATOM    397  C   TYR A  23      27.412  -9.213  27.610  1.00 18.67           C  
ATOM    398  O   TYR A  23      26.393  -9.106  28.295  1.00 17.39           O  
ATOM    399  CB  TYR A  23      28.911 -10.535  26.036  1.00 17.38           C  
ATOM    400  CG  TYR A  23      29.201 -11.912  25.428  1.00 19.48           C  
ATOM    401  CD1 TYR A  23      30.091 -12.805  26.044  1.00 18.37           C  
ATOM    402  CD2 TYR A  23      28.516 -12.350  24.283  1.00 18.52           C  
ATOM    403  CE1 TYR A  23      30.294 -14.109  25.540  1.00 17.62           C  
ATOM    404  CE2 TYR A  23      28.704 -13.632  23.771  1.00 19.22           C  
ATOM    405  CZ  TYR A  23      29.601 -14.512  24.412  1.00 19.93           C  
ATOM    406  OH  TYR A  23      29.777 -15.796  23.925  1.00 19.10           O  
ATOM    407  H   TYR A  23      25.998 -11.043  26.324  1.00 19.71           H  
ATOM    408  HA  TYR A  23      28.441 -11.041  28.069  1.00 18.29           H  
ATOM    409  HB2 TYR A  23      29.847 -10.105  26.394  1.00 17.38           H  
ATOM    410  HB3 TYR A  23      28.488  -9.893  25.263  1.00 17.38           H  
ATOM    411  HD1 TYR A  23      30.632 -12.489  26.924  1.00 18.37           H  
ATOM    412  HD2 TYR A  23      27.828 -11.680  23.789  1.00 18.52           H  
ATOM    413  HE1 TYR A  23      30.982 -14.783  26.028  1.00 17.62           H  
ATOM    414  HE2 TYR A  23      28.168 -13.950  22.889  1.00 19.22           H  
ATOM    415  HH  TYR A  23      30.403 -16.333  24.415  1.00 19.10           H  
ATOM    416  N   THR A  24      28.099  -8.147  27.185  1.00 18.23           N  
ATOM    417  CA  THR A  24      27.628  -6.799  27.508  1.00 18.70           C  
ATOM    418  C   THR A  24      26.807  -6.227  26.361  1.00 20.31           C  
ATOM    419  O   THR A  24      25.635  -5.917  26.549  1.00 22.06           O  
ATOM    420  CB  THR A  24      28.773  -5.848  27.782  1.00 19.82           C  
ATOM    421  OG1 THR A  24      29.542  -6.352  28.871  1.00 16.69           O  
ATOM    422  CG2 THR A  24      28.243  -4.421  28.116  1.00 19.74           C  
ATOM    423  H   THR A  24      28.941  -8.272  26.643  1.00 18.23           H  
ATOM    424  HA  THR A  24      27.018  -6.894  28.407  1.00 18.70           H  
ATOM    425  HB  THR A  24      29.396  -5.773  26.891  1.00 19.82           H  
ATOM    426 HG21 THR A  24      27.658  -4.045  27.276  1.00 19.74           H  
ATOM    427 HG22 THR A  24      27.615  -4.465  29.006  1.00 19.74           H  
ATOM    428 HG23 THR A  24      29.086  -3.754  28.298  1.00 19.74           H  
ATOM    429  HG1 THR A  24      28.963  -6.404  29.635  1.00 16.69           H  
ATOM    430  N   ASP A  25      27.400  -6.076  25.173  1.00 18.96           N  
ATOM    431  CA  ASP A  25      26.631  -5.546  24.027  1.00 19.33           C  
ATOM    432  C   ASP A  25      27.408  -5.759  22.729  1.00 18.68           C  
ATOM    433  O   ASP A  25      28.518  -6.314  22.726  1.00 17.04           O  
ATOM    434  CB  ASP A  25      26.397  -4.034  24.188  1.00 18.12           C  
ATOM    435  CG  ASP A  25      24.999  -3.585  23.768  1.00 21.43           C  
ATOM    436  OD1 ASP A  25      24.486  -4.012  22.711  1.00 18.77           O  
ATOM    437  OD2 ASP A  25      24.408  -2.766  24.508  1.00 21.88           O1-
ATOM    438  H   ASP A  25      28.373  -6.324  25.059  1.00 18.96           H  
ATOM    439  HA  ASP A  25      25.677  -6.072  23.994  1.00 19.33           H  
ATOM    440  HB2 ASP A  25      27.128  -3.505  23.577  1.00 18.12           H  
ATOM    441  HB3 ASP A  25      26.543  -3.773  25.236  1.00 18.12           H  
ATOM    442  N   LEU A  26      26.798  -5.342  21.626  1.00 17.40           N  
ATOM    443  CA  LEU A  26      27.450  -5.392  20.320  1.00 16.35           C  
ATOM    444  C   LEU A  26      28.728  -4.528  20.485  1.00 17.18           C  
ATOM    445  O   LEU A  26      28.723  -3.521  21.214  1.00 17.87           O  
ATOM    446  CB  LEU A  26      26.511  -4.802  19.272  1.00 13.29           C  
ATOM    447  CG  LEU A  26      25.587  -5.830  18.623  1.00 15.00           C  
ATOM    448  CD1 LEU A  26      24.623  -5.115  17.695  1.00 16.27           C  
ATOM    449  CD2 LEU A  26      26.412  -6.844  17.793  1.00 13.09           C  
ATOM    450  H   LEU A  26      25.857  -4.980  21.692  1.00 17.40           H  
ATOM    451  HA  LEU A  26      27.697  -6.404  19.996  1.00 16.35           H  
ATOM    452  HB2 LEU A  26      27.114  -4.340  18.491  1.00 13.29           H  
ATOM    453  HB3 LEU A  26      25.895  -4.042  19.752  1.00 13.29           H  
ATOM    454  HG  LEU A  26      25.043  -6.360  19.405  1.00 15.00           H  
ATOM    455 HD11 LEU A  26      24.034  -4.397  18.265  1.00 16.27           H  
ATOM    456 HD12 LEU A  26      25.184  -4.592  16.920  1.00 16.27           H  
ATOM    457 HD13 LEU A  26      23.957  -5.844  17.231  1.00 16.27           H  
ATOM    458 HD21 LEU A  26      26.956  -6.315  17.010  1.00 13.09           H  
ATOM    459 HD22 LEU A  26      27.119  -7.356  18.444  1.00 13.09           H  
ATOM    460 HD23 LEU A  26      25.741  -7.573  17.339  1.00 13.09           H  
ATOM    461  N   VAL A  27      29.805  -4.887  19.799  1.00 16.80           N  
ATOM    462  CA  VAL A  27      31.098  -4.195  19.969  1.00 16.60           C  
ATOM    463  C   VAL A  27      31.152  -2.679  19.747  1.00 18.45           C  
ATOM    464  O   VAL A  27      30.431  -2.124  18.904  1.00 18.34           O  
ATOM    465  CB  VAL A  27      32.184  -4.862  19.069  1.00 16.62           C  
ATOM    466  CG1 VAL A  27      31.870  -4.587  17.591  1.00 12.56           C  
ATOM    467  CG2 VAL A  27      33.591  -4.379  19.452  1.00 13.09           C  
ATOM    468  H   VAL A  27      29.740  -5.653  19.144  1.00 16.80           H  
ATOM    469  HA  VAL A  27      31.282  -4.312  21.037  1.00 16.60           H  
ATOM    470  HB  VAL A  27      32.166  -5.940  19.229  1.00 16.62           H  
ATOM    471 HG11 VAL A  27      30.884  -4.983  17.349  1.00 12.56           H  
ATOM    472 HG12 VAL A  27      31.883  -3.512  17.411  1.00 12.56           H  
ATOM    473 HG13 VAL A  27      32.619  -5.070  16.964  1.00 12.56           H  
ATOM    474 HG21 VAL A  27      33.657  -3.301  19.307  1.00 13.09           H  
ATOM    475 HG22 VAL A  27      33.786  -4.618  20.497  1.00 13.09           H  
ATOM    476 HG23 VAL A  27      34.329  -4.876  18.822  1.00 13.09           H  
ATOM    477  N   ALA A  28      32.006  -2.014  20.523  1.00 18.95           N  
ATOM    478  CA  ALA A  28      32.224  -0.573  20.393  1.00 19.67           C  
ATOM    479  C   ALA A  28      33.699  -0.457  20.058  1.00 21.38           C  
ATOM    480  O   ALA A  28      34.507  -1.264  20.532  1.00 22.86           O  
ATOM    481  CB  ALA A  28      31.934   0.160  21.711  1.00 21.17           C  
ATOM    482  H   ALA A  28      32.521  -2.522  21.226  1.00 18.95           H  
ATOM    483  HA  ALA A  28      31.569  -0.128  19.643  1.00 19.67           H  
ATOM    484  HB1 ALA A  28      30.887   0.025  21.979  1.00 21.17           H  
ATOM    485  HB2 ALA A  28      32.566  -0.248  22.500  1.00 21.17           H  
ATOM    486  HB3 ALA A  28      32.145   1.222  21.590  1.00 21.17           H  
ATOM    487  N   ILE A  29      34.061   0.534  19.248  1.00 21.74           N  
ATOM    488  CA  ILE A  29      35.454   0.727  18.836  1.00 21.53           C  
ATOM    489  C   ILE A  29      35.903   2.145  19.217  1.00 23.59           C  
ATOM    490  O   ILE A  29      35.242   3.148  18.905  1.00 24.04           O  
ATOM    491  CB  ILE A  29      35.588   0.519  17.289  1.00 20.91           C  
ATOM    492  CG1 ILE A  29      35.090  -0.888  16.914  1.00 17.62           C  
ATOM    493  CG2 ILE A  29      37.043   0.741  16.834  1.00 17.94           C  
ATOM    494  CD1 ILE A  29      34.973  -1.118  15.404  1.00 17.22           C  
ATOM    495  H   ILE A  29      33.356   1.171  18.908  1.00 21.74           H  
ATOM    496  HA  ILE A  29      36.088  -0.001  19.342  1.00 21.53           H  
ATOM    497  HB  ILE A  29      34.971   1.254  16.772  1.00 20.91           H  
ATOM    498 HG12 ILE A  29      34.108  -1.036  17.362  1.00 17.62           H  
ATOM    499 HG13 ILE A  29      35.789  -1.619  17.321  1.00 17.62           H  
ATOM    500 HG21 ILE A  29      37.354   1.753  17.094  1.00 17.94           H  
ATOM    501 HG22 ILE A  29      37.693   0.022  17.332  1.00 17.94           H  
ATOM    502 HG23 ILE A  29      37.110   0.606  15.755  1.00 17.94           H  
ATOM    503 HD11 ILE A  29      34.277  -0.395  14.980  1.00 17.22           H  
ATOM    504 HD12 ILE A  29      35.952  -0.997  14.941  1.00 17.22           H  
ATOM    505 HD13 ILE A  29      34.606  -2.128  15.219  1.00 17.22           H  
ATOM    506  N   GLN A  30      37.036   2.226  19.885  1.00 23.37           N  
ATOM    507  CA  GLN A  30      37.534   3.508  20.339  1.00 23.38           C  
ATOM    508  C   GLN A  30      38.708   3.986  19.523  1.00 24.67           C  
ATOM    509  O   GLN A  30      38.997   5.167  19.519  1.00 25.45           O  
ATOM    510  CB  GLN A  30      37.968   3.406  21.809  1.00 23.87           C  
ATOM    511  CG  GLN A  30      36.917   2.819  22.740  1.00 25.02           C  
ATOM    512  CD  GLN A  30      37.465   2.564  24.149  1.00 28.15           C  
ATOM    513  OE1 GLN A  30      36.999   3.153  25.125  1.00 29.42           O  
ATOM    514  NE2 GLN A  30      38.446   1.670  24.252  1.00 27.52           N  
ATOM    515  H   GLN A  30      37.562   1.386  20.082  1.00 23.37           H  
ATOM    516  HA  GLN A  30      36.722   4.226  20.223  1.00 23.38           H  
ATOM    517  HB2 GLN A  30      38.214   4.408  22.161  1.00 23.87           H  
ATOM    518  HB3 GLN A  30      38.856   2.776  21.859  1.00 23.87           H  
ATOM    519  HG2 GLN A  30      36.567   1.875  22.323  1.00 25.02           H  
ATOM    520  HG3 GLN A  30      36.082   3.516  22.810  1.00 25.02           H  
ATOM    521 HE21 GLN A  30      38.800   1.209  23.426  1.00 27.52           H  
ATOM    522 HE22 GLN A  30      38.837   1.452  25.158  1.00 27.52           H  
ATOM    523  N   ASN A  31      39.388   3.083  18.824  1.00 24.79           N  
ATOM    524  CA  ASN A  31      40.573   3.499  18.080  1.00 26.16           C  
ATOM    525  C   ASN A  31      41.027   2.456  17.081  1.00 27.37           C  
ATOM    526  O   ASN A  31      40.539   1.330  17.071  1.00 27.39           O  
ATOM    527  CB  ASN A  31      41.735   3.787  19.059  1.00 25.18           C  
ATOM    528  CG  ASN A  31      42.059   2.576  19.972  1.00 27.03           C  
ATOM    529  OD1 ASN A  31      42.421   1.490  19.499  1.00 26.63           O  
ATOM    530  ND2 ASN A  31      41.913   2.770  21.283  1.00 27.75           N  
ATOM    531  H   ASN A  31      39.089   2.118  18.808  1.00 24.79           H  
ATOM    532  HA  ASN A  31      40.298   4.398  17.528  1.00 26.16           H  
ATOM    533  HB2 ASN A  31      41.460   4.634  19.687  1.00 25.18           H  
ATOM    534  HB3 ASN A  31      42.624   4.036  18.480  1.00 25.18           H  
ATOM    535 HD21 ASN A  31      42.099   2.016  21.928  1.00 27.75           H  
ATOM    536 HD22 ASN A  31      41.616   3.670  21.630  1.00 27.75           H  
ATOM    537  N   LYS A  32      42.012   2.832  16.277  1.00 28.64           N  
ATOM    538  CA  LYS A  32      42.561   1.962  15.247  1.00 29.97           C  
ATOM    539  C   LYS A  32      43.282   0.703  15.768  1.00 29.18           C  
ATOM    540  O   LYS A  32      43.322  -0.352  15.112  1.00 27.50           O  
ATOM    541  CB  LYS A  32      43.498   2.798  14.360  1.00 32.66           C  
ATOM    542  CG  LYS A  32      44.083   2.052  13.168  1.00 39.11           C  
ATOM    543  CD  LYS A  32      43.048   1.844  12.067  1.00 43.37           C  
ATOM    544  CE  LYS A  32      43.594   0.924  10.988  1.00 45.28           C  
ATOM    545  NZ  LYS A  32      42.793   1.029   9.735  1.00 48.70           N1+
ATOM    546  H   LYS A  32      42.398   3.760  16.384  1.00 28.64           H  
ATOM    547  HA  LYS A  32      41.715   1.569  14.682  1.00 29.97           H  
ATOM    548  HB2 LYS A  32      44.324   3.151  14.978  1.00 32.66           H  
ATOM    549  HB3 LYS A  32      42.936   3.653  13.984  1.00 32.66           H  
ATOM    550  HG2 LYS A  32      44.443   1.079  13.502  1.00 39.11           H  
ATOM    551  HG3 LYS A  32      44.915   2.629  12.765  1.00 39.11           H  
ATOM    552  HD2 LYS A  32      42.798   2.807  11.623  1.00 43.37           H  
ATOM    553  HD3 LYS A  32      42.151   1.398  12.497  1.00 43.37           H  
ATOM    554  HE2 LYS A  32      43.560  -0.104  11.347  1.00 45.28           H  
ATOM    555  HE3 LYS A  32      44.627   1.201  10.774  1.00 45.28           H  
ATOM    556  HZ1 LYS A  32      41.834   0.775   9.926  1.00 48.70           H  
ATOM    557  HZ2 LYS A  32      42.827   1.979   9.393  1.00 48.70           H  
ATOM    558  HZ3 LYS A  32      43.174   0.406   9.038  1.00 48.70           H  
ATOM    559  N   ALA A  33      43.879   0.806  16.946  1.00 30.04           N  
ATOM    560  CA  ALA A  33      44.586  -0.347  17.499  1.00 29.79           C  
ATOM    561  C   ALA A  33      43.572  -1.484  17.724  1.00 28.65           C  
ATOM    562  O   ALA A  33      43.837  -2.648  17.404  1.00 29.70           O  
ATOM    563  CB  ALA A  33      45.262   0.036  18.822  1.00 29.87           C  
ATOM    564  H   ALA A  33      43.845   1.676  17.458  1.00 30.04           H  
ATOM    565  HA  ALA A  33      45.359  -0.679  16.806  1.00 29.79           H  
ATOM    566  HB1 ALA A  33      45.976   0.840  18.645  1.00 29.87           H  
ATOM    567  HB2 ALA A  33      44.506   0.372  19.532  1.00 29.87           H  
ATOM    568  HB3 ALA A  33      45.783  -0.830  19.229  1.00 29.87           H  
ATOM    569  N   GLU A  34      42.420  -1.135  18.292  1.00 27.15           N  
ATOM    570  CA  GLU A  34      41.359  -2.120  18.528  1.00 26.92           C  
ATOM    571  C   GLU A  34      40.967  -2.794  17.208  1.00 25.13           C  
ATOM    572  O   GLU A  34      40.868  -4.007  17.137  1.00 24.66           O  
ATOM    573  CB  GLU A  34      40.146  -1.448  19.190  1.00 25.57           C  
ATOM    574  CG  GLU A  34      40.442  -1.047  20.622  1.00 26.92           C  
ATOM    575  CD  GLU A  34      39.354  -0.227  21.247  1.00 27.68           C  
ATOM    576  OE1 GLU A  34      38.355   0.031  20.556  1.00 29.60           O  
ATOM    577  OE2 GLU A  34      39.493   0.164  22.427  1.00 28.88           O1-
ATOM    578  H   GLU A  34      42.273  -0.174  18.566  1.00 27.15           H  
ATOM    579  HA  GLU A  34      41.728  -2.888  19.207  1.00 26.92           H  
ATOM    580  HB2 GLU A  34      39.309  -2.146  19.185  1.00 25.57           H  
ATOM    581  HB3 GLU A  34      39.880  -0.558  18.621  1.00 25.57           H  
ATOM    582  HG2 GLU A  34      41.364  -0.465  20.635  1.00 26.92           H  
ATOM    583  HG3 GLU A  34      40.576  -1.952  21.215  1.00 26.92           H  
ATOM    584  N   ILE A  35      40.776  -2.005  16.162  1.00 25.27           N  
ATOM    585  CA  ILE A  35      40.429  -2.551  14.853  1.00 25.53           C  
ATOM    586  C   ILE A  35      41.526  -3.492  14.357  1.00 26.17           C  
ATOM    587  O   ILE A  35      41.240  -4.546  13.799  1.00 26.23           O  
ATOM    588  CB  ILE A  35      40.221  -1.411  13.826  1.00 26.23           C  
ATOM    589  CG1 ILE A  35      39.019  -0.568  14.260  1.00 24.12           C  
ATOM    590  CG2 ILE A  35      40.074  -1.980  12.390  1.00 23.99           C  
ATOM    591  CD1 ILE A  35      38.681   0.539  13.319  1.00 25.02           C  
ATOM    592  H   ILE A  35      40.873  -1.006  16.271  1.00 25.27           H  
ATOM    593  HA  ILE A  35      39.500  -3.111  14.956  1.00 25.53           H  
ATOM    594  HB  ILE A  35      41.097  -0.762  13.800  1.00 26.23           H  
ATOM    595 HG12 ILE A  35      39.239  -0.133  15.235  1.00 24.12           H  
ATOM    596 HG13 ILE A  35      38.152  -1.224  14.342  1.00 24.12           H  
ATOM    597 HG21 ILE A  35      40.972  -2.539  12.127  1.00 23.99           H  
ATOM    598 HG22 ILE A  35      39.209  -2.642  12.349  1.00 23.99           H  
ATOM    599 HG23 ILE A  35      39.937  -1.160  11.686  1.00 23.99           H  
ATOM    600 HD11 ILE A  35      39.537   1.207  13.223  1.00 25.02           H  
ATOM    601 HD12 ILE A  35      38.434   0.123  12.343  1.00 25.02           H  
ATOM    602 HD13 ILE A  35      37.827   1.095  13.705  1.00 25.02           H  
ATOM    603  N   GLU A  36      42.783  -3.119  14.578  1.00 28.86           N  
ATOM    604  CA  GLU A  36      43.922  -3.929  14.151  1.00 29.16           C  
ATOM    605  C   GLU A  36      43.921  -5.247  14.902  1.00 28.41           C  
ATOM    606  O   GLU A  36      44.163  -6.299  14.323  1.00 26.56           O  
ATOM    607  CB  GLU A  36      45.235  -3.165  14.391  1.00 32.98           C  
ATOM    608  CG  GLU A  36      45.818  -2.520  13.099  1.00 40.50           C  
ATOM    609  CD  GLU A  36      46.527  -1.167  13.323  1.00 45.58           C  
ATOM    610  OE1 GLU A  36      47.289  -1.034  14.320  1.00 46.04           O  
ATOM    611  OE2 GLU A  36      46.328  -0.236  12.489  1.00 47.82           O1-
ATOM    612  H   GLU A  36      42.957  -2.247  15.057  1.00 28.86           H  
ATOM    613  HA  GLU A  36      43.839  -4.136  13.084  1.00 29.16           H  
ATOM    614  HB2 GLU A  36      45.972  -3.861  14.793  1.00 32.98           H  
ATOM    615  HB3 GLU A  36      45.047  -2.375  15.117  1.00 32.98           H  
ATOM    616  HG2 GLU A  36      44.999  -2.363  12.397  1.00 40.50           H  
ATOM    617  HG3 GLU A  36      46.538  -3.215  12.667  1.00 40.50           H  
ATOM    618  N   TYR A  37      43.640  -5.189  16.198  1.00 27.88           N  
ATOM    619  CA  TYR A  37      43.595  -6.401  17.004  1.00 28.17           C  
ATOM    620  C   TYR A  37      42.465  -7.336  16.546  1.00 28.06           C  
ATOM    621  O   TYR A  37      42.648  -8.562  16.489  1.00 27.52           O  
ATOM    622  CB  TYR A  37      43.387  -6.072  18.477  1.00 28.37           C  
ATOM    623  CG  TYR A  37      43.155  -7.309  19.307  1.00 30.75           C  
ATOM    624  CD1 TYR A  37      44.226  -8.032  19.831  1.00 31.09           C  
ATOM    625  CD2 TYR A  37      41.865  -7.767  19.565  1.00 29.57           C  
ATOM    626  CE1 TYR A  37      44.015  -9.169  20.595  1.00 31.07           C  
ATOM    627  CE2 TYR A  37      41.652  -8.901  20.325  1.00 30.73           C  
ATOM    628  CZ  TYR A  37      42.726  -9.595  20.837  1.00 31.92           C  
ATOM    629  OH  TYR A  37      42.518 -10.716  21.611  1.00 34.48           O  
ATOM    630  H   TYR A  37      43.454  -4.294  16.630  1.00 27.88           H  
ATOM    631  HA  TYR A  37      44.554  -6.902  16.873  1.00 28.17           H  
ATOM    632  HB2 TYR A  37      42.521  -5.417  18.572  1.00 28.37           H  
ATOM    633  HB3 TYR A  37      44.274  -5.559  18.851  1.00 28.37           H  
ATOM    634  HD1 TYR A  37      45.236  -7.700  19.640  1.00 31.09           H  
ATOM    635  HD2 TYR A  37      41.019  -7.227  19.165  1.00 29.57           H  
ATOM    636  HE1 TYR A  37      44.853  -9.718  20.997  1.00 31.07           H  
ATOM    637  HE2 TYR A  37      40.646  -9.243  20.517  1.00 30.73           H  
ATOM    638  HH  TYR A  37      43.316 -11.142  21.930  1.00 34.48           H  
ATOM    639  N   LEU A  38      41.305  -6.748  16.234  1.00 26.71           N  
ATOM    640  CA  LEU A  38      40.140  -7.514  15.779  1.00 26.60           C  
ATOM    641  C   LEU A  38      40.429  -8.194  14.435  1.00 27.54           C  
ATOM    642  O   LEU A  38      40.093  -9.374  14.229  1.00 26.32           O  
ATOM    643  CB  LEU A  38      38.923  -6.590  15.647  1.00 22.53           C  
ATOM    644  CG  LEU A  38      38.391  -6.064  16.982  1.00 22.87           C  
ATOM    645  CD1 LEU A  38      37.366  -4.973  16.739  1.00 20.81           C  
ATOM    646  CD2 LEU A  38      37.786  -7.246  17.804  1.00 20.63           C  
ATOM    647  H   LEU A  38      41.229  -5.744  16.315  1.00 26.71           H  
ATOM    648  HA  LEU A  38      39.925  -8.286  16.519  1.00 26.60           H  
ATOM    649  HB2 LEU A  38      38.124  -7.143  15.154  1.00 22.53           H  
ATOM    650  HB3 LEU A  38      39.207  -5.736  15.031  1.00 22.53           H  
ATOM    651  HG  LEU A  38      39.207  -5.629  17.560  1.00 22.87           H  
ATOM    652 HD11 LEU A  38      37.829  -4.156  16.186  1.00 20.81           H  
ATOM    653 HD12 LEU A  38      36.535  -5.377  16.162  1.00 20.81           H  
ATOM    654 HD13 LEU A  38      36.997  -4.601  17.695  1.00 20.81           H  
ATOM    655 HD21 LEU A  38      36.967  -7.697  17.243  1.00 20.63           H  
ATOM    656 HD22 LEU A  38      38.558  -7.995  17.984  1.00 20.63           H  
ATOM    657 HD23 LEU A  38      37.412  -6.873  18.757  1.00 20.63           H  
ATOM    658  N   GLU A  39      41.060  -7.437  13.540  1.00 28.47           N  
ATOM    659  CA  GLU A  39      41.420  -7.917  12.215  1.00 30.71           C  
ATOM    660  C   GLU A  39      42.341  -9.144  12.259  1.00 31.46           C  
ATOM    661  O   GLU A  39      42.100 -10.135  11.565  1.00 30.51           O  
ATOM    662  CB  GLU A  39      42.065  -6.768  11.426  1.00 33.65           C  
ATOM    663  CG  GLU A  39      42.735  -7.140  10.102  1.00 36.65           C  
ATOM    664  CD  GLU A  39      41.810  -7.873   9.147  1.00 38.34           C  
ATOM    665  OE1 GLU A  39      40.631  -7.477   9.029  1.00 38.73           O  
ATOM    666  OE2 GLU A  39      42.267  -8.840   8.508  1.00 38.96           O1-
ATOM    667  H   GLU A  39      41.300  -6.489  13.792  1.00 28.47           H  
ATOM    668  HA  GLU A  39      40.510  -8.244  11.712  1.00 30.71           H  
ATOM    669  HB2 GLU A  39      42.823  -6.312  12.064  1.00 33.65           H  
ATOM    670  HB3 GLU A  39      41.286  -6.037  11.209  1.00 33.65           H  
ATOM    671  HG2 GLU A  39      43.590  -7.782  10.315  1.00 36.65           H  
ATOM    672  HG3 GLU A  39      43.078  -6.226   9.618  1.00 36.65           H  
ATOM    673  N   LYS A  40      43.368  -9.116  13.098  1.00 31.95           N  
ATOM    674  CA  LYS A  40      44.269 -10.272  13.152  1.00 34.46           C  
ATOM    675  C   LYS A  40      43.733 -11.444  13.995  1.00 34.44           C  
ATOM    676  O   LYS A  40      44.143 -12.597  13.829  1.00 34.33           O  
ATOM    677  CB  LYS A  40      45.628  -9.859  13.721  1.00 37.81           C  
ATOM    678  CG  LYS A  40      45.589  -9.593  15.212  1.00 41.27           C  
ATOM    679  CD  LYS A  40      46.984  -9.464  15.808  1.00 45.53           C  
ATOM    680  CE  LYS A  40      47.804 -10.758  15.638  1.00 48.09           C  
ATOM    681  NZ  LYS A  40      49.069 -10.738  16.475  1.00 49.29           N1+
ATOM    682  H   LYS A  40      43.526  -8.312  13.689  1.00 31.95           H  
ATOM    683  HA  LYS A  40      44.355 -10.619  12.123  1.00 34.46           H  
ATOM    684  HB2 LYS A  40      45.955  -8.951  13.214  1.00 37.81           H  
ATOM    685  HB3 LYS A  40      46.343 -10.660  13.529  1.00 37.81           H  
ATOM    686  HG2 LYS A  40      45.071 -10.417  15.703  1.00 41.27           H  
ATOM    687  HG3 LYS A  40      45.044  -8.665  15.389  1.00 41.27           H  
ATOM    688  HD2 LYS A  40      46.894  -9.241  16.871  1.00 45.53           H  
ATOM    689  HD3 LYS A  40      47.507  -8.648  15.308  1.00 45.53           H  
ATOM    690  HE2 LYS A  40      48.077 -10.867  14.588  1.00 48.09           H  
ATOM    691  HE3 LYS A  40      47.191 -11.606  15.944  1.00 48.09           H  
ATOM    692  HZ1 LYS A  40      49.644  -9.955  16.199  1.00 49.29           H  
ATOM    693  HZ2 LYS A  40      48.825 -10.649  17.451  1.00 49.29           H  
ATOM    694  HZ3 LYS A  40      49.580 -11.598  16.333  1.00 49.29           H  
ATOM    695  N   THR A  41      42.800 -11.149  14.888  1.00 33.81           N  
ATOM    696  CA  THR A  41      42.270 -12.152  15.788  1.00 32.62           C  
ATOM    697  C   THR A  41      40.995 -12.882  15.407  1.00 30.88           C  
ATOM    698  O   THR A  41      40.839 -14.061  15.726  1.00 31.52           O  
ATOM    699  CB  THR A  41      42.033 -11.519  17.152  1.00 34.86           C  
ATOM    700  OG1 THR A  41      43.284 -11.087  17.686  1.00 39.48           O  
ATOM    701  CG2 THR A  41      41.431 -12.503  18.100  1.00 36.53           C  
ATOM    702  H   THR A  41      42.450 -10.203  14.942  1.00 33.81           H  
ATOM    703  HA  THR A  41      43.041 -12.922  15.758  1.00 32.62           H  
ATOM    704  HB  THR A  41      41.349 -10.679  17.028  1.00 34.86           H  
ATOM    705 HG21 THR A  41      40.481 -12.859  17.700  1.00 36.53           H  
ATOM    706 HG22 THR A  41      42.109 -13.346  18.228  1.00 36.53           H  
ATOM    707 HG23 THR A  41      41.262 -12.023  19.064  1.00 36.53           H  
ATOM    708  HG1 THR A  41      43.660 -10.453  17.071  1.00 39.48           H  
ATOM    709  N   LEU A  42      40.076 -12.210  14.729  1.00 28.57           N  
ATOM    710  CA  LEU A  42      38.802 -12.854  14.435  1.00 26.17           C  
ATOM    711  C   LEU A  42      38.791 -13.787  13.275  1.00 25.39           C  
ATOM    712  O   LEU A  42      39.489 -13.576  12.293  1.00 27.41           O  
ATOM    713  CB  LEU A  42      37.711 -11.814  14.215  1.00 22.99           C  
ATOM    714  CG  LEU A  42      37.353 -10.968  15.429  1.00 23.29           C  
ATOM    715  CD1 LEU A  42      36.444  -9.835  14.969  1.00 19.80           C  
ATOM    716  CD2 LEU A  42      36.712 -11.830  16.495  1.00 17.92           C  
ATOM    717  H   LEU A  42      40.256 -11.264  14.422  1.00 28.57           H  
ATOM    718  HA  LEU A  42      38.617 -13.463  15.320  1.00 26.17           H  
ATOM    719  HB2 LEU A  42      36.810 -12.337  13.893  1.00 22.99           H  
ATOM    720  HB3 LEU A  42      38.043 -11.142  13.423  1.00 22.99           H  
ATOM    721  HG  LEU A  42      38.247 -10.533  15.878  1.00 23.29           H  
ATOM    722 HD11 LEU A  42      36.969  -9.222  14.236  1.00 19.80           H  
ATOM    723 HD12 LEU A  42      35.544 -10.251  14.517  1.00 19.80           H  
ATOM    724 HD13 LEU A  42      36.169  -9.220  15.826  1.00 19.80           H  
ATOM    725 HD21 LEU A  42      35.809 -12.291  16.095  1.00 17.92           H  
ATOM    726 HD22 LEU A  42      37.412 -12.608  16.802  1.00 17.92           H  
ATOM    727 HD23 LEU A  42      36.455 -11.213  17.356  1.00 17.92           H  
ATOM    728  N   PRO A  43      38.010 -14.862  13.381  1.00 24.48           N  
ATOM    729  CA  PRO A  43      37.976 -15.784  12.247  1.00 25.49           C  
ATOM    730  C   PRO A  43      37.241 -15.133  11.074  1.00 26.01           C  
ATOM    731  O   PRO A  43      36.358 -14.295  11.252  1.00 25.57           O  
ATOM    732  CB  PRO A  43      37.232 -16.993  12.808  1.00 24.42           C  
ATOM    733  CG  PRO A  43      36.350 -16.382  13.866  1.00 25.47           C  
ATOM    734  CD  PRO A  43      37.262 -15.399  14.529  1.00 23.35           C  
ATOM    735  HA  PRO A  43      38.956 -16.057  11.855  1.00 25.49           H  
ATOM    736  HB2 PRO A  43      37.925 -17.713  13.243  1.00 24.42           H  
ATOM    737  HB3 PRO A  43      36.638 -17.481  12.036  1.00 24.42           H  
ATOM    738  HG2 PRO A  43      36.004 -17.136  14.573  1.00 25.47           H  
ATOM    739  HG3 PRO A  43      35.491 -15.881  13.420  1.00 25.47           H  
ATOM    740  HD2 PRO A  43      36.700 -14.617  15.038  1.00 23.35           H  
ATOM    741  HD3 PRO A  43      37.925 -15.891  15.240  1.00 23.35           H  
ATOM    742  N   PHE A  44      37.621 -15.500   9.868  1.00 25.96           N  
ATOM    743  CA  PHE A  44      36.946 -14.956   8.717  1.00 24.99           C  
ATOM    744  C   PHE A  44      35.507 -15.413   8.726  1.00 25.13           C  
ATOM    745  O   PHE A  44      35.241 -16.598   8.890  1.00 25.06           O  
ATOM    746  CB  PHE A  44      37.595 -15.449   7.425  1.00 25.78           C  
ATOM    747  CG  PHE A  44      36.847 -15.043   6.185  1.00 25.82           C  
ATOM    748  CD1 PHE A  44      36.751 -13.706   5.821  1.00 25.75           C  
ATOM    749  CD2 PHE A  44      36.243 -16.007   5.376  1.00 26.01           C  
ATOM    750  CE1 PHE A  44      36.061 -13.326   4.668  1.00 26.89           C  
ATOM    751  CE2 PHE A  44      35.556 -15.639   4.233  1.00 27.04           C  
ATOM    752  CZ  PHE A  44      35.462 -14.290   3.872  1.00 25.19           C  
ATOM    753  H   PHE A  44      38.379 -16.157   9.750  1.00 25.96           H  
ATOM    754  HA  PHE A  44      37.011 -13.869   8.762  1.00 24.99           H  
ATOM    755  HB2 PHE A  44      37.644 -16.537   7.457  1.00 25.78           H  
ATOM    756  HB3 PHE A  44      38.604 -15.041   7.368  1.00 25.78           H  
ATOM    757  HD1 PHE A  44      37.215 -12.951   6.438  1.00 25.75           H  
ATOM    758  HD2 PHE A  44      36.312 -17.051   5.646  1.00 26.01           H  
ATOM    759  HE1 PHE A  44      35.994 -12.283   4.396  1.00 26.89           H  
ATOM    760  HE2 PHE A  44      35.091 -16.394   3.617  1.00 27.04           H  
ATOM    761  HZ  PHE A  44      34.927 -14.003   2.979  1.00 25.19           H  
ATOM    762  N   SER A  45      34.586 -14.464   8.553  1.00 24.60           N  
ATOM    763  CA  SER A  45      33.158 -14.746   8.461  1.00 23.26           C  
ATOM    764  C   SER A  45      32.756 -14.313   7.040  1.00 23.32           C  
ATOM    765  O   SER A  45      33.026 -13.182   6.655  1.00 21.03           O  
ATOM    766  CB  SER A  45      32.381 -13.933   9.497  1.00 24.58           C  
ATOM    767  OG  SER A  45      31.009 -13.855   9.127  1.00 25.18           O  
ATOM    768  H   SER A  45      34.892 -13.505   8.480  1.00 24.60           H  
ATOM    769  HA  SER A  45      32.939 -15.797   8.653  1.00 23.26           H  
ATOM    770  HB2 SER A  45      32.797 -12.927   9.553  1.00 24.58           H  
ATOM    771  HB3 SER A  45      32.465 -14.416  10.471  1.00 24.58           H  
ATOM    772  HG  SER A  45      30.556 -13.339   9.798  1.00 25.18           H  
ATOM    773  N   ARG A  46      32.100 -15.183   6.269  1.00 23.53           N  
ATOM    774  CA  ARG A  46      31.735 -14.829   4.875  1.00 26.10           C  
ATOM    775  C   ARG A  46      30.773 -13.624   4.689  1.00 26.10           C  
ATOM    776  O   ARG A  46      30.835 -12.890   3.676  1.00 25.97           O  
ATOM    777  CB  ARG A  46      31.170 -16.063   4.147  1.00 25.34           C  
ATOM    778  CG  ARG A  46      32.217 -17.141   3.818  1.00 25.95           C  
ATOM    779  CD  ARG A  46      31.665 -18.085   2.769  1.00 25.96           C  
ATOM    780  NE  ARG A  46      30.354 -18.510   3.213  1.00 28.24           N  
ATOM    781  CZ  ARG A  46      29.286 -18.637   2.437  1.00 28.97           C  
ATOM    782  NH1 ARG A  46      29.334 -18.394   1.126  1.00 28.54           N  
ATOM    783  NH2 ARG A  46      28.131 -18.941   3.007  1.00 31.66           N1+
ATOM    784  H   ARG A  46      31.849 -16.089   6.638  1.00 23.53           H  
ATOM    785  HA  ARG A  46      32.675 -14.494   4.436  1.00 26.10           H  
ATOM    786  HB2 ARG A  46      30.719 -15.730   3.213  1.00 25.34           H  
ATOM    787  HB3 ARG A  46      30.406 -16.512   4.781  1.00 25.34           H  
ATOM    788  HG2 ARG A  46      32.455 -17.702   4.722  1.00 25.95           H  
ATOM    789  HG3 ARG A  46      33.121 -16.664   3.438  1.00 25.95           H  
ATOM    790  HD2 ARG A  46      32.321 -18.950   2.665  1.00 25.96           H  
ATOM    791  HD3 ARG A  46      31.586 -17.572   1.811  1.00 25.96           H  
ATOM    792  HE  ARG A  46      30.244 -18.726   4.194  1.00 28.24           H  
ATOM    793 HH11 ARG A  46      28.490 -18.442   0.572  1.00 28.54           H  
ATOM    794 HH12 ARG A  46      30.213 -18.162   0.687  1.00 28.54           H  
ATOM    795 HH21 ARG A  46      28.091 -19.126   3.999  1.00 31.66           H  
ATOM    796 HH22 ARG A  46      27.290 -18.988   2.450  1.00 31.66           H  
ATOM    797  N   SER A  47      29.910 -13.416   5.679  1.00 25.37           N  
ATOM    798  CA  SER A  47      28.942 -12.334   5.673  1.00 24.65           C  
ATOM    799  C   SER A  47      29.451 -11.217   6.598  1.00 24.92           C  
ATOM    800  O   SER A  47      28.753 -10.231   6.850  1.00 25.07           O  
ATOM    801  CB  SER A  47      27.611 -12.871   6.200  1.00 26.31           C  
ATOM    802  OG  SER A  47      27.745 -13.319   7.556  1.00 26.95           O  
ATOM    803  H   SER A  47      29.928 -14.041   6.473  1.00 25.37           H  
ATOM    804  HA  SER A  47      28.807 -11.942   4.665  1.00 24.65           H  
ATOM    805  HB2 SER A  47      27.290 -13.706   5.577  1.00 26.31           H  
ATOM    806  HB3 SER A  47      26.864 -12.078   6.157  1.00 26.31           H  
ATOM    807  HG  SER A  47      26.889 -13.648   7.839  1.00 26.95           H  
ATOM    808  N   TYR A  48      30.668 -11.405   7.113  1.00 24.71           N  
ATOM    809  CA  TYR A  48      31.329 -10.475   8.024  1.00 23.54           C  
ATOM    810  C   TYR A  48      30.684 -10.394   9.409  1.00 21.18           C  
ATOM    811  O   TYR A  48      30.089 -11.362   9.889  1.00 19.67           O  
ATOM    812  CB  TYR A  48      31.417  -9.073   7.413  1.00 26.10           C  
ATOM    813  CG  TYR A  48      32.053  -9.087   6.058  1.00 27.96           C  
ATOM    814  CD1 TYR A  48      33.358  -9.573   5.876  1.00 28.50           C  
ATOM    815  CD2 TYR A  48      31.302  -8.753   4.930  1.00 28.79           C  
ATOM    816  CE1 TYR A  48      33.881  -9.750   4.596  1.00 30.70           C  
ATOM    817  CE2 TYR A  48      31.815  -8.916   3.659  1.00 31.65           C  
ATOM    818  CZ  TYR A  48      33.097  -9.419   3.499  1.00 30.96           C  
ATOM    819  OH  TYR A  48      33.545  -9.604   2.220  1.00 35.56           O  
ATOM    820  H   TYR A  48      31.163 -12.247   6.857  1.00 24.71           H  
ATOM    821  HA  TYR A  48      32.331 -10.881   8.167  1.00 23.54           H  
ATOM    822  HB2 TYR A  48      32.009  -8.439   8.073  1.00 26.10           H  
ATOM    823  HB3 TYR A  48      30.410  -8.665   7.325  1.00 26.10           H  
ATOM    824  HD1 TYR A  48      33.963  -9.812   6.738  1.00 28.50           H  
ATOM    825  HD2 TYR A  48      30.303  -8.362   5.054  1.00 28.79           H  
ATOM    826  HE1 TYR A  48      34.880 -10.137   4.461  1.00 30.70           H  
ATOM    827  HE2 TYR A  48      31.223  -8.652   2.795  1.00 31.65           H  
ATOM    828  HH  TYR A  48      32.919  -9.363   1.532  1.00 35.56           H  
ATOM    829  N   TYR A  49      30.812  -9.231  10.044  1.00 18.62           N  
ATOM    830  CA  TYR A  49      30.306  -9.022  11.411  1.00 17.06           C  
ATOM    831  C   TYR A  49      29.556  -7.723  11.671  1.00 17.55           C  
ATOM    832  O   TYR A  49      29.956  -6.649  11.211  1.00 16.87           O  
ATOM    833  CB  TYR A  49      31.471  -9.053  12.414  1.00 16.29           C  
ATOM    834  CG  TYR A  49      32.287 -10.342  12.498  1.00 17.68           C  
ATOM    835  CD1 TYR A  49      33.307 -10.608  11.588  1.00 17.39           C  
ATOM    836  CD2 TYR A  49      32.084 -11.253  13.553  1.00 17.13           C  
ATOM    837  CE1 TYR A  49      34.129 -11.745  11.730  1.00 19.67           C  
ATOM    838  CE2 TYR A  49      32.898 -12.390  13.711  1.00 19.02           C  
ATOM    839  CZ  TYR A  49      33.917 -12.623  12.800  1.00 19.51           C  
ATOM    840  OH  TYR A  49      34.728 -13.723  12.974  1.00 22.55           O  
ATOM    841  H   TYR A  49      31.271  -8.465   9.571  1.00 18.62           H  
ATOM    842  HA  TYR A  49      29.590  -9.835  11.535  1.00 17.06           H  
ATOM    843  HB2 TYR A  49      31.057  -8.862  13.404  1.00 16.29           H  
ATOM    844  HB3 TYR A  49      32.156  -8.248  12.146  1.00 16.29           H  
ATOM    845  HD1 TYR A  49      33.471  -9.933  10.762  1.00 17.39           H  
ATOM    846  HD2 TYR A  49      31.285 -11.074  14.257  1.00 17.13           H  
ATOM    847  HE1 TYR A  49      34.917 -11.937  11.017  1.00 19.67           H  
ATOM    848  HE2 TYR A  49      32.730 -13.073  14.531  1.00 19.02           H  
ATOM    849  HH  TYR A  49      35.414 -13.829  12.311  1.00 22.55           H  
ATOM    850  N   TRP A  50      28.475  -7.821  12.431  1.00 18.14           N  
ATOM    851  CA  TRP A  50      27.726  -6.626  12.834  1.00 17.25           C  
ATOM    852  C   TRP A  50      28.510  -5.965  14.007  1.00 18.51           C  
ATOM    853  O   TRP A  50      29.035  -6.669  14.903  1.00 17.34           O  
ATOM    854  CB  TRP A  50      26.383  -7.001  13.423  1.00 13.84           C  
ATOM    855  CG  TRP A  50      25.342  -7.387  12.500  1.00 17.21           C  
ATOM    856  CD1 TRP A  50      24.603  -8.542  12.531  1.00 17.49           C  
ATOM    857  CD2 TRP A  50      24.876  -6.635  11.381  1.00 16.63           C  
ATOM    858  NE1 TRP A  50      23.704  -8.547  11.484  1.00 20.39           N  
ATOM    859  CE2 TRP A  50      23.854  -7.391  10.766  1.00 17.87           C  
ATOM    860  CE3 TRP A  50      25.223  -5.394  10.839  1.00 17.22           C  
ATOM    861  CZ2 TRP A  50      23.181  -6.948   9.635  1.00 19.80           C  
ATOM    862  CZ3 TRP A  50      24.557  -4.949   9.719  1.00 17.61           C  
ATOM    863  CH2 TRP A  50      23.542  -5.725   9.125  1.00 21.17           C  
ATOM    864  H   TRP A  50      28.162  -8.731  12.737  1.00 18.14           H  
ATOM    865  HA  TRP A  50      27.599  -5.984  11.963  1.00 17.25           H  
ATOM    866  HB2 TRP A  50      26.020  -6.141  13.986  1.00 13.84           H  
ATOM    867  HB3 TRP A  50      26.545  -7.838  14.103  1.00 13.84           H  
ATOM    868  HD1 TRP A  50      24.709  -9.328  13.263  1.00 17.49           H  
ATOM    869  HE1 TRP A  50      23.043  -9.284  11.280  1.00 20.39           H  
ATOM    870  HE3 TRP A  50      26.000  -4.795  11.290  1.00 17.22           H  
ATOM    871  HZ2 TRP A  50      22.406  -7.542   9.174  1.00 19.80           H  
ATOM    872  HZ3 TRP A  50      24.817  -3.992   9.290  1.00 17.61           H  
ATOM    873  HH2 TRP A  50      23.036  -5.349   8.249  1.00 21.17           H  
ATOM    874  N   ILE A  51      28.578  -4.636  14.012  1.00 16.70           N  
ATOM    875  CA  ILE A  51      29.196  -3.940  15.134  1.00 16.38           C  
ATOM    876  C   ILE A  51      28.082  -3.089  15.801  1.00 17.19           C  
ATOM    877  O   ILE A  51      27.001  -2.895  15.217  1.00 15.29           O  
ATOM    878  CB  ILE A  51      30.396  -3.103  14.696  1.00 16.29           C  
ATOM    879  CG1 ILE A  51      29.958  -1.949  13.811  1.00 13.94           C  
ATOM    880  CG2 ILE A  51      31.448  -4.016  13.987  1.00 12.92           C  
ATOM    881  CD1 ILE A  51      31.148  -0.947  13.507  1.00 11.05           C  
ATOM    882  H   ILE A  51      28.200  -4.109  13.238  1.00 16.70           H  
ATOM    883  HA  ILE A  51      29.605  -4.650  15.854  1.00 16.38           H  
ATOM    884  HB  ILE A  51      30.867  -2.666  15.577  1.00 16.29           H  
ATOM    885 HG12 ILE A  51      29.159  -1.404  14.314  1.00 13.94           H  
ATOM    886 HG13 ILE A  51      29.587  -2.351  12.868  1.00 13.94           H  
ATOM    887 HG21 ILE A  51      31.767  -4.801  14.671  1.00 12.92           H  
ATOM    888 HG22 ILE A  51      30.999  -4.465  13.101  1.00 12.92           H  
ATOM    889 HG23 ILE A  51      32.310  -3.416  13.693  1.00 12.92           H  
ATOM    890 HD11 ILE A  51      31.527  -0.539  14.444  1.00 11.05           H  
ATOM    891 HD12 ILE A  51      31.948  -1.479  12.991  1.00 11.05           H  
ATOM    892 HD13 ILE A  51      30.786  -0.135  12.876  1.00 11.05           H  
ATOM    893  N   GLY A  52      28.332  -2.618  17.025  1.00 17.39           N  
ATOM    894  CA  GLY A  52      27.296  -1.926  17.784  1.00 16.82           C  
ATOM    895  C   GLY A  52      27.233  -0.430  17.674  1.00 19.02           C  
ATOM    896  O   GLY A  52      27.634   0.263  18.615  1.00 20.72           O  
ATOM    897  H   GLY A  52      29.249  -2.741  17.430  1.00 17.39           H  
ATOM    898  HA2 GLY A  52      27.445  -2.170  18.836  1.00 16.82           H  
ATOM    899  HA3 GLY A  52      26.334  -2.318  17.452  1.00 16.82           H  
ATOM    900  N   ILE A  53      26.728   0.063  16.544  1.00 18.17           N  
ATOM    901  CA  ILE A  53      26.644   1.504  16.302  1.00 18.80           C  
ATOM    902  C   ILE A  53      25.404   1.776  15.455  1.00 19.20           C  
ATOM    903  O   ILE A  53      25.121   1.049  14.511  1.00 21.71           O  
ATOM    904  CB  ILE A  53      27.964   2.014  15.588  1.00 17.22           C  
ATOM    905  CG1 ILE A  53      28.086   3.538  15.721  1.00 19.72           C  
ATOM    906  CG2 ILE A  53      27.988   1.633  14.089  1.00 11.72           C  
ATOM    907  CD1 ILE A  53      29.462   4.099  15.279  1.00 16.40           C  
ATOM    908  H   ILE A  53      26.394  -0.575  15.835  1.00 18.17           H  
ATOM    909  HA  ILE A  53      26.556   2.046  17.243  1.00 18.80           H  
ATOM    910  HB  ILE A  53      28.806   1.529  16.081  1.00 17.22           H  
ATOM    911 HG12 ILE A  53      27.925   3.805  16.766  1.00 19.72           H  
ATOM    912 HG13 ILE A  53      27.313   3.999  15.106  1.00 19.72           H  
ATOM    913 HG21 ILE A  53      27.906   0.550  13.988  1.00 11.72           H  
ATOM    914 HG22 ILE A  53      27.150   2.109  13.579  1.00 11.72           H  
ATOM    915 HG23 ILE A  53      28.924   1.969  13.643  1.00 11.72           H  
ATOM    916 HD11 ILE A  53      30.249   3.649  15.884  1.00 16.40           H  
ATOM    917 HD12 ILE A  53      29.631   3.862  14.229  1.00 16.40           H  
ATOM    918 HD13 ILE A  53      29.474   5.181  15.414  1.00 16.40           H  
ATOM    919  N   ARG A  54      24.631   2.779  15.848  1.00 20.85           N  
ATOM    920  CA  ARG A  54      23.401   3.179  15.131  1.00 21.28           C  
ATOM    921  C   ARG A  54      23.341   4.715  15.038  1.00 23.31           C  
ATOM    922  O   ARG A  54      23.857   5.422  15.917  1.00 22.04           O  
ATOM    923  CB  ARG A  54      22.146   2.668  15.869  1.00 20.40           C  
ATOM    924  CG  ARG A  54      21.972   1.161  15.851  1.00 20.43           C  
ATOM    925  CD  ARG A  54      21.849   0.653  14.410  1.00 23.76           C  
ATOM    926  NE  ARG A  54      20.574   1.058  13.825  1.00 25.06           N  
ATOM    927  CZ  ARG A  54      19.431   0.384  13.963  1.00 27.84           C  
ATOM    928  NH1 ARG A  54      19.389  -0.755  14.646  1.00 27.64           N  
ATOM    929  NH2 ARG A  54      18.308   0.873  13.465  1.00 25.99           N1+
ATOM    930  H   ARG A  54      24.894   3.293  16.676  1.00 20.85           H  
ATOM    931  HA  ARG A  54      23.424   2.742  14.133  1.00 21.28           H  
ATOM    932  HB2 ARG A  54      21.270   3.117  15.401  1.00 20.40           H  
ATOM    933  HB3 ARG A  54      22.208   2.991  16.908  1.00 20.40           H  
ATOM    934  HG2 ARG A  54      21.070   0.897  16.403  1.00 20.43           H  
ATOM    935  HG3 ARG A  54      22.837   0.694  16.323  1.00 20.43           H  
ATOM    936  HD2 ARG A  54      21.914  -0.435  14.408  1.00 23.76           H  
ATOM    937  HD3 ARG A  54      22.663   1.067  13.815  1.00 23.76           H  
ATOM    938  HE  ARG A  54      20.556   1.907  13.278  1.00 25.06           H  
ATOM    939 HH11 ARG A  54      20.237  -1.143  15.033  1.00 27.64           H  
ATOM    940 HH12 ARG A  54      18.509  -1.233  14.778  1.00 27.64           H  
ATOM    941 HH21 ARG A  54      17.437   0.383  13.607  1.00 25.99           H  
ATOM    942 HH22 ARG A  54      18.322   1.738  12.943  1.00 25.99           H  
ATOM    943  N   LYS A  55      22.751   5.231  13.965  1.00 26.20           N  
ATOM    944  CA  LYS A  55      22.638   6.680  13.822  1.00 29.55           C  
ATOM    945  C   LYS A  55      21.405   7.105  14.621  1.00 30.53           C  
ATOM    946  O   LYS A  55      20.277   6.818  14.241  1.00 29.00           O  
ATOM    947  CB  LYS A  55      22.510   7.086  12.344  1.00 29.95           C  
ATOM    948  CG  LYS A  55      22.882   8.544  12.120  1.00 33.30           C  
ATOM    949  CD  LYS A  55      22.838   8.945  10.659  1.00 35.98           C  
ATOM    950  CE  LYS A  55      23.493  10.313  10.451  1.00 39.04           C  
ATOM    951  NZ  LYS A  55      23.316  10.866   9.062  1.00 38.42           N1+
ATOM    952  H   LYS A  55      22.381   4.622  13.250  1.00 26.20           H  
ATOM    953  HA  LYS A  55      23.533   7.177  14.198  1.00 29.55           H  
ATOM    954  HB2 LYS A  55      21.479   6.932  12.025  1.00 29.95           H  
ATOM    955  HB3 LYS A  55      23.172   6.458  11.748  1.00 29.95           H  
ATOM    956  HG2 LYS A  55      23.893   8.707  12.495  1.00 33.30           H  
ATOM    957  HG3 LYS A  55      22.184   9.171  12.674  1.00 33.30           H  
ATOM    958  HD2 LYS A  55      21.799   8.993  10.333  1.00 35.98           H  
ATOM    959  HD3 LYS A  55      23.371   8.200  10.068  1.00 35.98           H  
ATOM    960  HE2 LYS A  55      24.561  10.217  10.648  1.00 39.04           H  
ATOM    961  HE3 LYS A  55      23.055  11.016  11.159  1.00 39.04           H  
ATOM    962  HZ1 LYS A  55      23.718  10.227   8.391  1.00 38.42           H  
ATOM    963  HZ2 LYS A  55      22.332  10.982   8.869  1.00 38.42           H  
ATOM    964  HZ3 LYS A  55      23.780  11.761   8.994  1.00 38.42           H  
ATOM    965  N   ILE A  56      21.647   7.778  15.742  1.00 32.64           N  
ATOM    966  CA  ILE A  56      20.589   8.220  16.648  1.00 36.02           C  
ATOM    967  C   ILE A  56      20.554   9.717  16.696  1.00 37.07           C  
ATOM    968  O   ILE A  56      21.519  10.352  17.130  1.00 38.04           O  
ATOM    969  CB  ILE A  56      20.853   7.707  18.076  1.00 38.20           C  
ATOM    970  CG1 ILE A  56      20.851   6.173  18.072  1.00 40.26           C  
ATOM    971  CG2 ILE A  56      19.804   8.241  19.025  1.00 37.96           C  
ATOM    972  CD1 ILE A  56      21.603   5.541  19.235  1.00 42.03           C  
ATOM    973  H   ILE A  56      22.605   7.994  15.977  1.00 32.64           H  
ATOM    974  HA  ILE A  56      19.642   7.824  16.281  1.00 36.02           H  
ATOM    975  HB  ILE A  56      21.827   8.059  18.416  1.00 38.20           H  
ATOM    976 HG12 ILE A  56      21.311   5.833  17.144  1.00 40.26           H  
ATOM    977 HG13 ILE A  56      19.816   5.833  18.110  1.00 40.26           H  
ATOM    978 HG21 ILE A  56      19.832   9.331  19.021  1.00 37.96           H  
ATOM    979 HG22 ILE A  56      18.819   7.901  18.705  1.00 37.96           H  
ATOM    980 HG23 ILE A  56      20.006   7.876  20.032  1.00 37.96           H  
ATOM    981 HD11 ILE A  56      22.642   5.868  19.216  1.00 42.03           H  
ATOM    982 HD12 ILE A  56      21.142   5.847  20.175  1.00 42.03           H  
ATOM    983 HD13 ILE A  56      21.562   4.455  19.148  1.00 42.03           H  
ATOM    984  N   GLY A  57      19.440  10.279  16.246  1.00 37.82           N  
ATOM    985  CA  GLY A  57      19.308  11.723  16.230  1.00 37.87           C  
ATOM    986  C   GLY A  57      20.366  12.333  15.331  1.00 38.08           C  
ATOM    987  O   GLY A  57      20.905  13.400  15.641  1.00 38.96           O  
ATOM    988  H   GLY A  57      18.682   9.700  15.913  1.00 37.82           H  
ATOM    989  HA2 GLY A  57      19.430  12.107  17.243  1.00 37.87           H  
ATOM    990  HA3 GLY A  57      18.319  11.991  15.857  1.00 37.87           H  
ATOM    991  N   GLY A  58      20.681  11.645  14.233  1.00 36.99           N  
ATOM    992  CA  GLY A  58      21.687  12.138  13.306  1.00 35.80           C  
ATOM    993  C   GLY A  58      23.134  11.892  13.713  1.00 36.51           C  
ATOM    994  O   GLY A  58      24.062  12.214  12.968  1.00 37.65           O  
ATOM    995  H   GLY A  58      20.214  10.771  14.041  1.00 36.99           H  
ATOM    996  HA2 GLY A  58      21.547  13.214  13.200  1.00 35.80           H  
ATOM    997  HA3 GLY A  58      21.523  11.653  12.344  1.00 35.80           H  
ATOM    998  N   ILE A  59      23.354  11.301  14.873  1.00 33.55           N  
ATOM    999  CA  ILE A  59      24.721  11.073  15.306  1.00 33.18           C  
ATOM   1000  C   ILE A  59      25.011   9.583  15.496  1.00 30.79           C  
ATOM   1001  O   ILE A  59      24.279   8.892  16.201  1.00 28.90           O  
ATOM   1002  CB  ILE A  59      24.995  11.876  16.625  1.00 35.08           C  
ATOM   1003  CG1 ILE A  59      25.028  13.382  16.298  1.00 36.21           C  
ATOM   1004  CG2 ILE A  59      26.283  11.411  17.288  1.00 33.23           C  
ATOM   1005  CD1 ILE A  59      25.388  14.249  17.462  1.00 37.94           C  
ATOM   1006  H   ILE A  59      22.579  11.010  15.452  1.00 33.55           H  
ATOM   1007  HA  ILE A  59      25.394  11.430  14.527  1.00 33.18           H  
ATOM   1008  HB  ILE A  59      24.193  11.691  17.339  1.00 35.08           H  
ATOM   1009 HG12 ILE A  59      24.041  13.678  15.942  1.00 36.21           H  
ATOM   1010 HG13 ILE A  59      25.762  13.546  15.509  1.00 36.21           H  
ATOM   1011 HG21 ILE A  59      26.208  10.349  17.523  1.00 33.23           H  
ATOM   1012 HG22 ILE A  59      27.121  11.575  16.610  1.00 33.23           H  
ATOM   1013 HG23 ILE A  59      26.443  11.976  18.207  1.00 33.23           H  
ATOM   1014 HD11 ILE A  59      24.664  14.099  18.263  1.00 37.94           H  
ATOM   1015 HD12 ILE A  59      26.384  13.984  17.818  1.00 37.94           H  
ATOM   1016 HD13 ILE A  59      25.378  15.294  17.154  1.00 37.94           H  
ATOM   1017  N   TRP A  60      26.059   9.090  14.840  1.00 28.64           N  
ATOM   1018  CA  TRP A  60      26.408   7.678  14.953  1.00 27.85           C  
ATOM   1019  C   TRP A  60      26.830   7.418  16.396  1.00 25.09           C  
ATOM   1020  O   TRP A  60      27.807   7.976  16.903  1.00 25.74           O  
ATOM   1021  CB  TRP A  60      27.516   7.320  13.966  1.00 27.34           C  
ATOM   1022  CG  TRP A  60      26.998   7.193  12.574  1.00 28.15           C  
ATOM   1023  CD1 TRP A  60      27.171   8.082  11.544  1.00 29.62           C  
ATOM   1024  CD2 TRP A  60      26.232   6.108  12.040  1.00 27.73           C  
ATOM   1025  NE1 TRP A  60      26.557   7.614  10.393  1.00 28.84           N  
ATOM   1026  CE2 TRP A  60      25.979   6.405  10.669  1.00 29.04           C  
ATOM   1027  CE3 TRP A  60      25.735   4.914  12.580  1.00 26.18           C  
ATOM   1028  CZ2 TRP A  60      25.249   5.539   9.834  1.00 26.92           C  
ATOM   1029  CZ3 TRP A  60      25.011   4.057  11.756  1.00 26.99           C  
ATOM   1030  CH2 TRP A  60      24.777   4.375  10.393  1.00 26.75           C  
ATOM   1031  H   TRP A  60      26.617   9.699  14.259  1.00 28.64           H  
ATOM   1032  HA  TRP A  60      25.554   7.048  14.705  1.00 27.85           H  
ATOM   1033  HB2 TRP A  60      27.961   6.370  14.265  1.00 27.34           H  
ATOM   1034  HB3 TRP A  60      28.276   8.100  13.990  1.00 27.34           H  
ATOM   1035  HD1 TRP A  60      27.710   9.015  11.619  1.00 29.62           H  
ATOM   1036  HE1 TRP A  60      26.540   8.086   9.500  1.00 28.84           H  
ATOM   1037  HE3 TRP A  60      25.911   4.663  13.615  1.00 26.18           H  
ATOM   1038  HZ2 TRP A  60      25.066   5.780   8.797  1.00 26.92           H  
ATOM   1039  HZ3 TRP A  60      24.621   3.135  12.161  1.00 26.99           H  
ATOM   1040  HH2 TRP A  60      24.216   3.685   9.780  1.00 26.75           H  
ATOM   1041  N   THR A  61      26.092   6.552  17.058  1.00 23.32           N  
ATOM   1042  CA  THR A  61      26.350   6.316  18.478  1.00 22.74           C  
ATOM   1043  C   THR A  61      26.571   4.853  18.849  1.00 21.30           C  
ATOM   1044  O   THR A  61      25.795   3.990  18.456  1.00 19.81           O  
ATOM   1045  CB  THR A  61      25.136   6.879  19.326  1.00 24.59           C  
ATOM   1046  OG1 THR A  61      24.871   8.250  18.956  1.00 25.22           O  
ATOM   1047  CG2 THR A  61      25.423   6.786  20.842  1.00 24.97           C  
ATOM   1048  H   THR A  61      25.350   6.053  16.587  1.00 23.32           H  
ATOM   1049  HA  THR A  61      27.283   6.833  18.702  1.00 22.74           H  
ATOM   1050  HB  THR A  61      24.258   6.269  19.110  1.00 24.59           H  
ATOM   1051 HG21 THR A  61      25.612   5.748  21.113  1.00 24.97           H  
ATOM   1052 HG22 THR A  61      26.298   7.390  21.083  1.00 24.97           H  
ATOM   1053 HG23 THR A  61      24.562   7.157  21.398  1.00 24.97           H  
ATOM   1054  HG1 THR A  61      24.676   8.264  18.016  1.00 25.22           H  
ATOM   1055  N   TRP A  62      27.625   4.580  19.605  1.00 19.80           N  
ATOM   1056  CA  TRP A  62      27.888   3.211  20.074  1.00 21.24           C  
ATOM   1057  C   TRP A  62      26.752   2.818  21.041  1.00 20.45           C  
ATOM   1058  O   TRP A  62      26.537   3.479  22.063  1.00 18.49           O  
ATOM   1059  CB  TRP A  62      29.261   3.159  20.773  1.00 19.23           C  
ATOM   1060  CG  TRP A  62      30.375   3.483  19.808  1.00 19.90           C  
ATOM   1061  CD1 TRP A  62      31.129   4.623  19.772  1.00 18.64           C  
ATOM   1062  CD2 TRP A  62      30.816   2.669  18.688  1.00 19.62           C  
ATOM   1063  NE1 TRP A  62      32.005   4.572  18.709  1.00 19.50           N  
ATOM   1064  CE2 TRP A  62      31.837   3.393  18.027  1.00 19.75           C  
ATOM   1065  CE3 TRP A  62      30.438   1.406  18.186  1.00 17.45           C  
ATOM   1066  CZ2 TRP A  62      32.494   2.903  16.886  1.00 19.05           C  
ATOM   1067  CZ3 TRP A  62      31.087   0.905  17.051  1.00 17.72           C  
ATOM   1068  CH2 TRP A  62      32.111   1.658  16.411  1.00 19.89           C  
ATOM   1069  H   TRP A  62      28.257   5.324  19.862  1.00 19.80           H  
ATOM   1070  HA  TRP A  62      27.914   2.508  19.241  1.00 21.24           H  
ATOM   1071  HB2 TRP A  62      29.419   2.157  21.174  1.00 19.23           H  
ATOM   1072  HB3 TRP A  62      29.274   3.883  21.588  1.00 19.23           H  
ATOM   1073  HD1 TRP A  62      31.049   5.442  20.471  1.00 18.64           H  
ATOM   1074  HE1 TRP A  62      32.670   5.293  18.469  1.00 19.50           H  
ATOM   1075  HE3 TRP A  62      29.661   0.834  18.670  1.00 17.45           H  
ATOM   1076  HZ2 TRP A  62      33.268   3.475  16.397  1.00 19.05           H  
ATOM   1077  HZ3 TRP A  62      30.808  -0.062  16.658  1.00 17.72           H  
ATOM   1078  HH2 TRP A  62      32.600   1.251  15.538  1.00 19.89           H  
ATOM   1079  N   VAL A  63      26.001   1.766  20.709  1.00 20.19           N  
ATOM   1080  CA  VAL A  63      24.875   1.373  21.564  1.00 20.32           C  
ATOM   1081  C   VAL A  63      25.255   0.797  22.939  1.00 21.69           C  
ATOM   1082  O   VAL A  63      24.513   0.958  23.905  1.00 21.85           O  
ATOM   1083  CB  VAL A  63      23.938   0.365  20.847  1.00 20.92           C  
ATOM   1084  CG1 VAL A  63      23.439   0.970  19.542  1.00 22.45           C  
ATOM   1085  CG2 VAL A  63      24.643  -0.942  20.593  1.00 19.92           C  
ATOM   1086  H   VAL A  63      26.207   1.241  19.870  1.00 20.19           H  
ATOM   1087  HA  VAL A  63      24.364   2.316  21.753  1.00 20.32           H  
ATOM   1088  HB  VAL A  63      23.084   0.159  21.492  1.00 20.92           H  
ATOM   1089 HG11 VAL A  63      22.905   1.897  19.752  1.00 22.45           H  
ATOM   1090 HG12 VAL A  63      24.287   1.179  18.890  1.00 22.45           H  
ATOM   1091 HG13 VAL A  63      22.767   0.268  19.049  1.00 22.45           H  
ATOM   1092 HG21 VAL A  63      25.505  -0.771  19.948  1.00 19.92           H  
ATOM   1093 HG22 VAL A  63      24.977  -1.365  21.541  1.00 19.92           H  
ATOM   1094 HG23 VAL A  63      23.958  -1.636  20.107  1.00 19.92           H  
ATOM   1095  N   GLY A  64      26.406   0.144  23.037  1.00 21.43           N  
ATOM   1096  CA  GLY A  64      26.775  -0.436  24.309  1.00 23.98           C  
ATOM   1097  C   GLY A  64      27.260   0.560  25.344  1.00 25.46           C  
ATOM   1098  O   GLY A  64      26.834   0.510  26.505  1.00 25.27           O  
ATOM   1099  H   GLY A  64      27.014   0.053  22.236  1.00 21.43           H  
ATOM   1100  HA2 GLY A  64      27.571  -1.159  24.134  1.00 23.98           H  
ATOM   1101  HA3 GLY A  64      25.902  -0.948  24.715  1.00 23.98           H  
ATOM   1102  N   THR A  65      28.148   1.455  24.897  1.00 25.42           N  
ATOM   1103  CA  THR A  65      28.772   2.469  25.728  1.00 25.22           C  
ATOM   1104  C   THR A  65      28.073   3.806  25.648  1.00 26.23           C  
ATOM   1105  O   THR A  65      28.388   4.719  26.405  1.00 25.22           O  
ATOM   1106  CB  THR A  65      30.237   2.714  25.298  1.00 25.19           C  
ATOM   1107  OG1 THR A  65      30.261   3.232  23.952  1.00 24.77           O  
ATOM   1108  CG2 THR A  65      31.043   1.425  25.368  1.00 21.46           C  
ATOM   1109  H   THR A  65      28.400   1.424  23.919  1.00 25.42           H  
ATOM   1110  HA  THR A  65      28.711   2.080  26.744  1.00 25.22           H  
ATOM   1111  HB  THR A  65      30.685   3.437  25.980  1.00 25.19           H  
ATOM   1112 HG21 THR A  65      31.023   1.039  26.387  1.00 21.46           H  
ATOM   1113 HG22 THR A  65      30.609   0.688  24.691  1.00 21.46           H  
ATOM   1114 HG23 THR A  65      32.073   1.625  25.074  1.00 21.46           H  
ATOM   1115  HG1 THR A  65      31.178   3.386  23.716  1.00 24.77           H  
ATOM   1116  N   ASN A  66      27.142   3.925  24.715  1.00 26.56           N  
ATOM   1117  CA  ASN A  66      26.408   5.170  24.512  1.00 28.54           C  
ATOM   1118  C   ASN A  66      27.300   6.397  24.175  1.00 28.86           C  
ATOM   1119  O   ASN A  66      26.928   7.535  24.443  1.00 30.18           O  
ATOM   1120  CB  ASN A  66      25.530   5.463  25.742  1.00 29.12           C  
ATOM   1121  CG  ASN A  66      24.542   6.578  25.490  1.00 31.77           C  
ATOM   1122  OD1 ASN A  66      23.990   6.703  24.387  1.00 31.64           O  
ATOM   1123  ND2 ASN A  66      24.302   7.399  26.502  1.00 33.66           N  
ATOM   1124  H   ASN A  66      26.934   3.131  24.127  1.00 26.56           H  
ATOM   1125  HA  ASN A  66      25.788   5.014  23.629  1.00 28.54           H  
ATOM   1126  HB2 ASN A  66      26.175   5.748  26.573  1.00 29.12           H  
ATOM   1127  HB3 ASN A  66      24.979   4.560  26.003  1.00 29.12           H  
ATOM   1128  HD2 ASN A  66      24.785   7.286  27.382  1.00 33.66           H  
ATOM   1129  N   LYS A  67      28.486   6.170  23.629  1.00 27.71           N  
ATOM   1130  CA  LYS A  67      29.345   7.280  23.249  1.00 27.24           C  
ATOM   1131  C   LYS A  67      29.217   7.612  21.745  1.00 28.35           C  
ATOM   1132  O   LYS A  67      29.058   6.705  20.882  1.00 24.68           O  
ATOM   1133  CB  LYS A  67      30.799   6.961  23.558  1.00 28.31           C  
ATOM   1134  CG  LYS A  67      31.133   6.996  25.031  1.00 31.95           C  
ATOM   1135  CD  LYS A  67      32.614   6.782  25.213  1.00 33.36           C  
ATOM   1136  CE  LYS A  67      32.953   6.732  26.672  1.00 35.84           C  
ATOM   1137  NZ  LYS A  67      34.368   6.298  26.819  1.00 37.95           N1+
ATOM   1138  H   LYS A  67      28.795   5.220  23.475  1.00 27.71           H  
ATOM   1139  HA  LYS A  67      29.022   8.145  23.829  1.00 27.24           H  
ATOM   1140  HB2 LYS A  67      31.427   7.691  23.047  1.00 28.31           H  
ATOM   1141  HB3 LYS A  67      31.020   5.963  23.179  1.00 28.31           H  
ATOM   1142  HG2 LYS A  67      30.586   6.207  25.547  1.00 31.95           H  
ATOM   1143  HG3 LYS A  67      30.851   7.964  25.446  1.00 31.95           H  
ATOM   1144  HD2 LYS A  67      33.157   7.604  24.745  1.00 33.36           H  
ATOM   1145  HD3 LYS A  67      32.903   5.842  24.743  1.00 33.36           H  
ATOM   1146  HE2 LYS A  67      32.298   6.023  27.177  1.00 35.84           H  
ATOM   1147  HE3 LYS A  67      32.826   7.721  27.112  1.00 35.84           H  
ATOM   1148  HZ1 LYS A  67      34.483   5.381  26.410  1.00 37.95           H  
ATOM   1149  HZ2 LYS A  67      34.973   6.955  26.347  1.00 37.95           H  
ATOM   1150  HZ3 LYS A  67      34.609   6.262  27.799  1.00 37.95           H  
ATOM   1151  N   SER A  68      29.306   8.905  21.423  1.00 27.25           N  
ATOM   1152  CA  SER A  68      29.229   9.346  20.019  1.00 27.13           C  
ATOM   1153  C   SER A  68      30.482   8.887  19.271  1.00 26.40           C  
ATOM   1154  O   SER A  68      31.558   8.751  19.860  1.00 24.64           O  
ATOM   1155  CB  SER A  68      29.135  10.881  19.926  1.00 27.82           C  
ATOM   1156  OG  SER A  68      27.894  11.351  20.436  1.00 31.31           O  
ATOM   1157  H   SER A  68      29.429   9.592  22.153  1.00 27.25           H  
ATOM   1158  HA  SER A  68      28.335   8.908  19.574  1.00 27.13           H  
ATOM   1159  HB2 SER A  68      29.227  11.181  18.882  1.00 27.82           H  
ATOM   1160  HB3 SER A  68      29.947  11.323  20.503  1.00 27.82           H  
ATOM   1161  HG  SER A  68      27.889  12.307  20.350  1.00 31.31           H  
ATOM   1162  N   LEU A  69      30.346   8.633  17.973  1.00 25.41           N  
ATOM   1163  CA  LEU A  69      31.504   8.225  17.183  1.00 24.35           C  
ATOM   1164  C   LEU A  69      32.563   9.353  17.171  1.00 25.32           C  
ATOM   1165  O   LEU A  69      32.228  10.530  17.024  1.00 23.18           O  
ATOM   1166  CB  LEU A  69      31.062   7.927  15.739  1.00 21.65           C  
ATOM   1167  CG  LEU A  69      32.187   7.586  14.759  1.00 21.39           C  
ATOM   1168  CD1 LEU A  69      32.871   6.275  15.176  1.00 19.75           C  
ATOM   1169  CD2 LEU A  69      31.603   7.452  13.348  1.00 17.43           C  
ATOM   1170  H   LEU A  69      29.441   8.722  17.534  1.00 25.41           H  
ATOM   1171  HA  LEU A  69      31.940   7.330  17.627  1.00 24.35           H  
ATOM   1172  HB2 LEU A  69      30.541   8.806  15.360  1.00 21.65           H  
ATOM   1173  HB3 LEU A  69      30.374   7.081  15.767  1.00 21.65           H  
ATOM   1174  HG  LEU A  69      32.931   8.382  14.767  1.00 21.39           H  
ATOM   1175 HD11 LEU A  69      33.286   6.385  16.178  1.00 19.75           H  
ATOM   1176 HD12 LEU A  69      32.140   5.467  15.172  1.00 19.75           H  
ATOM   1177 HD13 LEU A  69      33.672   6.044  14.474  1.00 19.75           H  
ATOM   1178 HD21 LEU A  69      30.858   6.656  13.338  1.00 17.43           H  
ATOM   1179 HD22 LEU A  69      31.133   8.392  13.059  1.00 17.43           H  
ATOM   1180 HD23 LEU A  69      32.401   7.212  12.646  1.00 17.43           H  
ATOM   1181  N   THR A  70      33.833   8.987  17.321  1.00 26.78           N  
ATOM   1182  CA  THR A  70      34.926   9.962  17.298  1.00 26.77           C  
ATOM   1183  C   THR A  70      35.773   9.793  16.017  1.00 26.90           C  
ATOM   1184  O   THR A  70      35.709   8.741  15.349  1.00 22.16           O  
ATOM   1185  CB  THR A  70      35.873   9.787  18.527  1.00 26.93           C  
ATOM   1186  OG1 THR A  70      36.615   8.566  18.404  1.00 27.51           O  
ATOM   1187  CG2 THR A  70      35.071   9.755  19.829  1.00 27.09           C  
ATOM   1188  H   THR A  70      34.050   8.009  17.454  1.00 26.78           H  
ATOM   1189  HA  THR A  70      34.470  10.952  17.329  1.00 26.77           H  
ATOM   1190  HB  THR A  70      36.557  10.635  18.550  1.00 26.93           H  
ATOM   1191 HG21 THR A  70      34.504  10.681  19.930  1.00 27.09           H  
ATOM   1192 HG22 THR A  70      34.384   8.909  19.812  1.00 27.09           H  
ATOM   1193 HG23 THR A  70      35.752   9.653  20.673  1.00 27.09           H  
ATOM   1194  HG1 THR A  70      37.196   8.503  19.165  1.00 27.51           H  
ATOM   1195  N   GLU A  71      36.547  10.825  15.669  1.00 26.03           N  
ATOM   1196  CA  GLU A  71      37.431  10.751  14.505  1.00 28.26           C  
ATOM   1197  C   GLU A  71      38.468   9.645  14.714  1.00 28.49           C  
ATOM   1198  O   GLU A  71      38.812   8.953  13.774  1.00 27.11           O  
ATOM   1199  CB  GLU A  71      38.172  12.078  14.270  1.00 30.49           C  
ATOM   1200  CG  GLU A  71      37.301  13.189  13.724  1.00 35.07           C  
ATOM   1201  CD  GLU A  71      36.693  12.834  12.377  1.00 39.18           C  
ATOM   1202  OE1 GLU A  71      37.457  12.363  11.488  1.00 40.27           O  
ATOM   1203  OE2 GLU A  71      35.460  13.033  12.213  1.00 40.81           O1-
ATOM   1204  H   GLU A  71      36.522  11.671  16.219  1.00 26.03           H  
ATOM   1205  HA  GLU A  71      36.811  10.538  13.635  1.00 28.26           H  
ATOM   1206  HB2 GLU A  71      38.979  11.897  13.560  1.00 30.49           H  
ATOM   1207  HB3 GLU A  71      38.591  12.408  15.221  1.00 30.49           H  
ATOM   1208  HG2 GLU A  71      37.909  14.087  13.609  1.00 35.07           H  
ATOM   1209  HG3 GLU A  71      36.496  13.384  14.432  1.00 35.07           H  
ATOM   1210  N   GLU A  72      38.956   9.458  15.936  1.00 27.73           N  
ATOM   1211  CA  GLU A  72      39.950   8.416  16.147  1.00 31.25           C  
ATOM   1212  C   GLU A  72      39.406   6.987  15.962  1.00 30.74           C  
ATOM   1213  O   GLU A  72      40.158   6.098  15.566  1.00 30.71           O  
ATOM   1214  CB  GLU A  72      40.630   8.534  17.532  1.00 32.90           C  
ATOM   1215  CG  GLU A  72      39.662   8.715  18.683  1.00 39.99           C  
ATOM   1216  CD  GLU A  72      40.310   8.562  20.069  1.00 44.36           C  
ATOM   1217  OE1 GLU A  72      41.408   7.943  20.167  1.00 44.52           O  
ATOM   1218  OE2 GLU A  72      39.694   9.051  21.057  1.00 46.31           O1-
ATOM   1219  H   GLU A  72      38.642  10.031  16.706  1.00 27.73           H  
ATOM   1220  HA  GLU A  72      40.691   8.585  15.365  1.00 31.25           H  
ATOM   1221  HB2 GLU A  72      41.302   9.392  17.512  1.00 32.90           H  
ATOM   1222  HB3 GLU A  72      41.206   7.626  17.709  1.00 32.90           H  
ATOM   1223  HG2 GLU A  72      38.873   7.969  18.589  1.00 39.99           H  
ATOM   1224  HG3 GLU A  72      39.230   9.713  18.615  1.00 39.99           H  
ATOM   1225  N   ALA A  73      38.126   6.755  16.234  1.00 30.05           N  
ATOM   1226  CA  ALA A  73      37.580   5.405  16.054  1.00 30.49           C  
ATOM   1227  C   ALA A  73      37.097   5.180  14.608  1.00 30.45           C  
ATOM   1228  O   ALA A  73      37.333   4.123  14.016  1.00 29.80           O  
ATOM   1229  CB  ALA A  73      36.425   5.168  17.035  1.00 28.68           C  
ATOM   1230  H   ALA A  73      37.533   7.503  16.563  1.00 30.05           H  
ATOM   1231  HA  ALA A  73      38.379   4.692  16.256  1.00 30.49           H  
ATOM   1232  HB1 ALA A  73      36.782   5.302  18.056  1.00 28.68           H  
ATOM   1233  HB2 ALA A  73      35.625   5.880  16.833  1.00 28.68           H  
ATOM   1234  HB3 ALA A  73      36.047   4.153  16.912  1.00 28.68           H  
ATOM   1235  N   GLU A  74      36.453   6.202  14.055  1.00 30.12           N  
ATOM   1236  CA  GLU A  74      35.863   6.169  12.716  1.00 30.78           C  
ATOM   1237  C   GLU A  74      36.697   5.458  11.661  1.00 30.36           C  
ATOM   1238  O   GLU A  74      37.873   5.775  11.462  1.00 30.40           O  
ATOM   1239  CB  GLU A  74      35.534   7.595  12.284  1.00 32.23           C  
ATOM   1240  CG  GLU A  74      34.889   7.718  10.954  1.00 38.48           C  
ATOM   1241  CD  GLU A  74      35.899   7.681   9.822  1.00 43.13           C  
ATOM   1242  OE1 GLU A  74      36.836   8.521   9.839  1.00 44.06           O  
ATOM   1243  OE2 GLU A  74      35.750   6.812   8.921  1.00 45.24           O1-
ATOM   1244  H   GLU A  74      36.366   7.054  14.591  1.00 30.12           H  
ATOM   1245  HA  GLU A  74      34.958   5.567  12.792  1.00 30.78           H  
ATOM   1246  HB2 GLU A  74      36.464   8.164  12.262  1.00 32.23           H  
ATOM   1247  HB3 GLU A  74      34.862   8.026  13.026  1.00 32.23           H  
ATOM   1248  HG2 GLU A  74      34.349   8.664  10.912  1.00 38.48           H  
ATOM   1249  HG3 GLU A  74      34.187   6.894  10.826  1.00 38.48           H  
ATOM   1250  N   ASN A  75      36.088   4.497  10.966  1.00 27.75           N  
ATOM   1251  CA  ASN A  75      36.833   3.764   9.964  1.00 24.74           C  
ATOM   1252  C   ASN A  75      35.973   3.272   8.796  1.00 24.94           C  
ATOM   1253  O   ASN A  75      36.111   2.134   8.330  1.00 23.61           O  
ATOM   1254  CB  ASN A  75      37.572   2.605  10.637  1.00 22.11           C  
ATOM   1255  CG  ASN A  75      38.718   2.069   9.796  1.00 24.23           C  
ATOM   1256  OD1 ASN A  75      39.473   2.834   9.185  1.00 24.05           O  
ATOM   1257  ND2 ASN A  75      38.860   0.740   9.758  1.00 24.60           N  
ATOM   1258  H   ASN A  75      35.116   4.282  11.138  1.00 27.75           H  
ATOM   1259  HA  ASN A  75      37.548   4.455   9.517  1.00 24.74           H  
ATOM   1260  HB2 ASN A  75      36.864   1.796  10.815  1.00 22.11           H  
ATOM   1261  HB3 ASN A  75      37.973   2.954  11.589  1.00 22.11           H  
ATOM   1262 HD21 ASN A  75      39.605   0.327   9.215  1.00 24.60           H  
ATOM   1263 HD22 ASN A  75      38.222   0.149  10.271  1.00 24.60           H  
ATOM   1264  N   TRP A  76      35.082   4.141   8.325  1.00 24.34           N  
ATOM   1265  CA  TRP A  76      34.226   3.825   7.178  1.00 22.63           C  
ATOM   1266  C   TRP A  76      35.033   3.541   5.929  1.00 22.79           C  
ATOM   1267  O   TRP A  76      36.099   4.144   5.730  1.00 22.87           O  
ATOM   1268  CB  TRP A  76      33.327   4.991   6.838  1.00 21.11           C  
ATOM   1269  CG  TRP A  76      32.442   5.436   7.952  1.00 22.29           C  
ATOM   1270  CD1 TRP A  76      32.612   6.530   8.727  1.00 19.76           C  
ATOM   1271  CD2 TRP A  76      31.212   4.817   8.384  1.00 19.82           C  
ATOM   1272  NE1 TRP A  76      31.565   6.647   9.620  1.00 21.13           N  
ATOM   1273  CE2 TRP A  76      30.694   5.608   9.432  1.00 19.84           C  
ATOM   1274  CE3 TRP A  76      30.504   3.680   7.981  1.00 19.24           C  
ATOM   1275  CZ2 TRP A  76      29.493   5.299  10.094  1.00 18.60           C  
ATOM   1276  CZ3 TRP A  76      29.304   3.372   8.635  1.00 18.23           C  
ATOM   1277  CH2 TRP A  76      28.814   4.177   9.679  1.00 17.51           C  
ATOM   1278  H   TRP A  76      34.994   5.044   8.769  1.00 24.34           H  
ATOM   1279  HA  TRP A  76      33.653   2.946   7.472  1.00 22.63           H  
ATOM   1280  HB2 TRP A  76      32.697   4.701   5.998  1.00 21.11           H  
ATOM   1281  HB3 TRP A  76      33.956   5.832   6.547  1.00 21.11           H  
ATOM   1282  HD1 TRP A  76      33.445   7.213   8.657  1.00 19.76           H  
ATOM   1283  HE1 TRP A  76      31.459   7.383  10.303  1.00 21.13           H  
ATOM   1284  HE3 TRP A  76      30.875   3.054   7.184  1.00 19.24           H  
ATOM   1285  HZ2 TRP A  76      29.119   5.918  10.896  1.00 18.60           H  
ATOM   1286  HZ3 TRP A  76      28.745   2.500   8.331  1.00 18.23           H  
ATOM   1287  HH2 TRP A  76      27.886   3.909  10.163  1.00 17.51           H  
ATOM   1288  N   GLY A  77      34.542   2.625   5.089  1.00 21.45           N  
ATOM   1289  CA  GLY A  77      35.216   2.370   3.824  1.00 22.57           C  
ATOM   1290  C   GLY A  77      34.944   3.576   2.900  1.00 23.42           C  
ATOM   1291  O   GLY A  77      34.104   4.415   3.208  1.00 22.43           O  
ATOM   1292  H   GLY A  77      33.707   2.111   5.331  1.00 21.45           H  
ATOM   1293  HA2 GLY A  77      34.825   1.459   3.371  1.00 22.57           H  
ATOM   1294  HA3 GLY A  77      36.288   2.262   3.988  1.00 22.57           H  
ATOM   1295  N   ASP A  78      35.633   3.683   1.774  1.00 26.06           N  
ATOM   1296  CA  ASP A  78      35.394   4.818   0.879  1.00 28.69           C  
ATOM   1297  C   ASP A  78      33.944   4.853   0.385  1.00 27.11           C  
ATOM   1298  O   ASP A  78      33.430   3.870  -0.151  1.00 28.69           O  
ATOM   1299  CB  ASP A  78      36.361   4.796  -0.332  1.00 34.09           C  
ATOM   1300  CG  ASP A  78      36.366   6.146  -1.114  1.00 40.11           C  
ATOM   1301  OD1 ASP A  78      36.524   7.216  -0.474  1.00 41.42           O  
ATOM   1302  OD2 ASP A  78      36.213   6.151  -2.365  1.00 44.67           O1-
ATOM   1303  H   ASP A  78      36.321   2.984   1.532  1.00 26.06           H  
ATOM   1304  HA  ASP A  78      35.582   5.721   1.461  1.00 28.69           H  
ATOM   1305  HB2 ASP A  78      36.054   4.000  -1.011  1.00 34.09           H  
ATOM   1306  HB3 ASP A  78      37.370   4.597   0.028  1.00 34.09           H  
ATOM   1307  N   GLY A  79      33.286   5.986   0.571  1.00 24.72           N  
ATOM   1308  CA  GLY A  79      31.915   6.108   0.135  1.00 22.39           C  
ATOM   1309  C   GLY A  79      30.885   5.730   1.195  1.00 22.02           C  
ATOM   1310  O   GLY A  79      29.675   5.975   1.031  1.00 20.84           O  
ATOM   1311  H   GLY A  79      33.743   6.768   1.018  1.00 24.72           H  
ATOM   1312  HA2 GLY A  79      31.772   5.457  -0.728  1.00 22.39           H  
ATOM   1313  HA3 GLY A  79      31.740   7.143  -0.158  1.00 22.39           H  
ATOM   1314  N   GLU A  80      31.348   5.112   2.280  1.00 21.15           N  
ATOM   1315  CA  GLU A  80      30.435   4.718   3.349  1.00 20.86           C  
ATOM   1316  C   GLU A  80      30.437   5.798   4.441  1.00 21.12           C  
ATOM   1317  O   GLU A  80      31.416   6.499   4.630  1.00 22.00           O  
ATOM   1318  CB  GLU A  80      30.873   3.377   3.940  1.00 22.02           C  
ATOM   1319  CG  GLU A  80      30.980   2.208   2.930  1.00 19.00           C  
ATOM   1320  CD  GLU A  80      29.705   2.023   2.117  1.00 18.64           C  
ATOM   1321  OE1 GLU A  80      28.640   2.442   2.599  1.00 18.57           O  
ATOM   1322  OE2 GLU A  80      29.766   1.459   1.006  1.00 18.94           O1-
ATOM   1323  H   GLU A  80      32.335   4.914   2.363  1.00 21.15           H  
ATOM   1324  HA  GLU A  80      29.428   4.613   2.946  1.00 20.86           H  
ATOM   1325  HB2 GLU A  80      30.151   3.095   4.705  1.00 22.02           H  
ATOM   1326  HB3 GLU A  80      31.853   3.515   4.398  1.00 22.02           H  
ATOM   1327  HG2 GLU A  80      31.180   1.288   3.480  1.00 19.00           H  
ATOM   1328  HG3 GLU A  80      31.804   2.410   2.247  1.00 19.00           H  
ATOM   1329  N   PRO A  81      29.329   5.961   5.161  1.00 21.40           N  
ATOM   1330  CA  PRO A  81      28.071   5.217   5.026  1.00 21.30           C  
ATOM   1331  C   PRO A  81      27.255   5.872   3.909  1.00 21.61           C  
ATOM   1332  O   PRO A  81      27.120   7.098   3.849  1.00 21.25           O  
ATOM   1333  CB  PRO A  81      27.429   5.381   6.416  1.00 20.89           C  
ATOM   1334  CG  PRO A  81      27.881   6.763   6.828  1.00 19.96           C  
ATOM   1335  CD  PRO A  81      29.354   6.745   6.415  1.00 20.43           C  
ATOM   1336  HA  PRO A  81      28.164   4.164   4.759  1.00 21.30           H  
ATOM   1337  HB2 PRO A  81      27.794   4.625   7.110  1.00 20.89           H  
ATOM   1338  HB3 PRO A  81      26.342   5.325   6.356  1.00 20.89           H  
ATOM   1339  HG2 PRO A  81      27.772   6.912   7.902  1.00 19.96           H  
ATOM   1340  HG3 PRO A  81      27.329   7.536   6.295  1.00 19.96           H  
ATOM   1341  HD2 PRO A  81      29.726   7.755   6.240  1.00 20.43           H  
ATOM   1342  HD3 PRO A  81      29.969   6.258   7.171  1.00 20.43           H  
ATOM   1343  N   ASN A  82      26.691   5.065   3.032  1.00 20.37           N  
ATOM   1344  CA  ASN A  82      25.949   5.624   1.927  1.00 20.07           C  
ATOM   1345  C   ASN A  82      24.443   5.378   2.018  1.00 20.83           C  
ATOM   1346  O   ASN A  82      23.707   5.809   1.153  1.00 21.29           O  
ATOM   1347  CB  ASN A  82      26.504   5.039   0.629  1.00 19.19           C  
ATOM   1348  CG  ASN A  82      26.245   3.547   0.529  1.00 21.01           C  
ATOM   1349  OD1 ASN A  82      25.802   2.937   1.511  1.00 18.41           O  
ATOM   1350  ND2 ASN A  82      26.502   2.953  -0.652  1.00 17.80           N  
ATOM   1351  H   ASN A  82      26.777   4.064   3.133  1.00 20.37           H  
ATOM   1352  HA  ASN A  82      26.074   6.706   1.955  1.00 20.07           H  
ATOM   1353  HB2 ASN A  82      27.580   5.214   0.594  1.00 19.19           H  
ATOM   1354  HB3 ASN A  82      26.028   5.538  -0.215  1.00 19.19           H  
ATOM   1355 HD21 ASN A  82      26.864   3.497  -1.423  1.00 17.80           H  
ATOM   1356 HD22 ASN A  82      26.333   1.964  -0.767  1.00 17.80           H  
ATOM   1357  N   ASN A  83      23.979   4.702   3.069  1.00 21.65           N  
ATOM   1358  CA  ASN A  83      22.558   4.409   3.220  1.00 19.17           C  
ATOM   1359  C   ASN A  83      21.939   4.002   1.891  1.00 20.02           C  
ATOM   1360  O   ASN A  83      20.925   4.566   1.460  1.00 19.72           O  
ATOM   1361  CB  ASN A  83      21.803   5.619   3.784  1.00 20.62           C  
ATOM   1362  CG  ASN A  83      20.345   5.299   4.037  1.00 22.01           C  
ATOM   1363  OD1 ASN A  83      19.991   4.121   4.153  1.00 19.04           O  
ATOM   1364  ND2 ASN A  83      19.487   6.328   4.111  1.00 20.99           N  
ATOM   1365  H   ASN A  83      24.626   4.386   3.777  1.00 21.65           H  
ATOM   1366  HA  ASN A  83      22.472   3.579   3.920  1.00 19.17           H  
ATOM   1367  HB2 ASN A  83      21.866   6.440   3.070  1.00 20.62           H  
ATOM   1368  HB3 ASN A  83      22.267   5.918   4.724  1.00 20.62           H  
ATOM   1369 HD21 ASN A  83      18.504   6.156   4.268  1.00 20.99           H  
ATOM   1370 HD22 ASN A  83      19.825   7.275   4.010  1.00 20.99           H  
ATOM   1371  N   LYS A  84      22.570   3.028   1.235  1.00 20.04           N  
ATOM   1372  CA  LYS A  84      22.120   2.541  -0.064  1.00 21.24           C  
ATOM   1373  C   LYS A  84      20.610   2.267  -0.191  1.00 21.69           C  
ATOM   1374  O   LYS A  84      19.994   1.547   0.612  1.00 20.40           O  
ATOM   1375  CB  LYS A  84      22.926   1.301  -0.464  1.00 21.30           C  
ATOM   1376  CG  LYS A  84      23.025   1.087  -1.964  1.00 20.06           C  
ATOM   1377  CD  LYS A  84      24.062   0.021  -2.286  1.00 23.40           C  
ATOM   1378  CE  LYS A  84      24.022  -0.439  -3.737  1.00 21.03           C  
ATOM   1379  NZ  LYS A  84      25.143  -1.397  -3.932  1.00 21.83           N1+
ATOM   1380  H   LYS A  84      23.389   2.611   1.654  1.00 20.04           H  
ATOM   1381  HA  LYS A  84      22.303   3.366  -0.753  1.00 21.24           H  
ATOM   1382  HB2 LYS A  84      22.449   0.426  -0.024  1.00 21.30           H  
ATOM   1383  HB3 LYS A  84      23.935   1.405  -0.065  1.00 21.30           H  
ATOM   1384  HG2 LYS A  84      23.315   2.024  -2.441  1.00 20.06           H  
ATOM   1385  HG3 LYS A  84      22.055   0.770  -2.345  1.00 20.06           H  
ATOM   1386  HD2 LYS A  84      23.882  -0.841  -1.644  1.00 23.40           H  
ATOM   1387  HD3 LYS A  84      25.052   0.428  -2.079  1.00 23.40           H  
ATOM   1388  HE2 LYS A  84      24.143   0.416  -4.402  1.00 21.03           H  
ATOM   1389  HE3 LYS A  84      23.071  -0.930  -3.946  1.00 21.03           H  
ATOM   1390  HZ1 LYS A  84      26.019  -0.934  -3.736  1.00 21.83           H  
ATOM   1391  HZ2 LYS A  84      25.028  -2.180  -3.305  1.00 21.83           H  
ATOM   1392  HZ3 LYS A  84      25.142  -1.727  -4.887  1.00 21.83           H  
ATOM   1393  N   LYS A  85      20.017   2.859  -1.225  1.00 22.17           N  
ATOM   1394  CA  LYS A  85      18.585   2.720  -1.483  1.00 21.38           C  
ATOM   1395  C   LYS A  85      17.789   3.127  -0.257  1.00 22.56           C  
ATOM   1396  O   LYS A  85      16.624   2.736  -0.110  1.00 25.01           O  
ATOM   1397  CB  LYS A  85      18.213   1.283  -1.870  1.00 22.42           C  
ATOM   1398  CG  LYS A  85      19.027   0.669  -3.040  1.00 21.32           C  
ATOM   1399  CD  LYS A  85      18.787   1.399  -4.332  1.00 21.90           C  
ATOM   1400  CE  LYS A  85      19.491   0.750  -5.489  1.00 21.95           C  
ATOM   1401  NZ  LYS A  85      19.362   1.536  -6.772  1.00 20.29           N1+
ATOM   1402  H   LYS A  85      20.575   3.422  -1.851  1.00 22.17           H  
ATOM   1403  HA  LYS A  85      18.342   3.376  -2.319  1.00 21.38           H  
ATOM   1404  HB2 LYS A  85      17.161   1.274  -2.153  1.00 22.42           H  
ATOM   1405  HB3 LYS A  85      18.359   0.652  -0.993  1.00 22.42           H  
ATOM   1406  HG2 LYS A  85      18.734  -0.373  -3.164  1.00 21.32           H  
ATOM   1407  HG3 LYS A  85      20.088   0.722  -2.797  1.00 21.32           H  
ATOM   1408  HD2 LYS A  85      19.148   2.422  -4.230  1.00 21.90           H  
ATOM   1409  HD3 LYS A  85      17.716   1.411  -4.535  1.00 21.90           H  
ATOM   1410  HE2 LYS A  85      19.065  -0.241  -5.644  1.00 21.95           H  
ATOM   1411  HE3 LYS A  85      20.549   0.657  -5.244  1.00 21.95           H  
ATOM   1412  HZ1 LYS A  85      18.386   1.631  -7.012  1.00 20.29           H  
ATOM   1413  HZ2 LYS A  85      19.769   2.452  -6.649  1.00 20.29           H  
ATOM   1414  HZ3 LYS A  85      19.845   1.050  -7.514  1.00 20.29           H  
ATOM   1415  N   ASN A  86      18.396   3.927   0.615  1.00 20.85           N  
ATOM   1416  CA  ASN A  86      17.724   4.380   1.822  1.00 22.00           C  
ATOM   1417  C   ASN A  86      17.266   3.185   2.681  1.00 23.08           C  
ATOM   1418  O   ASN A  86      16.277   3.280   3.426  1.00 23.54           O  
ATOM   1419  CB  ASN A  86      16.516   5.233   1.455  1.00 21.30           C  
ATOM   1420  CG  ASN A  86      15.899   5.905   2.664  1.00 24.29           C  
ATOM   1421  OD1 ASN A  86      16.600   6.563   3.430  1.00 25.91           O  
ATOM   1422  ND2 ASN A  86      14.584   5.755   2.844  1.00 24.15           N  
ATOM   1423  H   ASN A  86      19.344   4.226   0.435  1.00 20.85           H  
ATOM   1424  HA  ASN A  86      18.432   4.974   2.401  1.00 22.00           H  
ATOM   1425  HB2 ASN A  86      15.766   4.596   0.987  1.00 21.30           H  
ATOM   1426  HB3 ASN A  86      16.832   6.002   0.749  1.00 21.30           H  
ATOM   1427 HD21 ASN A  86      14.045   5.205   2.190  1.00 24.15           H  
ATOM   1428 HD22 ASN A  86      14.129   6.190   3.633  1.00 24.15           H  
ATOM   1429  N   LYS A  87      17.993   2.076   2.576  1.00 22.52           N  
ATOM   1430  CA  LYS A  87      17.674   0.848   3.322  1.00 22.74           C  
ATOM   1431  C   LYS A  87      18.701   0.442   4.384  1.00 22.37           C  
ATOM   1432  O   LYS A  87      18.509  -0.563   5.069  1.00 23.82           O  
ATOM   1433  CB  LYS A  87      17.547  -0.321   2.339  1.00 23.17           C  
ATOM   1434  CG  LYS A  87      16.298  -0.305   1.488  1.00 26.70           C  
ATOM   1435  CD  LYS A  87      16.366  -1.439   0.484  1.00 32.28           C  
ATOM   1436  CE  LYS A  87      15.078  -1.561  -0.339  1.00 33.62           C  
ATOM   1437  NZ  LYS A  87      15.323  -2.488  -1.479  1.00 36.21           N1+
ATOM   1438  H   LYS A  87      18.794   2.077   1.961  1.00 22.52           H  
ATOM   1439  HA  LYS A  87      16.745   1.071   3.847  1.00 22.74           H  
ATOM   1440  HB2 LYS A  87      17.553  -1.247   2.913  1.00 23.17           H  
ATOM   1441  HB3 LYS A  87      18.410  -0.299   1.674  1.00 23.17           H  
ATOM   1442  HG2 LYS A  87      16.229   0.646   0.960  1.00 26.70           H  
ATOM   1443  HG3 LYS A  87      15.422  -0.432   2.124  1.00 26.70           H  
ATOM   1444  HD2 LYS A  87      16.529  -2.374   1.021  1.00 32.28           H  
ATOM   1445  HD3 LYS A  87      17.200  -1.259  -0.194  1.00 32.28           H  
ATOM   1446  HE2 LYS A  87      14.792  -0.580  -0.720  1.00 33.62           H  
ATOM   1447  HE3 LYS A  87      14.278  -1.954   0.288  1.00 33.62           H  
ATOM   1448  HZ1 LYS A  87      16.065  -2.121  -2.058  1.00 36.21           H  
ATOM   1449  HZ2 LYS A  87      15.591  -3.395  -1.124  1.00 36.21           H  
ATOM   1450  HZ3 LYS A  87      14.480  -2.577  -2.028  1.00 36.21           H  
ATOM   1451  N   GLU A  88      19.772   1.206   4.547  1.00 19.72           N  
ATOM   1452  CA  GLU A  88      20.811   0.792   5.476  1.00 21.84           C  
ATOM   1453  C   GLU A  88      21.001   1.585   6.778  1.00 22.57           C  
ATOM   1454  O   GLU A  88      21.523   2.703   6.750  1.00 24.43           O  
ATOM   1455  CB  GLU A  88      22.154   0.723   4.714  1.00 21.14           C  
ATOM   1456  CG  GLU A  88      22.042   0.146   3.286  1.00 18.49           C  
ATOM   1457  CD  GLU A  88      23.385  -0.037   2.645  1.00 21.84           C  
ATOM   1458  OE1 GLU A  88      24.206   0.927   2.716  1.00 21.02           O  
ATOM   1459  OE2 GLU A  88      23.615  -1.139   2.083  1.00 18.18           O1-
ATOM   1460  H   GLU A  88      19.866   2.068   4.030  1.00 19.72           H  
ATOM   1461  HA  GLU A  88      20.456  -0.173   5.839  1.00 21.84           H  
ATOM   1462  HB2 GLU A  88      22.838   0.095   5.284  1.00 21.14           H  
ATOM   1463  HB3 GLU A  88      22.559   1.732   4.644  1.00 21.14           H  
ATOM   1464  HG2 GLU A  88      21.451   0.829   2.676  1.00 18.49           H  
ATOM   1465  HG3 GLU A  88      21.542  -0.822   3.336  1.00 18.49           H  
ATOM   1466  N   ASP A  89      20.608   0.993   7.916  1.00 21.92           N  
ATOM   1467  CA  ASP A  89      20.787   1.653   9.214  1.00 21.74           C  
ATOM   1468  C   ASP A  89      21.831   0.997  10.124  1.00 22.10           C  
ATOM   1469  O   ASP A  89      22.230   1.603  11.109  1.00 22.23           O  
ATOM   1470  CB  ASP A  89      19.483   1.669   9.975  1.00 24.83           C  
ATOM   1471  CG  ASP A  89      18.412   2.438   9.252  1.00 28.61           C  
ATOM   1472  OD1 ASP A  89      18.750   3.496   8.670  1.00 26.71           O  
ATOM   1473  OD2 ASP A  89      17.244   1.985   9.258  1.00 29.90           O1-
ATOM   1474  H   ASP A  89      20.183   0.077   7.879  1.00 21.92           H  
ATOM   1475  HA  ASP A  89      21.138   2.655   8.968  1.00 21.74           H  
ATOM   1476  HB2 ASP A  89      19.650   2.132  10.948  1.00 24.83           H  
ATOM   1477  HB3 ASP A  89      19.145   0.642  10.114  1.00 24.83           H  
ATOM   1478  N   CYS A  90      22.270  -0.225   9.801  1.00 19.28           N  
ATOM   1479  CA  CYS A  90      23.216  -0.953  10.647  1.00 17.47           C  
ATOM   1480  C   CYS A  90      24.607  -0.995  10.027  1.00 18.33           C  
ATOM   1481  O   CYS A  90      24.787  -0.629   8.868  1.00 17.26           O  
ATOM   1482  CB  CYS A  90      22.657  -2.348  10.935  1.00 19.11           C  
ATOM   1483  SG  CYS A  90      21.133  -2.275  11.964  1.00 16.98           S  
ATOM   1484  H   CYS A  90      21.939  -0.657   8.950  1.00 19.28           H  
ATOM   1485  HA  CYS A  90      23.333  -0.428  11.595  1.00 17.47           H  
ATOM   1486  HB2 CYS A  90      23.412  -2.929  11.465  1.00 19.11           H  
ATOM   1487  HB3 CYS A  90      22.421  -2.836   9.990  1.00 19.11           H  
ATOM   1488  N   VAL A  91      25.589  -1.467  10.779  1.00 15.48           N  
ATOM   1489  CA  VAL A  91      26.944  -1.406  10.285  1.00 16.28           C  
ATOM   1490  C   VAL A  91      27.735  -2.681  10.502  1.00 16.09           C  
ATOM   1491  O   VAL A  91      27.693  -3.269  11.572  1.00 17.64           O  
ATOM   1492  CB  VAL A  91      27.728  -0.215  10.993  1.00 16.33           C  
ATOM   1493  CG1 VAL A  91      29.142  -0.112  10.427  1.00 13.83           C  
ATOM   1494  CG2 VAL A  91      26.936   1.126  10.857  1.00 14.68           C  
ATOM   1495  H   VAL A  91      25.393  -1.863  11.687  1.00 15.48           H  
ATOM   1496  HA  VAL A  91      26.856  -1.251   9.210  1.00 16.28           H  
ATOM   1497  HB  VAL A  91      27.814  -0.423  12.060  1.00 16.33           H  
ATOM   1498 HG11 VAL A  91      29.667  -1.053  10.589  1.00 13.83           H  
ATOM   1499 HG12 VAL A  91      29.091   0.097   9.359  1.00 13.83           H  
ATOM   1500 HG13 VAL A  91      29.677   0.693  10.930  1.00 13.83           H  
ATOM   1501 HG21 VAL A  91      26.824   1.377   9.802  1.00 14.68           H  
ATOM   1502 HG22 VAL A  91      25.951   1.014  11.310  1.00 14.68           H  
ATOM   1503 HG23 VAL A  91      27.480   1.923  11.364  1.00 14.68           H  
ATOM   1504  N   GLU A  92      28.481  -3.076   9.481  1.00 15.88           N  
ATOM   1505  CA  GLU A  92      29.293  -4.277   9.550  1.00 16.29           C  
ATOM   1506  C   GLU A  92      30.772  -3.876   9.465  1.00 16.92           C  
ATOM   1507  O   GLU A  92      31.103  -2.766   9.001  1.00 16.03           O  
ATOM   1508  CB  GLU A  92      28.954  -5.193   8.375  1.00 14.65           C  
ATOM   1509  CG  GLU A  92      29.447  -4.686   6.998  1.00 19.57           C  
ATOM   1510  CD  GLU A  92      28.990  -5.585   5.833  1.00 20.78           C  
ATOM   1511  OE1 GLU A  92      28.734  -6.771   6.065  1.00 21.08           O  
ATOM   1512  OE2 GLU A  92      28.882  -5.108   4.683  1.00 22.48           O1-
ATOM   1513  H   GLU A  92      28.485  -2.528   8.633  1.00 15.88           H  
ATOM   1514  HA  GLU A  92      29.097  -4.802  10.485  1.00 16.29           H  
ATOM   1515  HB2 GLU A  92      27.871  -5.301   8.329  1.00 14.65           H  
ATOM   1516  HB3 GLU A  92      29.409  -6.166   8.560  1.00 14.65           H  
ATOM   1517  HG2 GLU A  92      30.537  -4.655   7.008  1.00 19.57           H  
ATOM   1518  HG3 GLU A  92      29.056  -3.681   6.837  1.00 19.57           H  
ATOM   1519  N   ILE A  93      31.646  -4.764   9.933  1.00 16.86           N  
ATOM   1520  CA  ILE A  93      33.072  -4.525   9.812  1.00 16.76           C  
ATOM   1521  C   ILE A  93      33.644  -5.628   8.941  1.00 17.64           C  
ATOM   1522  O   ILE A  93      33.377  -6.810   9.168  1.00 17.81           O  
ATOM   1523  CB  ILE A  93      33.795  -4.453  11.198  1.00 17.69           C  
ATOM   1524  CG1 ILE A  93      35.287  -4.155  10.965  1.00 15.92           C  
ATOM   1525  CG2 ILE A  93      33.586  -5.757  12.038  1.00 13.62           C  
ATOM   1526  CD1 ILE A  93      36.001  -3.631  12.185  1.00 15.74           C  
ATOM   1527  H   ILE A  93      31.315  -5.609  10.374  1.00 16.86           H  
ATOM   1528  HA  ILE A  93      33.238  -3.548   9.357  1.00 16.76           H  
ATOM   1529  HB  ILE A  93      33.356  -3.648  11.787  1.00 17.69           H  
ATOM   1530 HG12 ILE A  93      35.368  -3.410  10.173  1.00 15.92           H  
ATOM   1531 HG13 ILE A  93      35.776  -5.076  10.649  1.00 15.92           H  
ATOM   1532 HG21 ILE A  93      32.519  -5.919  12.197  1.00 13.62           H  
ATOM   1533 HG22 ILE A  93      34.006  -6.607  11.500  1.00 13.62           H  
ATOM   1534 HG23 ILE A  93      34.085  -5.653  13.001  1.00 13.62           H  
ATOM   1535 HD11 ILE A  93      35.526  -2.708  12.516  1.00 15.74           H  
ATOM   1536 HD12 ILE A  93      35.951  -4.373  12.982  1.00 15.74           H  
ATOM   1537 HD13 ILE A  93      37.044  -3.434  11.938  1.00 15.74           H  
ATOM   1538  N   TYR A  94      34.407  -5.226   7.926  1.00 18.62           N  
ATOM   1539  CA  TYR A  94      35.024  -6.139   6.974  1.00 21.74           C  
ATOM   1540  C   TYR A  94      36.233  -6.923   7.486  1.00 25.45           C  
ATOM   1541  O   TYR A  94      37.349  -6.735   7.002  1.00 28.28           O  
ATOM   1542  CB  TYR A  94      35.443  -5.377   5.710  1.00 21.56           C  
ATOM   1543  CG  TYR A  94      34.278  -4.860   4.867  1.00 20.95           C  
ATOM   1544  CD1 TYR A  94      33.177  -5.685   4.553  1.00 21.01           C  
ATOM   1545  CD2 TYR A  94      34.291  -3.586   4.362  1.00 19.77           C  
ATOM   1546  CE1 TYR A  94      32.128  -5.233   3.747  1.00 19.44           C  
ATOM   1547  CE2 TYR A  94      33.249  -3.117   3.561  1.00 20.60           C  
ATOM   1548  CZ  TYR A  94      32.177  -3.944   3.255  1.00 19.40           C  
ATOM   1549  OH  TYR A  94      31.196  -3.460   2.433  1.00 21.86           O  
ATOM   1550  H   TYR A  94      34.566  -4.235   7.810  1.00 18.62           H  
ATOM   1551  HA  TYR A  94      34.249  -6.879   6.775  1.00 21.74           H  
ATOM   1552  HB2 TYR A  94      36.040  -6.047   5.091  1.00 21.56           H  
ATOM   1553  HB3 TYR A  94      36.050  -4.524   6.012  1.00 21.56           H  
ATOM   1554  HD1 TYR A  94      33.145  -6.691   4.945  1.00 21.01           H  
ATOM   1555  HD2 TYR A  94      35.122  -2.934   4.588  1.00 19.77           H  
ATOM   1556  HE1 TYR A  94      31.295  -5.880   3.514  1.00 19.44           H  
ATOM   1557  HE2 TYR A  94      33.277  -2.108   3.178  1.00 20.60           H  
ATOM   1558  HH  TYR A  94      30.478  -4.071   2.253  1.00 21.86           H  
ATOM   1559  N   ILE A  95      36.017  -7.829   8.431  1.00 26.21           N  
ATOM   1560  CA  ILE A  95      37.102  -8.634   8.950  1.00 26.76           C  
ATOM   1561  C   ILE A  95      37.690  -9.623   7.922  1.00 27.09           C  
ATOM   1562  O   ILE A  95      36.968 -10.323   7.231  1.00 26.31           O  
ATOM   1563  CB  ILE A  95      36.642  -9.421  10.193  1.00 26.72           C  
ATOM   1564  CG1 ILE A  95      36.264  -8.444  11.317  1.00 25.24           C  
ATOM   1565  CG2 ILE A  95      37.732 -10.389  10.610  1.00 25.81           C  
ATOM   1566  CD1 ILE A  95      37.452  -7.603  11.853  1.00 25.88           C  
ATOM   1567  H   ILE A  95      35.083  -7.958   8.792  1.00 26.21           H  
ATOM   1568  HA  ILE A  95      37.891  -7.929   9.210  1.00 26.76           H  
ATOM   1569  HB  ILE A  95      35.752 -10.008   9.962  1.00 26.72           H  
ATOM   1570 HG12 ILE A  95      35.851  -9.019  12.146  1.00 25.24           H  
ATOM   1571 HG13 ILE A  95      35.506  -7.760  10.935  1.00 25.24           H  
ATOM   1572 HG21 ILE A  95      37.934 -11.082   9.793  1.00 25.81           H  
ATOM   1573 HG22 ILE A  95      38.638  -9.833  10.849  1.00 25.81           H  
ATOM   1574 HG23 ILE A  95      37.406 -10.947  11.488  1.00 25.81           H  
ATOM   1575 HD11 ILE A  95      38.223  -8.269  12.240  1.00 25.88           H  
ATOM   1576 HD12 ILE A  95      37.865  -7.001  11.044  1.00 25.88           H  
ATOM   1577 HD13 ILE A  95      37.103  -6.948  12.651  1.00 25.88           H  
ATOM   1578  N   LYS A  96      39.020  -9.649   7.859  1.00 28.68           N  
ATOM   1579  CA  LYS A  96      39.816 -10.515   6.993  1.00 29.84           C  
ATOM   1580  C   LYS A  96      39.428 -10.622   5.534  1.00 32.77           C  
ATOM   1581  O   LYS A  96      39.500 -11.685   4.932  1.00 33.48           O  
ATOM   1582  CB  LYS A  96      39.932 -11.909   7.593  1.00 27.49           C  
ATOM   1583  CG  LYS A  96      40.979 -12.016   8.696  1.00 25.57           C  
ATOM   1584  CD  LYS A  96      41.098 -13.461   9.160  1.00 25.67           C  
ATOM   1585  CE  LYS A  96      42.195 -13.662  10.178  1.00 24.58           C  
ATOM   1586  NZ  LYS A  96      41.830 -13.053  11.480  1.00 24.45           N1+
ATOM   1587  H   LYS A  96      39.522  -9.015   8.462  1.00 28.68           H  
ATOM   1588  HA  LYS A  96      40.773  -9.996   6.963  1.00 29.84           H  
ATOM   1589  HB2 LYS A  96      40.197 -12.605   6.797  1.00 27.49           H  
ATOM   1590  HB3 LYS A  96      38.963 -12.185   8.010  1.00 27.49           H  
ATOM   1591  HG2 LYS A  96      40.683 -11.390   9.538  1.00 25.57           H  
ATOM   1592  HG3 LYS A  96      41.942 -11.679   8.314  1.00 25.57           H  
ATOM   1593  HD2 LYS A  96      41.307 -14.088   8.294  1.00 25.67           H  
ATOM   1594  HD3 LYS A  96      40.150 -13.762   9.606  1.00 25.67           H  
ATOM   1595  HE2 LYS A  96      43.110 -13.199   9.812  1.00 24.58           H  
ATOM   1596  HE3 LYS A  96      42.359 -14.731  10.318  1.00 24.58           H  
ATOM   1597  HZ1 LYS A  96      41.677 -12.063  11.357  1.00 24.45           H  
ATOM   1598  HZ2 LYS A  96      40.986 -13.484  11.829  1.00 24.45           H  
ATOM   1599  HZ3 LYS A  96      42.580 -13.198  12.141  1.00 24.45           H  
ATOM   1600  N   ARG A  97      39.035  -9.496   4.970  1.00 34.85           N  
ATOM   1601  CA  ARG A  97      38.674  -9.419   3.574  1.00 40.27           C  
ATOM   1602  C   ARG A  97      39.957  -9.046   2.829  1.00 43.18           C  
ATOM   1603  O   ARG A  97      40.754  -8.278   3.338  1.00 44.78           O  
ATOM   1604  CB  ARG A  97      37.597  -8.343   3.425  1.00 39.98           C  
ATOM   1605  CG  ARG A  97      37.340  -7.874   2.039  1.00 42.17           C  
ATOM   1606  CD  ARG A  97      35.900  -7.482   1.900  1.00 43.04           C  
ATOM   1607  NE  ARG A  97      35.636  -6.050   1.923  1.00 47.76           N  
ATOM   1608  CZ  ARG A  97      35.700  -5.242   0.863  1.00 51.25           C  
ATOM   1609  NH1 ARG A  97      36.041  -5.708  -0.341  1.00 51.78           N  
ATOM   1610  NH2 ARG A  97      35.366  -3.962   0.999  1.00 52.91           N1+
ATOM   1611  H   ARG A  97      38.986  -8.660   5.533  1.00 34.85           H  
ATOM   1612  HA  ARG A  97      38.272 -10.350   3.175  1.00 40.27           H  
ATOM   1613  HB2 ARG A  97      37.900  -7.481   4.019  1.00 39.98           H  
ATOM   1614  HB3 ARG A  97      36.664  -8.747   3.819  1.00 39.98           H  
ATOM   1615  HG2 ARG A  97      37.568  -8.676   1.336  1.00 42.17           H  
ATOM   1616  HG3 ARG A  97      37.973  -7.013   1.824  1.00 42.17           H  
ATOM   1617  HD2 ARG A  97      35.346  -7.939   2.720  1.00 43.04           H  
ATOM   1618  HD3 ARG A  97      35.535  -7.876   0.951  1.00 43.04           H  
ATOM   1619  HE  ARG A  97      35.385  -5.636   2.809  1.00 47.76           H  
ATOM   1620 HH11 ARG A  97      36.297  -6.679  -0.454  1.00 51.78           H  
ATOM   1621 HH12 ARG A  97      36.044  -5.089  -1.140  1.00 51.78           H  
ATOM   1622 HH21 ARG A  97      35.372  -3.351   0.194  1.00 52.91           H  
ATOM   1623 HH22 ARG A  97      35.107  -3.601   1.906  1.00 52.91           H  
ATOM   1624  N   ASN A  98      40.170  -9.582   1.634  1.00 46.75           N  
ATOM   1625  CA  ASN A  98      41.391  -9.286   0.872  1.00 49.18           C  
ATOM   1626  C   ASN A  98      41.649  -7.806   0.576  1.00 49.07           C  
ATOM   1627  O   ASN A  98      42.778  -7.418   0.282  1.00 49.95           O  
ATOM   1628  CB  ASN A  98      41.371 -10.046  -0.453  1.00 51.77           C  
ATOM   1629  CG  ASN A  98      40.673 -11.382  -0.337  1.00 54.27           C  
ATOM   1630  OD1 ASN A  98      40.996 -12.188   0.545  1.00 54.56           O  
ATOM   1631  ND2 ASN A  98      39.701 -11.626  -1.223  1.00 55.54           N  
ATOM   1632  H   ASN A  98      39.479 -10.205   1.240  1.00 46.75           H  
ATOM   1633  HA  ASN A  98      42.204  -9.608   1.524  1.00 49.18           H  
ATOM   1634  HB2 ASN A  98      42.398 -10.215  -0.776  1.00 51.77           H  
ATOM   1635  HB3 ASN A  98      40.850  -9.442  -1.196  1.00 51.77           H  
ATOM   1636 HD21 ASN A  98      39.473 -10.936  -1.925  1.00 55.54           H  
ATOM   1637 HD22 ASN A  98      39.195 -12.499  -1.190  1.00 55.54           H  
ATOM   1638  N   LYS A  99      40.605  -6.989   0.651  1.00 48.74           N  
ATOM   1639  CA  LYS A  99      40.720  -5.565   0.363  1.00 47.91           C  
ATOM   1640  C   LYS A  99      39.885  -4.762   1.351  1.00 46.46           C  
ATOM   1641  O   LYS A  99      38.773  -5.166   1.700  1.00 45.34           O  
ATOM   1642  CB  LYS A  99      40.240  -5.299  -1.071  1.00 50.24           C  
ATOM   1643  CG  LYS A  99      40.009  -3.829  -1.448  1.00 52.42           C  
ATOM   1644  CD  LYS A  99      38.922  -3.746  -2.523  1.00 54.66           C  
ATOM   1645  CE  LYS A  99      38.686  -2.335  -3.031  1.00 56.18           C  
ATOM   1646  NZ  LYS A  99      37.584  -2.353  -4.051  1.00 56.91           N1+
ATOM   1647  H   LYS A  99      39.705  -7.365   0.915  1.00 48.74           H  
ATOM   1648  HA  LYS A  99      41.762  -5.259   0.460  1.00 47.91           H  
ATOM   1649  HB2 LYS A  99      39.298  -5.829  -1.209  1.00 50.24           H  
ATOM   1650  HB3 LYS A  99      40.988  -5.703  -1.752  1.00 50.24           H  
ATOM   1651  HG2 LYS A  99      40.935  -3.403  -1.833  1.00 52.42           H  
ATOM   1652  HG3 LYS A  99      39.692  -3.273  -0.566  1.00 52.42           H  
ATOM   1653  HD2 LYS A  99      37.990  -4.124  -2.103  1.00 54.66           H  
ATOM   1654  HD3 LYS A  99      39.220  -4.371  -3.365  1.00 54.66           H  
ATOM   1655  HE2 LYS A  99      39.599  -1.954  -3.489  1.00 56.18           H  
ATOM   1656  HE3 LYS A  99      38.400  -1.691  -2.199  1.00 56.18           H  
ATOM   1657  HZ1 LYS A  99      37.849  -2.950  -4.822  1.00 56.91           H  
ATOM   1658  HZ2 LYS A  99      36.739  -2.707  -3.627  1.00 56.91           H  
ATOM   1659  HZ3 LYS A  99      37.424  -1.416  -4.390  1.00 56.91           H  
ATOM   1660  N   ASP A 100      40.424  -3.619   1.785  1.00 44.49           N  
ATOM   1661  CA  ASP A 100      39.744  -2.753   2.744  1.00 42.28           C  
ATOM   1662  C   ASP A 100      39.408  -3.498   4.029  1.00 39.29           C  
ATOM   1663  O   ASP A 100      38.349  -3.257   4.621  1.00 38.51           O  
ATOM   1664  CB  ASP A 100      38.436  -2.195   2.167  1.00 45.14           C  
ATOM   1665  CG  ASP A 100      38.666  -1.207   1.054  1.00 47.23           C  
ATOM   1666  OD1 ASP A 100      39.566  -0.349   1.216  1.00 47.50           O  
ATOM   1667  OD2 ASP A 100      37.940  -1.289   0.032  1.00 48.21           O1-
ATOM   1668  H   ASP A 100      41.331  -3.344   1.438  1.00 44.49           H  
ATOM   1669  HA  ASP A 100      40.434  -1.937   2.959  1.00 42.28           H  
ATOM   1670  HB2 ASP A 100      37.886  -1.698   2.966  1.00 45.14           H  
ATOM   1671  HB3 ASP A 100      37.844  -3.024   1.780  1.00 45.14           H  
ATOM   1672  N   ALA A 101      40.290  -4.395   4.462  1.00 35.57           N  
ATOM   1673  CA  ALA A 101      40.023  -5.138   5.692  1.00 33.80           C  
ATOM   1674  C   ALA A 101      39.905  -4.157   6.855  1.00 30.86           C  
ATOM   1675  O   ALA A 101      40.629  -3.155   6.905  1.00 30.41           O  
ATOM   1676  CB  ALA A 101      41.138  -6.161   5.969  1.00 32.53           C  
ATOM   1677  H   ALA A 101      41.140  -4.563   3.943  1.00 35.57           H  
ATOM   1678  HA  ALA A 101      39.088  -5.686   5.580  1.00 33.80           H  
ATOM   1679  HB1 ALA A 101      41.207  -6.858   5.134  1.00 32.53           H  
ATOM   1680  HB2 ALA A 101      42.088  -5.640   6.086  1.00 32.53           H  
ATOM   1681  HB3 ALA A 101      40.909  -6.710   6.882  1.00 32.53           H  
ATOM   1682  N   GLY A 102      38.968  -4.444   7.758  1.00 28.39           N  
ATOM   1683  CA  GLY A 102      38.741  -3.607   8.918  1.00 24.93           C  
ATOM   1684  C   GLY A 102      37.799  -2.428   8.732  1.00 23.88           C  
ATOM   1685  O   GLY A 102      37.342  -1.855   9.719  1.00 24.21           O  
ATOM   1686  H   GLY A 102      38.400  -5.269   7.630  1.00 28.39           H  
ATOM   1687  HA2 GLY A 102      39.706  -3.212   9.235  1.00 24.93           H  
ATOM   1688  HA3 GLY A 102      38.330  -4.238   9.706  1.00 24.93           H  
ATOM   1689  N   LYS A 103      37.518  -2.039   7.492  1.00 21.15           N  
ATOM   1690  CA  LYS A 103      36.613  -0.902   7.232  1.00 20.67           C  
ATOM   1691  C   LYS A 103      35.149  -1.248   7.560  1.00 20.93           C  
ATOM   1692  O   LYS A 103      34.761  -2.417   7.596  1.00 20.65           O  
ATOM   1693  CB  LYS A 103      36.693  -0.501   5.757  1.00 21.23           C  
ATOM   1694  CG  LYS A 103      38.108  -0.168   5.318  1.00 21.63           C  
ATOM   1695  CD  LYS A 103      38.575   1.019   6.072  1.00 23.13           C  
ATOM   1696  CE  LYS A 103      39.908   1.463   5.552  1.00 27.39           C  
ATOM   1697  NZ  LYS A 103      40.268   2.699   6.286  1.00 29.77           N1+
ATOM   1698  H   LYS A 103      37.931  -2.531   6.713  1.00 21.15           H  
ATOM   1699  HA  LYS A 103      36.932  -0.082   7.875  1.00 20.67           H  
ATOM   1700  HB2 LYS A 103      36.063   0.374   5.598  1.00 21.23           H  
ATOM   1701  HB3 LYS A 103      36.326  -1.329   5.150  1.00 21.23           H  
ATOM   1702  HG2 LYS A 103      38.118   0.050   4.250  1.00 21.63           H  
ATOM   1703  HG3 LYS A 103      38.764  -1.014   5.523  1.00 21.63           H  
ATOM   1704  HD2 LYS A 103      38.666   0.763   7.128  1.00 23.13           H  
ATOM   1705  HD3 LYS A 103      37.854   1.828   5.955  1.00 23.13           H  
ATOM   1706  HE2 LYS A 103      39.844   1.666   4.483  1.00 27.39           H  
ATOM   1707  HE3 LYS A 103      40.655   0.690   5.731  1.00 27.39           H  
ATOM   1708  HZ1 LYS A 103      39.569   3.408   6.113  1.00 29.77           H  
ATOM   1709  HZ2 LYS A 103      40.311   2.503   7.276  1.00 29.77           H  
ATOM   1710  HZ3 LYS A 103      41.168   3.029   5.968  1.00 29.77           H  
ATOM   1711  N   TRP A 104      34.350  -0.214   7.764  1.00 19.19           N  
ATOM   1712  CA  TRP A 104      32.950  -0.353   8.085  1.00 18.65           C  
ATOM   1713  C   TRP A 104      32.091  -0.063   6.881  1.00 20.72           C  
ATOM   1714  O   TRP A 104      32.479   0.690   5.984  1.00 21.84           O  
ATOM   1715  CB  TRP A 104      32.536   0.649   9.153  1.00 16.60           C  
ATOM   1716  CG  TRP A 104      33.396   0.648  10.350  1.00 16.98           C  
ATOM   1717  CD1 TRP A 104      34.290  -0.309  10.718  1.00 15.69           C  
ATOM   1718  CD2 TRP A 104      33.446   1.664  11.353  1.00 18.02           C  
ATOM   1719  NE1 TRP A 104      34.902   0.046  11.887  1.00 19.89           N  
ATOM   1720  CE2 TRP A 104      34.403   1.255  12.306  1.00 18.10           C  
ATOM   1721  CE3 TRP A 104      32.769   2.886  11.544  1.00 16.46           C  
ATOM   1722  CZ2 TRP A 104      34.706   2.020  13.441  1.00 17.46           C  
ATOM   1723  CZ3 TRP A 104      33.071   3.644  12.675  1.00 16.24           C  
ATOM   1724  CH2 TRP A 104      34.031   3.206  13.607  1.00 14.98           C  
ATOM   1725  H   TRP A 104      34.737   0.716   7.693  1.00 19.19           H  
ATOM   1726  HA  TRP A 104      32.813  -1.378   8.430  1.00 18.65           H  
ATOM   1727  HB2 TRP A 104      31.517   0.416   9.463  1.00 16.60           H  
ATOM   1728  HB3 TRP A 104      32.562   1.647   8.714  1.00 16.60           H  
ATOM   1729  HD1 TRP A 104      34.487  -1.216  10.167  1.00 15.69           H  
ATOM   1730  HE1 TRP A 104      35.608  -0.495  12.367  1.00 19.89           H  
ATOM   1731  HE3 TRP A 104      32.033   3.228  10.831  1.00 16.46           H  
ATOM   1732  HZ2 TRP A 104      35.443   1.690  14.158  1.00 17.46           H  
ATOM   1733  HZ3 TRP A 104      32.561   4.581  12.839  1.00 16.24           H  
ATOM   1734  HH2 TRP A 104      34.241   3.815  14.473  1.00 14.98           H  
ATOM   1735  N   ASN A 105      30.899  -0.635   6.889  1.00 20.07           N  
ATOM   1736  CA  ASN A 105      29.941  -0.409   5.825  1.00 20.42           C  
ATOM   1737  C   ASN A 105      28.551  -0.460   6.423  1.00 18.46           C  
ATOM   1738  O   ASN A 105      28.231  -1.405   7.144  1.00 19.45           O  
ATOM   1739  CB  ASN A 105      30.038  -1.482   4.747  1.00 19.82           C  
ATOM   1740  CG  ASN A 105      28.869  -1.402   3.747  1.00 22.65           C  
ATOM   1741  OD1 ASN A 105      28.631  -0.360   3.149  1.00 21.07           O  
ATOM   1742  ND2 ASN A 105      28.139  -2.510   3.574  1.00 22.36           N  
ATOM   1743  H   ASN A 105      30.649  -1.243   7.656  1.00 20.07           H  
ATOM   1744  HA  ASN A 105      30.151   0.558   5.367  1.00 20.42           H  
ATOM   1745  HB2 ASN A 105      30.027  -2.462   5.224  1.00 19.82           H  
ATOM   1746  HB3 ASN A 105      30.974  -1.352   4.204  1.00 19.82           H  
ATOM   1747 HD21 ASN A 105      27.360  -2.507   2.931  1.00 22.36           H  
ATOM   1748 HD22 ASN A 105      28.367  -3.350   4.087  1.00 22.36           H  
ATOM   1749  N   ASP A 106      27.724   0.549   6.178  1.00 16.90           N  
ATOM   1750  CA  ASP A 106      26.359   0.454   6.697  1.00 17.36           C  
ATOM   1751  C   ASP A 106      25.612  -0.537   5.781  1.00 17.69           C  
ATOM   1752  O   ASP A 106      25.900  -0.629   4.593  1.00 16.34           O  
ATOM   1753  CB  ASP A 106      25.669   1.810   6.720  1.00 17.09           C  
ATOM   1754  CG  ASP A 106      25.653   2.492   5.379  1.00 19.27           C  
ATOM   1755  OD1 ASP A 106      26.508   2.194   4.512  1.00 16.10           O  
ATOM   1756  OD2 ASP A 106      24.775   3.374   5.211  1.00 20.58           O1-
ATOM   1757  H   ASP A 106      28.027   1.356   5.651  1.00 16.90           H  
ATOM   1758  HA  ASP A 106      26.365   0.106   7.730  1.00 17.36           H  
ATOM   1759  HB2 ASP A 106      26.193   2.452   7.429  1.00 17.09           H  
ATOM   1760  HB3 ASP A 106      24.640   1.669   7.050  1.00 17.09           H  
ATOM   1761  N   ASP A 107      24.659  -1.293   6.322  1.00 17.75           N  
ATOM   1762  CA  ASP A 107      23.983  -2.272   5.495  1.00 18.32           C  
ATOM   1763  C   ASP A 107      22.595  -2.540   6.042  1.00 17.55           C  
ATOM   1764  O   ASP A 107      22.299  -2.149   7.162  1.00 18.03           O  
ATOM   1765  CB  ASP A 107      24.851  -3.567   5.437  1.00 20.71           C  
ATOM   1766  CG  ASP A 107      24.468  -4.485   4.264  1.00 22.92           C  
ATOM   1767  OD1 ASP A 107      23.510  -4.114   3.537  1.00 21.98           O  
ATOM   1768  OD2 ASP A 107      25.107  -5.568   4.087  1.00 22.23           O1-
ATOM   1769  H   ASP A 107      24.410  -1.186   7.295  1.00 17.75           H  
ATOM   1770  HA  ASP A 107      23.862  -1.896   4.480  1.00 18.32           H  
ATOM   1771  HB2 ASP A 107      24.719  -4.118   6.368  1.00 20.71           H  
ATOM   1772  HB3 ASP A 107      25.897  -3.281   5.329  1.00 20.71           H  
ATOM   1773  N   ALA A 108      21.739  -3.189   5.254  1.00 16.89           N  
ATOM   1774  CA  ALA A 108      20.365  -3.485   5.700  1.00 18.83           C  
ATOM   1775  C   ALA A 108      20.321  -4.309   6.991  1.00 19.41           C  
ATOM   1776  O   ALA A 108      20.895  -5.404   7.054  1.00 20.29           O  
ATOM   1777  CB  ALA A 108      19.632  -4.233   4.607  1.00 19.57           C  
ATOM   1778  H   ALA A 108      22.036  -3.483   4.335  1.00 16.89           H  
ATOM   1779  HA  ALA A 108      19.884  -2.530   5.909  1.00 18.83           H  
ATOM   1780  HB1 ALA A 108      19.631  -3.635   3.696  1.00 19.57           H  
ATOM   1781  HB2 ALA A 108      20.133  -5.182   4.418  1.00 19.57           H  
ATOM   1782  HB3 ALA A 108      18.605  -4.420   4.921  1.00 19.57           H  
ATOM   1783  N   CYS A 109      19.638  -3.805   8.007  1.00 18.58           N  
ATOM   1784  CA  CYS A 109      19.573  -4.501   9.299  1.00 19.78           C  
ATOM   1785  C   CYS A 109      18.998  -5.934   9.294  1.00 21.30           C  
ATOM   1786  O   CYS A 109      19.306  -6.728  10.209  1.00 17.77           O  
ATOM   1787  CB  CYS A 109      18.815  -3.643  10.331  1.00 19.28           C  
ATOM   1788  SG  CYS A 109      19.562  -1.995  10.692  1.00 25.04           S  
ATOM   1789  H   CYS A 109      19.153  -2.927   7.892  1.00 18.58           H  
ATOM   1790  HA  CYS A 109      20.620  -4.632   9.571  1.00 19.78           H  
ATOM   1791  HB2 CYS A 109      18.769  -4.203  11.264  1.00 19.28           H  
ATOM   1792  HB3 CYS A 109      17.805  -3.479   9.955  1.00 19.28           H  
ATOM   1793  N   HIS A 110      18.185  -6.276   8.284  1.00 20.46           N  
ATOM   1794  CA  HIS A 110      17.616  -7.626   8.242  1.00 20.52           C  
ATOM   1795  C   HIS A 110      18.617  -8.675   7.698  1.00 20.32           C  
ATOM   1796  O   HIS A 110      18.351  -9.889   7.739  1.00 19.80           O  
ATOM   1797  CB  HIS A 110      16.350  -7.668   7.384  1.00 21.06           C  
ATOM   1798  CG  HIS A 110      16.607  -7.452   5.926  1.00 22.16           C  
ATOM   1799  ND1 HIS A 110      16.685  -6.195   5.361  1.00 24.18           N  
ATOM   1800  CD2 HIS A 110      16.897  -8.329   4.934  1.00 22.38           C  
ATOM   1801  CE1 HIS A 110      17.021  -6.305   4.087  1.00 24.19           C  
ATOM   1802  NE2 HIS A 110      17.156  -7.587   3.802  1.00 26.00           N  
ATOM   1803  H   HIS A 110      17.966  -5.609   7.558  1.00 20.46           H  
ATOM   1804  HA  HIS A 110      17.374  -7.879   9.274  1.00 20.52           H  
ATOM   1805  HB2 HIS A 110      15.671  -6.890   7.733  1.00 21.06           H  
ATOM   1806  HB3 HIS A 110      15.881  -8.644   7.510  1.00 21.06           H  
ATOM   1807  HD2 HIS A 110      16.920  -9.405   5.015  1.00 22.38           H  
ATOM   1808  HE2 HIS A 110      17.408  -7.963   2.899  1.00 26.00           H  
ATOM   1809  HE1 HIS A 110      17.160  -5.485   3.397  1.00 24.19           H  
ATOM   1810  N   LYS A 111      19.767  -8.237   7.192  1.00 19.43           N  
ATOM   1811  CA  LYS A 111      20.700  -9.234   6.653  1.00 18.99           C  
ATOM   1812  C   LYS A 111      21.392  -9.996   7.774  1.00 18.59           C  
ATOM   1813  O   LYS A 111      21.503  -9.511   8.921  1.00 17.11           O  
ATOM   1814  CB  LYS A 111      21.714  -8.588   5.705  1.00 21.39           C  
ATOM   1815  CG  LYS A 111      21.055  -7.945   4.461  1.00 19.42           C  
ATOM   1816  CD  LYS A 111      22.099  -7.249   3.588  1.00 18.01           C  
ATOM   1817  CE  LYS A 111      21.426  -6.513   2.405  1.00 18.84           C  
ATOM   1818  NZ  LYS A 111      22.432  -5.912   1.440  1.00 16.56           N1+
ATOM   1819  H   LYS A 111      19.991  -7.253   7.180  1.00 19.43           H  
ATOM   1820  HA  LYS A 111      20.124  -9.954   6.072  1.00 18.99           H  
ATOM   1821  HB2 LYS A 111      22.413  -9.354   5.371  1.00 21.39           H  
ATOM   1822  HB3 LYS A 111      22.255  -7.815   6.251  1.00 21.39           H  
ATOM   1823  HG2 LYS A 111      20.317  -7.212   4.787  1.00 19.42           H  
ATOM   1824  HG3 LYS A 111      20.562  -8.721   3.877  1.00 19.42           H  
ATOM   1825  HD2 LYS A 111      22.792  -7.994   3.197  1.00 18.01           H  
ATOM   1826  HD3 LYS A 111      22.647  -6.526   4.193  1.00 18.01           H  
ATOM   1827  HE2 LYS A 111      20.802  -5.712   2.802  1.00 18.84           H  
ATOM   1828  HE3 LYS A 111      20.803  -7.223   1.862  1.00 18.84           H  
ATOM   1829  HZ1 LYS A 111      23.017  -5.251   1.932  1.00 16.56           H  
ATOM   1830  HZ2 LYS A 111      23.007  -6.647   1.053  1.00 16.56           H  
ATOM   1831  HZ3 LYS A 111      21.942  -5.439   0.695  1.00 16.56           H  
ATOM   1832  N   LEU A 112      21.839 -11.202   7.442  1.00 17.99           N  
ATOM   1833  CA  LEU A 112      22.467 -12.066   8.435  1.00 19.67           C  
ATOM   1834  C   LEU A 112      23.981 -11.941   8.482  1.00 20.01           C  
ATOM   1835  O   LEU A 112      24.666 -12.132   7.464  1.00 20.62           O  
ATOM   1836  CB  LEU A 112      22.083 -13.539   8.160  1.00 21.16           C  
ATOM   1837  CG  LEU A 112      20.631 -13.850   7.755  1.00 22.29           C  
ATOM   1838  CD1 LEU A 112      20.462 -15.361   7.656  1.00 23.24           C  
ATOM   1839  CD2 LEU A 112      19.664 -13.309   8.733  1.00 18.08           C  
ATOM   1840  H   LEU A 112      21.742 -11.525   6.490  1.00 17.99           H  
ATOM   1841  HA  LEU A 112      22.095 -11.740   9.407  1.00 19.67           H  
ATOM   1842  HB2 LEU A 112      22.292 -14.103   9.070  1.00 21.16           H  
ATOM   1843  HB3 LEU A 112      22.726 -13.896   7.356  1.00 21.16           H  
ATOM   1844  HG  LEU A 112      20.432 -13.375   6.794  1.00 22.29           H  
ATOM   1845 HD11 LEU A 112      21.158 -15.757   6.917  1.00 23.24           H  
ATOM   1846 HD12 LEU A 112      20.665 -15.814   8.626  1.00 23.24           H  
ATOM   1847 HD13 LEU A 112      19.440 -15.593   7.353  1.00 23.24           H  
ATOM   1848 HD21 LEU A 112      19.838 -13.766   9.707  1.00 18.08           H  
ATOM   1849 HD22 LEU A 112      19.790 -12.229   8.810  1.00 18.08           H  
ATOM   1850 HD23 LEU A 112      18.650 -13.533   8.403  1.00 18.08           H  
ATOM   1851  N   LYS A 113      24.520 -11.610   9.647  1.00 18.76           N  
ATOM   1852  CA  LYS A 113      25.973 -11.506   9.767  1.00 17.14           C  
ATOM   1853  C   LYS A 113      26.360 -12.007  11.163  1.00 18.09           C  
ATOM   1854  O   LYS A 113      25.517 -12.080  12.061  1.00 19.38           O  
ATOM   1855  CB  LYS A 113      26.419 -10.052   9.599  1.00 15.62           C  
ATOM   1856  CG  LYS A 113      26.034  -9.353   8.275  1.00 16.11           C  
ATOM   1857  CD  LYS A 113      26.468  -7.841   8.291  1.00 17.59           C  
ATOM   1858  CE  LYS A 113      25.940  -7.069   7.092  1.00 17.17           C  
ATOM   1859  NZ  LYS A 113      26.358  -7.638   5.768  1.00 18.04           N1+
ATOM   1860  H   LYS A 113      23.931 -11.433  10.448  1.00 18.76           H  
ATOM   1861  HA  LYS A 113      26.457 -12.100   8.992  1.00 17.14           H  
ATOM   1862  HB2 LYS A 113      27.506 -10.029   9.681  1.00 15.62           H  
ATOM   1863  HB3 LYS A 113      25.981  -9.476  10.415  1.00 15.62           H  
ATOM   1864  HG2 LYS A 113      24.954  -9.413   8.141  1.00 16.11           H  
ATOM   1865  HG3 LYS A 113      26.532  -9.858   7.448  1.00 16.11           H  
ATOM   1866  HD2 LYS A 113      27.556  -7.791   8.287  1.00 17.59           H  
ATOM   1867  HD3 LYS A 113      26.085  -7.378   9.200  1.00 17.59           H  
ATOM   1868  HE2 LYS A 113      26.307  -6.045   7.156  1.00 17.17           H  
ATOM   1869  HE3 LYS A 113      24.851  -7.069   7.137  1.00 17.17           H  
ATOM   1870  HZ1 LYS A 113      27.366  -7.646   5.708  1.00 18.04           H  
ATOM   1871  HZ2 LYS A 113      26.007  -8.581   5.682  1.00 18.04           H  
ATOM   1872  HZ3 LYS A 113      25.981  -7.069   5.024  1.00 18.04           H  
ATOM   1873  N   ALA A 114      27.620 -12.355  11.372  1.00 16.52           N  
ATOM   1874  CA  ALA A 114      27.990 -12.827  12.697  1.00 17.34           C  
ATOM   1875  C   ALA A 114      27.867 -11.663  13.704  1.00 17.52           C  
ATOM   1876  O   ALA A 114      28.107 -10.489  13.387  1.00 19.51           O  
ATOM   1877  CB  ALA A 114      29.411 -13.378  12.691  1.00 15.00           C  
ATOM   1878  H   ALA A 114      28.305 -12.295  10.632  1.00 16.52           H  
ATOM   1879  HA  ALA A 114      27.317 -13.632  12.993  1.00 17.34           H  
ATOM   1880  HB1 ALA A 114      29.477 -14.203  11.981  1.00 15.00           H  
ATOM   1881  HB2 ALA A 114      30.104 -12.590  12.397  1.00 15.00           H  
ATOM   1882  HB3 ALA A 114      29.666 -13.735  13.688  1.00 15.00           H  
ATOM   1883  N   ALA A 115      27.469 -11.993  14.921  1.00 16.39           N  
ATOM   1884  CA  ALA A 115      27.361 -10.991  15.951  1.00 17.42           C  
ATOM   1885  C   ALA A 115      28.787 -10.811  16.510  1.00 18.90           C  
ATOM   1886  O   ALA A 115      29.496 -11.797  16.722  1.00 17.07           O  
ATOM   1887  CB  ALA A 115      26.386 -11.455  17.065  1.00 16.30           C  
ATOM   1888  H   ALA A 115      27.238 -12.954  15.130  1.00 16.39           H  
ATOM   1889  HA  ALA A 115      26.965 -10.053  15.561  1.00 17.42           H  
ATOM   1890  HB1 ALA A 115      25.393 -11.600  16.641  1.00 16.30           H  
ATOM   1891  HB2 ALA A 115      26.740 -12.395  17.489  1.00 16.30           H  
ATOM   1892  HB3 ALA A 115      26.341 -10.698  17.847  1.00 16.30           H  
ATOM   1893  N   LEU A 116      29.219  -9.558  16.681  1.00 18.02           N  
ATOM   1894  CA  LEU A 116      30.548  -9.285  17.246  1.00 19.02           C  
ATOM   1895  C   LEU A 116      30.279  -8.499  18.529  1.00 19.92           C  
ATOM   1896  O   LEU A 116      29.750  -7.391  18.488  1.00 18.72           O  
ATOM   1897  CB  LEU A 116      31.413  -8.463  16.281  1.00 19.54           C  
ATOM   1898  CG  LEU A 116      32.747  -8.018  16.883  1.00 19.04           C  
ATOM   1899  CD1 LEU A 116      33.510  -9.240  17.504  1.00 18.35           C  
ATOM   1900  CD2 LEU A 116      33.572  -7.357  15.815  1.00 18.29           C  
ATOM   1901  H   LEU A 116      28.623  -8.786  16.418  1.00 18.02           H  
ATOM   1902  HA  LEU A 116      31.099 -10.207  17.431  1.00 19.02           H  
ATOM   1903  HB2 LEU A 116      30.853  -7.575  15.988  1.00 19.54           H  
ATOM   1904  HB3 LEU A 116      31.618  -9.070  15.399  1.00 19.54           H  
ATOM   1905  HG  LEU A 116      32.563  -7.305  17.686  1.00 19.04           H  
ATOM   1906 HD11 LEU A 116      32.896  -9.693  18.283  1.00 18.35           H  
ATOM   1907 HD12 LEU A 116      33.711  -9.976  16.725  1.00 18.35           H  
ATOM   1908 HD13 LEU A 116      34.451  -8.900  17.935  1.00 18.35           H  
ATOM   1909 HD21 LEU A 116      33.759  -8.067  15.009  1.00 18.29           H  
ATOM   1910 HD22 LEU A 116      33.034  -6.495  15.421  1.00 18.29           H  
ATOM   1911 HD23 LEU A 116      34.521  -7.030  16.239  1.00 18.29           H  
ATOM   1912  N   CYS A 117      30.642  -9.092  19.661  1.00 20.38           N  
ATOM   1913  CA  CYS A 117      30.355  -8.507  20.968  1.00 19.52           C  
ATOM   1914  C   CYS A 117      31.564  -8.208  21.806  1.00 19.11           C  
ATOM   1915  O   CYS A 117      32.707  -8.581  21.461  1.00 17.68           O  
ATOM   1916  CB  CYS A 117      29.534  -9.494  21.791  1.00 19.45           C  
ATOM   1917  SG  CYS A 117      28.260 -10.500  20.945  1.00 20.99           S  
ATOM   1918  H   CYS A 117      31.131  -9.975  19.616  1.00 20.38           H  
ATOM   1919  HA  CYS A 117      29.844  -7.571  20.744  1.00 19.52           H  
ATOM   1920  HB2 CYS A 117      29.027  -8.921  22.568  1.00 19.45           H  
ATOM   1921  HB3 CYS A 117      30.236 -10.189  22.253  1.00 19.45           H  
ATOM   1922  N   TYR A 118      31.286  -7.529  22.922  1.00 17.60           N  
ATOM   1923  CA  TYR A 118      32.305  -7.281  23.942  1.00 17.39           C  
ATOM   1924  C   TYR A 118      31.670  -7.535  25.302  1.00 18.68           C  
ATOM   1925  O   TYR A 118      30.431  -7.523  25.463  1.00 16.57           O  
ATOM   1926  CB  TYR A 118      32.838  -5.833  23.932  1.00 17.73           C  
ATOM   1927  CG  TYR A 118      31.905  -4.761  24.490  1.00 17.79           C  
ATOM   1928  CD1 TYR A 118      30.850  -4.248  23.715  1.00 16.31           C  
ATOM   1929  CD2 TYR A 118      32.080  -4.256  25.780  1.00 17.84           C  
ATOM   1930  CE1 TYR A 118      29.998  -3.256  24.211  1.00 16.40           C  
ATOM   1931  CE2 TYR A 118      31.223  -3.254  26.300  1.00 19.65           C  
ATOM   1932  CZ  TYR A 118      30.184  -2.765  25.502  1.00 18.78           C  
ATOM   1933  OH  TYR A 118      29.315  -1.826  25.997  1.00 19.12           O  
ATOM   1934  H   TYR A 118      30.350  -7.178  23.065  1.00 17.60           H  
ATOM   1935  HA  TYR A 118      33.147  -7.942  23.735  1.00 17.39           H  
ATOM   1936  HB2 TYR A 118      33.065  -5.571  22.899  1.00 17.73           H  
ATOM   1937  HB3 TYR A 118      33.755  -5.814  24.522  1.00 17.73           H  
ATOM   1938  HD1 TYR A 118      30.695  -4.628  22.717  1.00 16.31           H  
ATOM   1939  HD2 TYR A 118      32.884  -4.635  26.393  1.00 17.84           H  
ATOM   1940  HE1 TYR A 118      29.199  -2.872  23.595  1.00 16.40           H  
ATOM   1941  HE2 TYR A 118      31.370  -2.874  27.299  1.00 19.65           H  
ATOM   1942  HH  TYR A 118      29.485  -1.554  26.902  1.00 19.12           H  
ATOM   1943  N   THR A 119      32.532  -7.806  26.264  1.00 19.00           N  
ATOM   1944  CA  THR A 119      32.115  -7.941  27.652  1.00 20.87           C  
ATOM   1945  C   THR A 119      33.005  -6.872  28.260  1.00 21.11           C  
ATOM   1946  O   THR A 119      34.214  -6.872  28.046  1.00 21.85           O  
ATOM   1947  CB  THR A 119      32.465  -9.321  28.317  1.00 22.16           C  
ATOM   1948  OG1 THR A 119      31.725 -10.378  27.686  1.00 21.30           O  
ATOM   1949  CG2 THR A 119      32.061  -9.293  29.819  1.00 21.69           C  
ATOM   1950  H   THR A 119      33.508  -7.922  26.031  1.00 19.00           H  
ATOM   1951  HA  THR A 119      31.035  -7.861  27.780  1.00 20.87           H  
ATOM   1952  HB  THR A 119      33.536  -9.493  28.207  1.00 22.16           H  
ATOM   1953 HG21 THR A 119      32.599  -8.492  30.325  1.00 21.69           H  
ATOM   1954 HG22 THR A 119      30.988  -9.120  29.903  1.00 21.69           H  
ATOM   1955 HG23 THR A 119      32.312 -10.248  30.281  1.00 21.69           H  
ATOM   1956  HG1 THR A 119      32.360 -10.993  27.312  1.00 21.30           H  
ATOM   1957  N   ALA A 120      32.408  -5.958  29.003  1.00 23.11           N  
ATOM   1958  CA  ALA A 120      33.150  -4.865  29.619  1.00 25.80           C  
ATOM   1959  C   ALA A 120      34.157  -5.340  30.664  1.00 28.24           C  
ATOM   1960  OXT ALA A 120      35.215  -4.691  30.851  1.00 28.24           O1-
ATOM   1961  O   ALA A 120      33.941  -6.344  31.317  1.00 27.58           O  
ATOM   1962  CB  ALA A 120      32.150  -3.871  30.262  1.00 25.30           C  
ATOM   1963  H   ALA A 120      31.410  -6.018  29.148  1.00 23.11           H  
ATOM   1964  HA  ALA A 120      33.724  -4.376  28.832  1.00 25.80           H  
ATOM   1965  HB1 ALA A 120      31.463  -3.502  29.501  1.00 25.30           H  
ATOM   1966  HB2 ALA A 120      31.586  -4.378  31.045  1.00 25.30           H  
ATOM   1967  HB3 ALA A 120      32.697  -3.033  30.694  1.00 25.30           H  
TER    1968      ALA A 120 
HETATM 1969  C1  NAG A 157      23.334   8.461  26.319  1.00 33.81           C  
HETATM 1970  C2  NAG A 157      22.344   8.451  27.474  1.00 35.85           C  
HETATM 1971  C3  NAG A 157      21.369   9.617  27.401  1.00 35.85           C  
HETATM 1972  C4  NAG A 157      22.110  10.942  27.139  1.00 34.57           C  
HETATM 1973  C5  NAG A 157      23.079  10.797  25.967  1.00 33.86           C  
HETATM 1974  C6  NAG A 157      23.900  12.053  25.747  1.00 31.72           C  
HETATM 1975  C7  NAG A 157      21.548   6.422  28.493  1.00 39.99           C  
HETATM 1976  C8  NAG A 157      20.513   5.303  28.444  1.00 39.17           C  
HETATM 1977  N2  NAG A 157      21.583   7.223  27.434  1.00 39.32           N  
HETATM 1978  O3  NAG A 157      20.670   9.678  28.635  1.00 35.07           O  
HETATM 1979  O4  NAG A 157      21.164  11.955  26.797  1.00 34.61           O  
HETATM 1980  O5  NAG A 157      23.997   9.722  26.229  1.00 33.10           O  
HETATM 1981  O6  NAG A 157      24.618  12.382  26.931  1.00 29.96           O  
HETATM 1982  O7  NAG A 157      22.306   6.545  29.470  1.00 40.68           O  
HETATM 1983  H1  NAG A 157      22.789   8.298  25.389  1.00 33.81           H  
HETATM 1984  H2  NAG A 157      22.917   8.536  28.397  1.00 35.85           H  
HETATM 1985  H3  NAG A 157      20.673   9.466  26.575  1.00 35.85           H  
HETATM 1986  H4  NAG A 157      22.660  11.207  28.042  1.00 34.57           H  
HETATM 1987  H5  NAG A 157      22.478  10.603  25.079  1.00 33.86           H  
HETATM 1988  H6  NAG A 157      23.235  12.877  25.488  1.00 31.72           H  
HETATM 1989  H7  NAG A 157      24.605  11.885  24.933  1.00 31.72           H  
HETATM 1990  H8  NAG A 157      19.952   5.367  27.512  1.00 39.17           H  
HETATM 1991  H9  NAG A 157      19.830   5.404  29.287  1.00 39.17           H  
HETATM 1992  H10 NAG A 157      21.018   4.339  28.499  1.00 39.17           H  
HETATM 1993  H11 NAG A 157      21.076   6.972  26.598  1.00 39.32           H  
HETATM 1994  H12 NAG A 157      20.056  10.415  28.585  1.00 35.07           H  
HETATM 1995  H13 NAG A 157      25.197  11.644  27.134  1.00 29.96           H  
HETATM 1996  C1  NAG A 158      21.185  13.106  27.544  1.00 33.34           C  
HETATM 1997  C2  NAG A 158      20.278  14.130  26.875  1.00 32.88           C  
HETATM 1998  C3  NAG A 158      20.097  15.373  27.740  1.00 33.38           C  
HETATM 1999  C4  NAG A 158      19.670  14.975  29.165  1.00 35.47           C  
HETATM 2000  C5  NAG A 158      20.616  13.905  29.700  1.00 36.60           C  
HETATM 2001  C6  NAG A 158      20.288  13.399  31.072  1.00 36.34           C  
HETATM 2002  C7  NAG A 158      20.078  14.273  24.486  1.00 32.34           C  
HETATM 2003  C8  NAG A 158      20.685  14.697  23.153  1.00 25.41           C  
HETATM 2004  N2  NAG A 158      20.802  14.503  25.583  1.00 30.93           N  
HETATM 2005  O3  NAG A 158      19.105  16.204  27.156  1.00 32.53           O  
HETATM 2006  O4  NAG A 158      19.795  16.119  30.023  1.00 38.21           O  
HETATM 2007  O5  NAG A 158      20.663  12.772  28.829  1.00 34.51           O  
HETATM 2008  O6  NAG A 158      21.496  13.283  31.809  1.00 42.85           O  
HETATM 2009  O7  NAG A 158      18.958  13.737  24.513  1.00 31.23           O  
HETATM 2010  H1  NAG A 158      22.191  13.519  27.630  1.00 33.34           H  
HETATM 2011  H2  NAG A 158      19.301  13.665  26.745  1.00 32.88           H  
HETATM 2012  H3  NAG A 158      21.043  15.911  27.800  1.00 33.38           H  
HETATM 2013  H4  NAG A 158      18.645  14.607  29.141  1.00 35.47           H  
HETATM 2014  H5  NAG A 158      21.578  14.415  29.754  1.00 36.60           H  
HETATM 2015  H6  NAG A 158      19.806  12.424  30.999  1.00 36.34           H  
HETATM 2016  H7  NAG A 158      19.618  14.098  31.572  1.00 36.34           H  
HETATM 2017  H8  NAG A 158      21.663  15.145  23.325  1.00 25.41           H  
HETATM 2018  H9  NAG A 158      20.031  15.425  22.672  1.00 25.41           H  
HETATM 2019  H10 NAG A 158      20.793  13.824  22.509  1.00 25.41           H  
HETATM 2020  H11 NAG A 158      21.711  14.935  25.510  1.00 30.93           H  
HETATM 2021  H12 NAG A 158      19.407  16.442  26.276  1.00 32.53           H  
HETATM 2022  H13 NAG A 158      21.271  12.961  32.685  1.00 42.85           H  
HETATM 2023  C1  MAN A 159      18.752  17.023  30.184  1.00 38.42           C  
HETATM 2024  C2  MAN A 159      18.902  17.599  31.587  1.00 37.27           C  
HETATM 2025  C3  MAN A 159      17.557  17.765  32.306  1.00 36.41           C  
HETATM 2026  C4  MAN A 159      16.498  18.228  31.314  1.00 41.06           C  
HETATM 2027  C5  MAN A 159      16.316  17.198  30.173  1.00 44.08           C  
HETATM 2028  C6  MAN A 159      16.001  17.865  28.821  1.00 50.15           C  
HETATM 2029  O2  MAN A 159      19.558  18.850  31.474  1.00 37.91           O  
HETATM 2030  O3  MAN A 159      17.679  18.722  33.368  1.00 28.70           O  
HETATM 2031  O4  MAN A 159      15.266  18.400  31.992  1.00 40.41           O  
HETATM 2032  O5  MAN A 159      17.496  16.341  30.027  1.00 40.71           O  
HETATM 2033  O6  MAN A 159      15.934  16.908  27.728  1.00 58.07           O  
HETATM 2034  H1  MAN A 159      18.778  17.820  29.441  1.00 38.42           H  
HETATM 2035  H2  MAN A 159      19.485  16.904  32.192  1.00 37.27           H  
HETATM 2036  H3  MAN A 159      17.261  16.804  32.728  1.00 36.41           H  
HETATM 2037  H4  MAN A 159      16.822  19.172  30.878  1.00 41.06           H  
HETATM 2038  H5  MAN A 159      15.461  16.585  30.459  1.00 44.08           H  
HETATM 2039  H6  MAN A 159      16.781  18.593  28.600  1.00 50.15           H  
HETATM 2040  H7  MAN A 159      15.040  18.374  28.898  1.00 50.15           H  
HETATM 2041  H8  MAN A 159      19.663  19.204  32.360  1.00 37.91           H  
HETATM 2042  H9  MAN A 159      15.403  19.052  32.683  1.00 40.41           H  
HETATM 2043  C1  BMA A 160      14.912  15.948  27.818  1.00 61.33           C  
HETATM 2044  C2  BMA A 160      13.542  16.572  27.487  1.00 63.57           C  
HETATM 2045  C3  BMA A 160      13.007  16.026  26.170  1.00 64.67           C  
HETATM 2046  C4  BMA A 160      14.166  16.086  25.190  1.00 65.87           C  
HETATM 2047  C5  BMA A 160      15.091  14.938  25.551  1.00 66.38           C  
HETATM 2048  C6  BMA A 160      16.487  15.104  24.981  1.00 68.13           C  
HETATM 2049  O2  BMA A 160      13.684  17.981  27.369  1.00 64.35           O  
HETATM 2050  O3  BMA A 160      11.913  16.810  25.722  1.00 66.26           O  
HETATM 2051  O4  BMA A 160      13.723  15.965  23.845  1.00 66.64           O  
HETATM 2052  O5  BMA A 160      15.184  14.781  27.006  1.00 64.80           O  
HETATM 2053  O6  BMA A 160      16.451  15.264  23.559  1.00 69.02           O  
HETATM 2054  H1  BMA A 160      14.880  15.602  28.851  1.00 61.33           H  
HETATM 2055  H2  BMA A 160      12.845  16.323  28.288  1.00 63.57           H  
HETATM 2056  H3  BMA A 160      12.640  15.005  26.273  1.00 64.67           H  
HETATM 2057  H4  BMA A 160      14.674  17.048  25.259  1.00 65.87           H  
HETATM 2058  H5  BMA A 160      14.650  14.046  25.106  1.00 66.38           H  
HETATM 2059  H6  BMA A 160      17.077  14.220  25.223  1.00 68.13           H  
HETATM 2060  H7  BMA A 160      16.951  15.984  25.426  1.00 68.13           H  
HETATM 2061  H8  BMA A 160      12.818  18.345  27.172  1.00 64.35           H  
HETATM 2062  H9  BMA A 160      11.624  16.451  24.880  1.00 66.26           H  
HETATM 2063  H10 BMA A 160      14.498  16.002  23.280  1.00 66.64           H  
HETATM 2064  H11 BMA A 160      17.356  15.360  23.255  1.00 69.02           H  
HETATM 2065  C1  MAN A 161      17.434  18.236  34.665  1.00 25.06           C  
HETATM 2066  C2  MAN A 161      17.308  19.400  35.649  1.00 22.24           C  
HETATM 2067  C3  MAN A 161      18.685  20.069  35.850  1.00 18.96           C  
HETATM 2068  C4  MAN A 161      19.743  19.053  36.281  1.00 18.27           C  
HETATM 2069  C5  MAN A 161      19.759  17.878  35.297  1.00 20.53           C  
HETATM 2070  C6  MAN A 161      20.673  16.748  35.757  1.00 20.65           C  
HETATM 2071  O2  MAN A 161      16.827  18.897  36.892  1.00 24.37           O  
HETATM 2072  O3  MAN A 161      18.593  21.079  36.839  1.00 18.37           O  
HETATM 2073  O4  MAN A 161      21.031  19.676  36.308  1.00 14.78           O  
HETATM 2074  O5  MAN A 161      18.437  17.321  35.137  1.00 20.58           O  
HETATM 2075  O6  MAN A 161      20.806  15.776  34.735  1.00 21.74           O  
HETATM 2076  H1  MAN A 161      16.499  17.680  34.606  1.00 25.06           H  
HETATM 2077  H2  MAN A 161      16.612  20.142  35.258  1.00 22.24           H  
HETATM 2078  H3  MAN A 161      18.983  20.502  34.895  1.00 18.96           H  
HETATM 2079  H4  MAN A 161      19.503  18.685  37.279  1.00 18.27           H  
HETATM 2080  H5  MAN A 161      20.128  18.285  34.356  1.00 20.53           H  
HETATM 2081  H6  MAN A 161      20.248  16.280  36.645  1.00 20.65           H  
HETATM 2082  H7  MAN A 161      21.655  17.156  35.997  1.00 20.65           H  
HETATM 2083  H8  MAN A 161      16.757  19.639  37.498  1.00 24.37           H  
HETATM 2084  H9  MAN A 161      17.934  21.713  36.546  1.00 18.37           H  
HETATM 2085  H10 MAN A 161      20.988  20.402  36.934  1.00 14.78           H  
HETATM 2086  H11 MAN A 161      19.930  15.434  34.544  1.00 21.74           H  
HETATM 2087  C1  NAG A 162      22.935 -15.808  23.291  1.00 39.31           C  
HETATM 2088  C2  NAG A 162      22.929 -17.347  23.359  1.00 39.73           C  
HETATM 2089  C3  NAG A 162      21.604 -17.876  22.782  1.00 43.45           C  
HETATM 2090  C4  NAG A 162      20.389 -17.179  23.390  1.00 43.94           C  
HETATM 2091  C5  NAG A 162      20.569 -15.671  23.258  1.00 42.13           C  
HETATM 2092  C6  NAG A 162      19.448 -14.903  23.872  1.00 43.86           C  
HETATM 2093  C7  NAG A 162      25.160 -18.259  23.106  1.00 39.58           C  
HETATM 2094  C8  NAG A 162      26.278 -18.691  22.150  1.00 40.29           C  
HETATM 2095  N2  NAG A 162      24.012 -17.872  22.553  1.00 39.22           N  
HETATM 2096  O3  NAG A 162      21.496 -19.273  23.018  1.00 47.81           O  
HETATM 2097  O4  NAG A 162      19.200 -17.607  22.718  1.00 43.51           O  
HETATM 2098  O5  NAG A 162      21.766 -15.265  23.924  1.00 40.64           O  
HETATM 2099  O6  NAG A 162      18.749 -14.224  22.847  1.00 50.44           O  
HETATM 2100  O7  NAG A 162      25.349 -18.280  24.321  1.00 38.82           O  
HETATM 2101  H1  NAG A 162      22.897 -15.536  22.237  1.00 39.31           H  
HETATM 2102  H2  NAG A 162      23.046 -17.659  24.397  1.00 39.73           H  
HETATM 2103  H3  NAG A 162      21.616 -17.668  21.713  1.00 43.45           H  
HETATM 2104  H4  NAG A 162      20.297 -17.436  24.445  1.00 43.94           H  
HETATM 2105  H5  NAG A 162      20.604 -15.460  22.189  1.00 42.13           H  
HETATM 2106  H6  NAG A 162      19.846 -14.181  24.585  1.00 43.86           H  
HETATM 2107  H7  NAG A 162      18.773 -15.587  24.385  1.00 43.86           H  
HETATM 2108  H8  NAG A 162      25.930 -18.606  21.121  1.00 40.29           H  
HETATM 2109  H9  NAG A 162      26.553 -19.725  22.357  1.00 40.29           H  
HETATM 2110  H10 NAG A 162      27.147 -18.048  22.294  1.00 40.29           H  
HETATM 2111  H11 NAG A 162      23.894 -17.947  21.553  1.00 39.22           H  
HETATM 2112  H12 NAG A 162      22.256 -19.696  22.612  1.00 47.81           H  
HETATM 2113  H13 NAG A 162      19.127 -18.557  22.835  1.00 43.51           H  
HETATM 2114  H14 NAG A 162      18.031 -13.737  23.258  1.00 50.44           H  
HETATM 2115 CA    CA A 163      26.580   0.848   2.565  1.00 17.61          CA2+
CONECT  341 1917
CONECT  389 2087
CONECT 1123 1969
CONECT 1483 1788
CONECT 1788 1483
CONECT 1917  341
CONECT 1969 1123 1983 1970 1980
CONECT 1970 1969 1984 1971 1977
CONECT 1971 1970 1985 1972 1978
CONECT 1972 1971 1986 1973 1979
CONECT 1973 1972 1987 1974 1980
CONECT 1974 1973 1988 1989 1981
CONECT 1975 1976 1977 1982 1982
CONECT 1976 1975 1990 1991 1992
CONECT 1977 1970 1975 1993
CONECT 1978 1971 1994
CONECT 1979 1972 1996
CONECT 1980 1969 1973
CONECT 1981 1974 1995
CONECT 1982 1975 1975
CONECT 1983 1969
CONECT 1984 1970
CONECT 1985 1971
CONECT 1986 1972
CONECT 1987 1973
CONECT 1988 1974
CONECT 1989 1974
CONECT 1990 1976
CONECT 1991 1976
CONECT 1992 1976
CONECT 1993 1977
CONECT 1994 1978
CONECT 1995 1981
CONECT 1996 1979 2010 1997 2007
CONECT 1997 1996 2011 1998 2004
CONECT 1998 1997 2012 1999 2005
CONECT 1999 1998 2013 2000 2006
CONECT 2000 1999 2014 2001 2007
CONECT 2001 2000 2015 2016 2008
CONECT 2002 2003 2004 2009 2009
CONECT 2003 2002 2017 2018 2019
CONECT 2004 1997 2002 2020
CONECT 2005 1998 2021
CONECT 2006 1999 2023
CONECT 2007 1996 2000
CONECT 2008 2001 2022
CONECT 2009 2002 2002
CONECT 2010 1996
CONECT 2011 1997
CONECT 2012 1998
CONECT 2013 1999
CONECT 2014 2000
CONECT 2015 2001
CONECT 2016 2001
CONECT 2017 2003
CONECT 2018 2003
CONECT 2019 2003
CONECT 2020 2004
CONECT 2021 2005
CONECT 2022 2008
CONECT 2023 2006 2034 2024 2032
CONECT 2024 2023 2035 2025 2029
CONECT 2025 2024 2036 2026 2030
CONECT 2026 2025 2037 2027 2031
CONECT 2027 2026 2038 2028 2032
CONECT 2028 2027 2039 2040 2033
CONECT 2029 2024 2041
CONECT 2030 2025 2065
CONECT 2031 2026 2042
CONECT 2032 2023 2027
CONECT 2033 2028 2043
CONECT 2034 2023
CONECT 2035 2024
CONECT 2036 2025
CONECT 2037 2026
CONECT 2038 2027
CONECT 2039 2028
CONECT 2040 2028
CONECT 2041 2029
CONECT 2042 2031
CONECT 2043 2033 2054 2044 2052
CONECT 2044 2043 2055 2045 2049
CONECT 2045 2044 2056 2046 2050
CONECT 2046 2045 2057 2047 2051
CONECT 2047 2046 2058 2048 2052
CONECT 2048 2047 2059 2060 2053
CONECT 2049 2044 2061
CONECT 2050 2045 2062
CONECT 2051 2046 2063
CONECT 2052 2043 2047
CONECT 2053 2048 2064
CONECT 2054 2043
CONECT 2055 2044
CONECT 2056 2045
CONECT 2057 2046
CONECT 2058 2047
CONECT 2059 2048
CONECT 2060 2048
CONECT 2061 2049
CONECT 2062 2050
CONECT 2063 2051
CONECT 2064 2053
CONECT 2065 2030 2076 2066 2074
CONECT 2066 2065 2077 2067 2071
CONECT 2067 2066 2078 2068 2072
CONECT 2068 2067 2079 2069 2073
CONECT 2069 2068 2080 2070 2074
CONECT 2070 2069 2081 2082 2075
CONECT 2071 2066 2083
CONECT 2072 2067 2084
CONECT 2073 2068 2085
CONECT 2074 2065 2069
CONECT 2075 2070 2086
CONECT 2076 2065
CONECT 2077 2066
CONECT 2078 2067
CONECT 2079 2068
CONECT 2080 2069
CONECT 2081 2070
CONECT 2082 2070
CONECT 2083 2071
CONECT 2084 2072
CONECT 2085 2073
CONECT 2086 2075
CONECT 2087  389 2101 2088 2098
CONECT 2088 2087 2102 2089 2095
CONECT 2089 2088 2103 2090 2096
CONECT 2090 2089 2104 2091 2097
CONECT 2091 2090 2105 2092 2098
CONECT 2092 2091 2106 2107 2099
CONECT 2093 2094 2095 2100 2100
CONECT 2094 2093 2108 2109 2110
CONECT 2095 2088 2093 2111
CONECT 2096 2089 2112
CONECT 2097 2090 2113
CONECT 2098 2087 2091
CONECT 2099 2092 2114
CONECT 2100 2093 2093
CONECT 2101 2087
CONECT 2102 2088
CONECT 2103 2089
CONECT 2104 2090
CONECT 2105 2091
CONECT 2106 2092
CONECT 2107 2092
CONECT 2108 2094
CONECT 2109 2094
CONECT 2110 2094
CONECT 2111 2095
CONECT 2112 2096
CONECT 2113 2097
CONECT 2114 2099
END
