# Supplementary material for: Computational and Experimental Prediction of Human C-Type Lectin Receptor Druggability
Source: Front Immunol. 2014 Jul 10;5:323. doi: 10.3389/fimmu.2014.00323 (PMC4090677; doi:10.3389/fimmu.2014.00323)
Supplement: Supplementary file 2 [file Data_Sheet2.ZIP › Pockets/Langerin/3p5f_pocket_1_ii.pdb]

HEADER	Output of DoGSiteScorer by A. Volkamer
HEADER	Pocket 0 with 100 binding site atoms written.
HEADER	References: 
HEADER	A. Volkamer et al. Analyzing the topology of active sites: on the prediction of pockets and subpockets. J. Chem. Inf. Model. 2010,50(11), 2041-52
HEADER	A. Volkamer et al. Combining global and local measures for structure-based druggability predictions. J. Chem. Inf. Model. 2012,52,360-372
HEADER	Geometric pocket center at  29.56   8.81   8.91 with max radius 13.71
ATOM    973  CD  LYS A   60     21.298   5.815  10.057  0.00  0.00           C
ATOM    974  CE  LYS A   60     22.230   5.671   8.883  0.00  0.00           C
ATOM    975  NZ  LYS A   60     21.479   5.695   7.592  0.00  0.00           N
ATOM   1040  C   GLY A   65     22.080   9.677  12.035  0.00  0.00           C
ATOM   1041  O   GLY A   65     22.791   9.007  11.287  0.00  0.00           O
ATOM   1045  N   ASP A   66     22.561  10.338  13.083  0.00  0.00           N
ATOM   1046  CA  ASP A   66     23.971  10.250  13.433  0.00  0.00           C
ATOM   1047  C   ASP A   66     24.277   8.828  13.868  0.00  0.00           C
ATOM   1049  CB  ASP A   66     24.314  11.184  14.584  0.00  0.00           C
ATOM   1050  CG  ASP A   66     24.310  12.635  14.174  0.00  0.00           C
ATOM   1051  OD1 ASP A   66     24.682  12.928  13.018  0.00  0.00           O
ATOM   1052  OD2 ASP A   66     23.935  13.477  15.013  0.00  0.00           O
ATOM   1057  N   TRP A   67     25.490   8.401  13.591  0.00  0.00           N
ATOM   1058  CA  TRP A   67     25.937   7.092  14.061  0.00  0.00           C
ATOM   1059  C   TRP A   67     26.160   7.096  15.568  0.00  0.00           C
ATOM   1060  O   TRP A   67     26.488   8.129  16.161  0.00  0.00           O
ATOM   1061  CB  TRP A   67     27.190   6.668  13.308  0.00  0.00           C
ATOM   1062  CG  TRP A   67     26.813   6.289  11.919  0.00  0.00           C
ATOM   1063  CD1 TRP A   67     26.902   7.068  10.792  0.00  0.00           C
ATOM   1065  NE1 TRP A   67     26.409   6.381   9.708  0.00  0.00           N
ATOM   1066  CE2 TRP A   67     25.978   5.144  10.123  0.00  0.00           C
ATOM   1068  CZ2 TRP A   67     25.401   4.102   9.395  0.00  0.00           C
ATOM   1188  CB  PHE A   75     29.326   7.981  17.977  0.00  0.00           C
ATOM   1189  CG  PHE A   75     29.864   7.634  16.622  0.00  0.00           C
ATOM   1191  CD2 PHE A   75     30.093   8.625  15.675  0.00  0.00           C
ATOM   1193  CE2 PHE A   75     30.586   8.306  14.430  0.00  0.00           C
ATOM   1194  CZ  PHE A   75     30.858   6.992  14.113  0.00  0.00           C
ATOM   1219  CA  LYS A   77     32.882  11.441  14.317  0.00  0.00           C
ATOM   1220  C   LYS A   77     34.265  11.702  13.734  0.00  0.00           C
ATOM   1221  O   LYS A   77     34.644  11.135  12.704  0.00  0.00           O
ATOM   1222  CB  LYS A   77     31.884  12.495  13.834  0.00  0.00           C
ATOM   1223  CG  LYS A   77     31.444  12.308  12.400  0.00  0.00           C
ATOM   1224  CD  LYS A   77     30.352  13.291  12.020  0.00  0.00           C
ATOM   1225  CE  LYS A   77     29.927  13.074  10.579  0.00  0.00           C
ATOM   1226  NZ  LYS A   77     31.113  13.044   9.679  0.00  0.00           N
ATOM   1274  CA  SER A   80     36.162   7.427  13.672  0.00  0.00           C
ATOM   1275  C   SER A   80     36.252   7.508  12.157  0.00  0.00           C
ATOM   1276  O   SER A   80     36.010   6.528  11.466  0.00  0.00           O
ATOM   1277  CB  SER A   80     34.700   7.178  14.056  0.00  0.00           C
ATOM   1284  N   ALA A   81     36.563   8.692  11.644  0.00  0.00           N
ATOM   1285  CA  ALA A   81     36.575   8.897  10.202  0.00  0.00           C
ATOM   1286  C   ALA A   81     37.489   7.890   9.496  0.00  0.00           C
ATOM   1287  O   ALA A   81     37.197   7.453   8.382  0.00  0.00           O
ATOM   1288  CB  ALA A   81     36.976  10.341   9.868  0.00  0.00           C
ATOM   1295  CA  ARG A   82     39.593   6.681   9.517  0.00  0.00           C
ATOM   1296  C   ARG A   82     39.184   5.207   9.457  0.00  0.00           C
ATOM   1297  O   ARG A   82     39.885   4.399   8.857  0.00  0.00           O
ATOM   1338  N   TRP A   84     36.092   3.840   8.450  0.00  0.00           N
ATOM   1339  CA  TRP A   84     35.152   3.434   7.412  0.00  0.00           C
ATOM   1340  C   TRP A   84     35.873   3.007   6.128  0.00  0.00           C
ATOM   1341  O   TRP A   84     36.941   3.534   5.796  0.00  0.00           O
ATOM   1342  CB  TRP A   84     34.203   4.578   7.049  0.00  0.00           C
ATOM   1343  CG  TRP A   84     33.225   5.002   8.117  0.00  0.00           C
ATOM   1344  CD1 TRP A   84     33.363   6.052   8.984  0.00  0.00           C
ATOM   1345  CD2 TRP A   84     31.946   4.415   8.400  0.00  0.00           C
ATOM   1346  NE1 TRP A   84     32.250   6.145   9.797  0.00  0.00           N
ATOM   1347  CE2 TRP A   84     31.372   5.149   9.462  0.00  0.00           C
ATOM   1349  CZ2 TRP A   84     30.123   4.834   9.998  0.00  0.00           C
ATOM   1351  CH2 TRP A   84     29.452   3.779   9.452  0.00  0.00           C
ATOM   1362  N   ILE A   85     35.273   2.062   5.407  0.00  0.00           N
ATOM   1363  CA  ILE A   85     35.704   1.735   4.051  0.00  0.00           C
ATOM   1364  C   ILE A   85     35.455   2.964   3.189  0.00  0.00           C
ATOM   1365  O   ILE A   85     34.400   3.584   3.301  0.00  0.00           O
ATOM   1381  N   PRO A   86     36.429   3.336   2.341  0.00  0.00           N
ATOM   1382  CA  PRO A   86     36.207   4.491   1.466  0.00  0.00           C
ATOM   1383  C   PRO A   86     34.862   4.398   0.765  0.00  0.00           C
ATOM   1385  CB  PRO A   86     37.348   4.378   0.455  0.00  0.00           C
ATOM   1386  CG  PRO A   86     38.457   3.778   1.238  0.00  0.00           C
ATOM   1387  CD  PRO A   86     37.803   2.824   2.238  0.00  0.00           C
ATOM   1395  N   GLY A   87     34.062   5.460   0.846  0.00  0.00           N
ATOM   1396  CA  GLY A   87     32.740   5.477   0.243  0.00  0.00           C
ATOM   1397  C   GLY A   87     31.608   5.227   1.225  0.00  0.00           C
ATOM   1402  N   GLU A   88     31.952   4.713   2.402  0.00  0.00           N
ATOM   1403  CA  GLU A   88     30.957   4.458   3.434  0.00  0.00           C
ATOM   1404  C   GLU A   88     31.085   5.482   4.560  0.00  0.00           C
ATOM   1405  O   GLU A   88     32.163   6.048   4.776  0.00  0.00           O
ATOM   1418  CA  PRO A   89     28.673   5.099   5.071  0.00  0.00           C
ATOM   1419  C   PRO A   89     27.988   5.734   3.875  0.00  0.00           C
ATOM   1420  O   PRO A   89     27.890   6.958   3.792  0.00  0.00           O
ATOM   1421  CB  PRO A   89     27.902   5.446   6.348  0.00  0.00           C
ATOM   1422  CG  PRO A   89     28.531   6.714   6.814  0.00  0.00           C
ATOM   1423  CD  PRO A   89     29.988   6.580   6.490  0.00  0.00           C
ATOM   1431  N   ASN A   90     27.512   4.905   2.959  0.00  0.00           N
ATOM   1432  CA  ASN A   90     26.939   5.411   1.724  0.00  0.00           C
ATOM   1433  C   ASN A   90     25.428   5.348   1.762  0.00  0.00           C
ATOM   1445  N   ASN A   91     24.912   4.685   2.787  0.00  0.00           N
ATOM   1446  CA  ASN A   91     23.482   4.512   2.948  0.00  0.00           C
ATOM   1449  CB  ASN A   91     22.815   5.830   3.358  0.00  0.00           C
ATOM   1450  CG  ASN A   91     21.427   5.626   3.937  0.00  0.00           C
ATOM   1451  OD1 ASN A   91     21.037   4.512   4.264  0.00  0.00           O
ATOM   1452  ND2 ASN A   91     20.672   6.714   4.068  0.00  0.00           N
ATOM   1506  C   GLU A   96     21.746   1.729   7.232  0.00  0.00           C
ATOM   1507  O   GLU A   96     22.542   2.677   7.271  0.00  0.00           O
ATOM   1666  CB  GLN A  107     39.761   1.808   5.553  0.00  0.00           C
ATOM   1667  CG  GLN A  107     40.680   3.006   5.757  0.00  0.00           C
ATOM   1668  CD  GLN A  107     41.358   3.437   4.472  0.00  0.00           C
ATOM   1670  OE1 GLN A  107     40.592   4.035   3.567  0.00  0.00           O
ATOM   1731  CB  ASP A  111     26.133   1.816   6.791  0.00  0.00           C
ATOM   1732  CG  ASP A  111     26.130   2.499   5.439  0.00  0.00           C
ATOM   1734  OD2 ASP A  111     25.275   3.383   5.226  0.00  0.00           O
