# Supplementary material for: Computational and Experimental Prediction of Human C-Type Lectin Receptor Druggability
Source: Front Immunol. 2014 Jul 10;5:323. doi: 10.3389/fimmu.2014.00323 (PMC4090677; doi:10.3389/fimmu.2014.00323)
Supplement: Supplementary file 2 [file Data_Sheet2.ZIP › Pockets/Langerin/3p5f_pocket_2_ii.pdb]

HEADER	Output of DoGSiteScorer by A. Volkamer
HEADER	Pocket 1 with 66 binding site atoms written.
HEADER	References: 
HEADER	A. Volkamer et al. Analyzing the topology of active sites: on the prediction of pockets and subpockets. J. Chem. Inf. Model. 2010,50(11), 2041-52
HEADER	A. Volkamer et al. Combining global and local measures for structure-based druggability predictions. J. Chem. Inf. Model. 2012,52,360-372
HEADER	Geometric pocket center at  37.16   6.25  18.11 with max radius 8.49
ATOM    593  C   VAL A   36     36.020   1.863  18.880  0.00  0.00           C
ATOM    594  O   VAL A   36     35.519   2.811  18.278  0.00  0.00           O
ATOM    595  CB  VAL A   36     35.656   0.184  17.103  0.00  0.00           C
ATOM    596  CG1 VAL A   36     37.124   0.155  16.698  0.00  0.00           C
ATOM    607  N   THR A   37     37.009   2.010  19.756  0.00  0.00           N
ATOM    608  CA  THR A   37     37.417   3.351  20.164  0.00  0.00           C
ATOM    609  C   THR A   37     38.914   3.606  20.051  0.00  0.00           C
ATOM    610  O   THR A   37     39.425   4.595  20.574  0.00  0.00           O
ATOM    611  CB  THR A   37     36.967   3.625  21.598  0.00  0.00           C
ATOM    613  CG2 THR A   37     35.451   3.558  21.687  0.00  0.00           C
ATOM    621  N   SER A   38     39.621   2.713  19.373  0.00  0.00           N
ATOM    622  CA  SER A   38     41.045   2.923  19.148  0.00  0.00           C
ATOM    623  C   SER A   38     41.527   2.162  17.933  0.00  0.00           C
ATOM    625  CB  SER A   38     41.863   2.508  20.366  0.00  0.00           C
ATOM    632  N   GLU A   39     42.647   2.618  17.389  0.00  0.00           N
ATOM    633  CA  GLU A   39     43.269   1.923  16.274  0.00  0.00           C
ATOM    636  CB  GLU A   39     44.517   2.685  15.821  0.00  0.00           C
ATOM    941  CD2 LEU A   58     29.490   2.756  14.148  0.00  0.00           C
ATOM   1098  CD1 TRP A   69     30.542   4.418  19.703  0.00  0.00           C
ATOM   1100  NE1 TRP A   69     31.558   4.399  18.776  0.00  0.00           N
ATOM   1101  CE2 TRP A   69     31.480   3.233  18.056  0.00  0.00           C
ATOM   1103  CZ2 TRP A   69     32.285   2.765  17.011  0.00  0.00           C
ATOM   1105  CH2 TRP A   69     31.975   1.547  16.471  0.00  0.00           C
ATOM   1162  CG2 THR A   73     32.358   4.802  23.114  0.00  0.00           C
ATOM   1172  C   PRO A   74     30.509   8.174  21.430  0.00  0.00           C
ATOM   1173  O   PRO A   74     31.661   7.751  21.401  0.00  0.00           O
ATOM   1184  N   PHE A   75     29.814   8.441  20.332  0.00  0.00           N
ATOM   1185  CA  PHE A   75     30.411   8.259  19.015  0.00  0.00           C
ATOM   1186  C   PHE A   75     31.211   9.498  18.623  0.00  0.00           C
ATOM   1188  CB  PHE A   75     29.326   7.981  17.977  0.00  0.00           C
ATOM   1189  CG  PHE A   75     29.864   7.634  16.622  0.00  0.00           C
ATOM   1190  CD1 PHE A   75     30.136   6.316  16.288  0.00  0.00           C
ATOM   1191  CD2 PHE A   75     30.093   8.625  15.675  0.00  0.00           C
ATOM   1192  CE1 PHE A   75     30.631   5.996  15.042  0.00  0.00           C
ATOM   1193  CE2 PHE A   75     30.586   8.306  14.430  0.00  0.00           C
ATOM   1194  CZ  PHE A   75     30.858   6.992  14.113  0.00  0.00           C
ATOM   1204  N   ASN A   76     32.476   9.299  18.265  0.00  0.00           N
ATOM   1205  CA  ASN A   76     33.382  10.407  17.946  0.00  0.00           C
ATOM   1206  C   ASN A   76     33.569  10.454  16.430  0.00  0.00           C
ATOM   1207  O   ASN A   76     34.273   9.629  15.860  0.00  0.00           O
ATOM   1208  CB  ASN A   76     34.722  10.196  18.653  0.00  0.00           C
ATOM   1209  CG  ASN A   76     35.660  11.381  18.509  0.00  0.00           C
ATOM   1211  ND2 ASN A   76     36.399  11.685  19.574  0.00  0.00           N
ATOM   1257  CA  GLN A   79     38.269  10.037  15.518  0.00  0.00           C
ATOM   1258  C   GLN A   79     37.906   8.746  14.786  0.00  0.00           C
ATOM   1259  O   GLN A   79     38.754   7.869  14.629  0.00  0.00           O
ATOM   1260  CB  GLN A   79     38.380   9.785  17.027  0.00  0.00           C
ATOM   1261  CG  GLN A   79     39.034  10.927  17.815  0.00  0.00           C
ATOM   1264  NE2 GLN A   79     41.433  10.533  17.805  0.00  0.00           N
ATOM   1273  N   SER A   80     36.661   8.636  14.325  0.00  0.00           N
ATOM   1274  CA  SER A   80     36.162   7.427  13.672  0.00  0.00           C
ATOM   1277  CB  SER A   80     34.700   7.178  14.056  0.00  0.00           C
ATOM   1278  OG  SER A   80     34.578   6.770  15.407  0.00  0.00           O
ATOM   1299  CG  ARG A   82     40.892   6.058  11.617  0.00  0.00           C
ATOM   1300  CD  ARG A   82     42.115   6.362  12.457  0.00  0.00           C
ATOM   1301  NE  ARG A   82     42.063   7.709  13.014  0.00  0.00           N
ATOM   1302  CZ  ARG A   82     42.829   8.130  14.013  0.00  0.00           C
ATOM   1303  NH1 ARG A   82     42.715   9.375  14.458  0.00  0.00           N
ATOM   1304  NH2 ARG A   82     43.707   7.303  14.568  0.00  0.00           N
ATOM   1325  CD2 PHE A   83     37.795   4.024  13.973  0.00  0.00           C
ATOM   1326  CE1 PHE A   83     40.382   3.107  13.617  0.00  0.00           C
ATOM   1327  CE2 PHE A   83     38.731   4.187  14.974  0.00  0.00           C
ATOM   1328  CZ  PHE A   83     40.024   3.727  14.800  0.00  0.00           C
ATOM   1700  CZ2 TRP A  109     34.647   1.958  13.931  0.00  0.00           C
ATOM   1701  CZ3 TRP A  109     33.377   3.690  12.823  0.00  0.00           C
ATOM   1702  CH2 TRP A  109     34.111   3.218  13.916  0.00  0.00           C
