# Supplementary material for: Computational and Experimental Prediction of Human C-Type Lectin Receptor Druggability
Source: Front Immunol. 2014 Jul 10;5:323. doi: 10.3389/fimmu.2014.00323 (PMC4090677; doi:10.3389/fimmu.2014.00323)
Supplement: Supplementary file 2 [file Data_Sheet2.ZIP › Pockets/Langerin/3p5f_receptor.pdb]

HEADER    SUGAR BINDING PROTEIN                                       
REMARK  99                                                                      
REMARK  99 MOE v2013.08 (Chemical Computing Group Inc.) Wed Apr 09 17:59:44 2014
HELIX    1   1 TRP A  216  SER A  225  1               Generated by MOE   10
HELIX    2   2 GLU A  236  ALA A  246  1               Generated by MOE   11
HELIX    3   3 LYS A  274  SER A  277  1               Generated by MOE    4
HELIX    4   4 ALA A  278  PHE A  280  5               Generated by MOE    3
HELIX    5   5 ALA A  289  ASN A  291  5               Generated by MOE    3
SHEET    1       LYS A 200  PHE A 202                  Generated by MOE
SHEET    2       ASN A 205  PHE A 209                  Generated by MOE
SHEET    3       HIS A 229  LEU A 230                  Generated by MOE
SHEET    4       TYR A 251  TRP A 252                  Generated by MOE
SHEET    5       ILE A 253  ALA A 258                  Generated by MOE
SHEET    6       ASP A 263  TRP A 266                  Generated by MOE
SHEET    7       CYS A 295  ILE A 298                  Generated by MOE
SHEET    8       TRP A 306  TRP A 306                  Generated by MOE
SHEET    9       ASN A 307  ALA A 309                  Generated by MOE
SHEET   10       LEU A 316  PHE A 317                  Generated by MOE
SHEET   11       ILE A 318  PRO A 322                  Generated by MOE
SSBOND   1 CYS A  223    CYS A  319			     1555   1555  2.06
SSBOND   2 CYS A  295    CYS A  311			     1555   1555  2.06
ATOM      1  CH3 ACE A 197      33.974 -20.975  26.616  1.00  0.00           C  
ATOM      2  C   ACE A 197      34.418 -20.670  25.201  1.00  0.00           C  
ATOM      3  O   ACE A 197      34.489 -21.581  24.363  1.00  0.00           O  
ATOM      4 HH31 ACE A 197      34.442 -20.265  27.297  1.00  0.00           H  
ATOM      5 HH32 ACE A 197      32.892 -20.885  26.668  1.00  0.00           H  
ATOM      6 HH33 ACE A 197      34.276 -21.988  26.874  1.00  0.00           H  
ATOM      7  N   GLY A 198      34.717 -19.406  24.931  1.00 32.05           N  
ATOM      8  CA  GLY A 198      35.155 -18.988  23.612  1.00 49.05           C  
ATOM      9  C   GLY A 198      35.447 -17.498  23.508  1.00 30.72           C  
ATOM     10  O   GLY A 198      35.796 -17.017  22.419  1.00 35.74           O  
ATOM     11  H   GLY A 198      34.637 -18.723  25.656  1.00 32.05           H  
ATOM     12  HA2 GLY A 198      34.372 -19.236  22.895  1.00 49.05           H  
ATOM     13  HA3 GLY A 198      36.064 -19.535  23.362  1.00 49.05           H  
ATOM     14  N   TRP A 199      35.308 -16.777  24.616  1.00 25.03           N  
ATOM     15  CA  TRP A 199      35.568 -15.337  24.621  1.00 17.65           C  
ATOM     16  C   TRP A 199      37.059 -15.039  24.563  1.00 36.63           C  
ATOM     17  O   TRP A 199      37.867 -15.694  25.229  1.00 28.61           O  
ATOM     18  CB  TRP A 199      34.960 -14.680  25.859  1.00 19.91           C  
ATOM     19  CG  TRP A 199      33.471 -14.747  25.899  1.00 28.10           C  
ATOM     20  CD1 TRP A 199      32.704 -15.850  26.140  1.00 23.22           C  
ATOM     21  CD2 TRP A 199      32.557 -13.658  25.708  1.00 19.97           C  
ATOM     22  NE1 TRP A 199      31.375 -15.518  26.100  1.00 26.96           N  
ATOM     23  CE2 TRP A 199      31.257 -14.179  25.840  1.00 20.60           C  
ATOM     24  CE3 TRP A 199      32.716 -12.298  25.427  1.00 18.52           C  
ATOM     25  CZ2 TRP A 199      30.116 -13.388  25.708  1.00 25.11           C  
ATOM     26  CZ3 TRP A 199      31.581 -11.509  25.301  1.00 17.39           C  
ATOM     27  CH2 TRP A 199      30.297 -12.057  25.435  1.00 18.29           C  
ATOM     28  H   TRP A 199      35.019 -17.232  25.470  1.00 25.03           H  
ATOM     29  HA  TRP A 199      35.100 -14.921  23.728  1.00 17.65           H  
ATOM     30  HB2 TRP A 199      35.258 -13.632  25.874  1.00 19.91           H  
ATOM     31  HB3 TRP A 199      35.351 -15.183  26.743  1.00 19.91           H  
ATOM     32  HD1 TRP A 199      33.089 -16.841  26.333  1.00 23.22           H  
ATOM     33  HE1 TRP A 199      30.606 -16.159  26.239  1.00 26.96           H  
ATOM     34  HE3 TRP A 199      33.700 -11.871  25.310  1.00 18.52           H  
ATOM     35  HZ2 TRP A 199      29.128 -13.808  25.815  1.00 25.11           H  
ATOM     36  HZ3 TRP A 199      31.688 -10.453  25.097  1.00 17.39           H  
ATOM     37  HH2 TRP A 199      29.434 -11.418  25.321  1.00 18.29           H  
ATOM     38  N   LYS A 200      37.409 -14.038  23.763  1.00 15.23           N  
ATOM     39  CA  LYS A 200      38.791 -13.626  23.561  1.00 12.97           C  
ATOM     40  C   LYS A 200      39.071 -12.357  24.344  1.00 22.07           C  
ATOM     41  O   LYS A 200      38.273 -11.432  24.335  1.00 17.60           O  
ATOM     42  CB  LYS A 200      39.051 -13.392  22.081  1.00 17.40           C  
ATOM     43  CG  LYS A 200      38.792 -14.626  21.225  1.00 32.58           C  
ATOM     44  CD  LYS A 200      38.699 -14.264  19.750  1.00 34.58           C  
ATOM     45  CE  LYS A 200      38.297 -15.466  18.896  1.00 41.64           C  
ATOM     46  NZ  LYS A 200      39.345 -16.523  18.893  1.00 51.91           N1+
ATOM     47  H   LYS A 200      36.681 -13.539  23.273  1.00 15.23           H  
ATOM     48  HA  LYS A 200      39.452 -14.416  23.917  1.00 12.97           H  
ATOM     49  HB2 LYS A 200      40.092 -13.093  21.956  1.00 17.40           H  
ATOM     50  HB3 LYS A 200      38.398 -12.588  21.737  1.00 17.40           H  
ATOM     51  HG2 LYS A 200      37.855 -15.086  21.538  1.00 32.58           H  
ATOM     52  HG3 LYS A 200      39.610 -15.333  21.367  1.00 32.58           H  
ATOM     53  HD2 LYS A 200      39.670 -13.902  19.413  1.00 34.58           H  
ATOM     54  HD3 LYS A 200      37.954 -13.478  19.626  1.00 34.58           H  
ATOM     55  HE2 LYS A 200      38.133 -15.130  17.872  1.00 41.64           H  
ATOM     56  HE3 LYS A 200      37.374 -15.887  19.293  1.00 41.64           H  
ATOM     57  HZ1 LYS A 200      40.206 -16.143  18.527  1.00 51.91           H  
ATOM     58  HZ2 LYS A 200      39.496 -16.851  19.837  1.00 51.91           H  
ATOM     59  HZ3 LYS A 200      39.044 -17.294  18.314  1.00 51.91           H  
ATOM     60  N   TYR A 201      40.221 -12.311  25.007  1.00 18.10           N  
ATOM     61  CA  TYR A 201      40.558 -11.182  25.873  1.00 17.38           C  
ATOM     62  C   TYR A 201      41.473 -10.150  25.209  1.00 24.86           C  
ATOM     63  O   TYR A 201      42.517 -10.496  24.653  1.00 22.30           O  
ATOM     64  CB  TYR A 201      41.225 -11.690  27.161  1.00 21.93           C  
ATOM     65  CG  TYR A 201      41.536 -10.576  28.125  1.00 18.22           C  
ATOM     66  CD1 TYR A 201      40.515  -9.954  28.833  1.00 19.51           C  
ATOM     67  CD2 TYR A 201      42.839 -10.127  28.319  1.00 22.91           C  
ATOM     68  CE1 TYR A 201      40.775  -8.916  29.710  1.00 13.80           C  
ATOM     69  CE2 TYR A 201      43.110  -9.085  29.197  1.00 19.48           C  
ATOM     70  CZ  TYR A 201      42.072  -8.491  29.899  1.00 14.09           C  
ATOM     71  OH  TYR A 201      42.309  -7.449  30.770  1.00 16.06           O  
ATOM     72  H   TYR A 201      40.877 -13.073  24.911  1.00 18.10           H  
ATOM     73  HA  TYR A 201      39.618 -10.677  26.092  1.00 17.38           H  
ATOM     74  HB2 TYR A 201      42.154 -12.196  26.899  1.00 21.93           H  
ATOM     75  HB3 TYR A 201      40.552 -12.397  27.648  1.00 21.93           H  
ATOM     76  HD1 TYR A 201      39.498 -10.287  28.695  1.00 19.51           H  
ATOM     77  HD2 TYR A 201      43.650 -10.593  27.779  1.00 22.91           H  
ATOM     78  HE1 TYR A 201      39.965  -8.443  30.244  1.00 13.80           H  
ATOM     79  HE2 TYR A 201      44.125  -8.740  29.332  1.00 19.48           H  
ATOM     80  HH  TYR A 201      43.229  -7.183  30.844  1.00 16.06           H  
ATOM     81  N   PHE A 202      41.085  -8.878  25.285  1.00 14.54           N  
ATOM     82  CA  PHE A 202      41.895  -7.784  24.765  1.00 12.02           C  
ATOM     83  C   PHE A 202      41.661  -6.508  25.567  1.00 22.35           C  
ATOM     84  O   PHE A 202      40.541  -5.997  25.615  1.00 14.33           O  
ATOM     85  CB  PHE A 202      41.591  -7.559  23.276  1.00 12.89           C  
ATOM     86  CG  PHE A 202      42.323  -6.401  22.664  1.00 20.12           C  
ATOM     87  CD1 PHE A 202      43.616  -6.550  22.183  1.00 19.69           C  
ATOM     88  CD2 PHE A 202      41.711  -5.160  22.551  1.00 16.75           C  
ATOM     89  CE1 PHE A 202      44.288  -5.478  21.608  1.00 18.95           C  
ATOM     90  CE2 PHE A 202      42.382  -4.086  21.983  1.00 23.35           C  
ATOM     91  CZ  PHE A 202      43.668  -4.245  21.514  1.00 19.27           C  
ATOM     92  H   PHE A 202      40.198  -8.665  25.718  1.00 14.54           H  
ATOM     93  HA  PHE A 202      42.946  -8.052  24.866  1.00 12.02           H  
ATOM     94  HB2 PHE A 202      40.520  -7.381  23.170  1.00 12.89           H  
ATOM     95  HB3 PHE A 202      41.863  -8.463  22.732  1.00 12.89           H  
ATOM     96  HD1 PHE A 202      44.105  -7.510  22.256  1.00 19.69           H  
ATOM     97  HD2 PHE A 202      40.701  -5.028  22.910  1.00 16.75           H  
ATOM     98  HE1 PHE A 202      45.295  -5.607  21.236  1.00 18.95           H  
ATOM     99  HE2 PHE A 202      41.896  -3.125  21.907  1.00 23.35           H  
ATOM    100  HZ  PHE A 202      44.190  -3.408  21.074  1.00 19.27           H  
ATOM    101  N   LYS A 203      42.718  -6.024  26.220  1.00 16.82           N  
ATOM    102  CA  LYS A 203      42.709  -4.737  26.921  1.00 12.23           C  
ATOM    103  C   LYS A 203      41.472  -4.490  27.779  1.00 13.20           C  
ATOM    104  O   LYS A 203      40.721  -3.528  27.562  1.00 15.67           O  
ATOM    105  CB  LYS A 203      42.930  -3.585  25.935  1.00 13.12           C  
ATOM    106  CG  LYS A 203      44.297  -3.599  25.286  1.00 24.97           C  
ATOM    107  CD  LYS A 203      44.599  -2.288  24.577  1.00 18.11           C  
ATOM    108  CE  LYS A 203      45.922  -2.378  23.816  1.00 27.93           C  
ATOM    109  NZ  LYS A 203      46.226  -1.106  23.101  1.00 44.23           N1+
ATOM    110  H   LYS A 203      43.566  -6.573  26.233  1.00 16.82           H  
ATOM    111  HA  LYS A 203      43.540  -4.781  27.624  1.00 12.23           H  
ATOM    112  HB2 LYS A 203      42.813  -2.645  26.472  1.00 13.12           H  
ATOM    113  HB3 LYS A 203      42.176  -3.653  25.151  1.00 13.12           H  
ATOM    114  HG2 LYS A 203      44.334  -4.410  24.559  1.00 24.97           H  
ATOM    115  HG3 LYS A 203      45.051  -3.767  26.055  1.00 24.97           H  
ATOM    116  HD2 LYS A 203      44.665  -1.489  25.316  1.00 18.11           H  
ATOM    117  HD3 LYS A 203      43.796  -2.067  23.875  1.00 18.11           H  
ATOM    118  HE2 LYS A 203      45.858  -3.187  23.090  1.00 27.93           H  
ATOM    119  HE3 LYS A 203      46.724  -2.587  24.523  1.00 27.93           H  
ATOM    120  HZ1 LYS A 203      45.486  -0.906  22.442  1.00 44.23           H  
ATOM    121  HZ2 LYS A 203      46.296  -0.352  23.768  1.00 44.23           H  
ATOM    122  HZ3 LYS A 203      47.101  -1.201  22.605  1.00 44.23           H  
ATOM    123  N   GLY A 204      41.261  -5.352  28.762  1.00 16.86           N  
ATOM    124  CA  GLY A 204      40.206  -5.122  29.729  1.00 18.41           C  
ATOM    125  C   GLY A 204      38.809  -5.538  29.297  1.00 16.28           C  
ATOM    126  O   GLY A 204      37.861  -5.372  30.057  1.00 18.21           O  
ATOM    127  H   GLY A 204      41.840  -6.175  28.839  1.00 16.86           H  
ATOM    128  HA2 GLY A 204      40.182  -4.057  29.953  1.00 18.41           H  
ATOM    129  HA3 GLY A 204      40.455  -5.678  30.634  1.00 18.41           H  
ATOM    130  N   ASN A 205      38.678  -6.071  28.082  1.00 12.51           N  
ATOM    131  CA  ASN A 205      37.397  -6.574  27.596  1.00 12.83           C  
ATOM    132  C   ASN A 205      37.479  -7.990  27.037  1.00 14.47           C  
ATOM    133  O   ASN A 205      38.506  -8.390  26.482  1.00 15.69           O  
ATOM    134  CB  ASN A 205      36.826  -5.651  26.507  1.00 13.61           C  
ATOM    135  CG  ASN A 205      36.331  -4.328  27.058  1.00 16.70           C  
ATOM    136  OD1 ASN A 205      35.245  -4.259  27.639  1.00 17.89           O  
ATOM    137  ND2 ASN A 205      37.103  -3.263  26.843  1.00 16.56           N  
ATOM    138  H   ASN A 205      39.488  -6.127  27.481  1.00 12.51           H  
ATOM    139  HA  ASN A 205      36.740  -6.594  28.467  1.00 12.83           H  
ATOM    140  HB2 ASN A 205      35.993  -6.160  26.021  1.00 13.61           H  
ATOM    141  HB3 ASN A 205      37.608  -5.453  25.774  1.00 13.61           H  
ATOM    142 HD21 ASN A 205      36.804  -2.353  27.161  1.00 16.56           H  
ATOM    143 HD22 ASN A 205      37.985  -3.367  26.363  1.00 16.56           H  
ATOM    144  N   PHE A 206      36.383  -8.732  27.176  1.00 12.19           N  
ATOM    145  CA  PHE A 206      36.226 -10.015  26.503  1.00 14.65           C  
ATOM    146  C   PHE A 206      35.364  -9.835  25.256  1.00 17.81           C  
ATOM    147  O   PHE A 206      34.424  -9.043  25.256  1.00 16.61           O  
ATOM    148  CB  PHE A 206      35.576 -11.042  27.425  1.00 17.31           C  
ATOM    149  CG  PHE A 206      36.532 -11.684  28.402  1.00 19.79           C  
ATOM    150  CD1 PHE A 206      37.370 -12.708  27.988  1.00 27.04           C  
ATOM    151  CD2 PHE A 206      36.560 -11.293  29.730  1.00 31.36           C  
ATOM    152  CE1 PHE A 206      38.232 -13.318  28.869  1.00 38.94           C  
ATOM    153  CE2 PHE A 206      37.426 -11.903  30.624  1.00 22.92           C  
ATOM    154  CZ  PHE A 206      38.257 -12.924  30.186  1.00 20.65           C  
ATOM    155  H   PHE A 206      35.636  -8.395  27.769  1.00 12.19           H  
ATOM    156  HA  PHE A 206      37.215 -10.379  26.223  1.00 14.65           H  
ATOM    157  HB2 PHE A 206      35.139 -11.827  26.808  1.00 17.31           H  
ATOM    158  HB3 PHE A 206      34.789 -10.545  27.992  1.00 17.31           H  
ATOM    159  HD1 PHE A 206      37.344 -13.033  26.958  1.00 27.04           H  
ATOM    160  HD2 PHE A 206      35.901 -10.507  30.071  1.00 31.36           H  
ATOM    161  HE1 PHE A 206      38.889 -14.105  28.527  1.00 38.94           H  
ATOM    162  HE2 PHE A 206      37.453 -11.584  31.655  1.00 22.92           H  
ATOM    163  HZ  PHE A 206      38.924 -13.412  30.882  1.00 20.65           H  
ATOM    164  N   TYR A 207      35.696 -10.581  24.209  1.00 13.49           N  
ATOM    165  CA  TYR A 207      35.012 -10.495  22.925  1.00 12.04           C  
ATOM    166  C   TYR A 207      34.540 -11.869  22.478  1.00 17.89           C  
ATOM    167  O   TYR A 207      35.267 -12.864  22.590  1.00 19.74           O  
ATOM    168  CB  TYR A 207      35.934  -9.882  21.859  1.00 10.21           C  
ATOM    169  CG  TYR A 207      36.413  -8.467  22.142  1.00 10.80           C  
ATOM    170  CD1 TYR A 207      35.863  -7.375  21.462  1.00  8.30           C  
ATOM    171  CD2 TYR A 207      37.430  -8.221  23.070  1.00 15.99           C  
ATOM    172  CE1 TYR A 207      36.302  -6.091  21.695  1.00  9.74           C  
ATOM    173  CE2 TYR A 207      37.880  -6.920  23.316  1.00 13.56           C  
ATOM    174  CZ  TYR A 207      37.318  -5.860  22.616  1.00 12.29           C  
ATOM    175  OH  TYR A 207      37.739  -4.563  22.818  1.00 14.28           O  
ATOM    176  H   TYR A 207      36.457 -11.238  24.306  1.00 13.49           H  
ATOM    177  HA  TYR A 207      34.143  -9.848  23.048  1.00 12.04           H  
ATOM    178  HB2 TYR A 207      35.391  -9.870  20.913  1.00 10.21           H  
ATOM    179  HB3 TYR A 207      36.812 -10.522  21.767  1.00 10.21           H  
ATOM    180  HD1 TYR A 207      35.079  -7.542  20.738  1.00  8.30           H  
ATOM    181  HD2 TYR A 207      37.874  -9.048  23.605  1.00 15.99           H  
ATOM    182  HE1 TYR A 207      35.856  -5.262  21.164  1.00  9.74           H  
ATOM    183  HE2 TYR A 207      38.659  -6.741  24.043  1.00 13.56           H  
ATOM    184  HH  TYR A 207      37.289  -3.904  22.286  1.00 14.28           H  
ATOM    185  N   TYR A 208      33.313 -11.916  21.976  1.00 11.41           N  
ATOM    186  CA  TYR A 208      32.725 -13.140  21.455  1.00 17.66           C  
ATOM    187  C   TYR A 208      32.491 -12.990  19.959  1.00 14.15           C  
ATOM    188  O   TYR A 208      31.700 -12.145  19.530  1.00 13.44           O  
ATOM    189  CB  TYR A 208      31.391 -13.401  22.153  1.00 18.05           C  
ATOM    190  CG  TYR A 208      30.699 -14.666  21.710  1.00 16.11           C  
ATOM    191  CD1 TYR A 208      31.046 -15.893  22.254  1.00 30.69           C  
ATOM    192  CD2 TYR A 208      29.691 -14.629  20.753  1.00 17.86           C  
ATOM    193  CE1 TYR A 208      30.412 -17.055  21.858  1.00 32.28           C  
ATOM    194  CE2 TYR A 208      29.055 -15.782  20.350  1.00 19.70           C  
ATOM    195  CZ  TYR A 208      29.418 -16.993  20.912  1.00 26.41           C  
ATOM    196  OH  TYR A 208      28.787 -18.152  20.520  1.00 36.93           O  
ATOM    197  H   TYR A 208      32.766 -11.066  21.955  1.00 11.41           H  
ATOM    198  HA  TYR A 208      33.401 -13.974  21.636  1.00 17.66           H  
ATOM    199  HB2 TYR A 208      30.728 -12.560  21.950  1.00 18.05           H  
ATOM    200  HB3 TYR A 208      31.574 -13.469  23.226  1.00 18.05           H  
ATOM    201  HD1 TYR A 208      31.826 -15.942  23.000  1.00 30.69           H  
ATOM    202  HD2 TYR A 208      29.402 -13.682  20.320  1.00 17.86           H  
ATOM    203  HE1 TYR A 208      30.696 -18.003  22.289  1.00 32.28           H  
ATOM    204  HE2 TYR A 208      28.278 -15.742  19.602  1.00 19.70           H  
ATOM    205  HH  TYR A 208      29.096 -18.950  20.955  1.00 36.93           H  
ATOM    206  N   PHE A 209      33.180 -13.800  19.160  1.00 12.03           N  
ATOM    207  CA  PHE A 209      32.949 -13.815  17.721  1.00 20.23           C  
ATOM    208  C   PHE A 209      31.995 -14.952  17.413  1.00 19.38           C  
ATOM    209  O   PHE A 209      32.346 -16.123  17.558  1.00 16.58           O  
ATOM    210  CB  PHE A 209      34.266 -13.979  16.957  1.00 18.30           C  
ATOM    211  CG  PHE A 209      35.175 -12.776  17.057  1.00 15.86           C  
ATOM    212  CD1 PHE A 209      35.430 -11.987  15.942  1.00 15.88           C  
ATOM    213  CD2 PHE A 209      35.773 -12.439  18.273  1.00 18.92           C  
ATOM    214  CE1 PHE A 209      36.261 -10.875  16.033  1.00 14.49           C  
ATOM    215  CE2 PHE A 209      36.605 -11.334  18.371  1.00 22.29           C  
ATOM    216  CZ  PHE A 209      36.841 -10.548  17.248  1.00 21.08           C  
ATOM    217  H   PHE A 209      33.875 -14.416  19.557  1.00 12.03           H  
ATOM    218  HA  PHE A 209      32.514 -12.868  17.403  1.00 20.23           H  
ATOM    219  HB2 PHE A 209      34.036 -14.148  15.905  1.00 18.30           H  
ATOM    220  HB3 PHE A 209      34.793 -14.844  17.358  1.00 18.30           H  
ATOM    221  HD1 PHE A 209      34.977 -12.239  14.995  1.00 15.88           H  
ATOM    222  HD2 PHE A 209      35.584 -13.046  19.147  1.00 18.92           H  
ATOM    223  HE1 PHE A 209      36.453 -10.270  15.159  1.00 14.49           H  
ATOM    224  HE2 PHE A 209      37.068 -11.086  19.314  1.00 22.29           H  
ATOM    225  HZ  PHE A 209      37.479  -9.678  17.324  1.00 21.08           H  
ATOM    226  N   SER A 210      30.780 -14.610  16.995  1.00 13.38           N  
ATOM    227  CA  SER A 210      29.730 -15.611  16.899  1.00 18.58           C  
ATOM    228  C   SER A 210      29.999 -16.632  15.799  1.00 17.74           C  
ATOM    229  O   SER A 210      30.718 -16.362  14.826  1.00 17.01           O  
ATOM    230  CB  SER A 210      28.380 -14.946  16.651  1.00 14.75           C  
ATOM    231  OG  SER A 210      28.193 -14.717  15.260  1.00 14.96           O  
ATOM    232  H   SER A 210      30.585 -13.652  16.744  1.00 13.38           H  
ATOM    233  HA  SER A 210      29.714 -16.141  17.852  1.00 18.58           H  
ATOM    234  HB2 SER A 210      28.345 -13.993  17.180  1.00 14.75           H  
ATOM    235  HB3 SER A 210      27.586 -15.595  17.019  1.00 14.75           H  
ATOM    236  HG  SER A 210      27.407 -15.197  14.991  1.00 14.96           H  
ATOM    237  N   LEU A 211      29.391 -17.806  15.950  1.00 17.00           N  
ATOM    238  CA  LEU A 211      29.514 -18.863  14.962  1.00 22.47           C  
ATOM    239  C   LEU A 211      28.260 -18.943  14.104  1.00 23.08           C  
ATOM    240  O   LEU A 211      28.278 -19.540  13.029  1.00 22.82           O  
ATOM    241  CB  LEU A 211      29.779 -20.208  15.647  1.00 28.27           C  
ATOM    242  CG  LEU A 211      31.030 -20.267  16.527  1.00 25.38           C  
ATOM    243  CD1 LEU A 211      31.291 -21.685  17.016  1.00 31.88           C  
ATOM    244  CD2 LEU A 211      32.230 -19.749  15.770  1.00 29.72           C  
ATOM    245  H   LEU A 211      28.830 -17.966  16.775  1.00 17.00           H  
ATOM    246  HA  LEU A 211      30.360 -18.633  14.314  1.00 22.47           H  
ATOM    247  HB2 LEU A 211      29.879 -20.966  14.871  1.00 28.27           H  
ATOM    248  HB3 LEU A 211      28.917 -20.440  16.273  1.00 28.27           H  
ATOM    249  HG  LEU A 211      30.859 -19.633  17.397  1.00 25.38           H  
ATOM    250 HD11 LEU A 211      30.426 -22.040  17.576  1.00 31.88           H  
ATOM    251 HD12 LEU A 211      31.466 -22.339  16.162  1.00 31.88           H  
ATOM    252 HD13 LEU A 211      32.168 -21.690  17.663  1.00 31.88           H  
ATOM    253 HD21 LEU A 211      32.408 -20.377  14.896  1.00 29.72           H  
ATOM    254 HD22 LEU A 211      32.041 -18.725  15.447  1.00 29.72           H  
ATOM    255 HD23 LEU A 211      33.105 -19.770  16.417  1.00 29.72           H  
ATOM    256  N   ILE A 212      27.181 -18.326  14.580  1.00 19.77           N  
ATOM    257  CA  ILE A 212      25.905 -18.316  13.872  1.00 21.67           C  
ATOM    258  C   ILE A 212      25.511 -16.877  13.530  1.00 21.86           C  
ATOM    259  O   ILE A 212      25.718 -15.971  14.328  1.00 20.49           O  
ATOM    260  CB  ILE A 212      24.800 -18.959  14.731  1.00 28.42           C  
ATOM    261  CG1 ILE A 212      25.026 -20.467  14.812  1.00 29.29           C  
ATOM    262  CG2 ILE A 212      23.426 -18.653  14.166  1.00 39.97           C  
ATOM    263  CD1 ILE A 212      25.263 -21.112  13.460  1.00 66.53           C  
ATOM    264  H   ILE A 212      27.248 -17.847  15.466  1.00 19.77           H  
ATOM    265  HA  ILE A 212      26.018 -18.895  12.954  1.00 21.67           H  
ATOM    266  HB  ILE A 212      24.846 -18.535  15.734  1.00 28.42           H  
ATOM    267 HG12 ILE A 212      24.147 -20.925  15.265  1.00 29.29           H  
ATOM    268 HG13 ILE A 212      25.897 -20.653  15.441  1.00 29.29           H  
ATOM    269 HG21 ILE A 212      23.279 -17.575  14.129  1.00 39.97           H  
ATOM    270 HG22 ILE A 212      23.348 -19.065  13.159  1.00 39.97           H  
ATOM    271 HG23 ILE A 212      22.663 -19.103  14.802  1.00 39.97           H  
ATOM    272 HD11 ILE A 212      24.401 -20.934  12.817  1.00 66.53           H  
ATOM    273 HD12 ILE A 212      26.153 -20.679  13.003  1.00 66.53           H  
ATOM    274 HD13 ILE A 212      25.406 -22.184  13.589  1.00 66.53           H  
ATOM    275  N   PRO A 213      24.961 -16.667  12.335  1.00 17.38           N  
ATOM    276  CA  PRO A 213      24.615 -15.301  11.929  1.00 16.07           C  
ATOM    277  C   PRO A 213      23.226 -14.884  12.426  1.00 18.36           C  
ATOM    278  O   PRO A 213      22.317 -15.712  12.570  1.00 17.06           O  
ATOM    279  CB  PRO A 213      24.653 -15.385  10.399  1.00 15.83           C  
ATOM    280  CG  PRO A 213      24.231 -16.796  10.108  1.00 17.51           C  
ATOM    281  CD  PRO A 213      24.721 -17.646  11.257  1.00 17.70           C  
ATOM    282  HA  PRO A 213      25.290 -14.554  12.346  1.00 16.07           H  
ATOM    283  HB2 PRO A 213      25.659 -15.196  10.025  1.00 15.83           H  
ATOM    284  HB3 PRO A 213      23.959 -14.673   9.953  1.00 15.83           H  
ATOM    285  HG2 PRO A 213      24.677 -17.136   9.174  1.00 17.51           H  
ATOM    286  HG3 PRO A 213      23.144 -16.855  10.034  1.00 17.51           H  
ATOM    287  HD2 PRO A 213      23.966 -18.373  11.553  1.00 17.70           H  
ATOM    288  HD3 PRO A 213      25.641 -18.165  10.992  1.00 17.70           H  
ATOM    289  N   LYS A 214      23.062 -13.593  12.678  1.00 18.54           N  
ATOM    290  CA  LYS A 214      21.775 -13.060  13.113  1.00 19.36           C  
ATOM    291  C   LYS A 214      21.595 -11.654  12.542  1.00 12.35           C  
ATOM    292  O   LYS A 214      22.558 -11.032  12.102  1.00 12.57           O  
ATOM    293  CB  LYS A 214      21.710 -12.993  14.638  1.00 20.75           C  
ATOM    294  CG  LYS A 214      21.718 -14.336  15.361  1.00 17.17           C  
ATOM    295  CD  LYS A 214      21.564 -14.104  16.863  1.00 20.32           C  
ATOM    296  CE  LYS A 214      21.675 -15.394  17.659  1.00 33.39           C  
ATOM    297  NZ  LYS A 214      20.573 -16.341  17.339  1.00 29.85           N1+
ATOM    298  H   LYS A 214      23.845 -12.964  12.567  1.00 18.54           H  
ATOM    299  HA  LYS A 214      20.981 -13.718  12.755  1.00 19.36           H  
ATOM    300  HB2 LYS A 214      20.792 -12.472  14.911  1.00 20.75           H  
ATOM    301  HB3 LYS A 214      22.570 -12.421  14.986  1.00 20.75           H  
ATOM    302  HG2 LYS A 214      22.661 -14.848  15.167  1.00 17.17           H  
ATOM    303  HG3 LYS A 214      20.891 -14.948  15.002  1.00 17.17           H  
ATOM    304  HD2 LYS A 214      20.587 -13.659  17.051  1.00 20.32           H  
ATOM    305  HD3 LYS A 214      22.346 -13.420  17.194  1.00 20.32           H  
ATOM    306  HE2 LYS A 214      21.638 -15.158  18.722  1.00 33.39           H  
ATOM    307  HE3 LYS A 214      22.627 -15.871  17.425  1.00 33.39           H  
ATOM    308  HZ1 LYS A 214      19.684 -15.909  17.551  1.00 29.85           H  
ATOM    309  HZ2 LYS A 214      20.606 -16.577  16.357  1.00 29.85           H  
ATOM    310  HZ3 LYS A 214      20.679 -17.181  17.891  1.00 29.85           H  
ATOM    311  N   THR A 215      20.358 -11.164  12.528  1.00 17.74           N  
ATOM    312  CA  THR A 215      20.123  -9.765  12.214  1.00 13.45           C  
ATOM    313  C   THR A 215      20.805  -8.929  13.284  1.00 12.94           C  
ATOM    314  O   THR A 215      21.151  -9.444  14.355  1.00 13.19           O  
ATOM    315  CB  THR A 215      18.627  -9.434  12.221  1.00 18.54           C  
ATOM    316  OG1 THR A 215      18.097  -9.675  13.529  1.00 13.74           O  
ATOM    317  CG2 THR A 215      17.884 -10.300  11.191  1.00 12.07           C  
ATOM    318  H   THR A 215      19.577 -11.770  12.738  1.00 17.74           H  
ATOM    319  HA  THR A 215      20.517  -9.554  11.219  1.00 13.45           H  
ATOM    320  HB  THR A 215      18.492  -8.386  11.958  1.00 18.54           H  
ATOM    321 HG21 THR A 215      18.290 -10.113  10.198  1.00 12.07           H  
ATOM    322 HG22 THR A 215      18.010 -11.353  11.443  1.00 12.07           H  
ATOM    323 HG23 THR A 215      16.823 -10.048  11.202  1.00 12.07           H  
ATOM    324  HG1 THR A 215      17.163  -9.455  13.508  1.00 13.74           H  
ATOM    325  N   TRP A 216      20.990  -7.638  13.004  1.00 13.53           N  
ATOM    326  CA  TRP A 216      21.698  -6.780  13.936  1.00 10.08           C  
ATOM    327  C   TRP A 216      21.039  -6.805  15.303  1.00 15.51           C  
ATOM    328  O   TRP A 216      21.721  -6.996  16.305  1.00 12.17           O  
ATOM    329  CB  TRP A 216      21.811  -5.345  13.413  1.00  8.11           C  
ATOM    330  CG  TRP A 216      22.656  -4.445  14.276  1.00  9.27           C  
ATOM    331  CD1 TRP A 216      23.988  -4.163  14.111  1.00 11.71           C  
ATOM    332  CD2 TRP A 216      22.230  -3.699  15.428  1.00 10.95           C  
ATOM    333  NE1 TRP A 216      24.413  -3.294  15.090  1.00 12.67           N  
ATOM    334  CE2 TRP A 216      23.359  -2.984  15.904  1.00 13.31           C  
ATOM    335  CE3 TRP A 216      21.008  -3.550  16.095  1.00 11.48           C  
ATOM    336  CZ2 TRP A 216      23.305  -2.137  17.023  1.00 13.46           C  
ATOM    337  CZ3 TRP A 216      20.954  -2.699  17.205  1.00 11.66           C  
ATOM    338  CH2 TRP A 216      22.099  -2.003  17.654  1.00 14.76           C  
ATOM    339  H   TRP A 216      20.636  -7.256  12.139  1.00 13.53           H  
ATOM    340  HA  TRP A 216      22.710  -7.173  14.036  1.00 10.08           H  
ATOM    341  HB2 TRP A 216      20.810  -4.922  13.353  1.00  8.11           H  
ATOM    342  HB3 TRP A 216      22.252  -5.377  12.417  1.00  8.11           H  
ATOM    343  HD1 TRP A 216      24.613  -4.564  13.325  1.00 11.71           H  
ATOM    344  HE1 TRP A 216      25.355  -2.941  15.191  1.00 12.67           H  
ATOM    345  HE3 TRP A 216      20.129  -4.079  15.760  1.00 11.48           H  
ATOM    346  HZ2 TRP A 216      24.182  -1.611  17.371  1.00 13.46           H  
ATOM    347  HZ3 TRP A 216      20.018  -2.571  17.729  1.00 11.66           H  
ATOM    348  HH2 TRP A 216      22.021  -1.353  18.513  1.00 14.76           H  
ATOM    349  N   TYR A 217      19.718  -6.633  15.353  1.00 11.70           N  
ATOM    350  CA  TYR A 217      19.040  -6.600  16.651  1.00 16.66           C  
ATOM    351  C   TYR A 217      18.999  -7.956  17.380  1.00 11.01           C  
ATOM    352  O   TYR A 217      19.157  -8.016  18.602  1.00 14.60           O  
ATOM    353  CB  TYR A 217      17.632  -5.968  16.581  1.00 16.08           C  
ATOM    354  CG  TYR A 217      17.059  -5.822  17.977  1.00  9.32           C  
ATOM    355  CD1 TYR A 217      17.636  -4.926  18.882  1.00 11.89           C  
ATOM    356  CD2 TYR A 217      15.999  -6.610  18.410  1.00 10.18           C  
ATOM    357  CE1 TYR A 217      17.146  -4.801  20.182  1.00 11.25           C  
ATOM    358  CE2 TYR A 217      15.503  -6.496  19.708  1.00 12.28           C  
ATOM    359  CZ  TYR A 217      16.092  -5.588  20.587  1.00 10.01           C  
ATOM    360  OH  TYR A 217      15.607  -5.467  21.878  1.00 16.05           O  
ATOM    361  H   TYR A 217      19.188  -6.525  14.499  1.00 11.70           H  
ATOM    362  HA  TYR A 217      19.667  -5.947  17.258  1.00 16.66           H  
ATOM    363  HB2 TYR A 217      16.977  -6.608  15.986  1.00 16.08           H  
ATOM    364  HB3 TYR A 217      17.700  -4.987  16.113  1.00 16.08           H  
ATOM    365  HD1 TYR A 217      18.475  -4.322  18.570  1.00 11.89           H  
ATOM    366  HD2 TYR A 217      15.553  -7.321  17.729  1.00 10.18           H  
ATOM    367  HE1 TYR A 217      17.590  -4.091  20.864  1.00 11.25           H  
ATOM    368  HE2 TYR A 217      14.672  -7.107  20.030  1.00 12.28           H  
ATOM    369  HH  TYR A 217      16.063  -4.822  22.423  1.00 16.05           H  
ATOM    370  N   SER A 218      18.824  -9.047  16.641  1.00 10.96           N  
ATOM    371  CA  SER A 218      18.790 -10.349  17.286  1.00 13.80           C  
ATOM    372  C   SER A 218      20.174 -10.654  17.848  1.00 15.37           C  
ATOM    373  O   SER A 218      20.312 -11.295  18.892  1.00 14.93           O  
ATOM    374  CB  SER A 218      18.315 -11.438  16.329  1.00 20.69           C  
ATOM    375  OG  SER A 218      16.901 -11.371  16.185  1.00 20.41           O  
ATOM    376  H   SER A 218      18.715  -8.973  15.640  1.00 10.96           H  
ATOM    377  HA  SER A 218      18.069 -10.327  18.104  1.00 13.80           H  
ATOM    378  HB2 SER A 218      18.592 -12.415  16.727  1.00 20.69           H  
ATOM    379  HB3 SER A 218      18.785 -11.296  15.356  1.00 20.69           H  
ATOM    380  HG  SER A 218      16.686 -10.504  15.833  1.00 20.41           H  
ATOM    381  N   ALA A 219      21.188 -10.162  17.150  1.00 10.95           N  
ATOM    382  CA  ALA A 219      22.562 -10.279  17.632  1.00 13.86           C  
ATOM    383  C   ALA A 219      22.747  -9.490  18.929  1.00 12.55           C  
ATOM    384  O   ALA A 219      23.270 -10.011  19.927  1.00 14.18           O  
ATOM    385  CB  ALA A 219      23.542  -9.821  16.558  1.00 10.19           C  
ATOM    386  H   ALA A 219      21.009  -9.699  16.270  1.00 10.95           H  
ATOM    387  HA  ALA A 219      22.770 -11.326  17.850  1.00 13.86           H  
ATOM    388  HB1 ALA A 219      23.408 -10.427  15.662  1.00 10.19           H  
ATOM    389  HB2 ALA A 219      23.356  -8.774  16.320  1.00 10.19           H  
ATOM    390  HB3 ALA A 219      24.562  -9.935  16.925  1.00 10.19           H  
ATOM    391  N   GLU A 220      22.331  -8.223  18.923  1.00 10.06           N  
ATOM    392  CA  GLU A 220      22.451  -7.392  20.117  1.00  9.34           C  
ATOM    393  C   GLU A 220      21.723  -8.046  21.284  1.00 14.29           C  
ATOM    394  O   GLU A 220      22.243  -8.103  22.404  1.00 14.53           O  
ATOM    395  CB  GLU A 220      21.940  -5.968  19.849  1.00 13.23           C  
ATOM    396  CG  GLU A 220      21.732  -5.101  21.100  1.00 13.02           C  
ATOM    397  CD  GLU A 220      23.010  -4.775  21.852  1.00 20.62           C  
ATOM    398  OE1 GLU A 220      24.109  -5.184  21.411  1.00 14.50           O  
ATOM    399  OE2 GLU A 220      22.910  -4.108  22.906  1.00 15.24           O1-
ATOM    400  H   GLU A 220      21.929  -7.834  18.083  1.00 10.06           H  
ATOM    401  HA  GLU A 220      23.505  -7.307  20.384  1.00  9.34           H  
ATOM    402  HB2 GLU A 220      20.985  -6.043  19.330  1.00 13.23           H  
ATOM    403  HB3 GLU A 220      22.663  -5.464  19.207  1.00 13.23           H  
ATOM    404  HG2 GLU A 220      21.064  -5.634  21.777  1.00 13.02           H  
ATOM    405  HG3 GLU A 220      21.267  -4.165  20.793  1.00 13.02           H  
ATOM    406  N   GLN A 221      20.538  -8.581  21.024  1.00 11.77           N  
ATOM    407  CA  GLN A 221      19.812  -9.289  22.073  1.00 14.92           C  
ATOM    408  C   GLN A 221      20.563 -10.488  22.620  1.00 22.20           C  
ATOM    409  O   GLN A 221      20.548 -10.749  23.823  1.00 19.81           O  
ATOM    410  CB  GLN A 221      18.457  -9.755  21.576  1.00 24.42           C  
ATOM    411  CG  GLN A 221      17.338  -8.840  21.968  1.00 30.56           C  
ATOM    412  CD  GLN A 221      16.007  -9.470  21.703  1.00 30.51           C  
ATOM    413  OE1 GLN A 221      15.873 -10.287  20.789  1.00 16.69           O  
ATOM    414  NE2 GLN A 221      15.010  -9.115  22.504  1.00 21.23           N  
ATOM    415  H   GLN A 221      20.137  -8.497  20.101  1.00 11.77           H  
ATOM    416  HA  GLN A 221      19.695  -8.567  22.882  1.00 14.92           H  
ATOM    417  HB2 GLN A 221      18.257 -10.744  21.989  1.00 24.42           H  
ATOM    418  HB3 GLN A 221      18.490  -9.817  20.488  1.00 24.42           H  
ATOM    419  HG2 GLN A 221      17.415  -7.918  21.394  1.00 30.56           H  
ATOM    420  HG3 GLN A 221      17.419  -8.615  23.031  1.00 30.56           H  
ATOM    421 HE21 GLN A 221      15.169  -8.442  23.239  1.00 21.23           H  
ATOM    422 HE22 GLN A 221      14.094  -9.520  22.378  1.00 21.23           H  
ATOM    423  N   PHE A 222      21.192 -11.237  21.729  1.00 17.08           N  
ATOM    424  CA  PHE A 222      22.032 -12.335  22.160  1.00 15.53           C  
ATOM    425  C   PHE A 222      23.165 -11.811  23.038  1.00 17.78           C  
ATOM    426  O   PHE A 222      23.465 -12.402  24.079  1.00 16.95           O  
ATOM    427  CB  PHE A 222      22.578 -13.115  20.964  1.00 12.70           C  
ATOM    428  CG  PHE A 222      23.555 -14.191  21.344  1.00 20.09           C  
ATOM    429  CD1 PHE A 222      23.149 -15.512  21.432  1.00 27.96           C  
ATOM    430  CD2 PHE A 222      24.867 -13.874  21.658  1.00 17.98           C  
ATOM    431  CE1 PHE A 222      24.044 -16.506  21.798  1.00 37.43           C  
ATOM    432  CE2 PHE A 222      25.770 -14.865  22.026  1.00 26.42           C  
ATOM    433  CZ  PHE A 222      25.354 -16.184  22.095  1.00 36.39           C  
ATOM    434  H   PHE A 222      21.087 -11.042  20.744  1.00 17.08           H  
ATOM    435  HA  PHE A 222      21.427 -13.024  22.749  1.00 15.53           H  
ATOM    436  HB2 PHE A 222      23.081 -12.414  20.296  1.00 12.70           H  
ATOM    437  HB3 PHE A 222      21.741 -13.577  20.442  1.00 12.70           H  
ATOM    438  HD1 PHE A 222      22.124 -15.772  21.214  1.00 27.96           H  
ATOM    439  HD2 PHE A 222      25.193 -12.846  21.616  1.00 17.98           H  
ATOM    440  HE1 PHE A 222      23.717 -17.534  21.850  1.00 37.43           H  
ATOM    441  HE2 PHE A 222      26.793 -14.607  22.257  1.00 26.42           H  
ATOM    442  HZ  PHE A 222      26.052 -16.958  22.381  1.00 36.39           H  
ATOM    443  N   CYS A 223      23.806 -10.713  22.635  1.00 13.91           N  
ATOM    444  CA  CYS A 223      24.886 -10.162  23.459  1.00 15.57           C  
ATOM    445  C   CYS A 223      24.360  -9.763  24.830  1.00 13.65           C  
ATOM    446  O   CYS A 223      24.972 -10.065  25.852  1.00 16.86           O  
ATOM    447  CB  CYS A 223      25.554  -8.947  22.805  1.00 10.45           C  
ATOM    448  SG  CYS A 223      26.343  -9.349  21.214  1.00 13.78           S  
ATOM    449  H   CYS A 223      23.551 -10.265  21.767  1.00 13.91           H  
ATOM    450  HA  CYS A 223      25.634 -10.948  23.561  1.00 15.57           H  
ATOM    451  HB2 CYS A 223      26.314  -8.560  23.483  1.00 10.45           H  
ATOM    452  HB3 CYS A 223      24.795  -8.183  22.634  1.00 10.45           H  
ATOM    453  N   VAL A 224      23.227  -9.072  24.841  1.00 14.83           N  
ATOM    454  CA  VAL A 224      22.657  -8.601  26.100  1.00 21.62           C  
ATOM    455  C   VAL A 224      22.336  -9.768  27.028  1.00 18.08           C  
ATOM    456  O   VAL A 224      22.463  -9.647  28.253  1.00 19.10           O  
ATOM    457  CB  VAL A 224      21.400  -7.734  25.886  1.00 24.90           C  
ATOM    458  CG1 VAL A 224      20.662  -7.536  27.204  1.00 30.67           C  
ATOM    459  CG2 VAL A 224      21.775  -6.393  25.293  1.00 15.83           C  
ATOM    460  H   VAL A 224      22.755  -8.870  23.972  1.00 14.83           H  
ATOM    461  HA  VAL A 224      23.415  -7.974  26.569  1.00 21.62           H  
ATOM    462  HB  VAL A 224      20.741  -8.251  25.189  1.00 24.90           H  
ATOM    463 HG11 VAL A 224      20.380  -8.506  27.613  1.00 30.67           H  
ATOM    464 HG12 VAL A 224      21.312  -7.018  27.911  1.00 30.67           H  
ATOM    465 HG13 VAL A 224      19.765  -6.939  27.033  1.00 30.67           H  
ATOM    466 HG21 VAL A 224      22.435  -5.863  25.980  1.00 15.83           H  
ATOM    467 HG22 VAL A 224      22.287  -6.546  24.344  1.00 15.83           H  
ATOM    468 HG23 VAL A 224      20.873  -5.804  25.128  1.00 15.83           H  
ATOM    469  N   SER A 225      21.922 -10.887  26.439  1.00 17.25           N  
ATOM    470  CA  SER A 225      21.622 -12.103  27.202  1.00 26.12           C  
ATOM    471  C   SER A 225      22.868 -12.715  27.826  1.00 31.76           C  
ATOM    472  O   SER A 225      22.781 -13.471  28.795  1.00 27.56           O  
ATOM    473  CB  SER A 225      20.901 -13.141  26.336  1.00 22.07           C  
ATOM    474  OG  SER A 225      21.807 -13.883  25.542  1.00 25.61           O  
ATOM    475  H   SER A 225      21.812 -10.900  25.435  1.00 17.25           H  
ATOM    476  HA  SER A 225      20.959 -11.804  28.013  1.00 26.12           H  
ATOM    477  HB2 SER A 225      20.198 -12.627  25.681  1.00 22.07           H  
ATOM    478  HB3 SER A 225      20.358 -13.826  26.986  1.00 22.07           H  
ATOM    479  HG  SER A 225      22.274 -13.262  24.978  1.00 25.61           H  
ATOM    480  N   ARG A 226      24.029 -12.391  27.269  1.00 19.73           N  
ATOM    481  CA  ARG A 226      25.290 -12.809  27.858  1.00 17.69           C  
ATOM    482  C   ARG A 226      25.997 -11.637  28.525  1.00 15.40           C  
ATOM    483  O   ARG A 226      27.226 -11.598  28.575  1.00 19.96           O  
ATOM    484  CB  ARG A 226      26.205 -13.436  26.802  1.00 19.66           C  
ATOM    485  CG  ARG A 226      25.573 -14.565  25.995  1.00 28.68           C  
ATOM    486  CD  ARG A 226      25.275 -15.788  26.831  1.00 49.73           C  
ATOM    487  NE  ARG A 226      25.259 -16.993  26.006  1.00 58.38           N  
ATOM    488  CZ  ARG A 226      24.183 -17.465  25.384  1.00 76.37           C  
ATOM    489  NH1 ARG A 226      23.017 -16.838  25.489  1.00 39.26           N  
ATOM    490  NH2 ARG A 226      24.276 -18.569  24.656  1.00 68.46           N1+
ATOM    491  H   ARG A 226      24.036 -11.844  26.420  1.00 19.73           H  
ATOM    492  HA  ARG A 226      25.067 -13.558  28.617  1.00 17.69           H  
ATOM    493  HB2 ARG A 226      27.086 -13.831  27.308  1.00 19.66           H  
ATOM    494  HB3 ARG A 226      26.508 -12.651  26.108  1.00 19.66           H  
ATOM    495  HG2 ARG A 226      26.258 -14.847  25.196  1.00 28.68           H  
ATOM    496  HG3 ARG A 226      24.641 -14.203  25.563  1.00 28.68           H  
ATOM    497  HD2 ARG A 226      24.300 -15.666  27.304  1.00 49.73           H  
ATOM    498  HD3 ARG A 226      26.042 -15.891  27.598  1.00 49.73           H  
ATOM    499  HE  ARG A 226      26.125 -17.502  25.901  1.00 58.38           H  
ATOM    500 HH11 ARG A 226      22.203 -17.203  25.015  1.00 39.26           H  
ATOM    501 HH12 ARG A 226      22.944 -15.997  26.042  1.00 39.26           H  
ATOM    502 HH21 ARG A 226      25.161 -19.047  24.574  1.00 68.46           H  
ATOM    503 HH22 ARG A 226      23.461 -18.932  24.182  1.00 68.46           H  
ATOM    504  N   ASN A 227      25.217 -10.688  29.032  1.00 20.59           N  
ATOM    505  CA  ASN A 227      25.750  -9.575  29.804  1.00 23.04           C  
ATOM    506  C   ASN A 227      26.783  -8.762  29.026  1.00 25.31           C  
ATOM    507  O   ASN A 227      27.796  -8.326  29.579  1.00 18.95           O  
ATOM    508  CB  ASN A 227      26.362 -10.098  31.107  1.00 43.79           C  
ATOM    509  CG  ASN A 227      26.326  -9.074  32.220  1.00 77.35           C  
ATOM    510  OD1 ASN A 227      25.444  -8.214  32.258  1.00 90.68           O  
ATOM    511  ND2 ASN A 227      27.286  -9.158  33.135  1.00 83.53           N  
ATOM    512  H   ASN A 227      24.221 -10.738  28.875  1.00 20.59           H  
ATOM    513  HA  ASN A 227      24.920  -8.905  30.025  1.00 23.04           H  
ATOM    514  HB2 ASN A 227      27.400 -10.373  30.920  1.00 43.79           H  
ATOM    515  HB3 ASN A 227      25.805 -10.979  31.425  1.00 43.79           H  
ATOM    516 HD21 ASN A 227      27.990  -9.879  33.064  1.00 83.53           H  
ATOM    517 HD22 ASN A 227      27.312  -8.502  33.902  1.00 83.53           H  
ATOM    518  N   SER A 228      26.514  -8.555  27.742  1.00 16.64           N  
ATOM    519  CA  SER A 228      27.417  -7.793  26.879  1.00 16.58           C  
ATOM    520  C   SER A 228      26.624  -6.957  25.884  1.00 19.90           C  
ATOM    521  O   SER A 228      25.399  -6.859  25.983  1.00 14.50           O  
ATOM    522  CB  SER A 228      28.344  -8.733  26.108  1.00 12.96           C  
ATOM    523  OG  SER A 228      27.601  -9.564  25.237  1.00 14.99           O  
ATOM    524  H   SER A 228      25.664  -8.934  27.352  1.00 16.64           H  
ATOM    525  HA  SER A 228      28.013  -7.136  27.513  1.00 16.58           H  
ATOM    526  HB2 SER A 228      28.892  -9.356  26.816  1.00 12.96           H  
ATOM    527  HB3 SER A 228      29.050  -8.143  25.524  1.00 12.96           H  
ATOM    528  HG  SER A 228      26.989 -10.073  25.774  1.00 14.99           H  
ATOM    529  N   HIS A 229      27.341  -6.371  24.923  1.00 14.34           N  
ATOM    530  CA  HIS A 229      26.738  -5.584  23.850  1.00 10.30           C  
ATOM    531  C   HIS A 229      27.521  -5.833  22.578  1.00 12.63           C  
ATOM    532  O   HIS A 229      28.697  -6.184  22.632  1.00 13.19           O  
ATOM    533  CB  HIS A 229      26.842  -4.089  24.136  1.00 10.40           C  
ATOM    534  CG  HIS A 229      25.857  -3.586  25.143  1.00 21.81           C  
ATOM    535  ND1 HIS A 229      24.514  -3.453  24.865  1.00 16.51           N1+
ATOM    536  CD2 HIS A 229      26.023  -3.159  26.417  1.00 26.07           C  
ATOM    537  CE1 HIS A 229      23.890  -2.977  25.929  1.00 21.04           C  
ATOM    538  NE2 HIS A 229      24.783  -2.790  26.885  1.00 24.00           N  
ATOM    539  H   HIS A 229      28.345  -6.477  24.940  1.00 14.34           H  
ATOM    540  HA  HIS A 229      25.692  -5.874  23.763  1.00 10.30           H  
ATOM    541  HB2 HIS A 229      26.683  -3.551  23.202  1.00 10.40           H  
ATOM    542  HB3 HIS A 229      27.846  -3.882  24.508  1.00 10.40           H  
ATOM    543  HD1 HIS A 229      24.044  -3.699  23.923  1.00 16.51           H  
ATOM    544  HD2 HIS A 229      26.954  -3.117  26.963  1.00 26.07           H  
ATOM    545  HE2 HIS A 229      24.587  -2.434  27.809  1.00 24.00           H  
ATOM    546  HE1 HIS A 229      22.832  -2.776  26.005  1.00 21.04           H  
ATOM    547  N   LEU A 230      26.888  -5.616  21.428  1.00  9.41           N  
ATOM    548  CA  LEU A 230      27.671  -5.570  20.202  1.00  7.74           C  
ATOM    549  C   LEU A 230      28.806  -4.557  20.387  1.00  8.35           C  
ATOM    550  O   LEU A 230      28.622  -3.476  20.949  1.00 11.71           O  
ATOM    551  CB  LEU A 230      26.799  -5.217  18.996  1.00  9.20           C  
ATOM    552  CG  LEU A 230      25.840  -6.330  18.542  1.00  9.93           C  
ATOM    553  CD1 LEU A 230      24.810  -5.776  17.522  1.00  9.00           C  
ATOM    554  CD2 LEU A 230      26.634  -7.497  17.934  1.00 10.99           C  
ATOM    555  H   LEU A 230      25.887  -5.487  21.407  1.00  9.41           H  
ATOM    556  HA  LEU A 230      28.090  -6.556  20.002  1.00  7.74           H  
ATOM    557  HB2 LEU A 230      27.458  -4.978  18.161  1.00  9.20           H  
ATOM    558  HB3 LEU A 230      26.204  -4.341  19.253  1.00  9.20           H  
ATOM    559  HG  LEU A 230      25.294  -6.698  19.411  1.00  9.93           H  
ATOM    560 HD11 LEU A 230      24.245  -4.964  17.981  1.00  9.00           H  
ATOM    561 HD12 LEU A 230      25.335  -5.401  16.644  1.00  9.00           H  
ATOM    562 HD13 LEU A 230      24.127  -6.572  17.225  1.00  9.00           H  
ATOM    563 HD21 LEU A 230      27.186  -7.145  17.064  1.00 10.99           H  
ATOM    564 HD22 LEU A 230      27.331  -7.885  18.675  1.00 10.99           H  
ATOM    565 HD23 LEU A 230      25.945  -8.285  17.633  1.00 10.99           H  
ATOM    566  N   THR A 231      29.988  -4.910  19.900  1.00  9.26           N  
ATOM    567  CA  THR A 231      31.186  -4.167  20.246  1.00  9.74           C  
ATOM    568  C   THR A 231      31.232  -2.728  19.741  1.00  9.93           C  
ATOM    569  O   THR A 231      30.813  -2.422  18.623  1.00 10.65           O  
ATOM    570  CB  THR A 231      32.466  -4.942  19.823  1.00  8.65           C  
ATOM    571  OG1 THR A 231      33.615  -4.337  20.413  1.00 10.71           O  
ATOM    572  CG2 THR A 231      32.614  -4.989  18.314  1.00 11.32           C  
ATOM    573  H   THR A 231      30.057  -5.705  19.281  1.00  9.26           H  
ATOM    574  HA  THR A 231      31.150  -4.081  21.333  1.00  9.74           H  
ATOM    575  HB  THR A 231      32.374  -5.968  20.180  1.00  8.65           H  
ATOM    576 HG21 THR A 231      31.735  -5.465  17.878  1.00 11.32           H  
ATOM    577 HG22 THR A 231      32.708  -3.975  17.926  1.00 11.32           H  
ATOM    578 HG23 THR A 231      33.504  -5.561  18.054  1.00 11.32           H  
ATOM    579  HG1 THR A 231      33.670  -3.436  20.083  1.00 10.71           H  
ATOM    580  N   SER A 232      31.722  -1.847  20.597  1.00 11.35           N  
ATOM    581  CA  SER A 232      32.158  -0.526  20.169  1.00  8.45           C  
ATOM    582  C   SER A 232      33.622  -0.615  19.736  1.00 13.08           C  
ATOM    583  O   SER A 232      34.296  -1.609  20.010  1.00 12.84           O  
ATOM    584  CB  SER A 232      32.010   0.475  21.311  1.00  8.85           C  
ATOM    585  OG  SER A 232      32.654  -0.032  22.481  1.00 14.49           O  
ATOM    586  H   SER A 232      31.794  -2.097  21.573  1.00 11.35           H  
ATOM    587  HA  SER A 232      31.544  -0.187  19.335  1.00  8.45           H  
ATOM    588  HB2 SER A 232      30.951   0.634  21.518  1.00  8.85           H  
ATOM    589  HB3 SER A 232      32.468   1.422  21.025  1.00  8.85           H  
ATOM    590  HG  SER A 232      31.987  -0.110  23.169  1.00 14.49           H  
ATOM    591  N   VAL A 233      34.114   0.421  19.057  1.00 13.76           N  
ATOM    592  CA  VAL A 233      35.512   0.458  18.628  1.00  9.46           C  
ATOM    593  C   VAL A 233      36.020   1.863  18.880  1.00 14.41           C  
ATOM    594  O   VAL A 233      35.519   2.811  18.278  1.00 17.40           O  
ATOM    595  CB  VAL A 233      35.656   0.184  17.103  1.00 17.79           C  
ATOM    596  CG1 VAL A 233      37.124   0.155  16.698  1.00 18.51           C  
ATOM    597  CG2 VAL A 233      34.984  -1.100  16.721  1.00 14.46           C  
ATOM    598  H   VAL A 233      33.508   1.198  18.833  1.00 13.76           H  
ATOM    599  HA  VAL A 233      36.066  -0.305  19.175  1.00  9.46           H  
ATOM    600  HB  VAL A 233      35.162   0.997  16.568  1.00 17.79           H  
ATOM    601 HG11 VAL A 233      37.591   1.107  16.958  1.00 18.51           H  
ATOM    602 HG12 VAL A 233      37.631  -0.653  17.226  1.00 18.51           H  
ATOM    603 HG13 VAL A 233      37.203  -0.007  15.624  1.00 18.51           H  
ATOM    604 HG21 VAL A 233      35.462  -1.929  17.245  1.00 14.46           H  
ATOM    605 HG22 VAL A 233      33.931  -1.056  16.996  1.00 14.46           H  
ATOM    606 HG23 VAL A 233      35.074  -1.252  15.645  1.00 14.46           H  
ATOM    607  N   THR A 234      37.009   2.010  19.756  1.00 16.43           N  
ATOM    608  CA  THR A 234      37.417   3.351  20.164  1.00 21.96           C  
ATOM    609  C   THR A 234      38.914   3.606  20.051  1.00 29.56           C  
ATOM    610  O   THR A 234      39.425   4.595  20.574  1.00 22.39           O  
ATOM    611  CB  THR A 234      36.967   3.625  21.598  1.00 21.98           C  
ATOM    612  OG1 THR A 234      37.533   2.638  22.465  1.00 29.71           O  
ATOM    613  CG2 THR A 234      35.451   3.558  21.687  1.00 36.03           C  
ATOM    614  H   THR A 234      37.476   1.199  20.135  1.00 16.43           H  
ATOM    615  HA  THR A 234      36.928   4.032  19.468  1.00 21.96           H  
ATOM    616  HB  THR A 234      37.300   4.619  21.897  1.00 21.98           H  
ATOM    617 HG21 THR A 234      35.015   4.305  21.023  1.00 36.03           H  
ATOM    618 HG22 THR A 234      35.113   2.566  21.388  1.00 36.03           H  
ATOM    619 HG23 THR A 234      35.138   3.755  22.712  1.00 36.03           H  
ATOM    620  HG1 THR A 234      37.218   1.779  22.171  1.00 29.71           H  
ATOM    621  N   SER A 235      39.621   2.713  19.373  1.00 19.09           N  
ATOM    622  CA  SER A 235      41.045   2.923  19.148  1.00 20.24           C  
ATOM    623  C   SER A 235      41.527   2.162  17.933  1.00 30.28           C  
ATOM    624  O   SER A 235      40.903   1.181  17.495  1.00 18.45           O  
ATOM    625  CB  SER A 235      41.863   2.508  20.366  1.00 21.13           C  
ATOM    626  OG  SER A 235      41.966   1.102  20.442  1.00 20.42           O  
ATOM    627  H   SER A 235      39.172   1.885  19.011  1.00 19.09           H  
ATOM    628  HA  SER A 235      41.186   3.989  18.973  1.00 20.24           H  
ATOM    629  HB2 SER A 235      41.377   2.881  21.268  1.00 21.13           H  
ATOM    630  HB3 SER A 235      42.863   2.937  20.289  1.00 21.13           H  
ATOM    631  HG  SER A 235      41.076   0.749  20.509  1.00 20.42           H  
ATOM    632  N   GLU A 236      42.647   2.618  17.389  1.00 18.62           N  
ATOM    633  CA  GLU A 236      43.269   1.923  16.274  1.00 24.23           C  
ATOM    634  C   GLU A 236      43.615   0.490  16.672  1.00 23.22           C  
ATOM    635  O   GLU A 236      43.452  -0.438  15.878  1.00 25.57           O  
ATOM    636  CB  GLU A 236      44.517   2.685  15.821  1.00 26.35           C  
ATOM    637  CG  GLU A 236      45.050   2.267  14.474  1.00 48.41           C  
ATOM    638  CD  GLU A 236      45.983   3.307  13.885  1.00 44.24           C  
ATOM    639  OE1 GLU A 236      45.589   4.496  13.828  1.00 34.74           O  
ATOM    640  OE2 GLU A 236      47.105   2.933  13.482  1.00 66.05           O1-
ATOM    641  H   GLU A 236      43.075   3.457  17.754  1.00 18.62           H  
ATOM    642  HA  GLU A 236      42.567   1.881  15.442  1.00 24.23           H  
ATOM    643  HB2 GLU A 236      45.301   2.525  16.561  1.00 26.35           H  
ATOM    644  HB3 GLU A 236      44.270   3.746  15.776  1.00 26.35           H  
ATOM    645  HG2 GLU A 236      44.211   2.122  13.793  1.00 48.41           H  
ATOM    646  HG3 GLU A 236      45.594   1.330  14.586  1.00 48.41           H  
ATOM    647  N   SER A 237      44.075   0.293  17.905  1.00 20.74           N  
ATOM    648  CA  SER A 237      44.478  -1.049  18.319  1.00 18.20           C  
ATOM    649  C   SER A 237      43.276  -1.991  18.474  1.00 20.88           C  
ATOM    650  O   SER A 237      43.390  -3.201  18.251  1.00 18.22           O  
ATOM    651  CB  SER A 237      45.327  -1.020  19.594  1.00 27.80           C  
ATOM    652  OG  SER A 237      44.582  -0.569  20.704  1.00 37.39           O  
ATOM    653  H   SER A 237      44.145   1.066  18.551  1.00 20.74           H  
ATOM    654  HA  SER A 237      45.098  -1.448  17.517  1.00 18.20           H  
ATOM    655  HB2 SER A 237      46.174  -0.351  19.441  1.00 27.80           H  
ATOM    656  HB3 SER A 237      45.693  -2.027  19.799  1.00 27.80           H  
ATOM    657  HG  SER A 237      43.691  -0.384  20.398  1.00 37.39           H  
ATOM    658  N   GLU A 238      42.125  -1.442  18.849  1.00 18.61           N  
ATOM    659  CA  GLU A 238      40.909  -2.261  18.943  1.00 15.17           C  
ATOM    660  C   GLU A 238      40.384  -2.601  17.556  1.00 12.55           C  
ATOM    661  O   GLU A 238      40.006  -3.745  17.285  1.00 12.18           O  
ATOM    662  CB  GLU A 238      39.823  -1.571  19.782  1.00 12.45           C  
ATOM    663  CG  GLU A 238      38.633  -2.466  20.084  1.00 10.98           C  
ATOM    664  CD  GLU A 238      37.603  -1.788  20.981  1.00 14.89           C  
ATOM    665  OE1 GLU A 238      37.564  -0.537  21.004  1.00 16.67           O  
ATOM    666  OE2 GLU A 238      36.851  -2.516  21.671  1.00 13.45           O1-
ATOM    667  H   GLU A 238      42.086  -0.457  19.069  1.00 18.61           H  
ATOM    668  HA  GLU A 238      41.175  -3.189  19.451  1.00 15.17           H  
ATOM    669  HB2 GLU A 238      39.469  -0.696  19.237  1.00 12.45           H  
ATOM    670  HB3 GLU A 238      40.265  -1.255  20.728  1.00 12.45           H  
ATOM    671  HG2 GLU A 238      38.991  -3.366  20.581  1.00 10.98           H  
ATOM    672  HG3 GLU A 238      38.153  -2.737  19.143  1.00 10.98           H  
ATOM    673  N   GLN A 239      40.368  -1.617  16.665  1.00 15.14           N  
ATOM    674  CA  GLN A 239      39.977  -1.880  15.280  1.00 18.81           C  
ATOM    675  C   GLN A 239      40.848  -2.988  14.698  1.00 17.02           C  
ATOM    676  O   GLN A 239      40.361  -3.919  14.053  1.00 15.88           O  
ATOM    677  CB  GLN A 239      40.125  -0.621  14.423  1.00 17.18           C  
ATOM    678  CG  GLN A 239      39.754  -0.814  12.944  1.00 15.93           C  
ATOM    679  CD  GLN A 239      38.255  -0.719  12.696  1.00 15.75           C  
ATOM    680  OE1 GLN A 239      37.444  -1.102  13.540  1.00 13.76           O  
ATOM    681  NE2 GLN A 239      37.885  -0.201  11.538  1.00 11.30           N  
ATOM    682  H   GLN A 239      40.629  -0.683  16.945  1.00 15.14           H  
ATOM    683  HA  GLN A 239      38.931  -2.188  15.275  1.00 18.81           H  
ATOM    684  HB2 GLN A 239      41.163  -0.294  14.474  1.00 17.18           H  
ATOM    685  HB3 GLN A 239      39.478   0.151  14.838  1.00 17.18           H  
ATOM    686  HG2 GLN A 239      40.099  -1.797  12.624  1.00 15.93           H  
ATOM    687  HG3 GLN A 239      40.255  -0.044  12.357  1.00 15.93           H  
ATOM    688 HE21 GLN A 239      38.583   0.100  10.874  1.00 11.30           H  
ATOM    689 HE22 GLN A 239      36.904  -0.106  11.318  1.00 11.30           H  
ATOM    690  N   GLU A 240      42.150  -2.866  14.927  1.00 17.23           N  
ATOM    691  CA  GLU A 240      43.108  -3.840  14.426  1.00 24.19           C  
ATOM    692  C   GLU A 240      42.863  -5.226  15.011  1.00 18.59           C  
ATOM    693  O   GLU A 240      42.883  -6.224  14.282  1.00 18.47           O  
ATOM    694  CB  GLU A 240      44.530  -3.371  14.735  1.00 18.30           C  
ATOM    695  CG  GLU A 240      45.607  -4.237  14.138  1.00 23.19           C  
ATOM    696  CD  GLU A 240      46.984  -3.623  14.302  1.00 71.75           C  
ATOM    697  OE1 GLU A 240      47.294  -3.151  15.416  1.00 51.54           O  
ATOM    698  OE2 GLU A 240      47.750  -3.600  13.315  1.00 87.66           O1-
ATOM    699  H   GLU A 240      42.484  -2.078  15.463  1.00 17.23           H  
ATOM    700  HA  GLU A 240      42.980  -3.917  13.346  1.00 24.19           H  
ATOM    701  HB2 GLU A 240      44.658  -3.360  15.817  1.00 18.30           H  
ATOM    702  HB3 GLU A 240      44.647  -2.359  14.345  1.00 18.30           H  
ATOM    703  HG2 GLU A 240      45.405  -4.369  13.075  1.00 23.19           H  
ATOM    704  HG3 GLU A 240      45.593  -5.208  14.633  1.00 23.19           H  
ATOM    705  N   PHE A 241      42.629  -5.293  16.324  1.00 11.40           N  
ATOM    706  CA  PHE A 241      42.345  -6.569  16.977  1.00 12.38           C  
ATOM    707  C   PHE A 241      41.103  -7.216  16.366  1.00 17.09           C  
ATOM    708  O   PHE A 241      41.082  -8.404  16.076  1.00 16.36           O  
ATOM    709  CB  PHE A 241      42.165  -6.376  18.487  1.00 12.59           C  
ATOM    710  CG  PHE A 241      41.455  -7.514  19.168  1.00 16.32           C  
ATOM    711  CD1 PHE A 241      42.113  -8.696  19.448  1.00 21.01           C  
ATOM    712  CD2 PHE A 241      40.121  -7.396  19.538  1.00 16.13           C  
ATOM    713  CE1 PHE A 241      41.454  -9.738  20.080  1.00 21.51           C  
ATOM    714  CE2 PHE A 241      39.459  -8.440  20.171  1.00 11.59           C  
ATOM    715  CZ  PHE A 241      40.122  -9.606  20.440  1.00 20.19           C  
ATOM    716  H   PHE A 241      42.647  -4.447  16.876  1.00 11.40           H  
ATOM    717  HA  PHE A 241      43.196  -7.232  16.818  1.00 12.38           H  
ATOM    718  HB2 PHE A 241      41.589  -5.464  18.649  1.00 12.59           H  
ATOM    719  HB3 PHE A 241      43.150  -6.266  18.939  1.00 12.59           H  
ATOM    720  HD1 PHE A 241      43.151  -8.809  19.173  1.00 21.01           H  
ATOM    721  HD2 PHE A 241      39.591  -6.478  19.329  1.00 16.13           H  
ATOM    722  HE1 PHE A 241      41.980 -10.657  20.293  1.00 21.51           H  
ATOM    723  HE2 PHE A 241      38.422  -8.331  20.451  1.00 11.59           H  
ATOM    724  HZ  PHE A 241      39.609 -10.421  20.931  1.00 20.19           H  
ATOM    725  N   LEU A 242      40.072  -6.413  16.158  1.00 15.85           N  
ATOM    726  CA  LEU A 242      38.817  -6.916  15.615  1.00 11.91           C  
ATOM    727  C   LEU A 242      38.941  -7.411  14.172  1.00 11.30           C  
ATOM    728  O   LEU A 242      38.512  -8.513  13.863  1.00 14.81           O  
ATOM    729  CB  LEU A 242      37.743  -5.827  15.700  1.00 12.35           C  
ATOM    730  CG  LEU A 242      37.329  -5.523  17.139  1.00 11.53           C  
ATOM    731  CD1 LEU A 242      36.396  -4.325  17.159  1.00 13.93           C  
ATOM    732  CD2 LEU A 242      36.654  -6.753  17.729  1.00 14.59           C  
ATOM    733  H   LEU A 242      40.157  -5.431  16.381  1.00 15.85           H  
ATOM    734  HA  LEU A 242      38.533  -7.777  16.219  1.00 11.91           H  
ATOM    735  HB2 LEU A 242      36.865  -6.158  15.148  1.00 12.35           H  
ATOM    736  HB3 LEU A 242      38.134  -4.914  15.250  1.00 12.35           H  
ATOM    737  HG  LEU A 242      38.206  -5.279  17.739  1.00 11.53           H  
ATOM    738 HD11 LEU A 242      36.908  -3.457  16.743  1.00 13.93           H  
ATOM    739 HD12 LEU A 242      35.511  -4.545  16.563  1.00 13.93           H  
ATOM    740 HD13 LEU A 242      36.099  -4.113  18.186  1.00 13.93           H  
ATOM    741 HD21 LEU A 242      35.776  -7.005  17.135  1.00 14.59           H  
ATOM    742 HD22 LEU A 242      37.350  -7.590  17.720  1.00 14.59           H  
ATOM    743 HD23 LEU A 242      36.351  -6.544  18.755  1.00 14.59           H  
ATOM    744  N   TYR A 243      39.500  -6.600  13.284  1.00 16.21           N  
ATOM    745  CA  TYR A 243      39.521  -7.017  11.880  1.00 18.06           C  
ATOM    746  C   TYR A 243      40.473  -8.196  11.651  1.00 15.34           C  
ATOM    747  O   TYR A 243      40.182  -9.081  10.850  1.00 17.37           O  
ATOM    748  CB  TYR A 243      39.739  -5.834  10.899  1.00 16.20           C  
ATOM    749  CG  TYR A 243      41.180  -5.501  10.570  1.00 16.07           C  
ATOM    750  CD1 TYR A 243      41.956  -6.365   9.793  1.00 16.09           C  
ATOM    751  CD2 TYR A 243      41.752  -4.314  11.008  1.00 21.86           C  
ATOM    752  CE1 TYR A 243      43.269  -6.054   9.485  1.00 29.52           C  
ATOM    753  CE2 TYR A 243      43.059  -3.993  10.703  1.00 32.53           C  
ATOM    754  CZ  TYR A 243      43.813  -4.866   9.945  1.00 49.46           C  
ATOM    755  OH  TYR A 243      45.117  -4.544   9.648  1.00 34.49           O  
ATOM    756  H   TYR A 243      39.900  -5.718  13.568  1.00 16.21           H  
ATOM    757  HA  TYR A 243      38.523  -7.387  11.644  1.00 18.06           H  
ATOM    758  HB2 TYR A 243      39.285  -4.948  11.340  1.00 16.20           H  
ATOM    759  HB3 TYR A 243      39.231  -6.078   9.966  1.00 16.20           H  
ATOM    760  HD1 TYR A 243      41.527  -7.287   9.428  1.00 16.09           H  
ATOM    761  HD2 TYR A 243      41.162  -3.629  11.599  1.00 21.86           H  
ATOM    762  HE1 TYR A 243      43.864  -6.732   8.892  1.00 29.52           H  
ATOM    763  HE2 TYR A 243      43.488  -3.066  11.056  1.00 32.53           H  
ATOM    764  HH  TYR A 243      45.418  -3.704  10.002  1.00 34.49           H  
ATOM    765  N   LYS A 244      41.576  -8.252  12.387  1.00 16.88           N  
ATOM    766  CA  LYS A 244      42.469  -9.400  12.256  1.00 21.06           C  
ATOM    767  C   LYS A 244      41.798 -10.673  12.743  1.00 22.31           C  
ATOM    768  O   LYS A 244      41.897 -11.724  12.108  1.00 19.98           O  
ATOM    769  CB  LYS A 244      43.788  -9.169  12.997  1.00 16.44           C  
ATOM    770  CG  LYS A 244      44.665  -8.120  12.344  1.00 24.56           C  
ATOM    771  CD  LYS A 244      46.075  -8.174  12.899  1.00 29.16           C  
ATOM    772  CE  LYS A 244      46.957  -7.100  12.283  1.00 50.44           C  
ATOM    773  NZ  LYS A 244      48.363  -7.239  12.750  1.00 41.24           N1+
ATOM    774  H   LYS A 244      41.795  -7.508  13.033  1.00 16.88           H  
ATOM    775  HA  LYS A 244      42.698  -9.519  11.196  1.00 21.06           H  
ATOM    776  HB2 LYS A 244      44.338 -10.109  13.027  1.00 16.44           H  
ATOM    777  HB3 LYS A 244      43.561  -8.846  14.014  1.00 16.44           H  
ATOM    778  HG2 LYS A 244      44.243  -7.132  12.535  1.00 24.56           H  
ATOM    779  HG3 LYS A 244      44.696  -8.300  11.269  1.00 24.56           H  
ATOM    780  HD2 LYS A 244      46.503  -9.153  12.681  1.00 29.16           H  
ATOM    781  HD3 LYS A 244      46.037  -8.025  13.978  1.00 29.16           H  
ATOM    782  HE2 LYS A 244      46.580  -6.119  12.572  1.00 50.44           H  
ATOM    783  HE3 LYS A 244      46.931  -7.194  11.197  1.00 50.44           H  
ATOM    784  HZ1 LYS A 244      48.394  -7.153  13.755  1.00 41.24           H  
ATOM    785  HZ2 LYS A 244      48.720  -8.145  12.478  1.00 41.24           H  
ATOM    786  HZ3 LYS A 244      48.930  -6.514  12.331  1.00 41.24           H  
ATOM    787  N   THR A 245      41.099 -10.579  13.868  1.00 15.85           N  
ATOM    788  CA  THR A 245      40.403 -11.734  14.395  1.00 16.24           C  
ATOM    789  C   THR A 245      39.266 -12.179  13.467  1.00 16.25           C  
ATOM    790  O   THR A 245      39.010 -13.378  13.319  1.00 15.24           O  
ATOM    791  CB  THR A 245      39.885 -11.490  15.818  1.00 18.30           C  
ATOM    792  OG1 THR A 245      40.982 -11.074  16.646  1.00 17.45           O  
ATOM    793  CG2 THR A 245      39.272 -12.769  16.378  1.00 20.34           C  
ATOM    794  H   THR A 245      41.053  -9.697  14.358  1.00 15.85           H  
ATOM    795  HA  THR A 245      41.129 -12.545  14.444  1.00 16.24           H  
ATOM    796  HB  THR A 245      39.119 -10.715  15.801  1.00 18.30           H  
ATOM    797 HG21 THR A 245      38.442 -13.081  15.744  1.00 20.34           H  
ATOM    798 HG22 THR A 245      40.027 -13.554  16.400  1.00 20.34           H  
ATOM    799 HG23 THR A 245      38.908 -12.584  17.388  1.00 20.34           H  
ATOM    800  HG1 THR A 245      41.338 -10.265  16.271  1.00 17.45           H  
ATOM    801  N   ALA A 246      38.602 -11.211  12.841  1.00 16.32           N  
ATOM    802  CA  ALA A 246      37.494 -11.508  11.928  1.00 11.07           C  
ATOM    803  C   ALA A 246      37.938 -12.332  10.715  1.00 12.03           C  
ATOM    804  O   ALA A 246      37.127 -13.031  10.106  1.00 16.04           O  
ATOM    805  CB  ALA A 246      36.808 -10.233  11.475  1.00 13.48           C  
ATOM    806  H   ALA A 246      38.868 -10.250  12.998  1.00 16.32           H  
ATOM    807  HA  ALA A 246      36.782 -12.115  12.490  1.00 11.07           H  
ATOM    808  HB1 ALA A 246      36.459  -9.679  12.347  1.00 13.48           H  
ATOM    809  HB2 ALA A 246      37.513  -9.622  10.913  1.00 13.48           H  
ATOM    810  HB3 ALA A 246      35.958 -10.484  10.841  1.00 13.48           H  
ATOM    811  N   GLY A 247      39.219 -12.243  10.374  1.00 13.93           N  
ATOM    812  CA  GLY A 247      39.782 -13.078   9.320  1.00 19.35           C  
ATOM    813  C   GLY A 247      39.112 -12.959   7.960  1.00 19.33           C  
ATOM    814  O   GLY A 247      38.961 -13.954   7.250  1.00 17.23           O  
ATOM    815  H   GLY A 247      39.814 -11.583  10.855  1.00 13.93           H  
ATOM    816  HA2 GLY A 247      39.708 -14.117   9.641  1.00 19.35           H  
ATOM    817  HA3 GLY A 247      40.831 -12.807   9.203  1.00 19.35           H  
ATOM    818  N   GLY A 248      38.710 -11.746   7.591  1.00 13.10           N  
ATOM    819  CA  GLY A 248      38.105 -11.508   6.291  1.00 14.32           C  
ATOM    820  C   GLY A 248      36.612 -11.757   6.169  1.00 12.71           C  
ATOM    821  O   GLY A 248      36.039 -11.566   5.088  1.00 13.80           O  
ATOM    822  H   GLY A 248      38.825 -10.973   8.231  1.00 13.10           H  
ATOM    823  HA2 GLY A 248      38.607 -12.157   5.571  1.00 14.32           H  
ATOM    824  HA3 GLY A 248      38.287 -10.465   6.029  1.00 14.32           H  
ATOM    825  N   LEU A 249      35.973 -12.196   7.257  1.00 11.60           N  
ATOM    826  CA  LEU A 249      34.529 -12.404   7.271  1.00 10.25           C  
ATOM    827  C   LEU A 249      33.824 -11.185   7.850  1.00 10.12           C  
ATOM    828  O   LEU A 249      34.414 -10.423   8.626  1.00 13.10           O  
ATOM    829  CB  LEU A 249      34.154 -13.625   8.116  1.00 12.61           C  
ATOM    830  CG  LEU A 249      34.821 -14.937   7.694  1.00 23.32           C  
ATOM    831  CD1 LEU A 249      34.357 -16.082   8.594  1.00 26.82           C  
ATOM    832  CD2 LEU A 249      34.536 -15.227   6.233  1.00 17.28           C  
ATOM    833  H   LEU A 249      36.505 -12.389   8.093  1.00 11.60           H  
ATOM    834  HA  LEU A 249      34.214 -12.569   6.241  1.00 10.25           H  
ATOM    835  HB2 LEU A 249      33.074 -13.761   8.052  1.00 12.61           H  
ATOM    836  HB3 LEU A 249      34.435 -13.421   9.148  1.00 12.61           H  
ATOM    837  HG  LEU A 249      35.901 -14.840   7.809  1.00 23.32           H  
ATOM    838 HD11 LEU A 249      34.610 -15.853   9.630  1.00 26.82           H  
ATOM    839 HD12 LEU A 249      33.279 -16.203   8.501  1.00 26.82           H  
ATOM    840 HD13 LEU A 249      34.855 -17.004   8.294  1.00 26.82           H  
ATOM    841 HD21 LEU A 249      33.460 -15.330   6.088  1.00 17.28           H  
ATOM    842 HD22 LEU A 249      34.909 -14.407   5.620  1.00 17.28           H  
ATOM    843 HD23 LEU A 249      35.032 -16.153   5.943  1.00 17.28           H  
ATOM    844  N   ILE A 250      32.562 -11.020   7.479  1.00 12.67           N  
ATOM    845  CA  ILE A 250      31.788  -9.855   7.918  1.00  9.36           C  
ATOM    846  C   ILE A 250      31.075 -10.113   9.241  1.00  9.00           C  
ATOM    847  O   ILE A 250      30.397 -11.144   9.409  1.00 11.70           O  
ATOM    848  CB  ILE A 250      30.757  -9.466   6.860  1.00 11.97           C  
ATOM    849  CG1 ILE A 250      31.457  -9.164   5.532  1.00 19.12           C  
ATOM    850  CG2 ILE A 250      29.941  -8.270   7.330  1.00 18.83           C  
ATOM    851  CD1 ILE A 250      30.494  -9.039   4.346  1.00 23.35           C  
ATOM    852  H   ILE A 250      32.126 -11.709   6.884  1.00 12.67           H  
ATOM    853  HA  ILE A 250      32.497  -9.040   8.062  1.00  9.36           H  
ATOM    854  HB  ILE A 250      30.074 -10.300   6.705  1.00 11.97           H  
ATOM    855 HG12 ILE A 250      32.161  -9.970   5.322  1.00 19.12           H  
ATOM    856 HG13 ILE A 250      32.001  -8.225   5.634  1.00 19.12           H  
ATOM    857 HG21 ILE A 250      29.435  -8.519   8.263  1.00 18.83           H  
ATOM    858 HG22 ILE A 250      30.603  -7.420   7.491  1.00 18.83           H  
ATOM    859 HG23 ILE A 250      29.200  -8.015   6.572  1.00 18.83           H  
ATOM    860 HD11 ILE A 250      29.940  -9.970   4.228  1.00 23.35           H  
ATOM    861 HD12 ILE A 250      29.796  -8.222   4.529  1.00 23.35           H  
ATOM    862 HD13 ILE A 250      31.060  -8.835   3.437  1.00 23.35           H  
ATOM    863  N   TYR A 251      31.227  -9.173  10.176  1.00 12.94           N  
ATOM    864  CA  TYR A 251      30.622  -9.273  11.508  1.00 10.15           C  
ATOM    865  C   TYR A 251      29.910  -7.979  11.879  1.00  9.81           C  
ATOM    866  O   TYR A 251      30.482  -6.884  11.764  1.00 10.72           O  
ATOM    867  CB  TYR A 251      31.692  -9.499  12.581  1.00 11.41           C  
ATOM    868  CG  TYR A 251      32.360 -10.856  12.568  1.00 14.02           C  
ATOM    869  CD1 TYR A 251      31.955 -11.846  13.440  1.00 12.97           C  
ATOM    870  CD2 TYR A 251      33.408 -11.128  11.701  1.00 11.67           C  
ATOM    871  CE1 TYR A 251      32.566 -13.081  13.459  1.00 11.46           C  
ATOM    872  CE2 TYR A 251      34.030 -12.382  11.706  1.00 11.71           C  
ATOM    873  CZ  TYR A 251      33.603 -13.342  12.590  1.00 18.70           C  
ATOM    874  OH  TYR A 251      34.197 -14.589  12.616  1.00 15.83           O  
ATOM    875  H   TYR A 251      31.783  -8.358   9.957  1.00 12.94           H  
ATOM    876  HA  TYR A 251      29.923 -10.108  11.469  1.00 10.15           H  
ATOM    877  HB2 TYR A 251      31.220  -9.367  13.554  1.00 11.41           H  
ATOM    878  HB3 TYR A 251      32.466  -8.745  12.445  1.00 11.41           H  
ATOM    879  HD1 TYR A 251      31.143 -11.648  14.122  1.00 12.97           H  
ATOM    880  HD2 TYR A 251      33.747 -10.365  11.017  1.00 11.67           H  
ATOM    881  HE1 TYR A 251      32.234 -13.841  14.151  1.00 11.46           H  
ATOM    882  HE2 TYR A 251      34.837 -12.593  11.019  1.00 11.71           H  
ATOM    883  HH  TYR A 251      34.907 -14.713  11.981  1.00 15.83           H  
ATOM    884  N   TRP A 252      28.666  -8.103  12.336  1.00  9.49           N  
ATOM    885  CA  TRP A 252      27.986  -6.969  12.938  1.00 12.05           C  
ATOM    886  C   TRP A 252      28.792  -6.424  14.119  1.00 13.98           C  
ATOM    887  O   TRP A 252      29.281  -7.192  14.961  1.00 10.65           O  
ATOM    888  CB  TRP A 252      26.611  -7.387  13.452  1.00  8.73           C  
ATOM    889  CG  TRP A 252      25.493  -7.525  12.420  1.00 10.86           C  
ATOM    890  CD1 TRP A 252      24.658  -8.596  12.277  1.00 13.70           C  
ATOM    891  CD2 TRP A 252      25.050  -6.538  11.455  1.00 10.77           C  
ATOM    892  NE1 TRP A 252      23.738  -8.351  11.273  1.00 10.95           N  
ATOM    893  CE2 TRP A 252      23.957  -7.099  10.761  1.00 12.92           C  
ATOM    894  CE3 TRP A 252      25.489  -5.256  11.103  1.00 11.64           C  
ATOM    895  CZ2 TRP A 252      23.279  -6.412   9.742  1.00 11.20           C  
ATOM    896  CZ3 TRP A 252      24.816  -4.576  10.073  1.00 12.53           C  
ATOM    897  CH2 TRP A 252      23.730  -5.168   9.410  1.00  9.60           C  
ATOM    898  H   TRP A 252      28.193  -8.992  12.265  1.00  9.49           H  
ATOM    899  HA  TRP A 252      27.884  -6.199  12.173  1.00 12.05           H  
ATOM    900  HB2 TRP A 252      26.293  -6.641  14.181  1.00  8.73           H  
ATOM    901  HB3 TRP A 252      26.725  -8.352  13.943  1.00  8.73           H  
ATOM    902  HD1 TRP A 252      24.708  -9.502  12.862  1.00 13.70           H  
ATOM    903  HE1 TRP A 252      23.021  -8.992  10.968  1.00 10.95           H  
ATOM    904  HE3 TRP A 252      26.325  -4.800  11.611  1.00 11.64           H  
ATOM    905  HZ2 TRP A 252      22.432  -6.854   9.238  1.00 11.20           H  
ATOM    906  HZ3 TRP A 252      25.141  -3.585   9.789  1.00 12.53           H  
ATOM    907  HH2 TRP A 252      23.238  -4.624   8.617  1.00  9.60           H  
ATOM    908  N   ILE A 253      28.904  -5.101  14.203  1.00  9.49           N  
ATOM    909  CA  ILE A 253      29.398  -4.463  15.420  1.00  8.56           C  
ATOM    910  C   ILE A 253      28.317  -3.510  15.944  1.00  7.08           C  
ATOM    911  O   ILE A 253      27.233  -3.442  15.375  1.00  9.56           O  
ATOM    912  CB  ILE A 253      30.741  -3.760  15.211  1.00 11.65           C  
ATOM    913  CG1 ILE A 253      30.603  -2.590  14.227  1.00 12.69           C  
ATOM    914  CG2 ILE A 253      31.785  -4.784  14.717  1.00 10.77           C  
ATOM    915  CD1 ILE A 253      31.889  -1.738  14.117  1.00 15.35           C  
ATOM    916  H   ILE A 253      28.644  -4.528  13.413  1.00  9.49           H  
ATOM    917  HA  ILE A 253      29.595  -5.229  16.171  1.00  8.56           H  
ATOM    918  HB  ILE A 253      31.077  -3.344  16.159  1.00 11.65           H  
ATOM    919 HG12 ILE A 253      29.789  -1.950  14.564  1.00 12.69           H  
ATOM    920 HG13 ILE A 253      30.366  -2.991  13.242  1.00 12.69           H  
ATOM    921 HG21 ILE A 253      31.888  -5.581  15.455  1.00 10.77           H  
ATOM    922 HG22 ILE A 253      31.459  -5.207  13.768  1.00 10.77           H  
ATOM    923 HG23 ILE A 253      32.746  -4.287  14.584  1.00 10.77           H  
ATOM    924 HD11 ILE A 253      32.138  -1.328  15.097  1.00 15.35           H  
ATOM    925 HD12 ILE A 253      32.709  -2.361  13.764  1.00 15.35           H  
ATOM    926 HD13 ILE A 253      31.724  -0.921  13.415  1.00 15.35           H  
ATOM    927  N   GLY A 254      28.600  -2.792  17.023  1.00  9.01           N  
ATOM    928  CA  GLY A 254      27.567  -2.019  17.693  1.00 11.77           C  
ATOM    929  C   GLY A 254      27.187  -0.693  17.050  1.00 14.41           C  
ATOM    930  O   GLY A 254      26.565   0.152  17.691  1.00 12.45           O  
ATOM    931  H   GLY A 254      29.544  -2.782  17.382  1.00  9.01           H  
ATOM    932  HA2 GLY A 254      27.914  -1.809  18.705  1.00 11.77           H  
ATOM    933  HA3 GLY A 254      26.669  -2.636  17.738  1.00 11.77           H  
ATOM    934  N   LEU A 255      27.545  -0.511  15.784  1.00 10.88           N  
ATOM    935  CA  LEU A 255      27.221   0.717  15.070  1.00 11.67           C  
ATOM    936  C   LEU A 255      25.756   0.753  14.687  1.00 11.41           C  
ATOM    937  O   LEU A 255      25.260  -0.182  14.046  1.00 13.53           O  
ATOM    938  CB  LEU A 255      28.038   0.785  13.786  1.00 15.01           C  
ATOM    939  CG  LEU A 255      29.469   1.280  13.796  1.00 16.12           C  
ATOM    940  CD1 LEU A 255      30.062   1.043  12.401  1.00 15.40           C  
ATOM    941  CD2 LEU A 255      29.490   2.756  14.148  1.00 15.83           C  
ATOM    942  H   LEU A 255      28.053  -1.240  15.305  1.00 10.88           H  
ATOM    943  HA  LEU A 255      27.447   1.556  15.727  1.00 11.67           H  
ATOM    944  HB2 LEU A 255      27.489   1.435  13.104  1.00 15.01           H  
ATOM    945  HB3 LEU A 255      28.063  -0.227  13.381  1.00 15.01           H  
ATOM    946  HG  LEU A 255      30.061   0.746  14.539  1.00 16.12           H  
ATOM    947 HD11 LEU A 255      30.050  -0.024  12.177  1.00 15.40           H  
ATOM    948 HD12 LEU A 255      29.470   1.578  11.658  1.00 15.40           H  
ATOM    949 HD13 LEU A 255      31.090   1.408  12.376  1.00 15.40           H  
ATOM    950 HD21 LEU A 255      28.903   3.312  13.417  1.00 15.83           H  
ATOM    951 HD22 LEU A 255      29.063   2.899  15.140  1.00 15.83           H  
ATOM    952 HD23 LEU A 255      30.518   3.117  14.139  1.00 15.83           H  
ATOM    953  N   THR A 256      25.052   1.821  15.069  1.00 10.35           N  
ATOM    954  CA  THR A 256      23.662   1.992  14.650  1.00 10.35           C  
ATOM    955  C   THR A 256      23.261   3.473  14.665  1.00 18.61           C  
ATOM    956  O   THR A 256      23.855   4.274  15.380  1.00 12.68           O  
ATOM    957  CB  THR A 256      22.695   1.154  15.526  1.00 11.59           C  
ATOM    958  OG1 THR A 256      21.416   1.048  14.882  1.00 15.90           O  
ATOM    959  CG2 THR A 256      22.529   1.764  16.925  1.00 12.95           C  
ATOM    960  H   THR A 256      25.486   2.521  15.656  1.00 10.35           H  
ATOM    961  HA  THR A 256      23.583   1.626  13.627  1.00 10.35           H  
ATOM    962  HB  THR A 256      23.127   0.160  15.644  1.00 11.59           H  
ATOM    963 HG21 THR A 256      23.503   1.829  17.411  1.00 12.95           H  
ATOM    964 HG22 THR A 256      22.098   2.761  16.838  1.00 12.95           H  
ATOM    965 HG23 THR A 256      21.870   1.132  17.520  1.00 12.95           H  
ATOM    966  HG1 THR A 256      20.855   0.503  15.439  1.00 15.90           H  
ATOM    967  N   LYS A 257      22.257   3.851  13.876  1.00 19.02           N  
ATOM    968  CA  LYS A 257      21.841   5.259  13.854  1.00 21.52           C  
ATOM    969  C   LYS A 257      20.997   5.688  15.067  1.00 24.81           C  
ATOM    970  O   LYS A 257      20.281   4.883  15.669  1.00 26.57           O  
ATOM    971  CB  LYS A 257      21.134   5.600  12.537  1.00 17.80           C  
ATOM    972  CG  LYS A 257      22.042   5.539  11.351  1.00 18.01           C  
ATOM    973  CD  LYS A 257      21.298   5.815  10.057  1.00 23.06           C  
ATOM    974  CE  LYS A 257      22.230   5.671   8.883  1.00 23.96           C  
ATOM    975  NZ  LYS A 257      21.479   5.695   7.592  1.00 21.82           N1+
ATOM    976  H   LYS A 257      21.783   3.172  13.297  1.00 19.02           H  
ATOM    977  HA  LYS A 257      22.763   5.839  13.923  1.00 21.52           H  
ATOM    978  HB2 LYS A 257      20.729   6.610  12.613  1.00 17.80           H  
ATOM    979  HB3 LYS A 257      20.319   4.893  12.388  1.00 17.80           H  
ATOM    980  HG2 LYS A 257      22.485   4.545  11.298  1.00 18.01           H  
ATOM    981  HG3 LYS A 257      22.829   6.282  11.471  1.00 18.01           H  
ATOM    982  HD2 LYS A 257      20.901   6.830  10.080  1.00 23.06           H  
ATOM    983  HD3 LYS A 257      20.477   5.106   9.954  1.00 23.06           H  
ATOM    984  HE2 LYS A 257      22.765   4.725   8.967  1.00 23.96           H  
ATOM    985  HE3 LYS A 257      22.945   6.494   8.894  1.00 23.96           H  
ATOM    986  HZ1 LYS A 257      20.814   4.935   7.576  1.00 21.82           H  
ATOM    987  HZ2 LYS A 257      20.989   6.572   7.504  1.00 21.82           H  
ATOM    988  HZ3 LYS A 257      22.126   5.592   6.824  1.00 21.82           H  
ATOM    989  N   ALA A 258      21.107   6.967  15.426  1.00 26.93           N  
ATOM    990  CA  ALA A 258      20.381   7.539  16.568  1.00 26.34           C  
ATOM    991  C   ALA A 258      20.077   9.024  16.341  1.00 22.84           C  
ATOM    992  O   ALA A 258      20.844   9.730  15.686  1.00 31.84           O  
ATOM    993  CB  ALA A 258      21.174   7.359  17.852  1.00 30.05           C  
ATOM    994  H   ALA A 258      21.715   7.568  14.889  1.00 26.93           H  
ATOM    995  HA  ALA A 258      19.436   7.004  16.661  1.00 26.34           H  
ATOM    996  HB1 ALA A 258      21.363   6.298  18.017  1.00 30.05           H  
ATOM    997  HB2 ALA A 258      22.122   7.888  17.770  1.00 30.05           H  
ATOM    998  HB3 ALA A 258      20.603   7.760  18.690  1.00 30.05           H  
ATOM    999  N   GLY A 259      18.954   9.489  16.887  1.00 35.63           N  
ATOM   1000  CA  GLY A 259      18.522  10.866  16.693  1.00 40.24           C  
ATOM   1001  C   GLY A 259      17.870  11.105  15.341  1.00 45.68           C  
ATOM   1002  O   GLY A 259      17.973  10.273  14.437  1.00 37.97           O  
ATOM   1003  H   GLY A 259      18.388   8.870  17.450  1.00 35.63           H  
ATOM   1004  HA2 GLY A 259      19.392  11.517  16.778  1.00 40.24           H  
ATOM   1005  HA3 GLY A 259      17.804  11.115  17.473  1.00 40.24           H  
ATOM   1006  N   MET A 260      17.202  12.249  15.204  1.00 51.19           N  
ATOM   1007  CA  MET A 260      16.515  12.605  13.964  1.00 55.74           C  
ATOM   1008  C   MET A 260      17.494  12.787  12.813  1.00 45.64           C  
ATOM   1009  O   MET A 260      17.141  12.596  11.649  1.00 42.09           O  
ATOM   1010  CB  MET A 260      15.708  13.895  14.142  1.00 37.95           C  
ATOM   1011  CG  MET A 260      14.625  13.822  15.193  1.00 83.46           C  
ATOM   1012  SD  MET A 260      13.899  15.442  15.499  1.00 87.58           S  
ATOM   1013  CE  MET A 260      15.311  16.325  16.159  1.00 63.21           C  
ATOM   1014  H   MET A 260      17.170  12.892  15.982  1.00 51.19           H  
ATOM   1015  HA  MET A 260      15.843  11.781  13.725  1.00 55.74           H  
ATOM   1016  HB2 MET A 260      15.241  14.139  13.188  1.00 37.95           H  
ATOM   1017  HB3 MET A 260      16.398  14.691  14.421  1.00 37.95           H  
ATOM   1018  HG2 MET A 260      15.054  13.444  16.121  1.00 83.46           H  
ATOM   1019  HG3 MET A 260      13.844  13.142  14.851  1.00 83.46           H  
ATOM   1020  HE1 MET A 260      15.661  15.827  17.063  1.00 63.21           H  
ATOM   1021  HE2 MET A 260      16.109  16.339  15.418  1.00 63.21           H  
ATOM   1022  HE3 MET A 260      15.020  17.349  16.398  1.00 63.21           H  
ATOM   1023  N   GLU A 261      18.723  13.170  13.143  1.00 45.69           N  
ATOM   1024  CA  GLU A 261      19.726  13.460  12.126  1.00 31.83           C  
ATOM   1025  C   GLU A 261      20.329  12.179  11.569  1.00 37.70           C  
ATOM   1026  O   GLU A 261      21.046  12.205  10.569  1.00 27.26           O  
ATOM   1027  CB  GLU A 261      20.830  14.350  12.703  1.00 37.23           C  
ATOM   1028  CG  GLU A 261      20.316  15.495  13.562  1.00 54.45           C  
ATOM   1029  CD  GLU A 261      19.282  16.337  12.843  1.00 91.94           C  
ATOM   1030  OE1 GLU A 261      19.437  16.560  11.623  1.00 83.09           O  
ATOM   1031  OE2 GLU A 261      18.310  16.769  13.498  1.00111.09           O1-
ATOM   1032  H   GLU A 261      18.967  13.260  14.119  1.00 45.69           H  
ATOM   1033  HA  GLU A 261      19.232  13.990  11.312  1.00 31.83           H  
ATOM   1034  HB2 GLU A 261      21.400  14.771  11.875  1.00 37.23           H  
ATOM   1035  HB3 GLU A 261      21.484  13.729  13.316  1.00 37.23           H  
ATOM   1036  HG2 GLU A 261      21.157  16.131  13.837  1.00 54.45           H  
ATOM   1037  HG3 GLU A 261      19.865  15.081  14.464  1.00 54.45           H  
ATOM   1038  N   GLY A 262      20.039  11.060  12.223  1.00 30.14           N  
ATOM   1039  CA  GLY A 262      20.585   9.784  11.793  1.00 29.74           C  
ATOM   1040  C   GLY A 262      22.080   9.677  12.035  1.00 29.37           C  
ATOM   1041  O   GLY A 262      22.791   9.007  11.287  1.00 24.21           O  
ATOM   1042  H   GLY A 262      19.432  11.096  13.029  1.00 30.14           H  
ATOM   1043  HA2 GLY A 262      20.394   9.665  10.726  1.00 29.74           H  
ATOM   1044  HA3 GLY A 262      20.084   8.989  12.342  1.00 29.74           H  
ATOM   1045  N   ASP A 263      22.561  10.338  13.083  1.00 19.67           N  
ATOM   1046  CA  ASP A 263      23.971  10.250  13.433  1.00 16.49           C  
ATOM   1047  C   ASP A 263      24.277   8.828  13.868  1.00 14.46           C  
ATOM   1048  O   ASP A 263      23.437   8.156  14.455  1.00 19.05           O  
ATOM   1049  CB  ASP A 263      24.314  11.184  14.584  1.00 22.52           C  
ATOM   1050  CG  ASP A 263      24.310  12.635  14.174  1.00 57.44           C  
ATOM   1051  OD1 ASP A 263      24.682  12.928  13.018  1.00 35.40           O  
ATOM   1052  OD2 ASP A 263      23.935  13.477  15.013  1.00 41.60           O1-
ATOM   1053  H   ASP A 263      21.942  10.907  13.642  1.00 19.67           H  
ATOM   1054  HA  ASP A 263      24.561  10.534  12.562  1.00 16.49           H  
ATOM   1055  HB2 ASP A 263      25.306  10.930  14.958  1.00 22.52           H  
ATOM   1056  HB3 ASP A 263      23.580  11.043  15.378  1.00 22.52           H  
ATOM   1057  N   TRP A 264      25.490   8.401  13.591  1.00 12.03           N  
ATOM   1058  CA  TRP A 264      25.937   7.092  14.061  1.00 15.10           C  
ATOM   1059  C   TRP A 264      26.160   7.096  15.568  1.00 15.26           C  
ATOM   1060  O   TRP A 264      26.488   8.129  16.161  1.00 17.81           O  
ATOM   1061  CB  TRP A 264      27.190   6.668  13.308  1.00 16.66           C  
ATOM   1062  CG  TRP A 264      26.813   6.289  11.919  1.00 14.58           C  
ATOM   1063  CD1 TRP A 264      26.902   7.068  10.792  1.00 17.47           C  
ATOM   1064  CD2 TRP A 264      26.200   5.061  11.514  1.00 19.93           C  
ATOM   1065  NE1 TRP A 264      26.409   6.381   9.708  1.00 19.58           N  
ATOM   1066  CE2 TRP A 264      25.978   5.144  10.123  1.00 20.08           C  
ATOM   1067  CE3 TRP A 264      25.840   3.887  12.189  1.00 14.58           C  
ATOM   1068  CZ2 TRP A 264      25.401   4.102   9.395  1.00 14.31           C  
ATOM   1069  CZ3 TRP A 264      25.268   2.849  11.462  1.00 14.04           C  
ATOM   1070  CH2 TRP A 264      25.062   2.963  10.080  1.00 15.66           C  
ATOM   1071  H   TRP A 264      26.116   8.981  13.052  1.00 12.03           H  
ATOM   1072  HA  TRP A 264      25.157   6.361  13.855  1.00 15.10           H  
ATOM   1073  HB2 TRP A 264      27.647   5.815  13.809  1.00 16.66           H  
ATOM   1074  HB3 TRP A 264      27.899   7.496  13.281  1.00 16.66           H  
ATOM   1075  HD1 TRP A 264      27.299   8.073  10.763  1.00 17.47           H  
ATOM   1076  HE1 TRP A 264      26.370   6.730   8.761  1.00 19.58           H  
ATOM   1077  HE3 TRP A 264      26.003   3.790  13.253  1.00 14.58           H  
ATOM   1078  HZ2 TRP A 264      25.228   4.191   8.333  1.00 14.31           H  
ATOM   1079  HZ3 TRP A 264      24.978   1.941  11.970  1.00 14.04           H  
ATOM   1080  HH2 TRP A 264      24.625   2.135   9.542  1.00 15.66           H  
ATOM   1081  N   SER A 265      25.971   5.933  16.178  1.00 11.08           N  
ATOM   1082  CA  SER A 265      26.079   5.798  17.631  1.00 10.21           C  
ATOM   1083  C   SER A 265      26.552   4.396  17.958  1.00 14.27           C  
ATOM   1084  O   SER A 265      26.571   3.514  17.089  1.00 11.14           O  
ATOM   1085  CB  SER A 265      24.721   6.042  18.307  1.00 14.62           C  
ATOM   1086  OG  SER A 265      23.824   4.968  18.074  1.00 15.41           O  
ATOM   1087  H   SER A 265      25.746   5.119  15.624  1.00 11.08           H  
ATOM   1088  HA  SER A 265      26.789   6.538  18.001  1.00 10.21           H  
ATOM   1089  HB2 SER A 265      24.288   6.960  17.908  1.00 14.62           H  
ATOM   1090  HB3 SER A 265      24.875   6.149  19.380  1.00 14.62           H  
ATOM   1091  HG  SER A 265      23.703   4.890  17.124  1.00 15.41           H  
ATOM   1092  N   TRP A 266      26.936   4.192  19.212  1.00 10.39           N  
ATOM   1093  CA  TRP A 266      27.299   2.862  19.682  1.00 10.37           C  
ATOM   1094  C   TRP A 266      26.196   2.331  20.595  1.00 10.39           C  
ATOM   1095  O   TRP A 266      25.717   3.051  21.484  1.00 13.21           O  
ATOM   1096  CB  TRP A 266      28.618   2.911  20.452  1.00 11.92           C  
ATOM   1097  CG  TRP A 266      29.800   3.279  19.613  1.00 15.79           C  
ATOM   1098  CD1 TRP A 266      30.542   4.418  19.703  1.00 13.30           C  
ATOM   1099  CD2 TRP A 266      30.387   2.498  18.559  1.00 11.84           C  
ATOM   1100  NE1 TRP A 266      31.558   4.399  18.776  1.00 14.75           N  
ATOM   1101  CE2 TRP A 266      31.480   3.233  18.056  1.00 13.66           C  
ATOM   1102  CE3 TRP A 266      30.081   1.261  17.981  1.00  9.99           C  
ATOM   1103  CZ2 TRP A 266      32.285   2.765  17.011  1.00 15.59           C  
ATOM   1104  CZ3 TRP A 266      30.890   0.791  16.946  1.00 10.18           C  
ATOM   1105  CH2 TRP A 266      31.975   1.547  16.471  1.00 12.81           C  
ATOM   1106  H   TRP A 266      26.978   4.973  19.852  1.00 10.39           H  
ATOM   1107  HA  TRP A 266      27.418   2.201  18.824  1.00 10.37           H  
ATOM   1108  HB2 TRP A 266      28.799   1.928  20.885  1.00 11.92           H  
ATOM   1109  HB3 TRP A 266      28.522   3.649  21.249  1.00 11.92           H  
ATOM   1110  HD1 TRP A 266      30.357   5.221  20.402  1.00 13.30           H  
ATOM   1111  HE1 TRP A 266      32.249   5.123  18.647  1.00 14.75           H  
ATOM   1112  HE3 TRP A 266      29.238   0.684  18.331  1.00  9.99           H  
ATOM   1113  HZ2 TRP A 266      33.119   3.344  16.644  1.00 15.59           H  
ATOM   1114  HZ3 TRP A 266      30.676  -0.170  16.500  1.00 10.18           H  
ATOM   1115  HH2 TRP A 266      32.578   1.158  15.663  1.00 12.81           H  
ATOM   1116  N   VAL A 267      25.786   1.084  20.381  1.00  9.45           N  
ATOM   1117  CA  VAL A 267      24.695   0.527  21.173  1.00  9.74           C  
ATOM   1118  C   VAL A 267      25.093   0.387  22.638  1.00 11.74           C  
ATOM   1119  O   VAL A 267      24.225   0.379  23.510  1.00 12.86           O  
ATOM   1120  CB  VAL A 267      24.134  -0.806  20.610  1.00 12.87           C  
ATOM   1121  CG1 VAL A 267      25.137  -1.951  20.753  1.00  7.64           C  
ATOM   1122  CG2 VAL A 267      22.814  -1.173  21.305  1.00 13.72           C  
ATOM   1123  H   VAL A 267      26.231   0.522  19.669  1.00  9.45           H  
ATOM   1124  HA  VAL A 267      23.877   1.245  21.104  1.00  9.74           H  
ATOM   1125  HB  VAL A 267      23.948  -0.657  19.546  1.00 12.87           H  
ATOM   1126 HG11 VAL A 267      26.063  -1.688  20.242  1.00  7.64           H  
ATOM   1127 HG12 VAL A 267      25.342  -2.124  21.809  1.00  7.64           H  
ATOM   1128 HG13 VAL A 267      24.721  -2.855  20.311  1.00  7.64           H  
ATOM   1129 HG21 VAL A 267      22.994  -1.324  22.369  1.00 13.72           H  
ATOM   1130 HG22 VAL A 267      22.096  -0.365  21.168  1.00 13.72           H  
ATOM   1131 HG23 VAL A 267      22.416  -2.090  20.870  1.00 13.72           H  
ATOM   1132  N   ASP A 268      26.393   0.285  22.911  1.00  8.33           N  
ATOM   1133  CA  ASP A 268      26.835   0.179  24.316  1.00 13.34           C  
ATOM   1134  C   ASP A 268      26.953   1.534  25.011  1.00 13.41           C  
ATOM   1135  O   ASP A 268      27.436   1.620  26.143  1.00 12.40           O  
ATOM   1136  CB  ASP A 268      28.129  -0.649  24.458  1.00 13.26           C  
ATOM   1137  CG  ASP A 268      29.379   0.082  23.956  1.00 13.24           C  
ATOM   1138  OD1 ASP A 268      29.296   1.252  23.531  1.00 11.15           O  
ATOM   1139  OD2 ASP A 268      30.475  -0.527  24.033  1.00 15.58           O1-
ATOM   1140  H   ASP A 268      27.072   0.282  22.162  1.00  8.33           H  
ATOM   1141  HA  ASP A 268      26.045  -0.364  24.834  1.00 13.34           H  
ATOM   1142  HB2 ASP A 268      28.014  -1.570  23.886  1.00 13.26           H  
ATOM   1143  HB3 ASP A 268      28.269  -0.891  25.512  1.00 13.26           H  
ATOM   1144  N   ASP A 269      26.509   2.575  24.315  1.00 13.43           N  
ATOM   1145  CA  ASP A 269      26.455   3.951  24.815  1.00 14.47           C  
ATOM   1146  C   ASP A 269      27.781   4.704  24.923  1.00 12.83           C  
ATOM   1147  O   ASP A 269      27.808   5.831  25.398  1.00 13.48           O  
ATOM   1148  CB  ASP A 269      25.678   4.043  26.129  1.00 12.51           C  
ATOM   1149  CG  ASP A 269      24.194   3.834  25.935  1.00 19.54           C  
ATOM   1150  OD1 ASP A 269      23.692   4.199  24.855  1.00 24.48           O  
ATOM   1151  OD2 ASP A 269      23.535   3.311  26.855  1.00 26.05           O1-
ATOM   1152  H   ASP A 269      26.182   2.406  23.374  1.00 13.43           H  
ATOM   1153  HA  ASP A 269      25.921   4.473  24.021  1.00 14.47           H  
ATOM   1154  HB2 ASP A 269      25.839   5.031  26.562  1.00 12.51           H  
ATOM   1155  HB3 ASP A 269      26.053   3.282  26.813  1.00 12.51           H  
ATOM   1156  N   THR A 270      28.865   4.095  24.459  1.00  9.81           N  
ATOM   1157  CA  THR A 270      30.084   4.849  24.187  1.00 14.34           C  
ATOM   1158  C   THR A 270      29.720   6.034  23.274  1.00 17.00           C  
ATOM   1159  O   THR A 270      29.112   5.848  22.221  1.00 11.50           O  
ATOM   1160  CB  THR A 270      31.101   3.990  23.419  1.00 20.37           C  
ATOM   1161  OG1 THR A 270      31.436   2.820  24.185  1.00 14.95           O  
ATOM   1162  CG2 THR A 270      32.358   4.802  23.114  1.00 17.83           C  
ATOM   1163  H   THR A 270      28.848   3.099  24.295  1.00  9.81           H  
ATOM   1164  HA  THR A 270      30.515   5.169  25.136  1.00 14.34           H  
ATOM   1165  HB  THR A 270      30.655   3.678  22.475  1.00 20.37           H  
ATOM   1166 HG21 THR A 270      32.091   5.676  22.520  1.00 17.83           H  
ATOM   1167 HG22 THR A 270      32.818   5.123  24.049  1.00 17.83           H  
ATOM   1168 HG23 THR A 270      33.063   4.183  22.555  1.00 17.83           H  
ATOM   1169  HG1 THR A 270      30.623   2.332  24.338  1.00 14.95           H  
ATOM   1170  N   PRO A 271      30.076   7.261  23.671  1.00 15.21           N  
ATOM   1171  CA  PRO A 271      29.800   8.384  22.767  1.00 14.88           C  
ATOM   1172  C   PRO A 271      30.509   8.174  21.430  1.00 17.37           C  
ATOM   1173  O   PRO A 271      31.661   7.751  21.401  1.00 17.40           O  
ATOM   1174  CB  PRO A 271      30.390   9.578  23.508  1.00 16.32           C  
ATOM   1175  CG  PRO A 271      30.257   9.186  24.965  1.00 15.25           C  
ATOM   1176  CD  PRO A 271      30.550   7.711  24.994  1.00 18.84           C  
ATOM   1177  HA  PRO A 271      28.742   8.505  22.536  1.00 14.88           H  
ATOM   1178  HB2 PRO A 271      29.827  10.487  23.295  1.00 16.32           H  
ATOM   1179  HB3 PRO A 271      31.435   9.727  23.239  1.00 16.32           H  
ATOM   1180  HG2 PRO A 271      29.247   9.384  25.326  1.00 15.25           H  
ATOM   1181  HG3 PRO A 271      30.974   9.733  25.578  1.00 15.25           H  
ATOM   1182  HD2 PRO A 271      31.618   7.525  25.113  1.00 18.84           H  
ATOM   1183  HD3 PRO A 271      30.004   7.217  25.796  1.00 18.84           H  
ATOM   1184  N   PHE A 272      29.814   8.441  20.332  1.00 11.86           N  
ATOM   1185  CA  PHE A 272      30.411   8.259  19.015  1.00 13.58           C  
ATOM   1186  C   PHE A 272      31.211   9.498  18.623  1.00 16.59           C  
ATOM   1187  O   PHE A 272      30.691  10.608  18.646  1.00 20.52           O  
ATOM   1188  CB  PHE A 272      29.326   7.981  17.977  1.00 13.00           C  
ATOM   1189  CG  PHE A 272      29.864   7.634  16.622  1.00 16.35           C  
ATOM   1190  CD1 PHE A 272      30.136   6.316  16.288  1.00 19.34           C  
ATOM   1191  CD2 PHE A 272      30.093   8.625  15.675  1.00 18.29           C  
ATOM   1192  CE1 PHE A 272      30.631   5.996  15.042  1.00 20.08           C  
ATOM   1193  CE2 PHE A 272      30.586   8.306  14.430  1.00 18.37           C  
ATOM   1194  CZ  PHE A 272      30.858   6.992  14.113  1.00 20.22           C  
ATOM   1195  H   PHE A 272      28.862   8.771  20.410  1.00 11.86           H  
ATOM   1196  HA  PHE A 272      31.085   7.404  19.051  1.00 13.58           H  
ATOM   1197  HB2 PHE A 272      28.704   8.871  17.882  1.00 13.00           H  
ATOM   1198  HB3 PHE A 272      28.717   7.148  18.329  1.00 13.00           H  
ATOM   1199  HD1 PHE A 272      29.958   5.533  17.010  1.00 19.34           H  
ATOM   1200  HD2 PHE A 272      29.882   9.656  15.918  1.00 18.29           H  
ATOM   1201  HE1 PHE A 272      30.842   4.966  14.792  1.00 20.08           H  
ATOM   1202  HE2 PHE A 272      30.759   9.085  13.703  1.00 18.37           H  
ATOM   1203  HZ  PHE A 272      31.248   6.742  13.137  1.00 20.22           H  
ATOM   1204  N   ASN A 273      32.476   9.299  18.265  1.00 16.74           N  
ATOM   1205  CA  ASN A 273      33.382  10.407  17.946  1.00 13.50           C  
ATOM   1206  C   ASN A 273      33.569  10.454  16.430  1.00 17.27           C  
ATOM   1207  O   ASN A 273      34.273   9.629  15.860  1.00 15.43           O  
ATOM   1208  CB  ASN A 273      34.722  10.196  18.653  1.00 18.16           C  
ATOM   1209  CG  ASN A 273      35.660  11.381  18.509  1.00 43.59           C  
ATOM   1210  OD1 ASN A 273      35.727  12.008  17.456  1.00 21.33           O  
ATOM   1211  ND2 ASN A 273      36.399  11.685  19.574  1.00 23.31           N  
ATOM   1212  H   ASN A 273      32.826   8.353  18.211  1.00 16.74           H  
ATOM   1213  HA  ASN A 273      32.965  11.353  18.289  1.00 13.50           H  
ATOM   1214  HB2 ASN A 273      35.206   9.318  18.228  1.00 18.16           H  
ATOM   1215  HB3 ASN A 273      34.533  10.030  19.715  1.00 18.16           H  
ATOM   1216 HD21 ASN A 273      37.047  12.459  19.532  1.00 23.31           H  
ATOM   1217 HD22 ASN A 273      36.311  11.143  20.421  1.00 23.31           H  
ATOM   1218  N   LYS A 274      32.906  11.401  15.781  1.00 14.60           N  
ATOM   1219  CA  LYS A 274      32.882  11.441  14.317  1.00 20.59           C  
ATOM   1220  C   LYS A 274      34.265  11.702  13.734  1.00 20.49           C  
ATOM   1221  O   LYS A 274      34.644  11.135  12.704  1.00 21.17           O  
ATOM   1222  CB  LYS A 274      31.884  12.495  13.834  1.00 21.01           C  
ATOM   1223  CG  LYS A 274      31.444  12.308  12.400  1.00 65.75           C  
ATOM   1224  CD  LYS A 274      30.352  13.291  12.020  1.00 52.01           C  
ATOM   1225  CE  LYS A 274      29.927  13.074  10.579  1.00 56.47           C  
ATOM   1226  NZ  LYS A 274      31.113  13.044   9.679  1.00 63.63           N1+
ATOM   1227  H   LYS A 274      32.409  12.107  16.304  1.00 14.60           H  
ATOM   1228  HA  LYS A 274      32.562  10.461  13.963  1.00 20.59           H  
ATOM   1229  HB2 LYS A 274      32.350  13.475  13.926  1.00 21.01           H  
ATOM   1230  HB3 LYS A 274      31.002  12.451  14.472  1.00 21.01           H  
ATOM   1231  HG2 LYS A 274      31.066  11.293  12.274  1.00 65.75           H  
ATOM   1232  HG3 LYS A 274      32.301  12.460  11.743  1.00 65.75           H  
ATOM   1233  HD2 LYS A 274      30.728  14.308  12.134  1.00 52.01           H  
ATOM   1234  HD3 LYS A 274      29.493  13.145  12.674  1.00 52.01           H  
ATOM   1235  HE2 LYS A 274      29.265  13.885  10.274  1.00 56.47           H  
ATOM   1236  HE3 LYS A 274      29.395  12.125  10.502  1.00 56.47           H  
ATOM   1237  HZ1 LYS A 274      31.609  13.921   9.748  1.00 63.63           H  
ATOM   1238  HZ2 LYS A 274      31.726  12.290   9.954  1.00 63.63           H  
ATOM   1239  HZ3 LYS A 274      30.809  12.902   8.727  1.00 63.63           H  
ATOM   1240  N   VAL A 275      35.023  12.557  14.407  1.00 21.22           N  
ATOM   1241  CA  VAL A 275      36.355  12.919  13.949  1.00 24.76           C  
ATOM   1242  C   VAL A 275      37.340  11.763  14.090  1.00 22.57           C  
ATOM   1243  O   VAL A 275      38.097  11.462  13.166  1.00 25.19           O  
ATOM   1244  CB  VAL A 275      36.878  14.152  14.719  1.00 25.44           C  
ATOM   1245  CG1 VAL A 275      38.388  14.290  14.576  1.00 23.79           C  
ATOM   1246  CG2 VAL A 275      36.161  15.397  14.243  1.00 25.82           C  
ATOM   1247  H   VAL A 275      34.667  12.967  15.257  1.00 21.22           H  
ATOM   1248  HA  VAL A 275      36.276  13.163  12.890  1.00 24.76           H  
ATOM   1249  HB  VAL A 275      36.667  14.016  15.780  1.00 25.44           H  
ATOM   1250 HG11 VAL A 275      38.874  13.389  14.952  1.00 23.79           H  
ATOM   1251 HG12 VAL A 275      38.643  14.428  13.524  1.00 23.79           H  
ATOM   1252 HG13 VAL A 275      38.731  15.153  15.148  1.00 23.79           H  
ATOM   1253 HG21 VAL A 275      36.361  15.547  13.182  1.00 25.82           H  
ATOM   1254 HG22 VAL A 275      35.089  15.281  14.398  1.00 25.82           H  
ATOM   1255 HG23 VAL A 275      36.519  16.260  14.805  1.00 25.82           H  
ATOM   1256  N   GLN A 276      37.328  11.112  15.247  1.00 19.54           N  
ATOM   1257  CA  GLN A 276      38.269  10.037  15.518  1.00 22.66           C  
ATOM   1258  C   GLN A 276      37.906   8.746  14.786  1.00 18.03           C  
ATOM   1259  O   GLN A 276      38.754   7.869  14.629  1.00 38.57           O  
ATOM   1260  CB  GLN A 276      38.380   9.785  17.027  1.00 29.17           C  
ATOM   1261  CG  GLN A 276      39.034  10.927  17.815  1.00 29.65           C  
ATOM   1262  CD  GLN A 276      40.434  11.264  17.314  1.00 83.75           C  
ATOM   1263  OE1 GLN A 276      40.613  12.172  16.495  1.00 39.85           O  
ATOM   1264  NE2 GLN A 276      41.433  10.533  17.805  1.00 29.92           N  
ATOM   1265  H   GLN A 276      36.653  11.368  15.952  1.00 19.54           H  
ATOM   1266  HA  GLN A 276      39.237  10.360  15.137  1.00 22.66           H  
ATOM   1267  HB2 GLN A 276      38.973   8.883  17.178  1.00 29.17           H  
ATOM   1268  HB3 GLN A 276      37.375   9.630  17.421  1.00 29.17           H  
ATOM   1269  HG2 GLN A 276      39.099  10.633  18.863  1.00 29.65           H  
ATOM   1270  HG3 GLN A 276      38.407  11.815  17.726  1.00 29.65           H  
ATOM   1271 HE21 GLN A 276      41.242   9.800  18.473  1.00 29.92           H  
ATOM   1272 HE22 GLN A 276      42.382  10.713  17.510  1.00 29.92           H  
ATOM   1273  N   SER A 277      36.661   8.636  14.325  1.00 14.51           N  
ATOM   1274  CA ASER A 277      36.162   7.427  13.672  0.50 25.29           C  
ATOM   1275  C   SER A 277      36.252   7.508  12.157  1.00 23.08           C  
ATOM   1276  O   SER A 277      36.010   6.528  11.466  1.00 18.14           O  
ATOM   1277  CB ASER A 277      34.700   7.178  14.056  0.50  7.10           C  
ATOM   1278  OG ASER A 277      34.578   6.770  15.407  0.50 16.22           O  
ATOM   1279  H   SER A 277      36.035   9.421  14.430  1.00 14.51           H  
ATOM   1280  HA  SER A 277      36.795   6.608  14.016  1.00 25.29           H  
ATOM   1281  HB2 SER A 277      34.293   6.397  13.413  1.00  7.10           H  
ATOM   1282  HB3 SER A 277      34.135   8.099  13.911  1.00  7.10           H  
ATOM   1283  HG  SER A 277      34.932   7.475  15.956  1.00 16.22           H  
ATOM   1284  N   ALA A 278      36.563   8.692  11.644  1.00 19.01           N  
ATOM   1285  CA  ALA A 278      36.575   8.897  10.202  1.00 29.58           C  
ATOM   1286  C   ALA A 278      37.489   7.890   9.496  1.00 12.33           C  
ATOM   1287  O   ALA A 278      37.197   7.453   8.382  1.00 27.24           O  
ATOM   1288  CB  ALA A 278      36.976  10.341   9.868  1.00 19.73           C  
ATOM   1289  H   ALA A 278      36.791   9.459  12.259  1.00 19.01           H  
ATOM   1290  HA  ALA A 278      35.563   8.726   9.831  1.00 29.58           H  
ATOM   1291  HB1 ALA A 278      36.282  11.031  10.348  1.00 19.73           H  
ATOM   1292  HB2 ALA A 278      37.986  10.530  10.233  1.00 19.73           H  
ATOM   1293  HB3 ALA A 278      36.945  10.487   8.789  1.00 19.73           H  
ATOM   1294  N   ARG A 279      38.576   7.503  10.149  1.00 17.06           N  
ATOM   1295  CA  ARG A 279      39.593   6.681   9.517  1.00 20.77           C  
ATOM   1296  C   ARG A 279      39.184   5.207   9.457  1.00 25.85           C  
ATOM   1297  O   ARG A 279      39.885   4.399   8.857  1.00 21.71           O  
ATOM   1298  CB  ARG A 279      40.907   6.799  10.289  1.00 25.82           C  
ATOM   1299  CG  ARG A 279      40.892   6.058  11.617  1.00 28.23           C  
ATOM   1300  CD  ARG A 279      42.115   6.362  12.457  1.00 59.64           C  
ATOM   1301  NE  ARG A 279      42.063   7.709  13.014  1.00 52.16           N  
ATOM   1302  CZ  ARG A 279      42.829   8.130  14.013  1.00 87.56           C  
ATOM   1303  NH1 ARG A 279      42.715   9.375  14.458  1.00 65.02           N  
ATOM   1304  NH2 ARG A 279      43.707   7.303  14.568  1.00 80.35           N1+
ATOM   1305  H   ARG A 279      38.701   7.788  11.111  1.00 17.06           H  
ATOM   1306  HA  ARG A 279      39.715   7.041   8.496  1.00 20.77           H  
ATOM   1307  HB2 ARG A 279      41.100   7.854  10.485  1.00 25.82           H  
ATOM   1308  HB3 ARG A 279      41.708   6.390   9.675  1.00 25.82           H  
ATOM   1309  HG2 ARG A 279      40.858   4.987  11.419  1.00 28.23           H  
ATOM   1310  HG3 ARG A 279      40.002   6.354  12.172  1.00 28.23           H  
ATOM   1311  HD2 ARG A 279      43.004   6.270  11.834  1.00 59.64           H  
ATOM   1312  HD3 ARG A 279      42.169   5.643  13.275  1.00 59.64           H  
ATOM   1313  HE  ARG A 279      41.403   8.361  12.615  1.00 52.16           H  
ATOM   1314 HH11 ARG A 279      42.048  10.004  14.036  1.00 65.02           H  
ATOM   1315 HH12 ARG A 279      43.296   9.693  15.221  1.00 65.02           H  
ATOM   1316 HH21 ARG A 279      44.289   7.621  15.331  1.00 80.35           H  
ATOM   1317 HH22 ARG A 279      43.793   6.356  14.229  1.00 80.35           H  
ATOM   1318  N   PHE A 280      38.059   4.865  10.086  1.00 23.35           N  
ATOM   1319  CA  PHE A 280      37.675   3.461  10.272  1.00 15.08           C  
ATOM   1320  C   PHE A 280      36.665   2.943   9.250  1.00 14.50           C  
ATOM   1321  O   PHE A 280      36.400   1.733   9.196  1.00 15.44           O  
ATOM   1322  CB  PHE A 280      37.118   3.232  11.695  1.00 14.60           C  
ATOM   1323  CG  PHE A 280      38.135   3.402  12.777  1.00 18.06           C  
ATOM   1324  CD1 PHE A 280      39.439   2.947  12.610  1.00 24.02           C  
ATOM   1325  CD2 PHE A 280      37.795   4.024  13.973  1.00 19.48           C  
ATOM   1326  CE1 PHE A 280      40.382   3.107  13.617  1.00 29.72           C  
ATOM   1327  CE2 PHE A 280      38.731   4.187  14.974  1.00 22.59           C  
ATOM   1328  CZ  PHE A 280      40.024   3.727  14.800  1.00 22.52           C  
ATOM   1329  H   PHE A 280      37.456   5.591  10.443  1.00 23.35           H  
ATOM   1330  HA  PHE A 280      38.593   2.893  10.119  1.00 15.08           H  
ATOM   1331  HB2 PHE A 280      36.723   2.217  11.750  1.00 14.60           H  
ATOM   1332  HB3 PHE A 280      36.312   3.945  11.866  1.00 14.60           H  
ATOM   1333  HD1 PHE A 280      39.721   2.463  11.687  1.00 24.02           H  
ATOM   1334  HD2 PHE A 280      36.787   4.386  14.120  1.00 19.48           H  
ATOM   1335  HE1 PHE A 280      41.392   2.750  13.475  1.00 29.72           H  
ATOM   1336  HE2 PHE A 280      38.454   4.675  15.897  1.00 22.59           H  
ATOM   1337  HZ  PHE A 280      40.753   3.852  15.587  1.00 22.52           H  
ATOM   1338  N   TRP A 281      36.092   3.840   8.450  1.00 15.55           N  
ATOM   1339  CA  TRP A 281      35.152   3.434   7.412  1.00 15.68           C  
ATOM   1340  C   TRP A 281      35.873   3.007   6.128  1.00 26.30           C  
ATOM   1341  O   TRP A 281      36.941   3.534   5.796  1.00 19.52           O  
ATOM   1342  CB  TRP A 281      34.203   4.578   7.049  1.00 23.38           C  
ATOM   1343  CG  TRP A 281      33.225   5.002   8.117  1.00 31.65           C  
ATOM   1344  CD1 TRP A 281      33.363   6.052   8.984  1.00 20.05           C  
ATOM   1345  CD2 TRP A 281      31.946   4.415   8.400  1.00 15.36           C  
ATOM   1346  NE1 TRP A 281      32.250   6.145   9.797  1.00 18.34           N  
ATOM   1347  CE2 TRP A 281      31.372   5.149   9.462  1.00 15.17           C  
ATOM   1348  CE3 TRP A 281      31.238   3.332   7.868  1.00 13.68           C  
ATOM   1349  CZ2 TRP A 281      30.123   4.834   9.998  1.00 17.82           C  
ATOM   1350  CZ3 TRP A 281      29.999   3.025   8.401  1.00 12.54           C  
ATOM   1351  CH2 TRP A 281      29.452   3.779   9.452  1.00 20.36           C  
ATOM   1352  H   TRP A 281      36.313   4.820   8.565  1.00 15.55           H  
ATOM   1353  HA  TRP A 281      34.594   2.591   7.820  1.00 15.68           H  
ATOM   1354  HB2 TRP A 281      33.627   4.269   6.177  1.00 23.38           H  
ATOM   1355  HB3 TRP A 281      34.812   5.446   6.793  1.00 23.38           H  
ATOM   1356  HD1 TRP A 281      34.218   6.711   9.028  1.00 20.05           H  
ATOM   1357  HE1 TRP A 281      32.107   6.836  10.520  1.00 18.34           H  
ATOM   1358  HE3 TRP A 281      31.649   2.747   7.057  1.00 13.68           H  
ATOM   1359  HZ2 TRP A 281      29.704   5.405  10.814  1.00 17.82           H  
ATOM   1360  HZ3 TRP A 281      29.441   2.190   8.002  1.00 12.54           H  
ATOM   1361  HH2 TRP A 281      28.478   3.517   9.837  1.00 20.36           H  
ATOM   1362  N   ILE A 282      35.273   2.062   5.407  1.00 23.77           N  
ATOM   1363  CA  ILE A 282      35.704   1.735   4.051  1.00 30.30           C  
ATOM   1364  C   ILE A 282      35.455   2.964   3.189  1.00 26.22           C  
ATOM   1365  O   ILE A 282      34.400   3.584   3.301  1.00 17.90           O  
ATOM   1366  CB  ILE A 282      34.877   0.576   3.469  1.00 19.97           C  
ATOM   1367  CG1 ILE A 282      35.262  -0.746   4.120  1.00 14.16           C  
ATOM   1368  CG2 ILE A 282      35.060   0.470   1.948  1.00 26.58           C  
ATOM   1369  CD1 ILE A 282      34.258  -1.859   3.849  1.00 12.44           C  
ATOM   1370  H   ILE A 282      34.497   1.556   5.809  1.00 23.77           H  
ATOM   1371  HA  ILE A 282      36.754   1.442   4.067  1.00 30.30           H  
ATOM   1372  HB  ILE A 282      33.830   0.789   3.681  1.00 19.97           H  
ATOM   1373 HG12 ILE A 282      35.331  -0.595   5.197  1.00 14.16           H  
ATOM   1374 HG13 ILE A 282      36.234  -1.053   3.733  1.00 14.16           H  
ATOM   1375 HG21 ILE A 282      34.772   1.411   1.481  1.00 26.58           H  
ATOM   1376 HG22 ILE A 282      36.105   0.258   1.721  1.00 26.58           H  
ATOM   1377 HG23 ILE A 282      34.434  -0.334   1.562  1.00 26.58           H  
ATOM   1378 HD11 ILE A 282      33.279  -1.567   4.229  1.00 12.44           H  
ATOM   1379 HD12 ILE A 282      34.191  -2.036   2.775  1.00 12.44           H  
ATOM   1380 HD13 ILE A 282      34.584  -2.772   4.347  1.00 12.44           H  
ATOM   1381  N   PRO A 283      36.429   3.336   2.341  1.00 25.81           N  
ATOM   1382  CA  PRO A 283      36.207   4.491   1.466  1.00 43.94           C  
ATOM   1383  C   PRO A 283      34.862   4.398   0.765  1.00 19.67           C  
ATOM   1384  O   PRO A 283      34.565   3.379   0.151  1.00 27.60           O  
ATOM   1385  CB  PRO A 283      37.348   4.378   0.455  1.00 27.35           C  
ATOM   1386  CG  PRO A 283      38.457   3.778   1.238  1.00 27.29           C  
ATOM   1387  CD  PRO A 283      37.803   2.824   2.238  1.00 19.32           C  
ATOM   1388  HA  PRO A 283      36.194   5.437   2.006  1.00 43.94           H  
ATOM   1389  HB2 PRO A 283      37.628   5.360   0.075  1.00 27.35           H  
ATOM   1390  HB3 PRO A 283      37.067   3.731  -0.377  1.00 27.35           H  
ATOM   1391  HG2 PRO A 283      39.010   4.555   1.763  1.00 27.29           H  
ATOM   1392  HG3 PRO A 283      39.132   3.231   0.581  1.00 27.29           H  
ATOM   1393  HD2 PRO A 283      37.811   1.800   1.865  1.00 19.32           H  
ATOM   1394  HD3 PRO A 283      38.308   2.863   3.203  1.00 19.32           H  
ATOM   1395  N   GLY A 284      34.062   5.460   0.846  1.00 26.95           N  
ATOM   1396  CA  GLY A 284      32.740   5.477   0.243  1.00 24.18           C  
ATOM   1397  C   GLY A 284      31.608   5.227   1.225  1.00 30.13           C  
ATOM   1398  O   GLY A 284      30.439   5.483   0.930  1.00 27.06           O  
ATOM   1399  H   GLY A 284      34.385   6.278   1.341  1.00 26.95           H  
ATOM   1400  HA2 GLY A 284      32.704   4.705  -0.525  1.00 24.18           H  
ATOM   1401  HA3 GLY A 284      32.585   6.454  -0.215  1.00 24.18           H  
ATOM   1402  N   GLU A 285      31.952   4.713   2.402  1.00 33.26           N  
ATOM   1403  CA  GLU A 285      30.957   4.458   3.434  1.00 20.27           C  
ATOM   1404  C   GLU A 285      31.085   5.482   4.560  1.00 12.37           C  
ATOM   1405  O   GLU A 285      32.163   6.048   4.776  1.00 20.51           O  
ATOM   1406  CB  GLU A 285      31.132   3.047   4.020  1.00 22.76           C  
ATOM   1407  CG  GLU A 285      31.398   1.953   2.999  1.00 28.08           C  
ATOM   1408  CD  GLU A 285      30.202   1.654   2.125  1.00 22.89           C  
ATOM   1409  OE1 GLU A 285      29.079   2.071   2.473  1.00 21.76           O  
ATOM   1410  OE2 GLU A 285      30.385   0.988   1.085  1.00 25.35           O1-
ATOM   1411  H   GLU A 285      32.921   4.494   2.583  1.00 33.26           H  
ATOM   1412  HA  GLU A 285      29.972   4.539   2.975  1.00 20.27           H  
ATOM   1413  HB2 GLU A 285      30.220   2.790   4.560  1.00 22.76           H  
ATOM   1414  HB3 GLU A 285      31.970   3.071   4.716  1.00 22.76           H  
ATOM   1415  HG2 GLU A 285      31.675   1.042   3.529  1.00 28.08           H  
ATOM   1416  HG3 GLU A 285      32.223   2.269   2.360  1.00 28.08           H  
ATOM   1417  N   PRO A 286      29.988   5.710   5.299  1.00 21.04           N  
ATOM   1418  CA  PRO A 286      28.673   5.099   5.071  1.00 14.14           C  
ATOM   1419  C   PRO A 286      27.988   5.734   3.875  1.00 29.01           C  
ATOM   1420  O   PRO A 286      27.890   6.958   3.792  1.00 23.32           O  
ATOM   1421  CB  PRO A 286      27.902   5.446   6.348  1.00 21.39           C  
ATOM   1422  CG  PRO A 286      28.531   6.714   6.814  1.00 18.87           C  
ATOM   1423  CD  PRO A 286      29.988   6.580   6.490  1.00 22.83           C  
ATOM   1424  HA  PRO A 286      28.733   4.030   4.866  1.00 14.14           H  
ATOM   1425  HB2 PRO A 286      28.015   4.660   7.094  1.00 21.39           H  
ATOM   1426  HB3 PRO A 286      26.844   5.594   6.134  1.00 21.39           H  
ATOM   1427  HG2 PRO A 286      28.389   6.836   7.888  1.00 18.87           H  
ATOM   1428  HG3 PRO A 286      28.101   7.568   6.290  1.00 18.87           H  
ATOM   1429  HD2 PRO A 286      30.430   7.551   6.266  1.00 22.83           H  
ATOM   1430  HD3 PRO A 286      30.532   6.115   7.313  1.00 22.83           H  
ATOM   1431  N   ASN A 287      27.512   4.905   2.959  1.00 26.36           N  
ATOM   1432  CA  ASN A 287      26.939   5.411   1.724  1.00 36.60           C  
ATOM   1433  C   ASN A 287      25.428   5.348   1.762  1.00 29.07           C  
ATOM   1434  O   ASN A 287      24.746   5.888   0.893  1.00 44.91           O  
ATOM   1435  CB  ASN A 287      27.480   4.625   0.534  1.00 28.90           C  
ATOM   1436  CG  ASN A 287      26.922   3.216   0.451  1.00 54.64           C  
ATOM   1437  OD1 ASN A 287      26.303   2.705   1.394  1.00 20.28           O  
ATOM   1438  ND2 ASN A 287      27.147   2.571  -0.687  1.00 31.80           N  
ATOM   1439  H   ASN A 287      27.549   3.908   3.121  1.00 26.36           H  
ATOM   1440  HA  ASN A 287      27.227   6.456   1.614  1.00 36.60           H  
ATOM   1441  HB2 ASN A 287      28.566   4.565   0.622  1.00 28.90           H  
ATOM   1442  HB3 ASN A 287      27.220   5.157  -0.382  1.00 28.90           H  
ATOM   1443 HD21 ASN A 287      26.809   1.628  -0.809  1.00 31.80           H  
ATOM   1444 HD22 ASN A 287      27.656   3.025  -1.432  1.00 31.80           H  
ATOM   1445  N   ASN A 288      24.912   4.685   2.787  1.00 21.74           N  
ATOM   1446  CA  ASN A 288      23.482   4.512   2.948  1.00 14.39           C  
ATOM   1447  C   ASN A 288      22.820   3.951   1.693  1.00 51.51           C  
ATOM   1448  O   ASN A 288      21.875   4.533   1.169  1.00 28.54           O  
ATOM   1449  CB  ASN A 288      22.815   5.830   3.358  1.00 29.87           C  
ATOM   1450  CG  ASN A 288      21.427   5.626   3.937  1.00 19.23           C  
ATOM   1451  OD1 ASN A 288      21.037   4.512   4.264  1.00 28.75           O  
ATOM   1452  ND2 ASN A 288      20.672   6.714   4.068  1.00 28.99           N  
ATOM   1453  H   ASN A 288      25.533   4.290   3.478  1.00 21.74           H  
ATOM   1454  HA  ASN A 288      23.341   3.781   3.744  1.00 14.39           H  
ATOM   1455  HB2 ASN A 288      22.737   6.470   2.480  1.00 29.87           H  
ATOM   1456  HB3 ASN A 288      23.438   6.318   4.108  1.00 29.87           H  
ATOM   1457 HD21 ASN A 288      21.031   7.615   3.786  1.00 28.99           H  
ATOM   1458 HD22 ASN A 288      19.740   6.638   4.450  1.00 28.99           H  
ATOM   1459  N   ALA A 289      23.324   2.815   1.221  1.00 42.45           N  
ATOM   1460  CA  ALA A 289      22.790   2.159   0.029  1.00 34.30           C  
ATOM   1461  C   ALA A 289      21.302   1.856   0.137  1.00 34.94           C  
ATOM   1462  O   ALA A 289      20.823   1.330   1.142  1.00 33.78           O  
ATOM   1463  CB  ALA A 289      23.569   0.888  -0.275  1.00 34.59           C  
ATOM   1464  H   ALA A 289      24.105   2.392   1.701  1.00 42.45           H  
ATOM   1465  HA  ALA A 289      22.909   2.863  -0.794  1.00 34.30           H  
ATOM   1466  HB1 ALA A 289      24.624   1.130  -0.397  1.00 34.59           H  
ATOM   1467  HB2 ALA A 289      23.450   0.183   0.548  1.00 34.59           H  
ATOM   1468  HB3 ALA A 289      23.189   0.441  -1.193  1.00 34.59           H  
ATOM   1469  N   GLY A 290      20.568   2.205  -0.916  1.00 51.66           N  
ATOM   1470  CA  GLY A 290      19.136   1.974  -0.952  1.00 25.55           C  
ATOM   1471  C   GLY A 290      18.377   2.676   0.154  1.00 34.78           C  
ATOM   1472  O   GLY A 290      17.241   2.314   0.456  1.00 32.08           O  
ATOM   1473  H   GLY A 290      21.017   2.640  -1.708  1.00 51.66           H  
ATOM   1474  HA2 GLY A 290      18.957   0.902  -0.866  1.00 25.55           H  
ATOM   1475  HA3 GLY A 290      18.755   2.329  -1.910  1.00 25.55           H  
ATOM   1476  N   ASN A 291      19.010   3.678   0.764  1.00 40.80           N  
ATOM   1477  CA  ASN A 291      18.404   4.432   1.859  1.00 59.45           C  
ATOM   1478  C   ASN A 291      17.887   3.545   2.993  1.00 39.80           C  
ATOM   1479  O   ASN A 291      16.875   3.854   3.619  1.00 32.97           O  
ATOM   1480  CB  ASN A 291      17.272   5.313   1.331  1.00 69.56           C  
ATOM   1481  CG  ASN A 291      16.751   6.294   2.373  1.00 65.52           C  
ATOM   1482  ND2 ASN A 291      15.722   6.057   3.008  1.00 61.60           N  
ATOM   1483  OD1 ASN A 291      17.462   7.405   2.548  1.00 70.71           O  
ATOM   1484  H   ASN A 291      19.941   3.924   0.458  1.00 40.80           H  
ATOM   1485  HA  ASN A 291      19.196   5.049   2.282  1.00 59.45           H  
ATOM   1486  HB2 ASN A 291      16.450   4.672   1.015  1.00 69.56           H  
ATOM   1487  HB3 ASN A 291      17.641   5.878   0.476  1.00 69.56           H  
ATOM   1488 HD21 ASN A 291      15.213   5.202   2.843  1.00 61.60           H  
ATOM   1489 HD22 ASN A 291      15.388   6.720   3.692  1.00 61.60           H  
ATOM   1490  N   ASN A 292      18.576   2.442   3.265  1.00 25.74           N  
ATOM   1491  CA  ASN A 292      18.098   1.519   4.290  1.00 28.18           C  
ATOM   1492  C   ASN A 292      19.237   0.833   5.029  1.00 15.22           C  
ATOM   1493  O   ASN A 292      19.148  -0.348   5.357  1.00 19.06           O  
ATOM   1494  CB  ASN A 292      17.172   0.470   3.670  1.00 21.98           C  
ATOM   1495  CG  ASN A 292      16.477  -0.391   4.710  1.00 47.73           C  
ATOM   1496  ND2 ASN A 292      16.413  -1.612   4.575  1.00 41.32           N  
ATOM   1497  OD1 ASN A 292      15.963   0.242   5.757  1.00 49.02           O  
ATOM   1498  H   ASN A 292      19.430   2.243   2.763  1.00 25.74           H  
ATOM   1499  HA  ASN A 292      17.543   2.111   5.018  1.00 28.18           H  
ATOM   1500  HB2 ASN A 292      17.763  -0.177   3.022  1.00 21.98           H  
ATOM   1501  HB3 ASN A 292      16.412   0.981   3.079  1.00 21.98           H  
ATOM   1502 HD21 ASN A 292      15.952  -2.174   5.277  1.00 41.32           H  
ATOM   1503 HD22 ASN A 292      16.818  -2.053   3.762  1.00 41.32           H  
ATOM   1504  N   GLU A 293      20.318   1.567   5.256  1.00 20.07           N  
ATOM   1505  CA  GLU A 293      21.470   0.987   5.931  1.00 20.59           C  
ATOM   1506  C   GLU A 293      21.746   1.729   7.232  1.00 11.35           C  
ATOM   1507  O   GLU A 293      22.542   2.677   7.271  1.00 18.71           O  
ATOM   1508  CB  GLU A 293      22.688   1.010   5.016  1.00 16.38           C  
ATOM   1509  CG  GLU A 293      22.459   0.251   3.705  1.00 23.58           C  
ATOM   1510  CD  GLU A 293      23.735  -0.047   2.964  1.00 12.94           C  
ATOM   1511  OE1 GLU A 293      24.600   0.849   2.845  1.00 21.86           O  
ATOM   1512  OE2 GLU A 293      23.892  -1.206   2.494  1.00 23.06           O1-
ATOM   1513  H   GLU A 293      20.342   2.532   4.960  1.00 20.07           H  
ATOM   1514  HA  GLU A 293      21.251  -0.054   6.173  1.00 20.59           H  
ATOM   1515  HB2 GLU A 293      23.528   0.553   5.541  1.00 16.38           H  
ATOM   1516  HB3 GLU A 293      22.929   2.047   4.782  1.00 16.38           H  
ATOM   1517  HG2 GLU A 293      21.818   0.855   3.062  1.00 23.58           H  
ATOM   1518  HG3 GLU A 293      21.961  -0.692   3.932  1.00 23.58           H  
ATOM   1519  N   HIS A 294      21.099   1.261   8.290  1.00 17.60           N  
ATOM   1520  CA  HIS A 294      21.063   1.979   9.553  1.00 17.11           C  
ATOM   1521  C   HIS A 294      21.847   1.273  10.657  1.00 14.15           C  
ATOM   1522  O   HIS A 294      21.785   1.691  11.809  1.00 13.70           O  
ATOM   1523  CB  HIS A 294      19.616   2.171   9.972  1.00 14.41           C  
ATOM   1524  CG  HIS A 294      18.765   2.781   8.898  1.00 19.34           C  
ATOM   1525  ND1 HIS A 294      19.246   3.727   8.020  1.00 27.13           N  
ATOM   1526  CD2 HIS A 294      17.472   2.571   8.555  1.00 24.47           C  
ATOM   1527  CE1 HIS A 294      18.285   4.077   7.182  1.00 39.40           C  
ATOM   1528  NE2 HIS A 294      17.201   3.384   7.482  1.00 22.84           N  
ATOM   1529  H   HIS A 294      20.617   0.377   8.216  1.00 17.60           H  
ATOM   1530  HA  HIS A 294      21.545   2.946   9.402  1.00 17.11           H  
ATOM   1531  HB2 HIS A 294      19.592   2.824  10.845  1.00 14.41           H  
ATOM   1532  HB3 HIS A 294      19.199   1.198  10.233  1.00 14.41           H  
ATOM   1533  HD2 HIS A 294      16.783   1.892   9.035  1.00 24.47           H  
ATOM   1534  HE2 HIS A 294      16.315   3.445   7.000  1.00 22.84           H  
ATOM   1535  HE1 HIS A 294      18.372   4.803   6.386  1.00 39.40           H  
ATOM   1536  N   CYS A 295      22.569   0.216  10.281  1.00 13.37           N  
ATOM   1537  CA  CYS A 295      23.481  -0.514  11.183  1.00 11.52           C  
ATOM   1538  C   CYS A 295      24.835  -0.697  10.508  1.00 12.98           C  
ATOM   1539  O   CYS A 295      24.950  -0.541   9.296  1.00 18.42           O  
ATOM   1540  CB  CYS A 295      22.900  -1.887  11.547  1.00 13.24           C  
ATOM   1541  SG  CYS A 295      21.387  -1.803  12.529  1.00 15.26           S  
ATOM   1542  H   CYS A 295      22.486  -0.103   9.327  1.00 13.37           H  
ATOM   1543  HA  CYS A 295      23.604   0.069  12.096  1.00 11.52           H  
ATOM   1544  HB2 CYS A 295      23.648  -2.438  12.117  1.00 13.24           H  
ATOM   1545  HB3 CYS A 295      22.679  -2.421  10.624  1.00 13.24           H  
ATOM   1546  N   GLY A 296      25.867  -1.015  11.295  1.00  9.56           N  
ATOM   1547  CA  GLY A 296      27.217  -1.083  10.763  1.00 13.43           C  
ATOM   1548  C   GLY A 296      27.921  -2.378  11.104  1.00 18.18           C  
ATOM   1549  O   GLY A 296      27.690  -2.945  12.174  1.00 12.19           O  
ATOM   1550  H   GLY A 296      25.705  -1.211  12.272  1.00  9.56           H  
ATOM   1551  HA2 GLY A 296      27.793  -0.255  11.173  1.00 13.43           H  
ATOM   1552  HA3 GLY A 296      27.168  -0.990   9.679  1.00 13.43           H  
ATOM   1553  N   ASN A 297      28.765  -2.840  10.180  1.00 14.97           N  
ATOM   1554  CA  ASN A 297      29.575  -4.042  10.378  1.00  9.67           C  
ATOM   1555  C   ASN A 297      31.053  -3.813  10.085  1.00 16.69           C  
ATOM   1556  O   ASN A 297      31.433  -2.799   9.481  1.00 14.51           O  
ATOM   1557  CB  ASN A 297      29.021  -5.242   9.583  1.00  7.68           C  
ATOM   1558  CG  ASN A 297      28.942  -4.991   8.070  1.00 10.93           C  
ATOM   1559  OD1 ASN A 297      29.898  -4.522   7.452  1.00 16.18           O  
ATOM   1560  ND2 ASN A 297      27.811  -5.341   7.476  1.00 18.06           N  
ATOM   1561  H   ASN A 297      28.847  -2.341   9.307  1.00 14.97           H  
ATOM   1562  HA  ASN A 297      29.504  -4.282  11.439  1.00  9.67           H  
ATOM   1563  HB2 ASN A 297      28.018  -5.465   9.947  1.00  7.68           H  
ATOM   1564  HB3 ASN A 297      29.670  -6.101   9.756  1.00  7.68           H  
ATOM   1565 HD21 ASN A 297      27.050  -5.722   8.023  1.00 18.06           H  
ATOM   1566 HD22 ASN A 297      27.707  -5.227   6.478  1.00 18.06           H  
ATOM   1567  N   ILE A 298      31.886  -4.740  10.548  1.00 11.95           N  
ATOM   1568  CA  ILE A 298      33.273  -4.836  10.096  1.00 14.96           C  
ATOM   1569  C   ILE A 298      33.289  -5.728   8.863  1.00 13.21           C  
ATOM   1570  O   ILE A 298      32.771  -6.848   8.887  1.00 11.21           O  
ATOM   1571  CB  ILE A 298      34.203  -5.427  11.177  1.00 18.96           C  
ATOM   1572  CG1 ILE A 298      34.515  -4.369  12.229  1.00 20.89           C  
ATOM   1573  CG2 ILE A 298      35.522  -5.932  10.550  1.00 19.21           C  
ATOM   1574  CD1 ILE A 298      35.248  -4.917  13.436  1.00 23.12           C  
ATOM   1575  H   ILE A 298      31.549  -5.399  11.234  1.00 11.95           H  
ATOM   1576  HA  ILE A 298      33.643  -3.835   9.875  1.00 14.96           H  
ATOM   1577  HB  ILE A 298      33.692  -6.268  11.644  1.00 18.96           H  
ATOM   1578 HG12 ILE A 298      33.576  -3.930  12.567  1.00 20.89           H  
ATOM   1579 HG13 ILE A 298      35.133  -3.597  11.771  1.00 20.89           H  
ATOM   1580 HG21 ILE A 298      35.300  -6.692   9.801  1.00 19.21           H  
ATOM   1581 HG22 ILE A 298      36.044  -5.099  10.079  1.00 19.21           H  
ATOM   1582 HG23 ILE A 298      36.152  -6.362  11.328  1.00 19.21           H  
ATOM   1583 HD11 ILE A 298      34.645  -5.692  13.908  1.00 23.12           H  
ATOM   1584 HD12 ILE A 298      36.201  -5.342  13.119  1.00 23.12           H  
ATOM   1585 HD13 ILE A 298      35.428  -4.113  14.149  1.00 23.12           H  
ATOM   1586  N   LYS A 299      33.845  -5.208   7.770  1.00 13.57           N  
ATOM   1587  CA  LYS A 299      33.769  -5.890   6.479  1.00 17.83           C  
ATOM   1588  C   LYS A 299      35.155  -6.130   5.878  1.00 16.45           C  
ATOM   1589  O   LYS A 299      35.518  -7.265   5.575  1.00 29.77           O  
ATOM   1590  CB  LYS A 299      32.881  -5.086   5.520  1.00 14.97           C  
ATOM   1591  CG  LYS A 299      32.856  -5.575   4.076  1.00 28.11           C  
ATOM   1592  CD  LYS A 299      31.803  -4.803   3.290  1.00 25.33           C  
ATOM   1593  CE  LYS A 299      31.778  -5.202   1.822  1.00 30.49           C  
ATOM   1594  NZ  LYS A 299      30.635  -4.552   1.140  1.00 28.36           N1+
ATOM   1595  H   LYS A 299      34.330  -4.324   7.835  1.00 13.57           H  
ATOM   1596  HA  LYS A 299      33.321  -6.871   6.639  1.00 17.83           H  
ATOM   1597  HB2 LYS A 299      33.236  -4.056   5.518  1.00 14.97           H  
ATOM   1598  HB3 LYS A 299      31.861  -5.118   5.902  1.00 14.97           H  
ATOM   1599  HG2 LYS A 299      32.614  -6.638   4.058  1.00 28.11           H  
ATOM   1600  HG3 LYS A 299      33.835  -5.416   3.623  1.00 28.11           H  
ATOM   1601  HD2 LYS A 299      32.023  -3.736   3.361  1.00 25.33           H  
ATOM   1602  HD3 LYS A 299      30.823  -5.001   3.725  1.00 25.33           H  
ATOM   1603  HE2 LYS A 299      31.678  -6.284   1.744  1.00 30.49           H  
ATOM   1604  HE3 LYS A 299      32.708  -4.887   1.346  1.00 30.49           H  
ATOM   1605  HZ1 LYS A 299      29.772  -4.842   1.579  1.00 28.36           H  
ATOM   1606  HZ2 LYS A 299      30.727  -3.548   1.209  1.00 28.36           H  
ATOM   1607  HZ3 LYS A 299      30.624  -4.823   0.167  1.00 28.36           H  
ATOM   1608  N   ALA A 300      35.932  -5.067   5.705  1.00 18.11           N  
ATOM   1609  CA  ALA A 300      37.251  -5.193   5.080  1.00 18.32           C  
ATOM   1610  C   ALA A 300      38.336  -5.430   6.111  1.00 16.15           C  
ATOM   1611  O   ALA A 300      38.322  -4.836   7.192  1.00 15.81           O  
ATOM   1612  CB  ALA A 300      37.576  -3.957   4.269  1.00 15.97           C  
ATOM   1613  H   ALA A 300      35.609  -4.159   6.006  1.00 18.11           H  
ATOM   1614  HA  ALA A 300      37.218  -6.058   4.420  1.00 18.32           H  
ATOM   1615  HB1 ALA A 300      36.806  -3.807   3.511  1.00 15.97           H  
ATOM   1616  HB2 ALA A 300      37.611  -3.089   4.926  1.00 15.97           H  
ATOM   1617  HB3 ALA A 300      38.543  -4.085   3.783  1.00 15.97           H  
ATOM   1618  N   PRO A 301      39.287  -6.315   5.789  1.00 17.08           N  
ATOM   1619  CA  PRO A 301      40.414  -6.555   6.692  1.00 24.15           C  
ATOM   1620  C   PRO A 301      41.445  -5.452   6.538  1.00 24.10           C  
ATOM   1621  O   PRO A 301      42.519  -5.651   5.972  1.00 31.28           O  
ATOM   1622  CB  PRO A 301      40.977  -7.909   6.230  1.00 20.53           C  
ATOM   1623  CG  PRO A 301      40.238  -8.270   4.977  1.00 26.05           C  
ATOM   1624  CD  PRO A 301      39.356  -7.138   4.573  1.00 19.15           C  
ATOM   1625  HA  PRO A 301      40.131  -6.566   7.744  1.00 24.15           H  
ATOM   1626  HB2 PRO A 301      40.811  -8.668   6.996  1.00 20.53           H  
ATOM   1627  HB3 PRO A 301      42.045  -7.824   6.028  1.00 20.53           H  
ATOM   1628  HG2 PRO A 301      39.632  -9.158   5.156  1.00 26.05           H  
ATOM   1629  HG3 PRO A 301      40.954  -8.475   4.181  1.00 26.05           H  
ATOM   1630  HD2 PRO A 301      39.792  -6.577   3.746  1.00 19.15           H  
ATOM   1631  HD3 PRO A 301      38.367  -7.497   4.286  1.00 19.15           H  
ATOM   1632  N   SER A 302      41.090  -4.281   7.050  1.00 13.34           N  
ATOM   1633  CA  SER A 302      41.924  -3.097   6.973  1.00 21.15           C  
ATOM   1634  C   SER A 302      41.477  -2.179   8.104  1.00 51.26           C  
ATOM   1635  O   SER A 302      40.393  -2.360   8.652  1.00 18.96           O  
ATOM   1636  CB  SER A 302      41.710  -2.414   5.624  1.00 33.79           C  
ATOM   1637  OG  SER A 302      42.167  -1.082   5.638  1.00 30.19           O  
ATOM   1638  H   SER A 302      40.196  -4.210   7.515  1.00 13.34           H  
ATOM   1639  HA  SER A 302      42.981  -3.343   7.066  1.00 21.15           H  
ATOM   1640  HB2 SER A 302      40.645  -2.421   5.389  1.00 33.79           H  
ATOM   1641  HB3 SER A 302      42.252  -2.968   4.857  1.00 33.79           H  
ATOM   1642  HG  SER A 302      42.002  -0.708   4.768  1.00 30.19           H  
ATOM   1643  N   LEU A 303      42.299  -1.204   8.470  1.00 24.98           N  
ATOM   1644  CA  LEU A 303      41.838  -0.199   9.420  1.00 23.39           C  
ATOM   1645  C   LEU A 303      40.595   0.480   8.858  1.00 25.60           C  
ATOM   1646  O   LEU A 303      39.687   0.866   9.596  1.00 17.91           O  
ATOM   1647  CB  LEU A 303      42.923   0.833   9.727  1.00 37.67           C  
ATOM   1648  CG  LEU A 303      43.866   0.506  10.888  1.00 45.71           C  
ATOM   1649  CD1 LEU A 303      44.933   1.577  11.009  1.00 48.43           C  
ATOM   1650  CD2 LEU A 303      43.096   0.359  12.198  1.00 27.40           C  
ATOM   1651  H   LEU A 303      43.236  -1.158   8.095  1.00 24.98           H  
ATOM   1652  HA  LEU A 303      41.595  -0.696  10.362  1.00 23.39           H  
ATOM   1653  HB2 LEU A 303      42.427   1.776   9.960  1.00 37.67           H  
ATOM   1654  HB3 LEU A 303      43.529   0.953   8.831  1.00 37.67           H  
ATOM   1655  HG  LEU A 303      44.349  -0.449  10.678  1.00 45.71           H  
ATOM   1656 HD11 LEU A 303      45.490   1.642  10.075  1.00 48.43           H  
ATOM   1657 HD12 LEU A 303      44.462   2.537  11.219  1.00 48.43           H  
ATOM   1658 HD13 LEU A 303      45.614   1.321  11.820  1.00 48.43           H  
ATOM   1659 HD21 LEU A 303      42.600   1.299  12.436  1.00 27.40           H  
ATOM   1660 HD22 LEU A 303      42.350  -0.429  12.095  1.00 27.40           H  
ATOM   1661 HD23 LEU A 303      43.788   0.100  12.999  1.00 27.40           H  
ATOM   1662  N   GLN A 304      40.565   0.640   7.542  1.00 18.81           N  
ATOM   1663  CA  GLN A 304      39.377   1.142   6.873  1.00 15.21           C  
ATOM   1664  C   GLN A 304      38.423  -0.028   6.641  1.00 19.76           C  
ATOM   1665  O   GLN A 304      38.395  -0.616   5.555  1.00 16.91           O  
ATOM   1666  CB  GLN A 304      39.761   1.808   5.553  1.00 20.46           C  
ATOM   1667  CG  GLN A 304      40.680   3.006   5.757  1.00 23.50           C  
ATOM   1668  CD  GLN A 304      41.358   3.437   4.472  1.00 64.82           C  
ATOM   1669  NE2 GLN A 304      42.556   3.227   4.293  1.00 68.23           N  
ATOM   1670  OE1 GLN A 304      40.592   4.035   3.567  1.00 29.05           O  
ATOM   1671  H   GLN A 304      41.382   0.409   6.994  1.00 18.81           H  
ATOM   1672  HA  GLN A 304      38.881   1.892   7.490  1.00 15.21           H  
ATOM   1673  HB2 GLN A 304      38.853   2.144   5.051  1.00 20.46           H  
ATOM   1674  HB3 GLN A 304      40.272   1.077   4.926  1.00 20.46           H  
ATOM   1675  HG2 GLN A 304      41.445   2.742   6.485  1.00 23.50           H  
ATOM   1676  HG3 GLN A 304      40.089   3.840   6.138  1.00 23.50           H  
ATOM   1677 HE21 GLN A 304      42.995   3.513   3.429  1.00 68.23           H  
ATOM   1678 HE22 GLN A 304      43.101   2.768   5.009  1.00 68.23           H  
ATOM   1679  N   ALA A 305      37.639  -0.360   7.666  1.00 17.38           N  
ATOM   1680  CA  ALA A 305      36.930  -1.649   7.703  1.00 15.11           C  
ATOM   1681  C   ALA A 305      35.402  -1.584   7.664  1.00 13.90           C  
ATOM   1682  O   ALA A 305      34.748  -2.523   7.212  1.00 14.83           O  
ATOM   1683  CB  ALA A 305      37.371  -2.439   8.935  1.00 14.30           C  
ATOM   1684  H   ALA A 305      37.528   0.287   8.434  1.00 17.38           H  
ATOM   1685  HA  ALA A 305      37.213  -2.143   6.774  1.00 15.11           H  
ATOM   1686  HB1 ALA A 305      38.455  -2.551   8.927  1.00 14.30           H  
ATOM   1687  HB2 ALA A 305      37.066  -1.908   9.837  1.00 14.30           H  
ATOM   1688  HB3 ALA A 305      36.904  -3.425   8.921  1.00 14.30           H  
ATOM   1689  N   TRP A 306      34.824  -0.496   8.160  1.00 11.78           N  
ATOM   1690  CA  TRP A 306      33.378  -0.477   8.393  1.00 13.45           C  
ATOM   1691  C   TRP A 306      32.519  -0.228   7.167  1.00 21.04           C  
ATOM   1692  O   TRP A 306      32.876   0.558   6.291  1.00 17.46           O  
ATOM   1693  CB  TRP A 306      32.992   0.590   9.409  1.00 12.33           C  
ATOM   1694  CG  TRP A 306      33.665   0.540  10.744  1.00 14.51           C  
ATOM   1695  CD1 TRP A 306      34.371  -0.490  11.297  1.00 11.71           C  
ATOM   1696  CD2 TRP A 306      33.696   1.609  11.697  1.00 11.62           C  
ATOM   1697  NE1 TRP A 306      34.832  -0.128  12.554  1.00 11.74           N  
ATOM   1698  CE2 TRP A 306      34.432   1.159  12.813  1.00 13.39           C  
ATOM   1699  CE3 TRP A 306      33.162   2.902  11.716  1.00 13.00           C  
ATOM   1700  CZ2 TRP A 306      34.647   1.958  13.931  1.00 16.17           C  
ATOM   1701  CZ3 TRP A 306      33.377   3.690  12.823  1.00 15.05           C  
ATOM   1702  CH2 TRP A 306      34.111   3.218  13.916  1.00 14.28           C  
ATOM   1703  H   TRP A 306      35.381   0.318   8.376  1.00 11.78           H  
ATOM   1704  HA  TRP A 306      33.179  -1.489   8.748  1.00 13.45           H  
ATOM   1705  HB2 TRP A 306      31.920   0.508   9.579  1.00 12.33           H  
ATOM   1706  HB3 TRP A 306      33.216   1.561   8.965  1.00 12.33           H  
ATOM   1707  HD1 TRP A 306      34.546  -1.445  10.825  1.00 11.71           H  
ATOM   1708  HE1 TRP A 306      35.371  -0.714  13.176  1.00 11.74           H  
ATOM   1709  HE3 TRP A 306      32.592   3.276  10.878  1.00 13.00           H  
ATOM   1710  HZ2 TRP A 306      35.215   1.599  14.777  1.00 16.17           H  
ATOM   1711  HZ3 TRP A 306      32.971   4.690  12.849  1.00 15.05           H  
ATOM   1712  HH2 TRP A 306      34.258   3.863  14.770  1.00 14.28           H  
ATOM   1713  N   ASN A 307      31.358  -0.883   7.154  1.00 16.87           N  
ATOM   1714  CA  ASN A 307      30.319  -0.645   6.165  1.00 14.70           C  
ATOM   1715  C   ASN A 307      28.967  -0.511   6.847  1.00 20.95           C  
ATOM   1716  O   ASN A 307      28.682  -1.215   7.823  1.00 17.35           O  
ATOM   1717  CB  ASN A 307      30.270  -1.794   5.156  1.00 17.61           C  
ATOM   1718  CG  ASN A 307      29.158  -1.619   4.139  1.00 16.71           C  
ATOM   1719  OD1 ASN A 307      28.942  -0.517   3.639  1.00 19.68           O  
ATOM   1720  ND2 ASN A 307      28.425  -2.693   3.861  1.00 17.36           N  
ATOM   1721  H   ASN A 307      31.192  -1.580   7.865  1.00 16.87           H  
ATOM   1722  HA  ASN A 307      30.550   0.281   5.640  1.00 14.70           H  
ATOM   1723  HB2 ASN A 307      30.109  -2.728   5.694  1.00 17.61           H  
ATOM   1724  HB3 ASN A 307      31.222  -1.838   4.628  1.00 17.61           H  
ATOM   1725 HD21 ASN A 307      27.653  -2.622   3.213  1.00 17.36           H  
ATOM   1726 HD22 ASN A 307      28.640  -3.579   4.297  1.00 17.36           H  
ATOM   1727  N   ASP A 308      28.131   0.389   6.348  1.00 12.86           N  
ATOM   1728  CA  ASP A 308      26.738   0.395   6.751  1.00 14.22           C  
ATOM   1729  C   ASP A 308      25.925  -0.544   5.860  1.00 16.60           C  
ATOM   1730  O   ASP A 308      26.076  -0.561   4.638  1.00 17.51           O  
ATOM   1731  CB  ASP A 308      26.133   1.816   6.791  1.00 15.89           C  
ATOM   1732  CG  ASP A 308      26.130   2.499   5.439  1.00 20.10           C  
ATOM   1733  OD1 ASP A 308      26.997   2.186   4.619  1.00 18.95           O  
ATOM   1734  OD2 ASP A 308      25.275   3.383   5.226  1.00 21.74           O1-
ATOM   1735  H   ASP A 308      28.466   1.074   5.684  1.00 12.86           H  
ATOM   1736  HA  ASP A 308      26.691   0.025   7.775  1.00 14.22           H  
ATOM   1737  HB2 ASP A 308      26.718   2.421   7.484  1.00 15.89           H  
ATOM   1738  HB3 ASP A 308      25.106   1.746   7.146  1.00 15.89           H  
ATOM   1739  N   ALA A 309      25.081  -1.346   6.490  1.00 10.97           N  
ATOM   1740  CA  ALA A 309      24.292  -2.351   5.793  1.00 11.06           C  
ATOM   1741  C   ALA A 309      22.933  -2.434   6.439  1.00 15.92           C  
ATOM   1742  O   ALA A 309      22.742  -1.914   7.534  1.00 16.01           O  
ATOM   1743  CB  ALA A 309      25.002  -3.711   5.824  1.00 11.85           C  
ATOM   1744  H   ALA A 309      24.980  -1.255   7.491  1.00 10.97           H  
ATOM   1745  HA  ALA A 309      24.175  -2.070   4.747  1.00 11.06           H  
ATOM   1746  HB1 ALA A 309      25.975  -3.623   5.341  1.00 11.85           H  
ATOM   1747  HB2 ALA A 309      25.136  -4.027   6.858  1.00 11.85           H  
ATOM   1748  HB3 ALA A 309      24.398  -4.447   5.293  1.00 11.85           H  
ATOM   1749  N   PRO A 310      21.963  -3.046   5.751  1.00 19.80           N  
ATOM   1750  CA  PRO A 310      20.606  -3.075   6.304  1.00 18.12           C  
ATOM   1751  C   PRO A 310      20.552  -3.892   7.597  1.00 19.57           C  
ATOM   1752  O   PRO A 310      21.081  -5.004   7.658  1.00 14.66           O  
ATOM   1753  CB  PRO A 310      19.783  -3.752   5.199  1.00 13.70           C  
ATOM   1754  CG  PRO A 310      20.581  -3.490   3.932  1.00 14.32           C  
ATOM   1755  CD  PRO A 310      22.015  -3.570   4.375  1.00 18.71           C  
ATOM   1756  HA  PRO A 310      20.239  -2.084   6.567  1.00 18.12           H  
ATOM   1757  HB2 PRO A 310      18.790  -3.308   5.129  1.00 13.70           H  
ATOM   1758  HB3 PRO A 310      19.691  -4.822   5.385  1.00 13.70           H  
ATOM   1759  HG2 PRO A 310      20.356  -2.504   3.530  1.00 14.32           H  
ATOM   1760  HG3 PRO A 310      20.368  -4.249   3.178  1.00 14.32           H  
ATOM   1761  HD2 PRO A 310      22.374  -4.600   4.362  1.00 18.71           H  
ATOM   1762  HD3 PRO A 310      22.656  -2.954   3.744  1.00 18.71           H  
ATOM   1763  N   CYS A 311      19.913  -3.330   8.616  1.00 13.25           N  
ATOM   1764  CA  CYS A 311      19.834  -3.975   9.922  1.00 15.68           C  
ATOM   1765  C   CYS A 311      19.221  -5.375   9.884  1.00 18.69           C  
ATOM   1766  O   CYS A 311      19.495  -6.211  10.746  1.00 14.96           O  
ATOM   1767  CB  CYS A 311      19.057  -3.082  10.899  1.00 18.23           C  
ATOM   1768  SG  CYS A 311      19.851  -1.492  11.196  1.00 19.84           S  
ATOM   1769  H   CYS A 311      19.469  -2.433   8.485  1.00 13.25           H  
ATOM   1770  HA  CYS A 311      20.860  -4.105  10.264  1.00 15.68           H  
ATOM   1771  HB2 CYS A 311      18.968  -3.607  11.851  1.00 18.23           H  
ATOM   1772  HB3 CYS A 311      18.064  -2.902  10.490  1.00 18.23           H  
ATOM   1773  N   ASP A 312      18.392  -5.641   8.881  1.00 15.78           N  
ATOM   1774  CA  ASP A 312      17.702  -6.920   8.831  1.00 11.54           C  
ATOM   1775  C   ASP A 312      18.468  -8.026   8.097  1.00 16.11           C  
ATOM   1776  O   ASP A 312      17.992  -9.149   8.010  1.00 16.90           O  
ATOM   1777  CB  ASP A 312      16.299  -6.748   8.244  1.00 18.30           C  
ATOM   1778  CG  ASP A 312      15.464  -5.783   9.051  1.00 23.65           C  
ATOM   1779  OD1 ASP A 312      15.448  -5.914  10.295  1.00 16.83           O  
ATOM   1780  OD2 ASP A 312      14.857  -4.879   8.446  1.00 25.27           O1-
ATOM   1781  H   ASP A 312      18.241  -4.957   8.155  1.00 15.78           H  
ATOM   1782  HA  ASP A 312      17.630  -7.257   9.866  1.00 11.54           H  
ATOM   1783  HB2 ASP A 312      15.802  -7.718   8.231  1.00 18.30           H  
ATOM   1784  HB3 ASP A 312      16.387  -6.370   7.225  1.00 18.30           H  
ATOM   1785  N   LYS A 313      19.657  -7.705   7.599  1.00 16.26           N  
ATOM   1786  CA  LYS A 313      20.519  -8.714   6.993  1.00 15.83           C  
ATOM   1787  C   LYS A 313      21.160  -9.549   8.098  1.00 21.67           C  
ATOM   1788  O   LYS A 313      21.350  -9.062   9.207  1.00 15.66           O  
ATOM   1789  CB  LYS A 313      21.588  -8.046   6.128  1.00 23.67           C  
ATOM   1790  CG  LYS A 313      22.148  -8.944   5.039  1.00 64.48           C  
ATOM   1791  CD  LYS A 313      22.887  -8.134   3.983  1.00 94.22           C  
ATOM   1792  CE  LYS A 313      23.588  -9.036   2.971  1.00 56.14           C  
ATOM   1793  NZ  LYS A 313      22.633  -9.941   2.274  1.00 88.43           N1+
ATOM   1794  H   LYS A 313      19.970  -6.745   7.640  1.00 16.26           H  
ATOM   1795  HA  LYS A 313      19.928  -9.366   6.350  1.00 15.83           H  
ATOM   1796  HB2 LYS A 313      22.409  -7.739   6.774  1.00 23.67           H  
ATOM   1797  HB3 LYS A 313      21.147  -7.169   5.656  1.00 23.67           H  
ATOM   1798  HG2 LYS A 313      21.326  -9.482   4.565  1.00 64.48           H  
ATOM   1799  HG3 LYS A 313      22.838  -9.659   5.487  1.00 64.48           H  
ATOM   1800  HD2 LYS A 313      23.633  -7.509   4.473  1.00 94.22           H  
ATOM   1801  HD3 LYS A 313      22.172  -7.502   3.457  1.00 94.22           H  
ATOM   1802  HE2 LYS A 313      24.328  -9.640   3.492  1.00 56.14           H  
ATOM   1803  HE3 LYS A 313      24.085  -8.412   2.228  1.00 56.14           H  
ATOM   1804  HZ1 LYS A 313      22.166 -10.525   2.954  1.00 88.43           H  
ATOM   1805  HZ2 LYS A 313      21.948  -9.391   1.776  1.00 88.43           H  
ATOM   1806  HZ3 LYS A 313      23.137 -10.524   1.620  1.00 88.43           H  
ATOM   1807  N   THR A 314      21.469 -10.814   7.816  1.00 14.20           N  
ATOM   1808  CA  THR A 314      22.073 -11.663   8.837  1.00 13.73           C  
ATOM   1809  C   THR A 314      23.566 -11.794   8.588  1.00 22.40           C  
ATOM   1810  O   THR A 314      24.002 -12.028   7.451  1.00 16.55           O  
ATOM   1811  CB  THR A 314      21.418 -13.059   8.909  1.00 23.64           C  
ATOM   1812  OG1 THR A 314      21.609 -13.745   7.667  1.00 28.76           O  
ATOM   1813  CG2 THR A 314      19.925 -12.937   9.198  1.00 22.02           C  
ATOM   1814  H   THR A 314      21.286 -11.186   6.895  1.00 14.20           H  
ATOM   1815  HA  THR A 314      21.902 -11.180   9.799  1.00 13.73           H  
ATOM   1816  HB  THR A 314      21.886 -13.622   9.718  1.00 23.64           H  
ATOM   1817 HG21 THR A 314      19.780 -12.417  10.145  1.00 22.02           H  
ATOM   1818 HG22 THR A 314      19.445 -12.377   8.397  1.00 22.02           H  
ATOM   1819 HG23 THR A 314      19.485 -13.932   9.260  1.00 22.02           H  
ATOM   1820  HG1 THR A 314      21.203 -14.612   7.748  1.00 28.76           H  
ATOM   1821  N   PHE A 315      24.341 -11.584   9.651  1.00 11.96           N  
ATOM   1822  CA  PHE A 315      25.794 -11.738   9.625  1.00 11.15           C  
ATOM   1823  C   PHE A 315      26.219 -12.326  10.965  1.00 12.35           C  
ATOM   1824  O   PHE A 315      25.495 -12.220  11.962  1.00 14.46           O  
ATOM   1825  CB  PHE A 315      26.526 -10.392   9.475  1.00 12.86           C  
ATOM   1826  CG  PHE A 315      26.303  -9.692   8.160  1.00 12.52           C  
ATOM   1827  CD1 PHE A 315      26.900 -10.155   6.994  1.00 19.01           C  
ATOM   1828  CD2 PHE A 315      25.544  -8.528   8.103  1.00 11.08           C  
ATOM   1829  CE1 PHE A 315      26.716  -9.482   5.786  1.00 17.76           C  
ATOM   1830  CE2 PHE A 315      25.358  -7.854   6.901  1.00 15.41           C  
ATOM   1831  CZ  PHE A 315      25.940  -8.333   5.744  1.00 18.06           C  
ATOM   1832  H   PHE A 315      23.903 -11.304  10.517  1.00 11.96           H  
ATOM   1833  HA  PHE A 315      26.051 -12.369   8.774  1.00 11.15           H  
ATOM   1834  HB2 PHE A 315      27.595 -10.574   9.585  1.00 12.86           H  
ATOM   1835  HB3 PHE A 315      26.186  -9.730  10.272  1.00 12.86           H  
ATOM   1836  HD1 PHE A 315      27.514 -11.042   7.023  1.00 19.01           H  
ATOM   1837  HD2 PHE A 315      25.092  -8.143   9.006  1.00 11.08           H  
ATOM   1838  HE1 PHE A 315      27.177  -9.855   4.883  1.00 17.76           H  
ATOM   1839  HE2 PHE A 315      24.759  -6.956   6.872  1.00 15.41           H  
ATOM   1840  HZ  PHE A 315      25.792  -7.815   4.809  1.00 18.06           H  
ATOM   1841  N   LEU A 316      27.401 -12.930  10.993  1.00 11.13           N  
ATOM   1842  CA  LEU A 316      28.063 -13.208  12.256  1.00 12.05           C  
ATOM   1843  C   LEU A 316      28.178 -11.881  12.996  1.00 14.72           C  
ATOM   1844  O   LEU A 316      28.027 -10.829  12.392  1.00 13.22           O  
ATOM   1845  CB  LEU A 316      29.460 -13.771  12.006  1.00 12.72           C  
ATOM   1846  CG  LEU A 316      29.493 -15.061  11.196  1.00 13.17           C  
ATOM   1847  CD1 LEU A 316      30.941 -15.508  10.988  1.00 15.80           C  
ATOM   1848  CD2 LEU A 316      28.664 -16.121  11.911  1.00 16.90           C  
ATOM   1849  H   LEU A 316      27.846 -13.197  10.126  1.00 11.13           H  
ATOM   1850  HA  LEU A 316      27.498 -13.940  12.834  1.00 12.05           H  
ATOM   1851  HB2 LEU A 316      29.925 -13.965  12.973  1.00 12.72           H  
ATOM   1852  HB3 LEU A 316      30.037 -13.018  11.470  1.00 12.72           H  
ATOM   1853  HG  LEU A 316      29.059 -14.899  10.209  1.00 13.17           H  
ATOM   1854 HD11 LEU A 316      31.489 -14.732  10.452  1.00 15.80           H  
ATOM   1855 HD12 LEU A 316      31.411 -15.680  11.957  1.00 15.80           H  
ATOM   1856 HD13 LEU A 316      30.956 -16.431  10.408  1.00 15.80           H  
ATOM   1857 HD21 LEU A 316      29.080 -16.299  12.903  1.00 16.90           H  
ATOM   1858 HD22 LEU A 316      27.635 -15.774  12.005  1.00 16.90           H  
ATOM   1859 HD23 LEU A 316      28.684 -17.046  11.335  1.00 16.90           H  
ATOM   1860  N   PHE A 317      28.458 -11.926  14.295  1.00 12.27           N  
ATOM   1861  CA  PHE A 317      28.453 -10.701  15.086  1.00 10.64           C  
ATOM   1862  C   PHE A 317      29.488 -10.787  16.206  1.00 12.53           C  
ATOM   1863  O   PHE A 317      29.940 -11.879  16.555  1.00 11.12           O  
ATOM   1864  CB  PHE A 317      27.044 -10.428  15.642  1.00 10.40           C  
ATOM   1865  CG  PHE A 317      26.514 -11.539  16.513  1.00 10.97           C  
ATOM   1866  CD1 PHE A 317      26.736 -11.527  17.890  1.00 11.17           C  
ATOM   1867  CD2 PHE A 317      25.825 -12.605  15.958  1.00 15.00           C  
ATOM   1868  CE1 PHE A 317      26.257 -12.560  18.696  1.00 13.73           C  
ATOM   1869  CE2 PHE A 317      25.357 -13.653  16.759  1.00 13.35           C  
ATOM   1870  CZ  PHE A 317      25.569 -13.624  18.126  1.00 11.60           C  
ATOM   1871  H   PHE A 317      28.672 -12.809  14.734  1.00 12.27           H  
ATOM   1872  HA  PHE A 317      28.727  -9.865  14.442  1.00 10.64           H  
ATOM   1873  HB2 PHE A 317      26.362 -10.294  14.802  1.00 10.40           H  
ATOM   1874  HB3 PHE A 317      27.078  -9.513  16.233  1.00 10.40           H  
ATOM   1875  HD1 PHE A 317      27.283 -10.711  18.336  1.00 11.17           H  
ATOM   1876  HD2 PHE A 317      25.647 -12.627  14.893  1.00 15.00           H  
ATOM   1877  HE1 PHE A 317      26.423 -12.534  19.762  1.00 13.73           H  
ATOM   1878  HE2 PHE A 317      24.830 -14.484  16.311  1.00 13.35           H  
ATOM   1879  HZ  PHE A 317      25.201 -14.425  18.748  1.00 11.60           H  
ATOM   1880  N   ILE A 318      29.876  -9.638  16.751  1.00 11.20           N  
ATOM   1881  CA  ILE A 318      30.873  -9.607  17.818  1.00 12.33           C  
ATOM   1882  C   ILE A 318      30.343  -8.929  19.074  1.00 14.32           C  
ATOM   1883  O   ILE A 318      29.968  -7.748  19.033  1.00  8.64           O  
ATOM   1884  CB  ILE A 318      32.147  -8.854  17.363  1.00  7.77           C  
ATOM   1885  CG1 ILE A 318      32.755  -9.499  16.110  1.00 14.55           C  
ATOM   1886  CG2 ILE A 318      33.185  -8.771  18.497  1.00 11.34           C  
ATOM   1887  CD1 ILE A 318      33.769  -8.605  15.391  1.00 10.57           C  
ATOM   1888  H   ILE A 318      29.473  -8.772  16.422  1.00 11.20           H  
ATOM   1889  HA  ILE A 318      31.111 -10.646  18.046  1.00 12.33           H  
ATOM   1890  HB  ILE A 318      31.852  -7.837  17.107  1.00  7.77           H  
ATOM   1891 HG12 ILE A 318      31.948  -9.732  15.416  1.00 14.55           H  
ATOM   1892 HG13 ILE A 318      33.258 -10.420  16.405  1.00 14.55           H  
ATOM   1893 HG21 ILE A 318      32.741  -8.278  19.361  1.00 11.34           H  
ATOM   1894 HG22 ILE A 318      33.501  -9.777  18.775  1.00 11.34           H  
ATOM   1895 HG23 ILE A 318      34.050  -8.200  18.157  1.00 11.34           H  
ATOM   1896 HD11 ILE A 318      33.283  -7.676  15.088  1.00 10.57           H  
ATOM   1897 HD12 ILE A 318      34.596  -8.378  16.065  1.00 10.57           H  
ATOM   1898 HD13 ILE A 318      34.148  -9.120  14.509  1.00 10.57           H  
ATOM   1899  N   CYS A 319      30.341  -9.666  20.190  1.00 12.04           N  
ATOM   1900  CA  CYS A 319      29.944  -9.118  21.491  1.00 12.78           C  
ATOM   1901  C   CYS A 319      31.171  -8.639  22.257  1.00 12.89           C  
ATOM   1902  O   CYS A 319      32.253  -9.192  22.107  1.00 11.98           O  
ATOM   1903  CB  CYS A 319      29.230 -10.167  22.336  1.00 13.05           C  
ATOM   1904  SG  CYS A 319      27.715 -10.822  21.634  1.00 17.37           S  
ATOM   1905  H   CYS A 319      30.622 -10.634  20.135  1.00 12.04           H  
ATOM   1906  HA  CYS A 319      29.267  -8.285  21.301  1.00 12.78           H  
ATOM   1907  HB2 CYS A 319      28.985  -9.714  23.298  1.00 13.05           H  
ATOM   1908  HB3 CYS A 319      29.917 -10.999  22.490  1.00 13.05           H  
ATOM   1909  N   LYS A 320      30.985  -7.611  23.073  1.00 13.17           N  
ATOM   1910  CA  LYS A 320      32.050  -7.108  23.939  1.00 12.33           C  
ATOM   1911  C   LYS A 320      31.533  -7.024  25.367  1.00 16.67           C  
ATOM   1912  O   LYS A 320      30.452  -6.471  25.626  1.00 13.54           O  
ATOM   1913  CB  LYS A 320      32.522  -5.745  23.439  1.00  8.84           C  
ATOM   1914  CG  LYS A 320      33.616  -5.050  24.248  1.00 16.38           C  
ATOM   1915  CD  LYS A 320      33.975  -3.753  23.518  1.00 17.98           C  
ATOM   1916  CE  LYS A 320      34.876  -2.833  24.291  1.00 24.32           C  
ATOM   1917  NZ  LYS A 320      35.027  -1.571  23.504  1.00 18.45           N1+
ATOM   1918  H   LYS A 320      30.082  -7.162  23.098  1.00 13.17           H  
ATOM   1919  HA  LYS A 320      32.904  -7.785  23.919  1.00 12.33           H  
ATOM   1920  HB2 LYS A 320      31.655  -5.083  23.422  1.00  8.84           H  
ATOM   1921  HB3 LYS A 320      32.896  -5.879  22.424  1.00  8.84           H  
ATOM   1922  HG2 LYS A 320      34.493  -5.694  24.316  1.00 16.38           H  
ATOM   1923  HG3 LYS A 320      33.252  -4.823  25.249  1.00 16.38           H  
ATOM   1924  HD2 LYS A 320      33.051  -3.218  23.297  1.00 17.98           H  
ATOM   1925  HD3 LYS A 320      34.474  -4.014  22.586  1.00 17.98           H  
ATOM   1926  HE2 LYS A 320      35.850  -3.301  24.433  1.00 24.32           H  
ATOM   1927  HE3 LYS A 320      34.433  -2.614  25.263  1.00 24.32           H  
ATOM   1928  HZ1 LYS A 320      35.437  -1.781  22.605  1.00 18.45           H  
ATOM   1929  HZ2 LYS A 320      34.120  -1.147  23.370  1.00 18.45           H  
ATOM   1930  HZ3 LYS A 320      35.627  -0.931  24.005  1.00 18.45           H  
ATOM   1931  N   ARG A 321      32.315  -7.577  26.289  1.00 18.69           N  
ATOM   1932  CA  ARG A 321      31.930  -7.685  27.694  1.00 28.48           C  
ATOM   1933  C   ARG A 321      33.092  -7.189  28.553  1.00 26.41           C  
ATOM   1934  O   ARG A 321      34.208  -7.664  28.419  1.00 14.89           O  
ATOM   1935  CB  ARG A 321      31.612  -9.150  28.007  1.00 18.05           C  
ATOM   1936  CG  ARG A 321      31.075  -9.421  29.387  1.00 24.46           C  
ATOM   1937  CD  ARG A 321      30.715 -10.889  29.532  1.00 28.18           C  
ATOM   1938  NE  ARG A 321      31.895 -11.743  29.507  1.00 32.82           N  
ATOM   1939  CZ  ARG A 321      31.867 -13.062  29.352  1.00 80.21           C  
ATOM   1940  NH1 ARG A 321      30.707 -13.693  29.188  1.00 47.94           N  
ATOM   1941  NH2 ARG A 321      33.004 -13.749  29.346  1.00 44.41           N1+
ATOM   1942  H   ARG A 321      33.214  -7.938  26.005  1.00 18.69           H  
ATOM   1943  HA  ARG A 321      31.046  -7.081  27.904  1.00 28.48           H  
ATOM   1944  HB2 ARG A 321      32.529  -9.725  27.885  1.00 18.05           H  
ATOM   1945  HB3 ARG A 321      30.869  -9.493  27.287  1.00 18.05           H  
ATOM   1946  HG2 ARG A 321      30.186  -8.813  29.553  1.00 24.46           H  
ATOM   1947  HG3 ARG A 321      31.835  -9.163  30.125  1.00 24.46           H  
ATOM   1948  HD2 ARG A 321      30.057 -11.172  28.711  1.00 28.18           H  
ATOM   1949  HD3 ARG A 321      30.196 -11.032  30.480  1.00 28.18           H  
ATOM   1950  HE  ARG A 321      32.797 -11.302  29.618  1.00 32.82           H  
ATOM   1951 HH11 ARG A 321      29.843 -13.169  29.192  1.00 47.94           H  
ATOM   1952 HH12 ARG A 321      30.690 -14.694  29.059  1.00 47.94           H  
ATOM   1953 HH21 ARG A 321      32.989 -14.750  29.218  1.00 44.41           H  
ATOM   1954 HH22 ARG A 321      33.884 -13.268  29.470  1.00 44.41           H  
ATOM   1955  N   PRO A 322      32.841  -6.205  29.420  1.00 22.44           N  
ATOM   1956  CA  PRO A 322      33.922  -5.688  30.262  1.00 22.61           C  
ATOM   1957  C   PRO A 322      34.408  -6.755  31.231  1.00 16.62           C  
ATOM   1958  O   PRO A 322      33.606  -7.568  31.687  1.00 20.48           O  
ATOM   1959  CB  PRO A 322      33.246  -4.546  31.031  1.00 40.42           C  
ATOM   1960  CG  PRO A 322      32.059  -4.173  30.191  1.00 26.78           C  
ATOM   1961  CD  PRO A 322      31.585  -5.463  29.612  1.00 30.22           C  
ATOM   1962  HA  PRO A 322      34.794  -5.372  29.689  1.00 22.61           H  
ATOM   1963  HB2 PRO A 322      33.923  -3.700  31.139  1.00 40.42           H  
ATOM   1964  HB3 PRO A 322      32.927  -4.884  32.018  1.00 40.42           H  
ATOM   1965  HG2 PRO A 322      32.349  -3.482  29.401  1.00 26.78           H  
ATOM   1966  HG3 PRO A 322      31.281  -3.719  30.805  1.00 26.78           H  
ATOM   1967  HD2 PRO A 322      30.921  -5.984  30.302  1.00 30.22           H  
ATOM   1968  HD3 PRO A 322      31.073  -5.304  28.664  1.00 30.22           H  
ATOM   1969  N   TYR A 323      35.705  -6.769  31.515  1.00 18.25           N  
ATOM   1970  CA  TYR A 323      36.213  -7.584  32.610  1.00 15.39           C  
ATOM   1971  C   TYR A 323      36.255  -6.699  33.843  1.00 14.21           C  
ATOM   1972  O   TYR A 323      36.817  -5.605  33.806  1.00 22.09           O  
ATOM   1973  CB  TYR A 323      37.603  -8.144  32.306  1.00 23.21           C  
ATOM   1974  CG  TYR A 323      38.193  -8.859  33.492  1.00 22.04           C  
ATOM   1975  CD1 TYR A 323      37.547  -9.962  34.052  1.00 22.02           C  
ATOM   1976  CD2 TYR A 323      39.377  -8.431  34.068  1.00 17.11           C  
ATOM   1977  CE1 TYR A 323      38.074 -10.622  35.148  1.00 25.72           C  
ATOM   1978  CE2 TYR A 323      39.914  -9.087  35.173  1.00 20.95           C  
ATOM   1979  CZ  TYR A 323      39.255 -10.183  35.701  1.00 21.58           C  
ATOM   1980  OH  TYR A 323      39.773 -10.844  36.798  1.00 27.90           O  
ATOM   1981  H   TYR A 323      36.345  -6.211  30.969  1.00 18.25           H  
ATOM   1982  HA  TYR A 323      35.561  -8.444  32.764  1.00 15.39           H  
ATOM   1983  HB2 TYR A 323      38.261  -7.320  32.028  1.00 23.21           H  
ATOM   1984  HB3 TYR A 323      37.527  -8.844  31.474  1.00 23.21           H  
ATOM   1985  HD1 TYR A 323      36.618 -10.306  33.621  1.00 22.02           H  
ATOM   1986  HD2 TYR A 323      39.892  -7.576  33.655  1.00 17.11           H  
ATOM   1987  HE1 TYR A 323      37.561 -11.476  35.569  1.00 25.72           H  
ATOM   1988  HE2 TYR A 323      40.837  -8.742  35.615  1.00 20.95           H  
ATOM   1989  HH  TYR A 323      39.255 -11.594  37.101  1.00 27.90           H  
ATOM   1990  N   VAL A 324      35.626  -7.148  34.921  1.00 19.94           N  
ATOM   1991  CA  VAL A 324      35.621  -6.362  36.150  1.00 21.66           C  
ATOM   1992  C   VAL A 324      36.249  -7.151  37.298  1.00 17.99           C  
ATOM   1993  O   VAL A 324      35.601  -8.005  37.895  1.00 35.10           O  
ATOM   1994  CB  VAL A 324      34.198  -5.906  36.535  1.00 30.23           C  
ATOM   1995  CG1 VAL A 324      34.269  -4.800  37.581  1.00 32.96           C  
ATOM   1996  CG2 VAL A 324      33.438  -5.431  35.297  1.00 20.06           C  
ATOM   1997  H   VAL A 324      35.149  -8.038  34.891  1.00 19.94           H  
ATOM   1998  HA  VAL A 324      36.218  -5.469  35.962  1.00 21.66           H  
ATOM   1999  HB  VAL A 324      33.661  -6.752  36.963  1.00 30.23           H  
ATOM   2000 HG11 VAL A 324      34.794  -5.166  38.463  1.00 32.96           H  
ATOM   2001 HG12 VAL A 324      34.805  -3.944  37.169  1.00 32.96           H  
ATOM   2002 HG13 VAL A 324      33.258  -4.498  37.859  1.00 32.96           H  
ATOM   2003 HG21 VAL A 324      33.960  -4.583  34.854  1.00 20.06           H  
ATOM   2004 HG22 VAL A 324      33.381  -6.243  34.573  1.00 20.06           H  
ATOM   2005 HG23 VAL A 324      32.430  -5.128  35.583  1.00 20.06           H  
ATOM   2006  N   PRO A 325      37.525  -6.879  37.583  1.00 16.53           N  
ATOM   2007  CA  PRO A 325      38.246  -7.572  38.662  1.00 24.51           C  
ATOM   2008  C   PRO A 325      37.568  -7.384  40.015  1.00 29.62           C  
ATOM   2009  O   PRO A 325      37.177  -6.252  40.311  1.00 43.06           O  
ATOM   2010  CB  PRO A 325      39.615  -6.884  38.672  1.00 29.38           C  
ATOM   2011  CG  PRO A 325      39.777  -6.321  37.317  1.00 37.21           C  
ATOM   2012  CD  PRO A 325      38.408  -5.992  36.803  1.00 20.00           C  
ATOM   2013  HA  PRO A 325      38.291  -8.649  38.497  1.00 24.51           H  
ATOM   2014  HB2 PRO A 325      40.404  -7.607  38.883  1.00 29.38           H  
ATOM   2015  HB3 PRO A 325      39.638  -6.092  39.421  1.00 29.38           H  
ATOM   2016  HG2 PRO A 325      40.257  -7.051  36.663  1.00 37.21           H  
ATOM   2017  HG3 PRO A 325      40.387  -5.417  37.358  1.00 37.21           H  
ATOM   2018  HD2 PRO A 325      38.165  -4.945  36.981  1.00 20.00           H  
ATOM   2019  HD3 PRO A 325      38.329  -6.207  35.736  1.00 20.00           H  
ATOM   2020  N   NME A 326      37.459  -8.465  40.755  1.00  0.00           N  
ATOM   2021  CH3 NME A 326      36.820  -8.419  42.091  1.00  0.00           C  
ATOM   2022  H   NME A 326      37.818  -9.343  40.407  1.00  0.00           H  
ATOM   2023 HH31 NME A 326      37.068  -9.319  42.657  1.00  0.00           H  
ATOM   2024 HH32 NME A 326      37.170  -7.546  42.644  1.00  0.00           H  
ATOM   2025 HH33 NME A 326      35.734  -8.357  41.985  1.00  0.00           H  
TER    2026      NME A 326 
HETATM 2027 CA    CA A 500      27.020   0.709   2.745  1.00 23.19          CA2+
CONECT    1    2    4    5    6
CONECT    2    1    3    3
CONECT    3    2    2
CONECT    4    1
CONECT    5    1
CONECT    6    1
CONECT  448 1904
CONECT 1541 1768
CONECT 1768 1541
CONECT 1904  448
CONECT 2020 2021 2022
CONECT 2021 2020 2023 2024 2025
CONECT 2022 2020
CONECT 2023 2021
CONECT 2024 2021
CONECT 2025 2021
END
