# Supplementary material for: Computational and Experimental Prediction of Human C-Type Lectin Receptor Druggability
Source: Front Immunol. 2014 Jul 10;5:323. doi: 10.3389/fimmu.2014.00323 (PMC4090677; doi:10.3389/fimmu.2014.00323)
Supplement: Supplementary file 2 [file Data_Sheet2.ZIP › Pockets/Langerin_Trimer/3kqg_receptor.pdb]

HEADER    IMMUNE SYSTEM                                               
REMARK  99                                                                      
REMARK  99 MOE v2013.08 (Chemical Computing Group Inc.) Wed Apr 09 17:59:43 2014
HELIX    1   1 ASP A  160  VAL A  195  1               Generated by MOE   36
HELIX    2   2 TRP A  216  SER A  225  1               Generated by MOE   10
HELIX    3   3 GLU A  236  ALA A  246  1               Generated by MOE   11
HELIX    4   4 LYS A  274  SER A  277  1               Generated by MOE    4
HELIX    5   5 ASN B  168  VAL B  195  1               Generated by MOE   28
HELIX    6   6 TRP B  216  VAL B  224  1               Generated by MOE    9
HELIX    7   7 GLU B  236  ALA B  246  1               Generated by MOE   11
HELIX    8   8 LYS B  274  SER B  277  1               Generated by MOE    4
HELIX    9   9 ALA B  289  ASN B  291  5               Generated by MOE    3
HELIX   10  10 THR C  169  VAL C  195  1               Generated by MOE   27
HELIX   11  11 TRP C  216  SER C  225  1               Generated by MOE   10
HELIX   12  12 GLU C  236  ALA C  246  1               Generated by MOE   11
HELIX   13  13 LYS C  274  SER C  277  1               Generated by MOE    4
HELIX   14  14 ALA C  278  PHE C  280  5               Generated by MOE    3
HELIX   15  15 ALA C  289  ASN C  291  5               Generated by MOE    3
SHEET    1       LYS A 200  PHE A 202                  Generated by MOE
SHEET    2       ASN A 205  PHE A 209                  Generated by MOE
SHEET    3       HIS A 229  LEU A 230                  Generated by MOE
SHEET    4       TYR A 251  TRP A 252                  Generated by MOE
SHEET    5       ILE A 253  LYS A 257                  Generated by MOE
SHEET    6       TRP A 264  TRP A 266                  Generated by MOE
SHEET    7       CYS A 295  ILE A 298                  Generated by MOE
SHEET    8       TRP A 306  TRP A 306                  Generated by MOE
SHEET    9       ASN A 307  ALA A 309                  Generated by MOE
SHEET   10       LEU A 316  PHE A 317                  Generated by MOE
SHEET   11       ILE A 318  PRO A 322                  Generated by MOE
SHEET   12       LYS B 200  PHE B 202                  Generated by MOE
SHEET   13       ASN B 205  PHE B 209                  Generated by MOE
SHEET   14       HIS B 229  LEU B 230                  Generated by MOE
SHEET   15       TYR B 251  TRP B 252                  Generated by MOE
SHEET   16       ILE B 253  ALA B 258                  Generated by MOE
SHEET   17       ASP B 263  TRP B 266                  Generated by MOE
SHEET   18       CYS B 295  ILE B 298                  Generated by MOE
SHEET   19       TRP B 306  TRP B 306                  Generated by MOE
SHEET   20       ASN B 307  ALA B 309                  Generated by MOE
SHEET   21       LEU B 316  PHE B 317                  Generated by MOE
SHEET   22       ILE B 318  PRO B 322                  Generated by MOE
SHEET   23       LYS C 200  PHE C 202                  Generated by MOE
SHEET   24       ASN C 205  PHE C 209                  Generated by MOE
SHEET   25       HIS C 229  LEU C 230                  Generated by MOE
SHEET   26       TYR C 251  TRP C 252                  Generated by MOE
SHEET   27       ILE C 253  ALA C 258                  Generated by MOE
SHEET   28       ASP C 263  TRP C 266                  Generated by MOE
SHEET   29       CYS C 295  ILE C 298                  Generated by MOE
SHEET   30       TRP C 306  TRP C 306                  Generated by MOE
SHEET   31       ASN C 307  ALA C 309                  Generated by MOE
SHEET   32       LEU C 316  PHE C 317                  Generated by MOE
SHEET   33       ILE C 318  PRO C 322                  Generated by MOE
SSBOND   1 CYS A  223    CYS A  319			     1555   1555  2.05
SSBOND   2 CYS A  295    CYS A  311			     1555   1555  2.05
SSBOND   3 CYS B  223    CYS B  319			     1555   1555  2.03
SSBOND   4 CYS B  295    CYS B  311			     1555   1555  2.04
SSBOND   5 CYS C  223    CYS C  319			     1555   1555  2.04
SSBOND   6 CYS C  295    CYS C  311			     1555   1555  2.03
ATOM      1  CH3 ACE A 158      79.574  -8.926  59.102  1.00  0.00           C  
ATOM      2  C   ACE A 158      79.096  -8.278  60.383  1.00  0.00           C  
ATOM      3  O   ACE A 158      79.919  -7.851  61.207  1.00  0.00           O  
ATOM      4 HH31 ACE A 158      79.643 -10.003  59.253  1.00  0.00           H  
ATOM      5 HH32 ACE A 158      78.858  -8.707  58.312  1.00  0.00           H  
ATOM      6 HH33 ACE A 158      80.550  -8.523  58.841  1.00  0.00           H  
ATOM      7  N   SER A 159      77.783  -8.199  60.556  1.00 62.45           N  
ATOM      8  CA  SER A 159      77.198  -7.595  61.751  1.00 66.23           C  
ATOM      9  C   SER A 159      75.848  -8.218  62.108  1.00 68.18           C  
ATOM     10  O   SER A 159      74.953  -8.303  61.253  1.00 67.15           O  
ATOM     11  CB  SER A 159      77.040  -6.087  61.562  1.00 68.50           C  
ATOM     12  OG  SER A 159      76.237  -5.532  62.591  1.00 71.26           O  
ATOM     13  H   SER A 159      77.177  -8.564  59.849  1.00 62.45           H  
ATOM     14  HA  SER A 159      77.882  -7.789  62.577  1.00 66.23           H  
ATOM     15  HB2 SER A 159      76.568  -5.895  60.599  1.00 68.50           H  
ATOM     16  HB3 SER A 159      78.024  -5.619  61.585  1.00 68.50           H  
ATOM     17  HG  SER A 159      76.166  -4.588  62.427  1.00 71.26           H  
ATOM     18  N   ASP A 160      75.708  -8.647  63.359  1.00 69.00           N  
ATOM     19  CA  ASP A 160      74.512  -9.366  63.805  1.00 70.20           C  
ATOM     20  C   ASP A 160      73.224  -8.542  63.726  1.00 68.70           C  
ATOM     21  O   ASP A 160      72.136  -9.094  63.544  1.00 68.62           O  
ATOM     22  CB  ASP A 160      74.709  -9.909  65.224  1.00 73.49           C  
ATOM     23  CG  ASP A 160      75.764 -10.999  65.289  1.00 75.75           C  
ATOM     24  OD1 ASP A 160      75.660 -11.978  64.518  1.00 75.27           O  
ATOM     25  OD2 ASP A 160      76.695 -10.879  66.115  1.00 77.63           O1-
ATOM     26  H   ASP A 160      76.449  -8.472  64.023  1.00 69.00           H  
ATOM     27  HA  ASP A 160      74.386 -10.192  63.106  1.00 70.20           H  
ATOM     28  HB2 ASP A 160      73.762 -10.319  65.575  1.00 73.49           H  
ATOM     29  HB3 ASP A 160      75.014  -9.088  65.873  1.00 73.49           H  
ATOM     30  N   LEU A 161      73.347  -7.225  63.870  1.00 64.48           N  
ATOM     31  CA  LEU A 161      72.191  -6.340  63.784  1.00 60.54           C  
ATOM     32  C   LEU A 161      71.773  -6.150  62.325  1.00 54.43           C  
ATOM     33  O   LEU A 161      70.584  -6.151  62.002  1.00 46.65           O  
ATOM     34  CB  LEU A 161      72.498  -4.990  64.442  1.00 61.20           C  
ATOM     35  CG  LEU A 161      71.344  -4.012  64.692  1.00 61.60           C  
ATOM     36  CD1 LEU A 161      70.250  -4.633  65.553  1.00 63.97           C  
ATOM     37  CD2 LEU A 161      71.866  -2.736  65.334  1.00 59.97           C  
ATOM     38  H   LEU A 161      74.260  -6.829  64.041  1.00 64.48           H  
ATOM     39  HA  LEU A 161      71.361  -6.799  64.322  1.00 60.54           H  
ATOM     40  HB2 LEU A 161      73.219  -4.480  63.804  1.00 61.20           H  
ATOM     41  HB3 LEU A 161      72.953  -5.202  65.409  1.00 61.20           H  
ATOM     42  HG  LEU A 161      70.900  -3.768  63.726  1.00 61.60           H  
ATOM     43 HD11 LEU A 161      69.874  -5.534  65.069  1.00 63.97           H  
ATOM     44 HD12 LEU A 161      70.659  -4.889  66.530  1.00 63.97           H  
ATOM     45 HD13 LEU A 161      69.435  -3.919  65.676  1.00 63.97           H  
ATOM     46 HD21 LEU A 161      72.311  -2.972  66.301  1.00 59.97           H  
ATOM     47 HD22 LEU A 161      72.620  -2.285  64.687  1.00 59.97           H  
ATOM     48 HD23 LEU A 161      71.042  -2.035  65.474  1.00 59.97           H  
ATOM     49  N   GLU A 162      72.760  -5.998  61.447  1.00 54.58           N  
ATOM     50  CA  GLU A 162      72.498  -5.836  60.023  1.00 57.08           C  
ATOM     51  C   GLU A 162      71.973  -7.124  59.390  1.00 58.58           C  
ATOM     52  O   GLU A 162      71.130  -7.078  58.492  1.00 55.25           O  
ATOM     53  CB  GLU A 162      73.753  -5.349  59.297  1.00 57.28           C  
ATOM     54  CG  GLU A 162      74.120  -3.909  59.615  1.00 61.79           C  
ATOM     55  CD  GLU A 162      75.542  -3.554  59.211  1.00 65.28           C  
ATOM     56  OE1 GLU A 162      76.302  -4.464  58.812  1.00 66.32           O  
ATOM     57  OE2 GLU A 162      75.902  -2.362  59.305  1.00 64.75           O1-
ATOM     58  H   GLU A 162      73.716  -5.994  61.776  1.00 54.58           H  
ATOM     59  HA  GLU A 162      71.719  -5.081  59.919  1.00 57.08           H  
ATOM     60  HB2 GLU A 162      73.585  -5.432  58.223  1.00 57.28           H  
ATOM     61  HB3 GLU A 162      74.588  -5.988  59.583  1.00 57.28           H  
ATOM     62  HG2 GLU A 162      74.014  -3.753  60.688  1.00 61.79           H  
ATOM     63  HG3 GLU A 162      73.433  -3.250  59.082  1.00 61.79           H  
ATOM     64  N   LYS A 163      72.471  -8.267  59.858  1.00 61.17           N  
ATOM     65  CA  LYS A 163      72.020  -9.566  59.358  1.00 61.54           C  
ATOM     66  C   LYS A 163      70.542  -9.773  59.656  1.00 59.86           C  
ATOM     67  O   LYS A 163      69.820 -10.382  58.865  1.00 59.98           O  
ATOM     68  CB  LYS A 163      72.825 -10.711  59.978  1.00 65.74           C  
ATOM     69  CG  LYS A 163      74.297 -10.762  59.581  1.00 69.24           C  
ATOM     70  CD  LYS A 163      75.011 -11.883  60.327  1.00 72.38           C  
ATOM     71  CE  LYS A 163      76.523 -11.777  60.207  1.00 74.75           C  
ATOM     72  NZ  LYS A 163      77.208 -12.777  61.078  1.00 76.48           N1+
ATOM     73  H   LYS A 163      73.179  -8.237  60.578  1.00 61.17           H  
ATOM     74  HA  LYS A 163      72.178  -9.571  58.280  1.00 61.54           H  
ATOM     75  HB2 LYS A 163      72.363 -11.651  59.677  1.00 65.74           H  
ATOM     76  HB3 LYS A 163      72.773 -10.611  61.063  1.00 65.74           H  
ATOM     77  HG2 LYS A 163      74.768  -9.810  59.825  1.00 69.24           H  
ATOM     78  HG3 LYS A 163      74.373 -10.940  58.508  1.00 69.24           H  
ATOM     79  HD2 LYS A 163      74.693 -12.839  59.914  1.00 72.38           H  
ATOM     80  HD3 LYS A 163      74.737 -11.832  61.381  1.00 72.38           H  
ATOM     81  HE2 LYS A 163      76.833 -10.775  60.506  1.00 74.75           H  
ATOM     82  HE3 LYS A 163      76.809 -11.951  59.171  1.00 74.75           H  
ATOM     83  HZ1 LYS A 163      76.947 -12.621  62.040  1.00 76.48           H  
ATOM     84  HZ2 LYS A 163      76.933 -13.709  60.801  1.00 76.48           H  
ATOM     85  HZ3 LYS A 163      78.209 -12.679  60.980  1.00 76.48           H  
ATOM     86  N   ALA A 164      70.099  -9.272  60.805  1.00 58.08           N  
ATOM     87  CA  ALA A 164      68.697  -9.376  61.192  1.00 60.05           C  
ATOM     88  C   ALA A 164      67.833  -8.493  60.300  1.00 58.01           C  
ATOM     89  O   ALA A 164      66.789  -8.925  59.812  1.00 56.56           O  
ATOM     90  CB  ALA A 164      68.516  -8.994  62.656  1.00 62.90           C  
ATOM     91  H   ALA A 164      70.749  -8.811  61.424  1.00 58.08           H  
ATOM     92  HA  ALA A 164      68.380 -10.410  61.066  1.00 60.05           H  
ATOM     93  HB1 ALA A 164      69.125  -9.649  63.281  1.00 62.90           H  
ATOM     94  HB2 ALA A 164      68.828  -7.959  62.804  1.00 62.90           H  
ATOM     95  HB3 ALA A 164      67.467  -9.100  62.933  1.00 62.90           H  
ATOM     96  N   SER A 165      68.277  -7.255  60.100  1.00 56.84           N  
ATOM     97  CA  SER A 165      67.576  -6.308  59.243  1.00 55.55           C  
ATOM     98  C   SER A 165      67.419  -6.865  57.832  1.00 51.08           C  
ATOM     99  O   SER A 165      66.307  -7.005  57.332  1.00 50.60           O  
ATOM    100  CB  SER A 165      68.323  -4.973  59.203  1.00 55.07           C  
ATOM    101  OG  SER A 165      68.263  -4.325  60.463  1.00 59.51           O  
ATOM    102  H   SER A 165      69.129  -6.962  60.558  1.00 56.84           H  
ATOM    103  HA  SER A 165      66.583  -6.143  59.659  1.00 55.55           H  
ATOM    104  HB2 SER A 165      67.868  -4.331  58.449  1.00 55.07           H  
ATOM    105  HB3 SER A 165      69.366  -5.155  58.943  1.00 55.07           H  
ATOM    106  HG  SER A 165      68.675  -4.906  61.107  1.00 59.51           H  
ATOM    107  N   ALA A 166      68.545  -7.186  57.205  1.00 48.26           N  
ATOM    108  CA  ALA A 166      68.556  -7.752  55.863  1.00 44.63           C  
ATOM    109  C   ALA A 166      67.610  -8.946  55.752  1.00 45.84           C  
ATOM    110  O   ALA A 166      66.660  -8.924  54.970  1.00 41.69           O  
ATOM    111  CB  ALA A 166      69.963  -8.157  55.478  1.00 42.56           C  
ATOM    112  H   ALA A 166      69.426  -7.031  57.676  1.00 48.26           H  
ATOM    113  HA  ALA A 166      68.203  -6.984  55.175  1.00 44.63           H  
ATOM    114  HB1 ALA A 166      70.619  -7.287  55.531  1.00 42.56           H  
ATOM    115  HB2 ALA A 166      70.321  -8.924  56.165  1.00 42.56           H  
ATOM    116  HB3 ALA A 166      69.962  -8.550  54.462  1.00 42.56           H  
ATOM    117  N   LEU A 167      67.880  -9.984  56.539  1.00 48.81           N  
ATOM    118  CA  LEU A 167      67.050 -11.182  56.544  1.00 48.49           C  
ATOM    119  C   LEU A 167      65.570 -10.840  56.593  1.00 50.81           C  
ATOM    120  O   LEU A 167      64.771 -11.395  55.843  1.00 49.03           O  
ATOM    121  CB  LEU A 167      67.397 -12.077  57.730  1.00 48.58           C  
ATOM    122  CG  LEU A 167      66.449 -13.262  57.909  1.00 49.65           C  
ATOM    123  CD1 LEU A 167      66.583 -14.221  56.737  1.00 49.46           C  
ATOM    124  CD2 LEU A 167      66.711 -13.983  59.220  1.00 52.86           C  
ATOM    125  H   LEU A 167      68.683  -9.941  57.150  1.00 48.81           H  
ATOM    126  HA  LEU A 167      67.252 -11.714  55.613  1.00 48.49           H  
ATOM    127  HB2 LEU A 167      67.367 -11.473  58.637  1.00 48.58           H  
ATOM    128  HB3 LEU A 167      68.406 -12.465  57.585  1.00 48.58           H  
ATOM    129  HG  LEU A 167      65.427 -12.879  57.937  1.00 49.65           H  
ATOM    130 HD11 LEU A 167      66.361 -13.694  55.809  1.00 49.46           H  
ATOM    131 HD12 LEU A 167      67.600 -14.609  56.700  1.00 49.46           H  
ATOM    132 HD13 LEU A 167      65.883 -15.047  56.862  1.00 49.46           H  
ATOM    133 HD21 LEU A 167      67.727 -14.376  59.221  1.00 52.86           H  
ATOM    134 HD22 LEU A 167      66.591 -13.284  60.049  1.00 52.86           H  
ATOM    135 HD23 LEU A 167      66.002 -14.803  59.332  1.00 52.86           H  
ATOM    136  N   ASN A 168      65.203  -9.929  57.487  1.00 54.84           N  
ATOM    137  CA  ASN A 168      63.804  -9.549  57.631  1.00 56.71           C  
ATOM    138  C   ASN A 168      63.238  -8.860  56.396  1.00 53.57           C  
ATOM    139  O   ASN A 168      62.180  -9.244  55.900  1.00 51.87           O  
ATOM    140  CB  ASN A 168      63.591  -8.685  58.871  1.00 61.30           C  
ATOM    141  CG  ASN A 168      63.171  -9.501  60.074  1.00 68.04           C  
ATOM    142  ND2 ASN A 168      62.432  -9.025  60.934  1.00 72.00           N  
ATOM    143  OD1 ASN A 168      63.630 -10.748  60.131  1.00 68.09           O  
ATOM    144  H   ASN A 168      65.901  -9.495  58.073  1.00 54.84           H  
ATOM    145  HA  ASN A 168      63.252 -10.481  57.751  1.00 56.71           H  
ATOM    146  HB2 ASN A 168      62.813  -7.951  58.658  1.00 61.30           H  
ATOM    147  HB3 ASN A 168      64.522  -8.170  59.105  1.00 61.30           H  
ATOM    148 HD21 ASN A 168      62.150  -9.587  61.725  1.00 72.00           H  
ATOM    149 HD22 ASN A 168      62.107  -8.073  60.850  1.00 72.00           H  
ATOM    150  N   THR A 169      63.942  -7.845  55.906  1.00 53.59           N  
ATOM    151  CA  THR A 169      63.497  -7.121  54.721  1.00 53.58           C  
ATOM    152  C   THR A 169      63.332  -8.073  53.533  1.00 52.54           C  
ATOM    153  O   THR A 169      62.424  -7.907  52.720  1.00 51.13           O  
ATOM    154  CB  THR A 169      64.458  -5.971  54.354  1.00 52.31           C  
ATOM    155  OG1 THR A 169      65.709  -6.512  53.919  1.00 58.90           O  
ATOM    156  CG2 THR A 169      64.698  -5.070  55.557  1.00 45.73           C  
ATOM    157  H   THR A 169      64.800  -7.570  56.364  1.00 53.59           H  
ATOM    158  HA  THR A 169      62.528  -6.682  54.958  1.00 53.58           H  
ATOM    159  HB  THR A 169      64.007  -5.384  53.555  1.00 52.31           H  
ATOM    160 HG21 THR A 169      63.748  -4.657  55.895  1.00 45.73           H  
ATOM    161 HG22 THR A 169      65.149  -5.649  56.361  1.00 45.73           H  
ATOM    162 HG23 THR A 169      65.368  -4.258  55.273  1.00 45.73           H  
ATOM    163  HG1 THR A 169      66.075  -7.021  54.646  1.00 58.90           H  
ATOM    164  N   LYS A 170      64.200  -9.078  53.449  1.00 54.48           N  
ATOM    165  CA  LYS A 170      64.115 -10.078  52.382  1.00 54.86           C  
ATOM    166  C   LYS A 170      62.921 -11.011  52.550  1.00 52.61           C  
ATOM    167  O   LYS A 170      62.268 -11.377  51.573  1.00 50.68           O  
ATOM    168  CB  LYS A 170      65.404 -10.894  52.291  1.00 55.73           C  
ATOM    169  CG  LYS A 170      66.559 -10.156  51.642  1.00 60.50           C  
ATOM    170  CD  LYS A 170      67.807 -11.022  51.630  1.00 64.45           C  
ATOM    171  CE  LYS A 170      68.977 -10.303  50.989  1.00 65.35           C  
ATOM    172  NZ  LYS A 170      70.190 -11.164  50.972  1.00 66.22           N1+
ATOM    173  H   LYS A 170      64.935  -9.153  54.137  1.00 54.48           H  
ATOM    174  HA  LYS A 170      63.974  -9.525  51.454  1.00 54.86           H  
ATOM    175  HB2 LYS A 170      65.200 -11.793  51.709  1.00 55.73           H  
ATOM    176  HB3 LYS A 170      65.702 -11.176  53.301  1.00 55.73           H  
ATOM    177  HG2 LYS A 170      66.760  -9.243  52.201  1.00 60.50           H  
ATOM    178  HG3 LYS A 170      66.290  -9.902  50.617  1.00 60.50           H  
ATOM    179  HD2 LYS A 170      67.602 -11.934  51.069  1.00 64.45           H  
ATOM    180  HD3 LYS A 170      68.070 -11.279  52.657  1.00 64.45           H  
ATOM    181  HE2 LYS A 170      69.190  -9.395  51.556  1.00 65.35           H  
ATOM    182  HE3 LYS A 170      68.713 -10.037  49.965  1.00 65.35           H  
ATOM    183  HZ1 LYS A 170      70.439 -11.412  51.919  1.00 66.22           H  
ATOM    184  HZ2 LYS A 170      70.000 -12.002  50.443  1.00 66.22           H  
ATOM    185  HZ3 LYS A 170      70.954 -10.660  50.545  1.00 66.22           H  
ATOM    186  N   ILE A 171      62.639 -11.408  53.786  1.00 49.78           N  
ATOM    187  CA  ILE A 171      61.480 -12.251  54.046  1.00 48.16           C  
ATOM    188  C   ILE A 171      60.165 -11.504  53.800  1.00 45.01           C  
ATOM    189  O   ILE A 171      59.230 -12.060  53.232  1.00 43.21           O  
ATOM    190  CB  ILE A 171      61.512 -12.842  55.463  1.00 48.93           C  
ATOM    191  CG1 ILE A 171      62.425 -14.066  55.491  1.00 53.31           C  
ATOM    192  CG2 ILE A 171      60.118 -13.236  55.915  1.00 46.67           C  
ATOM    193  CD1 ILE A 171      62.515 -14.732  56.854  1.00 56.39           C  
ATOM    194  H   ILE A 171      63.233 -11.123  54.551  1.00 49.78           H  
ATOM    195  HA  ILE A 171      61.531 -13.078  53.339  1.00 48.16           H  
ATOM    196  HB  ILE A 171      61.896 -12.082  56.144  1.00 48.93           H  
ATOM    197 HG12 ILE A 171      63.427 -13.756  55.193  1.00 53.31           H  
ATOM    198 HG13 ILE A 171      62.043 -14.796  54.777  1.00 53.31           H  
ATOM    199 HG21 ILE A 171      59.469 -12.360  55.899  1.00 46.67           H  
ATOM    200 HG22 ILE A 171      59.719 -13.996  55.244  1.00 46.67           H  
ATOM    201 HG23 ILE A 171      60.163 -13.635  56.929  1.00 46.67           H  
ATOM    202 HD11 ILE A 171      62.895 -14.015  57.583  1.00 56.39           H  
ATOM    203 HD12 ILE A 171      61.524 -15.069  57.159  1.00 56.39           H  
ATOM    204 HD13 ILE A 171      63.189 -15.586  56.798  1.00 56.39           H  
ATOM    205  N   ARG A 172      60.100 -10.246  54.228  1.00 45.51           N  
ATOM    206  CA  ARG A 172      58.943  -9.406  53.942  1.00 49.25           C  
ATOM    207  C   ARG A 172      58.767  -9.303  52.435  1.00 48.68           C  
ATOM    208  O   ARG A 172      57.647  -9.326  51.926  1.00 49.31           O  
ATOM    209  CB  ARG A 172      59.114  -8.008  54.542  1.00 55.54           C  
ATOM    210  CG  ARG A 172      58.827  -7.925  56.033  1.00 66.83           C  
ATOM    211  CD  ARG A 172      59.349  -6.624  56.639  1.00 75.67           C  
ATOM    212  NE  ARG A 172      60.776  -6.684  56.961  1.00 80.96           N  
ATOM    213  CZ  ARG A 172      61.463  -5.690  57.523  1.00 86.83           C  
ATOM    214  NH1 ARG A 172      60.856  -4.550  57.825  1.00 90.59           N  
ATOM    215  NH2 ARG A 172      62.757  -5.833  57.786  1.00 87.26           N1+
ATOM    216  H   ARG A 172      60.867  -9.866  54.763  1.00 45.51           H  
ATOM    217  HA  ARG A 172      58.060  -9.859  54.392  1.00 49.25           H  
ATOM    218  HB2 ARG A 172      58.434  -7.329  54.026  1.00 55.54           H  
ATOM    219  HB3 ARG A 172      60.143  -7.688  54.374  1.00 55.54           H  
ATOM    220  HG2 ARG A 172      59.309  -8.766  56.533  1.00 66.83           H  
ATOM    221  HG3 ARG A 172      57.749  -7.981  56.189  1.00 66.83           H  
ATOM    222  HD2 ARG A 172      58.793  -6.416  57.554  1.00 75.67           H  
ATOM    223  HD3 ARG A 172      59.187  -5.817  55.924  1.00 75.67           H  
ATOM    224  HE  ARG A 172      61.273  -7.537  56.742  1.00 80.96           H  
ATOM    225 HH11 ARG A 172      59.872  -4.433  57.627  1.00 90.59           H  
ATOM    226 HH12 ARG A 172      61.378  -3.798  58.251  1.00 90.59           H  
ATOM    227 HH21 ARG A 172      63.272  -5.076  58.213  1.00 87.26           H  
ATOM    228 HH22 ARG A 172      63.225  -6.698  57.559  1.00 87.26           H  
ATOM    229  N   ALA A 173      59.885  -9.206  51.725  1.00 48.90           N  
ATOM    230  CA  ALA A 173      59.856  -9.072  50.277  1.00 48.69           C  
ATOM    231  C   ALA A 173      59.249 -10.313  49.630  1.00 51.03           C  
ATOM    232  O   ALA A 173      58.322 -10.210  48.822  1.00 52.75           O  
ATOM    233  CB  ALA A 173      61.248  -8.805  49.738  1.00 46.94           C  
ATOM    234  H   ALA A 173      60.776  -9.224  52.201  1.00 48.90           H  
ATOM    235  HA  ALA A 173      59.225  -8.220  50.025  1.00 48.69           H  
ATOM    236  HB1 ALA A 173      61.646  -7.897  50.191  1.00 46.94           H  
ATOM    237  HB2 ALA A 173      61.898  -9.646  49.979  1.00 46.94           H  
ATOM    238  HB3 ALA A 173      61.201  -8.680  48.656  1.00 46.94           H  
ATOM    239  N   LEU A 174      59.771 -11.484  49.995  1.00 48.67           N  
ATOM    240  CA  LEU A 174      59.236 -12.748  49.507  1.00 47.18           C  
ATOM    241  C   LEU A 174      57.745 -12.870  49.788  1.00 46.49           C  
ATOM    242  O   LEU A 174      56.989 -13.352  48.944  1.00 45.68           O  
ATOM    243  CB  LEU A 174      59.979 -13.934  50.124  1.00 48.66           C  
ATOM    244  CG  LEU A 174      61.379 -14.206  49.579  1.00 49.86           C  
ATOM    245  CD1 LEU A 174      61.973 -15.436  50.249  1.00 51.58           C  
ATOM    246  CD2 LEU A 174      61.338 -14.382  48.068  1.00 47.48           C  
ATOM    247  H   LEU A 174      60.558 -11.495  50.627  1.00 48.67           H  
ATOM    248  HA  LEU A 174      59.385 -12.762  48.427  1.00 47.18           H  
ATOM    249  HB2 LEU A 174      59.377 -14.827  49.956  1.00 48.66           H  
ATOM    250  HB3 LEU A 174      60.067 -13.751  51.194  1.00 48.66           H  
ATOM    251  HG  LEU A 174      62.015 -13.351  49.805  1.00 49.86           H  
ATOM    252 HD11 LEU A 174      62.016 -15.276  51.327  1.00 51.58           H  
ATOM    253 HD12 LEU A 174      61.349 -16.303  50.034  1.00 51.58           H  
ATOM    254 HD13 LEU A 174      62.979 -15.607  49.866  1.00 51.58           H  
ATOM    255 HD21 LEU A 174      60.706 -15.235  47.818  1.00 47.48           H  
ATOM    256 HD22 LEU A 174      60.931 -13.482  47.609  1.00 47.48           H  
ATOM    257 HD23 LEU A 174      62.347 -14.556  47.695  1.00 47.48           H  
ATOM    258  N   GLN A 175      57.325 -12.444  50.974  1.00 44.74           N  
ATOM    259  CA  GLN A 175      55.907 -12.456  51.310  1.00 49.90           C  
ATOM    260  C   GLN A 175      55.132 -11.555  50.363  1.00 46.26           C  
ATOM    261  O   GLN A 175      54.086 -11.940  49.855  1.00 45.24           O  
ATOM    262  CB  GLN A 175      55.673 -12.012  52.753  1.00 57.91           C  
ATOM    263  CG  GLN A 175      56.058 -13.046  53.787  1.00 66.33           C  
ATOM    264  CD  GLN A 175      55.679 -12.626  55.191  1.00 75.10           C  
ATOM    265  OE1 GLN A 175      54.857 -13.270  55.844  1.00 80.01           O  
ATOM    266  NE2 GLN A 175      56.274 -11.536  55.664  1.00 77.24           N  
ATOM    267  H   GLN A 175      57.996 -12.109  51.651  1.00 44.74           H  
ATOM    268  HA  GLN A 175      55.551 -13.481  51.207  1.00 49.90           H  
ATOM    269  HB2 GLN A 175      54.614 -11.785  52.874  1.00 57.91           H  
ATOM    270  HB3 GLN A 175      56.261 -11.112  52.934  1.00 57.91           H  
ATOM    271  HG2 GLN A 175      57.136 -13.198  53.746  1.00 66.33           H  
ATOM    272  HG3 GLN A 175      55.550 -13.981  53.553  1.00 66.33           H  
ATOM    273 HE21 GLN A 175      56.057 -11.205  56.594  1.00 77.24           H  
ATOM    274 HE22 GLN A 175      56.942 -11.038  55.094  1.00 77.24           H  
ATOM    275  N   GLY A 176      55.648 -10.354  50.132  1.00 43.79           N  
ATOM    276  CA  GLY A 176      55.026  -9.433  49.200  1.00 41.69           C  
ATOM    277  C   GLY A 176      54.869 -10.043  47.819  1.00 40.80           C  
ATOM    278  O   GLY A 176      53.788  -9.998  47.227  1.00 39.68           O  
ATOM    279  H   GLY A 176      56.491 -10.076  50.614  1.00 43.79           H  
ATOM    280  HA2 GLY A 176      55.644  -8.539  49.122  1.00 41.69           H  
ATOM    281  HA3 GLY A 176      54.041  -9.161  49.579  1.00 41.69           H  
ATOM    282  N   SER A 177      55.952 -10.620  47.305  1.00 39.98           N  
ATOM    283  CA  SER A 177      55.941 -11.239  45.982  1.00 40.83           C  
ATOM    284  C   SER A 177      55.009 -12.448  45.891  1.00 41.89           C  
ATOM    285  O   SER A 177      54.249 -12.576  44.935  1.00 40.90           O  
ATOM    286  CB  SER A 177      57.354 -11.645  45.572  1.00 40.40           C  
ATOM    287  OG  SER A 177      58.177 -10.507  45.409  1.00 42.31           O  
ATOM    288  H   SER A 177      56.805 -10.632  47.846  1.00 39.98           H  
ATOM    289  HA  SER A 177      55.558 -10.486  45.294  1.00 40.83           H  
ATOM    290  HB2 SER A 177      57.310 -12.190  44.629  1.00 40.40           H  
ATOM    291  HB3 SER A 177      57.780 -12.287  46.343  1.00 40.40           H  
ATOM    292  HG  SER A 177      58.206 -10.048  46.252  1.00 42.31           H  
ATOM    293  N   LEU A 178      55.075 -13.335  46.879  1.00 43.80           N  
ATOM    294  CA  LEU A 178      54.240 -14.531  46.885  1.00 47.97           C  
ATOM    295  C   LEU A 178      52.762 -14.177  46.804  1.00 49.74           C  
ATOM    296  O   LEU A 178      51.977 -14.879  46.163  1.00 48.58           O  
ATOM    297  CB  LEU A 178      54.501 -15.368  48.135  1.00 51.22           C  
ATOM    298  CG  LEU A 178      55.220 -16.691  47.884  1.00 57.23           C  
ATOM    299  CD1 LEU A 178      56.460 -16.469  47.030  1.00 59.33           C  
ATOM    300  CD2 LEU A 178      55.573 -17.368  49.197  1.00 60.42           C  
ATOM    301  H   LEU A 178      55.719 -13.177  47.642  1.00 43.80           H  
ATOM    302  HA  LEU A 178      54.504 -15.115  46.003  1.00 47.97           H  
ATOM    303  HB2 LEU A 178      53.541 -15.587  48.602  1.00 51.22           H  
ATOM    304  HB3 LEU A 178      55.111 -14.776  48.818  1.00 51.22           H  
ATOM    305  HG  LEU A 178      54.547 -17.351  47.337  1.00 57.23           H  
ATOM    306 HD11 LEU A 178      56.174 -16.012  46.082  1.00 59.33           H  
ATOM    307 HD12 LEU A 178      57.151 -15.810  47.557  1.00 59.33           H  
ATOM    308 HD13 LEU A 178      56.947 -17.427  46.839  1.00 59.33           H  
ATOM    309 HD21 LEU A 178      56.248 -16.727  49.766  1.00 60.42           H  
ATOM    310 HD22 LEU A 178      54.665 -17.541  49.773  1.00 60.42           H  
ATOM    311 HD23 LEU A 178      56.062 -18.321  48.994  1.00 60.42           H  
ATOM    312  N   GLU A 179      52.392 -13.087  47.468  1.00 50.82           N  
ATOM    313  CA  GLU A 179      51.011 -12.632  47.494  1.00 53.63           C  
ATOM    314  C   GLU A 179      50.643 -11.958  46.173  1.00 45.82           C  
ATOM    315  O   GLU A 179      49.532 -12.122  45.669  1.00 41.85           O  
ATOM    316  CB  GLU A 179      50.779 -11.682  48.675  1.00 61.40           C  
ATOM    317  CG  GLU A 179      51.000 -12.331  50.045  1.00 68.94           C  
ATOM    318  CD  GLU A 179      50.950 -11.332  51.191  1.00 76.01           C  
ATOM    319  OE1 GLU A 179      50.552 -10.173  50.950  1.00 79.45           O  
ATOM    320  OE2 GLU A 179      51.311 -11.705  52.332  1.00 77.41           O1-
ATOM    321  H   GLU A 179      53.091 -12.559  47.971  1.00 50.82           H  
ATOM    322  HA  GLU A 179      50.363 -13.499  47.623  1.00 53.63           H  
ATOM    323  HB2 GLU A 179      49.752 -11.320  48.629  1.00 61.40           H  
ATOM    324  HB3 GLU A 179      51.466 -10.840  48.580  1.00 61.40           H  
ATOM    325  HG2 GLU A 179      51.978 -12.814  50.047  1.00 68.94           H  
ATOM    326  HG3 GLU A 179      50.225 -13.081  50.204  1.00 68.94           H  
ATOM    327  N   ASN A 180      51.585 -11.203  45.620  1.00 43.22           N  
ATOM    328  CA  ASN A 180      51.407 -10.588  44.316  1.00 44.53           C  
ATOM    329  C   ASN A 180      51.241 -11.650  43.232  1.00 42.86           C  
ATOM    330  O   ASN A 180      50.393 -11.528  42.346  1.00 48.36           O  
ATOM    331  CB  ASN A 180      52.597  -9.683  43.991  1.00 47.86           C  
ATOM    332  CG  ASN A 180      52.526  -9.118  42.586  1.00 53.02           C  
ATOM    333  OD1 ASN A 180      51.569  -8.428  42.229  1.00 54.61           O  
ATOM    334  ND2 ASN A 180      53.542  -9.411  41.777  1.00 52.22           N  
ATOM    335  H   ASN A 180      52.449 -11.051  46.120  1.00 43.22           H  
ATOM    336  HA  ASN A 180      50.500  -9.985  44.346  1.00 44.53           H  
ATOM    337  HB2 ASN A 180      53.514 -10.263  44.089  1.00 47.86           H  
ATOM    338  HB3 ASN A 180      52.612  -8.856  44.700  1.00 47.86           H  
ATOM    339 HD21 ASN A 180      53.548  -9.065  40.828  1.00 52.22           H  
ATOM    340 HD22 ASN A 180      54.306  -9.981  42.112  1.00 52.22           H  
ATOM    341  N   MET A 181      52.056 -12.692  43.318  1.00 37.31           N  
ATOM    342  CA  MET A 181      52.028 -13.788  42.364  1.00 37.60           C  
ATOM    343  C   MET A 181      50.678 -14.484  42.383  1.00 37.79           C  
ATOM    344  O   MET A 181      50.128 -14.830  41.337  1.00 39.74           O  
ATOM    345  CB  MET A 181      53.123 -14.805  42.699  1.00 38.79           C  
ATOM    346  CG  MET A 181      53.351 -15.848  41.620  1.00 39.81           C  
ATOM    347  SD  MET A 181      54.915 -15.589  40.764  1.00 89.07           S  
ATOM    348  CE  MET A 181      54.866 -13.819  40.488  1.00 58.32           C  
ATOM    349  H   MET A 181      52.722 -12.725  44.077  1.00 37.31           H  
ATOM    350  HA  MET A 181      52.202 -13.378  41.369  1.00 37.60           H  
ATOM    351  HB2 MET A 181      52.844 -15.318  43.619  1.00 38.79           H  
ATOM    352  HB3 MET A 181      54.056 -14.264  42.854  1.00 38.79           H  
ATOM    353  HG2 MET A 181      52.538 -15.792  40.896  1.00 39.81           H  
ATOM    354  HG3 MET A 181      53.359 -16.837  42.080  1.00 39.81           H  
ATOM    355  HE1 MET A 181      53.994 -13.570  39.884  1.00 58.32           H  
ATOM    356  HE2 MET A 181      54.804 -13.303  41.447  1.00 58.32           H  
ATOM    357  HE3 MET A 181      55.771 -13.509  39.965  1.00 58.32           H  
ATOM    358  N   SER A 182      50.157 -14.702  43.584  1.00 35.89           N  
ATOM    359  CA  SER A 182      48.859 -15.335  43.754  1.00 40.68           C  
ATOM    360  C   SER A 182      47.783 -14.525  43.020  1.00 40.16           C  
ATOM    361  O   SER A 182      46.917 -15.079  42.345  1.00 35.82           O  
ATOM    362  CB  SER A 182      48.534 -15.445  45.246  1.00 44.83           C  
ATOM    363  OG  SER A 182      47.316 -16.131  45.466  1.00 50.50           O  
ATOM    364  H   SER A 182      50.677 -14.421  44.403  1.00 35.89           H  
ATOM    365  HA  SER A 182      48.883 -16.337  43.327  1.00 40.68           H  
ATOM    366  HB2 SER A 182      48.457 -14.443  45.667  1.00 44.83           H  
ATOM    367  HB3 SER A 182      49.340 -15.986  45.743  1.00 44.83           H  
ATOM    368  HG  SER A 182      47.168 -16.163  46.414  1.00 50.50           H  
ATOM    369  N   LYS A 183      47.863 -13.206  43.168  1.00 41.84           N  
ATOM    370  CA  LYS A 183      46.980 -12.261  42.501  1.00 39.40           C  
ATOM    371  C   LYS A 183      47.071 -12.407  40.981  1.00 36.65           C  
ATOM    372  O   LYS A 183      46.050 -12.436  40.286  1.00 39.10           O  
ATOM    373  CB  LYS A 183      47.367 -10.846  42.929  1.00 43.97           C  
ATOM    374  CG  LYS A 183      46.415  -9.742  42.520  1.00 49.73           C  
ATOM    375  CD  LYS A 183      46.647  -8.502  43.387  1.00 54.38           C  
ATOM    376  CE  LYS A 183      46.313  -7.220  42.639  1.00 58.85           C  
ATOM    377  NZ  LYS A 183      44.949  -7.257  42.036  1.00 60.99           N1+
ATOM    378  H   LYS A 183      48.578 -12.838  43.779  1.00 41.84           H  
ATOM    379  HA  LYS A 183      45.948 -12.464  42.788  1.00 39.40           H  
ATOM    380  HB2 LYS A 183      48.341 -10.621  42.496  1.00 43.97           H  
ATOM    381  HB3 LYS A 183      47.441 -10.835  44.016  1.00 43.97           H  
ATOM    382  HG2 LYS A 183      45.388 -10.085  42.648  1.00 49.73           H  
ATOM    383  HG3 LYS A 183      46.585  -9.488  41.473  1.00 49.73           H  
ATOM    384  HD2 LYS A 183      47.695  -8.473  43.686  1.00 54.38           H  
ATOM    385  HD3 LYS A 183      46.018  -8.569  44.274  1.00 54.38           H  
ATOM    386  HE2 LYS A 183      47.044  -7.076  41.844  1.00 58.85           H  
ATOM    387  HE3 LYS A 183      46.365  -6.384  43.337  1.00 58.85           H  
ATOM    388  HZ1 LYS A 183      44.889  -8.029  41.388  1.00 60.99           H  
ATOM    389  HZ2 LYS A 183      44.261  -7.376  42.766  1.00 60.99           H  
ATOM    390  HZ3 LYS A 183      44.774  -6.392  41.546  1.00 60.99           H  
ATOM    391  N   LEU A 184      48.294 -12.516  40.470  1.00 30.68           N  
ATOM    392  CA  LEU A 184      48.510 -12.661  39.030  1.00 32.58           C  
ATOM    393  C   LEU A 184      48.063 -14.015  38.468  1.00 32.05           C  
ATOM    394  O   LEU A 184      47.667 -14.102  37.304  1.00 34.75           O  
ATOM    395  CB  LEU A 184      49.971 -12.401  38.676  1.00 36.39           C  
ATOM    396  CG  LEU A 184      50.505 -11.035  39.089  1.00 40.75           C  
ATOM    397  CD1 LEU A 184      52.011 -10.967  38.881  1.00 42.43           C  
ATOM    398  CD2 LEU A 184      49.798  -9.937  38.314  1.00 41.12           C  
ATOM    399  H   LEU A 184      49.091 -12.497  41.090  1.00 30.68           H  
ATOM    400  HA  LEU A 184      47.876 -11.910  38.560  1.00 32.58           H  
ATOM    401  HB2 LEU A 184      50.077 -12.493  37.595  1.00 36.39           H  
ATOM    402  HB3 LEU A 184      50.578 -13.164  39.166  1.00 36.39           H  
ATOM    403  HG  LEU A 184      50.305 -10.884  40.150  1.00 40.75           H  
ATOM    404 HD11 LEU A 184      52.494 -11.747  39.469  1.00 42.43           H  
ATOM    405 HD12 LEU A 184      52.239 -11.115  37.825  1.00 42.43           H  
ATOM    406 HD13 LEU A 184      52.379  -9.992  39.199  1.00 42.43           H  
ATOM    407 HD21 LEU A 184      49.984 -10.067  37.249  1.00 41.12           H  
ATOM    408 HD22 LEU A 184      48.726  -9.990  38.505  1.00 41.12           H  
ATOM    409 HD23 LEU A 184      50.175  -8.965  38.633  1.00 41.12           H  
ATOM    410  N   LEU A 185      48.124 -15.068  39.281  1.00 28.28           N  
ATOM    411  CA  LEU A 185      47.623 -16.371  38.849  1.00 31.87           C  
ATOM    412  C   LEU A 185      46.108 -16.337  38.745  1.00 33.67           C  
ATOM    413  O   LEU A 185      45.520 -16.980  37.872  1.00 37.40           O  
ATOM    414  CB  LEU A 185      48.051 -17.479  39.809  1.00 34.99           C  
ATOM    415  CG  LEU A 185      49.541 -17.824  39.778  1.00 41.61           C  
ATOM    416  CD1 LEU A 185      49.895 -18.868  40.836  1.00 44.07           C  
ATOM    417  CD2 LEU A 185      49.945 -18.296  38.394  1.00 39.08           C  
ATOM    418  H   LEU A 185      48.520 -14.964  40.204  1.00 28.28           H  
ATOM    419  HA  LEU A 185      48.051 -16.587  37.871  1.00 31.87           H  
ATOM    420  HB2 LEU A 185      47.491 -18.380  39.556  1.00 34.99           H  
ATOM    421  HB3 LEU A 185      47.797 -17.167  40.821  1.00 34.99           H  
ATOM    422  HG  LEU A 185      50.101 -16.919  40.013  1.00 41.61           H  
ATOM    423 HD11 LEU A 185      49.620 -18.493  41.822  1.00 44.07           H  
ATOM    424 HD12 LEU A 185      49.352 -19.790  40.632  1.00 44.07           H  
ATOM    425 HD13 LEU A 185      50.967 -19.064  40.809  1.00 44.07           H  
ATOM    426 HD21 LEU A 185      49.393 -19.202  38.144  1.00 39.08           H  
ATOM    427 HD22 LEU A 185      49.719 -17.519  37.664  1.00 39.08           H  
ATOM    428 HD23 LEU A 185      51.015 -18.507  38.379  1.00 39.08           H  
ATOM    429  N   LYS A 186      45.480 -15.586  39.645  1.00 31.75           N  
ATOM    430  CA  LYS A 186      44.034 -15.407  39.621  1.00 33.33           C  
ATOM    431  C   LYS A 186      43.591 -14.683  38.355  1.00 25.06           C  
ATOM    432  O   LYS A 186      42.579 -15.034  37.764  1.00 29.40           O  
ATOM    433  CB  LYS A 186      43.554 -14.645  40.859  1.00 42.94           C  
ATOM    434  CG  LYS A 186      43.421 -15.502  42.111  1.00 49.96           C  
ATOM    435  CD  LYS A 186      42.969 -14.657  43.301  1.00 55.89           C  
ATOM    436  CE  LYS A 186      42.651 -15.513  44.520  1.00 56.72           C  
ATOM    437  NZ  LYS A 186      43.834 -16.276  44.991  1.00 53.86           N1+
ATOM    438  H   LYS A 186      46.020 -15.126  40.364  1.00 31.75           H  
ATOM    439  HA  LYS A 186      43.582 -16.399  39.629  1.00 33.33           H  
ATOM    440  HB2 LYS A 186      42.579 -14.212  40.636  1.00 42.94           H  
ATOM    441  HB3 LYS A 186      44.266 -13.846  41.066  1.00 42.94           H  
ATOM    442  HG2 LYS A 186      44.386 -15.954  42.339  1.00 49.96           H  
ATOM    443  HG3 LYS A 186      42.685 -16.286  41.931  1.00 49.96           H  
ATOM    444  HD2 LYS A 186      42.076 -14.100  43.020  1.00 55.89           H  
ATOM    445  HD3 LYS A 186      43.766 -13.959  43.560  1.00 55.89           H  
ATOM    446  HE2 LYS A 186      41.861 -16.217  44.259  1.00 56.72           H  
ATOM    447  HE3 LYS A 186      42.309 -14.864  45.326  1.00 56.72           H  
ATOM    448  HZ1 LYS A 186      44.161 -16.881  44.251  1.00 53.86           H  
ATOM    449  HZ2 LYS A 186      44.569 -15.632  45.248  1.00 53.86           H  
ATOM    450  HZ3 LYS A 186      43.579 -16.833  45.793  1.00 53.86           H  
ATOM    451  N   ARG A 187      44.352 -13.675  37.940  1.00 25.73           N  
ATOM    452  CA  ARG A 187      44.038 -12.967  36.706  1.00 32.63           C  
ATOM    453  C   ARG A 187      44.177 -13.915  35.530  1.00 37.16           C  
ATOM    454  O   ARG A 187      43.326 -13.947  34.641  1.00 40.22           O  
ATOM    455  CB  ARG A 187      44.951 -11.759  36.500  1.00 36.97           C  
ATOM    456  CG  ARG A 187      44.854 -11.186  35.092  1.00 44.45           C  
ATOM    457  CD  ARG A 187      45.869 -10.087  34.846  1.00 51.98           C  
ATOM    458  NE  ARG A 187      45.920  -9.684  33.439  1.00 58.02           N  
ATOM    459  CZ  ARG A 187      45.226  -8.674  32.917  1.00 64.64           C  
ATOM    460  NH1 ARG A 187      44.413  -7.948  33.677  1.00 65.61           N  
ATOM    461  NH2 ARG A 187      45.348  -8.388  31.627  1.00 66.19           N1+
ATOM    462  H   ARG A 187      45.155 -13.397  38.485  1.00 25.73           H  
ATOM    463  HA  ARG A 187      43.013 -12.604  36.778  1.00 32.63           H  
ATOM    464  HB2 ARG A 187      45.981 -12.065  36.683  1.00 36.97           H  
ATOM    465  HB3 ARG A 187      44.669 -10.983  37.213  1.00 36.97           H  
ATOM    466  HG2 ARG A 187      43.854 -10.777  34.948  1.00 44.45           H  
ATOM    467  HG3 ARG A 187      45.026 -11.989  34.374  1.00 44.45           H  
ATOM    468  HD2 ARG A 187      46.854 -10.447  35.144  1.00 51.98           H  
ATOM    469  HD3 ARG A 187      45.601  -9.221  35.450  1.00 51.98           H  
ATOM    470  HE  ARG A 187      46.523 -10.209  32.823  1.00 58.02           H  
ATOM    471 HH11 ARG A 187      44.317  -8.161  34.659  1.00 65.61           H  
ATOM    472 HH12 ARG A 187      43.892  -7.183  33.273  1.00 65.61           H  
ATOM    473 HH21 ARG A 187      44.825  -7.622  31.228  1.00 66.19           H  
ATOM    474 HH22 ARG A 187      45.965  -8.936  31.044  1.00 66.19           H  
ATOM    475  N   GLN A 188      45.263 -14.682  35.529  1.00 37.29           N  
ATOM    476  CA  GLN A 188      45.484 -15.694  34.507  1.00 37.78           C  
ATOM    477  C   GLN A 188      44.285 -16.614  34.467  1.00 34.77           C  
ATOM    478  O   GLN A 188      43.742 -16.890  33.406  1.00 34.27           O  
ATOM    479  CB  GLN A 188      46.734 -16.516  34.814  1.00 43.98           C  
ATOM    480  CG  GLN A 188      48.028 -15.748  34.683  1.00 49.98           C  
ATOM    481  CD  GLN A 188      48.589 -15.802  33.284  1.00 54.18           C  
ATOM    482  NE2 GLN A 188      48.628 -16.862  32.666  1.00 53.34           N  
ATOM    483  OE1 GLN A 188      49.039 -14.660  32.778  1.00 58.25           O  
ATOM    484  H   GLN A 188      45.954 -14.558  36.255  1.00 37.29           H  
ATOM    485  HA  GLN A 188      45.622 -15.199  33.545  1.00 37.78           H  
ATOM    486  HB2 GLN A 188      46.765 -17.360  34.125  1.00 43.98           H  
ATOM    487  HB3 GLN A 188      46.657 -16.884  35.837  1.00 43.98           H  
ATOM    488  HG2 GLN A 188      48.760 -16.175  35.370  1.00 49.98           H  
ATOM    489  HG3 GLN A 188      47.846 -14.707  34.948  1.00 49.98           H  
ATOM    490 HE21 GLN A 188      48.274 -17.708  33.090  1.00 53.34           H  
ATOM    491 HE22 GLN A 188      49.013 -16.889  31.732  1.00 53.34           H  
ATOM    492  N   ASN A 189      43.869 -17.083  35.636  1.00 34.50           N  
ATOM    493  CA  ASN A 189      42.761 -18.020  35.690  1.00 33.42           C  
ATOM    494  C   ASN A 189      41.445 -17.428  35.185  1.00 28.45           C  
ATOM    495  O   ASN A 189      40.676 -18.115  34.517  1.00 26.29           O  
ATOM    496  CB  ASN A 189      42.590 -18.594  37.093  1.00 37.92           C  
ATOM    497  CG  ASN A 189      41.830 -19.900  37.081  1.00 47.24           C  
ATOM    498  OD1 ASN A 189      42.167 -20.818  36.328  1.00 52.40           O  
ATOM    499  ND2 ASN A 189      40.789 -19.992  37.902  1.00 48.20           N  
ATOM    500  H   ASN A 189      44.323 -16.790  36.489  1.00 34.50           H  
ATOM    501  HA  ASN A 189      43.020 -18.830  35.009  1.00 33.42           H  
ATOM    502  HB2 ASN A 189      42.044 -17.874  37.703  1.00 37.92           H  
ATOM    503  HB3 ASN A 189      43.575 -18.764  37.526  1.00 37.92           H  
ATOM    504 HD21 ASN A 189      40.240 -20.838  37.927  1.00 48.20           H  
ATOM    505 HD22 ASN A 189      40.549 -19.215  38.501  1.00 48.20           H  
ATOM    506  N   ASP A 190      41.188 -16.162  35.507  1.00 25.65           N  
ATOM    507  CA  ASP A 190      39.970 -15.497  35.055  1.00 25.73           C  
ATOM    508  C   ASP A 190      39.920 -15.528  33.542  1.00 24.22           C  
ATOM    509  O   ASP A 190      38.941 -15.974  32.948  1.00 27.74           O  
ATOM    510  CB  ASP A 190      39.931 -14.035  35.510  1.00 24.57           C  
ATOM    511  CG  ASP A 190      39.762 -13.885  37.007  1.00 28.84           C  
ATOM    512  OD1 ASP A 190      39.200 -14.798  37.647  1.00 28.67           O  
ATOM    513  OD2 ASP A 190      40.191 -12.839  37.540  1.00 32.91           O1-
ATOM    514  H   ASP A 190      41.849 -15.652  36.075  1.00 25.65           H  
ATOM    515  HA  ASP A 190      39.120 -16.024  35.487  1.00 25.73           H  
ATOM    516  HB2 ASP A 190      39.096 -13.540  35.014  1.00 24.57           H  
ATOM    517  HB3 ASP A 190      40.864 -13.554  35.215  1.00 24.57           H  
ATOM    518  N   ILE A 191      40.988 -15.034  32.931  1.00 22.93           N  
ATOM    519  CA  ILE A 191      41.071 -14.946  31.486  1.00 27.08           C  
ATOM    520  C   ILE A 191      41.035 -16.330  30.841  1.00 27.73           C  
ATOM    521  O   ILE A 191      40.370 -16.527  29.830  1.00 31.73           O  
ATOM    522  CB  ILE A 191      42.336 -14.181  31.049  1.00 27.85           C  
ATOM    523  CG1 ILE A 191      42.254 -12.724  31.509  1.00 27.93           C  
ATOM    524  CG2 ILE A 191      42.506 -14.248  29.541  1.00 31.58           C  
ATOM    525  CD1 ILE A 191      43.553 -11.954  31.351  1.00 26.40           C  
ATOM    526  H   ILE A 191      41.765 -14.710  33.487  1.00 22.93           H  
ATOM    527  HA  ILE A 191      40.199 -14.390  31.143  1.00 27.08           H  
ATOM    528  HB  ILE A 191      43.203 -14.651  31.512  1.00 27.85           H  
ATOM    529 HG12 ILE A 191      41.974 -12.711  32.562  1.00 27.93           H  
ATOM    530 HG13 ILE A 191      41.484 -12.222  30.923  1.00 27.93           H  
ATOM    531 HG21 ILE A 191      42.577 -15.290  29.228  1.00 31.58           H  
ATOM    532 HG22 ILE A 191      41.646 -13.783  29.058  1.00 31.58           H  
ATOM    533 HG23 ILE A 191      43.414 -13.718  29.254  1.00 31.58           H  
ATOM    534 HD11 ILE A 191      44.337 -12.441  31.931  1.00 26.40           H  
ATOM    535 HD12 ILE A 191      43.838 -11.934  30.299  1.00 26.40           H  
ATOM    536 HD13 ILE A 191      43.416 -10.933  31.709  1.00 26.40           H  
ATOM    537  N   LEU A 192      41.724 -17.293  31.443  1.00 23.23           N  
ATOM    538  CA  LEU A 192      41.819 -18.631  30.869  1.00 25.88           C  
ATOM    539  C   LEU A 192      40.449 -19.303  30.829  1.00 26.34           C  
ATOM    540  O   LEU A 192      40.081 -19.930  29.831  1.00 23.05           O  
ATOM    541  CB  LEU A 192      42.825 -19.490  31.655  1.00 25.36           C  
ATOM    542  CG  LEU A 192      43.100 -20.921  31.169  1.00 27.55           C  
ATOM    543  CD1 LEU A 192      43.642 -20.918  29.749  1.00 23.38           C  
ATOM    544  CD2 LEU A 192      44.063 -21.662  32.106  1.00 24.05           C  
ATOM    545  H   LEU A 192      42.191 -17.094  32.317  1.00 23.23           H  
ATOM    546  HA  LEU A 192      42.181 -18.535  29.846  1.00 25.88           H  
ATOM    547  HB2 LEU A 192      42.457 -19.563  32.678  1.00 25.36           H  
ATOM    548  HB3 LEU A 192      43.778 -18.959  31.649  1.00 25.36           H  
ATOM    549  HG  LEU A 192      42.148 -21.452  31.177  1.00 27.55           H  
ATOM    550 HD11 LEU A 192      42.932 -20.417  29.090  1.00 23.38           H  
ATOM    551 HD12 LEU A 192      44.595 -20.389  29.725  1.00 23.38           H  
ATOM    552 HD13 LEU A 192      43.788 -21.945  29.414  1.00 23.38           H  
ATOM    553 HD21 LEU A 192      45.026 -21.151  32.117  1.00 24.05           H  
ATOM    554 HD22 LEU A 192      43.648 -21.679  33.114  1.00 24.05           H  
ATOM    555 HD23 LEU A 192      44.198 -22.685  31.753  1.00 24.05           H  
ATOM    556  N   GLN A 193      39.698 -19.171  31.918  1.00 27.82           N  
ATOM    557  CA  GLN A 193      38.389 -19.804  32.013  1.00 32.15           C  
ATOM    558  C   GLN A 193      37.465 -19.323  30.904  1.00 30.25           C  
ATOM    559  O   GLN A 193      36.713 -20.104  30.332  1.00 36.24           O  
ATOM    560  CB  GLN A 193      37.746 -19.549  33.380  1.00 41.20           C  
ATOM    561  CG  GLN A 193      38.573 -20.041  34.564  1.00 52.57           C  
ATOM    562  CD  GLN A 193      38.969 -21.505  34.447  1.00 59.72           C  
ATOM    563  OE1 GLN A 193      38.129 -22.399  34.562  1.00 63.18           O  
ATOM    564  NE2 GLN A 193      40.259 -21.757  34.224  1.00 60.34           N  
ATOM    565  H   GLN A 193      40.039 -18.620  32.693  1.00 27.82           H  
ATOM    566  HA  GLN A 193      38.538 -20.877  31.898  1.00 32.15           H  
ATOM    567  HB2 GLN A 193      36.780 -20.054  33.402  1.00 41.20           H  
ATOM    568  HB3 GLN A 193      37.596 -18.475  33.490  1.00 41.20           H  
ATOM    569  HG2 GLN A 193      37.985 -19.912  35.474  1.00 52.57           H  
ATOM    570  HG3 GLN A 193      39.479 -19.440  34.628  1.00 52.57           H  
ATOM    571 HE21 GLN A 193      40.580 -22.712  34.143  1.00 60.34           H  
ATOM    572 HE22 GLN A 193      40.915 -20.995  34.136  1.00 60.34           H  
ATOM    573  N   VAL A 194      37.526 -18.032  30.598  1.00 25.59           N  
ATOM    574  CA  VAL A 194      36.650 -17.466  29.581  1.00 24.35           C  
ATOM    575  C   VAL A 194      37.143 -17.831  28.187  1.00 24.94           C  
ATOM    576  O   VAL A 194      36.353 -18.183  27.314  1.00 28.68           O  
ATOM    577  CB  VAL A 194      36.518 -15.940  29.729  1.00 25.79           C  
ATOM    578  CG1 VAL A 194      35.789 -15.352  28.538  1.00 25.36           C  
ATOM    579  CG2 VAL A 194      35.791 -15.595  31.040  1.00 22.62           C  
ATOM    580  H   VAL A 194      38.186 -17.435  31.077  1.00 25.59           H  
ATOM    581  HA  VAL A 194      35.659 -17.897  29.723  1.00 24.35           H  
ATOM    582  HB  VAL A 194      37.515 -15.503  29.763  1.00 25.79           H  
ATOM    583 HG11 VAL A 194      36.336 -15.590  27.625  1.00 25.36           H  
ATOM    584 HG12 VAL A 194      34.786 -15.774  28.481  1.00 25.36           H  
ATOM    585 HG13 VAL A 194      35.724 -14.270  28.651  1.00 25.36           H  
ATOM    586 HG21 VAL A 194      34.790 -16.024  31.024  1.00 22.62           H  
ATOM    587 HG22 VAL A 194      36.349 -16.005  31.883  1.00 22.62           H  
ATOM    588 HG23 VAL A 194      35.721 -14.512  31.142  1.00 22.62           H  
ATOM    589  N   VAL A 195      38.453 -17.758  27.981  1.00 24.78           N  
ATOM    590  CA  VAL A 195      39.027 -18.184  26.713  1.00 25.68           C  
ATOM    591  C   VAL A 195      38.799 -19.680  26.479  1.00 26.99           C  
ATOM    592  O   VAL A 195      38.551 -20.100  25.355  1.00 30.85           O  
ATOM    593  CB  VAL A 195      40.524 -17.858  26.618  1.00 24.19           C  
ATOM    594  CG1 VAL A 195      41.115 -18.513  25.384  1.00 27.76           C  
ATOM    595  CG2 VAL A 195      40.738 -16.361  26.566  1.00 24.06           C  
ATOM    596  H   VAL A 195      39.055 -17.405  28.711  1.00 24.78           H  
ATOM    597  HA  VAL A 195      38.513 -17.622  25.933  1.00 25.68           H  
ATOM    598  HB  VAL A 195      41.026 -18.249  27.503  1.00 24.19           H  
ATOM    599 HG11 VAL A 195      40.972 -19.592  25.441  1.00 27.76           H  
ATOM    600 HG12 VAL A 195      40.617 -18.126  24.495  1.00 27.76           H  
ATOM    601 HG13 VAL A 195      42.181 -18.290  25.329  1.00 27.76           H  
ATOM    602 HG21 VAL A 195      40.241 -15.953  25.685  1.00 24.06           H  
ATOM    603 HG22 VAL A 195      40.319 -15.903  27.462  1.00 24.06           H  
ATOM    604 HG23 VAL A 195      41.805 -16.147  26.513  1.00 24.06           H  
ATOM    605  N   SER A 196      38.866 -20.474  27.544  1.00 24.86           N  
ATOM    606  CA  SER A 196      38.582 -21.905  27.452  1.00 30.03           C  
ATOM    607  C   SER A 196      37.123 -22.168  27.082  1.00 33.51           C  
ATOM    608  O   SER A 196      36.698 -23.318  26.981  1.00 33.48           O  
ATOM    609  CB  SER A 196      38.896 -22.615  28.778  1.00 31.29           C  
ATOM    610  OG  SER A 196      40.284 -22.612  29.063  1.00 32.63           O  
ATOM    611  H   SER A 196      39.118 -20.078  28.439  1.00 24.86           H  
ATOM    612  HA  SER A 196      39.222 -22.302  26.664  1.00 30.03           H  
ATOM    613  HB2 SER A 196      38.551 -23.647  28.715  1.00 31.29           H  
ATOM    614  HB3 SER A 196      38.369 -22.104  29.584  1.00 31.29           H  
ATOM    615  HG  SER A 196      40.565 -21.696  29.126  1.00 32.63           H  
ATOM    616  N   GLN A 197      36.354 -21.102  26.892  1.00 33.29           N  
ATOM    617  CA  GLN A 197      34.927 -21.241  26.639  1.00 34.52           C  
ATOM    618  C   GLN A 197      34.520 -20.588  25.325  1.00 33.63           C  
ATOM    619  O   GLN A 197      33.365 -20.204  25.140  1.00 37.63           O  
ATOM    620  CB  GLN A 197      34.114 -20.665  27.803  1.00 39.59           C  
ATOM    621  CG  GLN A 197      34.331 -21.398  29.123  1.00 48.95           C  
ATOM    622  CD  GLN A 197      33.597 -20.750  30.286  1.00 54.72           C  
ATOM    623  OE1 GLN A 197      32.965 -19.703  30.130  1.00 60.40           O  
ATOM    624  NE2 GLN A 197      33.677 -21.372  31.458  1.00 51.07           N  
ATOM    625  H   GLN A 197      36.765 -20.181  26.923  1.00 33.29           H  
ATOM    626  HA  GLN A 197      34.711 -22.306  26.557  1.00 34.52           H  
ATOM    627  HB2 GLN A 197      33.056 -20.723  27.546  1.00 39.59           H  
ATOM    628  HB3 GLN A 197      34.398 -19.621  27.938  1.00 39.59           H  
ATOM    629  HG2 GLN A 197      35.398 -21.404  29.345  1.00 48.95           H  
ATOM    630  HG3 GLN A 197      33.976 -22.423  29.014  1.00 48.95           H  
ATOM    631 HE21 GLN A 197      34.206 -22.228  31.540  1.00 51.07           H  
ATOM    632 HE22 GLN A 197      33.211 -20.987  32.267  1.00 51.07           H  
ATOM    633  N   GLY A 198      35.482 -20.450  24.422  1.00 30.02           N  
ATOM    634  CA  GLY A 198      35.196 -20.005  23.075  1.00 32.64           C  
ATOM    635  C   GLY A 198      35.167 -18.500  22.921  1.00 34.66           C  
ATOM    636  O   GLY A 198      34.795 -17.986  21.867  1.00 35.78           O  
ATOM    637  H   GLY A 198      36.435 -20.662  24.681  1.00 30.02           H  
ATOM    638  HA2 GLY A 198      34.223 -20.399  22.781  1.00 32.64           H  
ATOM    639  HA3 GLY A 198      35.964 -20.403  22.411  1.00 32.64           H  
ATOM    640  N   TRP A 199      35.554 -17.785  23.971  1.00 30.11           N  
ATOM    641  CA  TRP A 199      35.616 -16.338  23.889  1.00 28.22           C  
ATOM    642  C   TRP A 199      37.038 -15.889  23.620  1.00 26.93           C  
ATOM    643  O   TRP A 199      37.995 -16.626  23.864  1.00 28.82           O  
ATOM    644  CB  TRP A 199      35.099 -15.690  25.176  1.00 33.54           C  
ATOM    645  CG  TRP A 199      33.608 -15.642  25.273  1.00 32.87           C  
ATOM    646  CD1 TRP A 199      32.755 -16.704  25.308  1.00 32.54           C  
ATOM    647  CD2 TRP A 199      32.794 -14.468  25.361  1.00 32.09           C  
ATOM    648  NE1 TRP A 199      31.455 -16.266  25.406  1.00 34.19           N  
ATOM    649  CE2 TRP A 199      31.453 -14.896  25.440  1.00 34.97           C  
ATOM    650  CE3 TRP A 199      33.067 -13.099  25.373  1.00 28.59           C  
ATOM    651  CZ2 TRP A 199      30.388 -14.000  25.534  1.00 32.10           C  
ATOM    652  CZ3 TRP A 199      32.010 -12.213  25.466  1.00 26.09           C  
ATOM    653  CH2 TRP A 199      30.689 -12.667  25.545  1.00 29.79           C  
ATOM    654  H   TRP A 199      35.807 -18.250  24.830  1.00 30.11           H  
ATOM    655  HA  TRP A 199      34.977 -16.019  23.065  1.00 28.22           H  
ATOM    656  HB2 TRP A 199      35.479 -14.670  25.224  1.00 33.54           H  
ATOM    657  HB3 TRP A 199      35.480 -16.261  26.023  1.00 33.54           H  
ATOM    658  HD1 TRP A 199      33.056 -17.740  25.265  1.00 32.54           H  
ATOM    659  HE1 TRP A 199      30.637 -16.856  25.447  1.00 34.19           H  
ATOM    660  HE3 TRP A 199      34.083 -12.739  25.310  1.00 28.59           H  
ATOM    661  HZ2 TRP A 199      29.367 -14.346  25.597  1.00 32.10           H  
ATOM    662  HZ3 TRP A 199      32.209 -11.151  25.478  1.00 26.09           H  
ATOM    663  HH2 TRP A 199      29.887 -11.947  25.616  1.00 29.79           H  
ATOM    664  N   LYS A 200      37.172 -14.668  23.120  1.00 23.43           N  
ATOM    665  CA  LYS A 200      38.481 -14.088  22.900  1.00 25.72           C  
ATOM    666  C   LYS A 200      38.810 -13.049  23.968  1.00 27.66           C  
ATOM    667  O   LYS A 200      37.933 -12.621  24.720  1.00 29.37           O  
ATOM    668  CB  LYS A 200      38.588 -13.533  21.476  1.00 28.82           C  
ATOM    669  CG  LYS A 200      39.020 -14.610  20.477  1.00 35.85           C  
ATOM    670  CD  LYS A 200      38.538 -14.351  19.063  1.00 43.31           C  
ATOM    671  CE  LYS A 200      37.337 -15.225  18.709  1.00 47.03           C  
ATOM    672  NZ  LYS A 200      37.635 -16.681  18.762  1.00 48.01           N1+
ATOM    673  H   LYS A 200      36.347 -14.134  22.889  1.00 23.43           H  
ATOM    674  HA  LYS A 200      39.233 -14.872  22.993  1.00 25.72           H  
ATOM    675  HB2 LYS A 200      39.322 -12.727  21.467  1.00 28.82           H  
ATOM    676  HB3 LYS A 200      37.616 -13.143  21.176  1.00 28.82           H  
ATOM    677  HG2 LYS A 200      38.620 -15.568  20.809  1.00 35.85           H  
ATOM    678  HG3 LYS A 200      40.109 -14.655  20.468  1.00 35.85           H  
ATOM    679  HD2 LYS A 200      39.349 -14.566  18.367  1.00 43.31           H  
ATOM    680  HD3 LYS A 200      38.252 -13.303  18.973  1.00 43.31           H  
ATOM    681  HE2 LYS A 200      37.011 -14.974  17.699  1.00 47.03           H  
ATOM    682  HE3 LYS A 200      36.532 -15.011  19.413  1.00 47.03           H  
ATOM    683  HZ1 LYS A 200      38.379 -16.896  18.114  1.00 48.01           H  
ATOM    684  HZ2 LYS A 200      37.920 -16.933  19.698  1.00 48.01           H  
ATOM    685  HZ3 LYS A 200      36.808 -17.203  18.511  1.00 48.01           H  
ATOM    686  N   TYR A 201      40.086 -12.686  24.067  1.00 25.45           N  
ATOM    687  CA  TYR A 201      40.513 -11.676  25.024  1.00 27.92           C  
ATOM    688  C   TYR A 201      41.520 -10.707  24.432  1.00 26.23           C  
ATOM    689  O   TYR A 201      42.479 -11.106  23.780  1.00 30.36           O  
ATOM    690  CB  TYR A 201      41.127 -12.309  26.276  1.00 30.63           C  
ATOM    691  CG  TYR A 201      41.695 -11.261  27.202  1.00 28.76           C  
ATOM    692  CD1 TYR A 201      40.865 -10.540  28.055  1.00 30.72           C  
ATOM    693  CD2 TYR A 201      43.051 -10.964  27.199  1.00 27.40           C  
ATOM    694  CE1 TYR A 201      41.373  -9.571  28.896  1.00 29.45           C  
ATOM    695  CE2 TYR A 201      43.570  -9.994  28.032  1.00 28.93           C  
ATOM    696  CZ  TYR A 201      42.725  -9.304  28.882  1.00 32.33           C  
ATOM    697  OH  TYR A 201      43.231  -8.337  29.716  1.00 36.09           O  
ATOM    698  H   TYR A 201      40.772 -13.120  23.465  1.00 25.45           H  
ATOM    699  HA  TYR A 201      39.610 -11.129  25.293  1.00 27.92           H  
ATOM    700  HB2 TYR A 201      41.925 -12.987  25.975  1.00 30.63           H  
ATOM    701  HB3 TYR A 201      40.356 -12.869  26.805  1.00 30.63           H  
ATOM    702  HD1 TYR A 201      39.804 -10.743  28.059  1.00 30.72           H  
ATOM    703  HD2 TYR A 201      43.711 -11.500  26.533  1.00 27.40           H  
ATOM    704  HE1 TYR A 201      40.717  -9.027  29.559  1.00 29.45           H  
ATOM    705  HE2 TYR A 201      44.627  -9.776  28.021  1.00 28.93           H  
ATOM    706  HH  TYR A 201      43.891  -8.646  30.340  1.00 36.09           H  
ATOM    707  N   PHE A 202      41.310  -9.425  24.690  1.00 20.95           N  
ATOM    708  CA  PHE A 202      42.231  -8.410  24.218  1.00 23.93           C  
ATOM    709  C   PHE A 202      42.171  -7.157  25.084  1.00 26.29           C  
ATOM    710  O   PHE A 202      41.142  -6.485  25.139  1.00 27.43           O  
ATOM    711  CB  PHE A 202      41.928  -8.056  22.763  1.00 27.24           C  
ATOM    712  CG  PHE A 202      42.839  -7.012  22.193  1.00 29.15           C  
ATOM    713  CD1 PHE A 202      44.164  -7.310  21.913  1.00 31.09           C  
ATOM    714  CD2 PHE A 202      42.372  -5.735  21.931  1.00 28.39           C  
ATOM    715  CE1 PHE A 202      45.005  -6.355  21.389  1.00 33.12           C  
ATOM    716  CE2 PHE A 202      43.209  -4.770  21.405  1.00 29.10           C  
ATOM    717  CZ  PHE A 202      44.527  -5.080  21.134  1.00 33.94           C  
ATOM    718  H   PHE A 202      40.497  -9.150  25.224  1.00 20.95           H  
ATOM    719  HA  PHE A 202      43.240  -8.817  24.285  1.00 23.93           H  
ATOM    720  HB2 PHE A 202      40.904  -7.687  22.706  1.00 27.24           H  
ATOM    721  HB3 PHE A 202      42.022  -8.961  22.163  1.00 27.24           H  
ATOM    722  HD1 PHE A 202      44.541  -8.303  22.108  1.00 31.09           H  
ATOM    723  HD2 PHE A 202      41.341  -5.491  22.139  1.00 28.39           H  
ATOM    724  HE1 PHE A 202      46.036  -6.599  21.178  1.00 33.12           H  
ATOM    725  HE2 PHE A 202      42.833  -3.778  21.206  1.00 29.10           H  
ATOM    726  HZ  PHE A 202      45.184  -4.330  20.722  1.00 33.94           H  
ATOM    727  N   LYS A 203      43.279  -6.870  25.765  1.00 29.66           N  
ATOM    728  CA  LYS A 203      43.457  -5.624  26.513  1.00 29.52           C  
ATOM    729  C   LYS A 203      42.264  -5.236  27.381  1.00 30.73           C  
ATOM    730  O   LYS A 203      41.621  -4.206  27.150  1.00 29.53           O  
ATOM    731  CB  LYS A 203      43.804  -4.476  25.557  1.00 32.71           C  
ATOM    732  CG  LYS A 203      45.120  -4.668  24.814  1.00 40.44           C  
ATOM    733  CD  LYS A 203      45.504  -3.431  24.010  1.00 46.10           C  
ATOM    734  CE  LYS A 203      46.927  -3.552  23.469  1.00 49.03           C  
ATOM    735  NZ  LYS A 203      47.334  -2.355  22.678  1.00 49.20           N1+
ATOM    736  H   LYS A 203      44.031  -7.544  25.766  1.00 29.66           H  
ATOM    737  HA  LYS A 203      44.281  -5.810  27.201  1.00 29.52           H  
ATOM    738  HB2 LYS A 203      43.868  -3.555  26.137  1.00 32.71           H  
ATOM    739  HB3 LYS A 203      43.005  -4.387  24.822  1.00 32.71           H  
ATOM    740  HG2 LYS A 203      45.020  -5.514  24.133  1.00 40.44           H  
ATOM    741  HG3 LYS A 203      45.907  -4.876  25.538  1.00 40.44           H  
ATOM    742  HD2 LYS A 203      45.440  -2.554  24.653  1.00 46.10           H  
ATOM    743  HD3 LYS A 203      44.813  -3.320  23.174  1.00 46.10           H  
ATOM    744  HE2 LYS A 203      46.985  -4.431  22.828  1.00 49.03           H  
ATOM    745  HE3 LYS A 203      47.613  -3.668  24.308  1.00 49.03           H  
ATOM    746  HZ1 LYS A 203      46.705  -2.238  21.897  1.00 49.20           H  
ATOM    747  HZ2 LYS A 203      47.298  -1.535  23.266  1.00 49.20           H  
ATOM    748  HZ3 LYS A 203      48.276  -2.483  22.335  1.00 49.20           H  
ATOM    749  N   GLY A 204      41.966  -6.065  28.377  1.00 28.64           N  
ATOM    750  CA  GLY A 204      40.954  -5.725  29.360  1.00 27.88           C  
ATOM    751  C   GLY A 204      39.515  -5.969  28.946  1.00 31.45           C  
ATOM    752  O   GLY A 204      38.590  -5.604  29.677  1.00 36.07           O  
ATOM    753  H   GLY A 204      42.452  -6.947  28.449  1.00 28.64           H  
ATOM    754  HA2 GLY A 204      41.060  -4.665  29.594  1.00 27.88           H  
ATOM    755  HA3 GLY A 204      41.149  -6.316  30.256  1.00 27.88           H  
ATOM    756  N   ASN A 205      39.320  -6.586  27.783  1.00 28.29           N  
ATOM    757  CA  ASN A 205      37.978  -6.901  27.302  1.00 25.74           C  
ATOM    758  C   ASN A 205      37.864  -8.312  26.737  1.00 26.20           C  
ATOM    759  O   ASN A 205      38.783  -8.805  26.086  1.00 25.83           O  
ATOM    760  CB  ASN A 205      37.540  -5.896  26.236  1.00 23.87           C  
ATOM    761  CG  ASN A 205      37.224  -4.532  26.813  1.00 25.85           C  
ATOM    762  OD1 ASN A 205      36.318  -4.388  27.632  1.00 27.40           O  
ATOM    763  ND2 ASN A 205      37.961  -3.517  26.374  1.00 24.01           N  
ATOM    764  H   ASN A 205      40.119  -6.841  27.219  1.00 28.29           H  
ATOM    765  HA  ASN A 205      37.323  -6.839  28.171  1.00 25.74           H  
ATOM    766  HB2 ASN A 205      36.648  -6.280  25.740  1.00 23.87           H  
ATOM    767  HB3 ASN A 205      38.343  -5.789  25.506  1.00 23.87           H  
ATOM    768 HD21 ASN A 205      37.787  -2.583  26.715  1.00 24.01           H  
ATOM    769 HD22 ASN A 205      38.696  -3.681  25.701  1.00 24.01           H  
ATOM    770  N   PHE A 206      36.731  -8.954  26.995  1.00 24.00           N  
ATOM    771  CA  PHE A 206      36.405 -10.211  26.344  1.00 21.89           C  
ATOM    772  C   PHE A 206      35.539  -9.925  25.110  1.00 25.51           C  
ATOM    773  O   PHE A 206      34.735  -8.986  25.104  1.00 25.72           O  
ATOM    774  CB  PHE A 206      35.677 -11.153  27.301  1.00 23.36           C  
ATOM    775  CG  PHE A 206      36.496 -11.555  28.501  1.00 26.53           C  
ATOM    776  CD1 PHE A 206      37.581 -12.409  28.365  1.00 24.61           C  
ATOM    777  CD2 PHE A 206      36.173 -11.093  29.766  1.00 27.39           C  
ATOM    778  CE1 PHE A 206      38.333 -12.784  29.465  1.00 26.49           C  
ATOM    779  CE2 PHE A 206      36.927 -11.468  30.875  1.00 27.09           C  
ATOM    780  CZ  PHE A 206      38.009 -12.312  30.722  1.00 24.95           C  
ATOM    781  H   PHE A 206      36.081  -8.560  27.660  1.00 24.00           H  
ATOM    782  HA  PHE A 206      37.327 -10.701  26.036  1.00 21.89           H  
ATOM    783  HB2 PHE A 206      35.404 -12.056  26.754  1.00 23.36           H  
ATOM    784  HB3 PHE A 206      34.774 -10.655  27.654  1.00 23.36           H  
ATOM    785  HD1 PHE A 206      37.842 -12.786  27.388  1.00 24.61           H  
ATOM    786  HD2 PHE A 206      35.326 -10.435  29.894  1.00 27.39           H  
ATOM    787  HE1 PHE A 206      39.177 -13.447  29.340  1.00 26.49           H  
ATOM    788  HE2 PHE A 206      36.666 -11.098  31.855  1.00 27.09           H  
ATOM    789  HZ  PHE A 206      38.597 -12.603  31.580  1.00 24.95           H  
ATOM    790  N   TYR A 207      35.726 -10.727  24.066  1.00 24.35           N  
ATOM    791  CA  TYR A 207      34.965 -10.585  22.833  1.00 26.41           C  
ATOM    792  C   TYR A 207      34.389 -11.920  22.410  1.00 27.95           C  
ATOM    793  O   TYR A 207      35.023 -12.962  22.569  1.00 28.20           O  
ATOM    794  CB  TYR A 207      35.854 -10.069  21.709  1.00 25.12           C  
ATOM    795  CG  TYR A 207      36.466  -8.719  21.962  1.00 25.55           C  
ATOM    796  CD1 TYR A 207      35.946  -7.577  21.360  1.00 23.19           C  
ATOM    797  CD2 TYR A 207      37.568  -8.580  22.806  1.00 25.99           C  
ATOM    798  CE1 TYR A 207      36.512  -6.340  21.581  1.00 24.91           C  
ATOM    799  CE2 TYR A 207      38.137  -7.346  23.035  1.00 24.92           C  
ATOM    800  CZ  TYR A 207      37.604  -6.231  22.418  1.00 24.74           C  
ATOM    801  OH  TYR A 207      38.159  -4.997  22.638  1.00 24.82           O  
ATOM    802  H   TYR A 207      36.417 -11.460  24.131  1.00 24.35           H  
ATOM    803  HA  TYR A 207      34.160  -9.874  23.022  1.00 26.41           H  
ATOM    804  HB2 TYR A 207      35.252 -10.004  20.802  1.00 25.12           H  
ATOM    805  HB3 TYR A 207      36.661 -10.785  21.558  1.00 25.12           H  
ATOM    806  HD1 TYR A 207      35.087  -7.663  20.710  1.00 23.19           H  
ATOM    807  HD2 TYR A 207      37.982  -9.454  23.287  1.00 25.99           H  
ATOM    808  HE1 TYR A 207      36.103  -5.463  21.103  1.00 24.91           H  
ATOM    809  HE2 TYR A 207      38.990  -7.252  23.691  1.00 24.92           H  
ATOM    810  HH  TYR A 207      37.733  -4.273  22.174  1.00 24.82           H  
ATOM    811  N   TYR A 208      33.185 -11.885  21.853  1.00 26.95           N  
ATOM    812  CA  TYR A 208      32.580 -13.090  21.326  1.00 26.44           C  
ATOM    813  C   TYR A 208      32.323 -12.950  19.835  1.00 28.10           C  
ATOM    814  O   TYR A 208      31.524 -12.120  19.402  1.00 28.93           O  
ATOM    815  CB  TYR A 208      31.285 -13.421  22.058  1.00 26.84           C  
ATOM    816  CG  TYR A 208      30.680 -14.725  21.599  1.00 28.46           C  
ATOM    817  CD1 TYR A 208      31.290 -15.935  21.901  1.00 24.39           C  
ATOM    818  CD2 TYR A 208      29.502 -14.749  20.858  1.00 29.08           C  
ATOM    819  CE1 TYR A 208      30.745 -17.132  21.480  1.00 27.25           C  
ATOM    820  CE2 TYR A 208      28.949 -15.943  20.433  1.00 26.09           C  
ATOM    821  CZ  TYR A 208      29.575 -17.132  20.747  1.00 28.27           C  
ATOM    822  OH  TYR A 208      29.028 -18.323  20.329  1.00 31.17           O  
ATOM    823  H   TYR A 208      32.685 -11.010  21.797  1.00 26.95           H  
ATOM    824  HA  TYR A 208      33.279 -13.912  21.486  1.00 26.44           H  
ATOM    825  HB2 TYR A 208      30.567 -12.620  21.877  1.00 26.84           H  
ATOM    826  HB3 TYR A 208      31.494 -13.488  23.125  1.00 26.84           H  
ATOM    827  HD1 TYR A 208      32.206 -15.940  22.473  1.00 24.39           H  
ATOM    828  HD2 TYR A 208      29.013 -13.819  20.611  1.00 29.08           H  
ATOM    829  HE1 TYR A 208      31.231 -18.066  21.724  1.00 27.25           H  
ATOM    830  HE2 TYR A 208      28.034 -15.944  19.860  1.00 26.09           H  
ATOM    831  HH  TYR A 208      29.519 -19.106  20.585  1.00 31.17           H  
ATOM    832  N   PHE A 209      33.019 -13.766  19.056  1.00 28.12           N  
ATOM    833  CA  PHE A 209      32.823 -13.818  17.618  1.00 25.36           C  
ATOM    834  C   PHE A 209      31.849 -14.944  17.320  1.00 26.34           C  
ATOM    835  O   PHE A 209      32.186 -16.118  17.451  1.00 30.27           O  
ATOM    836  CB  PHE A 209      34.160 -14.041  16.907  1.00 23.42           C  
ATOM    837  CG  PHE A 209      35.088 -12.859  16.981  1.00 26.58           C  
ATOM    838  CD1 PHE A 209      35.353 -12.094  15.852  1.00 26.53           C  
ATOM    839  CD2 PHE A 209      35.689 -12.505  18.182  1.00 26.87           C  
ATOM    840  CE1 PHE A 209      36.208 -11.002  15.916  1.00 25.33           C  
ATOM    841  CE2 PHE A 209      36.544 -11.414  18.254  1.00 27.60           C  
ATOM    842  CZ  PHE A 209      36.804 -10.662  17.118  1.00 28.34           C  
ATOM    843  H   PHE A 209      33.709 -14.372  19.477  1.00 28.12           H  
ATOM    844  HA  PHE A 209      32.415 -12.876  17.252  1.00 25.36           H  
ATOM    845  HB2 PHE A 209      33.960 -14.257  15.858  1.00 23.42           H  
ATOM    846  HB3 PHE A 209      34.654 -14.896  17.366  1.00 23.42           H  
ATOM    847  HD1 PHE A 209      34.888 -12.352  14.913  1.00 26.53           H  
ATOM    848  HD2 PHE A 209      35.488 -13.085  19.070  1.00 26.87           H  
ATOM    849  HE1 PHE A 209      36.409 -10.419  15.028  1.00 25.33           H  
ATOM    850  HE2 PHE A 209      37.008 -11.152  19.193  1.00 27.60           H  
ATOM    851  HZ  PHE A 209      37.468  -9.813  17.171  1.00 28.34           H  
ATOM    852  N   SER A 210      30.633 -14.578  16.932  1.00 24.73           N  
ATOM    853  CA  SER A 210      29.551 -15.548  16.833  1.00 27.59           C  
ATOM    854  C   SER A 210      29.767 -16.596  15.738  1.00 25.86           C  
ATOM    855  O   SER A 210      30.548 -16.401  14.807  1.00 25.49           O  
ATOM    856  CB  SER A 210      28.209 -14.839  16.629  1.00 25.89           C  
ATOM    857  OG  SER A 210      28.095 -14.384  15.295  1.00 23.62           O  
ATOM    858  H   SER A 210      30.455 -13.611  16.702  1.00 24.73           H  
ATOM    859  HA  SER A 210      29.541 -16.087  17.780  1.00 27.59           H  
ATOM    860  HB2 SER A 210      28.145 -13.988  17.306  1.00 25.89           H  
ATOM    861  HB3 SER A 210      27.398 -15.535  16.842  1.00 25.89           H  
ATOM    862  HG  SER A 210      27.244 -13.946  15.210  1.00 23.62           H  
ATOM    863  N   LEU A 211      29.056 -17.709  15.870  1.00 25.46           N  
ATOM    864  CA  LEU A 211      29.136 -18.818  14.933  1.00 29.19           C  
ATOM    865  C   LEU A 211      27.862 -18.868  14.108  1.00 30.14           C  
ATOM    866  O   LEU A 211      27.786 -19.557  13.095  1.00 30.64           O  
ATOM    867  CB  LEU A 211      29.278 -20.133  15.699  1.00 28.13           C  
ATOM    868  CG  LEU A 211      30.474 -20.214  16.646  1.00 28.79           C  
ATOM    869  CD1 LEU A 211      30.309 -21.375  17.617  1.00 33.40           C  
ATOM    870  CD2 LEU A 211      31.774 -20.331  15.855  1.00 23.96           C  
ATOM    871  H   LEU A 211      28.429 -17.789  16.659  1.00 25.46           H  
ATOM    872  HA  LEU A 211      30.000 -18.679  14.283  1.00 29.19           H  
ATOM    873  HB2 LEU A 211      29.370 -20.938  14.970  1.00 28.13           H  
ATOM    874  HB3 LEU A 211      28.372 -20.277  16.288  1.00 28.13           H  
ATOM    875  HG  LEU A 211      30.521 -19.296  17.230  1.00 28.79           H  
ATOM    876 HD11 LEU A 211      29.390 -21.243  18.188  1.00 33.40           H  
ATOM    877 HD12 LEU A 211      30.260 -22.311  17.061  1.00 33.40           H  
ATOM    878 HD13 LEU A 211      31.159 -21.403  18.299  1.00 33.40           H  
ATOM    879 HD21 LEU A 211      31.757 -21.244  15.259  1.00 23.96           H  
ATOM    880 HD22 LEU A 211      31.878 -19.469  15.196  1.00 23.96           H  
ATOM    881 HD23 LEU A 211      32.618 -20.364  16.545  1.00 23.96           H  
ATOM    882  N   ILE A 212      26.860 -18.131  14.564  1.00 26.58           N  
ATOM    883  CA  ILE A 212      25.553 -18.128  13.933  1.00 31.42           C  
ATOM    884  C   ILE A 212      25.208 -16.693  13.528  1.00 31.47           C  
ATOM    885  O   ILE A 212      25.503 -15.749  14.261  1.00 30.68           O  
ATOM    886  CB  ILE A 212      24.508 -18.709  14.900  1.00 37.53           C  
ATOM    887  CG1 ILE A 212      23.137 -18.814  14.237  1.00 43.11           C  
ATOM    888  CG2 ILE A 212      24.441 -17.883  16.183  1.00 39.11           C  
ATOM    889  CD1 ILE A 212      22.065 -19.318  15.180  1.00 46.29           C  
ATOM    890  H   ILE A 212      27.011 -17.552  15.378  1.00 26.58           H  
ATOM    891  HA  ILE A 212      25.561 -18.752  13.040  1.00 31.42           H  
ATOM    892  HB  ILE A 212      24.820 -19.720  15.164  1.00 37.53           H  
ATOM    893 HG12 ILE A 212      23.211 -19.502  13.394  1.00 43.11           H  
ATOM    894 HG13 ILE A 212      22.849 -17.827  13.877  1.00 43.11           H  
ATOM    895 HG21 ILE A 212      25.423 -17.861  16.654  1.00 39.11           H  
ATOM    896 HG22 ILE A 212      24.130 -16.866  15.945  1.00 39.11           H  
ATOM    897 HG23 ILE A 212      23.721 -18.331  16.867  1.00 39.11           H  
ATOM    898 HD11 ILE A 212      22.340 -20.305  15.550  1.00 46.29           H  
ATOM    899 HD12 ILE A 212      21.967 -18.630  16.021  1.00 46.29           H  
ATOM    900 HD13 ILE A 212      21.114 -19.380  14.650  1.00 46.29           H  
ATOM    901  N   PRO A 213      24.618 -16.517  12.337  1.00 32.30           N  
ATOM    902  CA  PRO A 213      24.308 -15.168  11.850  1.00 29.23           C  
ATOM    903  C   PRO A 213      23.004 -14.659  12.445  1.00 29.77           C  
ATOM    904  O   PRO A 213      22.111 -15.462  12.709  1.00 30.66           O  
ATOM    905  CB  PRO A 213      24.137 -15.366  10.341  1.00 30.20           C  
ATOM    906  CG  PRO A 213      24.511 -16.794  10.058  1.00 35.53           C  
ATOM    907  CD  PRO A 213      24.310 -17.540  11.329  1.00 35.75           C  
ATOM    908  HA  PRO A 213      25.078 -14.443  12.117  1.00 29.23           H  
ATOM    909  HB2 PRO A 213      24.793 -14.689   9.795  1.00 30.20           H  
ATOM    910  HB3 PRO A 213      23.102 -15.182  10.052  1.00 30.20           H  
ATOM    911  HG2 PRO A 213      25.553 -16.855   9.744  1.00 35.53           H  
ATOM    912  HG3 PRO A 213      23.871 -17.203   9.276  1.00 35.53           H  
ATOM    913  HD2 PRO A 213      23.283 -17.893  11.423  1.00 35.75           H  
ATOM    914  HD3 PRO A 213      24.993 -18.386  11.403  1.00 35.75           H  
ATOM    915  N   LYS A 214      22.896 -13.351  12.655  1.00 24.56           N  
ATOM    916  CA  LYS A 214      21.651 -12.759  13.129  1.00 25.25           C  
ATOM    917  C   LYS A 214      21.442 -11.365  12.552  1.00 24.83           C  
ATOM    918  O   LYS A 214      22.379 -10.761  12.028  1.00 20.29           O  
ATOM    919  CB  LYS A 214      21.621 -12.702  14.658  1.00 26.52           C  
ATOM    920  CG  LYS A 214      21.529 -14.066  15.319  1.00 30.26           C  
ATOM    921  CD  LYS A 214      21.041 -13.966  16.751  1.00 36.70           C  
ATOM    922  CE  LYS A 214      20.753 -15.346  17.310  1.00 42.57           C  
ATOM    923  NZ  LYS A 214      19.921 -16.146  16.362  1.00 46.89           N1+
ATOM    924  H   LYS A 214      23.694 -12.756  12.484  1.00 24.56           H  
ATOM    925  HA  LYS A 214      20.836 -13.397  12.784  1.00 25.25           H  
ATOM    926  HB2 LYS A 214      20.756 -12.114  14.964  1.00 26.52           H  
ATOM    927  HB3 LYS A 214      22.533 -12.215  15.002  1.00 26.52           H  
ATOM    928  HG2 LYS A 214      22.517 -14.528  15.314  1.00 30.26           H  
ATOM    929  HG3 LYS A 214      20.836 -14.687  14.752  1.00 30.26           H  
ATOM    930  HD2 LYS A 214      20.129 -13.370  16.778  1.00 36.70           H  
ATOM    931  HD3 LYS A 214      21.808 -13.485  17.359  1.00 36.70           H  
ATOM    932  HE2 LYS A 214      20.217 -15.244  18.254  1.00 42.57           H  
ATOM    933  HE3 LYS A 214      21.696 -15.866  17.482  1.00 42.57           H  
ATOM    934  HZ1 LYS A 214      19.044 -15.669  16.199  1.00 46.89           H  
ATOM    935  HZ2 LYS A 214      20.414 -16.251  15.487  1.00 46.89           H  
ATOM    936  HZ3 LYS A 214      19.739 -17.057  16.759  1.00 46.89           H  
ATOM    937  N   THR A 215      20.214 -10.858  12.645  1.00 26.16           N  
ATOM    938  CA  THR A 215      19.959  -9.460  12.321  1.00 24.36           C  
ATOM    939  C   THR A 215      20.673  -8.638  13.372  1.00 24.93           C  
ATOM    940  O   THR A 215      21.093  -9.170  14.400  1.00 27.36           O  
ATOM    941  CB  THR A 215      18.452  -9.095  12.340  1.00 39.11           C  
ATOM    942  OG1 THR A 215      17.916  -9.316  13.650  1.00 40.88           O  
ATOM    943  CG2 THR A 215      17.663  -9.917  11.309  1.00 33.70           C  
ATOM    944  H   THR A 215      19.450 -11.449  12.943  1.00 26.16           H  
ATOM    945  HA  THR A 215      20.313  -9.264  11.309  1.00 24.36           H  
ATOM    946  HB  THR A 215      18.356  -8.042  12.075  1.00 39.11           H  
ATOM    947 HG21 THR A 215      18.071  -9.740  10.314  1.00 33.70           H  
ATOM    948 HG22 THR A 215      17.742 -10.977  11.551  1.00 33.70           H  
ATOM    949 HG23 THR A 215      16.615  -9.616  11.331  1.00 33.70           H  
ATOM    950  HG1 THR A 215      16.991  -9.059  13.631  1.00 40.88           H  
ATOM    951  N   TRP A 216      20.817  -7.346  13.121  1.00 27.13           N  
ATOM    952  CA  TRP A 216      21.486  -6.467  14.070  1.00 30.45           C  
ATOM    953  C   TRP A 216      20.794  -6.464  15.431  1.00 33.99           C  
ATOM    954  O   TRP A 216      21.438  -6.656  16.467  1.00 35.35           O  
ATOM    955  CB  TRP A 216      21.569  -5.041  13.524  1.00 31.86           C  
ATOM    956  CG  TRP A 216      22.492  -4.166  14.314  1.00 30.84           C  
ATOM    957  CD1 TRP A 216      23.810  -3.921  14.057  1.00 28.45           C  
ATOM    958  CD2 TRP A 216      22.169  -3.426  15.495  1.00 28.33           C  
ATOM    959  NE1 TRP A 216      24.326  -3.070  15.003  1.00 26.27           N  
ATOM    960  CE2 TRP A 216      23.340  -2.752  15.900  1.00 30.94           C  
ATOM    961  CE3 TRP A 216      21.003  -3.267  16.251  1.00 29.62           C  
ATOM    962  CZ2 TRP A 216      23.377  -1.924  17.028  1.00 29.91           C  
ATOM    963  CZ3 TRP A 216      21.043  -2.445  17.372  1.00 29.30           C  
ATOM    964  CH2 TRP A 216      22.222  -1.787  17.748  1.00 27.67           C  
ATOM    965  H   TRP A 216      20.458  -6.964  12.258  1.00 27.13           H  
ATOM    966  HA  TRP A 216      22.494  -6.857  14.208  1.00 30.45           H  
ATOM    967  HB2 TRP A 216      20.572  -4.601  13.545  1.00 31.86           H  
ATOM    968  HB3 TRP A 216      21.926  -5.082  12.495  1.00 31.86           H  
ATOM    969  HD1 TRP A 216      24.366  -4.336  13.229  1.00 28.45           H  
ATOM    970  HE1 TRP A 216      25.278  -2.733  15.034  1.00 26.27           H  
ATOM    971  HE3 TRP A 216      20.090  -3.771  15.969  1.00 29.62           H  
ATOM    972  HZ2 TRP A 216      24.283  -1.413  17.319  1.00 29.91           H  
ATOM    973  HZ3 TRP A 216      20.150  -2.312  17.964  1.00 29.30           H  
ATOM    974  HH2 TRP A 216      22.218  -1.158  18.625  1.00 27.67           H  
ATOM    975  N   TYR A 217      19.485  -6.248  15.438  1.00 33.70           N  
ATOM    976  CA ATYR A 217      18.754  -6.166  16.695  0.50 34.92           C  
ATOM    977  C   TYR A 217      18.806  -7.486  17.461  1.00 34.16           C  
ATOM    978  O   TYR A 217      18.903  -7.497  18.687  1.00 38.09           O  
ATOM    979  CB ATYR A 217      17.310  -5.722  16.448  0.50 36.25           C  
ATOM    980  CG ATYR A 217      17.209  -4.305  15.922  0.50 36.89           C  
ATOM    981  CD1ATYR A 217      17.246  -3.219  16.789  0.50 40.26           C  
ATOM    982  CD2ATYR A 217      17.094  -4.052  14.564  0.50 33.83           C  
ATOM    983  CE1ATYR A 217      17.167  -1.922  16.318  0.50 40.53           C  
ATOM    984  CE2ATYR A 217      17.013  -2.760  14.082  0.50 35.22           C  
ATOM    985  CZ ATYR A 217      17.051  -1.699  14.962  0.50 39.73           C  
ATOM    986  OH ATYR A 217      16.969  -0.408  14.489  0.50 42.25           O  
ATOM    987  H   TYR A 217      18.991  -6.139  14.564  1.00 33.70           H  
ATOM    988  HA  TYR A 217      19.239  -5.416  17.319  1.00 34.92           H  
ATOM    989  HB2 TYR A 217      16.761  -5.784  17.388  1.00 36.25           H  
ATOM    990  HB3 TYR A 217      16.859  -6.396  15.719  1.00 36.25           H  
ATOM    991  HD1 TYR A 217      17.337  -3.392  17.852  1.00 40.26           H  
ATOM    992  HD2 TYR A 217      17.066  -4.879  13.871  1.00 33.83           H  
ATOM    993  HE1 TYR A 217      17.195  -1.089  17.007  1.00 40.53           H  
ATOM    994  HE2 TYR A 217      16.921  -2.582  13.020  1.00 35.22           H  
ATOM    995  HH  TYR A 217      16.887  -0.330  13.536  1.00 42.25           H  
ATOM    996  N   SER A 218      18.746  -8.590  16.732  1.00 32.50           N  
ATOM    997  CA  SER A 218      18.739  -9.899  17.361  1.00 32.62           C  
ATOM    998  C   SER A 218      20.140 -10.260  17.829  1.00 32.99           C  
ATOM    999  O   SER A 218      20.316 -10.999  18.801  1.00 34.41           O  
ATOM   1000  CB  SER A 218      18.207 -10.945  16.391  1.00 36.98           C  
ATOM   1001  OG  SER A 218      18.025 -12.190  17.036  1.00 42.88           O  
ATOM   1002  H   SER A 218      18.703  -8.520  15.726  1.00 32.50           H  
ATOM   1003  HA  SER A 218      18.081  -9.872  18.230  1.00 32.62           H  
ATOM   1004  HB2 SER A 218      18.920 -11.068  15.575  1.00 36.98           H  
ATOM   1005  HB3 SER A 218      17.251 -10.607  15.991  1.00 36.98           H  
ATOM   1006  HG  SER A 218      17.694 -12.810  16.383  1.00 42.88           H  
ATOM   1007  N   ALA A 219      21.139  -9.727  17.137  1.00 29.13           N  
ATOM   1008  CA  ALA A 219      22.516  -9.934  17.540  1.00 29.59           C  
ATOM   1009  C   ALA A 219      22.751  -9.252  18.879  1.00 31.71           C  
ATOM   1010  O   ALA A 219      23.262  -9.868  19.816  1.00 31.03           O  
ATOM   1011  CB  ALA A 219      23.469  -9.403  16.485  1.00 27.01           C  
ATOM   1012  H   ALA A 219      20.937  -9.169  16.319  1.00 29.13           H  
ATOM   1013  HA  ALA A 219      22.708 -11.002  17.645  1.00 29.59           H  
ATOM   1014  HB1 ALA A 219      23.288  -9.917  15.541  1.00 27.01           H  
ATOM   1015  HB2 ALA A 219      23.305  -8.333  16.353  1.00 27.01           H  
ATOM   1016  HB3 ALA A 219      24.497  -9.577  16.803  1.00 27.01           H  
ATOM   1017  N   GLU A 220      22.364  -7.982  18.970  1.00 31.86           N  
ATOM   1018  CA  GLU A 220      22.490  -7.236  20.221  1.00 31.63           C  
ATOM   1019  C   GLU A 220      21.779  -7.972  21.351  1.00 35.01           C  
ATOM   1020  O   GLU A 220      22.299  -8.063  22.464  1.00 37.52           O  
ATOM   1021  CB  GLU A 220      21.936  -5.814  20.073  1.00 30.98           C  
ATOM   1022  CG  GLU A 220      21.688  -5.085  21.386  1.00 31.85           C  
ATOM   1023  CD  GLU A 220      22.970  -4.756  22.154  1.00 35.04           C  
ATOM   1024  OE1 GLU A 220      24.073  -4.974  21.614  1.00 34.78           O  
ATOM   1025  OE2 GLU A 220      22.871  -4.275  23.305  1.00 34.85           O1-
ATOM   1026  H   GLU A 220      21.976  -7.524  18.158  1.00 31.86           H  
ATOM   1027  HA  GLU A 220      23.548  -7.160  20.466  1.00 31.63           H  
ATOM   1028  HB2 GLU A 220      20.992  -5.872  19.533  1.00 30.98           H  
ATOM   1029  HB3 GLU A 220      22.652  -5.232  19.491  1.00 30.98           H  
ATOM   1030  HG2 GLU A 220      21.060  -5.714  22.016  1.00 31.85           H  
ATOM   1031  HG3 GLU A 220      21.167  -4.152  21.169  1.00 31.85           H  
ATOM   1032  N   GLN A 221      20.597  -8.505  21.059  1.00 33.14           N  
ATOM   1033  CA  GLN A 221      19.816  -9.233  22.054  1.00 35.71           C  
ATOM   1034  C   GLN A 221      20.587 -10.415  22.612  1.00 34.63           C  
ATOM   1035  O   GLN A 221      20.597 -10.650  23.818  1.00 31.97           O  
ATOM   1036  CB  GLN A 221      18.498  -9.720  21.456  1.00 42.68           C  
ATOM   1037  CG  GLN A 221      17.382  -8.698  21.494  1.00 51.85           C  
ATOM   1038  CD  GLN A 221      16.109  -9.213  20.850  1.00 61.08           C  
ATOM   1039  OE1 GLN A 221      16.148  -9.842  19.791  1.00 64.16           O  
ATOM   1040  NE2 GLN A 221      14.971  -8.941  21.480  1.00 64.81           N  
ATOM   1041  H   GLN A 221      20.229  -8.403  20.124  1.00 33.14           H  
ATOM   1042  HA  GLN A 221      19.608  -8.539  22.869  1.00 35.71           H  
ATOM   1043  HB2 GLN A 221      18.175 -10.600  22.013  1.00 42.68           H  
ATOM   1044  HB3 GLN A 221      18.675  -9.994  20.416  1.00 42.68           H  
ATOM   1045  HG2 GLN A 221      17.707  -7.804  20.962  1.00 51.85           H  
ATOM   1046  HG3 GLN A 221      17.172  -8.446  22.533  1.00 51.85           H  
ATOM   1047 HE21 GLN A 221      14.092  -9.253  21.093  1.00 64.81           H  
ATOM   1048 HE22 GLN A 221      14.986  -8.422  22.347  1.00 64.81           H  
ATOM   1049  N   PHE A 222      21.223 -11.166  21.725  1.00 37.95           N  
ATOM   1050  CA  PHE A 222      22.023 -12.304  22.135  1.00 39.78           C  
ATOM   1051  C   PHE A 222      23.141 -11.861  23.068  1.00 38.27           C  
ATOM   1052  O   PHE A 222      23.367 -12.464  24.118  1.00 40.66           O  
ATOM   1053  CB  PHE A 222      22.607 -13.008  20.914  1.00 40.93           C  
ATOM   1054  CG  PHE A 222      23.587 -14.085  21.256  1.00 43.26           C  
ATOM   1055  CD1 PHE A 222      23.157 -15.372  21.521  1.00 48.12           C  
ATOM   1056  CD2 PHE A 222      24.941 -13.808  21.319  1.00 44.25           C  
ATOM   1057  CE1 PHE A 222      24.060 -16.368  21.838  1.00 52.02           C  
ATOM   1058  CE2 PHE A 222      25.852 -14.798  21.637  1.00 46.50           C  
ATOM   1059  CZ  PHE A 222      25.412 -16.079  21.897  1.00 50.26           C  
ATOM   1060  H   PHE A 222      21.150 -10.942  20.743  1.00 37.95           H  
ATOM   1061  HA  PHE A 222      21.380 -13.004  22.669  1.00 39.78           H  
ATOM   1062  HB2 PHE A 222      23.114 -12.265  20.297  1.00 40.93           H  
ATOM   1063  HB3 PHE A 222      21.789 -13.454  20.349  1.00 40.93           H  
ATOM   1064  HD1 PHE A 222      22.102 -15.601  21.479  1.00 48.12           H  
ATOM   1065  HD2 PHE A 222      25.291 -12.807  21.119  1.00 44.25           H  
ATOM   1066  HE1 PHE A 222      23.713 -17.370  22.040  1.00 52.02           H  
ATOM   1067  HE2 PHE A 222      26.906 -14.569  21.681  1.00 46.50           H  
ATOM   1068  HZ  PHE A 222      26.120 -16.854  22.147  1.00 50.26           H  
ATOM   1069  N   CYS A 223      23.841 -10.802  22.676  1.00 35.71           N  
ATOM   1070  CA  CYS A 223      24.930 -10.258  23.479  1.00 31.64           C  
ATOM   1071  C   CYS A 223      24.448  -9.954  24.890  1.00 31.07           C  
ATOM   1072  O   CYS A 223      25.038 -10.407  25.872  1.00 29.94           O  
ATOM   1073  CB  CYS A 223      25.503  -8.996  22.831  1.00 29.26           C  
ATOM   1074  SG  CYS A 223      26.448  -9.294  21.319  1.00 31.77           S  
ATOM   1075  H   CYS A 223      23.612 -10.361  21.796  1.00 35.71           H  
ATOM   1076  HA  CYS A 223      25.720 -11.007  23.534  1.00 31.64           H  
ATOM   1077  HB2 CYS A 223      26.159  -8.510  23.553  1.00 29.26           H  
ATOM   1078  HB3 CYS A 223      24.673  -8.332  22.588  1.00 29.26           H  
ATOM   1079  N   VAL A 224      23.365  -9.193  24.984  1.00 32.21           N  
ATOM   1080  CA  VAL A 224      22.793  -8.853  26.277  1.00 32.65           C  
ATOM   1081  C   VAL A 224      22.575 -10.104  27.125  1.00 37.94           C  
ATOM   1082  O   VAL A 224      22.822 -10.091  28.332  1.00 38.86           O  
ATOM   1083  CB  VAL A 224      21.487  -8.065  26.121  1.00 29.58           C  
ATOM   1084  CG1 VAL A 224      20.794  -7.921  27.463  1.00 27.07           C  
ATOM   1085  CG2 VAL A 224      21.780  -6.699  25.513  1.00 29.10           C  
ATOM   1086  H   VAL A 224      22.929  -8.845  24.142  1.00 32.21           H  
ATOM   1087  HA  VAL A 224      23.508  -8.211  26.793  1.00 32.65           H  
ATOM   1088  HB  VAL A 224      20.818  -8.609  25.453  1.00 29.58           H  
ATOM   1089 HG11 VAL A 224      20.578  -8.910  27.868  1.00 27.07           H  
ATOM   1090 HG12 VAL A 224      21.443  -7.379  28.150  1.00 27.07           H  
ATOM   1091 HG13 VAL A 224      19.862  -7.370  27.333  1.00 27.07           H  
ATOM   1092 HG21 VAL A 224      22.449  -6.144  26.172  1.00 29.10           H  
ATOM   1093 HG22 VAL A 224      22.254  -6.828  24.540  1.00 29.10           H  
ATOM   1094 HG23 VAL A 224      20.848  -6.148  25.393  1.00 29.10           H  
ATOM   1095  N   SER A 225      22.144 -11.189  26.489  1.00 38.35           N  
ATOM   1096  CA  SER A 225      21.916 -12.445  27.195  1.00 38.56           C  
ATOM   1097  C   SER A 225      23.225 -13.033  27.724  1.00 36.23           C  
ATOM   1098  O   SER A 225      23.226 -13.816  28.670  1.00 40.75           O  
ATOM   1099  CB  SER A 225      21.231 -13.462  26.281  1.00 37.17           C  
ATOM   1100  OG  SER A 225      22.181 -14.183  25.518  1.00 35.07           O  
ATOM   1101  H   SER A 225      21.969 -11.141  25.496  1.00 38.35           H  
ATOM   1102  HA  SER A 225      21.266 -12.229  28.043  1.00 38.56           H  
ATOM   1103  HB2 SER A 225      20.557 -12.935  25.604  1.00 37.17           H  
ATOM   1104  HB3 SER A 225      20.659 -14.162  26.890  1.00 37.17           H  
ATOM   1105  HG  SER A 225      22.672 -13.548  24.990  1.00 35.07           H  
ATOM   1106  N   ARG A 226      24.337 -12.662  27.101  1.00 27.15           N  
ATOM   1107  CA  ARG A 226      25.645 -13.103  27.554  1.00 29.73           C  
ATOM   1108  C   ARG A 226      26.340 -11.952  28.283  1.00 31.93           C  
ATOM   1109  O   ARG A 226      27.566 -11.828  28.263  1.00 31.00           O  
ATOM   1110  CB  ARG A 226      26.482 -13.595  26.373  1.00 32.26           C  
ATOM   1111  CG  ARG A 226      25.768 -14.611  25.474  1.00 36.97           C  
ATOM   1112  CD  ARG A 226      25.616 -15.973  26.143  1.00 42.73           C  
ATOM   1113  NE  ARG A 226      26.021 -17.057  25.248  1.00 47.37           N  
ATOM   1114  CZ  ARG A 226      25.175 -17.851  24.601  1.00 50.91           C  
ATOM   1115  NH1 ARG A 226      23.866 -17.700  24.755  1.00 57.36           N  
ATOM   1116  NH2 ARG A 226      25.638 -18.802  23.803  1.00 47.73           N1+
ATOM   1117  H   ARG A 226      24.272 -12.058  26.294  1.00 27.15           H  
ATOM   1118  HA  ARG A 226      25.529 -13.939  28.245  1.00 29.73           H  
ATOM   1119  HB2 ARG A 226      27.386 -14.061  26.765  1.00 32.26           H  
ATOM   1120  HB3 ARG A 226      26.753 -12.732  25.764  1.00 32.26           H  
ATOM   1121  HG2 ARG A 226      26.344 -14.733  24.557  1.00 36.97           H  
ATOM   1122  HG3 ARG A 226      24.776 -14.228  25.232  1.00 36.97           H  
ATOM   1123  HD2 ARG A 226      24.573 -16.116  26.425  1.00 42.73           H  
ATOM   1124  HD3 ARG A 226      26.241 -15.999  27.036  1.00 42.73           H  
ATOM   1125  HE  ARG A 226      27.010 -17.212  25.112  1.00 47.37           H  
ATOM   1126 HH11 ARG A 226      23.226 -18.308  24.264  1.00 57.36           H  
ATOM   1127 HH12 ARG A 226      23.510 -16.976  25.362  1.00 57.36           H  
ATOM   1128 HH21 ARG A 226      26.633 -18.919  23.684  1.00 47.73           H  
ATOM   1129 HH22 ARG A 226      24.995 -19.408  23.314  1.00 47.73           H  
ATOM   1130  N   ASN A 227      25.530 -11.106  28.910  1.00 30.72           N  
ATOM   1131  CA  ASN A 227      26.017  -9.979  29.701  1.00 30.61           C  
ATOM   1132  C   ASN A 227      27.003  -9.067  28.967  1.00 28.33           C  
ATOM   1133  O   ASN A 227      27.994  -8.630  29.543  1.00 33.07           O  
ATOM   1134  CB  ASN A 227      26.621 -10.479  31.018  1.00 37.33           C  
ATOM   1135  CG  ASN A 227      26.970  -9.348  31.970  1.00 41.80           C  
ATOM   1136  OD1 ASN A 227      26.230  -8.366  32.094  1.00 42.19           O  
ATOM   1137  ND2 ASN A 227      28.107  -9.481  32.652  1.00 41.00           N  
ATOM   1138  H   ASN A 227      24.533 -11.249  28.838  1.00 30.72           H  
ATOM   1139  HA  ASN A 227      25.143  -9.358  29.902  1.00 30.61           H  
ATOM   1140  HB2 ASN A 227      27.530 -11.039  30.795  1.00 37.33           H  
ATOM   1141  HB3 ASN A 227      25.901 -11.135  31.507  1.00 37.33           H  
ATOM   1142 HD21 ASN A 227      28.681 -10.301  32.519  1.00 41.00           H  
ATOM   1143 HD22 ASN A 227      28.393  -8.763  33.301  1.00 41.00           H  
ATOM   1144  N   SER A 228      26.730  -8.776  27.699  1.00 21.55           N  
ATOM   1145  CA  SER A 228      27.579  -7.861  26.942  1.00 20.78           C  
ATOM   1146  C   SER A 228      26.770  -7.045  25.927  1.00 25.25           C  
ATOM   1147  O   SER A 228      25.551  -6.957  26.027  1.00 25.77           O  
ATOM   1148  CB  SER A 228      28.719  -8.622  26.254  1.00 27.59           C  
ATOM   1149  OG  SER A 228      28.305  -9.916  25.856  1.00 29.45           O  
ATOM   1150  H   SER A 228      25.925  -9.194  27.255  1.00 21.55           H  
ATOM   1151  HA  SER A 228      28.016  -7.156  27.648  1.00 20.78           H  
ATOM   1152  HB2 SER A 228      29.554  -8.713  26.948  1.00 27.59           H  
ATOM   1153  HB3 SER A 228      29.038  -8.064  25.373  1.00 27.59           H  
ATOM   1154  HG  SER A 228      28.030 -10.389  26.646  1.00 29.45           H  
ATOM   1155  N   HIS A 229      27.464  -6.434  24.970  1.00 25.76           N  
ATOM   1156  CA  HIS A 229      26.829  -5.656  23.910  1.00 27.68           C  
ATOM   1157  C   HIS A 229      27.588  -5.886  22.617  1.00 27.64           C  
ATOM   1158  O   HIS A 229      28.744  -6.319  22.636  1.00 31.89           O  
ATOM   1159  CB  HIS A 229      26.887  -4.158  24.222  1.00 29.89           C  
ATOM   1160  CG  HIS A 229      26.086  -3.750  25.418  1.00 32.80           C  
ATOM   1161  ND1 HIS A 229      24.721  -3.566  25.369  1.00 30.39           N1+
ATOM   1162  CD2 HIS A 229      26.460  -3.470  26.688  1.00 33.71           C  
ATOM   1163  CE1 HIS A 229      24.288  -3.203  26.563  1.00 35.17           C  
ATOM   1164  NE2 HIS A 229      25.324  -3.134  27.380  1.00 34.58           N  
ATOM   1165  H   HIS A 229      28.470  -6.513  24.976  1.00 25.76           H  
ATOM   1166  HA  HIS A 229      25.789  -5.970  23.829  1.00 27.68           H  
ATOM   1167  HB2 HIS A 229      26.510  -3.615  23.356  1.00 29.89           H  
ATOM   1168  HB3 HIS A 229      27.927  -3.886  24.398  1.00 29.89           H  
ATOM   1169  HD1 HIS A 229      24.104  -3.699  24.494  1.00 30.39           H  
ATOM   1170  HD2 HIS A 229      27.465  -3.504  27.082  1.00 33.71           H  
ATOM   1171  HE2 HIS A 229      25.286  -2.876  28.356  1.00 34.58           H  
ATOM   1172  HE1 HIS A 229      23.261  -2.998  26.827  1.00 35.17           H  
ATOM   1173  N   LEU A 230      26.954  -5.586  21.491  1.00 25.93           N  
ATOM   1174  CA  LEU A 230      27.693  -5.496  20.245  1.00 25.03           C  
ATOM   1175  C   LEU A 230      28.881  -4.577  20.504  1.00 28.25           C  
ATOM   1176  O   LEU A 230      28.738  -3.524  21.141  1.00 28.05           O  
ATOM   1177  CB  LEU A 230      26.814  -4.954  19.126  1.00 23.88           C  
ATOM   1178  CG  LEU A 230      25.861  -5.983  18.513  1.00 25.45           C  
ATOM   1179  CD1 LEU A 230      24.912  -5.327  17.505  1.00 23.74           C  
ATOM   1180  CD2 LEU A 230      26.644  -7.125  17.875  1.00 22.80           C  
ATOM   1181  H   LEU A 230      25.957  -5.420  21.501  1.00 25.93           H  
ATOM   1182  HA  LEU A 230      28.032  -6.481  19.922  1.00 25.03           H  
ATOM   1183  HB2 LEU A 230      27.462  -4.577  18.335  1.00 23.88           H  
ATOM   1184  HB3 LEU A 230      26.217  -4.135  19.529  1.00 23.88           H  
ATOM   1185  HG  LEU A 230      25.249  -6.400  19.312  1.00 25.45           H  
ATOM   1186 HD11 LEU A 230      24.344  -4.539  18.000  1.00 23.74           H  
ATOM   1187 HD12 LEU A 230      25.491  -4.899  16.686  1.00 23.74           H  
ATOM   1188 HD13 LEU A 230      24.226  -6.076  17.110  1.00 23.74           H  
ATOM   1189 HD21 LEU A 230      27.266  -6.735  17.069  1.00 22.80           H  
ATOM   1190 HD22 LEU A 230      27.278  -7.597  18.627  1.00 22.80           H  
ATOM   1191 HD23 LEU A 230      25.949  -7.863  17.473  1.00 22.80           H  
ATOM   1192  N   THR A 231      30.055  -4.984  20.034  1.00 24.70           N  
ATOM   1193  CA  THR A 231      31.284  -4.289  20.388  1.00 20.01           C  
ATOM   1194  C   THR A 231      31.355  -2.861  19.856  1.00 20.26           C  
ATOM   1195  O   THR A 231      30.892  -2.557  18.754  1.00 23.59           O  
ATOM   1196  CB  THR A 231      32.544  -5.053  19.925  1.00 20.68           C  
ATOM   1197  OG1 THR A 231      33.699  -4.467  20.534  1.00 26.31           O  
ATOM   1198  CG2 THR A 231      32.692  -4.975  18.432  1.00 20.07           C  
ATOM   1199  H   THR A 231      30.096  -5.788  19.425  1.00 24.70           H  
ATOM   1200  HA  THR A 231      31.262  -4.243  21.477  1.00 20.01           H  
ATOM   1201  HB  THR A 231      32.445  -6.098  20.220  1.00 20.68           H  
ATOM   1202 HG21 THR A 231      31.811  -5.409  17.957  1.00 20.07           H  
ATOM   1203 HG22 THR A 231      32.791  -3.933  18.130  1.00 20.07           H  
ATOM   1204 HG23 THR A 231      33.580  -5.528  18.126  1.00 20.07           H  
ATOM   1205  HG1 THR A 231      33.746  -3.552  20.247  1.00 26.31           H  
ATOM   1206  N   SER A 232      31.949  -1.991  20.660  1.00 20.89           N  
ATOM   1207  CA  SER A 232      32.286  -0.647  20.231  1.00 23.19           C  
ATOM   1208  C   SER A 232      33.745  -0.656  19.800  1.00 24.00           C  
ATOM   1209  O   SER A 232      34.468  -1.611  20.078  1.00 20.72           O  
ATOM   1210  CB  SER A 232      32.091   0.324  21.394  1.00 24.37           C  
ATOM   1211  OG  SER A 232      32.797  -0.134  22.540  1.00 25.04           O  
ATOM   1212  H   SER A 232      32.174  -2.274  21.603  1.00 20.89           H  
ATOM   1213  HA  SER A 232      31.647  -0.330  19.407  1.00 23.19           H  
ATOM   1214  HB2 SER A 232      31.029   0.394  21.630  1.00 24.37           H  
ATOM   1215  HB3 SER A 232      32.465   1.307  21.108  1.00 24.37           H  
ATOM   1216  HG  SER A 232      32.156  -0.270  23.240  1.00 25.04           H  
ATOM   1217  N   VAL A 233      34.177   0.399  19.116  1.00 25.02           N  
ATOM   1218  CA  VAL A 233      35.585   0.550  18.773  1.00 24.66           C  
ATOM   1219  C   VAL A 233      36.134   1.839  19.380  1.00 25.70           C  
ATOM   1220  O   VAL A 233      35.736   2.936  18.987  1.00 31.64           O  
ATOM   1221  CB  VAL A 233      35.793   0.561  17.256  1.00 25.87           C  
ATOM   1222  CG1 VAL A 233      37.277   0.572  16.927  1.00 26.62           C  
ATOM   1223  CG2 VAL A 233      35.119  -0.646  16.640  1.00 24.82           C  
ATOM   1224  H   VAL A 233      33.517   1.108  18.828  1.00 25.02           H  
ATOM   1225  HA  VAL A 233      36.125  -0.304  19.183  1.00 24.66           H  
ATOM   1226  HB  VAL A 233      35.344   1.463  16.840  1.00 25.87           H  
ATOM   1227 HG11 VAL A 233      37.740   1.457  17.366  1.00 26.62           H  
ATOM   1228 HG12 VAL A 233      37.746  -0.324  17.334  1.00 26.62           H  
ATOM   1229 HG13 VAL A 233      37.410   0.592  15.845  1.00 26.62           H  
ATOM   1230 HG21 VAL A 233      35.560  -1.556  17.048  1.00 24.82           H  
ATOM   1231 HG22 VAL A 233      34.054  -0.624  16.868  1.00 24.82           H  
ATOM   1232 HG23 VAL A 233      35.260  -0.629  15.558  1.00 24.82           H  
ATOM   1233  N   THR A 234      37.045   1.704  20.339  1.00 25.72           N  
ATOM   1234  CA  THR A 234      37.501   2.852  21.122  1.00 31.52           C  
ATOM   1235  C   THR A 234      38.906   3.320  20.766  1.00 33.96           C  
ATOM   1236  O   THR A 234      39.333   4.392  21.190  1.00 35.59           O  
ATOM   1237  CB  THR A 234      37.422   2.572  22.640  1.00 35.03           C  
ATOM   1238  OG1 THR A 234      38.259   1.457  22.979  1.00 38.70           O  
ATOM   1239  CG2 THR A 234      35.988   2.265  23.045  1.00 34.26           C  
ATOM   1240  H   THR A 234      37.430   0.790  20.530  1.00 25.72           H  
ATOM   1241  HA  THR A 234      36.815   3.659  20.860  1.00 31.52           H  
ATOM   1242  HB  THR A 234      37.764   3.460  23.173  1.00 35.03           H  
ATOM   1243 HG21 THR A 234      35.350   3.113  22.793  1.00 34.26           H  
ATOM   1244 HG22 THR A 234      35.642   1.379  22.515  1.00 34.26           H  
ATOM   1245 HG23 THR A 234      35.945   2.087  24.120  1.00 34.26           H  
ATOM   1246  HG1 THR A 234      37.935   0.693  22.497  1.00 38.70           H  
ATOM   1247  N   SER A 235      39.620   2.528  19.973  1.00 33.30           N  
ATOM   1248  CA  SER A 235      40.983   2.872  19.591  1.00 31.37           C  
ATOM   1249  C   SER A 235      41.404   2.166  18.305  1.00 28.60           C  
ATOM   1250  O   SER A 235      40.753   1.221  17.864  1.00 21.66           O  
ATOM   1251  CB  SER A 235      41.945   2.478  20.710  1.00 32.89           C  
ATOM   1252  OG  SER A 235      42.056   1.068  20.775  1.00 32.20           O  
ATOM   1253  H   SER A 235      39.210   1.671  19.628  1.00 33.30           H  
ATOM   1254  HA  SER A 235      41.018   3.948  19.419  1.00 31.37           H  
ATOM   1255  HB2 SER A 235      41.565   2.856  21.660  1.00 32.89           H  
ATOM   1256  HB3 SER A 235      42.925   2.910  20.513  1.00 32.89           H  
ATOM   1257  HG  SER A 235      41.181   0.714  20.949  1.00 32.20           H  
ATOM   1258  N   GLU A 236      42.506   2.622  17.721  1.00 34.17           N  
ATOM   1259  CA  GLU A 236      43.071   1.962  16.554  1.00 38.34           C  
ATOM   1260  C   GLU A 236      43.470   0.542  16.894  1.00 35.65           C  
ATOM   1261  O   GLU A 236      43.239  -0.377  16.112  1.00 31.42           O  
ATOM   1262  CB  GLU A 236      44.301   2.705  16.043  1.00 44.41           C  
ATOM   1263  CG  GLU A 236      43.991   3.933  15.227  1.00 51.64           C  
ATOM   1264  CD  GLU A 236      45.011   4.156  14.134  1.00 59.47           C  
ATOM   1265  OE1 GLU A 236      46.047   3.453  14.135  1.00 61.94           O  
ATOM   1266  OE2 GLU A 236      44.773   5.028  13.268  1.00 61.53           O1-
ATOM   1267  H   GLU A 236      42.959   3.445  18.093  1.00 34.17           H  
ATOM   1268  HA  GLU A 236      42.307   1.957  15.777  1.00 38.34           H  
ATOM   1269  HB2 GLU A 236      44.880   2.021  15.422  1.00 44.41           H  
ATOM   1270  HB3 GLU A 236      44.898   3.009  16.903  1.00 44.41           H  
ATOM   1271  HG2 GLU A 236      43.983   4.801  15.887  1.00 51.64           H  
ATOM   1272  HG3 GLU A 236      43.007   3.813  14.772  1.00 51.64           H  
ATOM   1273  N   SER A 237      44.081   0.365  18.062  1.00 35.02           N  
ATOM   1274  CA  SER A 237      44.531  -0.962  18.461  1.00 33.65           C  
ATOM   1275  C   SER A 237      43.360  -1.942  18.498  1.00 31.20           C  
ATOM   1276  O   SER A 237      43.479  -3.076  18.031  1.00 31.88           O  
ATOM   1277  CB  SER A 237      45.290  -0.929  19.800  1.00 32.44           C  
ATOM   1278  OG  SER A 237      44.450  -0.523  20.869  1.00 42.84           O  
ATOM   1279  H   SER A 237      44.235   1.154  18.674  1.00 35.02           H  
ATOM   1280  HA  SER A 237      45.238  -1.314  17.709  1.00 33.65           H  
ATOM   1281  HB2 SER A 237      46.122  -0.231  19.718  1.00 32.44           H  
ATOM   1282  HB3 SER A 237      45.674  -1.928  20.012  1.00 32.44           H  
ATOM   1283  HG  SER A 237      44.123   0.356  20.663  1.00 42.84           H  
ATOM   1284  N   GLU A 238      42.228  -1.501  19.041  1.00 28.01           N  
ATOM   1285  CA  GLU A 238      41.037  -2.342  19.085  1.00 26.75           C  
ATOM   1286  C   GLU A 238      40.450  -2.600  17.681  1.00 27.52           C  
ATOM   1287  O   GLU A 238      40.039  -3.716  17.368  1.00 29.44           O  
ATOM   1288  CB  GLU A 238      39.980  -1.749  20.020  1.00 25.53           C  
ATOM   1289  CG  GLU A 238      38.726  -2.596  20.122  1.00 26.56           C  
ATOM   1290  CD  GLU A 238      37.735  -2.081  21.144  1.00 29.99           C  
ATOM   1291  OE1 GLU A 238      37.577  -0.849  21.275  1.00 31.74           O  
ATOM   1292  OE2 GLU A 238      37.097  -2.919  21.808  1.00 31.19           O1-
ATOM   1293  H   GLU A 238      42.194  -0.570  19.431  1.00 28.01           H  
ATOM   1294  HA  GLU A 238      41.344  -3.309  19.481  1.00 26.75           H  
ATOM   1295  HB2 GLU A 238      39.702  -0.762  19.648  1.00 25.53           H  
ATOM   1296  HB3 GLU A 238      40.414  -1.652  21.015  1.00 25.53           H  
ATOM   1297  HG2 GLU A 238      39.016  -3.609  20.402  1.00 26.56           H  
ATOM   1298  HG3 GLU A 238      38.240  -2.612  19.146  1.00 26.56           H  
ATOM   1299  N   GLN A 239      40.423  -1.571  16.843  1.00 23.00           N  
ATOM   1300  CA  GLN A 239      39.996  -1.734  15.463  1.00 24.86           C  
ATOM   1301  C   GLN A 239      40.837  -2.805  14.753  1.00 30.97           C  
ATOM   1302  O   GLN A 239      40.303  -3.690  14.076  1.00 28.70           O  
ATOM   1303  CB  GLN A 239      40.116  -0.409  14.715  1.00 24.11           C  
ATOM   1304  CG  GLN A 239      39.704  -0.491  13.260  1.00 30.69           C  
ATOM   1305  CD  GLN A 239      38.195  -0.545  13.073  1.00 33.11           C  
ATOM   1306  OE1 GLN A 239      37.452  -0.855  14.003  1.00 33.72           O  
ATOM   1307  NE2 GLN A 239      37.738  -0.238  11.866  1.00 31.68           N  
ATOM   1308  H   GLN A 239      40.703  -0.657  17.171  1.00 23.00           H  
ATOM   1309  HA  GLN A 239      38.954  -2.055  15.467  1.00 24.86           H  
ATOM   1310  HB2 GLN A 239      41.153  -0.080  14.761  1.00 24.11           H  
ATOM   1311  HB3 GLN A 239      39.480   0.325  15.211  1.00 24.11           H  
ATOM   1312  HG2 GLN A 239      40.140  -1.389  12.824  1.00 30.69           H  
ATOM   1313  HG3 GLN A 239      40.087   0.388  12.740  1.00 30.69           H  
ATOM   1314 HE21 GLN A 239      38.384   0.011  11.130  1.00 31.68           H  
ATOM   1315 HE22 GLN A 239      36.744  -0.253  11.682  1.00 31.68           H  
ATOM   1316  N   GLU A 240      42.151  -2.712  14.911  1.00 29.72           N  
ATOM   1317  CA  GLU A 240      43.065  -3.665  14.300  1.00 33.33           C  
ATOM   1318  C   GLU A 240      42.854  -5.078  14.839  1.00 30.33           C  
ATOM   1319  O   GLU A 240      42.840  -6.042  14.079  1.00 29.32           O  
ATOM   1320  CB  GLU A 240      44.515  -3.234  14.514  1.00 39.10           C  
ATOM   1321  CG  GLU A 240      45.524  -4.298  14.122  1.00 46.25           C  
ATOM   1322  CD  GLU A 240      46.953  -3.801  14.181  1.00 53.59           C  
ATOM   1323  OE1 GLU A 240      47.155  -2.570  14.137  1.00 57.14           O  
ATOM   1324  OE2 GLU A 240      47.874  -4.643  14.266  1.00 54.97           O1-
ATOM   1325  H   GLU A 240      42.528  -1.960  15.471  1.00 29.72           H  
ATOM   1326  HA  GLU A 240      42.851  -3.679  13.231  1.00 33.33           H  
ATOM   1327  HB2 GLU A 240      44.654  -2.998  15.569  1.00 39.10           H  
ATOM   1328  HB3 GLU A 240      44.703  -2.343  13.915  1.00 39.10           H  
ATOM   1329  HG2 GLU A 240      45.310  -4.623  13.103  1.00 46.25           H  
ATOM   1330  HG3 GLU A 240      45.421  -5.143  14.802  1.00 46.25           H  
ATOM   1331  N   PHE A 241      42.693  -5.204  16.151  1.00 26.34           N  
ATOM   1332  CA  PHE A 241      42.396  -6.505  16.736  1.00 22.39           C  
ATOM   1333  C   PHE A 241      41.110  -7.090  16.166  1.00 24.68           C  
ATOM   1334  O   PHE A 241      41.018  -8.289  15.905  1.00 28.01           O  
ATOM   1335  CB  PHE A 241      42.254  -6.404  18.250  1.00 19.26           C  
ATOM   1336  CG  PHE A 241      41.477  -7.537  18.847  1.00 23.32           C  
ATOM   1337  CD1 PHE A 241      42.048  -8.792  18.986  1.00 25.99           C  
ATOM   1338  CD2 PHE A 241      40.168  -7.357  19.244  1.00 23.64           C  
ATOM   1339  CE1 PHE A 241      41.327  -9.842  19.522  1.00 24.27           C  
ATOM   1340  CE2 PHE A 241      39.444  -8.404  19.786  1.00 24.10           C  
ATOM   1341  CZ  PHE A 241      40.026  -9.650  19.920  1.00 22.81           C  
ATOM   1342  H   PHE A 241      42.775  -4.393  16.746  1.00 26.34           H  
ATOM   1343  HA  PHE A 241      43.232  -7.159  16.488  1.00 22.39           H  
ATOM   1344  HB2 PHE A 241      41.746  -5.471  18.489  1.00 19.26           H  
ATOM   1345  HB3 PHE A 241      43.251  -6.399  18.691  1.00 19.26           H  
ATOM   1346  HD1 PHE A 241      43.069  -8.951  18.672  1.00 25.99           H  
ATOM   1347  HD2 PHE A 241      39.704  -6.390  19.131  1.00 23.64           H  
ATOM   1348  HE1 PHE A 241      41.787 -10.814  19.629  1.00 24.27           H  
ATOM   1349  HE2 PHE A 241      38.424  -8.247  20.104  1.00 24.10           H  
ATOM   1350  HZ  PHE A 241      39.460 -10.470  20.336  1.00 22.81           H  
ATOM   1351  N   LEU A 242      40.115  -6.232  15.991  1.00 24.78           N  
ATOM   1352  CA  LEU A 242      38.814  -6.654  15.493  1.00 25.33           C  
ATOM   1353  C   LEU A 242      38.850  -7.107  14.031  1.00 27.17           C  
ATOM   1354  O   LEU A 242      38.349  -8.184  13.703  1.00 23.31           O  
ATOM   1355  CB  LEU A 242      37.783  -5.538  15.678  1.00 21.30           C  
ATOM   1356  CG  LEU A 242      37.335  -5.267  17.111  1.00 19.82           C  
ATOM   1357  CD1 LEU A 242      36.455  -4.035  17.167  1.00 23.90           C  
ATOM   1358  CD2 LEU A 242      36.607  -6.474  17.672  1.00 20.22           C  
ATOM   1359  H   LEU A 242      40.264  -5.257  16.209  1.00 24.78           H  
ATOM   1360  HA  LEU A 242      38.522  -7.523  16.083  1.00 25.33           H  
ATOM   1361  HB2 LEU A 242      36.900  -5.801  15.097  1.00 21.30           H  
ATOM   1362  HB3 LEU A 242      38.215  -4.617  15.285  1.00 21.30           H  
ATOM   1363  HG  LEU A 242      38.217  -5.085  17.725  1.00 19.82           H  
ATOM   1364 HD11 LEU A 242      37.007  -3.177  16.783  1.00 23.90           H  
ATOM   1365 HD12 LEU A 242      35.564  -4.196  16.559  1.00 23.90           H  
ATOM   1366 HD13 LEU A 242      36.160  -3.845  18.199  1.00 23.90           H  
ATOM   1367 HD21 LEU A 242      35.721  -6.676  17.071  1.00 20.22           H  
ATOM   1368 HD22 LEU A 242      37.268  -7.341  17.646  1.00 20.22           H  
ATOM   1369 HD23 LEU A 242      36.311  -6.274  18.702  1.00 20.22           H  
ATOM   1370  N   TYR A 243      39.430  -6.297  13.149  1.00 27.58           N  
ATOM   1371  CA  TYR A 243      39.432  -6.659  11.737  1.00 26.76           C  
ATOM   1372  C   TYR A 243      40.343  -7.853  11.482  1.00 30.11           C  
ATOM   1373  O   TYR A 243      39.987  -8.751  10.732  1.00 33.08           O  
ATOM   1374  CB  TYR A 243      39.743  -5.467  10.811  1.00 25.67           C  
ATOM   1375  CG  TYR A 243      41.210  -5.185  10.515  1.00 27.72           C  
ATOM   1376  CD1 TYR A 243      41.935  -5.980   9.624  1.00 27.49           C  
ATOM   1377  CD2 TYR A 243      41.854  -4.086  11.076  1.00 29.64           C  
ATOM   1378  CE1 TYR A 243      43.263  -5.702   9.332  1.00 28.37           C  
ATOM   1379  CE2 TYR A 243      43.187  -3.807  10.792  1.00 32.30           C  
ATOM   1380  CZ  TYR A 243      43.888  -4.618   9.923  1.00 33.59           C  
ATOM   1381  OH  TYR A 243      45.215  -4.343   9.641  1.00 34.29           O  
ATOM   1382  H   TYR A 243      39.865  -5.438  13.457  1.00 27.58           H  
ATOM   1383  HA  TYR A 243      38.417  -6.962  11.480  1.00 26.76           H  
ATOM   1384  HB2 TYR A 243      39.324  -4.574  11.275  1.00 25.67           H  
ATOM   1385  HB3 TYR A 243      39.244  -5.650   9.860  1.00 25.67           H  
ATOM   1386  HD1 TYR A 243      41.453  -6.824   9.155  1.00 27.49           H  
ATOM   1387  HD2 TYR A 243      41.307  -3.438  11.745  1.00 29.64           H  
ATOM   1388  HE1 TYR A 243      43.807  -6.331   8.644  1.00 28.37           H  
ATOM   1389  HE2 TYR A 243      43.672  -2.957  11.252  1.00 32.30           H  
ATOM   1390  HH  TYR A 243      45.573  -3.574  10.090  1.00 34.29           H  
ATOM   1391  N   LYS A 244      41.502  -7.883  12.128  1.00 29.96           N  
ATOM   1392  CA  LYS A 244      42.399  -9.022  11.967  1.00 29.47           C  
ATOM   1393  C   LYS A 244      41.778 -10.307  12.500  1.00 28.18           C  
ATOM   1394  O   LYS A 244      41.931 -11.371  11.898  1.00 30.48           O  
ATOM   1395  CB  LYS A 244      43.766  -8.765  12.615  1.00 28.62           C  
ATOM   1396  CG  LYS A 244      44.653  -7.849  11.784  1.00 35.13           C  
ATOM   1397  CD  LYS A 244      46.034  -7.670  12.393  1.00 39.18           C  
ATOM   1398  CE  LYS A 244      46.965  -6.950  11.422  1.00 41.49           C  
ATOM   1399  NZ  LYS A 244      48.273  -6.593  12.055  1.00 43.59           N1+
ATOM   1400  H   LYS A 244      41.762  -7.117  12.734  1.00 29.96           H  
ATOM   1401  HA  LYS A 244      42.559  -9.148  10.896  1.00 29.47           H  
ATOM   1402  HB2 LYS A 244      44.276  -9.720  12.744  1.00 28.62           H  
ATOM   1403  HB3 LYS A 244      43.607  -8.304  13.591  1.00 28.62           H  
ATOM   1404  HG2 LYS A 244      44.174  -6.873  11.709  1.00 35.13           H  
ATOM   1405  HG3 LYS A 244      44.762  -8.279  10.788  1.00 35.13           H  
ATOM   1406  HD2 LYS A 244      46.450  -8.649  12.627  1.00 39.18           H  
ATOM   1407  HD3 LYS A 244      45.948  -7.083  13.308  1.00 39.18           H  
ATOM   1408  HE2 LYS A 244      46.478  -6.036  11.082  1.00 41.49           H  
ATOM   1409  HE3 LYS A 244      47.154  -7.601  10.569  1.00 41.49           H  
ATOM   1410  HZ1 LYS A 244      48.109  -5.990  12.849  1.00 43.59           H  
ATOM   1411  HZ2 LYS A 244      48.739  -7.435  12.364  1.00 43.59           H  
ATOM   1412  HZ3 LYS A 244      48.853  -6.114  11.382  1.00 43.59           H  
ATOM   1413  N   THR A 245      41.072 -10.221  13.620  1.00 25.32           N  
ATOM   1414  CA  THR A 245      40.483 -11.423  14.195  1.00 25.76           C  
ATOM   1415  C   THR A 245      39.225 -11.830  13.421  1.00 28.37           C  
ATOM   1416  O   THR A 245      38.809 -12.990  13.453  1.00 26.76           O  
ATOM   1417  CB  THR A 245      40.191 -11.257  15.701  1.00 24.81           C  
ATOM   1418  OG1 THR A 245      41.389 -10.872  16.383  1.00 27.34           O  
ATOM   1419  CG2 THR A 245      39.688 -12.551  16.299  1.00 21.62           C  
ATOM   1420  H   THR A 245      40.944  -9.326  14.072  1.00 25.32           H  
ATOM   1421  HA  THR A 245      41.213 -12.227  14.105  1.00 25.76           H  
ATOM   1422  HB  THR A 245      39.425 -10.490  15.814  1.00 24.81           H  
ATOM   1423 HG21 THR A 245      38.780 -12.861  15.783  1.00 21.62           H  
ATOM   1424 HG22 THR A 245      40.450 -13.322  16.188  1.00 21.62           H  
ATOM   1425 HG23 THR A 245      39.472 -12.403  17.357  1.00 21.62           H  
ATOM   1426  HG1 THR A 245      41.691 -10.047  15.996  1.00 27.34           H  
ATOM   1427  N   ALA A 246      38.629 -10.872  12.713  1.00 30.34           N  
ATOM   1428  CA  ALA A 246      37.454 -11.150  11.888  1.00 30.30           C  
ATOM   1429  C   ALA A 246      37.790 -12.177  10.804  1.00 32.04           C  
ATOM   1430  O   ALA A 246      36.906 -12.856  10.284  1.00 35.84           O  
ATOM   1431  CB  ALA A 246      36.907  -9.858  11.266  1.00 25.38           C  
ATOM   1432  H   ALA A 246      38.997  -9.932  12.748  1.00 30.34           H  
ATOM   1433  HA  ALA A 246      36.678 -11.571  12.527  1.00 30.30           H  
ATOM   1434  HB1 ALA A 246      36.650  -9.154  12.058  1.00 25.38           H  
ATOM   1435  HB2 ALA A 246      37.666  -9.417  10.620  1.00 25.38           H  
ATOM   1436  HB3 ALA A 246      36.018 -10.087  10.678  1.00 25.38           H  
ATOM   1437  N   GLY A 247      39.074 -12.288  10.469  1.00 30.87           N  
ATOM   1438  CA  GLY A 247      39.540 -13.333   9.573  1.00 30.41           C  
ATOM   1439  C   GLY A 247      38.961 -13.287   8.171  1.00 28.58           C  
ATOM   1440  O   GLY A 247      38.972 -14.289   7.458  1.00 26.15           O  
ATOM   1441  H   GLY A 247      39.740 -11.629  10.847  1.00 30.87           H  
ATOM   1442  HA2 GLY A 247      39.282 -14.296  10.013  1.00 30.41           H  
ATOM   1443  HA3 GLY A 247      40.625 -13.249   9.492  1.00 30.41           H  
ATOM   1444  N   GLY A 248      38.458 -12.123   7.772  1.00 29.05           N  
ATOM   1445  CA  GLY A 248      37.921 -11.952   6.435  1.00 29.62           C  
ATOM   1446  C   GLY A 248      36.419 -12.136   6.393  1.00 30.64           C  
ATOM   1447  O   GLY A 248      35.785 -11.943   5.354  1.00 32.94           O  
ATOM   1448  H   GLY A 248      38.452 -11.342   8.411  1.00 29.05           H  
ATOM   1449  HA2 GLY A 248      38.384 -12.685   5.775  1.00 29.62           H  
ATOM   1450  HA3 GLY A 248      38.161 -10.947   6.087  1.00 29.62           H  
ATOM   1451  N   LEU A 249      35.846 -12.514   7.529  1.00 25.43           N  
ATOM   1452  CA  LEU A 249      34.405 -12.668   7.616  1.00 25.13           C  
ATOM   1453  C   LEU A 249      33.770 -11.340   8.007  1.00 28.82           C  
ATOM   1454  O   LEU A 249      34.435 -10.461   8.571  1.00 26.04           O  
ATOM   1455  CB  LEU A 249      34.030 -13.762   8.616  1.00 21.69           C  
ATOM   1456  CG  LEU A 249      34.663 -15.131   8.360  1.00 22.72           C  
ATOM   1457  CD1 LEU A 249      33.971 -16.198   9.189  1.00 21.56           C  
ATOM   1458  CD2 LEU A 249      34.614 -15.491   6.882  1.00 24.49           C  
ATOM   1459  H   LEU A 249      36.418 -12.698   8.341  1.00 25.43           H  
ATOM   1460  HA  LEU A 249      34.024 -12.967   6.640  1.00 25.13           H  
ATOM   1461  HB2 LEU A 249      32.947 -13.881   8.591  1.00 21.69           H  
ATOM   1462  HB3 LEU A 249      34.337 -13.429   9.608  1.00 21.69           H  
ATOM   1463  HG  LEU A 249      35.710 -15.081   8.660  1.00 22.72           H  
ATOM   1464 HD11 LEU A 249      34.041 -15.940  10.245  1.00 21.56           H  
ATOM   1465 HD12 LEU A 249      32.922 -16.259   8.899  1.00 21.56           H  
ATOM   1466 HD13 LEU A 249      34.452 -17.161   9.017  1.00 21.56           H  
ATOM   1467 HD21 LEU A 249      33.575 -15.548   6.555  1.00 24.49           H  
ATOM   1468 HD22 LEU A 249      35.134 -14.726   6.304  1.00 24.49           H  
ATOM   1469 HD23 LEU A 249      35.097 -16.455   6.725  1.00 24.49           H  
ATOM   1470  N   ILE A 250      32.484 -11.199   7.695  1.00 29.84           N  
ATOM   1471  CA  ILE A 250      31.722  -9.996   8.023  1.00 24.48           C  
ATOM   1472  C   ILE A 250      30.987 -10.167   9.353  1.00 23.87           C  
ATOM   1473  O   ILE A 250      30.259 -11.137   9.556  1.00 26.15           O  
ATOM   1474  CB  ILE A 250      30.707  -9.665   6.911  1.00 24.80           C  
ATOM   1475  CG1 ILE A 250      31.423  -9.538   5.562  1.00 24.51           C  
ATOM   1476  CG2 ILE A 250      29.941  -8.400   7.255  1.00 27.81           C  
ATOM   1477  CD1 ILE A 250      30.499  -9.325   4.372  1.00 28.51           C  
ATOM   1478  H   ILE A 250      32.016 -11.953   7.212  1.00 29.84           H  
ATOM   1479  HA  ILE A 250      32.431  -9.173   8.110  1.00 24.48           H  
ATOM   1480  HB  ILE A 250      29.986 -10.478   6.834  1.00 24.80           H  
ATOM   1481 HG12 ILE A 250      31.992 -10.452   5.393  1.00 24.51           H  
ATOM   1482 HG13 ILE A 250      32.106  -8.690   5.618  1.00 24.51           H  
ATOM   1483 HG21 ILE A 250      29.420  -8.537   8.203  1.00 27.81           H  
ATOM   1484 HG22 ILE A 250      30.636  -7.565   7.339  1.00 27.81           H  
ATOM   1485 HG23 ILE A 250      29.215  -8.191   6.469  1.00 27.81           H  
ATOM   1486 HD11 ILE A 250      29.805 -10.163   4.297  1.00 28.51           H  
ATOM   1487 HD12 ILE A 250      29.938  -8.401   4.508  1.00 28.51           H  
ATOM   1488 HD13 ILE A 250      31.091  -9.260   3.459  1.00 28.51           H  
ATOM   1489  N   TYR A 251      31.186  -9.217  10.260  1.00 21.40           N  
ATOM   1490  CA  TYR A 251      30.567  -9.260  11.574  1.00 19.94           C  
ATOM   1491  C   TYR A 251      29.874  -7.941  11.895  1.00 22.93           C  
ATOM   1492  O   TYR A 251      30.449  -6.874  11.684  1.00 22.33           O  
ATOM   1493  CB  TYR A 251      31.631  -9.492  12.640  1.00 16.84           C  
ATOM   1494  CG  TYR A 251      32.257 -10.860  12.627  1.00 15.63           C  
ATOM   1495  CD1 TYR A 251      31.808 -11.847  13.482  1.00 17.35           C  
ATOM   1496  CD2 TYR A 251      33.302 -11.159  11.771  1.00 18.44           C  
ATOM   1497  CE1 TYR A 251      32.382 -13.103  13.493  1.00 21.70           C  
ATOM   1498  CE2 TYR A 251      33.885 -12.415  11.771  1.00 22.48           C  
ATOM   1499  CZ  TYR A 251      33.421 -13.378  12.637  1.00 24.03           C  
ATOM   1500  OH  TYR A 251      33.983 -14.626  12.649  1.00 29.79           O  
ATOM   1501  H   TYR A 251      31.788  -8.439  10.027  1.00 21.40           H  
ATOM   1502  HA  TYR A 251      29.837 -10.069  11.568  1.00 19.94           H  
ATOM   1503  HB2 TYR A 251      31.171  -9.339  13.616  1.00 16.84           H  
ATOM   1504  HB3 TYR A 251      32.423  -8.757  12.493  1.00 16.84           H  
ATOM   1505  HD1 TYR A 251      30.991 -11.633  14.156  1.00 17.35           H  
ATOM   1506  HD2 TYR A 251      33.667 -10.403  11.093  1.00 18.44           H  
ATOM   1507  HE1 TYR A 251      32.019 -13.863  14.169  1.00 21.70           H  
ATOM   1508  HE2 TYR A 251      34.700 -12.635  11.097  1.00 22.48           H  
ATOM   1509  HH  TYR A 251      34.701 -14.755  12.023  1.00 29.79           H  
ATOM   1510  N   TRP A 252      28.648  -8.024  12.407  1.00 21.21           N  
ATOM   1511  CA  TRP A 252      27.967  -6.870  12.971  1.00 22.63           C  
ATOM   1512  C   TRP A 252      28.773  -6.349  14.148  1.00 27.14           C  
ATOM   1513  O   TRP A 252      29.350  -7.131  14.909  1.00 26.58           O  
ATOM   1514  CB  TRP A 252      26.601  -7.268  13.522  1.00 21.57           C  
ATOM   1515  CG  TRP A 252      25.448  -7.432  12.539  1.00 25.70           C  
ATOM   1516  CD1 TRP A 252      24.616  -8.511  12.441  1.00 27.23           C  
ATOM   1517  CD2 TRP A 252      24.966  -6.472  11.580  1.00 23.85           C  
ATOM   1518  NE1 TRP A 252      23.662  -8.290  11.477  1.00 29.90           N  
ATOM   1519  CE2 TRP A 252      23.855  -7.049  10.932  1.00 28.11           C  
ATOM   1520  CE3 TRP A 252      25.374  -5.187  11.202  1.00 20.39           C  
ATOM   1521  CZ2 TRP A 252      23.144  -6.385   9.921  1.00 24.25           C  
ATOM   1522  CZ3 TRP A 252      24.671  -4.533  10.198  1.00 21.46           C  
ATOM   1523  CH2 TRP A 252      23.567  -5.132   9.573  1.00 19.13           C  
ATOM   1524  H   TRP A 252      28.175  -8.916  12.403  1.00 21.21           H  
ATOM   1525  HA  TRP A 252      27.859  -6.122  12.185  1.00 22.63           H  
ATOM   1526  HB2 TRP A 252      26.307  -6.502  14.239  1.00 21.57           H  
ATOM   1527  HB3 TRP A 252      26.725  -8.220  14.036  1.00 21.57           H  
ATOM   1528  HD1 TRP A 252      24.695  -9.408  13.037  1.00 27.23           H  
ATOM   1529  HE1 TRP A 252      22.935  -8.941  11.211  1.00 29.90           H  
ATOM   1530  HE3 TRP A 252      26.218  -4.715  11.680  1.00 20.39           H  
ATOM   1531  HZ2 TRP A 252      22.297  -6.847   9.436  1.00 24.25           H  
ATOM   1532  HZ3 TRP A 252      24.980  -3.543   9.894  1.00 21.46           H  
ATOM   1533  HH2 TRP A 252      23.040  -4.592   8.800  1.00 19.13           H  
ATOM   1534  N   ILE A 253      28.793  -5.031  14.314  1.00 28.93           N  
ATOM   1535  CA  ILE A 253      29.304  -4.434  15.544  1.00 25.02           C  
ATOM   1536  C   ILE A 253      28.286  -3.458  16.124  1.00 25.92           C  
ATOM   1537  O   ILE A 253      27.147  -3.396  15.654  1.00 26.17           O  
ATOM   1538  CB  ILE A 253      30.675  -3.752  15.345  1.00 25.04           C  
ATOM   1539  CG1 ILE A 253      30.597  -2.680  14.262  1.00 24.73           C  
ATOM   1540  CG2 ILE A 253      31.745  -4.788  14.996  1.00 23.48           C  
ATOM   1541  CD1 ILE A 253      31.909  -1.953  14.046  1.00 24.33           C  
ATOM   1542  H   ILE A 253      28.449  -4.433  13.577  1.00 28.93           H  
ATOM   1543  HA  ILE A 253      29.462  -5.244  16.255  1.00 25.02           H  
ATOM   1544  HB  ILE A 253      30.952  -3.269  16.283  1.00 25.04           H  
ATOM   1545 HG12 ILE A 253      29.840  -1.951  14.549  1.00 24.73           H  
ATOM   1546 HG13 ILE A 253      30.307  -3.155  13.325  1.00 24.73           H  
ATOM   1547 HG21 ILE A 253      31.805  -5.530  15.791  1.00 23.48           H  
ATOM   1548 HG22 ILE A 253      31.481  -5.279  14.059  1.00 23.48           H  
ATOM   1549 HG23 ILE A 253      32.709  -4.291  14.887  1.00 23.48           H  
ATOM   1550 HD11 ILE A 253      32.214  -1.471  14.975  1.00 24.33           H  
ATOM   1551 HD12 ILE A 253      32.674  -2.666  13.739  1.00 24.33           H  
ATOM   1552 HD13 ILE A 253      31.783  -1.198  13.270  1.00 24.33           H  
ATOM   1553  N   GLY A 254      28.691  -2.705  17.145  1.00 23.78           N  
ATOM   1554  CA  GLY A 254      27.772  -1.855  17.885  1.00 25.18           C  
ATOM   1555  C   GLY A 254      27.390  -0.546  17.211  1.00 27.92           C  
ATOM   1556  O   GLY A 254      26.762   0.305  17.830  1.00 34.87           O  
ATOM   1557  H   GLY A 254      29.665  -2.724  17.412  1.00 23.78           H  
ATOM   1558  HA2 GLY A 254      28.236  -1.615  18.841  1.00 25.18           H  
ATOM   1559  HA3 GLY A 254      26.858  -2.421  18.057  1.00 25.18           H  
ATOM   1560  N   LEU A 255      27.767  -0.382  15.949  1.00 30.24           N  
ATOM   1561  CA  LEU A 255      27.438   0.827  15.199  1.00 31.36           C  
ATOM   1562  C   LEU A 255      25.951   0.892  14.890  1.00 34.44           C  
ATOM   1563  O   LEU A 255      25.388  -0.046  14.318  1.00 35.93           O  
ATOM   1564  CB  LEU A 255      28.214   0.881  13.886  1.00 30.35           C  
ATOM   1565  CG  LEU A 255      29.657   1.366  13.940  1.00 34.60           C  
ATOM   1566  CD1 LEU A 255      30.292   1.318  12.555  1.00 34.60           C  
ATOM   1567  CD2 LEU A 255      29.687   2.772  14.502  1.00 37.27           C  
ATOM   1568  H   LEU A 255      28.296  -1.113  15.496  1.00 30.24           H  
ATOM   1569  HA  LEU A 255      27.714   1.677  15.822  1.00 31.36           H  
ATOM   1570  HB2 LEU A 255      27.672   1.545  13.213  1.00 30.35           H  
ATOM   1571  HB3 LEU A 255      28.225  -0.128  13.472  1.00 30.35           H  
ATOM   1572  HG  LEU A 255      30.235   0.710  14.589  1.00 34.60           H  
ATOM   1573 HD11 LEU A 255      30.270   0.295  12.180  1.00 34.60           H  
ATOM   1574 HD12 LEU A 255      29.736   1.967  11.877  1.00 34.60           H  
ATOM   1575 HD13 LEU A 255      31.325   1.660  12.619  1.00 34.60           H  
ATOM   1576 HD21 LEU A 255      29.109   3.434  13.857  1.00 37.27           H  
ATOM   1577 HD22 LEU A 255      29.254   2.772  15.503  1.00 37.27           H  
ATOM   1578 HD23 LEU A 255      30.718   3.121  14.552  1.00 37.27           H  
ATOM   1579  N   THR A 256      25.329   2.011  15.243  1.00 28.54           N  
ATOM   1580  CA  THR A 256      23.897   2.173  15.051  1.00 31.50           C  
ATOM   1581  C   THR A 256      23.534   3.630  14.745  1.00 34.42           C  
ATOM   1582  O   THR A 256      24.042   4.560  15.374  1.00 34.92           O  
ATOM   1583  CB  THR A 256      23.114   1.667  16.281  1.00 32.05           C  
ATOM   1584  OG1 THR A 256      21.711   1.719  16.019  1.00 31.37           O  
ATOM   1585  CG2 THR A 256      23.434   2.508  17.519  1.00 30.74           C  
ATOM   1586  H   THR A 256      25.861   2.765  15.652  1.00 28.54           H  
ATOM   1587  HA  THR A 256      23.612   1.569  14.190  1.00 31.50           H  
ATOM   1588  HB  THR A 256      23.412   0.637  16.475  1.00 32.05           H  
ATOM   1589 HG21 THR A 256      24.504   2.464  17.722  1.00 30.74           H  
ATOM   1590 HG22 THR A 256      23.140   3.543  17.341  1.00 30.74           H  
ATOM   1591 HG23 THR A 256      22.886   2.117  18.376  1.00 30.74           H  
ATOM   1592  HG1 THR A 256      21.258   1.381  16.794  1.00 31.37           H  
ATOM   1593  N   LYS A 257      22.659   3.818  13.763  1.00 35.82           N  
ATOM   1594  CA  LYS A 257      22.257   5.151  13.336  1.00 38.89           C  
ATOM   1595  C   LYS A 257      20.822   5.402  13.773  1.00 40.52           C  
ATOM   1596  O   LYS A 257      19.962   4.541  13.601  1.00 40.96           O  
ATOM   1597  CB  LYS A 257      22.377   5.262  11.816  1.00 40.76           C  
ATOM   1598  CG  LYS A 257      22.217   6.664  11.237  1.00 44.79           C  
ATOM   1599  CD  LYS A 257      22.146   6.580   9.710  1.00 48.26           C  
ATOM   1600  CE  LYS A 257      22.470   7.903   9.033  1.00 51.90           C  
ATOM   1601  NZ  LYS A 257      21.412   8.922   9.258  1.00 56.84           N1+
ATOM   1602  H   LYS A 257      22.262   3.013  13.300  1.00 35.82           H  
ATOM   1603  HA  LYS A 257      22.905   5.898  13.793  1.00 38.89           H  
ATOM   1604  HB2 LYS A 257      21.609   4.628  11.373  1.00 40.76           H  
ATOM   1605  HB3 LYS A 257      23.362   4.893  11.531  1.00 40.76           H  
ATOM   1606  HG2 LYS A 257      23.072   7.277  11.527  1.00 44.79           H  
ATOM   1607  HG3 LYS A 257      21.302   7.114  11.619  1.00 44.79           H  
ATOM   1608  HD2 LYS A 257      21.137   6.281   9.425  1.00 48.26           H  
ATOM   1609  HD3 LYS A 257      22.858   5.830   9.369  1.00 48.26           H  
ATOM   1610  HE2 LYS A 257      22.572   7.732   7.962  1.00 51.90           H  
ATOM   1611  HE3 LYS A 257      23.411   8.279   9.433  1.00 51.90           H  
ATOM   1612  HZ1 LYS A 257      20.534   8.583   8.892  1.00 56.84           H  
ATOM   1613  HZ2 LYS A 257      21.318   9.098  10.248  1.00 56.84           H  
ATOM   1614  HZ3 LYS A 257      21.665   9.779   8.788  1.00 56.84           H  
ATOM   1615  N   ALA A 258      20.567   6.573  14.349  1.00 44.25           N  
ATOM   1616  CA  ALA A 258      19.217   6.943  14.780  1.00 45.68           C  
ATOM   1617  C   ALA A 258      18.310   7.273  13.593  1.00 47.67           C  
ATOM   1618  O   ALA A 258      18.014   8.438  13.328  1.00 49.45           O  
ATOM   1619  CB  ALA A 258      19.270   8.118  15.756  1.00 42.16           C  
ATOM   1620  H   ALA A 258      21.326   7.224  14.495  1.00 44.25           H  
ATOM   1621  HA  ALA A 258      18.788   6.079  15.287  1.00 45.68           H  
ATOM   1622  HB1 ALA A 258      19.888   7.850  16.613  1.00 42.16           H  
ATOM   1623  HB2 ALA A 258      19.698   8.987  15.257  1.00 42.16           H  
ATOM   1624  HB3 ALA A 258      18.261   8.353  16.096  1.00 42.16           H  
ATOM   1625  N   GLY A 259      17.873   6.240  12.883  1.00 49.27           N  
ATOM   1626  CA  GLY A 259      16.989   6.412  11.743  1.00 49.69           C  
ATOM   1627  C   GLY A 259      17.578   7.316  10.675  1.00 49.07           C  
ATOM   1628  O   GLY A 259      18.782   7.580  10.663  1.00 48.04           O  
ATOM   1629  H   GLY A 259      18.162   5.308  13.143  1.00 49.27           H  
ATOM   1630  HA2 GLY A 259      16.052   6.846  12.090  1.00 49.69           H  
ATOM   1631  HA3 GLY A 259      16.795   5.434  11.301  1.00 49.69           H  
ATOM   1632  N   MET A 260      16.725   7.790   9.774  1.00 48.99           N  
ATOM   1633  CA  MET A 260      17.164   8.684   8.715  1.00 47.22           C  
ATOM   1634  C   MET A 260      17.765   9.943   9.317  1.00 46.16           C  
ATOM   1635  O   MET A 260      17.240  10.491  10.288  1.00 48.78           O  
ATOM   1636  CB  MET A 260      15.991   9.059   7.811  1.00 47.86           C  
ATOM   1637  CG  MET A 260      15.348   7.888   7.098  1.00 48.39           C  
ATOM   1638  SD  MET A 260      13.826   8.374   6.245  1.00 81.59           S  
ATOM   1639  CE  MET A 260      14.428   9.659   5.149  1.00 32.75           C  
ATOM   1640  H   MET A 260      15.752   7.523   9.824  1.00 48.99           H  
ATOM   1641  HA  MET A 260      17.918   8.172   8.118  1.00 47.22           H  
ATOM   1642  HB2 MET A 260      16.351   9.760   7.058  1.00 47.86           H  
ATOM   1643  HB3 MET A 260      15.230   9.544   8.424  1.00 47.86           H  
ATOM   1644  HG2 MET A 260      15.111   7.116   7.831  1.00 48.39           H  
ATOM   1645  HG3 MET A 260      16.052   7.491   6.368  1.00 48.39           H  
ATOM   1646  HE1 MET A 260      14.868  10.462   5.739  1.00 32.75           H  
ATOM   1647  HE2 MET A 260      15.184   9.242   4.482  1.00 32.75           H  
ATOM   1648  HE3 MET A 260      13.600  10.052   4.561  1.00 32.75           H  
ATOM   1649  N   GLU A 261      18.871  10.393   8.740  1.00 44.06           N  
ATOM   1650  CA  GLU A 261      19.517  11.628   9.174  1.00 47.25           C  
ATOM   1651  C   GLU A 261      20.002  11.604  10.628  1.00 50.22           C  
ATOM   1652  O   GLU A 261      20.581  12.579  11.108  1.00 52.51           O  
ATOM   1653  CB  GLU A 261      18.596  12.827   8.928  1.00 48.15           C  
ATOM   1654  CG  GLU A 261      18.463  13.192   7.461  1.00 51.44           C  
ATOM   1655  CD  GLU A 261      17.543  14.372   7.224  1.00 57.34           C  
ATOM   1656  OE1 GLU A 261      17.151  15.039   8.206  1.00 58.56           O  
ATOM   1657  OE2 GLU A 261      17.211  14.631   6.048  1.00 58.79           O1-
ATOM   1658  H   GLU A 261      19.278   9.866   7.981  1.00 44.06           H  
ATOM   1659  HA  GLU A 261      20.417  11.726   8.566  1.00 47.25           H  
ATOM   1660  HB2 GLU A 261      18.997  13.688   9.464  1.00 48.15           H  
ATOM   1661  HB3 GLU A 261      17.605  12.588   9.317  1.00 48.15           H  
ATOM   1662  HG2 GLU A 261      18.068  12.331   6.923  1.00 51.44           H  
ATOM   1663  HG3 GLU A 261      19.451  13.440   7.074  1.00 51.44           H  
ATOM   1664  N   GLY A 262      19.772  10.499  11.328  1.00 48.64           N  
ATOM   1665  CA  GLY A 262      20.256  10.376  12.690  1.00 50.74           C  
ATOM   1666  C   GLY A 262      21.770  10.261  12.728  1.00 49.40           C  
ATOM   1667  O   GLY A 262      22.396   9.893  11.734  1.00 52.36           O  
ATOM   1668  H   GLY A 262      19.255   9.739  10.909  1.00 48.64           H  
ATOM   1669  HA2 GLY A 262      19.821   9.484  13.143  1.00 50.74           H  
ATOM   1670  HA3 GLY A 262      19.952  11.256  13.257  1.00 50.74           H  
ATOM   1671  N   ASP A 263      22.366  10.583  13.869  1.00 44.94           N  
ATOM   1672  CA  ASP A 263      23.806  10.426  14.033  1.00 46.93           C  
ATOM   1673  C   ASP A 263      24.171   8.969  14.295  1.00 40.12           C  
ATOM   1674  O   ASP A 263      23.312   8.143  14.605  1.00 39.23           O  
ATOM   1675  CB  ASP A 263      24.332  11.318  15.161  1.00 52.95           C  
ATOM   1676  CG  ASP A 263      24.626  12.732  14.696  1.00 60.28           C  
ATOM   1677  OD1 ASP A 263      25.576  12.921  13.904  1.00 63.17           O  
ATOM   1678  OD2 ASP A 263      23.914  13.662  15.127  1.00 62.84           O1-
ATOM   1679  H   ASP A 263      21.814  10.941  14.636  1.00 44.94           H  
ATOM   1680  HA  ASP A 263      24.279  10.737  13.102  1.00 46.93           H  
ATOM   1681  HB2 ASP A 263      25.251  10.881  15.552  1.00 52.95           H  
ATOM   1682  HB3 ASP A 263      23.583  11.359  15.951  1.00 52.95           H  
ATOM   1683  N   TRP A 264      25.449   8.651  14.153  1.00 34.83           N  
ATOM   1684  CA  TRP A 264      25.921   7.312  14.464  1.00 31.24           C  
ATOM   1685  C   TRP A 264      26.295   7.244  15.934  1.00 34.69           C  
ATOM   1686  O   TRP A 264      26.851   8.200  16.479  1.00 38.61           O  
ATOM   1687  CB  TRP A 264      27.113   6.944  13.585  1.00 26.38           C  
ATOM   1688  CG  TRP A 264      26.709   6.555  12.205  1.00 26.56           C  
ATOM   1689  CD1 TRP A 264      26.697   7.353  11.100  1.00 28.70           C  
ATOM   1690  CD2 TRP A 264      26.234   5.271  11.782  1.00 28.30           C  
ATOM   1691  NE1 TRP A 264      26.248   6.646  10.013  1.00 35.07           N  
ATOM   1692  CE2 TRP A 264      25.956   5.364  10.403  1.00 30.24           C  
ATOM   1693  CE3 TRP A 264      26.016   4.051  12.433  1.00 26.40           C  
ATOM   1694  CZ2 TRP A 264      25.479   4.282   9.660  1.00 22.71           C  
ATOM   1695  CZ3 TRP A 264      25.539   2.978  11.694  1.00 25.09           C  
ATOM   1696  CH2 TRP A 264      25.273   3.103  10.322  1.00 24.21           C  
ATOM   1697  H   TRP A 264      26.103   9.348  13.825  1.00 34.83           H  
ATOM   1698  HA  TRP A 264      25.127   6.593  14.262  1.00 31.24           H  
ATOM   1699  HB2 TRP A 264      27.640   6.107  14.042  1.00 26.38           H  
ATOM   1700  HB3 TRP A 264      27.781   7.803  13.524  1.00 26.38           H  
ATOM   1701  HD1 TRP A 264      26.999   8.391  11.081  1.00 28.70           H  
ATOM   1702  HE1 TRP A 264      26.146   7.012   9.077  1.00 35.07           H  
ATOM   1703  HE3 TRP A 264      26.216   3.947  13.490  1.00 26.40           H  
ATOM   1704  HZ2 TRP A 264      25.278   4.374   8.603  1.00 22.71           H  
ATOM   1705  HZ3 TRP A 264      25.369   2.031  12.183  1.00 25.09           H  
ATOM   1706  HH2 TRP A 264      24.898   2.249   9.776  1.00 24.21           H  
ATOM   1707  N   SER A 265      25.976   6.123  16.576  1.00 30.70           N  
ATOM   1708  CA  SER A 265      26.334   5.928  17.976  1.00 31.38           C  
ATOM   1709  C   SER A 265      26.683   4.473  18.282  1.00 31.17           C  
ATOM   1710  O   SER A 265      26.481   3.586  17.453  1.00 31.86           O  
ATOM   1711  CB  SER A 265      25.210   6.414  18.897  1.00 32.80           C  
ATOM   1712  OG  SER A 265      24.109   5.527  18.889  1.00 35.84           O  
ATOM   1713  H   SER A 265      25.478   5.395  16.085  1.00 30.70           H  
ATOM   1714  HA  SER A 265      27.225   6.526  18.166  1.00 31.38           H  
ATOM   1715  HB2 SER A 265      24.877   7.396  18.561  1.00 32.80           H  
ATOM   1716  HB3 SER A 265      25.597   6.490  19.914  1.00 32.80           H  
ATOM   1717  HG  SER A 265      23.785   5.474  17.988  1.00 35.84           H  
ATOM   1718  N   TRP A 266      27.217   4.240  19.474  1.00 30.17           N  
ATOM   1719  CA  TRP A 266      27.557   2.894  19.918  1.00 31.16           C  
ATOM   1720  C   TRP A 266      26.480   2.349  20.841  1.00 31.99           C  
ATOM   1721  O   TRP A 266      26.041   3.036  21.762  1.00 31.16           O  
ATOM   1722  CB  TRP A 266      28.887   2.898  20.664  1.00 29.20           C  
ATOM   1723  CG  TRP A 266      30.058   3.249  19.815  1.00 28.47           C  
ATOM   1724  CD1 TRP A 266      30.811   4.385  19.881  1.00 27.49           C  
ATOM   1725  CD2 TRP A 266      30.616   2.458  18.760  1.00 25.05           C  
ATOM   1726  NE1 TRP A 266      31.809   4.346  18.939  1.00 29.78           N  
ATOM   1727  CE2 TRP A 266      31.711   3.172  18.236  1.00 28.13           C  
ATOM   1728  CE3 TRP A 266      30.299   1.209  18.214  1.00 22.03           C  
ATOM   1729  CZ2 TRP A 266      32.493   2.681  17.190  1.00 24.12           C  
ATOM   1730  CZ3 TRP A 266      31.077   0.724  17.181  1.00 22.12           C  
ATOM   1731  CH2 TRP A 266      32.160   1.460  16.678  1.00 20.01           C  
ATOM   1732  H   TRP A 266      27.394   5.020  20.093  1.00 30.17           H  
ATOM   1733  HA  TRP A 266      27.636   2.260  19.035  1.00 31.16           H  
ATOM   1734  HB2 TRP A 266      29.050   1.903  21.080  1.00 29.20           H  
ATOM   1735  HB3 TRP A 266      28.821   3.624  21.476  1.00 29.20           H  
ATOM   1736  HD1 TRP A 266      30.645   5.198  20.575  1.00 27.49           H  
ATOM   1737  HE1 TRP A 266      32.504   5.064  18.788  1.00 29.78           H  
ATOM   1738  HE3 TRP A 266      29.465   0.636  18.593  1.00 22.03           H  
ATOM   1739  HZ2 TRP A 266      33.327   3.245  16.800  1.00 24.12           H  
ATOM   1740  HZ3 TRP A 266      30.847  -0.240  16.752  1.00 22.12           H  
ATOM   1741  HH2 TRP A 266      32.743   1.051  15.866  1.00 20.01           H  
ATOM   1742  N   VAL A 267      26.070   1.109  20.610  1.00 32.12           N  
ATOM   1743  CA  VAL A 267      25.003   0.525  21.410  1.00 34.43           C  
ATOM   1744  C   VAL A 267      25.412   0.310  22.867  1.00 34.72           C  
ATOM   1745  O   VAL A 267      24.557   0.145  23.733  1.00 36.71           O  
ATOM   1746  CB  VAL A 267      24.516  -0.811  20.828  1.00 31.38           C  
ATOM   1747  CG1 VAL A 267      25.493  -1.923  21.185  1.00 30.99           C  
ATOM   1748  CG2 VAL A 267      23.113  -1.130  21.347  1.00 27.62           C  
ATOM   1749  H   VAL A 267      26.500   0.567  19.874  1.00 32.12           H  
ATOM   1750  HA  VAL A 267      24.189   1.249  21.380  1.00 34.43           H  
ATOM   1751  HB  VAL A 267      24.467  -0.733  19.742  1.00 31.38           H  
ATOM   1752 HG11 VAL A 267      26.477  -1.683  20.784  1.00 30.99           H  
ATOM   1753 HG12 VAL A 267      25.555  -2.018  22.269  1.00 30.99           H  
ATOM   1754 HG13 VAL A 267      25.145  -2.863  20.757  1.00 30.99           H  
ATOM   1755 HG21 VAL A 267      23.138  -1.212  22.434  1.00 27.62           H  
ATOM   1756 HG22 VAL A 267      22.429  -0.331  21.060  1.00 27.62           H  
ATOM   1757 HG23 VAL A 267      22.772  -2.072  20.919  1.00 27.62           H  
ATOM   1758  N   ASP A 268      26.714   0.304  23.139  1.00 34.52           N  
ATOM   1759  CA  ASP A 268      27.175   0.144  24.517  1.00 35.96           C  
ATOM   1760  C   ASP A 268      27.430   1.501  25.176  1.00 35.87           C  
ATOM   1761  O   ASP A 268      28.011   1.576  26.262  1.00 29.12           O  
ATOM   1762  CB  ASP A 268      28.408  -0.767  24.605  1.00 36.58           C  
ATOM   1763  CG  ASP A 268      29.678  -0.095  24.116  1.00 38.82           C  
ATOM   1764  OD1 ASP A 268      29.656   1.121  23.825  1.00 36.78           O  
ATOM   1765  OD2 ASP A 268      30.712  -0.793  24.023  1.00 42.12           O1-
ATOM   1766  H   ASP A 268      27.385   0.408  22.393  1.00 34.52           H  
ATOM   1767  HA  ASP A 268      26.376  -0.346  25.072  1.00 35.96           H  
ATOM   1768  HB2 ASP A 268      28.228  -1.655  23.999  1.00 36.58           H  
ATOM   1769  HB3 ASP A 268      28.549  -1.061  25.645  1.00 36.58           H  
ATOM   1770  N   ASP A 269      26.994   2.563  24.498  1.00 41.25           N  
ATOM   1771  CA  ASP A 269      27.024   3.929  25.030  1.00 45.14           C  
ATOM   1772  C   ASP A 269      28.392   4.592  25.022  1.00 43.15           C  
ATOM   1773  O   ASP A 269      28.537   5.722  25.486  1.00 45.36           O  
ATOM   1774  CB  ASP A 269      26.424   3.987  26.433  1.00 50.72           C  
ATOM   1775  CG  ASP A 269      24.923   3.858  26.420  1.00 58.85           C  
ATOM   1776  OD1 ASP A 269      24.303   4.253  25.407  1.00 59.53           O  
ATOM   1777  OD2 ASP A 269      24.363   3.364  27.420  1.00 64.74           O1-
ATOM   1778  H   ASP A 269      26.624   2.418  23.570  1.00 41.25           H  
ATOM   1779  HA  ASP A 269      26.411   4.505  24.337  1.00 45.14           H  
ATOM   1780  HB2 ASP A 269      26.691   4.941  26.889  1.00 50.72           H  
ATOM   1781  HB3 ASP A 269      26.841   3.172  27.025  1.00 50.72           H  
ATOM   1782  N   THR A 270      29.391   3.887  24.509  1.00 40.01           N  
ATOM   1783  CA  THR A 270      30.685   4.496  24.255  1.00 36.31           C  
ATOM   1784  C   THR A 270      30.445   5.725  23.387  1.00 37.21           C  
ATOM   1785  O   THR A 270      29.713   5.655  22.400  1.00 35.93           O  
ATOM   1786  CB  THR A 270      31.614   3.534  23.504  1.00 32.77           C  
ATOM   1787  OG1 THR A 270      31.929   2.417  24.342  1.00 35.03           O  
ATOM   1788  CG2 THR A 270      32.897   4.239  23.096  1.00 29.17           C  
ATOM   1789  H   THR A 270      29.250   2.911  24.292  1.00 40.01           H  
ATOM   1790  HA  THR A 270      31.158   4.753  25.203  1.00 36.31           H  
ATOM   1791  HB  THR A 270      31.104   3.187  22.605  1.00 32.77           H  
ATOM   1792 HG21 THR A 270      32.657   5.088  22.456  1.00 29.17           H  
ATOM   1793 HG22 THR A 270      33.418   4.591  23.987  1.00 29.17           H  
ATOM   1794 HG23 THR A 270      33.537   3.543  22.553  1.00 29.17           H  
ATOM   1795  HG1 THR A 270      31.102   1.985  24.573  1.00 35.03           H  
ATOM   1796  N   PRO A 271      31.046   6.864  23.759  1.00 39.73           N  
ATOM   1797  CA  PRO A 271      30.844   8.080  22.965  1.00 40.59           C  
ATOM   1798  C   PRO A 271      31.387   7.883  21.558  1.00 38.25           C  
ATOM   1799  O   PRO A 271      32.460   7.305  21.396  1.00 36.99           O  
ATOM   1800  CB  PRO A 271      31.672   9.132  23.713  1.00 45.06           C  
ATOM   1801  CG  PRO A 271      31.839   8.580  25.112  1.00 44.00           C  
ATOM   1802  CD  PRO A 271      31.898   7.097  24.939  1.00 41.21           C  
ATOM   1803  HA  PRO A 271      29.795   8.357  22.859  1.00 40.59           H  
ATOM   1804  HB2 PRO A 271      31.146  10.085  23.739  1.00 45.06           H  
ATOM   1805  HB3 PRO A 271      32.644   9.265  23.236  1.00 45.06           H  
ATOM   1806  HG2 PRO A 271      30.992   8.860  25.738  1.00 44.00           H  
ATOM   1807  HG3 PRO A 271      32.761   8.950  25.562  1.00 44.00           H  
ATOM   1808  HD2 PRO A 271      32.919   6.764  24.757  1.00 41.21           H  
ATOM   1809  HD3 PRO A 271      31.500   6.585  25.816  1.00 41.21           H  
ATOM   1810  N   PHE A 272      30.652   8.352  20.555  1.00 38.33           N  
ATOM   1811  CA  PHE A 272      31.074   8.188  19.172  1.00 39.05           C  
ATOM   1812  C   PHE A 272      31.981   9.330  18.734  1.00 42.95           C  
ATOM   1813  O   PHE A 272      31.554  10.477  18.654  1.00 46.24           O  
ATOM   1814  CB  PHE A 272      29.861   8.088  18.237  1.00 37.82           C  
ATOM   1815  CG  PHE A 272      30.216   7.681  16.838  1.00 35.96           C  
ATOM   1816  CD1 PHE A 272      30.377   6.343  16.513  1.00 35.32           C  
ATOM   1817  CD2 PHE A 272      30.407   8.634  15.851  1.00 37.97           C  
ATOM   1818  CE1 PHE A 272      30.712   5.964  15.226  1.00 36.80           C  
ATOM   1819  CE2 PHE A 272      30.741   8.261  14.559  1.00 37.67           C  
ATOM   1820  CZ  PHE A 272      30.895   6.924  14.248  1.00 37.38           C  
ATOM   1821  H   PHE A 272      29.786   8.831  20.756  1.00 38.33           H  
ATOM   1822  HA  PHE A 272      31.639   7.259  19.110  1.00 39.05           H  
ATOM   1823  HB2 PHE A 272      29.373   9.062  18.200  1.00 37.82           H  
ATOM   1824  HB3 PHE A 272      29.170   7.351  18.647  1.00 37.82           H  
ATOM   1825  HD1 PHE A 272      30.240   5.589  17.273  1.00 35.32           H  
ATOM   1826  HD2 PHE A 272      30.294   9.681  16.091  1.00 37.97           H  
ATOM   1827  HE1 PHE A 272      30.828   4.918  14.985  1.00 36.80           H  
ATOM   1828  HE2 PHE A 272      30.880   9.013  13.797  1.00 37.67           H  
ATOM   1829  HZ  PHE A 272      31.160   6.628  13.244  1.00 37.38           H  
ATOM   1830  N   ASN A 273      33.235   9.012  18.442  1.00 47.76           N  
ATOM   1831  CA  ASN A 273      34.178  10.030  18.000  1.00 54.07           C  
ATOM   1832  C   ASN A 273      34.081  10.278  16.498  1.00 53.03           C  
ATOM   1833  O   ASN A 273      34.674   9.551  15.702  1.00 50.38           O  
ATOM   1834  CB  ASN A 273      35.608   9.646  18.388  1.00 56.68           C  
ATOM   1835  CG  ASN A 273      36.600  10.750  18.098  1.00 60.71           C  
ATOM   1836  OD1 ASN A 273      36.234  11.809  17.584  1.00 61.47           O  
ATOM   1837  ND2 ASN A 273      37.862  10.511  18.431  1.00 62.64           N  
ATOM   1838  H   ASN A 273      33.540   8.052  18.529  1.00 47.76           H  
ATOM   1839  HA  ASN A 273      33.915  10.959  18.507  1.00 54.07           H  
ATOM   1840  HB2 ASN A 273      35.897   8.759  17.823  1.00 56.68           H  
ATOM   1841  HB3 ASN A 273      35.634   9.422  19.454  1.00 56.68           H  
ATOM   1842 HD21 ASN A 273      38.116   9.628  18.850  1.00 62.64           H  
ATOM   1843 HD22 ASN A 273      38.570  11.213  18.266  1.00 62.64           H  
ATOM   1844  N   LYS A 274      33.336  11.310  16.117  1.00 54.57           N  
ATOM   1845  CA  LYS A 274      33.104  11.606  14.709  1.00 57.24           C  
ATOM   1846  C   LYS A 274      34.420  11.780  13.957  1.00 57.29           C  
ATOM   1847  O   LYS A 274      34.543  11.376  12.801  1.00 57.16           O  
ATOM   1848  CB  LYS A 274      32.242  12.860  14.565  1.00 62.37           C  
ATOM   1849  CG  LYS A 274      31.256  12.802  13.414  1.00 66.77           C  
ATOM   1850  CD  LYS A 274      30.380  14.044  13.380  1.00 72.67           C  
ATOM   1851  CE  LYS A 274      29.232  13.884  12.387  1.00 75.72           C  
ATOM   1852  NZ  LYS A 274      29.711  13.471  11.038  1.00 75.36           N1+
ATOM   1853  H   LYS A 274      32.920  11.904  16.820  1.00 54.57           H  
ATOM   1854  HA  LYS A 274      32.573  10.761  14.270  1.00 57.24           H  
ATOM   1855  HB2 LYS A 274      32.902  13.713  14.409  1.00 62.37           H  
ATOM   1856  HB3 LYS A 274      31.681  12.998  15.490  1.00 62.37           H  
ATOM   1857  HG2 LYS A 274      30.624  11.922  13.531  1.00 66.77           H  
ATOM   1858  HG3 LYS A 274      31.809  12.732  12.476  1.00 66.77           H  
ATOM   1859  HD2 LYS A 274      30.987  14.901  13.087  1.00 72.67           H  
ATOM   1860  HD3 LYS A 274      29.968  14.215  14.375  1.00 72.67           H  
ATOM   1861  HE2 LYS A 274      28.709  14.837  12.298  1.00 75.72           H  
ATOM   1862  HE3 LYS A 274      28.544  13.127  12.764  1.00 75.72           H  
ATOM   1863  HZ1 LYS A 274      30.349  14.168  10.680  1.00 75.36           H  
ATOM   1864  HZ2 LYS A 274      30.186  12.582  11.107  1.00 75.36           H  
ATOM   1865  HZ3 LYS A 274      28.922  13.384  10.413  1.00 75.36           H  
ATOM   1866  N   VAL A 275      35.402  12.377  14.621  1.00 59.39           N  
ATOM   1867  CA  VAL A 275      36.708  12.610  14.019  1.00 61.70           C  
ATOM   1868  C   VAL A 275      37.441  11.300  13.766  1.00 61.84           C  
ATOM   1869  O   VAL A 275      37.699  10.928  12.619  1.00 62.67           O  
ATOM   1870  CB  VAL A 275      37.585  13.504  14.912  1.00 64.19           C  
ATOM   1871  CG1 VAL A 275      38.978  13.653  14.316  1.00 64.31           C  
ATOM   1872  CG2 VAL A 275      36.929  14.865  15.111  1.00 65.60           C  
ATOM   1873  H   VAL A 275      35.238  12.680  15.571  1.00 59.39           H  
ATOM   1874  HA  VAL A 275      36.531  13.114  13.068  1.00 61.70           H  
ATOM   1875  HB  VAL A 275      37.685  13.030  15.889  1.00 64.19           H  
ATOM   1876 HG11 VAL A 275      39.435  12.668  14.210  1.00 64.31           H  
ATOM   1877 HG12 VAL A 275      38.905  14.126  13.336  1.00 64.31           H  
ATOM   1878 HG13 VAL A 275      39.592  14.270  14.972  1.00 64.31           H  
ATOM   1879 HG21 VAL A 275      36.819  15.360  14.146  1.00 65.60           H  
ATOM   1880 HG22 VAL A 275      35.948  14.733  15.565  1.00 65.60           H  
ATOM   1881 HG23 VAL A 275      37.552  15.477  15.764  1.00 65.60           H  
ATOM   1882  N   GLN A 276      37.780  10.608  14.846  1.00 59.97           N  
ATOM   1883  CA  GLN A 276      38.462   9.324  14.764  1.00 58.75           C  
ATOM   1884  C   GLN A 276      37.754   8.374  13.806  1.00 60.22           C  
ATOM   1885  O   GLN A 276      38.382   7.774  12.935  1.00 59.24           O  
ATOM   1886  CB  GLN A 276      38.537   8.685  16.149  1.00 60.28           C  
ATOM   1887  CG  GLN A 276      39.141   7.295  16.169  1.00 61.46           C  
ATOM   1888  CD  GLN A 276      38.877   6.571  17.475  1.00 64.44           C  
ATOM   1889  NE2 GLN A 276      37.726   6.410  17.888  1.00 64.72           N  
ATOM   1890  OE1 GLN A 276      39.943   6.129  18.134  1.00 66.27           O  
ATOM   1891  H   GLN A 276      37.557  10.984  15.757  1.00 59.97           H  
ATOM   1892  HA  GLN A 276      39.467   9.507  14.383  1.00 58.75           H  
ATOM   1893  HB2 GLN A 276      37.526   8.623  16.551  1.00 60.28           H  
ATOM   1894  HB3 GLN A 276      39.142   9.329  16.788  1.00 60.28           H  
ATOM   1895  HG2 GLN A 276      40.218   7.377  16.026  1.00 61.46           H  
ATOM   1896  HG3 GLN A 276      38.710   6.714  15.353  1.00 61.46           H  
ATOM   1897 HE21 GLN A 276      36.944   6.762  17.355  1.00 64.72           H  
ATOM   1898 HE22 GLN A 276      37.566   5.925  18.761  1.00 64.72           H  
ATOM   1899  N   SER A 277      36.441   8.242  13.976  1.00 61.18           N  
ATOM   1900  CA  SER A 277      35.653   7.284  13.204  1.00 61.98           C  
ATOM   1901  C   SER A 277      35.849   7.418  11.698  1.00 56.54           C  
ATOM   1902  O   SER A 277      35.771   6.433  10.971  1.00 55.32           O  
ATOM   1903  CB  SER A 277      34.168   7.400  13.554  1.00 68.18           C  
ATOM   1904  OG  SER A 277      33.936   7.027  14.902  1.00 71.07           O  
ATOM   1905  H   SER A 277      35.975   8.821  14.659  1.00 61.18           H  
ATOM   1906  HA  SER A 277      36.017   6.295  13.482  1.00 61.98           H  
ATOM   1907  HB2 SER A 277      33.594   6.745  12.898  1.00 68.18           H  
ATOM   1908  HB3 SER A 277      33.846   8.432  13.408  1.00 68.18           H  
ATOM   1909  HG  SER A 277      32.996   7.113  15.071  1.00 71.07           H  
ATOM   1910  N   ALA A 278      36.109   8.637  11.239  1.00 56.69           N  
ATOM   1911  CA  ALA A 278      36.330   8.897   9.819  1.00 56.90           C  
ATOM   1912  C   ALA A 278      37.254   7.870   9.163  1.00 54.87           C  
ATOM   1913  O   ALA A 278      37.033   7.453   8.024  1.00 56.73           O  
ATOM   1914  CB  ALA A 278      36.887  10.302   9.625  1.00 57.29           C  
ATOM   1915  H   ALA A 278      36.156   9.406  11.892  1.00 56.69           H  
ATOM   1916  HA  ALA A 278      35.361   8.812   9.326  1.00 56.90           H  
ATOM   1917  HB1 ALA A 278      36.199  11.028  10.056  1.00 57.29           H  
ATOM   1918  HB2 ALA A 278      37.856  10.380  10.119  1.00 57.29           H  
ATOM   1919  HB3 ALA A 278      37.006  10.502   8.560  1.00 57.29           H  
ATOM   1920  N   ARG A 279      38.288   7.464   9.892  1.00 50.68           N  
ATOM   1921  CA  ARG A 279      39.325   6.603   9.339  1.00 49.34           C  
ATOM   1922  C   ARG A 279      39.071   5.123   9.600  1.00 42.97           C  
ATOM   1923  O   ARG A 279      39.944   4.284   9.368  1.00 45.60           O  
ATOM   1924  CB  ARG A 279      40.692   7.004   9.900  1.00 55.29           C  
ATOM   1925  CG  ARG A 279      40.839   6.783  11.395  1.00 59.34           C  
ATOM   1926  CD  ARG A 279      42.089   7.456  11.934  1.00 65.64           C  
ATOM   1927  NE  ARG A 279      42.328   7.097  13.329  1.00 71.88           N  
ATOM   1928  CZ  ARG A 279      43.343   7.549  14.056  1.00 77.90           C  
ATOM   1929  NH1 ARG A 279      43.478   7.160  15.319  1.00 79.09           N  
ATOM   1930  NH2 ARG A 279      44.222   8.390  13.527  1.00 81.22           N1+
ATOM   1931  H   ARG A 279      38.356   7.759  10.855  1.00 50.68           H  
ATOM   1932  HA  ARG A 279      39.308   6.744   8.258  1.00 49.34           H  
ATOM   1933  HB2 ARG A 279      40.849   8.062   9.693  1.00 55.29           H  
ATOM   1934  HB3 ARG A 279      41.456   6.417   9.390  1.00 55.29           H  
ATOM   1935  HG2 ARG A 279      40.899   5.713  11.591  1.00 59.34           H  
ATOM   1936  HG3 ARG A 279      39.967   7.196  11.902  1.00 59.34           H  
ATOM   1937  HD2 ARG A 279      41.968   8.538  11.863  1.00 65.64           H  
ATOM   1938  HD3 ARG A 279      42.945   7.146  11.337  1.00 65.64           H  
ATOM   1939  HE  ARG A 279      41.678   6.462  13.770  1.00 71.88           H  
ATOM   1940 HH11 ARG A 279      44.248   7.504  15.875  1.00 79.09           H  
ATOM   1941 HH12 ARG A 279      42.810   6.520  15.726  1.00 79.09           H  
ATOM   1942 HH21 ARG A 279      44.121   8.687  12.567  1.00 81.22           H  
ATOM   1943 HH22 ARG A 279      44.992   8.732  14.083  1.00 81.22           H  
ATOM   1944  N   PHE A 280      37.880   4.797  10.082  1.00 34.52           N  
ATOM   1945  CA  PHE A 280      37.542   3.402  10.327  1.00 33.47           C  
ATOM   1946  C   PHE A 280      36.508   2.887   9.329  1.00 33.69           C  
ATOM   1947  O   PHE A 280      36.295   1.680   9.206  1.00 31.95           O  
ATOM   1948  CB  PHE A 280      37.076   3.202  11.769  1.00 33.57           C  
ATOM   1949  CG  PHE A 280      38.173   3.368  12.787  1.00 36.81           C  
ATOM   1950  CD1 PHE A 280      39.473   2.992  12.489  1.00 35.25           C  
ATOM   1951  CD2 PHE A 280      37.902   3.886  14.048  1.00 37.76           C  
ATOM   1952  CE1 PHE A 280      40.484   3.140  13.420  1.00 37.76           C  
ATOM   1953  CE2 PHE A 280      38.910   4.031  14.984  1.00 36.66           C  
ATOM   1954  CZ  PHE A 280      40.200   3.659  14.670  1.00 37.41           C  
ATOM   1955  H   PHE A 280      37.204   5.521  10.281  1.00 34.52           H  
ATOM   1956  HA  PHE A 280      38.446   2.812  10.180  1.00 33.47           H  
ATOM   1957  HB2 PHE A 280      36.670   2.195  11.862  1.00 33.57           H  
ATOM   1958  HB3 PHE A 280      36.294   3.930  11.984  1.00 33.57           H  
ATOM   1959  HD1 PHE A 280      39.699   2.577  11.518  1.00 35.25           H  
ATOM   1960  HD2 PHE A 280      36.893   4.177  14.300  1.00 37.76           H  
ATOM   1961  HE1 PHE A 280      41.494   2.851  13.173  1.00 37.76           H  
ATOM   1962  HE2 PHE A 280      38.687   4.438  15.960  1.00 36.66           H  
ATOM   1963  HZ  PHE A 280      40.989   3.772  15.400  1.00 37.41           H  
ATOM   1964  N   TRP A 281      35.870   3.809   8.618  1.00 33.85           N  
ATOM   1965  CA  TRP A 281      34.947   3.447   7.554  1.00 32.09           C  
ATOM   1966  C   TRP A 281      35.712   3.026   6.307  1.00 34.92           C  
ATOM   1967  O   TRP A 281      36.792   3.548   6.026  1.00 35.67           O  
ATOM   1968  CB  TRP A 281      34.051   4.631   7.195  1.00 33.09           C  
ATOM   1969  CG  TRP A 281      33.070   5.010   8.246  1.00 31.88           C  
ATOM   1970  CD1 TRP A 281      33.190   6.022   9.155  1.00 29.92           C  
ATOM   1971  CD2 TRP A 281      31.802   4.391   8.495  1.00 31.35           C  
ATOM   1972  NE1 TRP A 281      32.075   6.069   9.956  1.00 33.13           N  
ATOM   1973  CE2 TRP A 281      31.208   5.079   9.570  1.00 33.77           C  
ATOM   1974  CE3 TRP A 281      31.113   3.323   7.915  1.00 34.14           C  
ATOM   1975  CZ2 TRP A 281      29.958   4.732  10.078  1.00 33.79           C  
ATOM   1976  CZ3 TRP A 281      29.871   2.980   8.420  1.00 33.41           C  
ATOM   1977  CH2 TRP A 281      29.307   3.682   9.491  1.00 33.51           C  
ATOM   1978  H   TRP A 281      36.030   4.785   8.820  1.00 33.85           H  
ATOM   1979  HA  TRP A 281      34.337   2.618   7.912  1.00 32.09           H  
ATOM   1980  HB2 TRP A 281      33.498   4.377   6.290  1.00 33.09           H  
ATOM   1981  HB3 TRP A 281      34.689   5.493   7.001  1.00 33.09           H  
ATOM   1982  HD1 TRP A 281      34.036   6.686   9.231  1.00 29.92           H  
ATOM   1983  HE1 TRP A 281      31.921   6.725  10.708  1.00 33.13           H  
ATOM   1984  HE3 TRP A 281      31.540   2.777   7.087  1.00 34.14           H  
ATOM   1985  HZ2 TRP A 281      29.519   5.272  10.905  1.00 33.79           H  
ATOM   1986  HZ3 TRP A 281      29.328   2.156   7.981  1.00 33.41           H  
ATOM   1987  HH2 TRP A 281      28.337   3.387   9.863  1.00 33.51           H  
ATOM   1988  N   ILE A 282      35.148   2.079   5.563  1.00 36.31           N  
ATOM   1989  CA  ILE A 282      35.618   1.786   4.219  1.00 36.21           C  
ATOM   1990  C   ILE A 282      35.468   3.076   3.427  1.00 40.85           C  
ATOM   1991  O   ILE A 282      34.528   3.834   3.654  1.00 40.80           O  
ATOM   1992  CB  ILE A 282      34.776   0.670   3.571  1.00 35.50           C  
ATOM   1993  CG1 ILE A 282      35.054  -0.670   4.252  1.00 32.18           C  
ATOM   1994  CG2 ILE A 282      35.066   0.552   2.084  1.00 36.47           C  
ATOM   1995  CD1 ILE A 282      34.134  -1.776   3.793  1.00 29.54           C  
ATOM   1996  H   ILE A 282      34.375   1.550   5.942  1.00 36.31           H  
ATOM   1997  HA  ILE A 282      36.651   1.439   4.236  1.00 36.21           H  
ATOM   1998  HB  ILE A 282      33.726   0.933   3.700  1.00 35.50           H  
ATOM   1999 HG12 ILE A 282      34.931  -0.543   5.328  1.00 32.18           H  
ATOM   2000 HG13 ILE A 282      36.080  -0.963   4.035  1.00 32.18           H  
ATOM   2001 HG21 ILE A 282      34.859   1.506   1.597  1.00 36.47           H  
ATOM   2002 HG22 ILE A 282      36.114   0.289   1.938  1.00 36.47           H  
ATOM   2003 HG23 ILE A 282      34.433  -0.222   1.651  1.00 36.47           H  
ATOM   2004 HD11 ILE A 282      33.100  -1.499   4.003  1.00 29.54           H  
ATOM   2005 HD12 ILE A 282      34.258  -1.931   2.721  1.00 29.54           H  
ATOM   2006 HD13 ILE A 282      34.379  -2.696   4.324  1.00 29.54           H  
ATOM   2007  N   PRO A 283      36.408   3.349   2.514  1.00 47.15           N  
ATOM   2008  CA  PRO A 283      36.297   4.571   1.713  1.00 49.03           C  
ATOM   2009  C   PRO A 283      34.947   4.638   1.007  1.00 49.38           C  
ATOM   2010  O   PRO A 283      34.619   3.739   0.233  1.00 47.95           O  
ATOM   2011  CB  PRO A 283      37.416   4.412   0.682  1.00 51.10           C  
ATOM   2012  CG  PRO A 283      38.404   3.498   1.332  1.00 51.69           C  
ATOM   2013  CD  PRO A 283      37.595   2.551   2.162  1.00 49.02           C  
ATOM   2014  HA  PRO A 283      36.376   5.479   2.312  1.00 49.03           H  
ATOM   2015  HB2 PRO A 283      37.873   5.376   0.459  1.00 51.10           H  
ATOM   2016  HB3 PRO A 283      37.031   3.972  -0.238  1.00 51.10           H  
ATOM   2017  HG2 PRO A 283      39.090   4.065   1.960  1.00 51.69           H  
ATOM   2018  HG3 PRO A 283      38.970   2.952   0.576  1.00 51.69           H  
ATOM   2019  HD2 PRO A 283      37.317   1.666   1.589  1.00 49.02           H  
ATOM   2020  HD3 PRO A 283      38.143   2.248   3.054  1.00 49.02           H  
ATOM   2021  N   GLY A 284      34.171   5.681   1.274  1.00 51.10           N  
ATOM   2022  CA  GLY A 284      32.884   5.840   0.621  1.00 52.67           C  
ATOM   2023  C   GLY A 284      31.711   5.569   1.542  1.00 54.50           C  
ATOM   2024  O   GLY A 284      30.591   5.989   1.264  1.00 57.69           O  
ATOM   2025  H   GLY A 284      34.481   6.374   1.941  1.00 51.10           H  
ATOM   2026  HA2 GLY A 284      32.833   5.147  -0.219  1.00 52.67           H  
ATOM   2027  HA3 GLY A 284      32.807   6.863   0.253  1.00 52.67           H  
ATOM   2028  N   GLU A 285      31.968   4.855   2.635  1.00 50.97           N  
ATOM   2029  CA  GLU A 285      30.953   4.614   3.655  1.00 45.11           C  
ATOM   2030  C   GLU A 285      31.071   5.700   4.717  1.00 40.38           C  
ATOM   2031  O   GLU A 285      32.139   6.291   4.872  1.00 41.00           O  
ATOM   2032  CB  GLU A 285      31.157   3.242   4.301  1.00 44.97           C  
ATOM   2033  CG  GLU A 285      31.393   2.109   3.314  1.00 48.11           C  
ATOM   2034  CD  GLU A 285      30.216   1.869   2.378  1.00 53.11           C  
ATOM   2035  OE1 GLU A 285      29.049   1.984   2.818  1.00 52.05           O  
ATOM   2036  OE2 GLU A 285      30.467   1.551   1.197  1.00 56.45           O1-
ATOM   2037  H   GLU A 285      32.892   4.468   2.762  1.00 50.97           H  
ATOM   2038  HA  GLU A 285      29.964   4.634   3.198  1.00 45.11           H  
ATOM   2039  HB2 GLU A 285      30.267   3.005   4.884  1.00 44.97           H  
ATOM   2040  HB3 GLU A 285      32.020   3.303   4.963  1.00 44.97           H  
ATOM   2041  HG2 GLU A 285      31.581   1.193   3.875  1.00 48.11           H  
ATOM   2042  HG3 GLU A 285      32.270   2.352   2.712  1.00 48.11           H  
ATOM   2043  N   PRO A 286      29.977   5.975   5.447  1.00 39.25           N  
ATOM   2044  CA  PRO A 286      28.649   5.371   5.282  1.00 39.71           C  
ATOM   2045  C   PRO A 286      27.967   5.902   4.024  1.00 40.45           C  
ATOM   2046  O   PRO A 286      28.002   7.107   3.777  1.00 37.86           O  
ATOM   2047  CB  PRO A 286      27.883   5.848   6.526  1.00 37.86           C  
ATOM   2048  CG  PRO A 286      28.916   6.437   7.443  1.00 40.08           C  
ATOM   2049  CD  PRO A 286      30.004   6.935   6.562  1.00 39.96           C  
ATOM   2050  HA  PRO A 286      28.689   4.286   5.185  1.00 39.71           H  
ATOM   2051  HB2 PRO A 286      27.380   5.010   7.008  1.00 37.86           H  
ATOM   2052  HB3 PRO A 286      27.145   6.603   6.250  1.00 37.86           H  
ATOM   2053  HG2 PRO A 286      29.297   5.675   8.124  1.00 40.08           H  
ATOM   2054  HG3 PRO A 286      28.489   7.257   8.020  1.00 40.08           H  
ATOM   2055  HD2 PRO A 286      29.797   7.947   6.216  1.00 39.96           H  
ATOM   2056  HD3 PRO A 286      30.965   6.916   7.075  1.00 39.96           H  
ATOM   2057  N   ASN A 287      27.364   5.017   3.237  1.00 45.01           N  
ATOM   2058  CA  ASN A 287      26.766   5.425   1.969  1.00 47.77           C  
ATOM   2059  C   ASN A 287      25.247   5.310   1.942  1.00 47.03           C  
ATOM   2060  O   ASN A 287      24.600   5.782   1.008  1.00 50.76           O  
ATOM   2061  CB  ASN A 287      27.393   4.661   0.794  1.00 49.35           C  
ATOM   2062  CG  ASN A 287      26.907   3.223   0.694  1.00 48.30           C  
ATOM   2063  OD1 ASN A 287      26.333   2.677   1.636  1.00 50.01           O  
ATOM   2064  ND2 ASN A 287      27.146   2.604  -0.456  1.00 46.01           N  
ATOM   2065  H   ASN A 287      27.318   4.049   3.521  1.00 45.01           H  
ATOM   2066  HA  ASN A 287      26.990   6.486   1.862  1.00 47.77           H  
ATOM   2067  HB2 ASN A 287      28.475   4.655   0.921  1.00 49.35           H  
ATOM   2068  HB3 ASN A 287      27.138   5.177  -0.132  1.00 49.35           H  
ATOM   2069 HD21 ASN A 287      26.853   1.645  -0.583  1.00 46.01           H  
ATOM   2070 HD22 ASN A 287      27.621   3.090  -1.202  1.00 46.01           H  
ATOM   2071  N   ASN A 288      24.687   4.685   2.973  1.00 46.21           N  
ATOM   2072  CA  ASN A 288      23.239   4.580   3.119  1.00 49.95           C  
ATOM   2073  C   ASN A 288      22.551   4.158   1.821  1.00 52.77           C  
ATOM   2074  O   ASN A 288      21.607   4.801   1.359  1.00 51.68           O  
ATOM   2075  CB  ASN A 288      22.653   5.900   3.630  1.00 51.78           C  
ATOM   2076  CG  ASN A 288      21.319   5.712   4.333  1.00 55.46           C  
ATOM   2077  OD1 ASN A 288      21.004   4.619   4.810  1.00 55.24           O  
ATOM   2078  ND2 ASN A 288      20.530   6.783   4.406  1.00 57.11           N  
ATOM   2079  H   ASN A 288      25.282   4.272   3.677  1.00 46.21           H  
ATOM   2080  HA  ASN A 288      23.049   3.797   3.851  1.00 49.95           H  
ATOM   2081  HB2 ASN A 288      22.510   6.570   2.783  1.00 51.78           H  
ATOM   2082  HB3 ASN A 288      23.358   6.346   4.331  1.00 51.78           H  
ATOM   2083 HD21 ASN A 288      20.828   7.659   4.002  1.00 57.11           H  
ATOM   2084 HD22 ASN A 288      19.632   6.717   4.866  1.00 57.11           H  
ATOM   2085  N   ALA A 289      23.040   3.072   1.234  1.00 56.82           N  
ATOM   2086  CA  ALA A 289      22.458   2.535   0.013  1.00 56.10           C  
ATOM   2087  C   ALA A 289      21.017   2.112   0.259  1.00 58.92           C  
ATOM   2088  O   ALA A 289      20.757   1.112   0.934  1.00 57.28           O  
ATOM   2089  CB  ALA A 289      23.274   1.365  -0.491  1.00 54.69           C  
ATOM   2090  H   ALA A 289      23.837   2.607   1.644  1.00 56.82           H  
ATOM   2091  HA  ALA A 289      22.464   3.314  -0.749  1.00 56.10           H  
ATOM   2092  HB1 ALA A 289      24.296   1.691  -0.681  1.00 54.69           H  
ATOM   2093  HB2 ALA A 289      23.278   0.575   0.259  1.00 54.69           H  
ATOM   2094  HB3 ALA A 289      22.836   0.988  -1.415  1.00 54.69           H  
ATOM   2095  N   GLY A 290      20.086   2.886  -0.290  1.00 62.50           N  
ATOM   2096  CA  GLY A 290      18.671   2.603  -0.149  1.00 62.81           C  
ATOM   2097  C   GLY A 290      18.028   3.340   1.010  1.00 63.65           C  
ATOM   2098  O   GLY A 290      16.888   3.042   1.376  1.00 62.92           O  
ATOM   2099  H   GLY A 290      20.373   3.696  -0.821  1.00 62.50           H  
ATOM   2100  HA2 GLY A 290      18.545   1.531   0.008  1.00 62.81           H  
ATOM   2101  HA3 GLY A 290      18.165   2.896  -1.070  1.00 62.81           H  
ATOM   2102  N   ASN A 291      18.748   4.304   1.584  1.00 62.90           N  
ATOM   2103  CA  ASN A 291      18.257   5.018   2.759  1.00 63.87           C  
ATOM   2104  C   ASN A 291      17.808   4.005   3.799  1.00 62.06           C  
ATOM   2105  O   ASN A 291      16.887   4.256   4.574  1.00 64.07           O  
ATOM   2106  CB  ASN A 291      17.085   5.929   2.384  1.00 69.36           C  
ATOM   2107  CG  ASN A 291      17.408   7.400   2.559  1.00 71.92           C  
ATOM   2108  OD1 ASN A 291      16.611   8.159   3.112  1.00 72.83           O  
ATOM   2109  ND2 ASN A 291      18.581   7.810   2.092  1.00 72.59           N  
ATOM   2110  H   ASN A 291      19.650   4.546   1.200  1.00 62.90           H  
ATOM   2111  HA  ASN A 291      19.058   5.638   3.162  1.00 63.87           H  
ATOM   2112  HB2 ASN A 291      16.233   5.681   3.018  1.00 69.36           H  
ATOM   2113  HB3 ASN A 291      16.824   5.751   1.340  1.00 69.36           H  
ATOM   2114 HD21 ASN A 291      19.204   7.153   1.645  1.00 72.59           H  
ATOM   2115 HD22 ASN A 291      18.850   8.779   2.184  1.00 72.59           H  
ATOM   2116  N   ASN A 292      18.482   2.860   3.803  1.00 58.79           N  
ATOM   2117  CA  ASN A 292      18.033   1.679   4.521  1.00 56.09           C  
ATOM   2118  C   ASN A 292      19.035   1.252   5.589  1.00 52.14           C  
ATOM   2119  O   ASN A 292      18.687   0.567   6.554  1.00 51.53           O  
ATOM   2120  CB  ASN A 292      17.862   0.536   3.519  1.00 56.41           C  
ATOM   2121  CG  ASN A 292      16.996  -0.583   4.048  1.00 59.16           C  
ATOM   2122  OD1 ASN A 292      16.346  -0.441   5.083  1.00 61.52           O  
ATOM   2123  ND2 ASN A 292      16.972  -1.705   3.334  1.00 58.60           N  
ATOM   2124  H   ASN A 292      19.345   2.809   3.282  1.00 58.79           H  
ATOM   2125  HA  ASN A 292      17.091   1.916   5.017  1.00 56.09           H  
ATOM   2126  HB2 ASN A 292      18.845   0.132   3.280  1.00 56.41           H  
ATOM   2127  HB3 ASN A 292      17.402   0.932   2.613  1.00 56.41           H  
ATOM   2128 HD21 ASN A 292      17.521  -1.779   2.489  1.00 58.60           H  
ATOM   2129 HD22 ASN A 292      16.403  -2.483   3.635  1.00 58.60           H  
ATOM   2130  N   GLU A 293      20.283   1.664   5.403  1.00 46.99           N  
ATOM   2131  CA  GLU A 293      21.395   1.128   6.176  1.00 45.21           C  
ATOM   2132  C   GLU A 293      21.588   1.882   7.485  1.00 43.88           C  
ATOM   2133  O   GLU A 293      22.288   2.892   7.536  1.00 46.42           O  
ATOM   2134  CB  GLU A 293      22.669   1.167   5.332  1.00 44.34           C  
ATOM   2135  CG  GLU A 293      22.395   0.937   3.849  1.00 45.92           C  
ATOM   2136  CD  GLU A 293      23.580   0.358   3.101  1.00 46.01           C  
ATOM   2137  OE1 GLU A 293      24.620   1.045   2.988  1.00 46.83           O  
ATOM   2138  OE2 GLU A 293      23.463  -0.790   2.617  1.00 46.50           O1-
ATOM   2139  H   GLU A 293      20.468   2.370   4.703  1.00 46.99           H  
ATOM   2140  HA  GLU A 293      21.166   0.095   6.436  1.00 45.21           H  
ATOM   2141  HB2 GLU A 293      23.346   0.390   5.687  1.00 44.34           H  
ATOM   2142  HB3 GLU A 293      23.139   2.142   5.454  1.00 44.34           H  
ATOM   2143  HG2 GLU A 293      22.134   1.893   3.395  1.00 45.92           H  
ATOM   2144  HG3 GLU A 293      21.557   0.249   3.755  1.00 45.92           H  
ATOM   2145  N   HIS A 294      20.962   1.385   8.544  1.00 39.50           N  
ATOM   2146  CA  HIS A 294      21.039   2.046   9.835  1.00 43.64           C  
ATOM   2147  C   HIS A 294      21.913   1.299  10.841  1.00 38.75           C  
ATOM   2148  O   HIS A 294      21.803   1.525  12.044  1.00 41.11           O  
ATOM   2149  CB  HIS A 294      19.638   2.257  10.409  1.00 50.14           C  
ATOM   2150  CG  HIS A 294      18.764   3.124   9.557  1.00 55.86           C  
ATOM   2151  ND1 HIS A 294      19.264   4.133   8.763  1.00 56.97           N  
ATOM   2152  CD2 HIS A 294      17.421   3.140   9.383  1.00 57.65           C  
ATOM   2153  CE1 HIS A 294      18.269   4.730   8.132  1.00 58.81           C  
ATOM   2154  NE2 HIS A 294      17.140   4.147   8.491  1.00 59.57           N  
ATOM   2155  H   HIS A 294      20.423   0.535   8.451  1.00 39.50           H  
ATOM   2156  HA  HIS A 294      21.515   3.011   9.663  1.00 43.64           H  
ATOM   2157  HB2 HIS A 294      19.733   2.723  11.389  1.00 50.14           H  
ATOM   2158  HB3 HIS A 294      19.159   1.284  10.514  1.00 50.14           H  
ATOM   2159  HD2 HIS A 294      16.706   2.485   9.856  1.00 57.65           H  
ATOM   2160  HE2 HIS A 294      16.219   4.400   8.164  1.00 59.57           H  
ATOM   2161  HE1 HIS A 294      18.363   5.555   7.441  1.00 58.81           H  
ATOM   2162  N   CYS A 295      22.779   0.417  10.345  1.00 33.50           N  
ATOM   2163  CA  CYS A 295      23.655  -0.375  11.209  1.00 33.74           C  
ATOM   2164  C   CYS A 295      25.033  -0.584  10.586  1.00 33.83           C  
ATOM   2165  O   CYS A 295      25.197  -0.481   9.373  1.00 35.02           O  
ATOM   2166  CB  CYS A 295      23.018  -1.727  11.535  1.00 34.51           C  
ATOM   2167  SG  CYS A 295      21.554  -1.640  12.583  1.00 47.98           S  
ATOM   2168  H   CYS A 295      22.833   0.292   9.344  1.00 33.50           H  
ATOM   2169  HA  CYS A 295      23.785   0.190  12.132  1.00 33.74           H  
ATOM   2170  HB2 CYS A 295      23.763  -2.339  12.044  1.00 34.51           H  
ATOM   2171  HB3 CYS A 295      22.736  -2.204  10.596  1.00 34.51           H  
ATOM   2172  N   GLY A 296      26.021  -0.890  11.423  1.00 30.40           N  
ATOM   2173  CA  GLY A 296      27.392  -1.005  10.962  1.00 27.97           C  
ATOM   2174  C   GLY A 296      28.013  -2.368  11.208  1.00 27.63           C  
ATOM   2175  O   GLY A 296      27.727  -3.023  12.210  1.00 28.62           O  
ATOM   2176  H   GLY A 296      25.812  -1.044  12.399  1.00 30.40           H  
ATOM   2177  HA2 GLY A 296      27.992  -0.256  11.480  1.00 27.97           H  
ATOM   2178  HA3 GLY A 296      27.412  -0.808   9.891  1.00 27.97           H  
ATOM   2179  N   ASN A 297      28.868  -2.801  10.288  1.00 25.93           N  
ATOM   2180  CA  ASN A 297      29.557  -4.079  10.432  1.00 25.84           C  
ATOM   2181  C   ASN A 297      31.023  -3.976  10.030  1.00 28.32           C  
ATOM   2182  O   ASN A 297      31.410  -3.070   9.296  1.00 32.59           O  
ATOM   2183  CB  ASN A 297      28.842  -5.187   9.636  1.00 20.89           C  
ATOM   2184  CG  ASN A 297      28.834  -4.931   8.129  1.00 20.64           C  
ATOM   2185  OD1 ASN A 297      29.800  -4.416   7.563  1.00 24.09           O  
ATOM   2186  ND2 ASN A 297      27.740  -5.306   7.476  1.00 19.54           N  
ATOM   2187  H   ASN A 297      29.047  -2.232   9.473  1.00 25.93           H  
ATOM   2188  HA  ASN A 297      29.525  -4.350  11.487  1.00 25.84           H  
ATOM   2189  HB2 ASN A 297      27.811  -5.252   9.983  1.00 20.89           H  
ATOM   2190  HB3 ASN A 297      29.350  -6.133   9.825  1.00 20.89           H  
ATOM   2191 HD21 ASN A 297      26.969  -5.724   7.979  1.00 19.54           H  
ATOM   2192 HD22 ASN A 297      27.677  -5.173   6.477  1.00 19.54           H  
ATOM   2193  N   ILE A 298      31.838  -4.892  10.538  1.00 29.19           N  
ATOM   2194  CA  ILE A 298      33.216  -5.019  10.084  1.00 28.33           C  
ATOM   2195  C   ILE A 298      33.228  -5.853   8.809  1.00 29.84           C  
ATOM   2196  O   ILE A 298      32.691  -6.959   8.767  1.00 27.21           O  
ATOM   2197  CB  ILE A 298      34.114  -5.662  11.149  1.00 27.07           C  
ATOM   2198  CG1 ILE A 298      34.817  -4.574  11.958  1.00 30.03           C  
ATOM   2199  CG2 ILE A 298      35.143  -6.572  10.504  1.00 31.45           C  
ATOM   2200  CD1 ILE A 298      35.882  -5.103  12.897  1.00 32.40           C  
ATOM   2201  H   ILE A 298      31.496  -5.514  11.257  1.00 29.19           H  
ATOM   2202  HA  ILE A 298      33.616  -4.024   9.891  1.00 28.33           H  
ATOM   2203  HB  ILE A 298      33.491  -6.261  11.814  1.00 27.07           H  
ATOM   2204 HG12 ILE A 298      34.068  -4.047  12.550  1.00 30.03           H  
ATOM   2205 HG13 ILE A 298      35.286  -3.878  11.263  1.00 30.03           H  
ATOM   2206 HG21 ILE A 298      34.635  -7.350   9.935  1.00 31.45           H  
ATOM   2207 HG22 ILE A 298      35.776  -5.987   9.836  1.00 31.45           H  
ATOM   2208 HG23 ILE A 298      35.758  -7.030  11.279  1.00 31.45           H  
ATOM   2209 HD11 ILE A 298      35.431  -5.802  13.601  1.00 32.40           H  
ATOM   2210 HD12 ILE A 298      36.652  -5.614  12.320  1.00 32.40           H  
ATOM   2211 HD13 ILE A 298      36.329  -4.274  13.445  1.00 32.40           H  
ATOM   2212  N   LYS A 299      33.829  -5.313   7.761  1.00 31.31           N  
ATOM   2213  CA  LYS A 299      33.718  -5.944   6.463  1.00 31.45           C  
ATOM   2214  C   LYS A 299      35.070  -6.175   5.807  1.00 34.77           C  
ATOM   2215  O   LYS A 299      35.433  -7.311   5.511  1.00 35.85           O  
ATOM   2216  CB  LYS A 299      32.834  -5.103   5.545  1.00 25.21           C  
ATOM   2217  CG  LYS A 299      32.673  -5.699   4.181  1.00 24.22           C  
ATOM   2218  CD  LYS A 299      31.714  -4.880   3.346  1.00 30.20           C  
ATOM   2219  CE  LYS A 299      31.609  -5.448   1.947  1.00 33.04           C  
ATOM   2220  NZ  LYS A 299      30.875  -4.499   1.070  1.00 42.99           N1+
ATOM   2221  H   LYS A 299      34.364  -4.462   7.867  1.00 31.31           H  
ATOM   2222  HA  LYS A 299      33.265  -6.922   6.621  1.00 31.45           H  
ATOM   2223  HB2 LYS A 299      33.281  -4.114   5.441  1.00 25.21           H  
ATOM   2224  HB3 LYS A 299      31.849  -5.009   6.002  1.00 25.21           H  
ATOM   2225  HG2 LYS A 299      32.286  -6.713   4.279  1.00 24.22           H  
ATOM   2226  HG3 LYS A 299      33.644  -5.727   3.687  1.00 24.22           H  
ATOM   2227  HD2 LYS A 299      32.074  -3.853   3.289  1.00 30.20           H  
ATOM   2228  HD3 LYS A 299      30.729  -4.895   3.813  1.00 30.20           H  
ATOM   2229  HE2 LYS A 299      31.074  -6.397   1.982  1.00 33.04           H  
ATOM   2230  HE3 LYS A 299      32.609  -5.610   1.547  1.00 33.04           H  
ATOM   2231  HZ1 LYS A 299      29.947  -4.348   1.440  1.00 42.99           H  
ATOM   2232  HZ2 LYS A 299      31.371  -3.620   1.035  1.00 42.99           H  
ATOM   2233  HZ3 LYS A 299      30.808  -4.885   0.139  1.00 42.99           H  
ATOM   2234  N   ALA A 300      35.800  -5.088   5.579  1.00 30.88           N  
ATOM   2235  CA  ALA A 300      37.087  -5.146   4.907  1.00 30.90           C  
ATOM   2236  C   ALA A 300      38.207  -5.471   5.898  1.00 37.37           C  
ATOM   2237  O   ALA A 300      38.189  -4.992   7.031  1.00 40.35           O  
ATOM   2238  CB  ALA A 300      37.359  -3.829   4.199  1.00 26.93           C  
ATOM   2239  H   ALA A 300      35.448  -4.191   5.881  1.00 30.88           H  
ATOM   2240  HA  ALA A 300      37.058  -5.946   4.167  1.00 30.90           H  
ATOM   2241  HB1 ALA A 300      36.566  -3.634   3.477  1.00 26.93           H  
ATOM   2242  HB2 ALA A 300      37.389  -3.022   4.932  1.00 26.93           H  
ATOM   2243  HB3 ALA A 300      38.317  -3.885   3.680  1.00 26.93           H  
ATOM   2244  N   PRO A 301      39.183  -6.294   5.470  1.00 39.51           N  
ATOM   2245  CA  PRO A 301      40.362  -6.662   6.269  1.00 39.26           C  
ATOM   2246  C   PRO A 301      41.371  -5.521   6.339  1.00 40.92           C  
ATOM   2247  O   PRO A 301      42.492  -5.657   5.849  1.00 46.16           O  
ATOM   2248  CB  PRO A 301      40.979  -7.833   5.483  1.00 39.13           C  
ATOM   2249  CG  PRO A 301      39.973  -8.204   4.424  1.00 41.11           C  
ATOM   2250  CD  PRO A 301      39.183  -6.961   4.158  1.00 39.67           C  
ATOM   2251  HA  PRO A 301      40.095  -6.903   7.298  1.00 39.26           H  
ATOM   2252  HB2 PRO A 301      41.161  -8.679   6.147  1.00 39.13           H  
ATOM   2253  HB3 PRO A 301      41.918  -7.526   5.022  1.00 39.13           H  
ATOM   2254  HG2 PRO A 301      39.320  -8.999   4.783  1.00 41.11           H  
ATOM   2255  HG3 PRO A 301      40.481  -8.532   3.518  1.00 41.11           H  
ATOM   2256  HD2 PRO A 301      39.666  -6.342   3.402  1.00 39.67           H  
ATOM   2257  HD3 PRO A 301      38.168  -7.200   3.839  1.00 39.67           H  
ATOM   2258  N   SER A 302      40.980  -4.407   6.944  1.00 37.93           N  
ATOM   2259  CA  SER A 302      41.844  -3.241   7.036  1.00 35.70           C  
ATOM   2260  C   SER A 302      41.345  -2.342   8.160  1.00 37.08           C  
ATOM   2261  O   SER A 302      40.268  -2.574   8.710  1.00 36.52           O  
ATOM   2262  CB  SER A 302      41.857  -2.499   5.697  1.00 35.61           C  
ATOM   2263  OG  SER A 302      41.631  -1.109   5.853  1.00 35.54           O  
ATOM   2264  H   SER A 302      40.057  -4.368   7.353  1.00 37.93           H  
ATOM   2265  HA  SER A 302      42.866  -3.548   7.259  1.00 35.70           H  
ATOM   2266  HB2 SER A 302      41.075  -2.912   5.059  1.00 35.61           H  
ATOM   2267  HB3 SER A 302      42.827  -2.646   5.223  1.00 35.61           H  
ATOM   2268  HG  SER A 302      40.773  -1.000   6.270  1.00 35.54           H  
ATOM   2269  N   LEU A 303      42.131  -1.332   8.522  1.00 37.46           N  
ATOM   2270  CA  LEU A 303      41.685  -0.358   9.511  1.00 38.75           C  
ATOM   2271  C   LEU A 303      40.455   0.383   9.003  1.00 37.64           C  
ATOM   2272  O   LEU A 303      39.582   0.759   9.780  1.00 35.61           O  
ATOM   2273  CB  LEU A 303      42.804   0.625   9.864  1.00 42.91           C  
ATOM   2274  CG  LEU A 303      43.836   0.124  10.879  1.00 46.26           C  
ATOM   2275  CD1 LEU A 303      45.052   1.045  10.940  1.00 49.80           C  
ATOM   2276  CD2 LEU A 303      43.205  -0.033  12.258  1.00 42.93           C  
ATOM   2277  H   LEU A 303      43.048  -1.239   8.107  1.00 37.46           H  
ATOM   2278  HA  LEU A 303      41.418  -0.895  10.421  1.00 38.75           H  
ATOM   2279  HB2 LEU A 303      42.342   1.524  10.274  1.00 42.91           H  
ATOM   2280  HB3 LEU A 303      43.331   0.876   8.945  1.00 42.91           H  
ATOM   2281  HG  LEU A 303      44.182  -0.854  10.546  1.00 46.26           H  
ATOM   2282 HD11 LEU A 303      45.502   1.118   9.949  1.00 49.80           H  
ATOM   2283 HD12 LEU A 303      44.740   2.036  11.271  1.00 49.80           H  
ATOM   2284 HD13 LEU A 303      45.781   0.640  11.641  1.00 49.80           H  
ATOM   2285 HD21 LEU A 303      42.852   0.936  12.609  1.00 42.93           H  
ATOM   2286 HD22 LEU A 303      42.364  -0.725  12.196  1.00 42.93           H  
ATOM   2287 HD23 LEU A 303      43.947  -0.425  12.955  1.00 42.93           H  
ATOM   2288  N   GLN A 304      40.396   0.599   7.693  1.00 41.37           N  
ATOM   2289  CA  GLN A 304      39.191   1.126   7.063  1.00 41.03           C  
ATOM   2290  C   GLN A 304      38.271  -0.047   6.764  1.00 37.78           C  
ATOM   2291  O   GLN A 304      38.244  -0.555   5.643  1.00 38.51           O  
ATOM   2292  CB  GLN A 304      39.538   1.869   5.775  1.00 44.94           C  
ATOM   2293  CG  GLN A 304      40.605   2.934   5.957  1.00 51.37           C  
ATOM   2294  CD  GLN A 304      40.402   4.120   5.038  1.00 60.78           C  
ATOM   2295  NE2 GLN A 304      40.785   4.088   3.868  1.00 64.98           N  
ATOM   2296  OE1 GLN A 304      39.793   5.176   5.564  1.00 63.92           O  
ATOM   2297  H   GLN A 304      41.203   0.392   7.122  1.00 41.37           H  
ATOM   2298  HA  GLN A 304      38.699   1.834   7.729  1.00 41.03           H  
ATOM   2299  HB2 GLN A 304      38.634   2.349   5.400  1.00 44.94           H  
ATOM   2300  HB3 GLN A 304      39.896   1.144   5.045  1.00 44.94           H  
ATOM   2301  HG2 GLN A 304      41.579   2.492   5.749  1.00 51.37           H  
ATOM   2302  HG3 GLN A 304      40.578   3.283   6.990  1.00 51.37           H  
ATOM   2303 HE21 GLN A 304      40.639   4.886   3.267  1.00 64.98           H  
ATOM   2304 HE22 GLN A 304      41.243   3.263   3.509  1.00 64.98           H  
ATOM   2305  N   ALA A 305      37.520  -0.468   7.776  1.00 34.43           N  
ATOM   2306  CA  ALA A 305      36.801  -1.739   7.720  1.00 32.93           C  
ATOM   2307  C   ALA A 305      35.277  -1.639   7.728  1.00 34.39           C  
ATOM   2308  O   ALA A 305      34.599  -2.571   7.300  1.00 34.86           O  
ATOM   2309  CB  ALA A 305      37.259  -2.638   8.862  1.00 29.04           C  
ATOM   2310  H   ALA A 305      37.443   0.103   8.605  1.00 34.43           H  
ATOM   2311  HA  ALA A 305      37.053  -2.162   6.748  1.00 32.93           H  
ATOM   2312  HB1 ALA A 305      38.340  -2.765   8.814  1.00 29.04           H  
ATOM   2313  HB2 ALA A 305      36.989  -2.181   9.814  1.00 29.04           H  
ATOM   2314  HB3 ALA A 305      36.773  -3.610   8.775  1.00 29.04           H  
ATOM   2315  N   TRP A 306      34.735  -0.531   8.230  1.00 34.48           N  
ATOM   2316  CA  TRP A 306      33.291  -0.447   8.484  1.00 33.98           C  
ATOM   2317  C   TRP A 306      32.439  -0.253   7.234  1.00 30.51           C  
ATOM   2318  O   TRP A 306      32.766   0.546   6.356  1.00 27.96           O  
ATOM   2319  CB  TRP A 306      32.952   0.679   9.466  1.00 33.81           C  
ATOM   2320  CG  TRP A 306      33.633   0.604  10.801  1.00 34.97           C  
ATOM   2321  CD1 TRP A 306      34.274  -0.471  11.349  1.00 33.44           C  
ATOM   2322  CD2 TRP A 306      33.724   1.660  11.763  1.00 35.28           C  
ATOM   2323  NE1 TRP A 306      34.769  -0.142  12.589  1.00 33.22           N  
ATOM   2324  CE2 TRP A 306      34.441   1.161  12.866  1.00 34.11           C  
ATOM   2325  CE3 TRP A 306      33.273   2.983  11.795  1.00 35.65           C  
ATOM   2326  CZ2 TRP A 306      34.712   1.935  13.993  1.00 35.45           C  
ATOM   2327  CZ3 TRP A 306      33.545   3.751  12.909  1.00 38.19           C  
ATOM   2328  CH2 TRP A 306      34.261   3.227  13.992  1.00 37.42           C  
ATOM   2329  H   TRP A 306      35.325   0.263   8.439  1.00 34.48           H  
ATOM   2330  HA  TRP A 306      33.045  -1.420   8.908  1.00 33.98           H  
ATOM   2331  HB2 TRP A 306      31.876   0.661   9.638  1.00 33.81           H  
ATOM   2332  HB3 TRP A 306      33.231   1.624   9.001  1.00 33.81           H  
ATOM   2333  HD1 TRP A 306      34.377  -1.437  10.879  1.00 33.44           H  
ATOM   2334  HE1 TRP A 306      35.288  -0.759  13.197  1.00 33.22           H  
ATOM   2335  HE3 TRP A 306      32.720   3.396  10.963  1.00 35.65           H  
ATOM   2336  HZ2 TRP A 306      35.257   1.532  14.833  1.00 35.45           H  
ATOM   2337  HZ3 TRP A 306      33.200   4.774  12.945  1.00 38.19           H  
ATOM   2338  HH2 TRP A 306      34.461   3.857  14.846  1.00 37.42           H  
ATOM   2339  N   ASN A 307      31.331  -0.979   7.180  1.00 28.66           N  
ATOM   2340  CA  ASN A 307      30.303  -0.741   6.183  1.00 33.82           C  
ATOM   2341  C   ASN A 307      28.957  -0.537   6.861  1.00 33.33           C  
ATOM   2342  O   ASN A 307      28.656  -1.204   7.847  1.00 31.48           O  
ATOM   2343  CB  ASN A 307      30.195  -1.913   5.209  1.00 31.29           C  
ATOM   2344  CG  ASN A 307      29.049  -1.738   4.237  1.00 36.53           C  
ATOM   2345  OD1 ASN A 307      28.848  -0.650   3.693  1.00 39.01           O  
ATOM   2346  ND2 ASN A 307      28.276  -2.796   4.029  1.00 36.61           N  
ATOM   2347  H   ASN A 307      31.199  -1.721   7.852  1.00 28.66           H  
ATOM   2348  HA  ASN A 307      30.583   0.154   5.628  1.00 33.82           H  
ATOM   2349  HB2 ASN A 307      30.038  -2.830   5.776  1.00 31.29           H  
ATOM   2350  HB3 ASN A 307      31.125  -1.990   4.645  1.00 31.29           H  
ATOM   2351 HD21 ASN A 307      27.486  -2.729   3.404  1.00 36.61           H  
ATOM   2352 HD22 ASN A 307      28.478  -3.669   4.496  1.00 36.61           H  
ATOM   2353  N   ASP A 308      28.143   0.377   6.345  1.00 31.38           N  
ATOM   2354  CA  ASP A 308      26.775   0.473   6.837  1.00 27.22           C  
ATOM   2355  C   ASP A 308      25.861  -0.374   5.968  1.00 28.43           C  
ATOM   2356  O   ASP A 308      25.972  -0.383   4.736  1.00 24.25           O  
ATOM   2357  CB  ASP A 308      26.282   1.922   6.965  1.00 30.30           C  
ATOM   2358  CG  ASP A 308      26.268   2.667   5.646  1.00 32.20           C  
ATOM   2359  OD1 ASP A 308      26.946   2.231   4.703  1.00 35.47           O  
ATOM   2360  OD2 ASP A 308      25.591   3.712   5.562  1.00 33.24           O1-
ATOM   2361  H   ASP A 308      28.469   0.999   5.618  1.00 31.38           H  
ATOM   2362  HA  ASP A 308      26.753   0.080   7.853  1.00 27.22           H  
ATOM   2363  HB2 ASP A 308      26.940   2.452   7.654  1.00 30.30           H  
ATOM   2364  HB3 ASP A 308      25.269   1.909   7.367  1.00 30.30           H  
ATOM   2365  N   ALA A 309      24.971  -1.105   6.629  1.00 29.67           N  
ATOM   2366  CA  ALA A 309      24.132  -2.091   5.977  1.00 26.39           C  
ATOM   2367  C   ALA A 309      22.759  -2.059   6.632  1.00 31.98           C  
ATOM   2368  O   ALA A 309      22.620  -1.553   7.745  1.00 33.91           O  
ATOM   2369  CB  ALA A 309      24.762  -3.481   6.119  1.00 18.76           C  
ATOM   2370  H   ALA A 309      24.876  -0.968   7.625  1.00 29.67           H  
ATOM   2371  HA  ALA A 309      24.037  -1.866   4.915  1.00 26.39           H  
ATOM   2372  HB1 ALA A 309      25.744  -3.485   5.646  1.00 18.76           H  
ATOM   2373  HB2 ALA A 309      24.867  -3.725   7.177  1.00 18.76           H  
ATOM   2374  HB3 ALA A 309      24.122  -4.220   5.637  1.00 18.76           H  
ATOM   2375  N   PRO A 310      21.734  -2.582   5.940  1.00 32.46           N  
ATOM   2376  CA  PRO A 310      20.385  -2.651   6.514  1.00 34.42           C  
ATOM   2377  C   PRO A 310      20.349  -3.565   7.733  1.00 33.65           C  
ATOM   2378  O   PRO A 310      20.914  -4.659   7.695  1.00 29.83           O  
ATOM   2379  CB  PRO A 310      19.551  -3.247   5.373  1.00 34.88           C  
ATOM   2380  CG  PRO A 310      20.299  -2.882   4.129  1.00 33.46           C  
ATOM   2381  CD  PRO A 310      21.751  -2.976   4.522  1.00 30.73           C  
ATOM   2382  HA  PRO A 310      20.021  -1.683   6.858  1.00 34.42           H  
ATOM   2383  HB2 PRO A 310      18.550  -2.816   5.360  1.00 34.88           H  
ATOM   2384  HB3 PRO A 310      19.479  -4.331   5.475  1.00 34.88           H  
ATOM   2385  HG2 PRO A 310      20.049  -1.870   3.813  1.00 33.46           H  
ATOM   2386  HG3 PRO A 310      20.071  -3.581   3.324  1.00 33.46           H  
ATOM   2387  HD2 PRO A 310      22.125  -3.992   4.401  1.00 30.73           H  
ATOM   2388  HD3 PRO A 310      22.361  -2.292   3.931  1.00 30.73           H  
ATOM   2389  N   CYS A 311      19.680  -3.117   8.791  1.00 34.25           N  
ATOM   2390  CA  CYS A 311      19.719  -3.793  10.086  1.00 34.08           C  
ATOM   2391  C   CYS A 311      19.074  -5.181  10.095  1.00 37.46           C  
ATOM   2392  O   CYS A 311      19.281  -5.960  11.031  1.00 35.27           O  
ATOM   2393  CB  CYS A 311      19.073  -2.907  11.164  1.00 36.82           C  
ATOM   2394  SG  CYS A 311      19.889  -1.302  11.442  1.00 69.74           S  
ATOM   2395  H   CYS A 311      19.124  -2.280   8.696  1.00 34.25           H  
ATOM   2396  HA  CYS A 311      20.776  -3.952  10.305  1.00 34.08           H  
ATOM   2397  HB2 CYS A 311      19.083  -3.457  12.105  1.00 36.82           H  
ATOM   2398  HB3 CYS A 311      18.041  -2.714  10.867  1.00 36.82           H  
ATOM   2399  N   ASP A 312      18.286  -5.488   9.067  1.00 39.97           N  
ATOM   2400  CA  ASP A 312      17.619  -6.791   8.977  1.00 42.47           C  
ATOM   2401  C   ASP A 312      18.430  -7.839   8.205  1.00 41.00           C  
ATOM   2402  O   ASP A 312      18.012  -8.994   8.078  1.00 42.87           O  
ATOM   2403  CB  ASP A 312      16.215  -6.658   8.374  1.00 45.24           C  
ATOM   2404  CG  ASP A 312      16.240  -6.331   6.893  1.00 45.82           C  
ATOM   2405  OD1 ASP A 312      17.160  -5.610   6.451  1.00 40.92           O  
ATOM   2406  OD2 ASP A 312      15.332  -6.795   6.168  1.00 53.70           O1-
ATOM   2407  H   ASP A 312      18.145  -4.807   8.333  1.00 39.97           H  
ATOM   2408  HA  ASP A 312      17.535  -7.150  10.002  1.00 42.47           H  
ATOM   2409  HB2 ASP A 312      15.685  -5.862   8.897  1.00 45.24           H  
ATOM   2410  HB3 ASP A 312      15.686  -7.600   8.513  1.00 45.24           H  
ATOM   2411  N   LYS A 313      19.584  -7.435   7.682  1.00 36.29           N  
ATOM   2412  CA  LYS A 313      20.522  -8.392   7.110  1.00 36.28           C  
ATOM   2413  C   LYS A 313      21.051  -9.289   8.229  1.00 34.89           C  
ATOM   2414  O   LYS A 313      21.206  -8.840   9.364  1.00 31.66           O  
ATOM   2415  CB  LYS A 313      21.683  -7.666   6.429  1.00 38.87           C  
ATOM   2416  CG  LYS A 313      21.374  -7.126   5.041  1.00 46.95           C  
ATOM   2417  CD  LYS A 313      21.169  -8.259   4.047  1.00 52.92           C  
ATOM   2418  CE  LYS A 313      21.770  -7.919   2.690  1.00 56.57           C  
ATOM   2419  NZ  LYS A 313      21.206  -6.663   2.123  1.00 57.11           N1+
ATOM   2420  H   LYS A 313      19.813  -6.452   7.682  1.00 36.29           H  
ATOM   2421  HA  LYS A 313      20.012  -8.995   6.358  1.00 36.28           H  
ATOM   2422  HB2 LYS A 313      22.516  -8.363   6.344  1.00 38.87           H  
ATOM   2423  HB3 LYS A 313      21.974  -6.827   7.062  1.00 38.87           H  
ATOM   2424  HG2 LYS A 313      22.205  -6.506   4.708  1.00 46.95           H  
ATOM   2425  HG3 LYS A 313      20.467  -6.524   5.087  1.00 46.95           H  
ATOM   2426  HD2 LYS A 313      20.100  -8.436   3.926  1.00 52.92           H  
ATOM   2427  HD3 LYS A 313      21.646  -9.161   4.431  1.00 52.92           H  
ATOM   2428  HE2 LYS A 313      21.567  -8.737   2.000  1.00 56.57           H  
ATOM   2429  HE3 LYS A 313      22.847  -7.798   2.804  1.00 56.57           H  
ATOM   2430  HZ1 LYS A 313      20.207  -6.762   2.012  1.00 57.11           H  
ATOM   2431  HZ2 LYS A 313      21.401  -5.894   2.747  1.00 57.11           H  
ATOM   2432  HZ3 LYS A 313      21.628  -6.481   1.222  1.00 57.11           H  
ATOM   2433  N   THR A 314      21.324 -10.551   7.912  1.00 35.16           N  
ATOM   2434  CA  THR A 314      21.884 -11.466   8.899  1.00 36.45           C  
ATOM   2435  C   THR A 314      23.380 -11.686   8.696  1.00 34.96           C  
ATOM   2436  O   THR A 314      23.808 -12.172   7.649  1.00 33.94           O  
ATOM   2437  CB  THR A 314      21.173 -12.823   8.876  1.00 37.78           C  
ATOM   2438  OG1 THR A 314      21.373 -13.443   7.603  1.00 41.11           O  
ATOM   2439  CG2 THR A 314      19.690 -12.638   9.115  1.00 38.36           C  
ATOM   2440  H   THR A 314      21.140 -10.881   6.976  1.00 35.16           H  
ATOM   2441  HA  THR A 314      21.727 -10.995   9.870  1.00 36.45           H  
ATOM   2442  HB  THR A 314      21.585 -13.453   9.664  1.00 37.78           H  
ATOM   2443 HG21 THR A 314      19.534 -12.163  10.084  1.00 38.36           H  
ATOM   2444 HG22 THR A 314      19.272 -12.009   8.330  1.00 38.36           H  
ATOM   2445 HG23 THR A 314      19.198 -13.611   9.103  1.00 38.36           H  
ATOM   2446  HG1 THR A 314      22.319 -13.553   7.479  1.00 41.11           H  
ATOM   2447  N   PHE A 315      24.165 -11.310   9.701  1.00 34.27           N  
ATOM   2448  CA  PHE A 315      25.608 -11.542   9.697  1.00 29.27           C  
ATOM   2449  C   PHE A 315      26.027 -12.177  11.009  1.00 29.97           C  
ATOM   2450  O   PHE A 315      25.260 -12.198  11.975  1.00 28.32           O  
ATOM   2451  CB  PHE A 315      26.383 -10.236   9.528  1.00 27.10           C  
ATOM   2452  CG  PHE A 315      26.173  -9.565   8.204  1.00 33.09           C  
ATOM   2453  CD1 PHE A 315      26.754 -10.071   7.052  1.00 35.81           C  
ATOM   2454  CD2 PHE A 315      25.415  -8.409   8.112  1.00 34.60           C  
ATOM   2455  CE1 PHE A 315      26.567  -9.448   5.829  1.00 35.17           C  
ATOM   2456  CE2 PHE A 315      25.226  -7.781   6.892  1.00 35.91           C  
ATOM   2457  CZ  PHE A 315      25.803  -8.301   5.751  1.00 34.63           C  
ATOM   2458  H   PHE A 315      23.750 -10.848  10.497  1.00 34.27           H  
ATOM   2459  HA  PHE A 315      25.834 -12.201   8.859  1.00 29.27           H  
ATOM   2460  HB2 PHE A 315      27.445 -10.453   9.638  1.00 27.10           H  
ATOM   2461  HB3 PHE A 315      26.070  -9.549  10.313  1.00 27.10           H  
ATOM   2462  HD1 PHE A 315      27.360 -10.964   7.109  1.00 35.81           H  
ATOM   2463  HD2 PHE A 315      24.967  -7.992   9.002  1.00 34.60           H  
ATOM   2464  HE1 PHE A 315      27.017  -9.859   4.937  1.00 35.17           H  
ATOM   2465  HE2 PHE A 315      24.628  -6.884   6.832  1.00 35.91           H  
ATOM   2466  HZ  PHE A 315      25.656  -7.812   4.799  1.00 34.63           H  
ATOM   2467  N   LEU A 316      27.249 -12.699  11.041  1.00 28.64           N  
ATOM   2468  CA  LEU A 316      27.868 -13.069  12.300  1.00 23.32           C  
ATOM   2469  C   LEU A 316      28.085 -11.764  13.044  1.00 24.69           C  
ATOM   2470  O   LEU A 316      28.070 -10.693  12.438  1.00 25.45           O  
ATOM   2471  CB  LEU A 316      29.207 -13.743  12.055  1.00 22.90           C  
ATOM   2472  CG  LEU A 316      29.188 -14.958  11.135  1.00 22.35           C  
ATOM   2473  CD1 LEU A 316      30.607 -15.311  10.748  1.00 20.59           C  
ATOM   2474  CD2 LEU A 316      28.497 -16.130  11.807  1.00 22.61           C  
ATOM   2475  H   LEU A 316      27.754 -12.839  10.177  1.00 28.64           H  
ATOM   2476  HA  LEU A 316      27.247 -13.768  12.861  1.00 23.32           H  
ATOM   2477  HB2 LEU A 316      29.602 -14.062  13.020  1.00 22.90           H  
ATOM   2478  HB3 LEU A 316      29.876 -13.003  11.615  1.00 22.90           H  
ATOM   2479  HG  LEU A 316      28.623 -14.721  10.233  1.00 22.35           H  
ATOM   2480 HD11 LEU A 316      31.066 -14.463  10.238  1.00 20.59           H  
ATOM   2481 HD12 LEU A 316      31.180 -15.549  11.644  1.00 20.59           H  
ATOM   2482 HD13 LEU A 316      30.598 -16.173  10.082  1.00 20.59           H  
ATOM   2483 HD21 LEU A 316      29.036 -16.396  12.716  1.00 22.61           H  
ATOM   2484 HD22 LEU A 316      27.474 -15.852  12.059  1.00 22.61           H  
ATOM   2485 HD23 LEU A 316      28.485 -16.982  11.129  1.00 22.61           H  
ATOM   2486  N   PHE A 317      28.296 -11.835  14.350  1.00 23.12           N  
ATOM   2487  CA  PHE A 317      28.388 -10.615  15.131  1.00 23.16           C  
ATOM   2488  C   PHE A 317      29.434 -10.735  16.223  1.00 24.69           C  
ATOM   2489  O   PHE A 317      29.835 -11.841  16.610  1.00 23.12           O  
ATOM   2490  CB  PHE A 317      27.026 -10.278  15.743  1.00 22.03           C  
ATOM   2491  CG  PHE A 317      26.431 -11.405  16.528  1.00 21.41           C  
ATOM   2492  CD1 PHE A 317      26.758 -11.584  17.859  1.00 24.17           C  
ATOM   2493  CD2 PHE A 317      25.558 -12.296  15.930  1.00 16.61           C  
ATOM   2494  CE1 PHE A 317      26.222 -12.631  18.581  1.00 26.43           C  
ATOM   2495  CE2 PHE A 317      25.016 -13.337  16.648  1.00 17.96           C  
ATOM   2496  CZ  PHE A 317      25.347 -13.509  17.973  1.00 21.29           C  
ATOM   2497  H   PHE A 317      28.392 -12.734  14.799  1.00 23.12           H  
ATOM   2498  HA  PHE A 317      28.691  -9.810  14.462  1.00 23.16           H  
ATOM   2499  HB2 PHE A 317      26.341 -10.019  14.936  1.00 22.03           H  
ATOM   2500  HB3 PHE A 317      27.149  -9.421  16.405  1.00 22.03           H  
ATOM   2501  HD1 PHE A 317      27.441 -10.899  18.340  1.00 24.17           H  
ATOM   2502  HD2 PHE A 317      25.300 -12.173  14.889  1.00 16.61           H  
ATOM   2503  HE1 PHE A 317      26.485 -12.763  19.620  1.00 26.43           H  
ATOM   2504  HE2 PHE A 317      24.329 -14.022  16.170  1.00 17.96           H  
ATOM   2505  HZ  PHE A 317      24.923 -14.327  18.536  1.00 21.29           H  
ATOM   2506  N   ILE A 318      29.865  -9.581  16.719  1.00 21.52           N  
ATOM   2507  CA  ILE A 318      30.893  -9.525  17.743  1.00 18.87           C  
ATOM   2508  C   ILE A 318      30.385  -8.866  19.006  1.00 23.16           C  
ATOM   2509  O   ILE A 318      30.039  -7.684  19.002  1.00 22.81           O  
ATOM   2510  CB  ILE A 318      32.123  -8.758  17.249  1.00 15.67           C  
ATOM   2511  CG1 ILE A 318      32.692  -9.435  16.003  1.00 17.10           C  
ATOM   2512  CG2 ILE A 318      33.176  -8.671  18.355  1.00 13.77           C  
ATOM   2513  CD1 ILE A 318      33.762  -8.624  15.306  1.00 20.87           C  
ATOM   2514  H   ILE A 318      29.466  -8.719  16.374  1.00 21.52           H  
ATOM   2515  HA  ILE A 318      31.168 -10.556  17.964  1.00 18.87           H  
ATOM   2516  HB  ILE A 318      31.828  -7.743  16.986  1.00 15.67           H  
ATOM   2517 HG12 ILE A 318      31.875  -9.605  15.301  1.00 17.10           H  
ATOM   2518 HG13 ILE A 318      33.122 -10.393  16.297  1.00 17.10           H  
ATOM   2519 HG21 ILE A 318      32.751  -8.166  19.223  1.00 13.77           H  
ATOM   2520 HG22 ILE A 318      33.488  -9.677  18.638  1.00 13.77           H  
ATOM   2521 HG23 ILE A 318      34.037  -8.111  17.993  1.00 13.77           H  
ATOM   2522 HD11 ILE A 318      33.349  -7.661  15.003  1.00 20.87           H  
ATOM   2523 HD12 ILE A 318      34.597  -8.463  15.986  1.00 20.87           H  
ATOM   2524 HD13 ILE A 318      34.109  -9.163  14.424  1.00 20.87           H  
ATOM   2525  N   CYS A 319      30.348  -9.641  20.088  1.00 28.33           N  
ATOM   2526  CA  CYS A 319      30.008  -9.121  21.410  1.00 26.94           C  
ATOM   2527  C   CYS A 319      31.271  -8.660  22.135  1.00 28.44           C  
ATOM   2528  O   CYS A 319      32.382  -9.105  21.819  1.00 28.08           O  
ATOM   2529  CB  CYS A 319      29.311 -10.198  22.239  1.00 25.10           C  
ATOM   2530  SG  CYS A 319      27.783 -10.839  21.515  1.00 42.41           S  
ATOM   2531  H   CYS A 319      30.560 -10.624  19.989  1.00 28.33           H  
ATOM   2532  HA  CYS A 319      29.336  -8.273  21.285  1.00 26.94           H  
ATOM   2533  HB2 CYS A 319      29.072  -9.775  23.214  1.00 25.10           H  
ATOM   2534  HB3 CYS A 319      30.003 -11.031  22.364  1.00 25.10           H  
ATOM   2535  N   LYS A 320      31.098  -7.772  23.109  1.00 23.56           N  
ATOM   2536  CA  LYS A 320      32.217  -7.286  23.904  1.00 24.50           C  
ATOM   2537  C   LYS A 320      31.789  -6.998  25.352  1.00 26.47           C  
ATOM   2538  O   LYS A 320      30.730  -6.421  25.589  1.00 20.36           O  
ATOM   2539  CB  LYS A 320      32.816  -6.036  23.264  1.00 22.20           C  
ATOM   2540  CG  LYS A 320      33.959  -5.423  24.051  1.00 22.88           C  
ATOM   2541  CD  LYS A 320      33.793  -3.919  24.140  1.00 24.84           C  
ATOM   2542  CE  LYS A 320      35.108  -3.210  23.935  1.00 26.36           C  
ATOM   2543  NZ  LYS A 320      34.911  -1.992  23.107  1.00 28.36           N1+
ATOM   2544  H   LYS A 320      30.169  -7.425  23.300  1.00 23.56           H  
ATOM   2545  HA  LYS A 320      32.976  -8.067  23.933  1.00 24.50           H  
ATOM   2546  HB2 LYS A 320      32.027  -5.289  23.168  1.00 22.20           H  
ATOM   2547  HB3 LYS A 320      33.186  -6.303  22.274  1.00 22.20           H  
ATOM   2548  HG2 LYS A 320      34.901  -5.653  23.552  1.00 22.88           H  
ATOM   2549  HG3 LYS A 320      33.968  -5.843  25.057  1.00 22.88           H  
ATOM   2550  HD2 LYS A 320      33.400  -3.662  25.123  1.00 24.84           H  
ATOM   2551  HD3 LYS A 320      33.091  -3.594  23.371  1.00 24.84           H  
ATOM   2552  HE2 LYS A 320      35.804  -3.881  23.431  1.00 26.36           H  
ATOM   2553  HE3 LYS A 320      35.517  -2.924  24.905  1.00 26.36           H  
ATOM   2554  HZ1 LYS A 320      34.532  -2.254  22.208  1.00 28.36           H  
ATOM   2555  HZ2 LYS A 320      34.269  -1.367  23.574  1.00 28.36           H  
ATOM   2556  HZ3 LYS A 320      35.798  -1.526  22.976  1.00 28.36           H  
ATOM   2557  N   ARG A 321      32.598  -7.429  26.314  1.00 26.59           N  
ATOM   2558  CA  ARG A 321      32.330  -7.116  27.715  1.00 25.83           C  
ATOM   2559  C   ARG A 321      33.632  -6.985  28.498  1.00 29.36           C  
ATOM   2560  O   ARG A 321      34.594  -7.708  28.236  1.00 31.93           O  
ATOM   2561  CB  ARG A 321      31.395  -8.147  28.359  1.00 23.34           C  
ATOM   2562  CG  ARG A 321      31.988  -9.544  28.491  1.00 26.34           C  
ATOM   2563  CD  ARG A 321      31.100 -10.429  29.359  1.00 26.38           C  
ATOM   2564  NE  ARG A 321      31.680 -11.747  29.584  1.00 26.96           N  
ATOM   2565  CZ  ARG A 321      32.425 -12.064  30.638  1.00 33.54           C  
ATOM   2566  NH1 ARG A 321      32.682 -11.155  31.574  1.00 32.72           N  
ATOM   2567  NH2 ARG A 321      32.916 -13.293  30.761  1.00 34.64           N1+
ATOM   2568  H   ARG A 321      33.409  -7.980  26.074  1.00 26.59           H  
ATOM   2569  HA  ARG A 321      31.818  -6.154  27.746  1.00 25.83           H  
ATOM   2570  HB2 ARG A 321      30.494  -8.216  27.748  1.00 23.34           H  
ATOM   2571  HB3 ARG A 321      31.132  -7.792  29.355  1.00 23.34           H  
ATOM   2572  HG2 ARG A 321      32.974  -9.472  28.948  1.00 26.34           H  
ATOM   2573  HG3 ARG A 321      32.077  -9.990  27.502  1.00 26.34           H  
ATOM   2574  HD2 ARG A 321      30.135 -10.549  28.864  1.00 26.38           H  
ATOM   2575  HD3 ARG A 321      30.954  -9.941  30.323  1.00 26.38           H  
ATOM   2576  HE  ARG A 321      31.505 -12.465  28.895  1.00 26.96           H  
ATOM   2577 HH11 ARG A 321      32.311 -10.220  31.485  1.00 32.72           H  
ATOM   2578 HH12 ARG A 321      33.247 -11.400  32.375  1.00 32.72           H  
ATOM   2579 HH21 ARG A 321      33.481 -13.533  31.563  1.00 34.64           H  
ATOM   2580 HH22 ARG A 321      32.723 -13.987  30.053  1.00 34.64           H  
ATOM   2581  N   PRO A 322      33.665  -6.052  29.463  1.00 25.27           N  
ATOM   2582  CA  PRO A 322      34.893  -5.740  30.202  1.00 25.28           C  
ATOM   2583  C   PRO A 322      35.343  -6.932  31.023  1.00 25.29           C  
ATOM   2584  O   PRO A 322      34.504  -7.607  31.614  1.00 27.20           O  
ATOM   2585  CB  PRO A 322      34.456  -4.623  31.162  1.00 24.65           C  
ATOM   2586  CG  PRO A 322      33.129  -4.152  30.651  1.00 25.96           C  
ATOM   2587  CD  PRO A 322      32.504  -5.322  29.991  1.00 23.15           C  
ATOM   2588  HA  PRO A 322      35.717  -5.469  29.541  1.00 25.28           H  
ATOM   2589  HB2 PRO A 322      35.179  -3.808  31.151  1.00 24.65           H  
ATOM   2590  HB3 PRO A 322      34.359  -5.008  32.177  1.00 24.65           H  
ATOM   2591  HG2 PRO A 322      33.265  -3.341  29.935  1.00 25.96           H  
ATOM   2592  HG3 PRO A 322      32.506  -3.807  31.477  1.00 25.96           H  
ATOM   2593  HD2 PRO A 322      31.951  -5.929  30.707  1.00 23.15           H  
ATOM   2594  HD3 PRO A 322      31.838  -5.010  29.187  1.00 23.15           H  
ATOM   2595  N   TYR A 323      36.642  -7.194  31.063  1.00 25.45           N  
ATOM   2596  CA  TYR A 323      37.154  -8.131  32.047  1.00 27.82           C  
ATOM   2597  C   TYR A 323      37.164  -7.425  33.392  1.00 30.79           C  
ATOM   2598  O   TYR A 323      37.899  -6.460  33.587  1.00 31.50           O  
ATOM   2599  CB  TYR A 323      38.559  -8.618  31.696  1.00 28.60           C  
ATOM   2600  CG  TYR A 323      39.282  -9.254  32.867  1.00 30.11           C  
ATOM   2601  CD1 TYR A 323      38.620 -10.115  33.734  1.00 28.58           C  
ATOM   2602  CD2 TYR A 323      40.628  -8.994  33.104  1.00 32.94           C  
ATOM   2603  CE1 TYR A 323      39.272 -10.695  34.807  1.00 27.83           C  
ATOM   2604  CE2 TYR A 323      41.293  -9.569  34.177  1.00 32.12           C  
ATOM   2605  CZ  TYR A 323      40.608 -10.419  35.025  1.00 30.32           C  
ATOM   2606  OH  TYR A 323      41.263 -10.994  36.090  1.00 33.46           O  
ATOM   2607  H   TYR A 323      37.272  -6.745  30.414  1.00 25.45           H  
ATOM   2608  HA  TYR A 323      36.514  -9.014  32.073  1.00 27.82           H  
ATOM   2609  HB2 TYR A 323      39.144  -7.765  31.350  1.00 28.60           H  
ATOM   2610  HB3 TYR A 323      38.482  -9.353  30.896  1.00 28.60           H  
ATOM   2611  HD1 TYR A 323      37.576 -10.333  33.568  1.00 28.58           H  
ATOM   2612  HD2 TYR A 323      41.164  -8.332  32.440  1.00 32.94           H  
ATOM   2613  HE1 TYR A 323      38.740 -11.361  35.471  1.00 27.83           H  
ATOM   2614  HE2 TYR A 323      42.337  -9.354  34.350  1.00 32.12           H  
ATOM   2615  HH  TYR A 323      40.723 -11.572  36.633  1.00 33.46           H  
ATOM   2616  N   VAL A 324      36.317  -7.891  34.303  1.00 33.10           N  
ATOM   2617  CA  VAL A 324      36.343  -7.420  35.678  1.00 38.09           C  
ATOM   2618  C   VAL A 324      36.809  -8.554  36.589  1.00 42.27           C  
ATOM   2619  O   VAL A 324      36.100  -9.546  36.772  1.00 44.09           O  
ATOM   2620  CB  VAL A 324      34.975  -6.878  36.131  1.00 42.51           C  
ATOM   2621  CG1 VAL A 324      33.861  -7.842  35.753  1.00 45.91           C  
ATOM   2622  CG2 VAL A 324      34.984  -6.611  37.624  1.00 43.39           C  
ATOM   2623  H   VAL A 324      35.638  -8.588  34.034  1.00 33.10           H  
ATOM   2624  HA  VAL A 324      37.045  -6.589  35.741  1.00 38.09           H  
ATOM   2625  HB  VAL A 324      34.787  -5.935  35.617  1.00 42.51           H  
ATOM   2626 HG11 VAL A 324      33.861  -7.992  34.673  1.00 45.91           H  
ATOM   2627 HG12 VAL A 324      34.021  -8.797  36.253  1.00 45.91           H  
ATOM   2628 HG13 VAL A 324      32.901  -7.427  36.062  1.00 45.91           H  
ATOM   2629 HG21 VAL A 324      35.173  -7.542  38.158  1.00 43.39           H  
ATOM   2630 HG22 VAL A 324      35.770  -5.893  37.860  1.00 43.39           H  
ATOM   2631 HG23 VAL A 324      34.019  -6.206  37.927  1.00 43.39           H  
ATOM   2632  N   PRO A 325      38.020  -8.412  37.148  1.00 41.76           N  
ATOM   2633  CA  PRO A 325      38.674  -9.443  37.962  1.00 43.59           C  
ATOM   2634  C   PRO A 325      37.806  -9.917  39.121  1.00 51.68           C  
ATOM   2635  O   PRO A 325      37.109  -9.116  39.744  1.00 56.15           O  
ATOM   2636  CB  PRO A 325      39.918  -8.728  38.490  1.00 40.93           C  
ATOM   2637  CG  PRO A 325      40.200  -7.678  37.471  1.00 40.07           C  
ATOM   2638  CD  PRO A 325      38.856  -7.209  37.003  1.00 39.35           C  
ATOM   2639  HA  PRO A 325      38.887 -10.342  37.384  1.00 43.59           H  
ATOM   2640  HB2 PRO A 325      40.756  -9.420  38.573  1.00 40.93           H  
ATOM   2641  HB3 PRO A 325      39.721  -8.278  39.463  1.00 40.93           H  
ATOM   2642  HG2 PRO A 325      40.770  -8.095  36.641  1.00 40.07           H  
ATOM   2643  HG3 PRO A 325      40.757  -6.853  37.917  1.00 40.07           H  
ATOM   2644  HD2 PRO A 325      38.485  -6.396  37.626  1.00 39.35           H  
ATOM   2645  HD3 PRO A 325      38.896  -6.882  35.964  1.00 39.35           H  
ATOM   2646  N   SER A 326      37.861 -11.215  39.403  1.00 54.41           N  
ATOM   2647  CA  SER A 326      37.054 -11.813  40.461  1.00 59.44           C  
ATOM   2648  C   SER A 326      37.613 -11.532  41.861  1.00 62.39           C  
ATOM   2649  O   SER A 326      36.953 -11.831  42.861  1.00 63.14           O  
ATOM   2650  CB  SER A 326      36.928 -13.324  40.243  1.00 60.83           C  
ATOM   2651  OG  SER A 326      38.162 -13.982  40.483  1.00 62.30           O  
ATOM   2652  H   SER A 326      38.481 -11.806  38.867  1.00 54.41           H  
ATOM   2653  HA  SER A 326      36.069 -11.348  40.408  1.00 59.44           H  
ATOM   2654  HB2 SER A 326      36.620 -13.511  39.215  1.00 60.83           H  
ATOM   2655  HB3 SER A 326      36.176 -13.720  40.925  1.00 60.83           H  
ATOM   2656  HG  SER A 326      38.420 -14.422  39.670  1.00 62.30           H  
ATOM   2657  N   GLU A 327      38.815 -10.960  41.918  1.00 65.81           N  
ATOM   2658  CA  GLU A 327      39.531 -10.700  43.176  1.00 73.46           C  
ATOM   2659  C   GLU A 327      38.724 -11.011  44.438  1.00 76.74           C  
ATOM   2660  O   GLU A 327      38.985 -11.998  45.127  1.00 77.92           O  
ATOM   2661  CB  GLU A 327      40.051  -9.255  43.232  1.00 75.20           C  
ATOM   2662  CG  GLU A 327      41.220  -8.968  42.297  1.00 76.53           C  
ATOM   2663  CD  GLU A 327      41.827  -7.591  42.515  1.00 79.65           C  
ATOM   2664  OE1 GLU A 327      41.965  -7.167  43.688  1.00 79.83           O  
ATOM   2665  OE2 GLU A 327      42.175  -6.933  41.509  1.00 78.67           O1-
ATOM   2666  H   GLU A 327      39.258 -10.690  41.051  1.00 65.81           H  
ATOM   2667  HA  GLU A 327      40.370 -11.395  43.170  1.00 73.46           H  
ATOM   2668  HB2 GLU A 327      40.372  -9.048  44.252  1.00 75.20           H  
ATOM   2669  HB3 GLU A 327      39.231  -8.588  42.966  1.00 75.20           H  
ATOM   2670  HG2 GLU A 327      40.867  -9.034  41.268  1.00 76.53           H  
ATOM   2671  HG3 GLU A 327      41.992  -9.720  42.464  1.00 76.53           H  
ATOM   2672  N   NME A 328      37.758 -10.164  44.721  1.00  0.00           N  
ATOM   2673  CH3 NME A 328      36.901 -10.350  45.916  1.00  0.00           C  
ATOM   2674  H   NME A 328      37.597  -9.373  44.114  1.00  0.00           H  
ATOM   2675 HH31 NME A 328      37.271  -9.739  46.742  1.00  0.00           H  
ATOM   2676 HH32 NME A 328      35.874 -10.055  45.691  1.00  0.00           H  
ATOM   2677 HH33 NME A 328      36.908 -11.398  46.223  1.00  0.00           H  
TER    2678      NME A 328 
ATOM   2679  CH3 ACE B 166      60.341 -14.877  62.859  1.00  0.00           C  
ATOM   2680  C   ACE B 166      61.382 -15.974  62.919  1.00  0.00           C  
ATOM   2681  O   ACE B 166      62.548 -15.704  63.243  1.00  0.00           O  
ATOM   2682 HH31 ACE B 166      59.883 -14.874  61.872  1.00  0.00           H  
ATOM   2683 HH32 ACE B 166      59.587 -15.070  63.619  1.00  0.00           H  
ATOM   2684 HH33 ACE B 166      60.821 -13.918  63.046  1.00  0.00           H  
ATOM   2685  N   LEU B 167      60.975 -17.197  62.612  1.00 83.34           N  
ATOM   2686  CA  LEU B 167      61.881 -18.337  62.632  1.00 88.52           C  
ATOM   2687  C   LEU B 167      61.432 -19.367  61.598  1.00 93.99           C  
ATOM   2688  O   LEU B 167      60.549 -19.078  60.777  1.00 93.63           O  
ATOM   2689  CB  LEU B 167      61.921 -18.961  64.032  1.00 90.20           C  
ATOM   2690  CG  LEU B 167      63.200 -19.689  64.458  1.00 90.96           C  
ATOM   2691  CD1 LEU B 167      64.397 -18.749  64.408  1.00 92.17           C  
ATOM   2692  CD2 LEU B 167      63.047 -20.286  65.850  1.00 90.90           C  
ATOM   2693  H   LEU B 167      60.018 -17.342  62.358  1.00 83.34           H  
ATOM   2694  HA  LEU B 167      62.887 -17.999  62.380  1.00 88.52           H  
ATOM   2695  HB2 LEU B 167      61.103 -19.679  64.090  1.00 90.20           H  
ATOM   2696  HB3 LEU B 167      61.750 -18.158  64.749  1.00 90.20           H  
ATOM   2697  HG  LEU B 167      63.374 -20.503  63.756  1.00 90.96           H  
ATOM   2698 HD11 LEU B 167      64.507 -18.355  63.398  1.00 92.17           H  
ATOM   2699 HD12 LEU B 167      64.242 -17.926  65.105  1.00 92.17           H  
ATOM   2700 HD13 LEU B 167      65.299 -19.296  64.685  1.00 92.17           H  
ATOM   2701 HD21 LEU B 167      62.871 -19.487  66.571  1.00 90.90           H  
ATOM   2702 HD22 LEU B 167      62.202 -20.974  65.859  1.00 90.90           H  
ATOM   2703 HD23 LEU B 167      63.957 -20.823  66.118  1.00 90.90           H  
ATOM   2704  N   ASN B 168      62.035 -20.553  61.639  1.00 99.04           N  
ATOM   2705  CA  ASN B 168      61.671 -21.645  60.736  1.00100.96           C  
ATOM   2706  C   ASN B 168      60.162 -21.760  60.566  1.00100.53           C  
ATOM   2707  O   ASN B 168      59.664 -22.094  59.491  1.00 98.79           O  
ATOM   2708  CB  ASN B 168      62.226 -22.974  61.257  1.00103.57           C  
ATOM   2709  CG  ASN B 168      63.740 -23.019  61.256  1.00104.72           C  
ATOM   2710  OD1 ASN B 168      64.396 -22.259  60.544  1.00103.94           O  
ATOM   2711  ND2 ASN B 168      64.303 -23.921  62.053  1.00106.38           N  
ATOM   2712  H   ASN B 168      62.767 -20.705  62.317  1.00 99.04           H  
ATOM   2713  HA  ASN B 168      62.110 -21.418  59.764  1.00100.96           H  
ATOM   2714  HB2 ASN B 168      61.853 -23.779  60.623  1.00103.57           H  
ATOM   2715  HB3 ASN B 168      61.873 -23.122  62.277  1.00103.57           H  
ATOM   2716 HD21 ASN B 168      65.310 -24.003  62.090  1.00106.38           H  
ATOM   2717 HD22 ASN B 168      63.726 -24.526  62.620  1.00106.38           H  
ATOM   2718  N   THR B 169      59.451 -21.488  61.654  1.00101.42           N  
ATOM   2719  CA  THR B 169      57.996 -21.518  61.677  1.00100.23           C  
ATOM   2720  C   THR B 169      57.390 -20.861  60.442  1.00 95.56           C  
ATOM   2721  O   THR B 169      56.609 -21.476  59.718  1.00 95.97           O  
ATOM   2722  CB  THR B 169      57.463 -20.799  62.931  1.00103.38           C  
ATOM   2723  OG1 THR B 169      57.915 -19.438  62.931  1.00103.70           O  
ATOM   2724  CG2 THR B 169      57.958 -21.491  64.197  1.00104.43           C  
ATOM   2725  H   THR B 169      59.941 -21.251  62.505  1.00101.42           H  
ATOM   2726  HA  THR B 169      57.704 -22.568  61.691  1.00100.23           H  
ATOM   2727  HB  THR B 169      56.374 -20.830  62.912  1.00103.38           H  
ATOM   2728 HG21 THR B 169      57.619 -22.527  64.201  1.00104.43           H  
ATOM   2729 HG22 THR B 169      59.047 -21.464  64.224  1.00104.43           H  
ATOM   2730 HG23 THR B 169      57.560 -20.976  65.072  1.00104.43           H  
ATOM   2731  HG1 THR B 169      57.560 -19.014  63.715  1.00103.70           H  
ATOM   2732  N   LYS B 170      57.764 -19.609  60.204  1.00 91.17           N  
ATOM   2733  CA  LYS B 170      57.171 -18.825  59.129  1.00 86.87           C  
ATOM   2734  C   LYS B 170      57.881 -19.051  57.800  1.00 83.79           C  
ATOM   2735  O   LYS B 170      57.415 -18.601  56.755  1.00 81.56           O  
ATOM   2736  CB  LYS B 170      57.200 -17.340  59.486  1.00 87.07           C  
ATOM   2737  CG  LYS B 170      56.162 -16.506  58.762  1.00 86.23           C  
ATOM   2738  CD  LYS B 170      56.293 -15.048  59.154  1.00 85.56           C  
ATOM   2739  CE  LYS B 170      55.126 -14.227  58.646  1.00 82.87           C  
ATOM   2740  NZ  LYS B 170      55.356 -12.784  58.905  1.00 81.51           N1+
ATOM   2741  H   LYS B 170      58.479 -19.190  60.783  1.00 91.17           H  
ATOM   2742  HA  LYS B 170      56.138 -19.156  59.015  1.00 86.87           H  
ATOM   2743  HB2 LYS B 170      58.186 -16.949  59.239  1.00 87.07           H  
ATOM   2744  HB3 LYS B 170      57.029 -17.243  60.559  1.00 87.07           H  
ATOM   2745  HG2 LYS B 170      55.167 -16.862  59.026  1.00 86.23           H  
ATOM   2746  HG3 LYS B 170      56.309 -16.604  57.687  1.00 86.23           H  
ATOM   2747  HD2 LYS B 170      57.215 -14.650  58.732  1.00 85.56           H  
ATOM   2748  HD3 LYS B 170      56.328 -14.976  60.241  1.00 85.56           H  
ATOM   2749  HE2 LYS B 170      54.215 -14.542  59.157  1.00 82.87           H  
ATOM   2750  HE3 LYS B 170      55.015 -14.386  57.574  1.00 82.87           H  
ATOM   2751  HZ1 LYS B 170      55.460 -12.632  59.898  1.00 81.51           H  
ATOM   2752  HZ2 LYS B 170      56.196 -12.486  58.429  1.00 81.51           H  
ATOM   2753  HZ3 LYS B 170      54.569 -12.251  58.563  1.00 81.51           H  
ATOM   2754  N   ILE B 171      59.011 -19.746  57.846  1.00 84.06           N  
ATOM   2755  CA  ILE B 171      59.758 -20.064  56.635  1.00 82.05           C  
ATOM   2756  C   ILE B 171      59.097 -21.200  55.864  1.00 77.87           C  
ATOM   2757  O   ILE B 171      58.922 -21.118  54.650  1.00 75.66           O  
ATOM   2758  CB  ILE B 171      61.225 -20.423  56.946  1.00 84.19           C  
ATOM   2759  CG1 ILE B 171      62.149 -19.299  56.483  1.00 82.52           C  
ATOM   2760  CG2 ILE B 171      61.623 -21.731  56.274  1.00 85.85           C  
ATOM   2761  CD1 ILE B 171      62.140 -19.092  54.993  1.00 79.77           C  
ATOM   2762  H   ILE B 171      59.360 -20.062  58.740  1.00 84.06           H  
ATOM   2763  HA  ILE B 171      59.754 -19.168  56.014  1.00 82.05           H  
ATOM   2764  HB  ILE B 171      61.322 -20.549  58.026  1.00 84.19           H  
ATOM   2765 HG12 ILE B 171      63.166 -19.540  56.791  1.00 82.52           H  
ATOM   2766 HG13 ILE B 171      61.834 -18.374  56.962  1.00 82.52           H  
ATOM   2767 HG21 ILE B 171      60.967 -22.531  56.616  1.00 85.85           H  
ATOM   2768 HG22 ILE B 171      61.534 -21.625  55.192  1.00 85.85           H  
ATOM   2769 HG23 ILE B 171      62.655 -21.972  56.531  1.00 85.85           H  
ATOM   2770 HD11 ILE B 171      62.453 -20.010  54.496  1.00 79.77           H  
ATOM   2771 HD12 ILE B 171      61.132 -18.829  54.669  1.00 79.77           H  
ATOM   2772 HD13 ILE B 171      62.826 -18.286  54.734  1.00 79.77           H  
ATOM   2773  N   ARG B 172      58.723 -22.258  56.574  1.00 75.95           N  
ATOM   2774  CA  ARG B 172      58.063 -23.389  55.944  1.00 74.03           C  
ATOM   2775  C   ARG B 172      56.670 -22.977  55.484  1.00 67.86           C  
ATOM   2776  O   ARG B 172      56.005 -23.697  54.740  1.00 65.26           O  
ATOM   2777  CB  ARG B 172      58.009 -24.579  56.900  1.00 76.60           C  
ATOM   2778  CG  ARG B 172      59.385 -25.016  57.364  1.00 79.64           C  
ATOM   2779  CD  ARG B 172      59.354 -26.365  58.048  1.00 84.96           C  
ATOM   2780  NE  ARG B 172      60.704 -26.813  58.369  1.00 91.52           N  
ATOM   2781  CZ  ARG B 172      61.393 -26.395  59.426  1.00 97.94           C  
ATOM   2782  NH1 ARG B 172      60.853 -25.521  60.265  1.00100.06           N  
ATOM   2783  NH2 ARG B 172      62.620 -26.847  59.648  1.00 99.20           N1+
ATOM   2784  H   ARG B 172      58.901 -22.278  57.569  1.00 75.95           H  
ATOM   2785  HA  ARG B 172      58.633 -23.702  55.069  1.00 74.03           H  
ATOM   2786  HB2 ARG B 172      57.530 -25.416  56.391  1.00 76.60           H  
ATOM   2787  HB3 ARG B 172      57.418 -24.299  57.773  1.00 76.60           H  
ATOM   2788  HG2 ARG B 172      59.771 -24.276  58.065  1.00 79.64           H  
ATOM   2789  HG3 ARG B 172      60.045 -25.076  56.499  1.00 79.64           H  
ATOM   2790  HD2 ARG B 172      58.884 -27.092  57.384  1.00 84.96           H  
ATOM   2791  HD3 ARG B 172      58.775 -26.286  58.968  1.00 84.96           H  
ATOM   2792  HE  ARG B 172      61.142 -27.480  57.751  1.00 91.52           H  
ATOM   2793 HH11 ARG B 172      61.376 -25.202  61.068  1.00100.06           H  
ATOM   2794 HH12 ARG B 172      59.918 -25.174  60.100  1.00100.06           H  
ATOM   2795 HH21 ARG B 172      63.035 -27.513  59.013  1.00 99.20           H  
ATOM   2796 HH22 ARG B 172      63.139 -26.525  60.453  1.00 99.20           H  
ATOM   2797  N   ALA B 173      56.246 -21.800  55.934  1.00 64.16           N  
ATOM   2798  CA  ALA B 173      54.984 -21.218  55.509  1.00 62.29           C  
ATOM   2799  C   ALA B 173      55.124 -20.698  54.082  1.00 57.99           C  
ATOM   2800  O   ALA B 173      54.323 -21.024  53.203  1.00 52.96           O  
ATOM   2801  CB  ALA B 173      54.581 -20.094  56.448  1.00 63.41           C  
ATOM   2802  H   ALA B 173      56.820 -21.294  56.593  1.00 64.16           H  
ATOM   2803  HA  ALA B 173      54.205 -21.980  55.537  1.00 62.29           H  
ATOM   2804  HB1 ALA B 173      54.477 -20.487  57.459  1.00 63.41           H  
ATOM   2805  HB2 ALA B 173      55.348 -19.319  56.436  1.00 63.41           H  
ATOM   2806  HB3 ALA B 173      53.631 -19.672  56.121  1.00 63.41           H  
ATOM   2807  N   LEU B 174      56.156 -19.891  53.862  1.00 56.57           N  
ATOM   2808  CA  LEU B 174      56.475 -19.426  52.526  1.00 55.46           C  
ATOM   2809  C   LEU B 174      56.744 -20.629  51.634  1.00 55.58           C  
ATOM   2810  O   LEU B 174      56.297 -20.669  50.487  1.00 54.60           O  
ATOM   2811  CB  LEU B 174      57.683 -18.493  52.552  1.00 57.73           C  
ATOM   2812  CG  LEU B 174      57.491 -17.174  53.307  1.00 60.39           C  
ATOM   2813  CD1 LEU B 174      58.723 -16.284  53.176  1.00 61.40           C  
ATOM   2814  CD2 LEU B 174      56.249 -16.448  52.808  1.00 57.93           C  
ATOM   2815  H   LEU B 174      56.728 -19.594  54.640  1.00 56.57           H  
ATOM   2816  HA  LEU B 174      55.631 -18.862  52.128  1.00 55.46           H  
ATOM   2817  HB2 LEU B 174      57.943 -18.253  51.521  1.00 57.73           H  
ATOM   2818  HB3 LEU B 174      58.510 -19.028  53.020  1.00 57.73           H  
ATOM   2819  HG  LEU B 174      57.353 -17.405  54.364  1.00 60.39           H  
ATOM   2820 HD11 LEU B 174      59.595 -16.813  53.562  1.00 61.40           H  
ATOM   2821 HD12 LEU B 174      58.883 -16.039  52.126  1.00 61.40           H  
ATOM   2822 HD13 LEU B 174      58.572 -15.367  53.744  1.00 61.40           H  
ATOM   2823 HD21 LEU B 174      56.368 -16.208  51.752  1.00 57.93           H  
ATOM   2824 HD22 LEU B 174      55.377 -17.089  52.940  1.00 57.93           H  
ATOM   2825 HD23 LEU B 174      56.113 -15.528  53.377  1.00 57.93           H  
ATOM   2826  N   GLN B 175      57.461 -21.612  52.174  1.00 54.12           N  
ATOM   2827  CA  GLN B 175      57.750 -22.842  51.444  1.00 56.08           C  
ATOM   2828  C   GLN B 175      56.460 -23.475  50.929  1.00 54.18           C  
ATOM   2829  O   GLN B 175      56.333 -23.776  49.742  1.00 50.74           O  
ATOM   2830  CB  GLN B 175      58.510 -23.838  52.330  1.00 60.41           C  
ATOM   2831  CG  GLN B 175      58.891 -25.138  51.618  1.00 64.20           C  
ATOM   2832  CD  GLN B 175      59.651 -26.116  52.509  1.00 69.93           C  
ATOM   2833  OE1 GLN B 175      60.019 -25.799  53.644  1.00 71.67           O  
ATOM   2834  NE2 GLN B 175      59.892 -27.316  51.989  1.00 70.81           N  
ATOM   2835  H   GLN B 175      57.815 -21.504  53.114  1.00 54.12           H  
ATOM   2836  HA  GLN B 175      58.380 -22.588  50.591  1.00 56.08           H  
ATOM   2837  HB2 GLN B 175      57.880 -24.086  53.185  1.00 60.41           H  
ATOM   2838  HB3 GLN B 175      59.424 -23.358  52.680  1.00 60.41           H  
ATOM   2839  HG2 GLN B 175      59.519 -24.892  50.761  1.00 64.20           H  
ATOM   2840  HG3 GLN B 175      57.978 -25.622  51.272  1.00 64.20           H  
ATOM   2841 HE21 GLN B 175      60.393 -28.008  52.528  1.00 70.81           H  
ATOM   2842 HE22 GLN B 175      59.573 -27.536  51.057  1.00 70.81           H  
ATOM   2843  N   GLY B 176      55.504 -23.664  51.834  1.00 53.66           N  
ATOM   2844  CA  GLY B 176      54.226 -24.260  51.493  1.00 50.05           C  
ATOM   2845  C   GLY B 176      53.457 -23.482  50.444  1.00 46.39           C  
ATOM   2846  O   GLY B 176      53.140 -24.014  49.381  1.00 46.75           O  
ATOM   2847  H   GLY B 176      55.673 -23.384  52.790  1.00 53.66           H  
ATOM   2848  HA2 GLY B 176      53.618 -24.315  52.396  1.00 50.05           H  
ATOM   2849  HA3 GLY B 176      54.405 -25.267  51.114  1.00 50.05           H  
ATOM   2850  N   SER B 177      53.153 -22.222  50.735  1.00 44.55           N  
ATOM   2851  CA  SER B 177      52.363 -21.413  49.813  1.00 47.70           C  
ATOM   2852  C   SER B 177      53.008 -21.382  48.428  1.00 47.12           C  
ATOM   2853  O   SER B 177      52.324 -21.303  47.403  1.00 45.91           O  
ATOM   2854  CB  SER B 177      52.194 -19.992  50.349  1.00 49.90           C  
ATOM   2855  OG  SER B 177      53.416 -19.285  50.295  1.00 54.54           O  
ATOM   2856  H   SER B 177      53.473 -21.819  51.603  1.00 44.55           H  
ATOM   2857  HA  SER B 177      51.376 -21.870  49.725  1.00 47.70           H  
ATOM   2858  HB2 SER B 177      51.853 -20.039  51.383  1.00 49.90           H  
ATOM   2859  HB3 SER B 177      51.452 -19.468  49.745  1.00 49.90           H  
ATOM   2860  HG  SER B 177      54.077 -19.874  49.924  1.00 54.54           H  
ATOM   2861  N   LEU B 178      54.334 -21.453  48.414  1.00 45.76           N  
ATOM   2862  CA  LEU B 178      55.094 -21.415  47.178  1.00 44.27           C  
ATOM   2863  C   LEU B 178      54.893 -22.683  46.352  1.00 46.40           C  
ATOM   2864  O   LEU B 178      54.687 -22.612  45.141  1.00 45.14           O  
ATOM   2865  CB  LEU B 178      56.577 -21.211  47.483  1.00 45.28           C  
ATOM   2866  CG  LEU B 178      57.456 -20.752  46.324  1.00 48.66           C  
ATOM   2867  CD1 LEU B 178      56.792 -19.609  45.575  1.00 50.91           C  
ATOM   2868  CD2 LEU B 178      58.822 -20.337  46.839  1.00 48.82           C  
ATOM   2869  H   LEU B 178      54.829 -21.534  49.291  1.00 45.76           H  
ATOM   2870  HA  LEU B 178      54.730 -20.577  46.585  1.00 44.27           H  
ATOM   2871  HB2 LEU B 178      56.974 -22.160  47.843  1.00 45.28           H  
ATOM   2872  HB3 LEU B 178      56.652 -20.462  48.271  1.00 45.28           H  
ATOM   2873  HG  LEU B 178      57.586 -21.583  45.631  1.00 48.66           H  
ATOM   2874 HD11 LEU B 178      55.823 -19.936  45.196  1.00 50.91           H  
ATOM   2875 HD12 LEU B 178      56.652 -18.765  46.250  1.00 50.91           H  
ATOM   2876 HD13 LEU B 178      57.424 -19.305  44.741  1.00 50.91           H  
ATOM   2877 HD21 LEU B 178      58.711 -19.506  47.536  1.00 48.82           H  
ATOM   2878 HD22 LEU B 178      59.289 -21.179  47.350  1.00 48.82           H  
ATOM   2879 HD23 LEU B 178      59.448 -20.028  46.002  1.00 48.82           H  
ATOM   2880  N   GLU B 179      54.952 -23.844  47.000  1.00 49.50           N  
ATOM   2881  CA  GLU B 179      54.724 -25.100  46.293  1.00 53.62           C  
ATOM   2882  C   GLU B 179      53.263 -25.227  45.845  1.00 52.74           C  
ATOM   2883  O   GLU B 179      52.963 -25.900  44.857  1.00 50.00           O  
ATOM   2884  CB  GLU B 179      55.181 -26.312  47.125  1.00 56.43           C  
ATOM   2885  CG  GLU B 179      54.806 -26.266  48.595  1.00 63.22           C  
ATOM   2886  CD  GLU B 179      55.554 -27.297  49.433  1.00 71.63           C  
ATOM   2887  OE1 GLU B 179      54.924 -27.900  50.329  1.00 75.49           O  
ATOM   2888  OE2 GLU B 179      56.766 -27.506  49.201  1.00 72.49           O1-
ATOM   2889  H   GLU B 179      55.157 -23.855  47.990  1.00 49.50           H  
ATOM   2890  HA  GLU B 179      55.339 -25.090  45.394  1.00 53.62           H  
ATOM   2891  HB2 GLU B 179      56.266 -26.379  47.055  1.00 56.43           H  
ATOM   2892  HB3 GLU B 179      54.733 -27.207  46.690  1.00 56.43           H  
ATOM   2893  HG2 GLU B 179      53.737 -26.454  48.687  1.00 63.22           H  
ATOM   2894  HG3 GLU B 179      55.035 -25.273  48.981  1.00 63.22           H  
ATOM   2895  N   ASN B 180      52.368 -24.557  46.563  1.00 53.00           N  
ATOM   2896  CA  ASN B 180      50.956 -24.517  46.197  1.00 52.33           C  
ATOM   2897  C   ASN B 180      50.709 -23.739  44.906  1.00 49.40           C  
ATOM   2898  O   ASN B 180      49.916 -24.154  44.062  1.00 47.94           O  
ATOM   2899  CB  ASN B 180      50.118 -23.926  47.330  1.00 57.08           C  
ATOM   2900  CG  ASN B 180      49.905 -24.904  48.471  1.00 65.10           C  
ATOM   2901  OD1 ASN B 180      50.182 -26.099  48.344  1.00 67.89           O  
ATOM   2902  ND2 ASN B 180      49.403 -24.401  49.595  1.00 66.66           N  
ATOM   2903  H   ASN B 180      52.674 -24.060  47.388  1.00 53.00           H  
ATOM   2904  HA  ASN B 180      50.649 -25.550  46.022  1.00 52.33           H  
ATOM   2905  HB2 ASN B 180      49.146 -23.638  46.932  1.00 57.08           H  
ATOM   2906  HB3 ASN B 180      50.629 -23.045  47.718  1.00 57.08           H  
ATOM   2907 HD21 ASN B 180      49.235 -25.003  50.389  1.00 66.66           H  
ATOM   2908 HD22 ASN B 180      49.191 -23.414  49.657  1.00 66.66           H  
ATOM   2909  N   MET B 181      51.386 -22.606  44.759  1.00 47.68           N  
ATOM   2910  CA  MET B 181      51.269 -21.825  43.534  1.00 47.56           C  
ATOM   2911  C   MET B 181      51.873 -22.585  42.357  1.00 46.35           C  
ATOM   2912  O   MET B 181      51.301 -22.618  41.271  1.00 43.94           O  
ATOM   2913  CB  MET B 181      51.920 -20.452  43.696  1.00 47.26           C  
ATOM   2914  CG  MET B 181      51.033 -19.438  44.405  1.00 47.71           C  
ATOM   2915  SD  MET B 181      51.773 -17.797  44.507  1.00 90.38           S  
ATOM   2916  CE  MET B 181      53.179 -18.127  45.568  1.00 40.71           C  
ATOM   2917  H   MET B 181      51.986 -22.281  45.503  1.00 47.68           H  
ATOM   2918  HA  MET B 181      50.210 -21.667  43.329  1.00 47.56           H  
ATOM   2919  HB2 MET B 181      52.162 -20.066  42.705  1.00 47.26           H  
ATOM   2920  HB3 MET B 181      52.837 -20.571  44.273  1.00 47.26           H  
ATOM   2921  HG2 MET B 181      50.839 -19.795  45.416  1.00 47.71           H  
ATOM   2922  HG3 MET B 181      50.093 -19.360  43.859  1.00 47.71           H  
ATOM   2923  HE1 MET B 181      52.828 -18.508  46.527  1.00 40.71           H  
ATOM   2924  HE2 MET B 181      53.824 -18.867  45.096  1.00 40.71           H  
ATOM   2925  HE3 MET B 181      53.739 -17.206  45.727  1.00 40.71           H  
ATOM   2926  N   SER B 182      53.027 -23.200  42.584  1.00 43.38           N  
ATOM   2927  CA  SER B 182      53.664 -24.033  41.574  1.00 42.33           C  
ATOM   2928  C   SER B 182      52.673 -25.046  41.009  1.00 41.91           C  
ATOM   2929  O   SER B 182      52.578 -25.237  39.795  1.00 40.92           O  
ATOM   2930  CB  SER B 182      54.868 -24.759  42.178  1.00 43.92           C  
ATOM   2931  OG  SER B 182      55.164 -25.947  41.467  1.00 44.54           O  
ATOM   2932  H   SER B 182      53.475 -23.088  43.482  1.00 43.38           H  
ATOM   2933  HA  SER B 182      54.005 -23.392  40.761  1.00 42.33           H  
ATOM   2934  HB2 SER B 182      54.646 -25.012  43.214  1.00 43.92           H  
ATOM   2935  HB3 SER B 182      55.735 -24.099  42.142  1.00 43.92           H  
ATOM   2936  HG  SER B 182      55.920 -26.359  41.891  1.00 44.54           H  
ATOM   2937  N   LYS B 183      51.931 -25.695  41.899  1.00 40.91           N  
ATOM   2938  CA  LYS B 183      50.939 -26.670  41.482  1.00 40.59           C  
ATOM   2939  C   LYS B 183      49.816 -25.988  40.710  1.00 36.34           C  
ATOM   2940  O   LYS B 183      49.325 -26.510  39.715  1.00 34.25           O  
ATOM   2941  CB  LYS B 183      50.384 -27.418  42.692  1.00 42.95           C  
ATOM   2942  CG  LYS B 183      51.438 -28.225  43.429  1.00 49.31           C  
ATOM   2943  CD  LYS B 183      50.827 -29.089  44.512  1.00 53.10           C  
ATOM   2944  CE  LYS B 183      51.881 -29.969  45.158  1.00 56.39           C  
ATOM   2945  NZ  LYS B 183      51.284 -30.938  46.119  1.00 57.50           N1+
ATOM   2946  H   LYS B 183      52.061 -25.508  42.883  1.00 40.91           H  
ATOM   2947  HA  LYS B 183      51.417 -27.393  40.822  1.00 40.59           H  
ATOM   2948  HB2 LYS B 183      49.602 -28.097  42.351  1.00 42.95           H  
ATOM   2949  HB3 LYS B 183      49.957 -26.691  43.383  1.00 42.95           H  
ATOM   2950  HG2 LYS B 183      52.152 -27.540  43.885  1.00 49.31           H  
ATOM   2951  HG3 LYS B 183      51.954 -28.867  42.715  1.00 49.31           H  
ATOM   2952  HD2 LYS B 183      50.055 -29.720  44.073  1.00 53.10           H  
ATOM   2953  HD3 LYS B 183      50.382 -28.446  45.272  1.00 53.10           H  
ATOM   2954  HE2 LYS B 183      52.590 -29.335  45.692  1.00 56.39           H  
ATOM   2955  HE3 LYS B 183      52.404 -30.522  44.378  1.00 56.39           H  
ATOM   2956  HZ1 LYS B 183      50.796 -30.435  46.846  1.00 57.50           H  
ATOM   2957  HZ2 LYS B 183      50.634 -31.538  45.631  1.00 57.50           H  
ATOM   2958  HZ3 LYS B 183      52.016 -31.499  46.531  1.00 57.50           H  
ATOM   2959  N   LEU B 184      49.421 -24.811  41.178  1.00 34.58           N  
ATOM   2960  CA  LEU B 184      48.361 -24.054  40.538  1.00 35.53           C  
ATOM   2961  C   LEU B 184      48.809 -23.611  39.152  1.00 34.38           C  
ATOM   2962  O   LEU B 184      48.049 -23.675  38.195  1.00 35.11           O  
ATOM   2963  CB  LEU B 184      47.983 -22.848  41.396  1.00 38.52           C  
ATOM   2964  CG  LEU B 184      46.946 -21.885  40.825  1.00 43.15           C  
ATOM   2965  CD1 LEU B 184      45.756 -22.647  40.268  1.00 45.85           C  
ATOM   2966  CD2 LEU B 184      46.510 -20.891  41.897  1.00 45.08           C  
ATOM   2967  H   LEU B 184      49.870 -24.433  42.001  1.00 34.58           H  
ATOM   2968  HA  LEU B 184      47.481 -24.688  40.433  1.00 35.53           H  
ATOM   2969  HB2 LEU B 184      48.894 -22.278  41.580  1.00 38.52           H  
ATOM   2970  HB3 LEU B 184      47.595 -23.227  42.340  1.00 38.52           H  
ATOM   2971  HG  LEU B 184      47.398 -21.328  40.004  1.00 43.15           H  
ATOM   2972 HD11 LEU B 184      46.094 -23.330  39.488  1.00 45.85           H  
ATOM   2973 HD12 LEU B 184      45.282 -23.215  41.068  1.00 45.85           H  
ATOM   2974 HD13 LEU B 184      45.038 -21.942  39.848  1.00 45.85           H  
ATOM   2975 HD21 LEU B 184      46.053 -21.429  42.727  1.00 45.08           H  
ATOM   2976 HD22 LEU B 184      47.377 -20.337  42.255  1.00 45.08           H  
ATOM   2977 HD23 LEU B 184      45.784 -20.195  41.474  1.00 45.08           H  
ATOM   2978  N   LEU B 185      50.060 -23.185  39.053  1.00 36.59           N  
ATOM   2979  CA  LEU B 185      50.610 -22.719  37.789  1.00 38.92           C  
ATOM   2980  C   LEU B 185      50.774 -23.863  36.788  1.00 38.94           C  
ATOM   2981  O   LEU B 185      50.510 -23.697  35.594  1.00 37.89           O  
ATOM   2982  CB  LEU B 185      51.950 -22.024  38.017  1.00 37.84           C  
ATOM   2983  CG  LEU B 185      52.522 -21.325  36.789  1.00 40.17           C  
ATOM   2984  CD1 LEU B 185      51.460 -20.442  36.152  1.00 42.30           C  
ATOM   2985  CD2 LEU B 185      53.748 -20.515  37.159  1.00 43.24           C  
ATOM   2986  H   LEU B 185      50.646 -23.182  39.875  1.00 36.59           H  
ATOM   2987  HA  LEU B 185      49.904 -22.006  37.366  1.00 38.92           H  
ATOM   2988  HB2 LEU B 185      52.670 -22.774  38.346  1.00 37.84           H  
ATOM   2989  HB3 LEU B 185      51.817 -21.279  38.801  1.00 37.84           H  
ATOM   2990  HG  LEU B 185      52.825 -22.079  36.062  1.00 40.17           H  
ATOM   2991 HD11 LEU B 185      50.602 -21.053  35.869  1.00 42.30           H  
ATOM   2992 HD12 LEU B 185      51.144 -19.682  36.865  1.00 42.30           H  
ATOM   2993 HD13 LEU B 185      51.871 -19.960  35.265  1.00 42.30           H  
ATOM   2994 HD21 LEU B 185      53.472 -19.751  37.886  1.00 43.24           H  
ATOM   2995 HD22 LEU B 185      54.501 -21.173  37.591  1.00 43.24           H  
ATOM   2996 HD23 LEU B 185      54.151 -20.038  36.266  1.00 43.24           H  
ATOM   2997  N   LYS B 186      51.214 -25.018  37.276  1.00 35.88           N  
ATOM   2998  CA  LYS B 186      51.334 -26.201  36.436  1.00 38.58           C  
ATOM   2999  C   LYS B 186      49.976 -26.564  35.847  1.00 37.19           C  
ATOM   3000  O   LYS B 186      49.854 -26.873  34.659  1.00 33.59           O  
ATOM   3001  CB  LYS B 186      51.868 -27.384  37.243  1.00 43.87           C  
ATOM   3002  CG  LYS B 186      51.872 -28.689  36.467  1.00 52.93           C  
ATOM   3003  CD  LYS B 186      51.804 -29.898  37.391  1.00 63.73           C  
ATOM   3004  CE  LYS B 186      52.962 -29.925  38.381  1.00 69.50           C  
ATOM   3005  NZ  LYS B 186      52.942 -31.160  39.221  1.00 74.18           N1+
ATOM   3006  H   LYS B 186      51.472 -25.076  38.251  1.00 35.88           H  
ATOM   3007  HA  LYS B 186      52.034 -25.977  35.631  1.00 38.58           H  
ATOM   3008  HB2 LYS B 186      51.242 -27.510  38.128  1.00 43.87           H  
ATOM   3009  HB3 LYS B 186      52.889 -27.161  37.551  1.00 43.87           H  
ATOM   3010  HG2 LYS B 186      52.788 -28.747  35.879  1.00 52.93           H  
ATOM   3011  HG3 LYS B 186      51.011 -28.706  35.801  1.00 52.93           H  
ATOM   3012  HD2 LYS B 186      51.835 -30.806  36.788  1.00 63.73           H  
ATOM   3013  HD3 LYS B 186      50.866 -29.865  37.947  1.00 63.73           H  
ATOM   3014  HE2 LYS B 186      52.890 -29.054  39.032  1.00 69.50           H  
ATOM   3015  HE3 LYS B 186      53.900 -29.889  37.827  1.00 69.50           H  
ATOM   3016  HZ1 LYS B 186      52.076 -31.202  39.739  1.00 74.18           H  
ATOM   3017  HZ2 LYS B 186      53.019 -31.973  38.627  1.00 74.18           H  
ATOM   3018  HZ3 LYS B 186      53.719 -31.140  39.867  1.00 74.18           H  
ATOM   3019  N   ARG B 187      48.958 -26.525  36.697  1.00 38.38           N  
ATOM   3020  CA  ARG B 187      47.602 -26.882  36.314  1.00 40.53           C  
ATOM   3021  C   ARG B 187      47.058 -25.933  35.245  1.00 36.29           C  
ATOM   3022  O   ARG B 187      46.399 -26.368  34.300  1.00 36.75           O  
ATOM   3023  CB  ARG B 187      46.708 -26.888  37.554  1.00 48.64           C  
ATOM   3024  CG  ARG B 187      45.232 -27.095  37.296  1.00 57.97           C  
ATOM   3025  CD  ARG B 187      44.492 -27.269  38.613  1.00 68.04           C  
ATOM   3026  NE  ARG B 187      43.043 -27.259  38.439  1.00 77.70           N  
ATOM   3027  CZ  ARG B 187      42.171 -27.401  39.434  1.00 86.36           C  
ATOM   3028  NH1 ARG B 187      42.600 -27.568  40.678  1.00 88.02           N  
ATOM   3029  NH2 ARG B 187      40.868 -27.377  39.183  1.00 89.51           N1+
ATOM   3030  H   ARG B 187      49.132 -26.235  37.649  1.00 38.38           H  
ATOM   3031  HA  ARG B 187      47.611 -27.880  35.877  1.00 40.53           H  
ATOM   3032  HB2 ARG B 187      46.829 -25.929  38.059  1.00 48.64           H  
ATOM   3033  HB3 ARG B 187      47.050 -27.689  38.210  1.00 48.64           H  
ATOM   3034  HG2 ARG B 187      45.095 -27.988  36.685  1.00 57.97           H  
ATOM   3035  HG3 ARG B 187      44.833 -26.229  36.769  1.00 57.97           H  
ATOM   3036  HD2 ARG B 187      44.771 -26.454  39.281  1.00 68.04           H  
ATOM   3037  HD3 ARG B 187      44.785 -28.220  39.058  1.00 68.04           H  
ATOM   3038  HE  ARG B 187      42.680 -27.137  37.505  1.00 77.70           H  
ATOM   3039 HH11 ARG B 187      41.935 -27.677  41.431  1.00 88.02           H  
ATOM   3040 HH12 ARG B 187      43.590 -27.586  40.873  1.00 88.02           H  
ATOM   3041 HH21 ARG B 187      40.538 -27.251  38.237  1.00 89.51           H  
ATOM   3042 HH22 ARG B 187      40.206 -27.487  39.937  1.00 89.51           H  
ATOM   3043  N   GLN B 188      47.348 -24.642  35.383  1.00 30.74           N  
ATOM   3044  CA  GLN B 188      46.918 -23.665  34.390  1.00 29.80           C  
ATOM   3045  C   GLN B 188      47.626 -23.907  33.062  1.00 29.17           C  
ATOM   3046  O   GLN B 188      47.050 -23.720  31.989  1.00 26.47           O  
ATOM   3047  CB  GLN B 188      47.157 -22.234  34.882  1.00 29.14           C  
ATOM   3048  CG  GLN B 188      46.309 -21.863  36.091  1.00 35.75           C  
ATOM   3049  CD  GLN B 188      46.351 -20.376  36.410  1.00 43.16           C  
ATOM   3050  OE1 GLN B 188      46.885 -19.577  35.640  1.00 47.98           O  
ATOM   3051  NE2 GLN B 188      45.775 -20.000  37.546  1.00 42.61           N  
ATOM   3052  H   GLN B 188      47.875 -24.335  36.188  1.00 30.74           H  
ATOM   3053  HA  GLN B 188      45.846 -23.787  34.237  1.00 29.80           H  
ATOM   3054  HB2 GLN B 188      46.923 -21.546  34.071  1.00 29.14           H  
ATOM   3055  HB3 GLN B 188      48.208 -22.133  35.153  1.00 29.14           H  
ATOM   3056  HG2 GLN B 188      46.677 -22.415  36.956  1.00 35.75           H  
ATOM   3057  HG3 GLN B 188      45.276 -22.146  35.891  1.00 35.75           H  
ATOM   3058 HE21 GLN B 188      45.347 -20.688  38.149  1.00 42.61           H  
ATOM   3059 HE22 GLN B 188      45.762 -19.023  37.809  1.00 42.61           H  
ATOM   3060  N   ASN B 189      48.879 -24.337  33.137  1.00 29.77           N  
ATOM   3061  CA  ASN B 189      49.617 -24.673  31.929  1.00 31.63           C  
ATOM   3062  C   ASN B 189      49.024 -25.874  31.186  1.00 29.99           C  
ATOM   3063  O   ASN B 189      48.928 -25.860  29.963  1.00 33.55           O  
ATOM   3064  CB  ASN B 189      51.088 -24.933  32.240  1.00 32.28           C  
ATOM   3065  CG  ASN B 189      51.919 -25.070  30.985  1.00 37.27           C  
ATOM   3066  OD1 ASN B 189      51.953 -24.161  30.153  1.00 43.61           O  
ATOM   3067  ND2 ASN B 189      52.578 -26.209  30.829  1.00 34.11           N  
ATOM   3068  H   ASN B 189      49.323 -24.429  34.039  1.00 29.77           H  
ATOM   3069  HA  ASN B 189      49.535 -23.808  31.272  1.00 31.63           H  
ATOM   3070  HB2 ASN B 189      51.168 -25.855  32.816  1.00 32.28           H  
ATOM   3071  HB3 ASN B 189      51.475 -24.101  32.830  1.00 32.28           H  
ATOM   3072 HD21 ASN B 189      53.137 -26.360  30.002  1.00 34.11           H  
ATOM   3073 HD22 ASN B 189      52.521 -26.927  31.538  1.00 34.11           H  
ATOM   3074  N   ASP B 190      48.642 -26.912  31.927  1.00 24.52           N  
ATOM   3075  CA  ASP B 190      48.020 -28.086  31.328  1.00 27.40           C  
ATOM   3076  C   ASP B 190      46.809 -27.662  30.508  1.00 28.73           C  
ATOM   3077  O   ASP B 190      46.631 -28.099  29.373  1.00 28.87           O  
ATOM   3078  CB  ASP B 190      47.577 -29.084  32.403  1.00 33.14           C  
ATOM   3079  CG  ASP B 190      48.747 -29.762  33.098  1.00 39.44           C  
ATOM   3080  OD1 ASP B 190      49.890 -29.616  32.620  1.00 41.74           O  
ATOM   3081  OD2 ASP B 190      48.521 -30.447  34.120  1.00 40.90           O1-
ATOM   3082  H   ASP B 190      48.787 -26.886  32.926  1.00 24.52           H  
ATOM   3083  HA  ASP B 190      48.755 -28.570  30.686  1.00 27.40           H  
ATOM   3084  HB2 ASP B 190      46.960 -29.850  31.933  1.00 33.14           H  
ATOM   3085  HB3 ASP B 190      46.989 -28.551  33.150  1.00 33.14           H  
ATOM   3086  N   ILE B 191      45.982 -26.806  31.098  1.00 25.62           N  
ATOM   3087  CA  ILE B 191      44.772 -26.329  30.446  1.00 26.02           C  
ATOM   3088  C   ILE B 191      45.116 -25.482  29.237  1.00 25.32           C  
ATOM   3089  O   ILE B 191      44.555 -25.666  28.158  1.00 29.79           O  
ATOM   3090  CB  ILE B 191      43.904 -25.502  31.410  1.00 24.93           C  
ATOM   3091  CG1 ILE B 191      43.332 -26.398  32.506  1.00 29.32           C  
ATOM   3092  CG2 ILE B 191      42.780 -24.808  30.655  1.00 21.32           C  
ATOM   3093  CD1 ILE B 191      42.613 -25.631  33.599  1.00 31.26           C  
ATOM   3094  H   ILE B 191      46.201 -26.474  32.026  1.00 25.62           H  
ATOM   3095  HA  ILE B 191      44.207 -27.207  30.130  1.00 26.02           H  
ATOM   3096  HB  ILE B 191      44.531 -24.739  31.871  1.00 24.93           H  
ATOM   3097 HG12 ILE B 191      44.153 -26.956  32.957  1.00 29.32           H  
ATOM   3098 HG13 ILE B 191      42.627 -27.092  32.050  1.00 29.32           H  
ATOM   3099 HG21 ILE B 191      43.203 -24.160  29.888  1.00 21.32           H  
ATOM   3100 HG22 ILE B 191      42.141 -25.557  30.186  1.00 21.32           H  
ATOM   3101 HG23 ILE B 191      42.190 -24.211  31.351  1.00 21.32           H  
ATOM   3102 HD11 ILE B 191      43.304 -24.930  34.067  1.00 31.26           H  
ATOM   3103 HD12 ILE B 191      41.776 -25.083  33.169  1.00 31.26           H  
ATOM   3104 HD13 ILE B 191      42.242 -26.330  34.349  1.00 31.26           H  
ATOM   3105  N   LEU B 192      46.045 -24.551  29.422  1.00 25.08           N  
ATOM   3106  CA  LEU B 192      46.480 -23.681  28.342  1.00 24.70           C  
ATOM   3107  C   LEU B 192      46.974 -24.486  27.147  1.00 31.50           C  
ATOM   3108  O   LEU B 192      46.657 -24.158  26.004  1.00 35.53           O  
ATOM   3109  CB  LEU B 192      47.580 -22.736  28.827  1.00 24.84           C  
ATOM   3110  CG  LEU B 192      48.122 -21.757  27.785  1.00 24.29           C  
ATOM   3111  CD1 LEU B 192      47.007 -20.891  27.217  1.00 24.04           C  
ATOM   3112  CD2 LEU B 192      49.227 -20.893  28.382  1.00 24.36           C  
ATOM   3113  H   LEU B 192      46.460 -24.446  30.337  1.00 25.08           H  
ATOM   3114  HA  LEU B 192      45.620 -23.093  28.023  1.00 24.70           H  
ATOM   3115  HB2 LEU B 192      48.413 -23.346  29.179  1.00 24.84           H  
ATOM   3116  HB3 LEU B 192      47.180 -22.155  29.656  1.00 24.84           H  
ATOM   3117  HG  LEU B 192      48.547 -22.336  26.965  1.00 24.29           H  
ATOM   3118 HD11 LEU B 192      46.244 -21.528  26.771  1.00 24.04           H  
ATOM   3119 HD12 LEU B 192      46.563 -20.299  28.018  1.00 24.04           H  
ATOM   3120 HD13 LEU B 192      47.414 -20.225  26.457  1.00 24.04           H  
ATOM   3121 HD21 LEU B 192      48.823 -20.305  29.206  1.00 24.36           H  
ATOM   3122 HD22 LEU B 192      50.029 -21.533  28.752  1.00 24.36           H  
ATOM   3123 HD23 LEU B 192      49.620 -20.225  27.616  1.00 24.36           H  
ATOM   3124  N   GLN B 193      47.739 -25.544  27.412  1.00 30.81           N  
ATOM   3125  CA  GLN B 193      48.325 -26.352  26.344  1.00 33.57           C  
ATOM   3126  C   GLN B 193      47.255 -27.003  25.475  1.00 33.30           C  
ATOM   3127  O   GLN B 193      47.390 -27.056  24.258  1.00 35.71           O  
ATOM   3128  CB  GLN B 193      49.265 -27.428  26.906  1.00 41.23           C  
ATOM   3129  CG  GLN B 193      50.493 -26.886  27.634  1.00 46.23           C  
ATOM   3130  CD  GLN B 193      51.311 -25.932  26.783  1.00 50.24           C  
ATOM   3131  OE1 GLN B 193      51.733 -26.277  25.680  1.00 55.77           O  
ATOM   3132  NE2 GLN B 193      51.539 -24.723  27.291  1.00 46.66           N  
ATOM   3133  H   GLN B 193      47.920 -25.794  28.375  1.00 30.81           H  
ATOM   3134  HA  GLN B 193      48.904 -25.671  25.720  1.00 33.57           H  
ATOM   3135  HB2 GLN B 193      49.608 -28.046  26.076  1.00 41.23           H  
ATOM   3136  HB3 GLN B 193      48.699 -28.042  27.606  1.00 41.23           H  
ATOM   3137  HG2 GLN B 193      51.126 -27.726  27.921  1.00 46.23           H  
ATOM   3138  HG3 GLN B 193      50.163 -26.358  28.528  1.00 46.23           H  
ATOM   3139 HE21 GLN B 193      51.174 -24.482  28.202  1.00 46.66           H  
ATOM   3140 HE22 GLN B 193      52.076 -24.047  26.767  1.00 46.66           H  
ATOM   3141  N   VAL B 194      46.194 -27.502  26.100  1.00 30.03           N  
ATOM   3142  CA  VAL B 194      45.125 -28.170  25.364  1.00 28.41           C  
ATOM   3143  C   VAL B 194      44.192 -27.170  24.688  1.00 27.16           C  
ATOM   3144  O   VAL B 194      43.781 -27.358  23.546  1.00 25.53           O  
ATOM   3145  CB  VAL B 194      44.309 -29.102  26.270  1.00 26.30           C  
ATOM   3146  CG1 VAL B 194      43.163 -29.708  25.493  1.00 23.28           C  
ATOM   3147  CG2 VAL B 194      45.211 -30.205  26.834  1.00 26.84           C  
ATOM   3148  H   VAL B 194      46.125 -27.418  27.104  1.00 30.03           H  
ATOM   3149  HA  VAL B 194      45.613 -28.766  24.592  1.00 28.41           H  
ATOM   3150  HB  VAL B 194      43.901 -28.525  27.099  1.00 26.30           H  
ATOM   3151 HG11 VAL B 194      42.522 -28.911  25.112  1.00 23.28           H  
ATOM   3152 HG12 VAL B 194      43.556 -30.289  24.659  1.00 23.28           H  
ATOM   3153 HG13 VAL B 194      42.583 -30.358  26.148  1.00 23.28           H  
ATOM   3154 HG21 VAL B 194      45.626 -30.790  26.013  1.00 26.84           H  
ATOM   3155 HG22 VAL B 194      46.023 -29.754  27.404  1.00 26.84           H  
ATOM   3156 HG23 VAL B 194      44.628 -30.856  27.484  1.00 26.84           H  
ATOM   3157  N   VAL B 195      43.868 -26.099  25.401  1.00 29.70           N  
ATOM   3158  CA  VAL B 195      43.048 -25.037  24.846  1.00 29.06           C  
ATOM   3159  C   VAL B 195      43.750 -24.387  23.657  1.00 29.56           C  
ATOM   3160  O   VAL B 195      43.097 -23.896  22.740  1.00 24.84           O  
ATOM   3161  CB  VAL B 195      42.708 -23.995  25.927  1.00 26.77           C  
ATOM   3162  CG1 VAL B 195      42.154 -22.714  25.304  1.00 24.69           C  
ATOM   3163  CG2 VAL B 195      41.727 -24.594  26.913  1.00 18.93           C  
ATOM   3164  H   VAL B 195      44.201 -26.021  26.352  1.00 29.70           H  
ATOM   3165  HA  VAL B 195      42.111 -25.468  24.491  1.00 29.06           H  
ATOM   3166  HB  VAL B 195      43.620 -23.725  26.458  1.00 26.77           H  
ATOM   3167 HG11 VAL B 195      42.890 -22.297  24.616  1.00 24.69           H  
ATOM   3168 HG12 VAL B 195      41.237 -22.941  24.761  1.00 24.69           H  
ATOM   3169 HG13 VAL B 195      41.941 -21.990  26.091  1.00 24.69           H  
ATOM   3170 HG21 VAL B 195      40.809 -24.868  26.392  1.00 18.93           H  
ATOM   3171 HG22 VAL B 195      42.165 -25.482  27.368  1.00 18.93           H  
ATOM   3172 HG23 VAL B 195      41.499 -23.863  27.689  1.00 18.93           H  
ATOM   3173  N   SER B 196      45.083 -24.413  23.677  1.00 31.26           N  
ATOM   3174  CA  SER B 196      45.899 -23.889  22.580  1.00 33.38           C  
ATOM   3175  C   SER B 196      45.842 -24.768  21.324  1.00 32.80           C  
ATOM   3176  O   SER B 196      46.371 -24.399  20.269  1.00 28.28           O  
ATOM   3177  CB  SER B 196      47.361 -23.750  23.024  1.00 36.62           C  
ATOM   3178  OG  SER B 196      47.518 -22.735  23.998  1.00 39.62           O  
ATOM   3179  H   SER B 196      45.548 -24.809  24.480  1.00 31.26           H  
ATOM   3180  HA  SER B 196      45.484 -22.913  22.326  1.00 33.38           H  
ATOM   3181  HB2 SER B 196      47.973 -23.505  22.156  1.00 36.62           H  
ATOM   3182  HB3 SER B 196      47.694 -24.699  23.446  1.00 36.62           H  
ATOM   3183  HG  SER B 196      46.980 -22.974  24.757  1.00 39.62           H  
ATOM   3184  N   GLN B 197      45.222 -25.937  21.445  1.00 31.95           N  
ATOM   3185  CA  GLN B 197      45.068 -26.834  20.307  1.00 37.87           C  
ATOM   3186  C   GLN B 197      43.621 -26.870  19.839  1.00 35.89           C  
ATOM   3187  O   GLN B 197      43.203 -27.802  19.156  1.00 32.28           O  
ATOM   3188  CB  GLN B 197      45.563 -28.242  20.654  1.00 42.80           C  
ATOM   3189  CG  GLN B 197      47.036 -28.281  21.035  1.00 47.08           C  
ATOM   3190  CD  GLN B 197      47.465 -29.624  21.587  1.00 53.27           C  
ATOM   3191  OE1 GLN B 197      46.755 -30.620  21.449  1.00 57.43           O  
ATOM   3192  NE2 GLN B 197      48.635 -29.658  22.215  1.00 53.43           N  
ATOM   3193  H   GLN B 197      44.850 -26.208  22.343  1.00 31.95           H  
ATOM   3194  HA  GLN B 197      45.680 -26.454  19.489  1.00 37.87           H  
ATOM   3195  HB2 GLN B 197      45.410 -28.886  19.790  1.00 42.80           H  
ATOM   3196  HB3 GLN B 197      44.978 -28.617  21.495  1.00 42.80           H  
ATOM   3197  HG2 GLN B 197      47.221 -27.519  21.791  1.00 47.08           H  
ATOM   3198  HG3 GLN B 197      47.630 -28.063  20.147  1.00 47.08           H  
ATOM   3199 HE21 GLN B 197      49.185 -28.816  22.304  1.00 53.43           H  
ATOM   3200 HE22 GLN B 197      48.975 -30.525  22.604  1.00 53.43           H  
ATOM   3201  N   GLY B 198      42.861 -25.848  20.226  1.00 36.40           N  
ATOM   3202  CA  GLY B 198      41.510 -25.662  19.735  1.00 33.84           C  
ATOM   3203  C   GLY B 198      40.453 -26.373  20.547  1.00 33.71           C  
ATOM   3204  O   GLY B 198      39.326 -26.541  20.092  1.00 34.87           O  
ATOM   3205  H   GLY B 198      43.239 -25.180  20.884  1.00 36.40           H  
ATOM   3206  HA2 GLY B 198      41.464 -26.035  18.712  1.00 33.84           H  
ATOM   3207  HA3 GLY B 198      41.286 -24.595  19.744  1.00 33.84           H  
ATOM   3208  N   TRP B 199      40.809 -26.796  21.752  1.00 24.53           N  
ATOM   3209  CA  TRP B 199      39.835 -27.414  22.640  1.00 21.37           C  
ATOM   3210  C   TRP B 199      39.310 -26.389  23.630  1.00 21.19           C  
ATOM   3211  O   TRP B 199      39.858 -25.294  23.748  1.00 22.73           O  
ATOM   3212  CB  TRP B 199      40.438 -28.612  23.376  1.00 21.08           C  
ATOM   3213  CG  TRP B 199      40.645 -29.802  22.490  1.00 23.42           C  
ATOM   3214  CD1 TRP B 199      41.400 -29.857  21.357  1.00 25.08           C  
ATOM   3215  CD2 TRP B 199      40.086 -31.112  22.664  1.00 21.28           C  
ATOM   3216  NE1 TRP B 199      41.351 -31.122  20.815  1.00 23.94           N  
ATOM   3217  CE2 TRP B 199      40.553 -31.910  21.599  1.00 22.62           C  
ATOM   3218  CE3 TRP B 199      39.240 -31.687  23.617  1.00 20.97           C  
ATOM   3219  CZ2 TRP B 199      40.203 -33.249  21.461  1.00 25.34           C  
ATOM   3220  CZ3 TRP B 199      38.888 -33.015  23.478  1.00 25.66           C  
ATOM   3221  CH2 TRP B 199      39.372 -33.785  22.409  1.00 27.05           C  
ATOM   3222  H   TRP B 199      41.766 -26.689  22.057  1.00 24.53           H  
ATOM   3223  HA  TRP B 199      39.006 -27.781  22.036  1.00 21.37           H  
ATOM   3224  HB2 TRP B 199      39.767 -28.894  24.187  1.00 21.08           H  
ATOM   3225  HB3 TRP B 199      41.403 -28.315  23.789  1.00 21.08           H  
ATOM   3226  HD1 TRP B 199      41.958 -29.029  20.943  1.00 25.08           H  
ATOM   3227  HE1 TRP B 199      41.826 -31.420  19.974  1.00 23.94           H  
ATOM   3228  HE3 TRP B 199      38.866 -31.102  24.445  1.00 20.97           H  
ATOM   3229  HZ2 TRP B 199      40.571 -33.844  20.638  1.00 25.34           H  
ATOM   3230  HZ3 TRP B 199      38.231 -33.469  24.204  1.00 25.66           H  
ATOM   3231  HH2 TRP B 199      39.084 -34.823  22.332  1.00 27.05           H  
ATOM   3232  N   LYS B 200      38.222 -26.744  24.306  1.00 18.09           N  
ATOM   3233  CA  LYS B 200      37.623 -25.913  25.328  1.00 20.77           C  
ATOM   3234  C   LYS B 200      37.836 -26.634  26.647  1.00 25.87           C  
ATOM   3235  O   LYS B 200      38.150 -27.828  26.660  1.00 21.60           O  
ATOM   3236  CB  LYS B 200      36.123 -25.770  25.078  1.00 25.73           C  
ATOM   3237  CG  LYS B 200      35.730 -25.412  23.648  1.00 28.62           C  
ATOM   3238  CD  LYS B 200      36.033 -23.966  23.305  1.00 30.66           C  
ATOM   3239  CE  LYS B 200      35.352 -23.558  21.990  1.00 30.90           C  
ATOM   3240  NZ  LYS B 200      35.996 -24.122  20.764  1.00 29.25           N1+
ATOM   3241  H   LYS B 200      37.794 -27.634  24.096  1.00 18.09           H  
ATOM   3242  HA  LYS B 200      38.069 -24.918  25.330  1.00 20.77           H  
ATOM   3243  HB2 LYS B 200      35.746 -24.988  25.735  1.00 25.73           H  
ATOM   3244  HB3 LYS B 200      35.649 -26.718  25.330  1.00 25.73           H  
ATOM   3245  HG2 LYS B 200      34.662 -25.584  23.526  1.00 28.62           H  
ATOM   3246  HG3 LYS B 200      36.283 -26.056  22.962  1.00 28.62           H  
ATOM   3247  HD2 LYS B 200      37.110 -23.841  23.204  1.00 30.66           H  
ATOM   3248  HD3 LYS B 200      35.667 -23.326  24.109  1.00 30.66           H  
ATOM   3249  HE2 LYS B 200      35.373 -22.471  21.917  1.00 30.90           H  
ATOM   3250  HE3 LYS B 200      34.318 -23.900  22.020  1.00 30.90           H  
ATOM   3251  HZ1 LYS B 200      36.958 -23.816  20.718  1.00 29.25           H  
ATOM   3252  HZ2 LYS B 200      35.965 -25.131  20.803  1.00 29.25           H  
ATOM   3253  HZ3 LYS B 200      35.501 -23.801  19.945  1.00 29.25           H  
ATOM   3254  N   TYR B 201      37.657 -25.924  27.755  1.00 28.35           N  
ATOM   3255  CA  TYR B 201      37.787 -26.536  29.072  1.00 28.67           C  
ATOM   3256  C   TYR B 201      36.704 -26.047  30.022  1.00 28.81           C  
ATOM   3257  O   TYR B 201      36.384 -24.860  30.044  1.00 30.73           O  
ATOM   3258  CB  TYR B 201      39.154 -26.233  29.685  1.00 27.87           C  
ATOM   3259  CG  TYR B 201      39.232 -26.632  31.139  1.00 28.85           C  
ATOM   3260  CD1 TYR B 201      39.467 -27.956  31.499  1.00 28.18           C  
ATOM   3261  CD2 TYR B 201      39.052 -25.697  32.154  1.00 28.58           C  
ATOM   3262  CE1 TYR B 201      39.532 -28.337  32.818  1.00 30.99           C  
ATOM   3263  CE2 TYR B 201      39.112 -26.071  33.489  1.00 31.28           C  
ATOM   3264  CZ  TYR B 201      39.357 -27.395  33.813  1.00 35.16           C  
ATOM   3265  OH  TYR B 201      39.420 -27.797  35.127  1.00 37.77           O  
ATOM   3266  H   TYR B 201      37.429 -24.943  27.684  1.00 28.35           H  
ATOM   3267  HA  TYR B 201      37.681 -27.612  28.932  1.00 28.67           H  
ATOM   3268  HB2 TYR B 201      39.343 -25.162  29.606  1.00 27.87           H  
ATOM   3269  HB3 TYR B 201      39.916 -26.779  29.131  1.00 27.87           H  
ATOM   3270  HD1 TYR B 201      39.602 -28.698  30.726  1.00 28.18           H  
ATOM   3271  HD2 TYR B 201      38.861 -24.665  31.898  1.00 28.58           H  
ATOM   3272  HE1 TYR B 201      39.717 -29.370  33.076  1.00 30.99           H  
ATOM   3273  HE2 TYR B 201      38.971 -25.336  34.267  1.00 31.28           H  
ATOM   3274  HH  TYR B 201      39.284 -27.099  35.771  1.00 37.77           H  
ATOM   3275  N   PHE B 202      36.162 -26.959  30.819  1.00 24.43           N  
ATOM   3276  CA  PHE B 202      35.149 -26.607  31.805  1.00 22.84           C  
ATOM   3277  C   PHE B 202      35.063 -27.638  32.922  1.00 25.82           C  
ATOM   3278  O   PHE B 202      34.764 -28.806  32.681  1.00 27.68           O  
ATOM   3279  CB  PHE B 202      33.777 -26.448  31.145  1.00 21.63           C  
ATOM   3280  CG  PHE B 202      32.687 -26.042  32.103  1.00 23.57           C  
ATOM   3281  CD1 PHE B 202      32.638 -24.757  32.614  1.00 26.80           C  
ATOM   3282  CD2 PHE B 202      31.709 -26.947  32.488  1.00 24.58           C  
ATOM   3283  CE1 PHE B 202      31.631 -24.377  33.492  1.00 29.18           C  
ATOM   3284  CE2 PHE B 202      30.703 -26.575  33.365  1.00 27.11           C  
ATOM   3285  CZ  PHE B 202      30.664 -25.288  33.866  1.00 28.66           C  
ATOM   3286  H   PHE B 202      36.458 -27.922  30.740  1.00 24.43           H  
ATOM   3287  HA  PHE B 202      35.450 -25.655  32.243  1.00 22.84           H  
ATOM   3288  HB2 PHE B 202      33.501 -27.400  30.692  1.00 21.63           H  
ATOM   3289  HB3 PHE B 202      33.855 -25.686  30.370  1.00 21.63           H  
ATOM   3290  HD1 PHE B 202      33.393 -24.039  32.326  1.00 26.80           H  
ATOM   3291  HD2 PHE B 202      31.733 -27.954  32.099  1.00 24.58           H  
ATOM   3292  HE1 PHE B 202      31.605 -23.369  33.881  1.00 29.18           H  
ATOM   3293  HE2 PHE B 202      29.949 -27.292  33.657  1.00 27.11           H  
ATOM   3294  HZ  PHE B 202      29.879 -24.997  34.548  1.00 28.66           H  
ATOM   3295  N   LYS B 203      35.330 -27.193  34.146  1.00 29.11           N  
ATOM   3296  CA  LYS B 203      35.191 -28.034  35.329  1.00 32.68           C  
ATOM   3297  C   LYS B 203      35.786 -29.441  35.182  1.00 30.56           C  
ATOM   3298  O   LYS B 203      35.065 -30.433  35.245  1.00 32.20           O  
ATOM   3299  CB  LYS B 203      33.721 -28.131  35.750  1.00 36.45           C  
ATOM   3300  CG  LYS B 203      33.139 -26.847  36.320  1.00 40.93           C  
ATOM   3301  CD  LYS B 203      31.782 -27.113  36.968  1.00 45.74           C  
ATOM   3302  CE  LYS B 203      31.243 -25.875  37.676  1.00 49.07           C  
ATOM   3303  NZ  LYS B 203      30.012 -26.162  38.470  1.00 50.30           N1+
ATOM   3304  H   LYS B 203      35.638 -26.238  34.261  1.00 29.11           H  
ATOM   3305  HA  LYS B 203      35.778 -27.542  36.104  1.00 32.68           H  
ATOM   3306  HB2 LYS B 203      33.635 -28.908  36.509  1.00 36.45           H  
ATOM   3307  HB3 LYS B 203      33.135 -28.411  34.875  1.00 36.45           H  
ATOM   3308  HG2 LYS B 203      33.014 -26.122  35.515  1.00 40.93           H  
ATOM   3309  HG3 LYS B 203      33.821 -26.445  37.069  1.00 40.93           H  
ATOM   3310  HD2 LYS B 203      31.891 -27.917  37.697  1.00 45.74           H  
ATOM   3311  HD3 LYS B 203      31.074 -27.416  36.197  1.00 45.74           H  
ATOM   3312  HE2 LYS B 203      31.008 -25.119  36.927  1.00 49.07           H  
ATOM   3313  HE3 LYS B 203      32.012 -25.493  38.347  1.00 49.07           H  
ATOM   3314  HZ1 LYS B 203      29.291 -26.517  37.858  1.00 50.30           H  
ATOM   3315  HZ2 LYS B 203      30.222 -26.851  39.178  1.00 50.30           H  
ATOM   3316  HZ3 LYS B 203      29.691 -25.312  38.912  1.00 50.30           H  
ATOM   3317  N   GLY B 204      37.098 -29.521  34.995  1.00 29.32           N  
ATOM   3318  CA  GLY B 204      37.789 -30.797  35.038  1.00 31.85           C  
ATOM   3319  C   GLY B 204      37.618 -31.655  33.802  1.00 33.15           C  
ATOM   3320  O   GLY B 204      37.926 -32.844  33.824  1.00 33.56           O  
ATOM   3321  H   GLY B 204      37.626 -28.677  34.819  1.00 29.32           H  
ATOM   3322  HA2 GLY B 204      37.414 -31.357  35.894  1.00 31.85           H  
ATOM   3323  HA3 GLY B 204      38.854 -30.601  35.169  1.00 31.85           H  
ATOM   3324  N   ASN B 205      37.128 -31.055  32.722  1.00 31.37           N  
ATOM   3325  CA  ASN B 205      36.952 -31.775  31.470  1.00 29.59           C  
ATOM   3326  C   ASN B 205      37.331 -30.934  30.257  1.00 29.54           C  
ATOM   3327  O   ASN B 205      37.122 -29.722  30.238  1.00 29.93           O  
ATOM   3328  CB  ASN B 205      35.518 -32.283  31.336  1.00 29.58           C  
ATOM   3329  CG  ASN B 205      35.253 -33.516  32.180  1.00 31.99           C  
ATOM   3330  OD1 ASN B 205      35.761 -34.600  31.891  1.00 32.19           O  
ATOM   3331  ND2 ASN B 205      34.447 -33.359  33.225  1.00 32.48           N  
ATOM   3332  H   ASN B 205      36.873 -30.080  32.772  1.00 31.37           H  
ATOM   3333  HA  ASN B 205      37.632 -32.626  31.498  1.00 29.59           H  
ATOM   3334  HB2 ASN B 205      35.331 -32.530  30.290  1.00 29.58           H  
ATOM   3335  HB3 ASN B 205      34.837 -31.493  31.650  1.00 29.58           H  
ATOM   3336 HD21 ASN B 205      34.231 -34.147  33.818  1.00 32.48           H  
ATOM   3337 HD22 ASN B 205      34.051 -32.452  33.425  1.00 32.48           H  
ATOM   3338  N   PHE B 206      37.911 -31.590  29.255  1.00 29.01           N  
ATOM   3339  CA  PHE B 206      38.255 -30.942  27.999  1.00 22.48           C  
ATOM   3340  C   PHE B 206      37.189 -31.286  26.972  1.00 24.88           C  
ATOM   3341  O   PHE B 206      36.652 -32.396  26.968  1.00 24.90           O  
ATOM   3342  CB  PHE B 206      39.625 -31.398  27.498  1.00 24.62           C  
ATOM   3343  CG  PHE B 206      40.788 -30.869  28.302  1.00 26.14           C  
ATOM   3344  CD1 PHE B 206      41.014 -29.502  28.413  1.00 24.38           C  
ATOM   3345  CD2 PHE B 206      41.679 -31.742  28.917  1.00 25.46           C  
ATOM   3346  CE1 PHE B 206      42.096 -29.020  29.141  1.00 25.98           C  
ATOM   3347  CE2 PHE B 206      42.768 -31.265  29.643  1.00 24.20           C  
ATOM   3348  CZ  PHE B 206      42.973 -29.903  29.756  1.00 23.43           C  
ATOM   3349  H   PHE B 206      38.118 -32.571  29.370  1.00 29.01           H  
ATOM   3350  HA  PHE B 206      38.303 -29.864  28.154  1.00 22.48           H  
ATOM   3351  HB2 PHE B 206      39.740 -31.063  26.467  1.00 24.62           H  
ATOM   3352  HB3 PHE B 206      39.654 -32.488  27.531  1.00 24.62           H  
ATOM   3353  HD1 PHE B 206      40.342 -28.809  27.930  1.00 24.38           H  
ATOM   3354  HD2 PHE B 206      41.525 -32.807  28.830  1.00 25.46           H  
ATOM   3355  HE1 PHE B 206      42.255 -27.956  29.228  1.00 25.98           H  
ATOM   3356  HE2 PHE B 206      43.448 -31.957  30.116  1.00 24.20           H  
ATOM   3357  HZ  PHE B 206      43.814 -29.527  30.321  1.00 23.43           H  
ATOM   3358  N   TYR B 207      36.878 -30.327  26.109  1.00 22.71           N  
ATOM   3359  CA  TYR B 207      35.779 -30.469  25.167  1.00 21.27           C  
ATOM   3360  C   TYR B 207      36.227 -30.078  23.782  1.00 20.55           C  
ATOM   3361  O   TYR B 207      37.002 -29.140  23.615  1.00 25.81           O  
ATOM   3362  CB  TYR B 207      34.598 -29.584  25.583  1.00 19.08           C  
ATOM   3363  CG  TYR B 207      33.955 -30.004  26.878  1.00 21.26           C  
ATOM   3364  CD1 TYR B 207      32.889 -30.891  26.885  1.00 20.73           C  
ATOM   3365  CD2 TYR B 207      34.424 -29.527  28.098  1.00 22.78           C  
ATOM   3366  CE1 TYR B 207      32.297 -31.286  28.070  1.00 22.78           C  
ATOM   3367  CE2 TYR B 207      33.841 -29.913  29.287  1.00 21.25           C  
ATOM   3368  CZ  TYR B 207      32.777 -30.794  29.270  1.00 24.43           C  
ATOM   3369  OH  TYR B 207      32.192 -31.188  30.452  1.00 25.16           O  
ATOM   3370  H   TYR B 207      37.422 -29.475  26.105  1.00 22.71           H  
ATOM   3371  HA  TYR B 207      35.461 -31.512  25.167  1.00 21.27           H  
ATOM   3372  HB2 TYR B 207      33.845 -29.623  24.796  1.00 19.08           H  
ATOM   3373  HB3 TYR B 207      34.957 -28.561  25.694  1.00 19.08           H  
ATOM   3374  HD1 TYR B 207      32.515 -31.279  25.950  1.00 20.73           H  
ATOM   3375  HD2 TYR B 207      35.259 -28.842  28.115  1.00 22.78           H  
ATOM   3376  HE1 TYR B 207      31.464 -31.974  28.060  1.00 22.78           H  
ATOM   3377  HE2 TYR B 207      34.214 -29.531  30.225  1.00 21.25           H  
ATOM   3378  HH  TYR B 207      31.460 -31.801  30.358  1.00 25.16           H  
ATOM   3379  N   TYR B 208      35.738 -30.787  22.777  1.00 15.87           N  
ATOM   3380  CA  TYR B 208      36.054 -30.398  21.420  1.00 19.15           C  
ATOM   3381  C   TYR B 208      34.792 -30.139  20.606  1.00 22.50           C  
ATOM   3382  O   TYR B 208      33.991 -31.042  20.379  1.00 22.89           O  
ATOM   3383  CB  TYR B 208      36.918 -31.454  20.745  1.00 20.36           C  
ATOM   3384  CG  TYR B 208      37.313 -31.080  19.340  1.00 22.45           C  
ATOM   3385  CD1 TYR B 208      38.357 -30.201  19.114  1.00 24.84           C  
ATOM   3386  CD2 TYR B 208      36.634 -31.594  18.239  1.00 25.97           C  
ATOM   3387  CE1 TYR B 208      38.734 -29.852  17.839  1.00 29.63           C  
ATOM   3388  CE2 TYR B 208      37.011 -31.250  16.947  1.00 30.22           C  
ATOM   3389  CZ  TYR B 208      38.065 -30.380  16.759  1.00 30.08           C  
ATOM   3390  OH  TYR B 208      38.460 -30.015  15.497  1.00 27.10           O  
ATOM   3391  H   TYR B 208      35.152 -31.590  22.956  1.00 15.87           H  
ATOM   3392  HA  TYR B 208      36.619 -29.467  21.467  1.00 19.15           H  
ATOM   3393  HB2 TYR B 208      36.359 -32.390  20.711  1.00 20.36           H  
ATOM   3394  HB3 TYR B 208      37.823 -31.593  21.335  1.00 20.36           H  
ATOM   3395  HD1 TYR B 208      38.886 -29.780  19.955  1.00 24.84           H  
ATOM   3396  HD2 TYR B 208      35.805 -32.269  18.392  1.00 25.97           H  
ATOM   3397  HE1 TYR B 208      39.553 -29.167  17.685  1.00 29.63           H  
ATOM   3398  HE2 TYR B 208      36.483 -31.661  16.098  1.00 30.22           H  
ATOM   3399  HH  TYR B 208      39.202 -29.406  15.463  1.00 27.10           H  
ATOM   3400  N   PHE B 209      34.624 -28.892  20.179  1.00 24.98           N  
ATOM   3401  CA  PHE B 209      33.510 -28.495  19.329  1.00 19.39           C  
ATOM   3402  C   PHE B 209      34.007 -28.477  17.897  1.00 20.93           C  
ATOM   3403  O   PHE B 209      34.791 -27.608  17.518  1.00 26.33           O  
ATOM   3404  CB  PHE B 209      33.026 -27.100  19.713  1.00 22.22           C  
ATOM   3405  CG  PHE B 209      32.333 -27.037  21.045  1.00 22.29           C  
ATOM   3406  CD1 PHE B 209      30.966 -26.802  21.119  1.00 22.29           C  
ATOM   3407  CD2 PHE B 209      33.041 -27.201  22.219  1.00 22.41           C  
ATOM   3408  CE1 PHE B 209      30.322 -26.736  22.339  1.00 21.29           C  
ATOM   3409  CE2 PHE B 209      32.397 -27.139  23.450  1.00 23.16           C  
ATOM   3410  CZ  PHE B 209      31.036 -26.907  23.506  1.00 20.93           C  
ATOM   3411  H   PHE B 209      35.296 -28.191  20.456  1.00 24.98           H  
ATOM   3412  HA  PHE B 209      32.682 -29.194  19.447  1.00 19.39           H  
ATOM   3413  HB2 PHE B 209      32.330 -26.757  18.947  1.00 22.22           H  
ATOM   3414  HB3 PHE B 209      33.889 -26.435  19.744  1.00 22.22           H  
ATOM   3415  HD1 PHE B 209      30.399 -26.669  20.210  1.00 22.29           H  
ATOM   3416  HD2 PHE B 209      34.105 -27.379  22.182  1.00 22.41           H  
ATOM   3417  HE1 PHE B 209      29.258 -26.550  22.379  1.00 21.29           H  
ATOM   3418  HE2 PHE B 209      32.960 -27.270  24.362  1.00 23.16           H  
ATOM   3419  HZ  PHE B 209      30.532 -26.861  24.460  1.00 20.93           H  
ATOM   3420  N   SER B 210      33.545 -29.429  17.098  1.00 20.65           N  
ATOM   3421  CA  SER B 210      34.121 -29.650  15.776  1.00 25.63           C  
ATOM   3422  C   SER B 210      33.819 -28.534  14.775  1.00 29.58           C  
ATOM   3423  O   SER B 210      32.829 -27.813  14.909  1.00 26.78           O  
ATOM   3424  CB  SER B 210      33.644 -30.982  15.213  1.00 22.67           C  
ATOM   3425  OG  SER B 210      32.308 -30.885  14.754  1.00 23.03           O  
ATOM   3426  H   SER B 210      32.783 -30.012  17.411  1.00 20.65           H  
ATOM   3427  HA  SER B 210      35.203 -29.657  15.915  1.00 25.63           H  
ATOM   3428  HB2 SER B 210      33.699 -31.741  15.994  1.00 22.67           H  
ATOM   3429  HB3 SER B 210      34.287 -31.271  14.381  1.00 22.67           H  
ATOM   3430  HG  SER B 210      32.306 -31.099  13.819  1.00 23.03           H  
ATOM   3431  N   LEU B 211      34.690 -28.397  13.778  1.00 29.18           N  
ATOM   3432  CA  LEU B 211      34.475 -27.459  12.687  1.00 26.38           C  
ATOM   3433  C   LEU B 211      33.912 -28.210  11.497  1.00 28.96           C  
ATOM   3434  O   LEU B 211      33.473 -27.605  10.521  1.00 29.45           O  
ATOM   3435  CB  LEU B 211      35.782 -26.778  12.290  1.00 27.37           C  
ATOM   3436  CG  LEU B 211      36.392 -25.860  13.348  1.00 29.90           C  
ATOM   3437  CD1 LEU B 211      37.686 -25.259  12.831  1.00 34.60           C  
ATOM   3438  CD2 LEU B 211      35.408 -24.767  13.751  1.00 28.25           C  
ATOM   3439  H   LEU B 211      35.527 -28.963  13.779  1.00 29.18           H  
ATOM   3440  HA  LEU B 211      33.774 -26.691  13.013  1.00 26.38           H  
ATOM   3441  HB2 LEU B 211      35.591 -26.182  11.397  1.00 27.37           H  
ATOM   3442  HB3 LEU B 211      36.509 -27.556  12.060  1.00 27.37           H  
ATOM   3443  HG  LEU B 211      36.616 -26.452  14.235  1.00 29.90           H  
ATOM   3444 HD11 LEU B 211      38.384 -26.057  12.579  1.00 34.60           H  
ATOM   3445 HD12 LEU B 211      37.479 -24.663  11.941  1.00 34.60           H  
ATOM   3446 HD13 LEU B 211      38.124 -24.622  13.600  1.00 34.60           H  
ATOM   3447 HD21 LEU B 211      35.165 -24.158  12.879  1.00 28.25           H  
ATOM   3448 HD22 LEU B 211      34.497 -25.223  14.139  1.00 28.25           H  
ATOM   3449 HD23 LEU B 211      35.856 -24.139  14.520  1.00 28.25           H  
ATOM   3450  N   ILE B 212      33.934 -29.536  11.592  1.00 27.16           N  
ATOM   3451  CA  ILE B 212      33.446 -30.397  10.526  1.00 26.33           C  
ATOM   3452  C   ILE B 212      32.242 -31.190  11.015  1.00 25.54           C  
ATOM   3453  O   ILE B 212      32.237 -31.681  12.146  1.00 27.61           O  
ATOM   3454  CB  ILE B 212      34.554 -31.364  10.028  1.00 32.51           C  
ATOM   3455  CG1 ILE B 212      34.225 -31.904   8.639  1.00 34.43           C  
ATOM   3456  CG2 ILE B 212      34.772 -32.505  11.012  1.00 32.41           C  
ATOM   3457  CD1 ILE B 212      35.248 -32.898   8.118  1.00 37.46           C  
ATOM   3458  H   ILE B 212      34.302 -29.961  12.432  1.00 27.16           H  
ATOM   3459  HA  ILE B 212      33.151 -29.767   9.686  1.00 26.33           H  
ATOM   3460  HB  ILE B 212      35.483 -30.796   9.960  1.00 32.51           H  
ATOM   3461 HG12 ILE B 212      34.176 -31.065   7.945  1.00 34.43           H  
ATOM   3462 HG13 ILE B 212      33.254 -32.397   8.681  1.00 34.43           H  
ATOM   3463 HG21 ILE B 212      35.036 -32.099  11.988  1.00 32.41           H  
ATOM   3464 HG22 ILE B 212      33.856 -33.090  11.098  1.00 32.41           H  
ATOM   3465 HG23 ILE B 212      35.579 -33.145  10.654  1.00 32.41           H  
ATOM   3466 HD11 ILE B 212      36.226 -32.422   8.070  1.00 37.46           H  
ATOM   3467 HD12 ILE B 212      35.295 -33.756   8.790  1.00 37.46           H  
ATOM   3468 HD13 ILE B 212      34.956 -33.233   7.123  1.00 37.46           H  
ATOM   3469  N   PRO B 213      31.198 -31.289  10.177  1.00 23.23           N  
ATOM   3470  CA  PRO B 213      30.007 -32.072  10.519  1.00 21.62           C  
ATOM   3471  C   PRO B 213      30.169 -33.533  10.129  1.00 22.05           C  
ATOM   3472  O   PRO B 213      30.797 -33.825   9.112  1.00 24.07           O  
ATOM   3473  CB  PRO B 213      28.917 -31.427   9.658  1.00 18.96           C  
ATOM   3474  CG  PRO B 213      29.636 -30.943   8.460  1.00 22.47           C  
ATOM   3475  CD  PRO B 213      31.031 -30.563   8.904  1.00 22.64           C  
ATOM   3476  HA  PRO B 213      29.796 -32.065  11.589  1.00 21.62           H  
ATOM   3477  HB2 PRO B 213      28.447 -30.598  10.187  1.00 18.96           H  
ATOM   3478  HB3 PRO B 213      28.159 -32.161   9.384  1.00 18.96           H  
ATOM   3479  HG2 PRO B 213      29.126 -30.076   8.043  1.00 22.47           H  
ATOM   3480  HG3 PRO B 213      29.685 -31.733   7.709  1.00 22.47           H  
ATOM   3481  HD2 PRO B 213      31.774 -30.882   8.174  1.00 22.64           H  
ATOM   3482  HD3 PRO B 213      31.111 -29.486   9.057  1.00 22.64           H  
ATOM   3483  N   LYS B 214      29.601 -34.436  10.923  1.00 23.30           N  
ATOM   3484  CA  LYS B 214      29.637 -35.860  10.609  1.00 26.77           C  
ATOM   3485  C   LYS B 214      28.366 -36.556  11.075  1.00 24.78           C  
ATOM   3486  O   LYS B 214      27.587 -35.996  11.834  1.00 25.70           O  
ATOM   3487  CB  LYS B 214      30.854 -36.526  11.255  1.00 27.50           C  
ATOM   3488  CG  LYS B 214      32.178 -36.216  10.577  1.00 28.71           C  
ATOM   3489  CD  LYS B 214      33.345 -36.716  11.427  1.00 34.28           C  
ATOM   3490  CE  LYS B 214      34.680 -36.550  10.720  1.00 38.25           C  
ATOM   3491  NZ  LYS B 214      34.779 -37.413   9.509  1.00 44.88           N1+
ATOM   3492  H   LYS B 214      29.135 -34.129  11.764  1.00 23.30           H  
ATOM   3493  HA  LYS B 214      29.709 -35.956   9.526  1.00 26.77           H  
ATOM   3494  HB2 LYS B 214      30.704 -37.605  11.232  1.00 27.50           H  
ATOM   3495  HB3 LYS B 214      30.916 -36.190  12.290  1.00 27.50           H  
ATOM   3496  HG2 LYS B 214      32.268 -35.139  10.443  1.00 28.71           H  
ATOM   3497  HG3 LYS B 214      32.205 -36.708   9.605  1.00 28.71           H  
ATOM   3498  HD2 LYS B 214      33.194 -37.774  11.646  1.00 34.28           H  
ATOM   3499  HD3 LYS B 214      33.368 -36.153  12.360  1.00 34.28           H  
ATOM   3500  HE2 LYS B 214      35.481 -36.817  11.410  1.00 38.25           H  
ATOM   3501  HE3 LYS B 214      34.792 -35.508  10.421  1.00 38.25           H  
ATOM   3502  HZ1 LYS B 214      34.676 -38.382   9.777  1.00 44.88           H  
ATOM   3503  HZ2 LYS B 214      34.048 -37.165   8.858  1.00 44.88           H  
ATOM   3504  HZ3 LYS B 214      35.679 -37.278   9.072  1.00 44.88           H  
ATOM   3505  N   THR B 215      28.158 -37.784  10.612  1.00 24.40           N  
ATOM   3506  CA  THR B 215      27.088 -38.611  11.144  1.00 26.44           C  
ATOM   3507  C   THR B 215      27.471 -38.928  12.577  1.00 24.54           C  
ATOM   3508  O   THR B 215      28.630 -38.769  12.950  1.00 25.18           O  
ATOM   3509  CB  THR B 215      26.943 -39.926  10.365  1.00 28.43           C  
ATOM   3510  OG1 THR B 215      28.058 -40.777  10.659  1.00 28.23           O  
ATOM   3511  CG2 THR B 215      26.884 -39.657   8.868  1.00 26.25           C  
ATOM   3512  H   THR B 215      28.751 -38.147   9.880  1.00 24.40           H  
ATOM   3513  HA  THR B 215      26.138 -38.083  11.069  1.00 26.44           H  
ATOM   3514  HB  THR B 215      26.016 -40.416  10.667  1.00 28.43           H  
ATOM   3515 HG21 THR B 215      26.033 -39.010   8.648  1.00 26.25           H  
ATOM   3516 HG22 THR B 215      27.803 -39.167   8.549  1.00 26.25           H  
ATOM   3517 HG23 THR B 215      26.770 -40.600   8.332  1.00 26.25           H  
ATOM   3518  HG1 THR B 215      27.937 -41.593  10.167  1.00 28.23           H  
ATOM   3519  N   TRP B 216      26.513 -39.373  13.382  1.00 27.13           N  
ATOM   3520  CA  TRP B 216      26.802 -39.674  14.779  1.00 27.02           C  
ATOM   3521  C   TRP B 216      27.952 -40.670  14.886  1.00 29.38           C  
ATOM   3522  O   TRP B 216      28.925 -40.433  15.603  1.00 28.26           O  
ATOM   3523  CB  TRP B 216      25.567 -40.227  15.488  1.00 22.70           C  
ATOM   3524  CG  TRP B 216      25.698 -40.273  16.991  1.00 25.83           C  
ATOM   3525  CD1 TRP B 216      25.434 -39.258  17.869  1.00 26.37           C  
ATOM   3526  CD2 TRP B 216      26.099 -41.396  17.788  1.00 30.70           C  
ATOM   3527  NE1 TRP B 216      25.649 -39.679  19.157  1.00 25.97           N  
ATOM   3528  CE2 TRP B 216      26.061 -40.985  19.137  1.00 29.76           C  
ATOM   3529  CE3 TRP B 216      26.496 -42.705  17.493  1.00 33.91           C  
ATOM   3530  CZ2 TRP B 216      26.408 -41.835  20.188  1.00 34.48           C  
ATOM   3531  CZ3 TRP B 216      26.837 -43.549  18.536  1.00 32.36           C  
ATOM   3532  CH2 TRP B 216      26.792 -43.109  19.868  1.00 36.75           C  
ATOM   3533  H   TRP B 216      25.577 -39.502  13.024  1.00 27.13           H  
ATOM   3534  HA  TRP B 216      27.092 -38.743  15.267  1.00 27.02           H  
ATOM   3535  HB2 TRP B 216      25.390 -41.241  15.126  1.00 22.70           H  
ATOM   3536  HB3 TRP B 216      24.715 -39.597  15.235  1.00 22.70           H  
ATOM   3537  HD1 TRP B 216      25.106 -38.268  17.588  1.00 26.37           H  
ATOM   3538  HE1 TRP B 216      25.523 -39.116  19.987  1.00 25.97           H  
ATOM   3539  HE3 TRP B 216      26.537 -43.051  16.471  1.00 33.91           H  
ATOM   3540  HZ2 TRP B 216      26.375 -41.500  21.214  1.00 34.48           H  
ATOM   3541  HZ3 TRP B 216      27.143 -44.562  18.322  1.00 32.36           H  
ATOM   3542  HH2 TRP B 216      27.067 -43.792  20.658  1.00 36.75           H  
ATOM   3543  N   TYR B 217      27.839 -41.778  14.161  1.00 31.50           N  
ATOM   3544  CA  TYR B 217      28.838 -42.841  14.224  1.00 33.36           C  
ATOM   3545  C   TYR B 217      30.236 -42.352  13.889  1.00 27.73           C  
ATOM   3546  O   TYR B 217      31.197 -42.692  14.578  1.00 29.65           O  
ATOM   3547  CB  TYR B 217      28.458 -43.992  13.291  1.00 43.42           C  
ATOM   3548  CG  TYR B 217      27.104 -44.585  13.599  1.00 49.19           C  
ATOM   3549  CD1 TYR B 217      26.921 -45.402  14.708  1.00 49.74           C  
ATOM   3550  CD2 TYR B 217      26.008 -44.323  12.785  1.00 51.50           C  
ATOM   3551  CE1 TYR B 217      25.687 -45.945  14.997  1.00 50.41           C  
ATOM   3552  CE2 TYR B 217      24.771 -44.863  13.067  1.00 53.50           C  
ATOM   3553  CZ  TYR B 217      24.614 -45.674  14.175  1.00 53.63           C  
ATOM   3554  OH  TYR B 217      23.380 -46.216  14.466  1.00 56.38           O  
ATOM   3555  H   TYR B 217      27.042 -41.887  13.549  1.00 31.50           H  
ATOM   3556  HA  TYR B 217      28.852 -43.193  15.255  1.00 33.36           H  
ATOM   3557  HB2 TYR B 217      29.209 -44.777  13.385  1.00 43.42           H  
ATOM   3558  HB3 TYR B 217      28.448 -43.620  12.266  1.00 43.42           H  
ATOM   3559  HD1 TYR B 217      27.760 -45.615  15.353  1.00 49.74           H  
ATOM   3560  HD2 TYR B 217      26.127 -43.689  11.920  1.00 51.50           H  
ATOM   3561  HE1 TYR B 217      25.562 -46.578  15.863  1.00 50.41           H  
ATOM   3562  HE2 TYR B 217      23.927 -44.653  12.425  1.00 53.50           H  
ATOM   3563  HH  TYR B 217      23.354 -46.767  15.252  1.00 56.38           H  
ATOM   3564  N   SER B 218      30.350 -41.563  12.825  1.00 26.60           N  
ATOM   3565  CA  SER B 218      31.656 -41.088  12.384  1.00 34.10           C  
ATOM   3566  C   SER B 218      32.193 -40.047  13.346  1.00 35.23           C  
ATOM   3567  O   SER B 218      33.409 -39.881  13.479  1.00 32.89           O  
ATOM   3568  CB  SER B 218      31.591 -40.514  10.967  1.00 36.32           C  
ATOM   3569  OG  SER B 218      31.406 -41.540  10.009  1.00 41.69           O  
ATOM   3570  H   SER B 218      29.522 -41.290  12.315  1.00 26.60           H  
ATOM   3571  HA  SER B 218      32.333 -41.942  12.370  1.00 34.10           H  
ATOM   3572  HB2 SER B 218      32.522 -39.989  10.751  1.00 36.32           H  
ATOM   3573  HB3 SER B 218      30.758 -39.815  10.903  1.00 36.32           H  
ATOM   3574  HG  SER B 218      30.579 -41.982  10.213  1.00 41.69           H  
ATOM   3575  N   ALA B 219      31.279 -39.343  14.011  1.00 31.27           N  
ATOM   3576  CA  ALA B 219      31.660 -38.374  15.018  1.00 23.63           C  
ATOM   3577  C   ALA B 219      32.287 -39.095  16.207  1.00 29.33           C  
ATOM   3578  O   ALA B 219      33.324 -38.673  16.713  1.00 32.07           O  
ATOM   3579  CB  ALA B 219      30.465 -37.556  15.454  1.00 16.66           C  
ATOM   3580  H   ALA B 219      30.300 -39.487  13.808  1.00 31.27           H  
ATOM   3581  HA  ALA B 219      32.393 -37.687  14.592  1.00 23.63           H  
ATOM   3582  HB1 ALA B 219      30.044 -37.039  14.591  1.00 16.66           H  
ATOM   3583  HB2 ALA B 219      29.712 -38.216  15.886  1.00 16.66           H  
ATOM   3584  HB3 ALA B 219      30.777 -36.826  16.200  1.00 16.66           H  
ATOM   3585  N   GLU B 220      31.668 -40.186  16.646  1.00 30.86           N  
ATOM   3586  CA  GLU B 220      32.220 -40.953  17.763  1.00 34.15           C  
ATOM   3587  C   GLU B 220      33.603 -41.528  17.444  1.00 35.07           C  
ATOM   3588  O   GLU B 220      34.510 -41.443  18.261  1.00 34.16           O  
ATOM   3589  CB  GLU B 220      31.278 -42.079  18.190  1.00 33.66           C  
ATOM   3590  CG  GLU B 220      31.898 -43.040  19.203  1.00 36.84           C  
ATOM   3591  CD  GLU B 220      32.153 -42.399  20.561  1.00 39.27           C  
ATOM   3592  OE1 GLU B 220      31.906 -41.182  20.718  1.00 40.28           O  
ATOM   3593  OE2 GLU B 220      32.595 -43.118  21.479  1.00 38.62           O1-
ATOM   3594  H   GLU B 220      30.809 -40.487  16.207  1.00 30.86           H  
ATOM   3595  HA  GLU B 220      32.328 -40.251  18.590  1.00 34.15           H  
ATOM   3596  HB2 GLU B 220      30.994 -42.647  17.304  1.00 33.66           H  
ATOM   3597  HB3 GLU B 220      30.389 -41.634  18.637  1.00 33.66           H  
ATOM   3598  HG2 GLU B 220      32.849 -43.396  18.805  1.00 36.84           H  
ATOM   3599  HG3 GLU B 220      31.222 -43.883  19.339  1.00 36.84           H  
ATOM   3600  N   GLN B 221      33.757 -42.116  16.260  1.00 34.90           N  
ATOM   3601  CA  GLN B 221      35.046 -42.659  15.851  1.00 36.82           C  
ATOM   3602  C   GLN B 221      36.088 -41.558  15.936  1.00 35.79           C  
ATOM   3603  O   GLN B 221      37.216 -41.782  16.378  1.00 36.53           O  
ATOM   3604  CB  GLN B 221      34.993 -43.209  14.420  1.00 40.82           C  
ATOM   3605  CG  GLN B 221      34.106 -44.434  14.237  1.00 49.67           C  
ATOM   3606  CD  GLN B 221      34.010 -44.872  12.780  1.00 61.48           C  
ATOM   3607  OE1 GLN B 221      34.738 -44.371  11.921  1.00 65.68           O  
ATOM   3608  NE2 GLN B 221      33.107 -45.808  12.499  1.00 63.20           N  
ATOM   3609  H   GLN B 221      32.967 -42.188  15.635  1.00 34.90           H  
ATOM   3610  HA  GLN B 221      35.307 -43.482  16.516  1.00 36.82           H  
ATOM   3611  HB2 GLN B 221      36.006 -43.476  14.122  1.00 40.82           H  
ATOM   3612  HB3 GLN B 221      34.618 -42.419  13.769  1.00 40.82           H  
ATOM   3613  HG2 GLN B 221      33.106 -44.199  14.598  1.00 49.67           H  
ATOM   3614  HG3 GLN B 221      34.521 -45.256  14.822  1.00 49.67           H  
ATOM   3615 HE21 GLN B 221      32.997 -46.136  11.550  1.00 63.20           H  
ATOM   3616 HE22 GLN B 221      32.530 -46.192  13.236  1.00 63.20           H  
ATOM   3617  N   PHE B 222      35.691 -40.365  15.503  1.00 31.12           N  
ATOM   3618  CA  PHE B 222      36.564 -39.202  15.503  1.00 27.46           C  
ATOM   3619  C   PHE B 222      36.999 -38.868  16.929  1.00 28.78           C  
ATOM   3620  O   PHE B 222      38.166 -38.594  17.180  1.00 32.40           O  
ATOM   3621  CB  PHE B 222      35.839 -38.019  14.860  1.00 29.82           C  
ATOM   3622  CG  PHE B 222      36.629 -36.738  14.851  1.00 30.96           C  
ATOM   3623  CD1 PHE B 222      37.170 -36.253  13.674  1.00 34.04           C  
ATOM   3624  CD2 PHE B 222      36.808 -36.003  16.015  1.00 28.54           C  
ATOM   3625  CE1 PHE B 222      37.888 -35.064  13.655  1.00 37.50           C  
ATOM   3626  CE2 PHE B 222      37.529 -34.816  16.006  1.00 32.22           C  
ATOM   3627  CZ  PHE B 222      38.068 -34.346  14.826  1.00 35.78           C  
ATOM   3628  H   PHE B 222      34.745 -40.263  15.161  1.00 31.12           H  
ATOM   3629  HA  PHE B 222      37.460 -39.420  14.921  1.00 27.46           H  
ATOM   3630  HB2 PHE B 222      34.914 -37.845  15.411  1.00 29.82           H  
ATOM   3631  HB3 PHE B 222      35.605 -38.282  13.829  1.00 29.82           H  
ATOM   3632  HD1 PHE B 222      37.032 -36.806  12.756  1.00 34.04           H  
ATOM   3633  HD2 PHE B 222      36.381 -36.360  16.941  1.00 28.54           H  
ATOM   3634  HE1 PHE B 222      38.306 -34.700  12.729  1.00 37.50           H  
ATOM   3635  HE2 PHE B 222      37.667 -34.261  16.922  1.00 32.22           H  
ATOM   3636  HZ  PHE B 222      38.628 -33.421  14.816  1.00 35.78           H  
ATOM   3637  N   CYS B 223      36.058 -38.896  17.866  1.00 27.96           N  
ATOM   3638  CA  CYS B 223      36.393 -38.634  19.261  1.00 26.15           C  
ATOM   3639  C   CYS B 223      37.313 -39.728  19.817  1.00 29.20           C  
ATOM   3640  O   CYS B 223      38.310 -39.432  20.469  1.00 28.88           O  
ATOM   3641  CB  CYS B 223      35.127 -38.488  20.104  1.00 19.31           C  
ATOM   3642  SG  CYS B 223      34.037 -37.112  19.565  1.00 29.80           S  
ATOM   3643  H   CYS B 223      35.103 -39.101  17.610  1.00 27.96           H  
ATOM   3644  HA  CYS B 223      36.936 -37.689  19.311  1.00 26.15           H  
ATOM   3645  HB2 CYS B 223      35.421 -38.309  21.138  1.00 19.31           H  
ATOM   3646  HB3 CYS B 223      34.564 -39.418  20.042  1.00 19.31           H  
ATOM   3647  N   VAL B 224      36.984 -40.985  19.545  1.00 28.69           N  
ATOM   3648  CA  VAL B 224      37.816 -42.103  19.985  1.00 32.16           C  
ATOM   3649  C   VAL B 224      39.273 -41.950  19.535  1.00 34.64           C  
ATOM   3650  O   VAL B 224      40.203 -42.176  20.312  1.00 40.11           O  
ATOM   3651  CB  VAL B 224      37.259 -43.449  19.483  1.00 32.21           C  
ATOM   3652  CG1 VAL B 224      38.250 -44.572  19.759  1.00 29.42           C  
ATOM   3653  CG2 VAL B 224      35.907 -43.737  20.133  1.00 27.39           C  
ATOM   3654  H   VAL B 224      36.141 -41.174  19.022  1.00 28.69           H  
ATOM   3655  HA  VAL B 224      37.792 -42.093  21.075  1.00 32.16           H  
ATOM   3656  HB  VAL B 224      37.113 -43.388  18.404  1.00 32.21           H  
ATOM   3657 HG11 VAL B 224      39.195 -44.353  19.261  1.00 29.42           H  
ATOM   3658 HG12 VAL B 224      38.415 -44.654  20.834  1.00 29.42           H  
ATOM   3659 HG13 VAL B 224      37.848 -45.512  19.380  1.00 29.42           H  
ATOM   3660 HG21 VAL B 224      36.030 -43.801  21.214  1.00 27.39           H  
ATOM   3661 HG22 VAL B 224      35.211 -42.933  19.894  1.00 27.39           H  
ATOM   3662 HG23 VAL B 224      35.515 -44.680  19.755  1.00 27.39           H  
ATOM   3663  N   SER B 225      39.465 -41.553  18.283  1.00 31.33           N  
ATOM   3664  CA  SER B 225      40.802 -41.333  17.749  1.00 29.80           C  
ATOM   3665  C   SER B 225      41.515 -40.162  18.423  1.00 30.69           C  
ATOM   3666  O   SER B 225      42.715 -39.960  18.229  1.00 31.94           O  
ATOM   3667  CB  SER B 225      40.743 -41.096  16.241  1.00 33.46           C  
ATOM   3668  OG  SER B 225      40.324 -39.773  15.954  1.00 38.04           O  
ATOM   3669  H   SER B 225      38.665 -41.399  17.686  1.00 31.33           H  
ATOM   3670  HA  SER B 225      41.376 -42.236  17.957  1.00 29.80           H  
ATOM   3671  HB2 SER B 225      40.037 -41.798  15.797  1.00 33.46           H  
ATOM   3672  HB3 SER B 225      41.733 -41.258  15.816  1.00 33.46           H  
ATOM   3673  HG  SER B 225      39.452 -39.654  16.338  1.00 38.04           H  
ATOM   3674  N   ARG B 226      40.777 -39.373  19.195  1.00 29.80           N  
ATOM   3675  CA  ARG B 226      41.389 -38.288  19.956  1.00 30.40           C  
ATOM   3676  C   ARG B 226      41.338 -38.607  21.444  1.00 30.06           C  
ATOM   3677  O   ARG B 226      41.361 -37.707  22.282  1.00 34.80           O  
ATOM   3678  CB  ARG B 226      40.692 -36.958  19.682  1.00 30.08           C  
ATOM   3679  CG  ARG B 226      40.487 -36.648  18.210  1.00 35.63           C  
ATOM   3680  CD  ARG B 226      41.776 -36.218  17.560  1.00 43.75           C  
ATOM   3681  NE  ARG B 226      41.568 -35.123  16.615  1.00 47.27           N  
ATOM   3682  CZ  ARG B 226      41.488 -35.278  15.299  1.00 48.18           C  
ATOM   3683  NH1 ARG B 226      41.594 -36.486  14.766  1.00 48.78           N  
ATOM   3684  NH2 ARG B 226      41.304 -34.225  14.516  1.00 48.67           N1+
ATOM   3685  H   ARG B 226      39.780 -39.525  19.256  1.00 29.80           H  
ATOM   3686  HA  ARG B 226      42.428 -38.195  19.640  1.00 30.40           H  
ATOM   3687  HB2 ARG B 226      41.295 -36.162  20.118  1.00 30.08           H  
ATOM   3688  HB3 ARG B 226      39.715 -36.980  20.165  1.00 30.08           H  
ATOM   3689  HG2 ARG B 226      39.755 -35.844  18.116  1.00 35.63           H  
ATOM   3690  HG3 ARG B 226      40.114 -37.539  17.706  1.00 35.63           H  
ATOM   3691  HD2 ARG B 226      42.201 -37.067  17.026  1.00 43.75           H  
ATOM   3692  HD3 ARG B 226      42.469 -35.889  18.333  1.00 43.75           H  
ATOM   3693  HE  ARG B 226      41.480 -34.188  16.988  1.00 47.27           H  
ATOM   3694 HH11 ARG B 226      41.536 -36.603  13.764  1.00 48.78           H  
ATOM   3695 HH12 ARG B 226      41.734 -37.290  15.361  1.00 48.78           H  
ATOM   3696 HH21 ARG B 226      41.223 -33.303  14.920  1.00 48.67           H  
ATOM   3697 HH22 ARG B 226      41.247 -34.345  13.514  1.00 48.67           H  
ATOM   3698  N   ASN B 227      41.258 -39.895  21.756  1.00 28.91           N  
ATOM   3699  CA AASN B 227      41.225 -40.356  23.136  0.50 32.04           C  
ATOM   3700  C   ASN B 227      40.137 -39.669  23.950  1.00 35.38           C  
ATOM   3701  O   ASN B 227      40.384 -39.177  25.051  1.00 41.50           O  
ATOM   3702  CB AASN B 227      42.595 -40.159  23.780  0.50 32.89           C  
ATOM   3703  CG AASN B 227      43.708 -40.783  22.963  0.50 31.88           C  
ATOM   3704  OD1AASN B 227      43.621 -41.946  22.561  0.50 28.20           O  
ATOM   3705  ND2AASN B 227      44.757 -40.012  22.699  0.50 32.26           N  
ATOM   3706  H   ASN B 227      41.219 -40.577  21.012  1.00 28.91           H  
ATOM   3707  HA  ASN B 227      40.983 -41.418  23.127  1.00 32.04           H  
ATOM   3708  HB2 ASN B 227      42.587 -40.617  24.769  1.00 32.89           H  
ATOM   3709  HB3 ASN B 227      42.787 -39.091  23.876  1.00 32.89           H  
ATOM   3710 HD21 ASN B 227      44.787 -39.065  23.048  1.00 32.26           H  
ATOM   3711 HD22 ASN B 227      45.524 -40.372  22.150  1.00 32.26           H  
ATOM   3712  N   SER B 228      38.931 -39.642  23.391  1.00 36.98           N  
ATOM   3713  CA  SER B 228      37.775 -39.031  24.034  1.00 36.91           C  
ATOM   3714  C   SER B 228      36.502 -39.681  23.510  1.00 37.92           C  
ATOM   3715  O   SER B 228      36.559 -40.616  22.712  1.00 41.09           O  
ATOM   3716  CB  SER B 228      37.737 -37.524  23.761  1.00 35.25           C  
ATOM   3717  OG  SER B 228      37.418 -37.256  22.403  1.00 33.84           O  
ATOM   3718  H   SER B 228      38.811 -40.064  22.481  1.00 36.98           H  
ATOM   3719  HA  SER B 228      37.850 -39.184  25.111  1.00 36.91           H  
ATOM   3720  HB2 SER B 228      38.715 -37.097  23.988  1.00 35.25           H  
ATOM   3721  HB3 SER B 228      36.984 -37.065  24.401  1.00 35.25           H  
ATOM   3722  HG  SER B 228      38.093 -37.668  21.859  1.00 33.84           H  
ATOM   3723  N   HIS B 229      35.358 -39.175  23.960  1.00 34.82           N  
ATOM   3724  CA  HIS B 229      34.064 -39.670  23.519  1.00 33.30           C  
ATOM   3725  C   HIS B 229      33.114 -38.513  23.254  1.00 33.61           C  
ATOM   3726  O   HIS B 229      33.291 -37.422  23.800  1.00 31.42           O  
ATOM   3727  CB  HIS B 229      33.444 -40.568  24.582  1.00 32.19           C  
ATOM   3728  CG  HIS B 229      34.123 -41.891  24.726  1.00 37.18           C  
ATOM   3729  ND1 HIS B 229      33.790 -42.984  23.957  1.00 37.80           N1+
ATOM   3730  CD2 HIS B 229      35.109 -42.301  25.557  1.00 37.02           C  
ATOM   3731  CE1 HIS B 229      34.545 -44.008  24.302  1.00 39.65           C  
ATOM   3732  NE2 HIS B 229      35.356 -43.621  25.271  1.00 40.08           N  
ATOM   3733  H   HIS B 229      35.389 -38.421  24.631  1.00 34.82           H  
ATOM   3734  HA  HIS B 229      34.221 -40.237  22.602  1.00 33.30           H  
ATOM   3735  HB2 HIS B 229      32.401 -40.746  24.316  1.00 32.19           H  
ATOM   3736  HB3 HIS B 229      33.492 -40.051  25.540  1.00 32.19           H  
ATOM   3737  HD1 HIS B 229      33.028 -42.999  23.190  1.00 37.80           H  
ATOM   3738  HD2 HIS B 229      35.608 -41.703  26.305  1.00 37.02           H  
ATOM   3739  HE2 HIS B 229      36.045 -44.202  25.727  1.00 40.08           H  
ATOM   3740  HE1 HIS B 229      34.509 -44.996  23.867  1.00 39.65           H  
ATOM   3741  N   LEU B 230      32.107 -38.749  22.417  1.00 27.46           N  
ATOM   3742  CA  LEU B 230      31.035 -37.779  22.287  1.00 23.17           C  
ATOM   3743  C   LEU B 230      30.606 -37.458  23.708  1.00 25.35           C  
ATOM   3744  O   LEU B 230      30.509 -38.351  24.557  1.00 25.27           O  
ATOM   3745  CB  LEU B 230      29.873 -38.345  21.477  1.00 22.46           C  
ATOM   3746  CG  LEU B 230      30.035 -38.236  19.958  1.00 24.40           C  
ATOM   3747  CD1 LEU B 230      28.954 -39.028  19.244  1.00 22.38           C  
ATOM   3748  CD2 LEU B 230      30.033 -36.774  19.499  1.00 24.26           C  
ATOM   3749  H   LEU B 230      32.087 -39.600  21.874  1.00 27.46           H  
ATOM   3750  HA  LEU B 230      31.365 -36.887  21.755  1.00 23.17           H  
ATOM   3751  HB2 LEU B 230      28.968 -37.808  21.761  1.00 22.46           H  
ATOM   3752  HB3 LEU B 230      29.765 -39.399  21.731  1.00 22.46           H  
ATOM   3753  HG  LEU B 230      31.004 -38.663  19.695  1.00 24.40           H  
ATOM   3754 HD11 LEU B 230      29.000 -40.071  19.558  1.00 22.38           H  
ATOM   3755 HD12 LEU B 230      27.976 -38.616  19.494  1.00 22.38           H  
ATOM   3756 HD13 LEU B 230      29.109 -38.967  18.167  1.00 22.38           H  
ATOM   3757 HD21 LEU B 230      29.076 -36.317  19.747  1.00 24.26           H  
ATOM   3758 HD22 LEU B 230      30.836 -36.234  20.002  1.00 24.26           H  
ATOM   3759 HD23 LEU B 230      30.187 -36.732  18.421  1.00 24.26           H  
ATOM   3760  N   THR B 231      30.381 -36.180  23.984  1.00 20.42           N  
ATOM   3761  CA  THR B 231      30.221 -35.751  25.363  1.00 19.25           C  
ATOM   3762  C   THR B 231      28.983 -36.338  26.027  1.00 21.22           C  
ATOM   3763  O   THR B 231      27.944 -36.511  25.388  1.00 24.51           O  
ATOM   3764  CB  THR B 231      30.163 -34.215  25.470  1.00 25.78           C  
ATOM   3765  OG1 THR B 231      30.216 -33.835  26.849  1.00 26.60           O  
ATOM   3766  CG2 THR B 231      28.872 -33.674  24.837  1.00 26.99           C  
ATOM   3767  H   THR B 231      30.320 -35.505  23.235  1.00 20.42           H  
ATOM   3768  HA  THR B 231      31.099 -36.125  25.889  1.00 19.25           H  
ATOM   3769  HB  THR B 231      31.014 -33.793  24.934  1.00 25.78           H  
ATOM   3770 HG21 THR B 231      28.832 -33.965  23.787  1.00 26.99           H  
ATOM   3771 HG22 THR B 231      28.010 -34.085  25.361  1.00 26.99           H  
ATOM   3772 HG23 THR B 231      28.859 -32.586  24.912  1.00 26.99           H  
ATOM   3773  HG1 THR B 231      29.455 -34.223  27.286  1.00 26.60           H  
ATOM   3774  N   SER B 232      29.110 -36.655  27.313  1.00 21.80           N  
ATOM   3775  CA  SER B 232      27.953 -36.907  28.166  1.00 23.35           C  
ATOM   3776  C   SER B 232      27.590 -35.594  28.863  1.00 20.22           C  
ATOM   3777  O   SER B 232      28.318 -34.610  28.759  1.00 21.56           O  
ATOM   3778  CB  SER B 232      28.266 -37.993  29.201  1.00 27.67           C  
ATOM   3779  OG  SER B 232      29.381 -37.641  30.000  1.00 23.01           O  
ATOM   3780  H   SER B 232      30.037 -36.723  27.711  1.00 21.80           H  
ATOM   3781  HA  SER B 232      27.117 -37.261  27.564  1.00 23.35           H  
ATOM   3782  HB2 SER B 232      28.483 -38.927  28.681  1.00 27.67           H  
ATOM   3783  HB3 SER B 232      27.397 -38.130  29.845  1.00 27.67           H  
ATOM   3784  HG  SER B 232      30.054 -38.314  29.873  1.00 23.01           H  
ATOM   3785  N   VAL B 233      26.463 -35.573  29.561  1.00 21.94           N  
ATOM   3786  CA  VAL B 233      26.052 -34.396  30.319  1.00 27.62           C  
ATOM   3787  C   VAL B 233      25.635 -34.835  31.719  1.00 30.93           C  
ATOM   3788  O   VAL B 233      24.652 -35.550  31.885  1.00 33.48           O  
ATOM   3789  CB  VAL B 233      24.875 -33.654  29.646  1.00 27.06           C  
ATOM   3790  CG1 VAL B 233      24.525 -32.401  30.433  1.00 23.31           C  
ATOM   3791  CG2 VAL B 233      25.213 -33.313  28.200  1.00 24.26           C  
ATOM   3792  H   VAL B 233      25.873 -36.394  29.567  1.00 21.94           H  
ATOM   3793  HA  VAL B 233      26.896 -33.708  30.361  1.00 27.62           H  
ATOM   3794  HB  VAL B 233      24.005 -34.311  29.642  1.00 27.06           H  
ATOM   3795 HG11 VAL B 233      24.259 -32.676  31.455  1.00 23.31           H  
ATOM   3796 HG12 VAL B 233      25.384 -31.730  30.450  1.00 23.31           H  
ATOM   3797 HG13 VAL B 233      23.681 -31.899  29.961  1.00 23.31           H  
ATOM   3798 HG21 VAL B 233      26.082 -32.655  28.175  1.00 24.26           H  
ATOM   3799 HG22 VAL B 233      25.434 -34.229  27.652  1.00 24.26           H  
ATOM   3800 HG23 VAL B 233      24.364 -32.809  27.737  1.00 24.26           H  
ATOM   3801  N   THR B 234      26.385 -34.410  32.727  1.00 33.55           N  
ATOM   3802  CA  THR B 234      26.194 -34.943  34.068  1.00 35.58           C  
ATOM   3803  C   THR B 234      25.597 -33.922  35.031  1.00 39.63           C  
ATOM   3804  O   THR B 234      25.190 -34.269  36.141  1.00 42.44           O  
ATOM   3805  CB  THR B 234      27.514 -35.502  34.635  1.00 34.77           C  
ATOM   3806  OG1 THR B 234      28.503 -34.468  34.651  1.00 38.72           O  
ATOM   3807  CG2 THR B 234      28.017 -36.651  33.774  1.00 31.39           C  
ATOM   3808  H   THR B 234      27.095 -33.711  32.563  1.00 33.55           H  
ATOM   3809  HA  THR B 234      25.473 -35.756  33.972  1.00 35.58           H  
ATOM   3810  HB  THR B 234      27.333 -35.864  35.647  1.00 34.77           H  
ATOM   3811 HG21 THR B 234      27.267 -37.442  33.750  1.00 31.39           H  
ATOM   3812 HG22 THR B 234      28.198 -36.291  32.761  1.00 31.39           H  
ATOM   3813 HG23 THR B 234      28.944 -37.040  34.192  1.00 31.39           H  
ATOM   3814  HG1 THR B 234      28.634 -34.177  33.745  1.00 38.72           H  
ATOM   3815  N   SER B 235      25.534 -32.665  34.605  1.00 38.01           N  
ATOM   3816  CA  SER B 235      24.998 -31.613  35.461  1.00 38.67           C  
ATOM   3817  C   SER B 235      24.413 -30.462  34.654  1.00 37.74           C  
ATOM   3818  O   SER B 235      24.792 -30.237  33.502  1.00 35.47           O  
ATOM   3819  CB  SER B 235      26.079 -31.090  36.413  1.00 35.94           C  
ATOM   3820  OG  SER B 235      27.118 -30.450  35.694  1.00 35.11           O  
ATOM   3821  H   SER B 235      25.862 -32.436  33.678  1.00 38.01           H  
ATOM   3822  HA  SER B 235      24.190 -32.053  36.044  1.00 38.67           H  
ATOM   3823  HB2 SER B 235      26.495 -31.927  36.973  1.00 35.94           H  
ATOM   3824  HB3 SER B 235      25.630 -30.377  37.103  1.00 35.94           H  
ATOM   3825  HG  SER B 235      27.497 -31.097  35.094  1.00 35.11           H  
ATOM   3826  N   GLU B 236      23.475 -29.749  35.267  1.00 37.39           N  
ATOM   3827  CA  GLU B 236      22.879 -28.571  34.663  1.00 42.17           C  
ATOM   3828  C   GLU B 236      23.980 -27.595  34.288  1.00 39.68           C  
ATOM   3829  O   GLU B 236      23.919 -26.931  33.249  1.00 37.36           O  
ATOM   3830  CB  GLU B 236      21.913 -27.916  35.652  1.00 50.26           C  
ATOM   3831  CG  GLU B 236      21.401 -26.550  35.225  1.00 58.72           C  
ATOM   3832  CD  GLU B 236      20.366 -25.994  36.187  1.00 68.24           C  
ATOM   3833  OE1 GLU B 236      20.408 -24.778  36.474  1.00 72.14           O  
ATOM   3834  OE2 GLU B 236      19.514 -26.776  36.664  1.00 70.52           O1-
ATOM   3835  H   GLU B 236      23.167 -30.037  36.185  1.00 37.39           H  
ATOM   3836  HA  GLU B 236      22.324 -28.855  33.769  1.00 42.17           H  
ATOM   3837  HB2 GLU B 236      22.429 -27.802  36.605  1.00 50.26           H  
ATOM   3838  HB3 GLU B 236      21.055 -28.576  35.779  1.00 50.26           H  
ATOM   3839  HG2 GLU B 236      20.949 -26.640  34.237  1.00 58.72           H  
ATOM   3840  HG3 GLU B 236      22.243 -25.859  35.178  1.00 58.72           H  
ATOM   3841  N   SER B 237      24.987 -27.526  35.155  1.00 36.97           N  
ATOM   3842  CA  SER B 237      26.155 -26.679  34.954  1.00 37.23           C  
ATOM   3843  C   SER B 237      26.877 -27.041  33.663  1.00 29.65           C  
ATOM   3844  O   SER B 237      27.278 -26.166  32.897  1.00 27.65           O  
ATOM   3845  CB  SER B 237      27.109 -26.821  36.144  1.00 41.51           C  
ATOM   3846  OG  SER B 237      28.388 -26.299  35.841  1.00 42.68           O  
ATOM   3847  H   SER B 237      24.939 -28.088  35.993  1.00 36.97           H  
ATOM   3848  HA  SER B 237      25.820 -25.646  34.877  1.00 37.23           H  
ATOM   3849  HB2 SER B 237      27.206 -27.876  36.398  1.00 41.51           H  
ATOM   3850  HB3 SER B 237      26.697 -26.279  36.996  1.00 41.51           H  
ATOM   3851  HG  SER B 237      28.732 -26.789  35.092  1.00 42.68           H  
ATOM   3852  N   GLU B 238      27.045 -28.337  33.434  1.00 27.05           N  
ATOM   3853  CA  GLU B 238      27.656 -28.822  32.203  1.00 27.94           C  
ATOM   3854  C   GLU B 238      26.755 -28.540  31.005  1.00 25.04           C  
ATOM   3855  O   GLU B 238      27.221 -28.097  29.959  1.00 23.56           O  
ATOM   3856  CB  GLU B 238      27.934 -30.319  32.302  1.00 28.80           C  
ATOM   3857  CG  GLU B 238      28.613 -30.891  31.083  1.00 29.07           C  
ATOM   3858  CD  GLU B 238      29.104 -32.307  31.306  1.00 31.13           C  
ATOM   3859  OE1 GLU B 238      28.588 -32.977  32.223  1.00 31.94           O  
ATOM   3860  OE2 GLU B 238      30.005 -32.751  30.562  1.00 31.77           O1-
ATOM   3861  H   GLU B 238      26.742 -29.003  34.131  1.00 27.05           H  
ATOM   3862  HA  GLU B 238      28.600 -28.295  32.061  1.00 27.94           H  
ATOM   3863  HB2 GLU B 238      26.985 -30.837  32.442  1.00 28.80           H  
ATOM   3864  HB3 GLU B 238      28.573 -30.495  33.167  1.00 28.80           H  
ATOM   3865  HG2 GLU B 238      29.466 -30.261  30.830  1.00 29.07           H  
ATOM   3866  HG3 GLU B 238      27.905 -30.892  30.255  1.00 29.07           H  
ATOM   3867  N   GLN B 239      25.460 -28.790  31.178  1.00 24.66           N  
ATOM   3868  CA  GLN B 239      24.466 -28.533  30.142  1.00 21.11           C  
ATOM   3869  C   GLN B 239      24.469 -27.073  29.721  1.00 24.74           C  
ATOM   3870  O   GLN B 239      24.297 -26.752  28.542  1.00 24.47           O  
ATOM   3871  CB  GLN B 239      23.074 -28.906  30.640  1.00 22.09           C  
ATOM   3872  CG  GLN B 239      21.961 -28.547  29.665  1.00 28.48           C  
ATOM   3873  CD  GLN B 239      21.877 -29.504  28.484  1.00 29.36           C  
ATOM   3874  OE1 GLN B 239      22.774 -30.320  28.262  1.00 30.38           O  
ATOM   3875  NE2 GLN B 239      20.792 -29.409  27.726  1.00 31.39           N  
ATOM   3876  H   GLN B 239      25.154 -29.172  32.062  1.00 24.66           H  
ATOM   3877  HA  GLN B 239      24.727 -29.145  29.280  1.00 21.11           H  
ATOM   3878  HB2 GLN B 239      22.892 -28.383  31.579  1.00 22.09           H  
ATOM   3879  HB3 GLN B 239      23.047 -29.982  30.813  1.00 22.09           H  
ATOM   3880  HG2 GLN B 239      22.142 -27.542  29.284  1.00 28.48           H  
ATOM   3881  HG3 GLN B 239      21.011 -28.567  30.197  1.00 28.48           H  
ATOM   3882 HE21 GLN B 239      20.081 -28.726  27.945  1.00 31.39           H  
ATOM   3883 HE22 GLN B 239      20.677 -30.020  26.930  1.00 31.39           H  
ATOM   3884  N   GLU B 240      24.650 -26.187  30.694  1.00 27.71           N  
ATOM   3885  CA  GLU B 240      24.687 -24.758  30.417  1.00 28.78           C  
ATOM   3886  C   GLU B 240      25.951 -24.385  29.656  1.00 28.96           C  
ATOM   3887  O   GLU B 240      25.899 -23.627  28.689  1.00 29.83           O  
ATOM   3888  CB  GLU B 240      24.599 -23.945  31.707  1.00 31.26           C  
ATOM   3889  CG  GLU B 240      24.729 -22.453  31.474  1.00 38.25           C  
ATOM   3890  CD  GLU B 240      24.686 -21.651  32.759  1.00 47.76           C  
ATOM   3891  OE1 GLU B 240      25.086 -22.185  33.816  1.00 49.90           O  
ATOM   3892  OE2 GLU B 240      24.257 -20.479  32.706  1.00 51.08           O1-
ATOM   3893  H   GLU B 240      24.765 -26.510  31.644  1.00 27.71           H  
ATOM   3894  HA  GLU B 240      23.822 -24.523  29.797  1.00 28.78           H  
ATOM   3895  HB2 GLU B 240      25.399 -24.265  32.375  1.00 31.26           H  
ATOM   3896  HB3 GLU B 240      23.634 -24.141  32.176  1.00 31.26           H  
ATOM   3897  HG2 GLU B 240      23.911 -22.127  30.832  1.00 38.25           H  
ATOM   3898  HG3 GLU B 240      25.680 -22.260  30.975  1.00 38.25           H  
ATOM   3899  N   PHE B 241      27.092 -24.903  30.099  1.00 26.72           N  
ATOM   3900  CA  PHE B 241      28.332 -24.645  29.388  1.00 25.37           C  
ATOM   3901  C   PHE B 241      28.184 -25.090  27.938  1.00 23.74           C  
ATOM   3902  O   PHE B 241      28.610 -24.393  27.019  1.00 27.11           O  
ATOM   3903  CB  PHE B 241      29.522 -25.363  30.038  1.00 23.59           C  
ATOM   3904  CG  PHE B 241      30.698 -25.525  29.116  1.00 21.56           C  
ATOM   3905  CD1 PHE B 241      31.529 -24.454  28.837  1.00 24.12           C  
ATOM   3906  CD2 PHE B 241      30.961 -26.743  28.510  1.00 22.13           C  
ATOM   3907  CE1 PHE B 241      32.610 -24.598  27.979  1.00 27.19           C  
ATOM   3908  CE2 PHE B 241      32.041 -26.891  27.650  1.00 22.55           C  
ATOM   3909  CZ  PHE B 241      32.862 -25.819  27.382  1.00 24.03           C  
ATOM   3910  H   PHE B 241      27.096 -25.476  30.931  1.00 26.72           H  
ATOM   3911  HA  PHE B 241      28.533 -23.574  29.431  1.00 25.37           H  
ATOM   3912  HB2 PHE B 241      29.196 -26.354  30.357  1.00 23.59           H  
ATOM   3913  HB3 PHE B 241      29.841 -24.788  30.907  1.00 23.59           H  
ATOM   3914  HD1 PHE B 241      31.334 -23.494  29.293  1.00 24.12           H  
ATOM   3915  HD2 PHE B 241      30.317 -27.586  28.709  1.00 22.13           H  
ATOM   3916  HE1 PHE B 241      33.255 -23.755  27.776  1.00 27.19           H  
ATOM   3917  HE2 PHE B 241      32.237 -27.850  27.192  1.00 22.55           H  
ATOM   3918  HZ  PHE B 241      33.698 -25.932  26.709  1.00 24.03           H  
ATOM   3919  N   LEU B 242      27.566 -26.249  27.738  1.00 21.12           N  
ATOM   3920  CA  LEU B 242      27.465 -26.821  26.398  1.00 21.49           C  
ATOM   3921  C   LEU B 242      26.526 -26.018  25.497  1.00 22.18           C  
ATOM   3922  O   LEU B 242      26.877 -25.700  24.363  1.00 18.66           O  
ATOM   3923  CB  LEU B 242      27.038 -28.295  26.456  1.00 18.44           C  
ATOM   3924  CG  LEU B 242      28.021 -29.244  27.151  1.00 22.32           C  
ATOM   3925  CD1 LEU B 242      27.420 -30.627  27.366  1.00 21.99           C  
ATOM   3926  CD2 LEU B 242      29.317 -29.334  26.363  1.00 21.71           C  
ATOM   3927  H   LEU B 242      27.161 -26.740  28.521  1.00 21.12           H  
ATOM   3928  HA  LEU B 242      28.460 -26.770  25.956  1.00 21.49           H  
ATOM   3929  HB2 LEU B 242      26.902 -28.644  25.432  1.00 18.44           H  
ATOM   3930  HB3 LEU B 242      26.088 -28.347  26.988  1.00 18.44           H  
ATOM   3931  HG  LEU B 242      28.236 -28.830  28.135  1.00 22.32           H  
ATOM   3932 HD11 LEU B 242      26.506 -30.539  27.954  1.00 21.99           H  
ATOM   3933 HD12 LEU B 242      27.189 -31.078  26.400  1.00 21.99           H  
ATOM   3934 HD13 LEU B 242      28.135 -31.254  27.898  1.00 21.99           H  
ATOM   3935 HD21 LEU B 242      29.113 -29.747  25.375  1.00 21.71           H  
ATOM   3936 HD22 LEU B 242      29.749 -28.339  26.259  1.00 21.71           H  
ATOM   3937 HD23 LEU B 242      30.018 -29.982  26.890  1.00 21.71           H  
ATOM   3938  N   TYR B 243      25.340 -25.678  25.994  1.00 22.42           N  
ATOM   3939  CA  TYR B 243      24.398 -24.954  25.148  1.00 26.68           C  
ATOM   3940  C   TYR B 243      24.907 -23.549  24.831  1.00 30.06           C  
ATOM   3941  O   TYR B 243      24.739 -23.065  23.715  1.00 34.50           O  
ATOM   3942  CB  TYR B 243      22.963 -24.973  25.717  1.00 24.65           C  
ATOM   3943  CG  TYR B 243      22.541 -23.798  26.585  1.00 25.34           C  
ATOM   3944  CD1 TYR B 243      22.369 -22.525  26.044  1.00 21.94           C  
ATOM   3945  CD2 TYR B 243      22.250 -23.978  27.933  1.00 27.40           C  
ATOM   3946  CE1 TYR B 243      21.963 -21.463  26.830  1.00 25.80           C  
ATOM   3947  CE2 TYR B 243      21.841 -22.924  28.725  1.00 29.58           C  
ATOM   3948  CZ  TYR B 243      21.697 -21.667  28.170  1.00 31.18           C  
ATOM   3949  OH  TYR B 243      21.292 -20.614  28.961  1.00 36.50           O  
ATOM   3950  H   TYR B 243      25.096 -25.917  26.945  1.00 22.42           H  
ATOM   3951  HA  TYR B 243      24.334 -25.483  24.197  1.00 26.68           H  
ATOM   3952  HB2 TYR B 243      22.861 -25.876  26.318  1.00 24.65           H  
ATOM   3953  HB3 TYR B 243      22.277 -25.019  24.871  1.00 24.65           H  
ATOM   3954  HD1 TYR B 243      22.557 -22.366  24.993  1.00 21.94           H  
ATOM   3955  HD2 TYR B 243      22.346 -24.963  28.368  1.00 27.40           H  
ATOM   3956  HE1 TYR B 243      21.856 -20.479  26.399  1.00 25.80           H  
ATOM   3957  HE2 TYR B 243      21.635 -23.080  29.773  1.00 29.58           H  
ATOM   3958  HH  TYR B 243      21.131 -20.836  29.881  1.00 36.50           H  
ATOM   3959  N   LYS B 244      25.561 -22.918  25.801  1.00 26.43           N  
ATOM   3960  CA  LYS B 244      26.112 -21.581  25.597  1.00 27.08           C  
ATOM   3961  C   LYS B 244      27.218 -21.608  24.552  1.00 25.49           C  
ATOM   3962  O   LYS B 244      27.212 -20.817  23.603  1.00 24.79           O  
ATOM   3963  CB  LYS B 244      26.644 -21.009  26.913  1.00 29.31           C  
ATOM   3964  CG  LYS B 244      25.577 -20.743  27.966  1.00 34.86           C  
ATOM   3965  CD  LYS B 244      25.194 -19.272  28.017  1.00 42.71           C  
ATOM   3966  CE  LYS B 244      24.131 -19.017  29.076  1.00 51.35           C  
ATOM   3967  NZ  LYS B 244      23.916 -17.560  29.298  1.00 57.00           N1+
ATOM   3968  H   LYS B 244      25.679 -23.371  26.695  1.00 26.43           H  
ATOM   3969  HA  LYS B 244      25.309 -20.937  25.237  1.00 27.08           H  
ATOM   3970  HB2 LYS B 244      27.150 -20.068  26.695  1.00 29.31           H  
ATOM   3971  HB3 LYS B 244      27.361 -21.719  27.327  1.00 29.31           H  
ATOM   3972  HG2 LYS B 244      25.959 -21.042  28.942  1.00 34.86           H  
ATOM   3973  HG3 LYS B 244      24.691 -21.331  27.727  1.00 34.86           H  
ATOM   3974  HD2 LYS B 244      24.805 -18.972  27.043  1.00 42.71           H  
ATOM   3975  HD3 LYS B 244      26.080 -18.682  28.252  1.00 42.71           H  
ATOM   3976  HE2 LYS B 244      24.448 -19.474  30.013  1.00 51.35           H  
ATOM   3977  HE3 LYS B 244      23.192 -19.467  28.752  1.00 51.35           H  
ATOM   3978  HZ1 LYS B 244      24.780 -17.134  29.600  1.00 57.00           H  
ATOM   3979  HZ2 LYS B 244      23.610 -17.130  28.437  1.00 57.00           H  
ATOM   3980  HZ3 LYS B 244      23.209 -17.429  30.008  1.00 57.00           H  
ATOM   3981  N   THR B 245      28.165 -22.525  24.733  1.00 16.90           N  
ATOM   3982  CA  THR B 245      29.299 -22.649  23.823  1.00 20.40           C  
ATOM   3983  C   THR B 245      28.870 -23.075  22.399  1.00 21.02           C  
ATOM   3984  O   THR B 245      29.463 -22.646  21.411  1.00 22.01           O  
ATOM   3985  CB  THR B 245      30.367 -23.614  24.391  1.00 24.57           C  
ATOM   3986  OG1 THR B 245      30.622 -23.295  25.768  1.00 26.18           O  
ATOM   3987  CG2 THR B 245      31.667 -23.519  23.598  1.00 23.75           C  
ATOM   3988  H   THR B 245      28.096 -23.153  25.521  1.00 16.90           H  
ATOM   3989  HA  THR B 245      29.743 -21.658  23.737  1.00 20.40           H  
ATOM   3990  HB  THR B 245      29.986 -24.633  24.312  1.00 24.57           H  
ATOM   3991 HG21 THR B 245      31.474 -23.763  22.554  1.00 23.75           H  
ATOM   3992 HG22 THR B 245      32.062 -22.505  23.667  1.00 23.75           H  
ATOM   3993 HG23 THR B 245      32.395 -24.221  24.006  1.00 23.75           H  
ATOM   3994  HG1 THR B 245      29.792 -23.377  26.244  1.00 26.18           H  
ATOM   3995  N   ALA B 246      27.829 -23.895  22.296  1.00 16.90           N  
ATOM   3996  CA  ALA B 246      27.319 -24.301  20.992  1.00 17.47           C  
ATOM   3997  C   ALA B 246      26.938 -23.066  20.180  1.00 24.06           C  
ATOM   3998  O   ALA B 246      27.042 -23.053  18.952  1.00 23.31           O  
ATOM   3999  CB  ALA B 246      26.127 -25.218  21.151  1.00 16.37           C  
ATOM   4000  H   ALA B 246      27.385 -24.242  23.134  1.00 16.90           H  
ATOM   4001  HA  ALA B 246      28.100 -24.847  20.462  1.00 17.47           H  
ATOM   4002  HB1 ALA B 246      26.421 -26.100  21.720  1.00 16.37           H  
ATOM   4003  HB2 ALA B 246      25.333 -24.693  21.680  1.00 16.37           H  
ATOM   4004  HB3 ALA B 246      25.770 -25.523  20.167  1.00 16.37           H  
ATOM   4005  N   GLY B 247      26.492 -22.031  20.885  1.00 24.30           N  
ATOM   4006  CA  GLY B 247      26.209 -20.746  20.281  1.00 25.23           C  
ATOM   4007  C   GLY B 247      25.270 -20.805  19.097  1.00 28.50           C  
ATOM   4008  O   GLY B 247      25.536 -20.193  18.070  1.00 29.09           O  
ATOM   4009  H   GLY B 247      26.345 -22.144  21.877  1.00 24.30           H  
ATOM   4010  HA2 GLY B 247      27.152 -20.311  19.947  1.00 25.23           H  
ATOM   4011  HA3 GLY B 247      25.762 -20.103  21.039  1.00 25.23           H  
ATOM   4012  N   GLY B 248      24.175 -21.542  19.239  1.00 30.68           N  
ATOM   4013  CA  GLY B 248      23.149 -21.583  18.211  1.00 32.26           C  
ATOM   4014  C   GLY B 248      23.292 -22.690  17.182  1.00 31.80           C  
ATOM   4015  O   GLY B 248      22.358 -22.965  16.439  1.00 35.10           O  
ATOM   4016  H   GLY B 248      24.052 -22.087  20.080  1.00 30.68           H  
ATOM   4017  HA2 GLY B 248      23.167 -20.630  17.683  1.00 32.26           H  
ATOM   4018  HA3 GLY B 248      22.185 -21.706  18.705  1.00 32.26           H  
ATOM   4019  N   LEU B 249      24.454 -23.331  17.122  1.00 27.14           N  
ATOM   4020  CA  LEU B 249      24.635 -24.418  16.167  1.00 25.16           C  
ATOM   4021  C   LEU B 249      24.234 -25.751  16.771  1.00 22.91           C  
ATOM   4022  O   LEU B 249      24.170 -25.902  17.988  1.00 25.47           O  
ATOM   4023  CB  LEU B 249      26.077 -24.486  15.674  1.00 25.67           C  
ATOM   4024  CG  LEU B 249      26.601 -23.200  15.041  1.00 28.69           C  
ATOM   4025  CD1 LEU B 249      28.030 -23.395  14.559  1.00 27.26           C  
ATOM   4026  CD2 LEU B 249      25.687 -22.782  13.899  1.00 30.44           C  
ATOM   4027  H   LEU B 249      25.211 -23.066  17.737  1.00 27.14           H  
ATOM   4028  HA  LEU B 249      23.985 -24.211  15.315  1.00 25.16           H  
ATOM   4029  HB2 LEU B 249      26.144 -25.280  14.930  1.00 25.67           H  
ATOM   4030  HB3 LEU B 249      26.714 -24.729  16.524  1.00 25.67           H  
ATOM   4031  HG  LEU B 249      26.606 -22.404  15.787  1.00 28.69           H  
ATOM   4032 HD11 LEU B 249      28.664 -23.672  15.402  1.00 27.26           H  
ATOM   4033 HD12 LEU B 249      28.055 -24.187  13.810  1.00 27.26           H  
ATOM   4034 HD13 LEU B 249      28.395 -22.468  14.119  1.00 27.26           H  
ATOM   4035 HD21 LEU B 249      25.669 -23.566  13.143  1.00 30.44           H  
ATOM   4036 HD22 LEU B 249      24.678 -22.622  14.281  1.00 30.44           H  
ATOM   4037 HD23 LEU B 249      26.058 -21.858  13.456  1.00 30.44           H  
ATOM   4038  N   ILE B 250      23.973 -26.727  15.915  1.00 25.13           N  
ATOM   4039  CA  ILE B 250      23.569 -28.042  16.381  1.00 24.67           C  
ATOM   4040  C   ILE B 250      24.787 -28.951  16.519  1.00 24.42           C  
ATOM   4041  O   ILE B 250      25.627 -29.002  15.626  1.00 28.20           O  
ATOM   4042  CB  ILE B 250      22.531 -28.670  15.433  1.00 20.40           C  
ATOM   4043  CG1 ILE B 250      21.275 -27.790  15.366  1.00 19.13           C  
ATOM   4044  CG2 ILE B 250      22.183 -30.066  15.896  1.00 20.67           C  
ATOM   4045  CD1 ILE B 250      20.338 -28.104  14.188  1.00 15.56           C  
ATOM   4046  H   ILE B 250      24.058 -26.555  14.922  1.00 25.13           H  
ATOM   4047  HA  ILE B 250      23.103 -27.928  17.360  1.00 24.67           H  
ATOM   4048  HB  ILE B 250      22.956 -28.733  14.432  1.00 20.40           H  
ATOM   4049 HG12 ILE B 250      21.591 -26.751  15.283  1.00 19.13           H  
ATOM   4050 HG13 ILE B 250      20.715 -27.926  16.293  1.00 19.13           H  
ATOM   4051 HG21 ILE B 250      23.085 -30.678  15.914  1.00 20.67           H  
ATOM   4052 HG22 ILE B 250      21.755 -30.021  16.898  1.00 20.67           H  
ATOM   4053 HG23 ILE B 250      21.458 -30.507  15.211  1.00 20.67           H  
ATOM   4054 HD11 ILE B 250      20.879 -27.975  13.251  1.00 15.56           H  
ATOM   4055 HD12 ILE B 250      19.989 -29.134  14.267  1.00 15.56           H  
ATOM   4056 HD13 ILE B 250      19.484 -27.428  14.213  1.00 15.56           H  
ATOM   4057  N   TYR B 251      24.884 -29.654  17.644  1.00 18.50           N  
ATOM   4058  CA  TYR B 251      26.017 -30.544  17.894  1.00 21.15           C  
ATOM   4059  C   TYR B 251      25.586 -31.922  18.382  1.00 18.98           C  
ATOM   4060  O   TYR B 251      24.899 -32.040  19.390  1.00 17.44           O  
ATOM   4061  CB  TYR B 251      26.969 -29.947  18.941  1.00 23.81           C  
ATOM   4062  CG  TYR B 251      27.774 -28.755  18.480  1.00 23.46           C  
ATOM   4063  CD1 TYR B 251      29.073 -28.907  18.003  1.00 21.31           C  
ATOM   4064  CD2 TYR B 251      27.244 -27.475  18.532  1.00 24.15           C  
ATOM   4065  CE1 TYR B 251      29.812 -27.814  17.583  1.00 20.78           C  
ATOM   4066  CE2 TYR B 251      27.973 -26.381  18.117  1.00 22.90           C  
ATOM   4067  CZ  TYR B 251      29.252 -26.554  17.644  1.00 23.87           C  
ATOM   4068  OH  TYR B 251      29.966 -25.452  17.229  1.00 27.59           O  
ATOM   4069  H   TYR B 251      24.159 -29.572  18.342  1.00 18.50           H  
ATOM   4070  HA  TYR B 251      26.523 -30.651  16.935  1.00 21.15           H  
ATOM   4071  HB2 TYR B 251      27.666 -30.728  19.245  1.00 23.81           H  
ATOM   4072  HB3 TYR B 251      26.372 -29.638  19.799  1.00 23.81           H  
ATOM   4073  HD1 TYR B 251      29.512 -29.893  17.962  1.00 21.31           H  
ATOM   4074  HD2 TYR B 251      26.241 -27.332  18.906  1.00 24.15           H  
ATOM   4075  HE1 TYR B 251      30.816 -27.946  17.210  1.00 20.78           H  
ATOM   4076  HE2 TYR B 251      27.540 -25.392  18.163  1.00 22.90           H  
ATOM   4077  HH  TYR B 251      29.502 -24.616  17.304  1.00 27.59           H  
ATOM   4078  N   TRP B 252      26.004 -32.965  17.675  1.00 18.72           N  
ATOM   4079  CA  TRP B 252      25.884 -34.318  18.194  1.00 15.15           C  
ATOM   4080  C   TRP B 252      26.481 -34.369  19.598  1.00 13.97           C  
ATOM   4081  O   TRP B 252      27.530 -33.769  19.852  1.00 13.71           O  
ATOM   4082  CB  TRP B 252      26.668 -35.299  17.312  1.00 12.35           C  
ATOM   4083  CG  TRP B 252      25.980 -35.752  16.061  1.00 16.23           C  
ATOM   4084  CD1 TRP B 252      26.516 -35.801  14.804  1.00 18.40           C  
ATOM   4085  CD2 TRP B 252      24.641 -36.249  15.944  1.00 17.37           C  
ATOM   4086  NE1 TRP B 252      25.594 -36.298  13.916  1.00 20.20           N  
ATOM   4087  CE2 TRP B 252      24.435 -36.578  14.590  1.00 17.33           C  
ATOM   4088  CE3 TRP B 252      23.597 -36.448  16.853  1.00 22.34           C  
ATOM   4089  CZ2 TRP B 252      23.228 -37.084  14.121  1.00 22.05           C  
ATOM   4090  CZ3 TRP B 252      22.395 -36.954  16.384  1.00 25.96           C  
ATOM   4091  CH2 TRP B 252      22.221 -37.265  15.031  1.00 26.06           C  
ATOM   4092  H   TRP B 252      26.412 -32.815  16.762  1.00 18.72           H  
ATOM   4093  HA  TRP B 252      24.830 -34.596  18.206  1.00 15.15           H  
ATOM   4094  HB2 TRP B 252      26.888 -36.183  17.911  1.00 12.35           H  
ATOM   4095  HB3 TRP B 252      27.601 -34.815  17.023  1.00 12.35           H  
ATOM   4096  HD1 TRP B 252      27.519 -35.494  14.547  1.00 18.40           H  
ATOM   4097  HE1 TRP B 252      25.745 -36.434  12.926  1.00 20.20           H  
ATOM   4098  HE3 TRP B 252      23.725 -36.212  17.899  1.00 22.34           H  
ATOM   4099  HZ2 TRP B 252      23.090 -37.327  13.078  1.00 22.05           H  
ATOM   4100  HZ3 TRP B 252      21.580 -37.110  17.074  1.00 25.96           H  
ATOM   4101  HH2 TRP B 252      21.271 -37.654  14.696  1.00 26.06           H  
ATOM   4102  N   ILE B 253      25.831 -35.094  20.500  1.00 15.57           N  
ATOM   4103  CA  ILE B 253      26.438 -35.435  21.787  1.00 21.32           C  
ATOM   4104  C   ILE B 253      26.349 -36.947  21.990  1.00 23.13           C  
ATOM   4105  O   ILE B 253      25.840 -37.664  21.120  1.00 20.42           O  
ATOM   4106  CB  ILE B 253      25.767 -34.703  22.975  1.00 24.59           C  
ATOM   4107  CG1 ILE B 253      24.303 -35.113  23.111  1.00 25.21           C  
ATOM   4108  CG2 ILE B 253      25.885 -33.202  22.814  1.00 25.38           C  
ATOM   4109  CD1 ILE B 253      23.593 -34.429  24.269  1.00 29.30           C  
ATOM   4110  H   ILE B 253      24.896 -35.416  20.295  1.00 15.57           H  
ATOM   4111  HA  ILE B 253      27.479 -35.110  21.762  1.00 21.32           H  
ATOM   4112  HB  ILE B 253      26.287 -34.995  23.888  1.00 24.59           H  
ATOM   4113 HG12 ILE B 253      24.258 -36.191  23.265  1.00 25.21           H  
ATOM   4114 HG13 ILE B 253      23.785 -34.855  22.187  1.00 25.21           H  
ATOM   4115 HG21 ILE B 253      26.938 -32.925  22.747  1.00 25.38           H  
ATOM   4116 HG22 ILE B 253      25.370 -32.892  21.905  1.00 25.38           H  
ATOM   4117 HG23 ILE B 253      25.433 -32.708  23.675  1.00 25.38           H  
ATOM   4118 HD11 ILE B 253      24.099 -34.675  25.203  1.00 29.30           H  
ATOM   4119 HD12 ILE B 253      23.612 -33.349  24.121  1.00 29.30           H  
ATOM   4120 HD13 ILE B 253      22.560 -34.772  24.315  1.00 29.30           H  
ATOM   4121  N   GLY B 254      26.806 -37.421  23.147  1.00 18.83           N  
ATOM   4122  CA  GLY B 254      26.936 -38.847  23.387  1.00 24.36           C  
ATOM   4123  C   GLY B 254      25.661 -39.622  23.650  1.00 30.25           C  
ATOM   4124  O   GLY B 254      25.718 -40.736  24.168  1.00 33.07           O  
ATOM   4125  H   GLY B 254      27.068 -36.773  23.876  1.00 18.83           H  
ATOM   4126  HA2 GLY B 254      27.584 -38.976  24.254  1.00 24.36           H  
ATOM   4127  HA3 GLY B 254      27.412 -39.285  22.510  1.00 24.36           H  
ATOM   4128  N   LEU B 255      24.514 -39.045  23.296  1.00 30.92           N  
ATOM   4129  CA  LEU B 255      23.221 -39.692  23.520  1.00 30.51           C  
ATOM   4130  C   LEU B 255      22.876 -40.680  22.417  1.00 32.52           C  
ATOM   4131  O   LEU B 255      22.871 -40.330  21.238  1.00 30.97           O  
ATOM   4132  CB  LEU B 255      22.103 -38.652  23.615  1.00 32.49           C  
ATOM   4133  CG  LEU B 255      21.702 -38.120  24.989  1.00 33.04           C  
ATOM   4134  CD1 LEU B 255      20.825 -36.902  24.819  1.00 35.17           C  
ATOM   4135  CD2 LEU B 255      20.992 -39.190  25.798  1.00 31.36           C  
ATOM   4136  H   LEU B 255      24.538 -38.134  22.859  1.00 30.92           H  
ATOM   4137  HA  LEU B 255      23.307 -40.236  24.460  1.00 30.51           H  
ATOM   4138  HB2 LEU B 255      21.212 -39.099  23.173  1.00 32.49           H  
ATOM   4139  HB3 LEU B 255      22.413 -37.794  23.018  1.00 32.49           H  
ATOM   4140  HG  LEU B 255      22.602 -37.839  25.537  1.00 33.04           H  
ATOM   4141 HD11 LEU B 255      21.369 -36.137  24.264  1.00 35.17           H  
ATOM   4142 HD12 LEU B 255      19.924 -37.177  24.272  1.00 35.17           H  
ATOM   4143 HD13 LEU B 255      20.551 -36.513  25.799  1.00 35.17           H  
ATOM   4144 HD21 LEU B 255      20.085 -39.497  25.277  1.00 31.36           H  
ATOM   4145 HD22 LEU B 255      21.649 -40.051  25.919  1.00 31.36           H  
ATOM   4146 HD23 LEU B 255      20.731 -38.791  26.779  1.00 31.36           H  
ATOM   4147  N   THR B 256      22.561 -41.909  22.808  1.00 36.75           N  
ATOM   4148  CA  THR B 256      22.153 -42.930  21.853  1.00 38.58           C  
ATOM   4149  C   THR B 256      21.250 -43.933  22.553  1.00 39.32           C  
ATOM   4150  O   THR B 256      21.347 -44.115  23.764  1.00 42.45           O  
ATOM   4151  CB  THR B 256      23.372 -43.663  21.270  1.00 45.15           C  
ATOM   4152  OG1 THR B 256      22.972 -44.428  20.126  1.00 51.52           O  
ATOM   4153  CG2 THR B 256      23.996 -44.584  22.315  1.00 43.78           C  
ATOM   4154  H   THR B 256      22.606 -42.141  23.790  1.00 36.75           H  
ATOM   4155  HA  THR B 256      21.621 -42.446  21.036  1.00 38.58           H  
ATOM   4156  HB  THR B 256      24.115 -42.923  20.972  1.00 45.15           H  
ATOM   4157 HG21 THR B 256      24.304 -43.995  23.180  1.00 43.78           H  
ATOM   4158 HG22 THR B 256      23.265 -45.330  22.625  1.00 43.78           H  
ATOM   4159 HG23 THR B 256      24.866 -45.082  21.888  1.00 43.78           H  
ATOM   4160  HG1 THR B 256      23.755 -44.863  19.779  1.00 51.52           H  
ATOM   4161  N   LYS B 257      20.366 -44.579  21.798  1.00 39.69           N  
ATOM   4162  CA  LYS B 257      19.485 -45.590  22.376  1.00 45.86           C  
ATOM   4163  C   LYS B 257      20.149 -46.962  22.440  1.00 55.85           C  
ATOM   4164  O   LYS B 257      21.052 -47.265  21.663  1.00 53.83           O  
ATOM   4165  CB  LYS B 257      18.173 -45.685  21.604  1.00 44.44           C  
ATOM   4166  CG  LYS B 257      17.233 -44.510  21.816  1.00 42.35           C  
ATOM   4167  CD  LYS B 257      15.787 -44.983  21.770  1.00 46.59           C  
ATOM   4168  CE  LYS B 257      14.835 -43.895  21.299  1.00 45.89           C  
ATOM   4169  NZ  LYS B 257      14.908 -43.683  19.828  1.00 45.81           N1+
ATOM   4170  H   LYS B 257      20.302 -44.367  20.813  1.00 39.69           H  
ATOM   4171  HA  LYS B 257      19.275 -45.270  23.397  1.00 45.86           H  
ATOM   4172  HB2 LYS B 257      17.659 -46.593  21.917  1.00 44.44           H  
ATOM   4173  HB3 LYS B 257      18.407 -45.747  20.541  1.00 44.44           H  
ATOM   4174  HG2 LYS B 257      17.395 -43.772  21.030  1.00 42.35           H  
ATOM   4175  HG3 LYS B 257      17.433 -44.058  22.787  1.00 42.35           H  
ATOM   4176  HD2 LYS B 257      15.490 -45.300  22.770  1.00 46.59           H  
ATOM   4177  HD3 LYS B 257      15.716 -45.829  21.085  1.00 46.59           H  
ATOM   4178  HE2 LYS B 257      15.091 -42.962  21.803  1.00 45.89           H  
ATOM   4179  HE3 LYS B 257      13.817 -44.181  21.563  1.00 45.89           H  
ATOM   4180  HZ1 LYS B 257      15.191 -42.732  19.638  1.00 45.81           H  
ATOM   4181  HZ2 LYS B 257      15.583 -44.320  19.429  1.00 45.81           H  
ATOM   4182  HZ3 LYS B 257      14.001 -43.852  19.418  1.00 45.81           H  
ATOM   4183  N   ALA B 258      19.690 -47.788  23.377  1.00 66.63           N  
ATOM   4184  CA  ALA B 258      20.232 -49.129  23.569  1.00 73.97           C  
ATOM   4185  C   ALA B 258      19.254 -50.006  24.353  1.00 82.00           C  
ATOM   4186  O   ALA B 258      19.200 -49.946  25.583  1.00 84.21           O  
ATOM   4187  CB  ALA B 258      21.576 -49.058  24.282  1.00 72.22           C  
ATOM   4188  H   ALA B 258      18.939 -47.476  23.974  1.00 66.63           H  
ATOM   4189  HA  ALA B 258      20.381 -49.582  22.589  1.00 73.97           H  
ATOM   4190  HB1 ALA B 258      22.267 -48.453  23.696  1.00 72.22           H  
ATOM   4191  HB2 ALA B 258      21.442 -48.607  25.265  1.00 72.22           H  
ATOM   4192  HB3 ALA B 258      21.980 -50.064  24.397  1.00 72.22           H  
ATOM   4193  N   GLY B 259      18.480 -50.814  23.634  1.00 85.86           N  
ATOM   4194  CA  GLY B 259      17.505 -51.693  24.254  1.00 87.18           C  
ATOM   4195  C   GLY B 259      16.965 -52.734  23.295  1.00 87.43           C  
ATOM   4196  O   GLY B 259      16.226 -53.358  22.517  1.00 87.26           O  
ATOM   4197  H   GLY B 259      18.572 -50.816  22.638  1.00 85.86           H  
ATOM   4198  HA2 GLY B 259      16.674 -51.090  24.620  1.00 87.18           H  
ATOM   4199  HA3 GLY B 259      17.979 -52.204  25.093  1.00 87.18           H  
ATOM   4200  N   MET B 260      17.347 -53.844  24.251  1.00  0.00           N  
ATOM   4201  CA  MET B 260      16.337 -54.902  24.524  1.00  0.00           C  
ATOM   4202  C   MET B 260      15.210 -54.209  25.360  1.00  0.00           C  
ATOM   4203  O   MET B 260      14.640 -54.763  26.293  1.00  0.00           O  
ATOM   4204  CB  MET B 260      16.971 -56.110  25.224  1.00  0.00           C  
ATOM   4205  CG  MET B 260      15.985 -57.284  25.330  1.00  0.00           C  
ATOM   4206  SD  MET B 260      16.750 -58.887  24.896  1.00  0.00           S  
ATOM   4207  CE  MET B 260      17.806 -59.110  26.350  1.00  0.00           C  
ATOM   4208  H   MET B 260      18.221 -53.830  24.769  1.00  0.00           H  
ATOM   4209  HA  MET B 260      15.890 -55.240  23.583  1.00  0.00           H  
ATOM   4210  HB2 MET B 260      17.308 -55.831  26.229  1.00  0.00           H  
ATOM   4211  HB3 MET B 260      17.868 -56.397  24.662  1.00  0.00           H  
ATOM   4212  HG2 MET B 260      15.138 -57.156  24.646  1.00  0.00           H  
ATOM   4213  HG3 MET B 260      15.570 -57.351  26.341  1.00  0.00           H  
ATOM   4214  HE1 MET B 260      18.476 -58.254  26.481  1.00  0.00           H  
ATOM   4215  HE2 MET B 260      17.194 -59.243  27.248  1.00  0.00           H  
ATOM   4216  HE3 MET B 260      18.416 -60.008  26.211  1.00  0.00           H  
ATOM   4217  N   GLU B 261      14.847 -52.966  24.845  1.00  0.00           N  
ATOM   4218  CA  GLU B 261      14.452 -51.770  25.596  1.00  0.00           C  
ATOM   4219  C   GLU B 261      13.830 -50.750  24.615  1.00  0.00           C  
ATOM   4220  O   GLU B 261      12.642 -51.007  24.295  1.00  0.00           O  
ATOM   4221  CB  GLU B 261      15.488 -51.163  26.512  1.00  0.00           C  
ATOM   4222  CG  GLU B 261      16.240 -52.108  27.456  1.00  0.00           C  
ATOM   4223  CD  GLU B 261      15.474 -52.866  28.552  1.00  0.00           C  
ATOM   4224  OE1 GLU B 261      16.186 -53.703  29.193  1.00  0.00           O  
ATOM   4225  OE2 GLU B 261      14.247 -52.605  28.684  1.00  0.00           O1-
ATOM   4226  H   GLU B 261      14.848 -52.913  23.828  1.00  0.00           H  
ATOM   4227  HA  GLU B 261      13.621 -52.107  26.229  1.00  0.00           H  
ATOM   4228  HB2 GLU B 261      16.214 -50.571  25.953  1.00  0.00           H  
ATOM   4229  HB3 GLU B 261      14.913 -50.441  27.090  1.00  0.00           H  
ATOM   4230  HG2 GLU B 261      17.002 -51.518  27.982  1.00  0.00           H  
ATOM   4231  HG3 GLU B 261      16.813 -52.837  26.877  1.00  0.00           H  
ATOM   4232  N   GLY B 262      14.212 -49.715  23.827  1.00 53.47           N  
ATOM   4233  CA  GLY B 262      15.304 -48.832  23.460  1.00 54.60           C  
ATOM   4234  C   GLY B 262      15.493 -47.699  24.452  1.00 57.63           C  
ATOM   4235  O   GLY B 262      14.882 -46.631  24.305  1.00 58.46           O  
ATOM   4236  H   GLY B 262      13.292 -49.867  23.466  1.00 53.47           H  
ATOM   4237  HA2 GLY B 262      15.095 -48.407  22.479  1.00 54.60           H  
ATOM   4238  HA3 GLY B 262      16.225 -49.414  23.415  1.00 54.60           H  
ATOM   4239  N   ASP B 263      16.332 -47.928  25.458  1.00 56.24           N  
ATOM   4240  CA  ASP B 263      16.590 -46.920  26.484  1.00 53.77           C  
ATOM   4241  C   ASP B 263      17.759 -46.013  26.110  1.00 44.21           C  
ATOM   4242  O   ASP B 263      18.741 -46.459  25.520  1.00 44.46           O  
ATOM   4243  CB  ASP B 263      16.876 -47.589  27.833  1.00 61.75           C  
ATOM   4244  CG  ASP B 263      15.662 -48.295  28.406  1.00 67.32           C  
ATOM   4245  OD1 ASP B 263      14.576 -47.676  28.438  1.00 67.18           O  
ATOM   4246  OD2 ASP B 263      15.796 -49.462  28.834  1.00 70.55           O1-
ATOM   4247  H   ASP B 263      16.801 -48.821  25.515  1.00 56.24           H  
ATOM   4248  HA  ASP B 263      15.694 -46.304  26.562  1.00 53.77           H  
ATOM   4249  HB2 ASP B 263      17.202 -46.826  28.539  1.00 61.75           H  
ATOM   4250  HB3 ASP B 263      17.672 -48.321  27.697  1.00 61.75           H  
ATOM   4251  N   TRP B 264      17.653 -44.739  26.468  1.00 35.78           N  
ATOM   4252  CA  TRP B 264      18.744 -43.795  26.260  1.00 32.86           C  
ATOM   4253  C   TRP B 264      19.958 -44.106  27.134  1.00 35.48           C  
ATOM   4254  O   TRP B 264      19.824 -44.554  28.273  1.00 38.15           O  
ATOM   4255  CB  TRP B 264      18.270 -42.371  26.525  1.00 28.16           C  
ATOM   4256  CG  TRP B 264      17.253 -41.917  25.543  1.00 28.36           C  
ATOM   4257  CD1 TRP B 264      15.904 -41.846  25.732  1.00 26.04           C  
ATOM   4258  CD2 TRP B 264      17.495 -41.483  24.201  1.00 28.42           C  
ATOM   4259  NE1 TRP B 264      15.293 -41.387  24.593  1.00 30.33           N  
ATOM   4260  CE2 TRP B 264      16.246 -41.156  23.637  1.00 27.67           C  
ATOM   4261  CE3 TRP B 264      18.647 -41.334  23.422  1.00 31.64           C  
ATOM   4262  CZ2 TRP B 264      16.115 -40.692  22.329  1.00 24.07           C  
ATOM   4263  CZ3 TRP B 264      18.517 -40.871  22.121  1.00 28.73           C  
ATOM   4264  CH2 TRP B 264      17.259 -40.557  21.590  1.00 24.95           C  
ATOM   4265  H   TRP B 264      16.796 -44.416  26.894  1.00 35.78           H  
ATOM   4266  HA  TRP B 264      19.054 -43.893  25.220  1.00 32.86           H  
ATOM   4267  HB2 TRP B 264      19.129 -41.701  26.473  1.00 28.16           H  
ATOM   4268  HB3 TRP B 264      17.835 -42.327  27.524  1.00 28.16           H  
ATOM   4269  HD1 TRP B 264      15.394 -42.112  26.646  1.00 26.04           H  
ATOM   4270  HE1 TRP B 264      14.300 -41.244  24.477  1.00 30.33           H  
ATOM   4271  HE3 TRP B 264      19.619 -41.575  23.825  1.00 31.64           H  
ATOM   4272  HZ2 TRP B 264      15.148 -40.450  21.915  1.00 24.07           H  
ATOM   4273  HZ3 TRP B 264      19.398 -40.749  21.509  1.00 28.73           H  
ATOM   4274  HH2 TRP B 264      17.191 -40.201  20.572  1.00 24.95           H  
ATOM   4275  N   SER B 265      21.148 -43.855  26.592  1.00 33.68           N  
ATOM   4276  CA  SER B 265      22.387 -44.088  27.324  1.00 33.73           C  
ATOM   4277  C   SER B 265      23.481 -43.168  26.811  1.00 35.72           C  
ATOM   4278  O   SER B 265      23.367 -42.615  25.718  1.00 38.03           O  
ATOM   4279  CB  SER B 265      22.821 -45.549  27.200  1.00 30.89           C  
ATOM   4280  OG  SER B 265      23.224 -45.852  25.877  1.00 34.89           O  
ATOM   4281  H   SER B 265      21.192 -43.494  25.650  1.00 33.68           H  
ATOM   4282  HA  SER B 265      22.210 -43.870  28.377  1.00 33.73           H  
ATOM   4283  HB2 SER B 265      21.985 -46.193  27.474  1.00 30.89           H  
ATOM   4284  HB3 SER B 265      23.656 -45.730  27.876  1.00 30.89           H  
ATOM   4285  HG  SER B 265      22.474 -45.686  25.299  1.00 34.89           H  
ATOM   4286  N   TRP B 266      24.532 -42.997  27.605  1.00 33.84           N  
ATOM   4287  CA  TRP B 266      25.681 -42.207  27.186  1.00 30.85           C  
ATOM   4288  C   TRP B 266      26.761 -43.122  26.617  1.00 34.88           C  
ATOM   4289  O   TRP B 266      27.106 -44.139  27.218  1.00 38.10           O  
ATOM   4290  CB  TRP B 266      26.235 -41.390  28.353  1.00 28.46           C  
ATOM   4291  CG  TRP B 266      25.278 -40.376  28.903  1.00 29.63           C  
ATOM   4292  CD1 TRP B 266      24.611 -40.441  30.091  1.00 31.09           C  
ATOM   4293  CD2 TRP B 266      24.882 -39.141  28.289  1.00 28.25           C  
ATOM   4294  NE1 TRP B 266      23.825 -39.324  30.258  1.00 28.40           N  
ATOM   4295  CE2 TRP B 266      23.975 -38.510  29.166  1.00 27.11           C  
ATOM   4296  CE3 TRP B 266      25.208 -38.508  27.087  1.00 28.11           C  
ATOM   4297  CZ2 TRP B 266      23.390 -37.279  28.879  1.00 27.45           C  
ATOM   4298  CZ3 TRP B 266      24.627 -37.283  26.802  1.00 28.28           C  
ATOM   4299  CH2 TRP B 266      23.726 -36.684  27.693  1.00 27.42           C  
ATOM   4300  H   TRP B 266      24.534 -43.426  28.520  1.00 33.84           H  
ATOM   4301  HA  TRP B 266      25.360 -41.511  26.412  1.00 30.85           H  
ATOM   4302  HB2 TRP B 266      27.127 -40.866  28.009  1.00 28.46           H  
ATOM   4303  HB3 TRP B 266      26.504 -42.078  29.154  1.00 28.46           H  
ATOM   4304  HD1 TRP B 266      24.690 -41.252  30.800  1.00 31.09           H  
ATOM   4305  HE1 TRP B 266      23.233 -39.136  31.054  1.00 28.40           H  
ATOM   4306  HE3 TRP B 266      25.898 -38.965  26.393  1.00 28.11           H  
ATOM   4307  HZ2 TRP B 266      22.700 -36.812  29.565  1.00 27.45           H  
ATOM   4308  HZ3 TRP B 266      24.873 -36.782  25.878  1.00 28.28           H  
ATOM   4309  HH2 TRP B 266      23.286 -35.730  27.438  1.00 27.42           H  
ATOM   4310  N   VAL B 267      27.294 -42.760  25.456  1.00 36.00           N  
ATOM   4311  CA  VAL B 267      28.233 -43.630  24.761  1.00 38.93           C  
ATOM   4312  C   VAL B 267      29.533 -43.796  25.546  1.00 39.65           C  
ATOM   4313  O   VAL B 267      30.278 -44.747  25.323  1.00 39.61           O  
ATOM   4314  CB  VAL B 267      28.540 -43.134  23.336  1.00 35.34           C  
ATOM   4315  CG1 VAL B 267      29.353 -41.852  23.384  1.00 32.53           C  
ATOM   4316  CG2 VAL B 267      29.275 -44.218  22.543  1.00 35.38           C  
ATOM   4317  H   VAL B 267      27.045 -41.870  25.049  1.00 36.00           H  
ATOM   4318  HA  VAL B 267      27.747 -44.603  24.682  1.00 38.93           H  
ATOM   4319  HB  VAL B 267      27.598 -42.919  22.830  1.00 35.34           H  
ATOM   4320 HG11 VAL B 267      28.797 -41.090  23.931  1.00 32.53           H  
ATOM   4321 HG12 VAL B 267      30.300 -42.042  23.887  1.00 32.53           H  
ATOM   4322 HG13 VAL B 267      29.542 -41.504  22.369  1.00 32.53           H  
ATOM   4323 HG21 VAL B 267      30.221 -44.447  23.034  1.00 35.38           H  
ATOM   4324 HG22 VAL B 267      28.661 -45.117  22.500  1.00 35.38           H  
ATOM   4325 HG23 VAL B 267      29.467 -43.859  21.532  1.00 35.38           H  
ATOM   4326  N   ASP B 268      29.801 -42.876  26.466  1.00 38.96           N  
ATOM   4327  CA  ASP B 268      30.995 -42.993  27.296  1.00 38.83           C  
ATOM   4328  C   ASP B 268      30.694 -43.798  28.555  1.00 39.09           C  
ATOM   4329  O   ASP B 268      31.465 -43.793  29.508  1.00 36.51           O  
ATOM   4330  CB  ASP B 268      31.601 -41.618  27.623  1.00 34.51           C  
ATOM   4331  CG  ASP B 268      30.706 -40.763  28.493  1.00 34.45           C  
ATOM   4332  OD1 ASP B 268      29.803 -41.305  29.158  1.00 31.90           O  
ATOM   4333  OD2 ASP B 268      30.917 -39.533  28.519  1.00 38.87           O1-
ATOM   4334  H   ASP B 268      29.177 -42.092  26.590  1.00 38.96           H  
ATOM   4335  HA  ASP B 268      31.749 -43.536  26.725  1.00 38.83           H  
ATOM   4336  HB2 ASP B 268      31.783 -41.089  26.687  1.00 34.51           H  
ATOM   4337  HB3 ASP B 268      32.546 -41.772  28.144  1.00 34.51           H  
ATOM   4338  N   ASP B 269      29.556 -44.484  28.542  1.00 42.12           N  
ATOM   4339  CA  ASP B 269      29.167 -45.370  29.635  1.00 46.17           C  
ATOM   4340  C   ASP B 269      28.838 -44.650  30.944  1.00 44.50           C  
ATOM   4341  O   ASP B 269      28.626 -45.293  31.968  1.00 46.14           O  
ATOM   4342  CB  ASP B 269      30.232 -46.445  29.866  1.00 51.60           C  
ATOM   4343  CG  ASP B 269      30.335 -47.408  28.703  1.00 58.41           C  
ATOM   4344  OD1 ASP B 269      29.317 -47.608  28.007  1.00 57.14           O  
ATOM   4345  OD2 ASP B 269      31.433 -47.965  28.485  1.00 63.61           O1-
ATOM   4346  H   ASP B 269      28.939 -44.391  27.747  1.00 42.12           H  
ATOM   4347  HA  ASP B 269      28.235 -45.837  29.315  1.00 46.17           H  
ATOM   4348  HB2 ASP B 269      29.975 -47.005  30.765  1.00 51.60           H  
ATOM   4349  HB3 ASP B 269      31.196 -45.957  30.004  1.00 51.60           H  
ATOM   4350  N   THR B 270      28.801 -43.321  30.912  1.00 41.98           N  
ATOM   4351  CA  THR B 270      28.261 -42.577  32.037  1.00 44.42           C  
ATOM   4352  C   THR B 270      26.834 -43.064  32.240  1.00 45.12           C  
ATOM   4353  O   THR B 270      26.061 -43.133  31.283  1.00 43.94           O  
ATOM   4354  CB  THR B 270      28.228 -41.054  31.773  1.00 43.91           C  
ATOM   4355  OG1 THR B 270      29.565 -40.548  31.679  1.00 44.71           O  
ATOM   4356  CG2 THR B 270      27.508 -40.335  32.901  1.00 40.31           C  
ATOM   4357  H   THR B 270      29.151 -42.827  30.103  1.00 41.98           H  
ATOM   4358  HA  THR B 270      28.891 -42.741  32.910  1.00 44.42           H  
ATOM   4359  HB  THR B 270      27.699 -40.880  30.836  1.00 43.91           H  
ATOM   4360 HG21 THR B 270      26.490 -40.715  32.982  1.00 40.31           H  
ATOM   4361 HG22 THR B 270      28.036 -40.509  33.839  1.00 40.31           H  
ATOM   4362 HG23 THR B 270      27.481 -39.266  32.692  1.00 40.31           H  
ATOM   4363  HG1 THR B 270      30.001 -41.011  30.960  1.00 44.71           H  
ATOM   4364  N   PRO B 271      26.484 -43.429  33.482  1.00 47.23           N  
ATOM   4365  CA  PRO B 271      25.121 -43.893  33.769  1.00 49.20           C  
ATOM   4366  C   PRO B 271      24.090 -42.826  33.409  1.00 50.19           C  
ATOM   4367  O   PRO B 271      24.199 -41.687  33.866  1.00 53.67           O  
ATOM   4368  CB  PRO B 271      25.144 -44.120  35.282  1.00 49.39           C  
ATOM   4369  CG  PRO B 271      26.576 -44.366  35.602  1.00 48.67           C  
ATOM   4370  CD  PRO B 271      27.351 -43.487  34.668  1.00 47.79           C  
ATOM   4371  HA  PRO B 271      24.847 -44.780  33.198  1.00 49.20           H  
ATOM   4372  HB2 PRO B 271      24.537 -44.984  35.551  1.00 49.39           H  
ATOM   4373  HB3 PRO B 271      24.779 -43.240  35.810  1.00 49.39           H  
ATOM   4374  HG2 PRO B 271      26.829 -45.412  35.437  1.00 48.67           H  
ATOM   4375  HG3 PRO B 271      26.787 -44.100  36.638  1.00 48.67           H  
ATOM   4376  HD2 PRO B 271      27.499 -42.495  35.096  1.00 47.79           H  
ATOM   4377  HD3 PRO B 271      28.318 -43.927  34.427  1.00 47.79           H  
ATOM   4378  N   PHE B 272      23.108 -43.191  32.588  1.00 47.52           N  
ATOM   4379  CA  PHE B 272      22.084 -42.247  32.156  1.00 44.10           C  
ATOM   4380  C   PHE B 272      20.986 -42.113  33.198  1.00 45.49           C  
ATOM   4381  O   PHE B 272      20.335 -43.095  33.559  1.00 44.89           O  
ATOM   4382  CB  PHE B 272      21.483 -42.666  30.812  1.00 40.08           C  
ATOM   4383  CG  PHE B 272      20.475 -41.690  30.265  1.00 36.85           C  
ATOM   4384  CD1 PHE B 272      20.888 -40.556  29.584  1.00 31.71           C  
ATOM   4385  CD2 PHE B 272      19.115 -41.910  30.430  1.00 34.82           C  
ATOM   4386  CE1 PHE B 272      19.965 -39.659  29.079  1.00 32.80           C  
ATOM   4387  CE2 PHE B 272      18.190 -41.016  29.926  1.00 32.62           C  
ATOM   4388  CZ  PHE B 272      18.614 -39.891  29.249  1.00 31.68           C  
ATOM   4389  H   PHE B 272      23.073 -44.144  32.255  1.00 47.52           H  
ATOM   4390  HA  PHE B 272      22.565 -41.276  32.035  1.00 44.10           H  
ATOM   4391  HB2 PHE B 272      20.991 -43.630  30.942  1.00 40.08           H  
ATOM   4392  HB3 PHE B 272      22.292 -42.766  30.090  1.00 40.08           H  
ATOM   4393  HD1 PHE B 272      21.943 -40.370  29.445  1.00 31.71           H  
ATOM   4394  HD2 PHE B 272      18.777 -42.789  30.956  1.00 34.82           H  
ATOM   4395  HE1 PHE B 272      20.300 -38.777  28.553  1.00 32.80           H  
ATOM   4396  HE2 PHE B 272      17.134 -41.200  30.062  1.00 32.62           H  
ATOM   4397  HZ  PHE B 272      17.891 -39.193  28.853  1.00 31.68           H  
ATOM   4398  N   ASN B 273      20.788 -40.888  33.674  1.00 48.70           N  
ATOM   4399  CA  ASN B 273      19.769 -40.592  34.677  1.00 50.24           C  
ATOM   4400  C   ASN B 273      18.482 -40.059  34.045  1.00 46.80           C  
ATOM   4401  O   ASN B 273      18.400 -38.885  33.692  1.00 45.68           O  
ATOM   4402  CB  ASN B 273      20.320 -39.587  35.693  1.00 54.54           C  
ATOM   4403  CG  ASN B 273      19.289 -39.166  36.723  1.00 60.91           C  
ATOM   4404  OD1 ASN B 273      18.131 -39.584  36.674  1.00 63.64           O  
ATOM   4405  ND2 ASN B 273      19.710 -38.332  37.668  1.00 62.26           N  
ATOM   4406  H   ASN B 273      21.364 -40.133  33.329  1.00 48.70           H  
ATOM   4407  HA  ASN B 273      19.519 -41.523  35.184  1.00 50.24           H  
ATOM   4408  HB2 ASN B 273      20.659 -38.700  35.158  1.00 54.54           H  
ATOM   4409  HB3 ASN B 273      21.164 -40.043  36.211  1.00 54.54           H  
ATOM   4410 HD21 ASN B 273      19.070 -38.015  38.383  1.00 62.26           H  
ATOM   4411 HD22 ASN B 273      20.668 -38.014  37.671  1.00 62.26           H  
ATOM   4412  N   LYS B 274      17.485 -40.930  33.912  1.00 47.93           N  
ATOM   4413  CA  LYS B 274      16.216 -40.577  33.281  1.00 50.41           C  
ATOM   4414  C   LYS B 274      15.615 -39.309  33.878  1.00 49.67           C  
ATOM   4415  O   LYS B 274      15.135 -38.437  33.158  1.00 47.19           O  
ATOM   4416  CB  LYS B 274      15.217 -41.725  33.426  1.00 56.52           C  
ATOM   4417  CG  LYS B 274      15.738 -43.069  32.947  1.00 62.52           C  
ATOM   4418  CD  LYS B 274      14.711 -44.175  33.175  1.00 67.78           C  
ATOM   4419  CE  LYS B 274      14.083 -44.643  31.869  1.00 70.55           C  
ATOM   4420  NZ  LYS B 274      13.309 -43.566  31.186  1.00 72.64           N1+
ATOM   4421  H   LYS B 274      17.610 -41.871  34.259  1.00 47.93           H  
ATOM   4422  HA  LYS B 274      16.420 -40.390  32.226  1.00 50.41           H  
ATOM   4423  HB2 LYS B 274      14.327 -41.478  32.848  1.00 56.52           H  
ATOM   4424  HB3 LYS B 274      14.952 -41.817  34.479  1.00 56.52           H  
ATOM   4425  HG2 LYS B 274      16.649 -43.311  33.492  1.00 62.52           H  
ATOM   4426  HG3 LYS B 274      15.959 -43.004  31.881  1.00 62.52           H  
ATOM   4427  HD2 LYS B 274      13.925 -43.797  33.829  1.00 67.78           H  
ATOM   4428  HD3 LYS B 274      15.205 -45.021  33.652  1.00 67.78           H  
ATOM   4429  HE2 LYS B 274      13.411 -45.474  32.082  1.00 70.55           H  
ATOM   4430  HE3 LYS B 274      14.877 -44.978  31.201  1.00 70.55           H  
ATOM   4431  HZ1 LYS B 274      12.570 -43.246  31.796  1.00 72.64           H  
ATOM   4432  HZ2 LYS B 274      13.925 -42.796  30.969  1.00 72.64           H  
ATOM   4433  HZ3 LYS B 274      12.909 -43.929  30.333  1.00 72.64           H  
ATOM   4434  N   VAL B 275      15.658 -39.217  35.201  1.00 52.85           N  
ATOM   4435  CA  VAL B 275      15.039 -38.118  35.931  1.00 54.54           C  
ATOM   4436  C   VAL B 275      15.708 -36.769  35.687  1.00 50.00           C  
ATOM   4437  O   VAL B 275      15.045 -35.795  35.334  1.00 49.45           O  
ATOM   4438  CB  VAL B 275      15.037 -38.397  37.444  1.00 61.18           C  
ATOM   4439  CG1 VAL B 275      14.385 -37.242  38.195  1.00 63.89           C  
ATOM   4440  CG2 VAL B 275      14.319 -39.712  37.735  1.00 62.19           C  
ATOM   4441  H   VAL B 275      16.136 -39.938  35.722  1.00 52.85           H  
ATOM   4442  HA  VAL B 275      14.021 -38.056  35.550  1.00 54.54           H  
ATOM   4443  HB  VAL B 275      16.067 -38.487  37.788  1.00 61.18           H  
ATOM   4444 HG11 VAL B 275      14.930 -36.321  37.990  1.00 63.89           H  
ATOM   4445 HG12 VAL B 275      13.351 -37.133  37.865  1.00 63.89           H  
ATOM   4446 HG13 VAL B 275      14.406 -37.447  39.264  1.00 63.89           H  
ATOM   4447 HG21 VAL B 275      13.284 -39.643  37.398  1.00 62.19           H  
ATOM   4448 HG22 VAL B 275      14.819 -40.524  37.208  1.00 62.19           H  
ATOM   4449 HG23 VAL B 275      14.338 -39.907  38.808  1.00 62.19           H  
ATOM   4450  N   GLN B 276      17.018 -36.705  35.888  1.00 48.75           N  
ATOM   4451  CA  GLN B 276      17.742 -35.459  35.667  1.00 51.01           C  
ATOM   4452  C   GLN B 276      17.639 -35.062  34.203  1.00 49.70           C  
ATOM   4453  O   GLN B 276      17.462 -33.891  33.874  1.00 51.64           O  
ATOM   4454  CB  GLN B 276      19.213 -35.599  36.075  1.00 54.88           C  
ATOM   4455  CG  GLN B 276      20.037 -34.324  35.914  1.00 57.91           C  
ATOM   4456  CD  GLN B 276      21.538 -34.566  36.044  1.00 60.92           C  
ATOM   4457  OE1 GLN B 276      22.132 -35.306  35.257  1.00 59.72           O  
ATOM   4458  NE2 GLN B 276      22.159 -33.933  37.038  1.00 61.68           N  
ATOM   4459  H   GLN B 276      17.518 -37.526  36.196  1.00 48.75           H  
ATOM   4460  HA  GLN B 276      17.293 -34.681  36.285  1.00 51.01           H  
ATOM   4461  HB2 GLN B 276      19.663 -36.377  35.460  1.00 54.88           H  
ATOM   4462  HB3 GLN B 276      19.248 -35.897  37.123  1.00 54.88           H  
ATOM   4463  HG2 GLN B 276      19.732 -33.613  36.681  1.00 57.91           H  
ATOM   4464  HG3 GLN B 276      19.837 -33.904  34.928  1.00 57.91           H  
ATOM   4465 HE21 GLN B 276      21.635 -33.336  37.660  1.00 61.68           H  
ATOM   4466 HE22 GLN B 276      23.154 -34.052  37.169  1.00 61.68           H  
ATOM   4467  N   SER B 277      17.736 -36.055  33.326  1.00 48.16           N  
ATOM   4468  CA  SER B 277      17.733 -35.815  31.889  1.00 46.79           C  
ATOM   4469  C   SER B 277      16.385 -35.336  31.376  1.00 41.98           C  
ATOM   4470  O   SER B 277      16.308 -34.716  30.319  1.00 41.30           O  
ATOM   4471  CB  SER B 277      18.159 -37.075  31.142  1.00 52.90           C  
ATOM   4472  OG  SER B 277      19.480 -37.439  31.504  1.00 61.50           O  
ATOM   4473  H   SER B 277      17.813 -37.003  33.664  1.00 48.16           H  
ATOM   4474  HA  SER B 277      18.450 -35.016  31.701  1.00 46.79           H  
ATOM   4475  HB2 SER B 277      18.119 -36.889  30.070  1.00 52.90           H  
ATOM   4476  HB3 SER B 277      17.480 -37.890  31.395  1.00 52.90           H  
ATOM   4477  HG  SER B 277      19.487 -37.602  32.450  1.00 61.50           H  
ATOM   4478  N   ALA B 278      15.322 -35.625  32.118  1.00 39.30           N  
ATOM   4479  CA  ALA B 278      13.993 -35.186  31.712  1.00 40.97           C  
ATOM   4480  C   ALA B 278      13.977 -33.680  31.451  1.00 42.95           C  
ATOM   4481  O   ALA B 278      13.248 -33.194  30.586  1.00 44.96           O  
ATOM   4482  CB  ALA B 278      12.957 -35.557  32.775  1.00 38.09           C  
ATOM   4483  H   ALA B 278      15.436 -36.153  32.972  1.00 39.30           H  
ATOM   4484  HA  ALA B 278      13.733 -35.696  30.785  1.00 40.97           H  
ATOM   4485  HB1 ALA B 278      12.964 -36.636  32.929  1.00 38.09           H  
ATOM   4486  HB2 ALA B 278      13.202 -35.055  33.711  1.00 38.09           H  
ATOM   4487  HB3 ALA B 278      11.968 -35.244  32.442  1.00 38.09           H  
ATOM   4488  N   ARG B 279      14.801 -32.951  32.196  1.00 38.38           N  
ATOM   4489  CA  ARG B 279      14.818 -31.493  32.136  1.00 37.93           C  
ATOM   4490  C   ARG B 279      15.632 -30.938  30.970  1.00 35.33           C  
ATOM   4491  O   ARG B 279      15.560 -29.746  30.676  1.00 35.16           O  
ATOM   4492  CB  ARG B 279      15.375 -30.931  33.444  1.00 42.70           C  
ATOM   4493  CG  ARG B 279      14.812 -31.600  34.691  1.00 49.65           C  
ATOM   4494  CD  ARG B 279      15.237 -30.885  35.973  1.00 53.91           C  
ATOM   4495  NE  ARG B 279      16.683 -30.900  36.191  1.00 55.37           N  
ATOM   4496  CZ  ARG B 279      17.455 -29.817  36.161  1.00 60.67           C  
ATOM   4497  NH1 ARG B 279      18.759 -29.924  36.375  1.00 63.16           N  
ATOM   4498  NH2 ARG B 279      16.922 -28.624  35.922  1.00 61.60           N1+
ATOM   4499  H   ARG B 279      15.438 -33.420  32.825  1.00 38.38           H  
ATOM   4500  HA  ARG B 279      13.784 -31.182  31.981  1.00 37.93           H  
ATOM   4501  HB2 ARG B 279      15.137 -29.868  33.489  1.00 42.70           H  
ATOM   4502  HB3 ARG B 279      16.456 -31.063  33.442  1.00 42.70           H  
ATOM   4503  HG2 ARG B 279      15.171 -32.629  34.728  1.00 49.65           H  
ATOM   4504  HG3 ARG B 279      13.724 -31.597  34.630  1.00 49.65           H  
ATOM   4505  HD2 ARG B 279      14.753 -31.375  36.818  1.00 53.91           H  
ATOM   4506  HD3 ARG B 279      14.905 -29.848  35.916  1.00 53.91           H  
ATOM   4507  HE  ARG B 279      17.123 -31.789  36.377  1.00 55.37           H  
ATOM   4508 HH11 ARG B 279      19.343 -29.099  36.355  1.00 63.16           H  
ATOM   4509 HH12 ARG B 279      19.169 -30.828  36.556  1.00 63.16           H  
ATOM   4510 HH21 ARG B 279      15.929 -28.537  35.759  1.00 61.60           H  
ATOM   4511 HH22 ARG B 279      17.511 -27.803  35.904  1.00 61.60           H  
ATOM   4512  N   PHE B 280      16.409 -31.796  30.311  1.00 28.50           N  
ATOM   4513  CA  PHE B 280      17.382 -31.321  29.335  1.00 26.62           C  
ATOM   4514  C   PHE B 280      16.911 -31.417  27.887  1.00 24.89           C  
ATOM   4515  O   PHE B 280      17.546 -30.877  26.977  1.00 25.52           O  
ATOM   4516  CB  PHE B 280      18.709 -32.055  29.511  1.00 31.70           C  
ATOM   4517  CG  PHE B 280      19.420 -31.714  30.786  1.00 30.44           C  
ATOM   4518  CD1 PHE B 280      19.198 -30.502  31.411  1.00 32.27           C  
ATOM   4519  CD2 PHE B 280      20.328 -32.598  31.343  1.00 31.28           C  
ATOM   4520  CE1 PHE B 280      19.858 -30.179  32.579  1.00 37.43           C  
ATOM   4521  CE2 PHE B 280      20.997 -32.283  32.514  1.00 34.76           C  
ATOM   4522  CZ  PHE B 280      20.765 -31.072  33.133  1.00 36.85           C  
ATOM   4523  H   PHE B 280      16.323 -32.785  30.489  1.00 28.50           H  
ATOM   4524  HA  PHE B 280      17.514 -30.257  29.534  1.00 26.62           H  
ATOM   4525  HB2 PHE B 280      19.358 -31.798  28.674  1.00 31.70           H  
ATOM   4526  HB3 PHE B 280      18.511 -33.127  29.503  1.00 31.70           H  
ATOM   4527  HD1 PHE B 280      18.498 -29.799  30.981  1.00 32.27           H  
ATOM   4528  HD2 PHE B 280      20.517 -33.544  30.860  1.00 31.28           H  
ATOM   4529  HE1 PHE B 280      19.669 -29.231  33.063  1.00 37.43           H  
ATOM   4530  HE2 PHE B 280      21.699 -32.984  32.941  1.00 34.76           H  
ATOM   4531  HZ  PHE B 280      21.286 -30.820  34.043  1.00 36.85           H  
ATOM   4532  N   TRP B 281      15.802 -32.116  27.679  1.00 25.06           N  
ATOM   4533  CA  TRP B 281      15.202 -32.233  26.358  1.00 22.76           C  
ATOM   4534  C   TRP B 281      14.434 -30.971  25.972  1.00 22.69           C  
ATOM   4535  O   TRP B 281      13.822 -30.322  26.819  1.00 26.25           O  
ATOM   4536  CB  TRP B 281      14.236 -33.411  26.321  1.00 22.46           C  
ATOM   4537  CG  TRP B 281      14.870 -34.757  26.441  1.00 24.86           C  
ATOM   4538  CD1 TRP B 281      14.913 -35.544  27.553  1.00 26.61           C  
ATOM   4539  CD2 TRP B 281      15.535 -35.489  25.404  1.00 22.68           C  
ATOM   4540  NE1 TRP B 281      15.567 -36.718  27.277  1.00 28.04           N  
ATOM   4541  CE2 TRP B 281      15.961 -36.712  25.965  1.00 24.45           C  
ATOM   4542  CE3 TRP B 281      15.815 -35.231  24.057  1.00 23.93           C  
ATOM   4543  CZ2 TRP B 281      16.647 -37.677  25.226  1.00 24.45           C  
ATOM   4544  CZ3 TRP B 281      16.495 -36.188  23.321  1.00 22.12           C  
ATOM   4545  CH2 TRP B 281      16.905 -37.398  23.910  1.00 24.30           C  
ATOM   4546  H   TRP B 281      15.361 -32.581  28.461  1.00 25.06           H  
ATOM   4547  HA  TRP B 281      16.017 -32.383  25.649  1.00 22.76           H  
ATOM   4548  HB2 TRP B 281      13.697 -33.375  25.375  1.00 22.46           H  
ATOM   4549  HB3 TRP B 281      13.532 -33.295  27.146  1.00 22.46           H  
ATOM   4550  HD1 TRP B 281      14.492 -35.282  28.513  1.00 26.61           H  
ATOM   4551  HE1 TRP B 281      15.731 -37.465  27.936  1.00 28.04           H  
ATOM   4552  HE3 TRP B 281      15.507 -34.303  23.599  1.00 23.93           H  
ATOM   4553  HZ2 TRP B 281      16.963 -38.607  25.676  1.00 24.45           H  
ATOM   4554  HZ3 TRP B 281      16.715 -36.002  22.280  1.00 22.12           H  
ATOM   4555  HH2 TRP B 281      17.436 -38.124  23.311  1.00 24.30           H  
ATOM   4556  N   ILE B 282      14.463 -30.631  24.690  1.00 21.73           N  
ATOM   4557  CA  ILE B 282      13.531 -29.653  24.142  1.00 25.09           C  
ATOM   4558  C   ILE B 282      12.110 -30.098  24.485  1.00 25.29           C  
ATOM   4559  O   ILE B 282      11.818 -31.293  24.490  1.00 25.66           O  
ATOM   4560  CB  ILE B 282      13.696 -29.541  22.613  1.00 25.94           C  
ATOM   4561  CG1 ILE B 282      15.036 -28.882  22.276  1.00 26.59           C  
ATOM   4562  CG2 ILE B 282      12.540 -28.778  21.986  1.00 22.43           C  
ATOM   4563  CD1 ILE B 282      15.399 -28.962  20.817  1.00 28.15           C  
ATOM   4564  H   ILE B 282      15.146 -31.059  24.081  1.00 21.73           H  
ATOM   4565  HA  ILE B 282      13.734 -28.673  24.574  1.00 25.09           H  
ATOM   4566  HB  ILE B 282      13.687 -30.547  22.194  1.00 25.94           H  
ATOM   4567 HG12 ILE B 282      15.818 -29.376  22.852  1.00 26.59           H  
ATOM   4568 HG13 ILE B 282      14.985 -27.831  22.560  1.00 26.59           H  
ATOM   4569 HG21 ILE B 282      11.603 -29.282  22.222  1.00 22.43           H  
ATOM   4570 HG22 ILE B 282      12.517 -27.763  22.383  1.00 22.43           H  
ATOM   4571 HG23 ILE B 282      12.672 -28.743  20.905  1.00 22.43           H  
ATOM   4572 HD11 ILE B 282      15.455 -30.008  20.514  1.00 28.15           H  
ATOM   4573 HD12 ILE B 282      14.639 -28.454  20.225  1.00 28.15           H  
ATOM   4574 HD13 ILE B 282      16.365 -28.484  20.657  1.00 28.15           H  
ATOM   4575  N   PRO B 283      11.218 -29.146  24.795  1.00 26.40           N  
ATOM   4576  CA  PRO B 283       9.838 -29.553  25.072  1.00 28.04           C  
ATOM   4577  C   PRO B 283       9.215 -30.250  23.858  1.00 28.32           C  
ATOM   4578  O   PRO B 283       9.229 -29.710  22.751  1.00 26.30           O  
ATOM   4579  CB  PRO B 283       9.135 -28.222  25.354  1.00 27.79           C  
ATOM   4580  CG  PRO B 283      10.231 -27.299  25.793  1.00 24.13           C  
ATOM   4581  CD  PRO B 283      11.412 -27.696  24.964  1.00 26.37           C  
ATOM   4582  HA  PRO B 283       9.758 -30.266  25.893  1.00 28.04           H  
ATOM   4583  HB2 PRO B 283       8.392 -28.338  26.143  1.00 27.79           H  
ATOM   4584  HB3 PRO B 283       8.651 -27.844  24.453  1.00 27.79           H  
ATOM   4585  HG2 PRO B 283      10.443 -27.430  26.853  1.00 24.13           H  
ATOM   4586  HG3 PRO B 283       9.960 -26.261  25.602  1.00 24.13           H  
ATOM   4587  HD2 PRO B 283      11.407 -27.184  24.002  1.00 26.37           H  
ATOM   4588  HD3 PRO B 283      12.346 -27.483  25.484  1.00 26.37           H  
ATOM   4589  N   GLY B 284       8.689 -31.451  24.063  1.00 25.91           N  
ATOM   4590  CA  GLY B 284       8.134 -32.219  22.968  1.00 26.53           C  
ATOM   4591  C   GLY B 284       9.090 -33.253  22.387  1.00 25.91           C  
ATOM   4592  O   GLY B 284       8.686 -34.043  21.530  1.00 26.78           O  
ATOM   4593  H   GLY B 284       8.677 -31.835  24.998  1.00 25.91           H  
ATOM   4594  HA2 GLY B 284       7.853 -31.528  22.174  1.00 26.53           H  
ATOM   4595  HA3 GLY B 284       7.247 -32.738  23.330  1.00 26.53           H  
ATOM   4596  N   GLU B 285      10.348 -33.244  22.838  1.00 24.40           N  
ATOM   4597  CA  GLU B 285      11.335 -34.275  22.473  1.00 25.77           C  
ATOM   4598  C   GLU B 285      11.670 -35.148  23.690  1.00 27.29           C  
ATOM   4599  O   GLU B 285      11.600 -34.675  24.818  1.00 30.43           O  
ATOM   4600  CB  GLU B 285      12.617 -33.632  21.938  1.00 25.43           C  
ATOM   4601  CG  GLU B 285      12.409 -32.529  20.903  1.00 28.11           C  
ATOM   4602  CD  GLU B 285      12.007 -33.042  19.522  1.00 29.39           C  
ATOM   4603  OE1 GLU B 285      12.013 -34.274  19.291  1.00 29.18           O  
ATOM   4604  OE2 GLU B 285      11.690 -32.197  18.656  1.00 31.11           O1-
ATOM   4605  H   GLU B 285      10.633 -32.499  23.457  1.00 24.40           H  
ATOM   4606  HA  GLU B 285      10.898 -34.897  21.692  1.00 25.77           H  
ATOM   4607  HB2 GLU B 285      13.222 -34.414  21.480  1.00 25.43           H  
ATOM   4608  HB3 GLU B 285      13.158 -33.203  22.783  1.00 25.43           H  
ATOM   4609  HG2 GLU B 285      13.340 -31.971  20.803  1.00 28.11           H  
ATOM   4610  HG3 GLU B 285      11.624 -31.864  21.263  1.00 28.11           H  
ATOM   4611  N   PRO B 286      12.053 -36.424  23.470  1.00 29.13           N  
ATOM   4612  CA  PRO B 286      12.294 -37.090  22.182  1.00 26.77           C  
ATOM   4613  C   PRO B 286      10.993 -37.482  21.511  1.00 30.70           C  
ATOM   4614  O   PRO B 286      10.185 -38.194  22.109  1.00 31.65           O  
ATOM   4615  CB  PRO B 286      13.051 -38.374  22.573  1.00 24.58           C  
ATOM   4616  CG  PRO B 286      13.207 -38.344  24.060  1.00 24.46           C  
ATOM   4617  CD  PRO B 286      12.216 -37.362  24.593  1.00 25.26           C  
ATOM   4618  HA  PRO B 286      12.832 -36.443  21.487  1.00 26.77           H  
ATOM   4619  HB2 PRO B 286      14.029 -38.395  22.093  1.00 24.58           H  
ATOM   4620  HB3 PRO B 286      12.479 -39.253  22.274  1.00 24.58           H  
ATOM   4621  HG2 PRO B 286      14.218 -38.032  24.322  1.00 24.46           H  
ATOM   4622  HG3 PRO B 286      13.013 -39.333  24.475  1.00 24.46           H  
ATOM   4623  HD2 PRO B 286      11.272 -37.850  24.837  1.00 25.26           H  
ATOM   4624  HD3 PRO B 286      12.602 -36.854  25.476  1.00 25.26           H  
ATOM   4625  N   ASN B 287      10.791 -37.039  20.278  1.00 34.88           N  
ATOM   4626  CA  ASN B 287       9.557 -37.357  19.571  1.00 33.11           C  
ATOM   4627  C   ASN B 287       9.702 -38.550  18.629  1.00 31.07           C  
ATOM   4628  O   ASN B 287       8.716 -38.998  18.039  1.00 28.51           O  
ATOM   4629  CB  ASN B 287       9.020 -36.134  18.824  1.00 30.10           C  
ATOM   4630  CG  ASN B 287       9.922 -35.697  17.695  1.00 29.79           C  
ATOM   4631  OD1 ASN B 287      11.067 -36.130  17.598  1.00 25.97           O  
ATOM   4632  ND2 ASN B 287       9.407 -34.824  16.831  1.00 33.46           N  
ATOM   4633  H   ASN B 287      11.497 -36.477  19.825  1.00 34.88           H  
ATOM   4634  HA  ASN B 287       8.833 -37.647  20.332  1.00 33.11           H  
ATOM   4635  HB2 ASN B 287       8.919 -35.311  19.531  1.00 30.10           H  
ATOM   4636  HB3 ASN B 287       8.040 -36.381  18.413  1.00 30.10           H  
ATOM   4637 HD21 ASN B 287       9.965 -34.492  16.058  1.00 33.46           H  
ATOM   4638 HD22 ASN B 287       8.460 -34.494  16.951  1.00 33.46           H  
ATOM   4639  N   ASN B 288      10.923 -39.067  18.508  1.00 31.01           N  
ATOM   4640  CA  ASN B 288      11.183 -40.234  17.670  1.00 29.98           C  
ATOM   4641  C   ASN B 288      10.505 -40.087  16.321  1.00 31.06           C  
ATOM   4642  O   ASN B 288       9.839 -41.008  15.851  1.00 34.14           O  
ATOM   4643  CB  ASN B 288      10.699 -41.515  18.363  1.00 30.44           C  
ATOM   4644  CG  ASN B 288      11.261 -42.786  17.727  1.00 31.84           C  
ATOM   4645  OD1 ASN B 288      12.207 -42.740  16.937  1.00 32.81           O  
ATOM   4646  ND2 ASN B 288      10.676 -43.927  18.077  1.00 31.07           N  
ATOM   4647  H   ASN B 288      11.689 -38.641  19.008  1.00 31.01           H  
ATOM   4648  HA  ASN B 288      12.260 -40.305  17.516  1.00 29.98           H  
ATOM   4649  HB2 ASN B 288       9.611 -41.550  18.306  1.00 30.44           H  
ATOM   4650  HB3 ASN B 288      11.007 -41.483  19.408  1.00 30.44           H  
ATOM   4651 HD21 ASN B 288       9.903 -43.920  18.726  1.00 31.07           H  
ATOM   4652 HD22 ASN B 288      11.005 -44.802  17.693  1.00 31.07           H  
ATOM   4653  N   ALA B 289      10.660 -38.916  15.708  1.00 30.26           N  
ATOM   4654  CA  ALA B 289      10.038 -38.639  14.417  1.00 29.87           C  
ATOM   4655  C   ALA B 289      10.499 -39.632  13.350  1.00 34.81           C  
ATOM   4656  O   ALA B 289      11.694 -39.858  13.175  1.00 37.29           O  
ATOM   4657  CB  ALA B 289      10.342 -37.216  13.986  1.00 27.41           C  
ATOM   4658  H   ALA B 289      11.220 -38.201  16.149  1.00 30.26           H  
ATOM   4659  HA  ALA B 289       8.959 -38.752  14.530  1.00 29.87           H  
ATOM   4660  HB1 ALA B 289       9.977 -36.520  14.741  1.00 27.41           H  
ATOM   4661  HB2 ALA B 289      11.419 -37.093  13.870  1.00 27.41           H  
ATOM   4662  HB3 ALA B 289       9.850 -37.010  13.035  1.00 27.41           H  
ATOM   4663  N   GLY B 290       9.549 -40.222  12.636  1.00 39.65           N  
ATOM   4664  CA  GLY B 290       9.869 -41.210  11.624  1.00 45.02           C  
ATOM   4665  C   GLY B 290      10.290 -42.525  12.255  1.00 47.02           C  
ATOM   4666  O   GLY B 290      10.723 -43.452  11.567  1.00 47.49           O  
ATOM   4667  H   GLY B 290       8.583 -39.976  12.800  1.00 39.65           H  
ATOM   4668  HA2 GLY B 290      10.686 -40.835  11.006  1.00 45.02           H  
ATOM   4669  HA3 GLY B 290       8.991 -41.379  11.001  1.00 45.02           H  
ATOM   4670  N   ASN B 291      10.161 -42.593  13.575  1.00 46.27           N  
ATOM   4671  CA  ASN B 291      10.487 -43.795  14.336  1.00 48.31           C  
ATOM   4672  C   ASN B 291      11.933 -44.250  14.163  1.00 43.30           C  
ATOM   4673  O   ASN B 291      12.276 -45.395  14.463  1.00 44.69           O  
ATOM   4674  CB  ASN B 291       9.526 -44.934  13.982  1.00 53.75           C  
ATOM   4675  CG  ASN B 291       9.147 -45.761  15.187  1.00 59.95           C  
ATOM   4676  OD1 ASN B 291       8.231 -45.407  15.933  1.00 60.59           O  
ATOM   4677  ND2 ASN B 291       9.856 -46.866  15.395  1.00 62.48           N  
ATOM   4678  H   ASN B 291       9.826 -41.780  14.072  1.00 46.27           H  
ATOM   4679  HA  ASN B 291      10.368 -43.531  15.387  1.00 48.31           H  
ATOM   4680  HB2 ASN B 291      10.007 -45.583  13.249  1.00 53.75           H  
ATOM   4681  HB3 ASN B 291       8.620 -44.507  13.550  1.00 53.75           H  
ATOM   4682 HD21 ASN B 291       9.653 -47.453  16.191  1.00 62.48           H  
ATOM   4683 HD22 ASN B 291      10.598 -47.118  14.758  1.00 62.48           H  
ATOM   4684  N   ASN B 292      12.778 -43.340  13.689  1.00 38.66           N  
ATOM   4685  CA  ASN B 292      14.175 -43.643  13.420  1.00 40.29           C  
ATOM   4686  C   ASN B 292      15.120 -42.606  14.036  1.00 37.03           C  
ATOM   4687  O   ASN B 292      16.136 -42.255  13.443  1.00 40.20           O  
ATOM   4688  CB  ASN B 292      14.390 -43.723  11.904  1.00 46.67           C  
ATOM   4689  CG  ASN B 292      15.754 -44.264  11.528  1.00 52.60           C  
ATOM   4690  OD1 ASN B 292      16.242 -45.228  12.120  1.00 58.36           O  
ATOM   4691  ND2 ASN B 292      16.374 -43.651  10.525  1.00 53.31           N  
ATOM   4692  H   ASN B 292      12.437 -42.406  13.511  1.00 38.66           H  
ATOM   4693  HA  ASN B 292      14.409 -44.602  13.883  1.00 40.29           H  
ATOM   4694  HB2 ASN B 292      14.286 -42.723  11.486  1.00 46.67           H  
ATOM   4695  HB3 ASN B 292      13.628 -44.377  11.479  1.00 46.67           H  
ATOM   4696 HD21 ASN B 292      15.937 -42.864  10.067  1.00 53.31           H  
ATOM   4697 HD22 ASN B 292      17.282 -43.972  10.221  1.00 53.31           H  
ATOM   4698  N   GLU B 293      14.785 -42.104  15.222  1.00 32.74           N  
ATOM   4699  CA  GLU B 293      15.619 -41.092  15.865  1.00 28.57           C  
ATOM   4700  C   GLU B 293      16.260 -41.667  17.117  1.00 31.01           C  
ATOM   4701  O   GLU B 293      15.698 -41.582  18.208  1.00 34.31           O  
ATOM   4702  CB  GLU B 293      14.815 -39.822  16.174  1.00 27.08           C  
ATOM   4703  CG  GLU B 293      14.237 -39.147  14.927  1.00 28.90           C  
ATOM   4704  CD  GLU B 293      13.846 -37.681  15.136  1.00 32.31           C  
ATOM   4705  OE1 GLU B 293      13.347 -37.319  16.226  1.00 33.17           O  
ATOM   4706  OE2 GLU B 293      14.032 -36.885  14.188  1.00 34.01           O1-
ATOM   4707  H   GLU B 293      13.945 -42.426  15.681  1.00 32.74           H  
ATOM   4708  HA  GLU B 293      16.412 -40.806  15.174  1.00 28.57           H  
ATOM   4709  HB2 GLU B 293      15.472 -39.112  16.678  1.00 27.08           H  
ATOM   4710  HB3 GLU B 293      13.991 -40.087  16.837  1.00 27.08           H  
ATOM   4711  HG2 GLU B 293      13.348 -39.699  14.620  1.00 28.90           H  
ATOM   4712  HG3 GLU B 293      14.985 -39.193  14.136  1.00 28.90           H  
ATOM   4713  N   HIS B 294      17.448 -42.245  16.947  1.00 31.34           N  
ATOM   4714  CA  HIS B 294      18.106 -42.975  18.029  1.00 32.61           C  
ATOM   4715  C   HIS B 294      19.372 -42.316  18.566  1.00 29.32           C  
ATOM   4716  O   HIS B 294      20.084 -42.908  19.372  1.00 32.69           O  
ATOM   4717  CB  HIS B 294      18.401 -44.414  17.600  1.00 34.11           C  
ATOM   4718  CG  HIS B 294      17.225 -45.107  16.994  1.00 37.98           C  
ATOM   4719  ND1 HIS B 294      15.945 -44.962  17.485  1.00 43.44           N  
ATOM   4720  CD2 HIS B 294      17.129 -45.942  15.933  1.00 39.86           C  
ATOM   4721  CE1 HIS B 294      15.112 -45.680  16.753  1.00 46.36           C  
ATOM   4722  NE2 HIS B 294      15.806 -46.285  15.805  1.00 44.40           N  
ATOM   4723  H   HIS B 294      17.904 -42.179  16.049  1.00 31.34           H  
ATOM   4724  HA  HIS B 294      17.397 -42.964  18.857  1.00 32.61           H  
ATOM   4725  HB2 HIS B 294      18.721 -44.978  18.476  1.00 34.11           H  
ATOM   4726  HB3 HIS B 294      19.207 -44.397  16.865  1.00 34.11           H  
ATOM   4727  HD2 HIS B 294      17.943 -46.275  15.305  1.00 39.86           H  
ATOM   4728  HE2 HIS B 294      15.426 -46.901  15.101  1.00 44.40           H  
ATOM   4729  HE1 HIS B 294      14.046 -45.759  16.904  1.00 46.36           H  
ATOM   4730  N   CYS B 295      19.654 -41.095  18.127  1.00 24.72           N  
ATOM   4731  CA  CYS B 295      20.802 -40.355  18.633  1.00 24.72           C  
ATOM   4732  C   CYS B 295      20.361 -38.977  19.084  1.00 29.73           C  
ATOM   4733  O   CYS B 295      19.301 -38.496  18.684  1.00 29.57           O  
ATOM   4734  CB  CYS B 295      21.897 -40.235  17.574  1.00 25.36           C  
ATOM   4735  SG  CYS B 295      22.659 -41.818  17.133  1.00 35.58           S  
ATOM   4736  H   CYS B 295      19.060 -40.672  17.428  1.00 24.72           H  
ATOM   4737  HA  CYS B 295      21.216 -40.901  19.480  1.00 24.72           H  
ATOM   4738  HB2 CYS B 295      22.675 -39.574  17.957  1.00 25.36           H  
ATOM   4739  HB3 CYS B 295      21.460 -39.801  16.675  1.00 25.36           H  
ATOM   4740  N   GLY B 296      21.176 -38.347  19.921  1.00 27.27           N  
ATOM   4741  CA  GLY B 296      20.810 -37.081  20.515  1.00 28.05           C  
ATOM   4742  C   GLY B 296      21.824 -36.002  20.218  1.00 27.78           C  
ATOM   4743  O   GLY B 296      23.028 -36.255  20.197  1.00 27.52           O  
ATOM   4744  H   GLY B 296      22.070 -38.759  20.146  1.00 27.27           H  
ATOM   4745  HA2 GLY B 296      20.736 -37.208  21.595  1.00 28.05           H  
ATOM   4746  HA3 GLY B 296      19.842 -36.773  20.118  1.00 28.05           H  
ATOM   4747  N   ASN B 297      21.326 -34.797  19.969  1.00 23.35           N  
ATOM   4748  CA  ASN B 297      22.189 -33.643  19.771  1.00 18.76           C  
ATOM   4749  C   ASN B 297      21.710 -32.440  20.578  1.00 23.52           C  
ATOM   4750  O   ASN B 297      20.587 -32.427  21.081  1.00 22.33           O  
ATOM   4751  CB  ASN B 297      22.291 -33.290  18.287  1.00 19.80           C  
ATOM   4752  CG  ASN B 297      20.964 -32.872  17.687  1.00 27.67           C  
ATOM   4753  OD1 ASN B 297      20.196 -32.124  18.299  1.00 24.94           O  
ATOM   4754  ND2 ASN B 297      20.691 -33.341  16.472  1.00 30.45           N  
ATOM   4755  H   ASN B 297      20.324 -34.679  19.916  1.00 23.35           H  
ATOM   4756  HA  ASN B 297      23.181 -33.910  20.132  1.00 18.76           H  
ATOM   4757  HB2 ASN B 297      22.658 -34.162  17.746  1.00 19.80           H  
ATOM   4758  HB3 ASN B 297      22.998 -32.468  18.173  1.00 19.80           H  
ATOM   4759 HD21 ASN B 297      21.348 -33.952  16.008  1.00 30.45           H  
ATOM   4760 HD22 ASN B 297      19.826 -33.087  16.015  1.00 30.45           H  
ATOM   4761  N   ILE B 298      22.569 -31.436  20.694  1.00 24.19           N  
ATOM   4762  CA  ILE B 298      22.213 -30.182  21.334  1.00 25.28           C  
ATOM   4763  C   ILE B 298      21.749 -29.197  20.276  1.00 24.50           C  
ATOM   4764  O   ILE B 298      22.487 -28.898  19.341  1.00 26.88           O  
ATOM   4765  CB  ILE B 298      23.411 -29.577  22.090  1.00 30.48           C  
ATOM   4766  CG1 ILE B 298      23.631 -30.316  23.408  1.00 34.41           C  
ATOM   4767  CG2 ILE B 298      23.175 -28.104  22.362  1.00 33.64           C  
ATOM   4768  CD1 ILE B 298      24.586 -29.613  24.336  1.00 37.47           C  
ATOM   4769  H   ILE B 298      23.503 -31.546  20.324  1.00 24.19           H  
ATOM   4770  HA  ILE B 298      21.418 -30.379  22.051  1.00 25.28           H  
ATOM   4771  HB  ILE B 298      24.299 -29.684  21.467  1.00 30.48           H  
ATOM   4772 HG12 ILE B 298      24.032 -31.305  23.185  1.00 34.41           H  
ATOM   4773 HG13 ILE B 298      22.671 -30.418  23.911  1.00 34.41           H  
ATOM   4774 HG21 ILE B 298      23.028 -27.579  21.418  1.00 33.64           H  
ATOM   4775 HG22 ILE B 298      22.287 -27.987  22.984  1.00 33.64           H  
ATOM   4776 HG23 ILE B 298      24.038 -27.687  22.880  1.00 33.64           H  
ATOM   4777 HD11 ILE B 298      25.554 -29.502  23.847  1.00 37.47           H  
ATOM   4778 HD12 ILE B 298      24.190 -28.628  24.585  1.00 37.47           H  
ATOM   4779 HD13 ILE B 298      24.704 -30.198  25.248  1.00 37.47           H  
ATOM   4780  N   LYS B 299      20.534 -28.682  20.437  1.00 23.85           N  
ATOM   4781  CA  LYS B 299      19.898 -27.885  19.393  1.00 23.42           C  
ATOM   4782  C   LYS B 299      19.424 -26.504  19.864  1.00 25.67           C  
ATOM   4783  O   LYS B 299      19.806 -25.487  19.293  1.00 32.02           O  
ATOM   4784  CB  LYS B 299      18.727 -28.672  18.801  1.00 25.84           C  
ATOM   4785  CG  LYS B 299      17.993 -27.978  17.675  1.00 26.40           C  
ATOM   4786  CD  LYS B 299      16.878 -28.872  17.172  1.00 29.49           C  
ATOM   4787  CE  LYS B 299      16.203 -28.289  15.949  1.00 32.01           C  
ATOM   4788  NZ  LYS B 299      15.142 -29.213  15.478  1.00 39.66           N1+
ATOM   4789  H   LYS B 299      20.039 -28.847  21.301  1.00 23.85           H  
ATOM   4790  HA  LYS B 299      20.659 -27.695  18.636  1.00 23.42           H  
ATOM   4791  HB2 LYS B 299      18.012 -28.866  19.601  1.00 25.84           H  
ATOM   4792  HB3 LYS B 299      19.113 -29.618  18.421  1.00 25.84           H  
ATOM   4793  HG2 LYS B 299      18.688 -27.771  16.862  1.00 26.40           H  
ATOM   4794  HG3 LYS B 299      17.572 -27.041  18.040  1.00 26.40           H  
ATOM   4795  HD2 LYS B 299      16.136 -28.990  17.962  1.00 29.49           H  
ATOM   4796  HD3 LYS B 299      17.295 -29.846  16.916  1.00 29.49           H  
ATOM   4797  HE2 LYS B 299      16.941 -28.152  15.158  1.00 32.01           H  
ATOM   4798  HE3 LYS B 299      15.760 -27.327  16.202  1.00 32.01           H  
ATOM   4799  HZ1 LYS B 299      15.553 -30.105  15.243  1.00 39.66           H  
ATOM   4800  HZ2 LYS B 299      14.457 -29.341  16.210  1.00 39.66           H  
ATOM   4801  HZ3 LYS B 299      14.693 -28.823  14.663  1.00 39.66           H  
ATOM   4802  N   ALA B 300      18.598 -26.465  20.902  1.00 18.68           N  
ATOM   4803  CA  ALA B 300      18.004 -25.210  21.348  1.00 25.52           C  
ATOM   4804  C   ALA B 300      18.928 -24.436  22.289  1.00 30.41           C  
ATOM   4805  O   ALA B 300      19.617 -25.032  23.112  1.00 27.24           O  
ATOM   4806  CB  ALA B 300      16.642 -25.466  22.006  1.00 24.04           C  
ATOM   4807  H   ALA B 300      18.376 -27.321  21.393  1.00 18.68           H  
ATOM   4808  HA  ALA B 300      17.857 -24.588  20.465  1.00 25.52           H  
ATOM   4809  HB1 ALA B 300      15.988 -25.977  21.300  1.00 24.04           H  
ATOM   4810  HB2 ALA B 300      16.777 -26.088  22.891  1.00 24.04           H  
ATOM   4811  HB3 ALA B 300      16.195 -24.515  22.296  1.00 24.04           H  
ATOM   4812  N   PRO B 301      18.930 -23.095  22.174  1.00 35.21           N  
ATOM   4813  CA  PRO B 301      19.811 -22.246  22.984  1.00 34.56           C  
ATOM   4814  C   PRO B 301      19.273 -22.079  24.402  1.00 36.52           C  
ATOM   4815  O   PRO B 301      18.979 -20.959  24.821  1.00 39.33           O  
ATOM   4816  CB  PRO B 301      19.776 -20.890  22.259  1.00 36.58           C  
ATOM   4817  CG  PRO B 301      18.876 -21.085  21.034  1.00 38.87           C  
ATOM   4818  CD  PRO B 301      18.048 -22.295  21.310  1.00 36.67           C  
ATOM   4819  HA  PRO B 301      20.812 -22.668  23.082  1.00 34.56           H  
ATOM   4820  HB2 PRO B 301      20.780 -20.602  21.946  1.00 36.58           H  
ATOM   4821  HB3 PRO B 301      19.364 -20.121  22.912  1.00 36.58           H  
ATOM   4822  HG2 PRO B 301      19.481 -21.238  20.140  1.00 38.87           H  
ATOM   4823  HG3 PRO B 301      18.234 -20.214  20.895  1.00 38.87           H  
ATOM   4824  HD2 PRO B 301      17.125 -22.031  21.825  1.00 36.67           H  
ATOM   4825  HD3 PRO B 301      17.812 -22.828  20.389  1.00 36.67           H  
ATOM   4826  N   SER B 302      19.135 -23.182  25.126  1.00 35.80           N  
ATOM   4827  CA  SER B 302      18.665 -23.134  26.504  1.00 36.15           C  
ATOM   4828  C   SER B 302      18.938 -24.460  27.199  1.00 38.48           C  
ATOM   4829  O   SER B 302      19.412 -25.402  26.570  1.00 40.35           O  
ATOM   4830  CB  SER B 302      17.171 -22.821  26.550  1.00 37.70           C  
ATOM   4831  OG  SER B 302      16.434 -23.938  27.014  1.00 37.38           O  
ATOM   4832  H   SER B 302      19.361 -24.076  24.713  1.00 35.80           H  
ATOM   4833  HA  SER B 302      19.202 -22.342  27.026  1.00 36.15           H  
ATOM   4834  HB2 SER B 302      16.831 -22.561  25.547  1.00 37.70           H  
ATOM   4835  HB3 SER B 302      17.003 -21.979  27.220  1.00 37.70           H  
ATOM   4836  HG  SER B 302      15.506 -23.692  27.020  1.00 37.38           H  
ATOM   4837  N   LEU B 303      18.636 -24.530  28.493  1.00 38.71           N  
ATOM   4838  CA  LEU B 303      18.834 -25.754  29.266  1.00 36.38           C  
ATOM   4839  C   LEU B 303      18.051 -26.923  28.677  1.00 35.13           C  
ATOM   4840  O   LEU B 303      18.497 -28.072  28.724  1.00 36.07           O  
ATOM   4841  CB  LEU B 303      18.473 -25.538  30.739  1.00 36.19           C  
ATOM   4842  CG  LEU B 303      19.618 -24.993  31.602  1.00 38.83           C  
ATOM   4843  CD1 LEU B 303      19.131 -24.524  32.973  1.00 41.23           C  
ATOM   4844  CD2 LEU B 303      20.717 -26.035  31.742  1.00 33.41           C  
ATOM   4845  H   LEU B 303      18.259 -23.714  28.954  1.00 38.71           H  
ATOM   4846  HA  LEU B 303      19.892 -26.008  29.209  1.00 36.38           H  
ATOM   4847  HB2 LEU B 303      18.158 -26.494  31.156  1.00 36.19           H  
ATOM   4848  HB3 LEU B 303      17.646 -24.829  30.787  1.00 36.19           H  
ATOM   4849  HG  LEU B 303      20.026 -24.119  31.093  1.00 38.83           H  
ATOM   4850 HD11 LEU B 303      18.365 -23.760  32.845  1.00 41.23           H  
ATOM   4851 HD12 LEU B 303      18.713 -25.370  33.519  1.00 41.23           H  
ATOM   4852 HD13 LEU B 303      19.969 -24.108  33.534  1.00 41.23           H  
ATOM   4853 HD21 LEU B 303      20.321 -26.914  32.250  1.00 33.41           H  
ATOM   4854 HD22 LEU B 303      21.078 -26.317  30.753  1.00 33.41           H  
ATOM   4855 HD23 LEU B 303      21.539 -25.619  32.324  1.00 33.41           H  
ATOM   4856  N   GLN B 304      16.880 -26.624  28.125  1.00 32.54           N  
ATOM   4857  CA  GLN B 304      16.130 -27.614  27.362  1.00 32.27           C  
ATOM   4858  C   GLN B 304      16.640 -27.612  25.921  1.00 28.30           C  
ATOM   4859  O   GLN B 304      16.034 -26.998  25.042  1.00 28.20           O  
ATOM   4860  CB  GLN B 304      14.637 -27.299  27.411  1.00 35.98           C  
ATOM   4861  CG  GLN B 304      14.059 -27.282  28.822  1.00 39.85           C  
ATOM   4862  CD  GLN B 304      12.567 -26.960  28.847  1.00 44.47           C  
ATOM   4863  OE1 GLN B 304      12.139 -25.882  28.423  1.00 43.83           O  
ATOM   4864  NE2 GLN B 304      11.769 -27.898  29.353  1.00 44.86           N  
ATOM   4865  H   GLN B 304      16.502 -25.694  28.237  1.00 32.54           H  
ATOM   4866  HA  GLN B 304      16.275 -28.604  27.793  1.00 32.27           H  
ATOM   4867  HB2 GLN B 304      14.107 -28.054  26.830  1.00 35.98           H  
ATOM   4868  HB3 GLN B 304      14.477 -26.318  26.962  1.00 35.98           H  
ATOM   4869  HG2 GLN B 304      14.588 -26.529  29.406  1.00 39.85           H  
ATOM   4870  HG3 GLN B 304      14.211 -28.263  29.272  1.00 39.85           H  
ATOM   4871 HE21 GLN B 304      10.773 -27.741  29.400  1.00 44.86           H  
ATOM   4872 HE22 GLN B 304      12.161 -28.766  29.690  1.00 44.86           H  
ATOM   4873  N   ALA B 305      17.754 -28.300  25.688  1.00 22.82           N  
ATOM   4874  CA  ALA B 305      18.481 -28.159  24.429  1.00 18.65           C  
ATOM   4875  C   ALA B 305      18.449 -29.374  23.514  1.00 22.06           C  
ATOM   4876  O   ALA B 305      18.584 -29.225  22.298  1.00 23.86           O  
ATOM   4877  CB  ALA B 305      19.931 -27.755  24.699  1.00 15.22           C  
ATOM   4878  H   ALA B 305      18.104 -28.933  26.394  1.00 22.82           H  
ATOM   4879  HA  ALA B 305      17.949 -27.376  23.888  1.00 18.65           H  
ATOM   4880  HB1 ALA B 305      19.949 -26.844  25.298  1.00 15.22           H  
ATOM   4881  HB2 ALA B 305      20.436 -28.556  25.241  1.00 15.22           H  
ATOM   4882  HB3 ALA B 305      20.442 -27.579  23.753  1.00 15.22           H  
ATOM   4883  N   TRP B 306      18.305 -30.569  24.084  1.00 21.47           N  
ATOM   4884  CA  TRP B 306      18.458 -31.799  23.298  1.00 19.23           C  
ATOM   4885  C   TRP B 306      17.294 -32.084  22.345  1.00 21.60           C  
ATOM   4886  O   TRP B 306      16.122 -31.909  22.687  1.00 21.24           O  
ATOM   4887  CB  TRP B 306      18.626 -33.032  24.193  1.00 17.79           C
[truncated: 233,958 more chars]
