# Supplementary material for: Computational and Experimental Prediction of Human C-Type Lectin Receptor Druggability
Source: Front Immunol. 2014 Jul 10;5:323. doi: 10.3389/fimmu.2014.00323 (PMC4090677; doi:10.3389/fimmu.2014.00323)
Supplement: Supplementary file 2 [file Data_Sheet2.ZIP › Pockets/MBP-C_Trimer/1hup_pocket_1_ii.pdb]

HEADER	Output of DoGSiteScorer by A. Volkamer
HEADER	Pocket 1 with 64 binding site atoms written.
HEADER	References: 
HEADER	A. Volkamer et al. Analyzing the topology of active sites: on the prediction of pockets and subpockets. J. Chem. Inf. Model. 2010,50(11), 2041-52
HEADER	A. Volkamer et al. Combining global and local measures for structure-based druggability predictions. J. Chem. Inf. Model. 2012,52,360-372
HEADER	Geometric pocket center at  21.28   4.88  18.30 with max radius 8.65
ATOM    664  CE2 PHE A   41     21.885  -2.556  16.362  0.00  0.00           C
ATOM    665  CZ  PHE A   41     23.245  -2.702  16.628  0.00  0.00           C
ATOM    734  CD  LYS A   45     21.053  -3.507  19.787  0.00  0.00           C
ATOM    735  CE  LYS A   45     19.688  -3.584  19.147  0.00  0.00           C
ATOM    736  NZ  LYS A   45     18.943  -2.307  19.319  0.00  0.00           N
ATOM   1241  C   ILE A   79     25.887   1.656  15.074  0.00  0.00           C
ATOM   1258  N   THR A   80     25.125   2.739  15.203  0.00  0.00           N
ATOM   1259  CA  THR A   80     23.976   2.978  14.330  0.00  0.00           C
ATOM   1260  C   THR A   80     23.661   4.472  14.275  0.00  0.00           C
ATOM   1261  O   THR A   80     24.226   5.261  15.038  0.00  0.00           O
ATOM   1262  CB  THR A   80     22.666   2.267  14.810  0.00  0.00           C
ATOM   1263  OG1 THR A   80     22.002   3.089  15.772  0.00  0.00           O
ATOM   1264  CG2 THR A   80     22.937   0.911  15.434  0.00  0.00           C
ATOM   1272  N   ASP A   81     22.789   4.851  13.344  0.00  0.00           N
ATOM   1273  CA  ASP A   81     22.319   6.238  13.211  0.00  0.00           C
ATOM   1274  C   ASP A   81     20.791   6.161  13.093  0.00  0.00           C
ATOM   1275  O   ASP A   81     20.155   6.949  12.395  0.00  0.00           O
ATOM   1276  CB  ASP A   81     22.972   6.992  12.027  0.00  0.00           C
ATOM   1284  N   GLU A   82     20.218   5.182  13.790  0.00  0.00           N
ATOM   1285  CA  GLU A   82     18.784   4.962  13.801  0.00  0.00           C
ATOM   1286  C   GLU A   82     18.008   6.204  14.233  0.00  0.00           C
ATOM   1288  CB  GLU A   82     18.431   3.800  14.732  0.00  0.00           C
ATOM   1289  CG  GLU A   82     18.934   2.435  14.254  0.00  0.00           C
ATOM   1290  CD  GLU A   82     18.776   1.318  15.297  0.00  0.00           C
ATOM   1291  OE1 GLU A   82     18.501   1.614  16.483  0.00  0.00           O
ATOM   1292  OE2 GLU A   82     18.949   0.131  14.931  0.00  0.00           O
ATOM   1299  N   LYS A   83     18.364   6.772  15.383  0.00  0.00           N
ATOM   1300  CA  LYS A   83     17.642   7.934  15.890  0.00  0.00           C
ATOM   1301  C   LYS A   83     17.870   9.215  15.109  0.00  0.00           C
ATOM   1303  CB  LYS A   83     17.892   8.142  17.393  0.00  0.00           C
ATOM   1304  CG  LYS A   83     19.026   9.086  17.756  0.00  0.00           C
ATOM   1305  CD  LYS A   83     19.233   9.122  19.266  0.00  0.00           C
ATOM   1306  CE  LYS A   83     18.004   9.654  20.007  0.00  0.00           C
ATOM   1321  N   THR A   84     19.113   9.490  14.739  0.00  0.00           N
ATOM   1322  CA  THR A   84     19.414  10.691  13.977  0.00  0.00           C
ATOM   1323  C   THR A   84     20.264  10.335  12.772  0.00  0.00           C
ATOM   1324  O   THR A   84     21.481  10.140  12.880  0.00  0.00           O
ATOM   1325  CB  THR A   84     20.119  11.748  14.840  0.00  0.00           C
ATOM   1326  OG1 THR A   84     19.282  12.075  15.959  0.00  0.00           O
ATOM   1327  CG2 THR A   84     20.380  13.013  14.037  0.00  0.00           C
ATOM   1358  CA  GLN A   87     24.809  10.860  13.171  0.00  0.00           C
ATOM   1359  C   GLN A   87     25.003   9.467  13.765  0.00  0.00           C
ATOM   1360  O   GLN A   87     24.104   8.930  14.406  0.00  0.00           O
ATOM   1361  CB  GLN A   87     24.020  11.764  14.124  0.00  0.00           C
ATOM   1362  CG  GLN A   87     24.805  12.214  15.350  0.00  0.00           C
ATOM   1363  CD  GLN A   87     24.047  13.215  16.217  0.00  0.00           C
ATOM   1364  OE1 GLN A   87     23.601  12.893  17.320  0.00  0.00           O
ATOM   1376  C   PHE A   88     26.870   7.571  15.441  0.00  0.00           C
ATOM   1394  N   VAL A   89     26.392   6.598  16.206  0.00  0.00           N
ATOM   1395  CA  VAL A   89     26.628   6.633  17.623  0.00  0.00           C
ATOM   1396  C   VAL A   89     26.650   5.258  18.309  0.00  0.00           C
ATOM   1397  O   VAL A   89     26.184   4.257  17.754  0.00  0.00           O
ATOM   1398  CB  VAL A   89     25.525   7.567  18.222  0.00  0.00           C
ATOM   1399  CG1 VAL A   89     24.374   6.775  18.791  0.00  0.00           C
ATOM   1400  CG2 VAL A   89     26.095   8.567  19.171  0.00  0.00           C
ATOM   1412  C   ASP A   90     26.043   3.518  20.788  0.00  0.00           C
ATOM   1413  O   ASP A   90     25.022   4.199  20.705  0.00  0.00           O
ATOM   1422  N   LEU A   91     26.051   2.311  21.338  0.00  0.00           N
ATOM   1423  CA  LEU A   91     24.811   1.710  21.816  0.00  0.00           C
ATOM   1424  C   LEU A   91     24.406   2.432  23.123  0.00  0.00           C
ATOM   1425  O   LEU A   91     23.328   2.199  23.670  0.00  0.00           O
ATOM   1426  CB  LEU A   91     24.986   0.204  22.049  0.00  0.00           C
ATOM   1427  CG  LEU A   91     25.146  -0.659  20.788  0.00  0.00           C
ATOM   1429  CD2 LEU A   91     23.860  -0.669  19.991  0.00  0.00           C
