# Supplementary material for: Computational and Experimental Prediction of Human C-Type Lectin Receptor Druggability
Source: Front Immunol. 2014 Jul 10;5:323. doi: 10.3389/fimmu.2014.00323 (PMC4090677; doi:10.3389/fimmu.2014.00323)
Supplement: Supplementary file 2 [file Data_Sheet2.ZIP › Pockets/MBP-C_Trimer/1hup_pocket_2_ii.pdb]

HEADER	Output of DoGSiteScorer by A. Volkamer
HEADER	Pocket 2 with 71 binding site atoms written.
HEADER	References: 
HEADER	A. Volkamer et al. Analyzing the topology of active sites: on the prediction of pockets and subpockets. J. Chem. Inf. Model. 2010,50(11), 2041-52
HEADER	A. Volkamer et al. Combining global and local measures for structure-based druggability predictions. J. Chem. Inf. Model. 2012,52,360-372
HEADER	Geometric pocket center at  70.16 -21.61  18.57 with max radius 9.17
ATOM   5018  CE2 PHE C  323     63.494 -17.615  16.695  0.00  0.00           C
ATOM   5019  CZ  PHE C  323     62.684 -18.720  16.950  0.00  0.00           C
ATOM   5088  CD  LYS C  327     63.042 -16.423  20.116  0.00  0.00           C
ATOM   5089  CE  LYS C  327     63.666 -15.201  19.485  0.00  0.00           C
ATOM   5090  NZ  LYS C  327     65.141 -15.195  19.676  0.00  0.00           N
ATOM   5588  C   GLY C  360     62.698 -23.674  18.048  0.00  0.00           C
ATOM   5589  O   GLY C  360     63.249 -24.341  18.926  0.00  0.00           O
ATOM   5593  N   ILE C  361     63.181 -23.535  16.814  0.00  0.00           N
ATOM   5594  CA  ILE C  361     64.432 -24.149  16.364  0.00  0.00           C
ATOM   5595  C   ILE C  361     65.157 -23.187  15.425  0.00  0.00           C
ATOM   5596  O   ILE C  361     64.514 -22.503  14.625  0.00  0.00           O
ATOM   5612  N   THR C  362     66.474 -23.069  15.572  0.00  0.00           N
ATOM   5613  CA  THR C  362     67.267 -22.192  14.709  0.00  0.00           C
ATOM   5614  C   THR C  362     68.720 -22.667  14.674  0.00  0.00           C
ATOM   5615  O   THR C  362     69.111 -23.551  15.441  0.00  0.00           O
ATOM   5616  CB  THR C  362     67.300 -20.703  15.191  0.00  0.00           C
ATOM   5617  OG1 THR C  362     68.332 -20.540  16.167  0.00  0.00           O
ATOM   5618  CG2 THR C  362     65.983 -20.260  15.798  0.00  0.00           C
ATOM   5626  N   ASP C  363     69.495 -22.100  13.753  0.00  0.00           N
ATOM   5627  CA  ASP C  363     70.934 -22.386  13.639  0.00  0.00           C
ATOM   5628  C   ASP C  363     71.632 -21.025  13.531  0.00  0.00           C
ATOM   5629  O   ASP C  363     72.641 -20.867  12.846  0.00  0.00           O
ATOM   5630  CB  ASP C  363     71.276 -23.328  12.458  0.00  0.00           C
ATOM   5638  N   GLU C  364     71.062 -20.039  14.220  0.00  0.00           N
ATOM   5639  CA  GLU C  364     71.588 -18.687  14.239  0.00  0.00           C
ATOM   5640  C   GLU C  364     73.046 -18.637  14.691  0.00  0.00           C
ATOM   5642  CB  GLU C  364     70.746 -17.801  15.161  0.00  0.00           C
ATOM   5643  CG  GLU C  364     69.319 -17.554  14.664  0.00  0.00           C
ATOM   5644  CD  GLU C  364     68.417 -16.860  15.696  0.00  0.00           C
ATOM   5645  OE1 GLU C  364     68.795 -16.769  16.887  0.00  0.00           O
ATOM   5646  OE2 GLU C  364     67.307 -16.416  15.316  0.00  0.00           O
ATOM   5653  N   LYS C  365     73.345 -19.230  15.844  0.00  0.00           N
ATOM   5654  CA  LYS C  365     74.705 -19.185  16.369  0.00  0.00           C
ATOM   5655  C   LYS C  365     75.712 -20.023  15.601  0.00  0.00           C
ATOM   5657  CB  LYS C  365     74.741 -19.507  17.873  0.00  0.00           C
ATOM   5658  CG  LYS C  365     74.986 -20.962  18.238  0.00  0.00           C
ATOM   5659  CD  LYS C  365     74.895 -21.161  19.746  0.00  0.00           C
ATOM   5675  N   THR C  366     75.332 -21.237  15.226  0.00  0.00           N
ATOM   5676  CA  THR C  366     76.233 -22.097  14.475  0.00  0.00           C
ATOM   5677  C   THR C  366     75.515 -22.655  13.260  0.00  0.00           C
ATOM   5678  O   THR C  366     74.736 -23.611  13.357  0.00  0.00           O
ATOM   5679  CB  THR C  366     76.784 -23.237  15.344  0.00  0.00           C
ATOM   5680  OG1 THR C  366     77.471 -22.677  16.472  0.00  0.00           O
ATOM   5681  CG2 THR C  366     77.759 -24.095  14.553  0.00  0.00           C
ATOM   5712  CA  GLN C  369     73.692 -26.854  13.632  0.00  0.00           C
ATOM   5713  C   GLN C  369     72.380 -26.326  14.209  0.00  0.00           C
ATOM   5714  O   GLN C  369     72.357 -25.279  14.850  0.00  0.00           O
ATOM   5715  CB  GLN C  369     74.857 -26.622  14.600  0.00  0.00           C
ATOM   5716  CG  GLN C  369     74.838 -27.529  15.825  0.00  0.00           C
ATOM   5717  CD  GLN C  369     76.073 -27.374  16.709  0.00  0.00           C
ATOM   5718  OE1 GLN C  369     76.002 -26.827  17.811  0.00  0.00           O
ATOM   5729  CA  PHE C  370     69.965 -26.613  14.400  0.00  0.00           C
ATOM   5730  C   PHE C  370     69.783 -26.996  15.851  0.00  0.00           C
ATOM   5748  N   VAL C  371     69.170 -26.096  16.608  0.00  0.00           N
ATOM   5749  CA  VAL C  371     69.064 -26.319  18.024  0.00  0.00           C
ATOM   5750  C   VAL C  371     67.852 -25.650  18.694  0.00  0.00           C
ATOM   5751  O   VAL C  371     67.226 -24.746  18.132  0.00  0.00           O
ATOM   5752  CB  VAL C  371     70.416 -25.831  18.641  0.00  0.00           C
ATOM   5753  CG1 VAL C  371     70.297 -24.439  19.210  0.00  0.00           C
ATOM   5754  CG2 VAL C  371     70.985 -26.826  19.596  0.00  0.00           C
ATOM   5765  CA  ASP C  372     66.442 -25.718  20.761  0.00  0.00           C
ATOM   5766  C   ASP C  372     66.617 -24.257  21.158  0.00  0.00           C
ATOM   5767  O   ASP C  372     67.718 -23.713  21.090  0.00  0.00           O
ATOM   5776  N   LEU C  373     65.561 -23.661  21.695  0.00  0.00           N
ATOM   5777  CA  LEU C  373     65.654 -22.286  22.175  0.00  0.00           C
ATOM   5778  C   LEU C  373     66.464 -22.297  23.492  0.00  0.00           C
ATOM   5779  O   LEU C  373     66.794 -21.248  24.045  0.00  0.00           O
ATOM   5780  CB  LEU C  373     64.258 -21.685  22.390  0.00  0.00           C
ATOM   5781  CG  LEU C  373     63.449 -21.392  21.119  0.00  0.00           C
ATOM   5783  CD2 LEU C  373     64.094 -20.272  20.330  0.00  0.00           C
ATOM   5810  CA  GLY C  375     70.598 -24.670  23.160  0.00  0.00           C
