# Supplementary material for: Computational and Experimental Prediction of Human C-Type Lectin Receptor Druggability
Source: Front Immunol. 2014 Jul 10;5:323. doi: 10.3389/fimmu.2014.00323 (PMC4090677; doi:10.3389/fimmu.2014.00323)
Supplement: Supplementary file 2 [file Data_Sheet2.ZIP › Pockets/MBP-C_Trimer/1hup_pocket_3_ii.pdb]

HEADER	Output of DoGSiteScorer by A. Volkamer
HEADER	Pocket 4 with 60 binding site atoms written.
HEADER	References: 
HEADER	A. Volkamer et al. Analyzing the topology of active sites: on the prediction of pockets and subpockets. J. Chem. Inf. Model. 2010,50(11), 2041-52
HEADER	A. Volkamer et al. Combining global and local measures for structure-based druggability predictions. J. Chem. Inf. Model. 2012,52,360-372
HEADER	Geometric pocket center at  22.36 -50.64  18.43 with max radius 7.74
ATOM   3418  C   ILE B  220     24.007 -44.775  15.221  0.00  0.00           C
ATOM   3435  N   THR B  221     23.450 -45.976  15.360  0.00  0.00           N
ATOM   3436  CA  THR B  221     23.824 -47.100  14.501  0.00  0.00           C
ATOM   3437  C   THR B  221     22.687 -48.120  14.450  0.00  0.00           C
ATOM   3438  O   THR B  221     21.715 -48.017  15.205  0.00  0.00           O
ATOM   3439  CB  THR B  221     25.091 -47.873  14.999  0.00  0.00           C
ATOM   3440  OG1 THR B  221     24.703 -48.849  15.969  0.00  0.00           O
ATOM   3441  CG2 THR B  221     26.124 -46.955  15.620  0.00  0.00           C
ATOM   3449  N   ASP B  222     22.802 -49.075  13.530  0.00  0.00           N
ATOM   3450  CA  ASP B  222     21.836 -50.176  13.402  0.00  0.00           C
ATOM   3451  C   ASP B  222     22.668 -51.463  13.304  0.00  0.00           C
ATOM   3452  O   ASP B  222     22.309 -52.415  12.614  0.00  0.00           O
ATOM   3453  CB  ASP B  222     20.866 -50.002  12.209  0.00  0.00           C
ATOM   3461  N   GLU B  223     23.797 -51.462  14.009  0.00  0.00           N
ATOM   3462  CA  GLU B  223     24.705 -52.594  14.039  0.00  0.00           C
ATOM   3463  C   GLU B  223     24.013 -53.882  14.481  0.00  0.00           C
ATOM   3465  CB  GLU B  223     25.881 -52.308  14.976  0.00  0.00           C
ATOM   3466  CG  GLU B  223     26.815 -51.196  14.492  0.00  0.00           C
ATOM   3467  CD  GLU B  223     27.853 -50.762  15.538  0.00  0.00           C
ATOM   3468  OE1 GLU B  223     27.727 -51.135  16.727  0.00  0.00           O
ATOM   3469  OE2 GLU B  223     28.798 -50.023  15.171  0.00  0.00           O
ATOM   3476  N   LYS B  224     23.335 -53.845  15.625  0.00  0.00           N
ATOM   3477  CA  LYS B  224     22.686 -55.045  16.141  0.00  0.00           C
ATOM   3478  C   LYS B  224     21.468 -55.497  15.356  0.00  0.00           C
ATOM   3480  CB  LYS B  224     22.371 -54.917  17.640  0.00  0.00           C
ATOM   3481  CG  LYS B  224     20.984 -54.403  17.988  0.00  0.00           C
ATOM   3482  CD  LYS B  224     20.838 -54.224  19.494  0.00  0.00           C
ATOM   3498  N   THR B  225     20.613 -54.562  14.970  0.00  0.00           N
ATOM   3499  CA  THR B  225     19.426 -54.911  14.203  0.00  0.00           C
ATOM   3500  C   THR B  225     19.318 -54.010  12.987  0.00  0.00           C
ATOM   3501  O   THR B  225     18.878 -52.857  13.079  0.00  0.00           O
ATOM   3502  CB  THR B  225     18.152 -54.819  15.056  0.00  0.00           C
ATOM   3503  OG1 THR B  225     18.280 -55.695  16.185  0.00  0.00           O
ATOM   3504  CG2 THR B  225     16.933 -55.234  14.248  0.00  0.00           C
ATOM   3535  CA  GLN B  228     16.589 -50.332  13.326  0.00  0.00           C
ATOM   3536  C   GLN B  228     17.695 -49.461  13.919  0.00  0.00           C
ATOM   3537  O   GLN B  228     18.604 -49.964  14.571  0.00  0.00           O
ATOM   3538  CB  GLN B  228     16.193 -51.457  14.288  0.00  0.00           C
ATOM   3539  CG  GLN B  228     15.403 -50.989  15.503  0.00  0.00           C
ATOM   3540  CD  GLN B  228     14.908 -52.136  16.380  0.00  0.00           C
ATOM   3541  OE1 GLN B  228     15.403 -52.349  17.489  0.00  0.00           O
ATOM   3542  NE2 GLN B  228     13.920 -52.872  15.889  0.00  0.00           N
ATOM   3552  CA  PHE B  229     18.651 -47.226  14.123  0.00  0.00           C
ATOM   3571  N   VAL B  230     19.467 -46.797  16.342  0.00  0.00           N
ATOM   3573  C   VAL B  230     20.484 -45.880  18.443  0.00  0.00           C
ATOM   3574  O   VAL B  230     21.587 -45.789  17.895  0.00  0.00           O
ATOM   3575  CB  VAL B  230     19.047 -48.010  18.370  0.00  0.00           C
ATOM   3576  CG1 VAL B  230     20.305 -48.604  18.954  0.00  0.00           C
ATOM   3577  CG2 VAL B  230     17.888 -48.006  19.310  0.00  0.00           C
ATOM   3589  C   ASP B  231     22.276 -45.509  20.931  0.00  0.00           C
ATOM   3590  O   ASP B  231     22.197 -46.734  20.861  0.00  0.00           O
ATOM   3599  N   LEU B  232     23.313 -44.893  21.482  0.00  0.00           N
ATOM   3600  CA  LEU B  232     24.451 -45.661  21.976  0.00  0.00           C
ATOM   3601  C   LEU B  232     24.019 -46.358  23.288  0.00  0.00           C
ATOM   3602  O   LEU B  232     24.755 -47.168  23.850  0.00  0.00           O
ATOM   3603  CB  LEU B  232     25.666 -44.753  22.209  0.00  0.00           C
ATOM   3606  CD2 LEU B  232     26.999 -45.315  20.165  0.00  0.00           C
ATOM   3632  N   GLY B  234     20.931 -47.823  23.333  0.00  0.00           N
ATOM   3633  CA  GLY B  234     19.902 -48.752  22.899  0.00  0.00           C
ATOM   3635  O   GLY B  234     17.593 -48.830  22.299  0.00  0.00           O
