# Supplementary material for: Computational and Experimental Prediction of Human C-Type Lectin Receptor Druggability
Source: Front Immunol. 2014 Jul 10;5:323. doi: 10.3389/fimmu.2014.00323 (PMC4090677; doi:10.3389/fimmu.2014.00323)
Supplement: Supplementary file 2 [file Data_Sheet2.ZIP › Pockets/MBP-C_Trimer/1hup_pocket_4_ii.pdb]

HEADER	Output of DoGSiteScorer by A. Volkamer
HEADER	Pocket 7 with 55 binding site atoms written.
HEADER	References: 
HEADER	A. Volkamer et al. Analyzing the topology of active sites: on the prediction of pockets and subpockets. J. Chem. Inf. Model. 2010,50(11), 2041-52
HEADER	A. Volkamer et al. Combining global and local measures for structure-based druggability predictions. J. Chem. Inf. Model. 2012,52,360-372
HEADER	Geometric pocket center at  24.41 -38.47  25.81 with max radius 8.18
ATOM   2639  C   ASN B  170     23.305 -30.546  28.715  0.00  0.00           C
ATOM   2640  O   ASN B  170     24.107 -31.280  29.291  0.00  0.00           O
ATOM   2643  OD1 ASN B  170     20.898 -32.280  28.686  0.00  0.00           O
ATOM   2651  N   LYS B  171     23.381 -30.274  27.414  0.00  0.00           N
ATOM   2652  CA  LYS B  171     24.453 -30.826  26.582  0.00  0.00           C
ATOM   2655  CB  LYS B  171     23.898 -31.561  25.372  0.00  0.00           C
ATOM   2656  CG  LYS B  171     23.226 -32.856  25.661  0.00  0.00           C
ATOM   2657  CD  LYS B  171     22.864 -33.487  24.349  0.00  0.00           C
ATOM   2658  CE  LYS B  171     21.926 -34.656  24.490  0.00  0.00           C
ATOM   3055  CB  SER B  195     28.062 -39.777  25.046  0.00  0.00           C
ATOM   3056  OG  SER B  195     27.597 -40.863  24.268  0.00  0.00           O
ATOM   3062  N   VAL B  196     29.391 -39.614  22.183  0.00  0.00           N
ATOM   3065  O   VAL B  196     26.977 -38.655  21.184  0.00  0.00           O
ATOM   3092  CB  THR B  198     23.108 -38.787  20.190  0.00  0.00           C
ATOM   3093  OG1 THR B  198     24.208 -39.705  20.226  0.00  0.00           O
ATOM   3094  CG2 THR B  198     21.859 -39.490  19.702  0.00  0.00           C
ATOM   3124  CZ  ARG B  200     20.536 -39.018  23.462  0.00  0.00           C
ATOM   3125  NH1 ARG B  200     21.120 -37.839  23.657  0.00  0.00           N
ATOM   3126  NH2 ARG B  200     21.271 -40.120  23.551  0.00  0.00           N
ATOM   3410  CA  GLY B  219     26.033 -41.609  18.150  0.00  0.00           C
ATOM   3411  C   GLY B  219     24.781 -42.404  17.856  0.00  0.00           C
ATOM   3412  O   GLY B  219     23.916 -42.548  18.722  0.00  0.00           O
ATOM   3588  CA  ASP B  231     21.103 -44.627  20.519  0.00  0.00           C
ATOM   3589  C   ASP B  231     22.276 -45.509  20.931  0.00  0.00           C
ATOM   3591  CB  ASP B  231     20.360 -44.307  21.827  0.00  0.00           C
ATOM   3592  CG  ASP B  231     20.123 -42.838  22.027  0.00  0.00           C
ATOM   3593  OD1 ASP B  231     20.923 -42.035  21.516  0.00  0.00           O
ATOM   3594  OD2 ASP B  231     19.141 -42.481  22.710  0.00  0.00           O
ATOM   3599  N   LEU B  232     23.313 -44.893  21.482  0.00  0.00           N
ATOM   3600  CA  LEU B  232     24.451 -45.661  21.976  0.00  0.00           C
ATOM   3601  C   LEU B  232     24.019 -46.358  23.288  0.00  0.00           C
ATOM   3603  CB  LEU B  232     25.666 -44.753  22.209  0.00  0.00           C
ATOM   3604  CG  LEU B  232     26.341 -44.197  20.946  0.00  0.00           C
ATOM   3605  CD1 LEU B  232     27.361 -43.136  21.301  0.00  0.00           C
ATOM   3618  N   THR B  233     22.814 -46.033  23.762  0.00  0.00           N
ATOM   3622  CB  THR B  233     21.687 -45.543  25.932  0.00  0.00           C
ATOM   3623  OG1 THR B  233     20.485 -44.988  25.375  0.00  0.00           O
ATOM   3624  CG2 THR B  233     22.687 -44.422  26.139  0.00  0.00           C
ATOM   4286  CA  GLU B  279     28.311 -34.008  23.810  0.00  0.00           C
ATOM   4287  C   GLU B  279     28.778 -34.231  25.245  0.00  0.00           C
ATOM   4288  O   GLU B  279     28.984 -35.373  25.678  0.00  0.00           O
ATOM   4289  CB  GLU B  279     26.849 -34.454  23.616  0.00  0.00           C
ATOM   4290  CG  GLU B  279     26.649 -35.958  23.575  0.00  0.00           C
ATOM   4291  CD  GLU B  279     25.200 -36.352  23.429  0.00  0.00           C
ATOM   4292  OE1 GLU B  279     24.504 -35.804  22.554  0.00  0.00           O
ATOM   4293  OE2 GLU B  279     24.745 -37.223  24.195  0.00  0.00           O
ATOM   4300  N   PHE B  280     29.059 -33.138  25.937  0.00  0.00           N
ATOM   4301  CA  PHE B  280     29.515 -33.181  27.320  0.00  0.00           C
ATOM   4302  C   PHE B  280     28.369 -32.765  28.231  0.00  0.00           C
ATOM   4303  O   PHE B  280     27.517 -31.956  27.841  0.00  0.00           O
ATOM   4320  N   PRO B  281     28.285 -33.367  29.426  0.00  0.00           N
ATOM   4321  CA  PRO B  281     27.199 -32.967  30.328  0.00  0.00           C
ATOM   4324  CB  PRO B  281     27.259 -34.031  31.425  0.00  0.00           C
ATOM   4325  CG  PRO B  281     28.705 -34.405  31.463  0.00  0.00           C
ATOM   4326  CD  PRO B  281     29.078 -34.471  29.995  0.00  0.00           C
