# Supplementary material for: Computational and Experimental Prediction of Human C-Type Lectin Receptor Druggability
Source: Front Immunol. 2014 Jul 10;5:323. doi: 10.3389/fimmu.2014.00323 (PMC4090677; doi:10.3389/fimmu.2014.00323)
Supplement: Supplementary file 2 [file Data_Sheet2.ZIP › Pockets/MBP-C_Trimer/1hup_pocket_5_ii.pdb]

HEADER	Output of DoGSiteScorer by A. Volkamer
HEADER	Pocket 8 with 59 binding site atoms written.
HEADER	References: 
HEADER	A. Volkamer et al. Analyzing the topology of active sites: on the prediction of pockets and subpockets. J. Chem. Inf. Model. 2010,50(11), 2041-52
HEADER	A. Volkamer et al. Combining global and local measures for structure-based druggability predictions. J. Chem. Inf. Model. 2012,52,360-372
HEADER	Geometric pocket center at  16.02 -47.03  11.18 with max radius 8.85
ATOM   3454  CG  ASP B  222     21.561 -50.031  10.850  0.00  0.00           C
ATOM   3456  OD2 ASP B  222     20.895 -50.352   9.855  0.00  0.00           O
ATOM   3514  C   GLU B  226     18.435 -53.113  10.305  0.00  0.00           C
ATOM   3517  CG  GLU B  226     20.019 -54.153   8.068  0.00  0.00           C
ATOM   3518  CD  GLU B  226     20.991 -53.007   7.976  0.00  0.00           C
ATOM   3520  OE2 GLU B  226     20.585 -51.918   7.525  0.00  0.00           O
ATOM   3527  N   GLY B  227     18.554 -51.834   9.977  0.00  0.00           N
ATOM   3528  CA  GLY B  227     17.397 -51.018   9.681  0.00  0.00           C
ATOM   3529  C   GLY B  227     16.824 -50.338  10.904  0.00  0.00           C
ATOM   3530  O   GLY B  227     16.143 -49.316  10.784  0.00  0.00           O
ATOM   3535  CA  GLN B  228     16.589 -50.332  13.326  0.00  0.00           C
ATOM   3536  C   GLN B  228     17.695 -49.461  13.919  0.00  0.00           C
ATOM   3538  CB  GLN B  228     16.193 -51.457  14.288  0.00  0.00           C
ATOM   3539  CG  GLN B  228     15.403 -50.989  15.503  0.00  0.00           C
ATOM   3551  N   PHE B  229     17.644 -48.163  13.628  0.00  0.00           N
ATOM   3552  CA  PHE B  229     18.651 -47.226  14.123  0.00  0.00           C
ATOM   3553  C   PHE B  229     18.391 -46.878  15.571  0.00  0.00           C
ATOM   3554  O   PHE B  229     17.252 -46.595  15.965  0.00  0.00           O
ATOM   3555  CB  PHE B  229     18.756 -45.990  13.238  0.00  0.00           C
ATOM   3556  CG  PHE B  229     19.501 -46.248  11.965  0.00  0.00           C
ATOM   3558  CD2 PHE B  229     18.824 -46.560  10.796  0.00  0.00           C
ATOM   3560  CE2 PHE B  229     19.510 -46.834   9.637  0.00  0.00           C
ATOM   3561  CZ  PHE B  229     20.887 -46.803   9.624  0.00  0.00           C
ATOM   3654  CA  ARG B  236     15.150 -45.878  19.604  0.00  0.00           C
ATOM   3655  C   ARG B  236     14.965 -44.384  19.400  0.00  0.00           C
ATOM   3657  CB  ARG B  236     13.905 -46.693  19.243  0.00  0.00           C
ATOM   3658  CG  ARG B  236     14.265 -48.117  18.792  0.00  0.00           C
ATOM   3659  CD  ARG B  236     13.097 -49.084  18.879  0.00  0.00           C
ATOM   3660  NE  ARG B  236     11.992 -48.729  17.997  0.00  0.00           N
ATOM   3661  CZ  ARG B  236     10.772 -49.255  18.078  0.00  0.00           C
ATOM   3663  NH2 ARG B  236      9.828 -48.871  17.225  0.00  0.00           N
ATOM   3677  N   LEU B  237     15.158 -43.929  18.167  0.00  0.00           N
ATOM   3678  CA  LEU B  237     15.071 -42.506  17.845  0.00  0.00           C
ATOM   3679  C   LEU B  237     13.658 -41.958  17.711  0.00  0.00           C
ATOM   3680  O   LEU B  237     12.773 -42.608  17.160  0.00  0.00           O
ATOM   3681  CB  LEU B  237     15.844 -42.203  16.552  0.00  0.00           C
ATOM   3682  CG  LEU B  237     17.258 -42.764  16.391  0.00  0.00           C
ATOM   3683  CD1 LEU B  237     17.799 -42.349  15.038  0.00  0.00           C
ATOM   3737  CG2 THR B  240     15.146 -40.761  12.747  0.00  0.00           C
ATOM   3765  CD1 TRP B  242     15.999 -41.145   8.475  0.00  0.00           C
ATOM   3767  NE1 TRP B  242     16.477 -42.066   9.380  0.00  0.00           N
ATOM   3768  CE2 TRP B  242     17.817 -42.253   9.157  0.00  0.00           C
ATOM   3770  CZ2 TRP B  242     18.730 -43.083   9.809  0.00  0.00           C
ATOM   3835  CA  PRO B  247     18.936 -44.574   4.767  0.00  0.00           C
ATOM   3836  C   PRO B  247     18.785 -45.675   3.723  0.00  0.00           C
ATOM   3837  O   PRO B  247     17.692 -46.175   3.515  0.00  0.00           O
ATOM   3838  CB  PRO B  247     19.003 -45.149   6.176  0.00  0.00           C
ATOM   3839  CG  PRO B  247     17.569 -45.367   6.492  0.00  0.00           C
ATOM   3848  N   ASN B  248     19.876 -46.063   3.076  0.00  0.00           N
ATOM   3849  CA  ASN B  248     19.796 -47.094   2.059  0.00  0.00           C
ATOM   3850  C   ASN B  248     20.638 -48.330   2.328  0.00  0.00           C
ATOM   3851  O   ASN B  248     20.512 -49.326   1.621  0.00  0.00           O
ATOM   3862  N   ASN B  249     21.519 -48.258   3.318  0.00  0.00           N
ATOM   3863  CA  ASN B  249     22.385 -49.381   3.667  0.00  0.00           C
ATOM   3866  CB  ASN B  249     21.568 -50.495   4.323  0.00  0.00           C
ATOM   3867  CG  ASN B  249     22.439 -51.541   4.987  0.00  0.00           C
ATOM   4129  CG  ASP B  267     22.592 -45.598   5.626  0.00  0.00           C
ATOM   4131  OD2 ASP B  267     22.376 -46.828   5.604  0.00  0.00           O
ATOM   6541 CA    CA B  428     22.634 -50.649   8.209  0.00  0.00           A
