# Supplementary material for: Computational and Experimental Prediction of Human C-Type Lectin Receptor Druggability
Source: Front Immunol. 2014 Jul 10;5:323. doi: 10.3389/fimmu.2014.00323 (PMC4090677; doi:10.3389/fimmu.2014.00323)
Supplement: Supplementary file 2 [file Data_Sheet2.ZIP › Pockets/MBP-C_Trimer/1hup_pocket_6_ii.pdb]

HEADER	Output of DoGSiteScorer by A. Volkamer
HEADER	Pocket 15 with 36 binding site atoms written.
HEADER	References: 
HEADER	A. Volkamer et al. Analyzing the topology of active sites: on the prediction of pockets and subpockets. J. Chem. Inf. Model. 2010,50(11), 2041-52
HEADER	A. Volkamer et al. Combining global and local measures for structure-based druggability predictions. J. Chem. Inf. Model. 2012,52,360-372
HEADER	Geometric pocket center at  29.46   9.70  13.11 with max radius 7.98
ATOM   1352  C   GLY A   86     24.719  10.661  10.747  0.00  0.00           C
ATOM   1353  O   GLY A   86     25.946  10.740  10.644  0.00  0.00           O
ATOM   1358  CA  GLN A   87     24.809  10.860  13.171  0.00  0.00           C
ATOM   1359  C   GLN A   87     25.003   9.467  13.765  0.00  0.00           C
ATOM   1361  CB  GLN A   87     24.020  11.764  14.124  0.00  0.00           C
ATOM   1362  CG  GLN A   87     24.805  12.214  15.350  0.00  0.00           C
ATOM   1374  N   PHE A   88     26.156   8.862  13.489  0.00  0.00           N
ATOM   1375  CA  PHE A   88     26.458   7.521  13.988  0.00  0.00           C
ATOM   1376  C   PHE A   88     26.870   7.571  15.441  0.00  0.00           C
ATOM   1377  O   PHE A   88     27.679   8.415  15.846  0.00  0.00           O
ATOM   1378  CB  PHE A   88     27.487   6.813  13.115  0.00  0.00           C
ATOM   1379  CG  PHE A   88     26.908   6.298  11.834  0.00  0.00           C
ATOM   1381  CD2 PHE A   88     26.992   7.040  10.667  0.00  0.00           C
ATOM   1383  CE2 PHE A   88     26.426   6.584   9.500  0.00  0.00           C
ATOM   1400  CG2 VAL A   89     26.095   8.567  19.171  0.00  0.00           C
ATOM   1477  CA  ARG A   95     29.304   9.875  19.508  0.00  0.00           C
ATOM   1478  C   ARG A   95     30.693   9.288  19.322  0.00  0.00           C
ATOM   1480  CB  ARG A   95     29.224  11.361  19.146  0.00  0.00           C
ATOM   1481  CG  ARG A   95     27.818  11.761  18.678  0.00  0.00           C
ATOM   1482  CD  ARG A   95     27.563  13.255  18.763  0.00  0.00           C
ATOM   1483  NE  ARG A   95     28.435  14.036  17.892  0.00  0.00           N
ATOM   1500  N   LEU A   96     31.006   8.894  18.093  0.00  0.00           N
ATOM   1501  CA  LEU A   96     32.286   8.258  17.787  0.00  0.00           C
ATOM   1502  C   LEU A   96     33.468   9.208  17.669  0.00  0.00           C
ATOM   1503  O   LEU A   96     33.355  10.299  17.117  0.00  0.00           O
ATOM   1504  CB  LEU A   96     32.178   7.439  16.492  0.00  0.00           C
ATOM   1505  CG  LEU A   96     30.987   6.495  16.314  0.00  0.00           C
ATOM   1506  CD1 LEU A   96     31.094   5.820  14.962  0.00  0.00           C
ATOM   1560  CG2 THR A   99     33.826   7.325  12.708  0.00  0.00           C
ATOM   1588  CD1 TRP A  101     33.123   6.780   8.426  0.00  0.00           C
ATOM   1590  NE1 TRP A  101     32.074   6.827   9.317  0.00  0.00           N
ATOM   1591  CE2 TRP A  101     31.246   5.760   9.083  0.00  0.00           C
ATOM   1593  CZ2 TRP A  101     30.062   5.384   9.719  0.00  0.00           C
ATOM   1661  CB  PRO A  106     28.184   6.183   6.062  0.00  0.00           C
ATOM   1662  CG  PRO A  106     28.708   7.534   6.386  0.00  0.00           C
ATOM   1663  CD  PRO A  106     30.135   7.510   5.877  0.00  0.00           C
