# Supplementary material for: Computational and Experimental Prediction of Human C-Type Lectin Receptor Druggability
Source: Front Immunol. 2014 Jul 10;5:323. doi: 10.3389/fimmu.2014.00323 (PMC4090677; doi:10.3389/fimmu.2014.00323)
Supplement: Supplementary file 2 [file Data_Sheet2.ZIP › Pockets/MBP-C_Trimer/1hup_receptor.pdb]

HEADER    C-TYPE LECTIN                                               
REMARK  99                                                                      
REMARK  99 MOE v2013.08 (Chemical Computing Group Inc.) Wed Apr 09 17:59:40 2014
HELIX    1   1 SER A   90  SER A  109  1               Generated by MOE   20
HELIX    2   2 PHE A  128  LYS A  137  1               Generated by MOE   10
HELIX    3   3 ALA A  148  LEU A  157  1               Generated by MOE   10
HELIX    4   4 ALA A  196  SER A  198  5               Generated by MOE    3
HELIX    5   5 SER B   90  SER B  109  1               Generated by MOE   20
HELIX    6   6 PHE B  128  LYS B  137  1               Generated by MOE   10
HELIX    7   7 ALA B  148  LEU B  157  1               Generated by MOE   10
HELIX    8   8 ALA B  196  SER B  198  5               Generated by MOE    3
HELIX    9   9 SER C   90  SER C  109  1               Generated by MOE   20
HELIX   10  10 PHE C  128  LYS C  137  1               Generated by MOE   10
HELIX   11  11 ALA C  148  LEU C  157  1               Generated by MOE   10
HELIX   12  12 ALA C  196  SER C  198  5               Generated by MOE    3
SHEET    1       LYS A 112  VAL A 114                  Generated by MOE
SHEET    2       LYS A 117  THR A 127                  Generated by MOE
SHEET    3       SER A 141  VAL A 142                  Generated by MOE
SHEET    4       ALA A 162  ALA A 162                  Generated by MOE
SHEET    5       PHE A 163  THR A 167                  Generated by MOE
SHEET    6       VAL A 176  ASP A 177                  Generated by MOE
SHEET    7       CYS A 202  LEU A 205                  Generated by MOE
SHEET    8       TRP A 211  TRP A 211                  Generated by MOE
SHEET    9       ASN A 212  VAL A 214                  Generated by MOE
SHEET   10       SER A 219  HIS A 220                  Generated by MOE
SHEET   11       LEU A 221  LEU A 221                  Generated by MOE
SHEET   12       ALA A 222  PRO A 227                  Generated by MOE
SHEET   13       LYS B 112  VAL B 114                  Generated by MOE
SHEET   14       LYS B 117  THR B 127                  Generated by MOE
SHEET   15       SER B 141  VAL B 142                  Generated by MOE
SHEET   16       ALA B 162  ALA B 162                  Generated by MOE
SHEET   17       PHE B 163  THR B 167                  Generated by MOE
SHEET   18       VAL B 176  ASP B 177                  Generated by MOE
SHEET   19       CYS B 202  LEU B 205                  Generated by MOE
SHEET   20       TRP B 211  TRP B 211                  Generated by MOE
SHEET   21       ASN B 212  VAL B 214                  Generated by MOE
SHEET   22       SER B 219  HIS B 220                  Generated by MOE
SHEET   23       LEU B 221  LEU B 221                  Generated by MOE
SHEET   24       ALA B 222  PRO B 227                  Generated by MOE
SHEET   25       LYS C 112  VAL C 114                  Generated by MOE
SHEET   26       LYS C 117  THR C 127                  Generated by MOE
SHEET   27       SER C 141  VAL C 142                  Generated by MOE
SHEET   28       ALA C 162  ALA C 162                  Generated by MOE
SHEET   29       PHE C 163  THR C 167                  Generated by MOE
SHEET   30       VAL C 176  ASP C 177                  Generated by MOE
SHEET   31       CYS C 202  LEU C 205                  Generated by MOE
SHEET   32       TRP C 211  TRP C 211                  Generated by MOE
SHEET   33       ASN C 212  VAL C 214                  Generated by MOE
SHEET   34       SER C 219  HIS C 220                  Generated by MOE
SHEET   35       LEU C 221  LEU C 221                  Generated by MOE
SHEET   36       ALA C 222  PRO C 227                  Generated by MOE
SSBOND   1 CYS A  135    CYS A  224			     1555   1555  2.04
SSBOND   2 CYS A  202    CYS A  216			     1555   1555  2.03
SSBOND   3 CYS B  135    CYS B  224			     1555   1555  2.04
SSBOND   4 CYS B  202    CYS B  216			     1555   1555  2.03
SSBOND   5 CYS C  135    CYS C  224			     1555   1555  2.04
SSBOND   6 CYS C  202    CYS C  216			     1555   1555  2.03
ATOM      1  N   ALA A  88      46.751 -26.042  54.633  1.00 77.37           N1+
ATOM      2  CA  ALA A  88      46.050 -24.756  54.924  1.00 77.43           C  
ATOM      3  C   ALA A  88      45.270 -24.373  53.669  1.00 77.11           C  
ATOM      4  O   ALA A  88      44.698 -25.247  53.011  1.00 77.14           O  
ATOM      5  CB  ALA A  88      47.070 -23.669  55.288  1.00 77.10           C  
ATOM      6  H1  ALA A  88      46.072 -26.750  54.395  1.00 77.37           H  
ATOM      7  H2  ALA A  88      47.270 -26.335  55.448  1.00 77.37           H  
ATOM      8  H3  ALA A  88      47.386 -25.911  53.859  1.00 77.37           H  
ATOM      9  HA  ALA A  88      45.372 -24.862  55.770  1.00 77.43           H  
ATOM     10  HB1 ALA A  88      47.618 -23.971  56.181  1.00 77.10           H  
ATOM     11  HB2 ALA A  88      47.767 -23.534  54.461  1.00 77.10           H  
ATOM     12  HB3 ALA A  88      46.548 -22.731  55.480  1.00 77.10           H  
ATOM     13  N   ALA A  89      45.274 -23.088  53.316  1.00 77.70           N  
ATOM     14  CA  ALA A  89      44.579 -22.610  52.118  1.00 77.61           C  
ATOM     15  C   ALA A  89      45.430 -22.952  50.893  1.00 77.56           C  
ATOM     16  O   ALA A  89      45.601 -22.141  49.982  1.00 77.45           O  
ATOM     17  CB  ALA A  89      44.339 -21.099  52.205  1.00 77.53           C  
ATOM     18  H   ALA A  89      45.771 -22.424  53.892  1.00 77.70           H  
ATOM     19  HA  ALA A  89      43.606 -23.096  52.036  1.00 77.61           H  
ATOM     20  HB1 ALA A  89      43.729 -20.878  53.082  1.00 77.53           H  
ATOM     21  HB2 ALA A  89      45.295 -20.584  52.289  1.00 77.53           H  
ATOM     22  HB3 ALA A  89      43.820 -20.761  51.308  1.00 77.53           H  
ATOM     23  N   SER A  90      45.954 -24.172  50.889  1.00 76.80           N  
ATOM     24  CA  SER A  90      46.793 -24.673  49.816  1.00 77.06           C  
ATOM     25  C   SER A  90      45.915 -24.901  48.596  1.00 76.48           C  
ATOM     26  O   SER A  90      46.304 -24.596  47.470  1.00 77.21           O  
ATOM     27  CB  SER A  90      47.435 -25.985  50.263  1.00 76.74           C  
ATOM     28  OG  SER A  90      47.910 -25.865  51.598  1.00 77.94           O  
ATOM     29  H   SER A  90      45.760 -24.781  51.671  1.00 76.80           H  
ATOM     30  HA  SER A  90      47.582 -23.961  49.570  1.00 77.06           H  
ATOM     31  HB2 SER A  90      48.268 -26.223  49.603  1.00 76.74           H  
ATOM     32  HB3 SER A  90      46.694 -26.783  50.215  1.00 76.74           H  
ATOM     33  HG  SER A  90      48.559 -25.157  51.612  1.00 77.94           H  
ATOM     34  N   GLU A  91      44.710 -25.408  48.846  1.00 75.92           N  
ATOM     35  CA  GLU A  91      43.748 -25.677  47.787  1.00 75.10           C  
ATOM     36  C   GLU A  91      43.435 -24.344  47.120  1.00 74.02           C  
ATOM     37  O   GLU A  91      43.724 -24.157  45.942  1.00 74.30           O  
ATOM     38  CB  GLU A  91      42.470 -26.283  48.372  1.00 75.07           C  
ATOM     39  CG  GLU A  91      42.701 -27.339  49.460  1.00 76.08           C  
ATOM     40  CD  GLU A  91      43.322 -28.629  48.943  1.00 75.52           C  
ATOM     41  OE1 GLU A  91      42.607 -29.418  48.287  1.00 75.67           O  
ATOM     42  OE2 GLU A  91      44.520 -28.863  49.217  1.00 76.63           O1-
ATOM     43  H   GLU A  91      44.455 -25.614  49.801  1.00 75.92           H  
ATOM     44  HA  GLU A  91      44.154 -26.388  47.068  1.00 75.10           H  
ATOM     45  HB2 GLU A  91      41.912 -26.748  47.560  1.00 75.07           H  
ATOM     46  HB3 GLU A  91      41.878 -25.475  48.804  1.00 75.07           H  
ATOM     47  HG2 GLU A  91      41.740 -27.578  49.915  1.00 76.08           H  
ATOM     48  HG3 GLU A  91      43.365 -26.915  50.214  1.00 76.08           H  
ATOM     49  N   ARG A  92      42.922 -23.398  47.908  1.00 72.30           N  
ATOM     50  CA  ARG A  92      42.576 -22.058  47.427  1.00 70.21           C  
ATOM     51  C   ARG A  92      43.730 -21.484  46.611  1.00 68.33           C  
ATOM     52  O   ARG A  92      43.521 -20.835  45.587  1.00 68.16           O  
ATOM     53  CB  ARG A  92      42.266 -21.141  48.618  1.00 72.04           C  
ATOM     54  CG  ARG A  92      42.244 -19.646  48.298  1.00 73.33           C  
ATOM     55  CD  ARG A  92      42.198 -18.799  49.569  1.00 73.84           C  
ATOM     56  NE  ARG A  92      42.767 -17.470  49.347  1.00 75.12           N  
ATOM     57  CZ  ARG A  92      44.013 -17.122  49.662  1.00 75.81           C  
ATOM     58  NH1 ARG A  92      44.839 -18.008  50.203  1.00 76.45           N  
ATOM     59  NH2 ARG A  92      44.442 -15.890  49.421  1.00 76.37           N1+
ATOM     60  H   ARG A  92      42.765 -23.614  48.881  1.00 72.30           H  
ATOM     61  HA  ARG A  92      41.693 -22.123  46.791  1.00 70.21           H  
ATOM     62  HB2 ARG A  92      43.025 -21.311  49.382  1.00 72.04           H  
ATOM     63  HB3 ARG A  92      41.287 -21.417  49.011  1.00 72.04           H  
ATOM     64  HG2 ARG A  92      41.364 -19.426  47.694  1.00 73.33           H  
ATOM     65  HG3 ARG A  92      43.143 -19.392  47.736  1.00 73.33           H  
ATOM     66  HD2 ARG A  92      42.766 -19.301  50.351  1.00 73.84           H  
ATOM     67  HD3 ARG A  92      41.160 -18.692  49.886  1.00 73.84           H  
ATOM     68  HE  ARG A  92      42.175 -16.768  48.927  1.00 75.12           H  
ATOM     69 HH11 ARG A  92      44.519 -18.948  50.389  1.00 76.45           H  
ATOM     70 HH12 ARG A  92      45.787 -17.744  50.429  1.00 76.45           H  
ATOM     71 HH21 ARG A  92      45.391 -15.632  49.649  1.00 76.37           H  
ATOM     72 HH22 ARG A  92      43.819 -15.210  49.010  1.00 76.37           H  
ATOM     73  N   LYS A  93      44.944 -21.748  47.079  1.00 66.11           N  
ATOM     74  CA  LYS A  93      46.157 -21.294  46.420  1.00 64.39           C  
ATOM     75  C   LYS A  93      46.216 -21.920  45.028  1.00 62.46           C  
ATOM     76  O   LYS A  93      46.404 -21.222  44.026  1.00 61.48           O  
ATOM     77  CB  LYS A  93      47.377 -21.713  47.257  1.00 65.27           C  
ATOM     78  CG  LYS A  93      48.724 -21.214  46.749  1.00 66.65           C  
ATOM     79  CD  LYS A  93      49.377 -22.176  45.748  1.00 66.66           C  
ATOM     80  CE  LYS A  93      50.690 -21.604  45.219  1.00 66.84           C  
ATOM     81  NZ  LYS A  93      51.406 -22.551  44.328  1.00 67.58           N1+
ATOM     82  H   LYS A  93      45.028 -22.288  47.928  1.00 66.11           H  
ATOM     83  HA  LYS A  93      46.160 -20.208  46.326  1.00 64.39           H  
ATOM     84  HB2 LYS A  93      47.410 -22.802  47.281  1.00 65.27           H  
ATOM     85  HB3 LYS A  93      47.238 -21.331  48.269  1.00 65.27           H  
ATOM     86  HG2 LYS A  93      49.393 -21.091  47.601  1.00 66.65           H  
ATOM     87  HG3 LYS A  93      48.577 -20.251  46.261  1.00 66.65           H  
ATOM     88  HD2 LYS A  93      48.696 -22.337  44.913  1.00 66.66           H  
ATOM     89  HD3 LYS A  93      49.575 -23.126  46.244  1.00 66.66           H  
ATOM     90  HE2 LYS A  93      51.334 -21.366  46.065  1.00 66.84           H  
ATOM     91  HE3 LYS A  93      50.474 -20.693  44.659  1.00 66.84           H  
ATOM     92  HZ1 LYS A  93      51.611 -23.400  44.835  1.00 67.58           H  
ATOM     93  HZ2 LYS A  93      50.825 -22.768  43.531  1.00 67.58           H  
ATOM     94  HZ3 LYS A  93      52.267 -22.130  44.012  1.00 67.58           H  
ATOM     95  N   ALA A  94      46.007 -23.232  44.982  1.00 59.88           N  
ATOM     96  CA  ALA A  94      46.033 -23.993  43.739  1.00 57.92           C  
ATOM     97  C   ALA A  94      44.880 -23.634  42.808  1.00 56.41           C  
ATOM     98  O   ALA A  94      45.050 -23.623  41.592  1.00 56.35           O  
ATOM     99  CB  ALA A  94      46.021 -25.482  44.039  1.00 58.68           C  
ATOM    100  H   ALA A  94      45.822 -23.722  45.845  1.00 59.88           H  
ATOM    101  HA  ALA A  94      46.956 -23.731  43.220  1.00 57.92           H  
ATOM    102  HB1 ALA A  94      46.874 -25.733  44.669  1.00 58.68           H  
ATOM    103  HB2 ALA A  94      45.098 -25.741  44.557  1.00 58.68           H  
ATOM    104  HB3 ALA A  94      46.082 -26.042  43.105  1.00 58.68           H  
ATOM    105  N   LEU A  95      43.715 -23.334  43.376  1.00 54.38           N  
ATOM    106  CA  LEU A  95      42.552 -22.966  42.582  1.00 53.04           C  
ATOM    107  C   LEU A  95      42.830 -21.659  41.845  1.00 52.26           C  
ATOM    108  O   LEU A  95      42.617 -21.558  40.634  1.00 52.09           O  
ATOM    109  CB  LEU A  95      41.308 -22.823  43.469  1.00 54.70           C  
ATOM    110  CG  LEU A  95      40.458 -24.063  43.802  1.00 55.62           C  
ATOM    111  CD1 LEU A  95      39.907 -24.690  42.525  1.00 56.28           C  
ATOM    112  CD2 LEU A  95      41.254 -25.087  44.594  1.00 57.13           C  
ATOM    113  H   LEU A  95      43.635 -23.363  44.382  1.00 54.38           H  
ATOM    114  HA  LEU A  95      42.359 -23.757  41.857  1.00 53.04           H  
ATOM    115  HB2 LEU A  95      40.647 -22.112  42.973  1.00 54.70           H  
ATOM    116  HB3 LEU A  95      41.643 -22.405  44.418  1.00 54.70           H  
ATOM    117  HG  LEU A  95      39.624 -23.736  44.423  1.00 55.62           H  
ATOM    118 HD11 LEU A  95      39.312 -23.952  41.986  1.00 56.28           H  
ATOM    119 HD12 LEU A  95      40.734 -25.020  41.897  1.00 56.28           H  
ATOM    120 HD13 LEU A  95      39.282 -25.545  42.781  1.00 56.28           H  
ATOM    121 HD21 LEU A  95      42.097 -25.433  43.996  1.00 57.13           H  
ATOM    122 HD22 LEU A  95      41.623 -24.629  45.512  1.00 57.13           H  
ATOM    123 HD23 LEU A  95      40.612 -25.933  44.842  1.00 57.13           H  
ATOM    124  N   GLN A  96      43.353 -20.675  42.565  1.00 50.48           N  
ATOM    125  CA  GLN A  96      43.666 -19.384  41.971  1.00 49.06           C  
ATOM    126  C   GLN A  96      44.788 -19.490  40.935  1.00 47.50           C  
ATOM    127  O   GLN A  96      44.786 -18.766  39.940  1.00 47.23           O  
ATOM    128  CB  GLN A  96      44.004 -18.364  43.062  1.00 50.83           C  
ATOM    129  CG  GLN A  96      42.827 -18.090  44.014  1.00 54.40           C  
ATOM    130  CD  GLN A  96      43.155 -17.120  45.152  1.00 57.52           C  
ATOM    131  NE2 GLN A  96      42.262 -16.459  45.693  1.00 58.47           N  
ATOM    132  OE1 GLN A  96      44.432 -17.040  45.528  1.00 59.39           O  
ATOM    133  H   GLN A  96      43.538 -20.825  43.547  1.00 50.48           H  
ATOM    134  HA  GLN A  96      42.781 -19.036  41.438  1.00 49.06           H  
ATOM    135  HB2 GLN A  96      44.291 -17.426  42.585  1.00 50.83           H  
ATOM    136  HB3 GLN A  96      44.842 -18.745  43.646  1.00 50.83           H  
ATOM    137  HG2 GLN A  96      42.514 -19.038  44.451  1.00 54.40           H  
ATOM    138  HG3 GLN A  96      42.008 -17.670  43.432  1.00 54.40           H  
ATOM    139 HE21 GLN A  96      42.488 -15.829  46.450  1.00 58.47           H  
ATOM    140 HE22 GLN A  96      41.306 -16.548  45.379  1.00 58.47           H  
ATOM    141  N   THR A  97      45.728 -20.407  41.150  1.00 45.98           N  
ATOM    142  CA  THR A  97      46.826 -20.589  40.203  1.00 44.95           C  
ATOM    143  C   THR A  97      46.311 -21.284  38.947  1.00 42.76           C  
ATOM    144  O   THR A  97      46.708 -20.949  37.827  1.00 42.30           O  
ATOM    145  CB  THR A  97      47.982 -21.415  40.817  1.00 46.08           C  
ATOM    146  OG1 THR A  97      48.619 -20.653  41.855  1.00 48.43           O  
ATOM    147  CG2 THR A  97      49.018 -21.771  39.758  1.00 45.27           C  
ATOM    148  H   THR A  97      45.682 -20.984  41.978  1.00 45.98           H  
ATOM    149  HA  THR A  97      47.217 -19.603  39.951  1.00 44.95           H  
ATOM    150  HB  THR A  97      47.565 -22.335  41.226  1.00 46.08           H  
ATOM    151 HG21 THR A  97      48.542 -22.345  38.963  1.00 45.27           H  
ATOM    152 HG22 THR A  97      49.441 -20.857  39.343  1.00 45.27           H  
ATOM    153 HG23 THR A  97      49.811 -22.365  40.210  1.00 45.27           H  
ATOM    154  HG1 THR A  97      47.952 -20.447  42.514  1.00 48.43           H  
ATOM    155  N   GLU A  98      45.402 -22.234  39.144  1.00 40.17           N  
ATOM    156  CA  GLU A  98      44.802 -22.992  38.061  1.00 38.88           C  
ATOM    157  C   GLU A  98      43.946 -22.070  37.195  1.00 37.41           C  
ATOM    158  O   GLU A  98      43.961 -22.157  35.965  1.00 35.63           O  
ATOM    159  CB  GLU A  98      43.937 -24.109  38.643  1.00 40.53           C  
ATOM    160  CG  GLU A  98      43.511 -25.158  37.643  1.00 44.24           C  
ATOM    161  CD  GLU A  98      44.679 -25.959  37.103  1.00 45.10           C  
ATOM    162  OE1 GLU A  98      45.125 -26.901  37.789  1.00 45.02           O  
ATOM    163  OE2 GLU A  98      45.144 -25.653  35.985  1.00 45.90           O1-
ATOM    164  H   GLU A  98      45.117 -22.438  40.091  1.00 40.17           H  
ATOM    165  HA  GLU A  98      45.587 -23.428  37.443  1.00 38.88           H  
ATOM    166  HB2 GLU A  98      43.039 -23.659  39.067  1.00 40.53           H  
ATOM    167  HB3 GLU A  98      44.504 -24.602  39.432  1.00 40.53           H  
ATOM    168  HG2 GLU A  98      43.012 -24.664  36.810  1.00 44.24           H  
ATOM    169  HG3 GLU A  98      42.815 -25.841  38.130  1.00 44.24           H  
ATOM    170  N   MET A  99      43.220 -21.176  37.855  1.00 36.09           N  
ATOM    171  CA  MET A  99      42.345 -20.214  37.194  1.00 35.71           C  
ATOM    172  C   MET A  99      43.137 -19.195  36.376  1.00 33.03           C  
ATOM    173  O   MET A  99      42.745 -18.836  35.263  1.00 31.25           O  
ATOM    174  CB  MET A  99      41.512 -19.478  38.243  1.00 38.38           C  
ATOM    175  CG  MET A  99      40.196 -18.925  37.731  1.00 43.76           C  
ATOM    176  SD  MET A  99      38.898 -20.183  37.691  1.00 49.83           S  
ATOM    177  CE  MET A  99      38.087 -19.878  39.263  1.00 50.09           C  
ATOM    178  H   MET A  99      43.276 -21.161  38.863  1.00 36.09           H  
ATOM    179  HA  MET A  99      41.697 -20.766  36.513  1.00 35.71           H  
ATOM    180  HB2 MET A  99      42.105 -18.646  38.624  1.00 38.38           H  
ATOM    181  HB3 MET A  99      41.296 -20.172  39.055  1.00 38.38           H  
ATOM    182  HG2 MET A  99      40.344 -18.541  36.722  1.00 43.76           H  
ATOM    183  HG3 MET A  99      39.877 -18.113  38.386  1.00 43.76           H  
ATOM    184  HE1 MET A  99      38.802 -20.014  40.074  1.00 50.09           H  
ATOM    185  HE2 MET A  99      37.705 -18.857  39.283  1.00 50.09           H  
ATOM    186  HE3 MET A  99      37.260 -20.578  39.387  1.00 50.09           H  
ATOM    187  N   ALA A 100      44.250 -18.733  36.935  1.00 31.60           N  
ATOM    188  CA  ALA A 100      45.098 -17.751  36.272  1.00 30.48           C  
ATOM    189  C   ALA A 100      45.695 -18.298  34.970  1.00 31.18           C  
ATOM    190  O   ALA A 100      45.880 -17.547  34.007  1.00 31.12           O  
ATOM    191  CB  ALA A 100      46.198 -17.279  37.216  1.00 27.63           C  
ATOM    192  H   ALA A 100      44.516 -19.072  37.848  1.00 31.60           H  
ATOM    193  HA  ALA A 100      44.474 -16.899  36.004  1.00 30.48           H  
ATOM    194  HB1 ALA A 100      45.748 -16.855  38.114  1.00 27.63           H  
ATOM    195  HB2 ALA A 100      46.829 -18.124  37.491  1.00 27.63           H  
ATOM    196  HB3 ALA A 100      46.802 -16.520  36.720  1.00 27.63           H  
ATOM    197  N   ARG A 101      46.003 -19.595  34.938  1.00 30.33           N  
ATOM    198  CA  ARG A 101      46.544 -20.173  33.718  1.00 30.04           C  
ATOM    199  C   ARG A 101      45.435 -20.465  32.712  1.00 28.28           C  
ATOM    200  O   ARG A 101      45.598 -20.216  31.532  1.00 27.97           O  
ATOM    201  CB  ARG A 101      47.458 -21.377  33.990  1.00 32.11           C  
ATOM    202  CG  ARG A 101      46.837 -22.716  34.321  1.00 35.70           C  
ATOM    203  CD  ARG A 101      47.979 -23.694  34.635  1.00 38.62           C  
ATOM    204  NE  ARG A 101      47.552 -25.088  34.774  1.00 42.76           N  
ATOM    205  CZ  ARG A 101      48.385 -26.117  34.946  1.00 43.69           C  
ATOM    206  NH1 ARG A 101      49.700 -25.918  34.987  1.00 44.61           N  
ATOM    207  NH2 ARG A 101      47.907 -27.352  35.066  1.00 43.17           N1+
ATOM    208  H   ARG A 101      45.861 -20.171  35.755  1.00 30.33           H  
ATOM    209  HA  ARG A 101      47.193 -19.429  33.257  1.00 30.04           H  
ATOM    210  HB2 ARG A 101      48.099 -21.107  34.829  1.00 32.11           H  
ATOM    211  HB3 ARG A 101      48.068 -21.522  33.099  1.00 32.11           H  
ATOM    212  HG2 ARG A 101      46.260 -23.079  33.471  1.00 35.70           H  
ATOM    213  HG3 ARG A 101      46.183 -22.618  35.188  1.00 35.70           H  
ATOM    214  HD2 ARG A 101      48.447 -23.384  35.570  1.00 38.62           H  
ATOM    215  HD3 ARG A 101      48.708 -23.637  33.828  1.00 38.62           H  
ATOM    216  HE  ARG A 101      46.562 -25.284  34.738  1.00 42.76           H  
ATOM    217 HH11 ARG A 101      50.325 -26.702  35.109  1.00 44.61           H  
ATOM    218 HH12 ARG A 101      50.072 -24.984  34.896  1.00 44.61           H  
ATOM    219 HH21 ARG A 101      46.910 -27.512  35.035  1.00 43.17           H  
ATOM    220 HH22 ARG A 101      48.540 -28.129  35.187  1.00 43.17           H  
ATOM    221  N   ILE A 102      44.277 -20.903  33.191  1.00 28.13           N  
ATOM    222  CA  ILE A 102      43.142 -21.153  32.309  1.00 27.96           C  
ATOM    223  C   ILE A 102      42.795 -19.827  31.623  1.00 29.54           C  
ATOM    224  O   ILE A 102      42.541 -19.791  30.417  1.00 30.51           O  
ATOM    225  CB  ILE A 102      41.905 -21.688  33.096  1.00 28.46           C  
ATOM    226  CG1 ILE A 102      42.096 -23.164  33.466  1.00 28.47           C  
ATOM    227  CG2 ILE A 102      40.619 -21.493  32.295  1.00 27.62           C  
ATOM    228  CD1 ILE A 102      41.010 -23.710  34.391  1.00 27.98           C  
ATOM    229  H   ILE A 102      44.179 -21.065  34.183  1.00 28.13           H  
ATOM    230  HA  ILE A 102      43.408 -21.918  31.580  1.00 27.96           H  
ATOM    231  HB  ILE A 102      41.817 -21.112  34.018  1.00 28.46           H  
ATOM    232 HG12 ILE A 102      43.060 -23.273  33.964  1.00 28.47           H  
ATOM    233 HG13 ILE A 102      42.094 -23.753  32.548  1.00 28.47           H  
ATOM    234 HG21 ILE A 102      40.489 -20.435  32.067  1.00 27.62           H  
ATOM    235 HG22 ILE A 102      40.681 -22.059  31.366  1.00 27.62           H  
ATOM    236 HG23 ILE A 102      39.769 -21.846  32.879  1.00 27.62           H  
ATOM    237 HD11 ILE A 102      40.997 -23.134  35.316  1.00 27.98           H  
ATOM    238 HD12 ILE A 102      40.040 -23.630  33.900  1.00 27.98           H  
ATOM    239 HD13 ILE A 102      41.218 -24.756  34.617  1.00 27.98           H  
ATOM    240  N   LYS A 103      42.831 -18.735  32.380  1.00 29.21           N  
ATOM    241  CA  LYS A 103      42.527 -17.418  31.836  1.00 28.67           C  
ATOM    242  C   LYS A 103      43.577 -16.968  30.840  1.00 27.47           C  
ATOM    243  O   LYS A 103      43.275 -16.258  29.874  1.00 27.06           O  
ATOM    244  CB  LYS A 103      42.390 -16.383  32.946  1.00 30.35           C  
ATOM    245  CG  LYS A 103      41.060 -16.448  33.669  1.00 33.86           C  
ATOM    246  CD  LYS A 103      40.782 -15.166  34.436  1.00 36.94           C  
ATOM    247  CE  LYS A 103      40.702 -13.964  33.506  1.00 37.83           C  
ATOM    248  NZ  LYS A 103      40.418 -12.707  34.257  1.00 41.32           N1+
ATOM    249  H   LYS A 103      43.074 -18.821  33.357  1.00 29.21           H  
ATOM    250  HA  LYS A 103      41.575 -17.504  31.314  1.00 28.67           H  
ATOM    251  HB2 LYS A 103      42.498 -15.390  32.509  1.00 30.35           H  
ATOM    252  HB3 LYS A 103      43.187 -16.547  33.672  1.00 30.35           H  
ATOM    253  HG2 LYS A 103      41.078 -17.283  34.369  1.00 33.86           H  
ATOM    254  HG3 LYS A 103      40.268 -16.602  32.938  1.00 33.86           H  
ATOM    255  HD2 LYS A 103      41.584 -15.004  35.157  1.00 36.94           H  
ATOM    256  HD3 LYS A 103      39.834 -15.269  34.964  1.00 36.94           H  
ATOM    257  HE2 LYS A 103      39.905 -14.130  32.781  1.00 37.83           H  
ATOM    258  HE3 LYS A 103      41.652 -13.856  32.983  1.00 37.83           H  
ATOM    259  HZ1 LYS A 103      39.538 -12.797  34.745  1.00 41.32           H  
ATOM    260  HZ2 LYS A 103      41.157 -12.539  34.925  1.00 41.32           H  
ATOM    261  HZ3 LYS A 103      40.366 -11.932  33.611  1.00 41.32           H  
ATOM    262  N   LYS A 104      44.810 -17.393  31.072  1.00 27.92           N  
ATOM    263  CA  LYS A 104      45.920 -17.050  30.197  1.00 27.47           C  
ATOM    264  C   LYS A 104      45.737 -17.732  28.835  1.00 25.80           C  
ATOM    265  O   LYS A 104      45.970 -17.120  27.797  1.00 26.33           O  
ATOM    266  CB  LYS A 104      47.230 -17.500  30.831  1.00 29.24           C  
ATOM    267  CG  LYS A 104      48.420 -16.691  30.390  1.00 34.00           C  
ATOM    268  CD  LYS A 104      49.710 -17.341  30.826  1.00 37.08           C  
ATOM    269  CE  LYS A 104      49.794 -17.472  32.330  1.00 40.00           C  
ATOM    270  NZ  LYS A 104      51.088 -18.075  32.726  1.00 41.78           N1+
ATOM    271  H   LYS A 104      44.984 -17.973  31.880  1.00 27.92           H  
ATOM    272  HA  LYS A 104      45.944 -15.970  30.052  1.00 27.47           H  
ATOM    273  HB2 LYS A 104      47.403 -18.542  30.563  1.00 29.24           H  
ATOM    274  HB3 LYS A 104      47.137 -17.415  31.914  1.00 29.24           H  
ATOM    275  HG2 LYS A 104      48.356 -15.695  30.830  1.00 34.00           H  
ATOM    276  HG3 LYS A 104      48.412 -16.608  29.303  1.00 34.00           H  
ATOM    277  HD2 LYS A 104      50.546 -16.734  30.479  1.00 37.08           H  
ATOM    278  HD3 LYS A 104      49.772 -18.334  30.381  1.00 37.08           H  
ATOM    279  HE2 LYS A 104      48.980 -18.107  32.681  1.00 40.00           H  
ATOM    280  HE3 LYS A 104      49.705 -16.485  32.782  1.00 40.00           H  
ATOM    281  HZ1 LYS A 104      51.174 -18.991  32.309  1.00 41.78           H  
ATOM    282  HZ2 LYS A 104      51.844 -17.488  32.407  1.00 41.78           H  
ATOM    283  HZ3 LYS A 104      51.127 -18.159  33.732  1.00 41.78           H  
ATOM    284  N   TRP A 105      45.321 -18.998  28.855  1.00 22.68           N  
ATOM    285  CA  TRP A 105      45.085 -19.765  27.641  1.00 21.25           C  
ATOM    286  C   TRP A 105      43.987 -19.128  26.799  1.00 23.06           C  
ATOM    287  O   TRP A 105      44.151 -18.923  25.591  1.00 24.19           O  
ATOM    288  CB  TRP A 105      44.637 -21.180  27.983  1.00 19.52           C  
ATOM    289  CG  TRP A 105      45.642 -21.999  28.681  1.00 19.96           C  
ATOM    290  CD1 TRP A 105      46.979 -21.745  28.794  1.00 19.67           C  
ATOM    291  CD2 TRP A 105      45.399 -23.210  29.395  1.00 20.38           C  
ATOM    292  NE1 TRP A 105      47.580 -22.723  29.541  1.00 19.95           N  
ATOM    293  CE2 TRP A 105      46.635 -23.632  29.928  1.00 20.68           C  
ATOM    294  CE3 TRP A 105      44.255 -23.978  29.644  1.00 22.09           C  
ATOM    295  CZ2 TRP A 105      46.760 -24.790  30.704  1.00 22.52           C  
ATOM    296  CZ3 TRP A 105      44.375 -25.134  30.417  1.00 22.45           C  
ATOM    297  CH2 TRP A 105      45.619 -25.528  30.938  1.00 23.35           C  
ATOM    298  H   TRP A 105      45.164 -19.444  29.749  1.00 22.68           H  
ATOM    299  HA  TRP A 105      46.023 -19.783  27.086  1.00 21.25           H  
ATOM    300  HB2 TRP A 105      44.374 -21.686  27.054  1.00 19.52           H  
ATOM    301  HB3 TRP A 105      43.755 -21.111  28.620  1.00 19.52           H  
ATOM    302  HD1 TRP A 105      47.488 -20.898  28.358  1.00 19.67           H  
ATOM    303  HE1 TRP A 105      48.562 -22.765  29.770  1.00 19.95           H  
ATOM    304  HE3 TRP A 105      43.296 -23.682  29.245  1.00 22.09           H  
ATOM    305  HZ2 TRP A 105      47.716 -25.095  31.104  1.00 22.52           H  
ATOM    306  HZ3 TRP A 105      43.499 -25.735  30.617  1.00 22.45           H  
ATOM    307  HH2 TRP A 105      45.683 -26.427  31.533  1.00 23.35           H  
ATOM    308  N   LEU A 106      42.869 -18.822  27.458  1.00 23.21           N  
ATOM    309  CA  LEU A 106      41.704 -18.228  26.820  1.00 22.35           C  
ATOM    310  C   LEU A 106      41.983 -16.897  26.154  1.00 22.73           C  
ATOM    311  O   LEU A 106      41.527 -16.663  25.036  1.00 23.78           O  
ATOM    312  CB  LEU A 106      40.564 -18.053  27.824  1.00 21.76           C  
ATOM    313  CG  LEU A 106      40.032 -19.313  28.498  1.00 22.35           C  
ATOM    314  CD1 LEU A 106      38.647 -19.007  29.031  1.00 21.52           C  
ATOM    315  CD2 LEU A 106      39.976 -20.463  27.515  1.00 20.42           C  
ATOM    316  H   LEU A 106      42.829 -19.013  28.449  1.00 23.21           H  
ATOM    317  HA  LEU A 106      41.417 -18.929  26.035  1.00 22.35           H  
ATOM    318  HB2 LEU A 106      39.732 -17.586  27.296  1.00 21.76           H  
ATOM    319  HB3 LEU A 106      40.918 -17.384  28.609  1.00 21.76           H  
ATOM    320  HG  LEU A 106      40.694 -19.608  29.312  1.00 22.35           H  
ATOM    321 HD11 LEU A 106      38.707 -18.193  29.754  1.00 21.52           H  
ATOM    322 HD12 LEU A 106      37.997 -18.713  28.207  1.00 21.52           H  
ATOM    323 HD13 LEU A 106      38.240 -19.893  29.516  1.00 21.52           H  
ATOM    324 HD21 LEU A 106      39.320 -20.200  26.686  1.00 20.42           H  
ATOM    325 HD22 LEU A 106      40.978 -20.666  27.135  1.00 20.42           H  
ATOM    326 HD23 LEU A 106      39.590 -21.351  28.016  1.00 20.42           H  
ATOM    327  N   THR A 107      42.710 -16.019  26.835  1.00 23.09           N  
ATOM    328  CA  THR A 107      43.006 -14.717  26.264  1.00 23.07           C  
ATOM    329  C   THR A 107      43.996 -14.858  25.131  1.00 22.48           C  
ATOM    330  O   THR A 107      44.104 -13.971  24.291  1.00 24.16           O  
ATOM    331  CB  THR A 107      43.537 -13.719  27.317  1.00 23.22           C  
ATOM    332  OG1 THR A 107      44.647 -14.295  28.000  1.00 23.98           O  
ATOM    333  CG2 THR A 107      42.454 -13.379  28.317  1.00 24.15           C  
ATOM    334  H   THR A 107      43.058 -16.258  27.752  1.00 23.09           H  
ATOM    335  HA  THR A 107      42.070 -14.313  25.880  1.00 23.07           H  
ATOM    336  HB  THR A 107      43.848 -12.805  26.809  1.00 23.22           H  
ATOM    337 HG21 THR A 107      41.603 -12.939  27.796  1.00 24.15           H  
ATOM    338 HG22 THR A 107      42.137 -14.286  28.831  1.00 24.15           H  
ATOM    339 HG23 THR A 107      42.842 -12.666  29.045  1.00 24.15           H  
ATOM    340  HG1 THR A 107      44.338 -15.094  28.434  1.00 23.98           H  
ATOM    341  N   PHE A 108      44.712 -15.977  25.102  1.00 21.21           N  
ATOM    342  CA  PHE A 108      45.682 -16.223  24.048  1.00 21.03           C  
ATOM    343  C   PHE A 108      45.007 -16.760  22.791  1.00 21.60           C  
ATOM    344  O   PHE A 108      45.209 -16.222  21.698  1.00 22.33           O  
ATOM    345  CB  PHE A 108      46.759 -17.211  24.512  1.00 20.33           C  
ATOM    346  CG  PHE A 108      47.855 -17.451  23.495  1.00 20.26           C  
ATOM    347  CD1 PHE A 108      48.781 -16.450  23.192  1.00 20.73           C  
ATOM    348  CD2 PHE A 108      47.976 -18.684  22.861  1.00 18.69           C  
ATOM    349  CE1 PHE A 108      49.822 -16.682  22.269  1.00 19.47           C  
ATOM    350  CE2 PHE A 108      49.007 -18.927  21.940  1.00 18.98           C  
ATOM    351  CZ  PHE A 108      49.931 -17.923  21.644  1.00 19.53           C  
ATOM    352  H   PHE A 108      44.579 -16.670  25.824  1.00 21.21           H  
ATOM    353  HA  PHE A 108      46.153 -15.268  23.814  1.00 21.03           H  
ATOM    354  HB2 PHE A 108      46.278 -18.165  24.729  1.00 20.33           H  
ATOM    355  HB3 PHE A 108      47.216 -16.818  25.420  1.00 20.33           H  
ATOM    356  HD1 PHE A 108      48.699 -15.485  23.671  1.00 20.73           H  
ATOM    357  HD2 PHE A 108      47.266 -19.467  23.082  1.00 18.69           H  
ATOM    358  HE1 PHE A 108      50.534 -15.900  22.048  1.00 19.47           H  
ATOM    359  HE2 PHE A 108      49.085 -19.891  21.459  1.00 18.98           H  
ATOM    360  HZ  PHE A 108      50.725 -18.107  20.936  1.00 19.53           H  
ATOM    361  N   SER A 109      44.179 -17.789  22.949  1.00 21.47           N  
ATOM    362  CA  SER A 109      43.537 -18.398  21.797  1.00 21.70           C  
ATOM    363  C   SER A 109      42.016 -18.322  21.626  1.00 21.72           C  
ATOM    364  O   SER A 109      41.535 -18.513  20.512  1.00 23.17           O  
ATOM    365  CB  SER A 109      43.987 -19.850  21.669  1.00 22.81           C  
ATOM    366  OG  SER A 109      43.620 -20.578  22.823  1.00 28.67           O  
ATOM    367  H   SER A 109      43.995 -18.149  23.875  1.00 21.47           H  
ATOM    368  HA  SER A 109      43.882 -17.748  20.993  1.00 21.70           H  
ATOM    369  HB2 SER A 109      45.070 -19.882  21.552  1.00 22.81           H  
ATOM    370  HB3 SER A 109      43.513 -20.297  20.795  1.00 22.81           H  
ATOM    371  HG  SER A 109      44.048 -20.164  23.575  1.00 28.67           H  
ATOM    372  N   LEU A 110      41.248 -18.063  22.683  1.00 19.98           N  
ATOM    373  CA  LEU A 110      39.801 -18.014  22.500  1.00 19.53           C  
ATOM    374  C   LEU A 110      39.292 -16.715  21.886  1.00 19.32           C  
ATOM    375  O   LEU A 110      38.319 -16.715  21.129  1.00 19.46           O  
ATOM    376  CB  LEU A 110      39.042 -18.305  23.800  1.00 18.56           C  
ATOM    377  CG  LEU A 110      37.533 -18.508  23.619  1.00 17.39           C  
ATOM    378  CD1 LEU A 110      37.258 -19.790  22.863  1.00 18.18           C  
ATOM    379  CD2 LEU A 110      36.838 -18.540  24.949  1.00 20.39           C  
ATOM    380  H   LEU A 110      41.658 -17.903  23.592  1.00 19.98           H  
ATOM    381  HA  LEU A 110      39.595 -18.807  21.781  1.00 19.53           H  
ATOM    382  HB2 LEU A 110      39.195 -17.467  24.479  1.00 18.56           H  
ATOM    383  HB3 LEU A 110      39.457 -19.211  24.242  1.00 18.56           H  
ATOM    384  HG  LEU A 110      37.145 -17.667  23.042  1.00 17.39           H  
ATOM    385 HD11 LEU A 110      37.751 -19.751  21.891  1.00 18.18           H  
ATOM    386 HD12 LEU A 110      37.643 -20.636  23.432  1.00 18.18           H  
ATOM    387 HD13 LEU A 110      36.183 -19.905  22.721  1.00 18.18           H  
ATOM    388 HD21 LEU A 110      37.216 -19.376  25.536  1.00 20.39           H  
ATOM    389 HD22 LEU A 110      37.027 -17.608  25.481  1.00 20.39           H  
ATOM    390 HD23 LEU A 110      35.765 -18.660  24.796  1.00 20.39           H  
ATOM    391  N   GLY A 111      39.910 -15.601  22.248  1.00 19.20           N  
ATOM    392  CA  GLY A 111      39.473 -14.326  21.717  1.00 18.00           C  
ATOM    393  C   GLY A 111      40.595 -13.319  21.695  1.00 19.05           C  
ATOM    394  O   GLY A 111      41.761 -13.676  21.804  1.00 17.29           O  
ATOM    395  H   GLY A 111      40.685 -15.639  22.893  1.00 19.20           H  
ATOM    396  HA2 GLY A 111      38.665 -13.942  22.340  1.00 18.00           H  
ATOM    397  HA3 GLY A 111      39.109 -14.472  20.700  1.00 18.00           H  
ATOM    398  N   LYS A 112      40.235 -12.049  21.579  1.00 19.71           N  
ATOM    399  CA  LYS A 112      41.216 -10.985  21.531  1.00 20.09           C  
ATOM    400  C   LYS A 112      40.983 -10.012  22.669  1.00 21.56           C  
ATOM    401  O   LYS A 112      39.886  -9.477  22.825  1.00 22.84           O  
ATOM    402  CB  LYS A 112      41.088 -10.242  20.199  1.00 21.76           C  
ATOM    403  CG  LYS A 112      41.162 -11.140  18.971  1.00 21.91           C  
ATOM    404  CD  LYS A 112      42.569 -11.674  18.748  1.00 22.27           C  
ATOM    405  CE  LYS A 112      42.589 -12.669  17.608  1.00 23.65           C  
ATOM    406  NZ  LYS A 112      43.950 -13.213  17.405  1.00 24.88           N1+
ATOM    407  H   LYS A 112      39.253 -11.818  21.522  1.00 19.71           H  
ATOM    408  HA  LYS A 112      42.214 -11.414  21.625  1.00 20.09           H  
ATOM    409  HB2 LYS A 112      41.895  -9.511  20.137  1.00 21.76           H  
ATOM    410  HB3 LYS A 112      40.129  -9.725  20.188  1.00 21.76           H  
ATOM    411  HG2 LYS A 112      40.858 -10.567  18.095  1.00 21.91           H  
ATOM    412  HG3 LYS A 112      40.483 -11.982  19.107  1.00 21.91           H  
ATOM    413  HD2 LYS A 112      42.914 -12.164  19.658  1.00 22.27           H  
ATOM    414  HD3 LYS A 112      43.232 -10.843  18.510  1.00 22.27           H  
ATOM    415  HE2 LYS A 112      42.263 -12.172  16.694  1.00 23.65           H  
ATOM    416  HE3 LYS A 112      41.908 -13.489  17.838  1.00 23.65           H  
ATOM    417  HZ1 LYS A 112      44.585 -12.458  17.191  1.00 24.88           H  
ATOM    418  HZ2 LYS A 112      44.255 -13.681  18.246  1.00 24.88           H  
ATOM    419  HZ3 LYS A 112      43.939 -13.870  16.638  1.00 24.88           H  
ATOM    420  N   GLN A 113      42.012  -9.781  23.466  1.00 22.51           N  
ATOM    421  CA  GLN A 113      41.883  -8.848  24.562  1.00 23.49           C  
ATOM    422  C   GLN A 113      42.594  -7.543  24.227  1.00 23.73           C  
ATOM    423  O   GLN A 113      43.740  -7.549  23.781  1.00 22.66           O  
ATOM    424  CB  GLN A 113      42.482  -9.424  25.839  1.00 25.51           C  
ATOM    425  CG  GLN A 113      42.179  -8.579  27.058  1.00 28.83           C  
ATOM    426  CD  GLN A 113      43.087  -8.873  28.220  1.00 30.79           C  
ATOM    427  OE1 GLN A 113      43.635  -9.967  28.334  1.00 33.04           O  
ATOM    428  NE2 GLN A 113      43.257  -7.891  29.096  1.00 32.82           N  
ATOM    429  H   GLN A 113      42.888 -10.256  23.308  1.00 22.51           H  
ATOM    430  HA  GLN A 113      40.821  -8.662  24.719  1.00 23.49           H  
ATOM    431  HB2 GLN A 113      43.564  -9.488  25.719  1.00 25.51           H  
ATOM    432  HB3 GLN A 113      42.074 -10.423  25.997  1.00 25.51           H  
ATOM    433  HG2 GLN A 113      41.150  -8.769  27.365  1.00 28.83           H  
ATOM    434  HG3 GLN A 113      42.289  -7.529  26.788  1.00 28.83           H  
ATOM    435 HE21 GLN A 113      42.786  -7.008  28.962  1.00 32.82           H  
ATOM    436 HE22 GLN A 113      43.858  -8.027  29.897  1.00 32.82           H  
ATOM    437  N   VAL A 114      41.896  -6.429  24.403  1.00 23.51           N  
ATOM    438  CA  VAL A 114      42.467  -5.115  24.161  1.00 23.99           C  
ATOM    439  C   VAL A 114      42.014  -4.295  25.358  1.00 25.44           C  
ATOM    440  O   VAL A 114      40.836  -3.923  25.468  1.00 26.71           O  
ATOM    441  CB  VAL A 114      41.964  -4.470  22.842  1.00 24.76           C  
ATOM    442  CG1 VAL A 114      42.464  -3.028  22.734  1.00 23.42           C  
ATOM    443  CG2 VAL A 114      42.450  -5.263  21.656  1.00 23.79           C  
ATOM    444  H   VAL A 114      40.938  -6.496  24.714  1.00 23.51           H  
ATOM    445  HA  VAL A 114      43.550  -5.169  24.049  1.00 23.99           H  
ATOM    446  HB  VAL A 114      40.874  -4.471  22.851  1.00 24.76           H  
ATOM    447 HG11 VAL A 114      42.105  -2.453  23.587  1.00 23.42           H  
ATOM    448 HG12 VAL A 114      43.555  -3.021  22.724  1.00 23.42           H  
ATOM    449 HG13 VAL A 114      42.090  -2.581  21.813  1.00 23.42           H  
ATOM    450 HG21 VAL A 114      43.541  -5.264  21.643  1.00 23.79           H  
ATOM    451 HG22 VAL A 114      42.086  -6.287  21.730  1.00 23.79           H  
ATOM    452 HG23 VAL A 114      42.076  -4.809  20.738  1.00 23.79           H  
ATOM    453  N   GLY A 115      42.927  -4.121  26.312  1.00 25.86           N  
ATOM    454  CA  GLY A 115      42.615  -3.365  27.511  1.00 24.97           C  
ATOM    455  C   GLY A 115      41.657  -4.126  28.405  1.00 24.46           C  
ATOM    456  O   GLY A 115      41.954  -5.242  28.831  1.00 24.73           O  
ATOM    457  H   GLY A 115      43.848  -4.519  26.199  1.00 25.86           H  
ATOM    458  HA2 GLY A 115      42.157  -2.418  27.226  1.00 24.97           H  
ATOM    459  HA3 GLY A 115      43.537  -3.172  28.060  1.00 24.97           H  
ATOM    460  N   ASN A 116      40.489  -3.549  28.650  1.00 25.54           N  
ATOM    461  CA  ASN A 116      39.516  -4.196  29.511  1.00 26.68           C  
ATOM    462  C   ASN A 116      38.384  -4.860  28.729  1.00 26.28           C  
ATOM    463  O   ASN A 116      37.340  -5.188  29.291  1.00 26.82           O  
ATOM    464  CB  ASN A 116      38.959  -3.209  30.545  1.00 29.75           C  
ATOM    465  CG  ASN A 116      38.369  -1.948  29.907  1.00 35.55           C  
ATOM    466  OD1 ASN A 116      38.086  -1.908  28.697  1.00 39.40           O  
ATOM    467  ND2 ASN A 116      38.202  -0.897  30.717  1.00 36.55           N  
ATOM    468  H   ASN A 116      40.275  -2.653  28.236  1.00 25.54           H  
ATOM    469  HA  ASN A 116      40.043  -4.992  30.035  1.00 26.68           H  
ATOM    470  HB2 ASN A 116      39.766  -2.915  31.215  1.00 29.75           H  
ATOM    471  HB3 ASN A 116      38.176  -3.709  31.116  1.00 29.75           H  
ATOM    472 HD21 ASN A 116      37.834  -0.031  30.350  1.00 36.55           H  
ATOM    473 HD22 ASN A 116      38.444  -0.970  31.695  1.00 36.55           H  
ATOM    474  N   LYS A 117      38.598  -5.060  27.431  1.00 24.28           N  
ATOM    475  CA  LYS A 117      37.596  -5.712  26.584  1.00 21.76           C  
ATOM    476  C   LYS A 117      38.116  -7.036  26.082  1.00 20.24           C  
ATOM    477  O   LYS A 117      39.312  -7.191  25.841  1.00 21.17           O  
ATOM    478  CB  LYS A 117      37.252  -4.864  25.371  1.00 20.99           C  
ATOM    479  CG  LYS A 117      36.462  -3.634  25.650  1.00 17.57           C  
ATOM    480  CD  LYS A 117      36.114  -3.005  24.334  1.00 17.74           C  
ATOM    481  CE  LYS A 117      35.570  -1.608  24.468  1.00 17.20           C  
ATOM    482  NZ  LYS A 117      35.116  -1.159  23.134  1.00 20.20           N1+
ATOM    483  H   LYS A 117      39.469  -4.757  27.020  1.00 24.28           H  
ATOM    484  HA  LYS A 117      36.705  -5.851  27.198  1.00 21.76           H  
ATOM    485  HB2 LYS A 117      36.677  -5.482  24.681  1.00 20.99           H  
ATOM    486  HB3 LYS A 117      38.186  -4.562  24.896  1.00 20.99           H  
ATOM    487  HG2 LYS A 117      37.054  -2.941  26.248  1.00 17.57           H  
ATOM    488  HG3 LYS A 117      35.551  -3.892  26.190  1.00 17.57           H  
ATOM    489  HD2 LYS A 117      35.364  -3.623  23.842  1.00 17.74           H  
ATOM    490  HD3 LYS A 117      37.014  -2.968  23.719  1.00 17.74           H  
ATOM    491  HE2 LYS A 117      36.350  -0.942  24.836  1.00 17.20           H  
ATOM    492  HE3 LYS A 117      34.731  -1.604  25.164  1.00 17.20           H  
ATOM    493  HZ1 LYS A 117      35.898  -1.164  22.493  1.00 20.20           H  
ATOM    494  HZ2 LYS A 117      34.398  -1.783  22.794  1.00 20.20           H  
ATOM    495  HZ3 LYS A 117      34.744  -0.223  23.202  1.00 20.20           H  
ATOM    496  N   PHE A 118      37.205  -7.982  25.907  1.00 20.58           N  
ATOM    497  CA  PHE A 118      37.536  -9.310  25.412  1.00 19.25           C  
ATOM    498  C   PHE A 118      36.547  -9.588  24.282  1.00 18.32           C  
ATOM    499  O   PHE A 118      35.368  -9.796  24.537  1.00 19.35           O  
ATOM    500  CB  PHE A 118      37.366 -10.344  26.531  1.00 20.37           C  
ATOM    501  CG  PHE A 118      37.943 -11.697  26.213  1.00 21.71           C  
ATOM    502  CD1 PHE A 118      39.094 -11.821  25.443  1.00 22.24           C  
ATOM    503  CD2 PHE A 118      37.354 -12.848  26.715  1.00 21.38           C  
ATOM    504  CE1 PHE A 118      39.647 -13.070  25.184  1.00 21.36           C  
ATOM    505  CE2 PHE A 118      37.904 -14.101  26.458  1.00 19.72           C  
ATOM    506  CZ  PHE A 118      39.047 -14.208  25.696  1.00 19.60           C  
ATOM    507  H   PHE A 118      36.241  -7.772  26.126  1.00 20.58           H  
ATOM    508  HA  PHE A 118      38.567  -9.369  25.066  1.00 19.25           H  
ATOM    509  HB2 PHE A 118      36.301 -10.463  26.728  1.00 20.37           H  
ATOM    510  HB3 PHE A 118      37.860  -9.963  27.426  1.00 20.37           H  
ATOM    511  HD1 PHE A 118      39.565 -10.936  25.041  1.00 22.24           H  
ATOM    512  HD2 PHE A 118      36.458 -12.771  27.313  1.00 21.38           H  
ATOM    513  HE1 PHE A 118      40.542 -13.152  24.586  1.00 21.36           H  
ATOM    514  HE2 PHE A 118      37.436 -14.990  26.856  1.00 19.72           H  
ATOM    515  HZ  PHE A 118      39.474 -15.179  25.497  1.00 19.60           H  
ATOM    516  N   PHE A 119      37.019  -9.529  23.039  1.00 18.19           N  
ATOM    517  CA  PHE A 119      36.165  -9.769  21.867  1.00 16.67           C  
ATOM    518  C   PHE A 119      35.994 -11.259  21.576  1.00 14.82           C  
ATOM    519  O   PHE A 119      36.978 -11.989  21.464  1.00 15.37           O  
ATOM    520  CB  PHE A 119      36.740  -9.063  20.628  1.00 16.16           C  
ATOM    521  CG  PHE A 119      36.846  -7.569  20.775  1.00 15.32           C  
ATOM    522  CD1 PHE A 119      35.693  -6.778  20.839  1.00 14.76           C  
ATOM    523  CD2 PHE A 119      38.094  -6.951  20.872  1.00 14.46           C  
ATOM    524  CE1 PHE A 119      35.779  -5.391  20.999  1.00 12.50           C  
ATOM    525  CE2 PHE A 119      38.199  -5.570  21.030  1.00 12.91           C  
ATOM    526  CZ  PHE A 119      37.033  -4.787  21.095  1.00 12.60           C  
ATOM    527  H   PHE A 119      37.995  -9.312  22.897  1.00 18.19           H  
ATOM    528  HA  PHE A 119      35.183  -9.358  22.099  1.00 16.67           H  
ATOM    529  HB2 PHE A 119      36.093  -9.279  19.778  1.00 16.16           H  
ATOM    530  HB3 PHE A 119      37.737  -9.461  20.436  1.00 16.16           H  
ATOM    531  HD1 PHE A 119      34.722  -7.246  20.763  1.00 14.76           H  
ATOM    532  HD2 PHE A 119      38.990  -7.551  20.823  1.00 14.46           H  
ATOM    533  HE1 PHE A 119      34.882  -4.791  21.046  1.00 12.50           H  
ATOM    534  HE2 PHE A 119      39.171  -5.104  21.103  1.00 12.91           H  
ATOM    535  HZ  PHE A 119      37.107  -3.716  21.219  1.00 12.60           H  
ATOM    536  N   LEU A 120      34.750 -11.699  21.433  1.00 14.45           N  
ATOM    537  CA  LEU A 120      34.453 -13.095  21.164  1.00 15.85           C  
ATOM    538  C   LEU A 120      33.311 -13.202  20.166  1.00 17.11           C  
ATOM    539  O   LEU A 120      32.430 -12.336  20.112  1.00 17.59           O  
ATOM    540  CB  LEU A 120      34.051 -13.820  22.462  1.00 17.35           C  
ATOM    541  CG  LEU A 120      35.088 -14.063  23.569  1.00 18.46           C  
ATOM    542  CD1 LEU A 120      34.405 -14.412  24.876  1.00 16.82           C  
ATOM    543  CD2 LEU A 120      36.036 -15.163  23.150  1.00 16.35           C  
ATOM    544  H   LEU A 120      33.987 -11.043  21.514  1.00 14.45           H  
ATOM    545  HA  LEU A 120      35.348 -13.560  20.752  1.00 15.85           H  
ATOM    546  HB2 LEU A 120      33.671 -14.798  22.169  1.00 17.35           H  
ATOM    547  HB3 LEU A 120      33.246 -13.237  22.909  1.00 17.35           H  
ATOM    548  HG  LEU A 120      35.658 -13.146  23.723  1.00 18.46           H  
ATOM    549 HD11 LEU A 120      33.741 -13.599  25.168  1.00 16.82           H  
ATOM    550 HD12 LEU A 120      33.826 -15.327  24.751  1.00 16.82           H  
ATOM    551 HD13 LEU A 120      35.158 -14.561  25.650  1.00 16.82           H  
ATOM    552 HD21 LEU A 120      35.476 -16.085  22.992  1.00 16.35           H  
ATOM    553 HD22 LEU A 120      36.536 -14.879  22.224  1.00 16.35           H  
ATOM    554 HD23 LEU A 120      36.780 -15.318  23.932  1.00 16.35           H  
ATOM    555  N   THR A 121      33.326 -14.272  19.378  1.00 17.09           N  
ATOM    556  CA  THR A 121      32.286 -14.515  18.387  1.00 18.75           C  
ATOM    557  C   THR A 121      31.763 -15.935  18.553  1.00 19.22           C  
ATOM    558  O   THR A 121      32.510 -16.838  18.947  1.00 19.27           O  
ATOM    559  CB  THR A 121      32.828 -14.321  16.928  1.00 18.70           C  
ATOM    560  OG1 THR A 121      31.768 -14.525  15.987  1.00 18.29           O  
ATOM    561  CG2 THR A 121      33.957 -15.298  16.622  1.00 15.84           C  
ATOM    562  H   THR A 121      34.081 -14.937  19.470  1.00 17.09           H  
ATOM    563  HA  THR A 121      31.484 -13.794  18.545  1.00 18.75           H  
ATOM    564  HB  THR A 121      33.214 -13.305  16.847  1.00 18.70           H  
ATOM    565 HG21 THR A 121      34.767 -15.151  17.336  1.00 15.84           H  
ATOM    566 HG22 THR A 121      33.585 -16.319  16.699  1.00 15.84           H  
ATOM    567 HG23 THR A 121      34.327 -15.121  15.612  1.00 15.84           H  
ATOM    568  HG1 THR A 121      31.075 -13.893  16.189  1.00 18.29           H  
ATOM    569  N   ASN A 122      30.462 -16.118  18.359  1.00 19.55           N  
ATOM    570  CA  ASN A 122      29.903 -17.456  18.453  1.00 20.02           C  
ATOM    571  C   ASN A 122      29.895 -18.100  17.066  1.00 20.27           C  
ATOM    572  O   ASN A 122      29.458 -19.235  16.906  1.00 20.60           O  
ATOM    573  CB  ASN A 122      28.504 -17.458  19.085  1.00 20.48           C  
ATOM    574  CG  ASN A 122      27.466 -16.753  18.235  1.00 21.64           C  
ATOM    575  OD1 ASN A 122      27.778 -16.194  17.188  1.00 21.89           O  
ATOM    576  ND2 ASN A 122      26.223 -16.770  18.689  1.00 21.07           N  
ATOM    577  H   ASN A 122      29.865 -15.331  18.149  1.00 19.55           H  
ATOM    578  HA  ASN A 122      30.533 -18.047  19.118  1.00 20.02           H  
ATOM    579  HB2 ASN A 122      28.560 -16.956  20.051  1.00 20.48           H  
ATOM    580  HB3 ASN A 122      28.190 -18.492  19.229  1.00 20.48           H  
ATOM    581 HD21 ASN A 122      25.489 -16.311  18.168  1.00 21.07           H  
ATOM    582 HD22 ASN A 122      26.007 -17.241  19.556  1.00 21.07           H  
ATOM    583  N   GLY A 123      30.417 -17.376  16.076  1.00 20.88           N  
ATOM    584  CA  GLY A 123      30.471 -17.877  14.713  1.00 21.52           C  
ATOM    585  C   GLY A 123      29.131 -17.959  13.994  1.00 23.25           C  
ATOM    586  O   GLY A 123      29.020 -18.608  12.958  1.00 25.46           O  
ATOM    587  H   GLY A 123      30.784 -16.457  16.279  1.00 20.88           H  
ATOM    588  HA2 GLY A 123      30.900 -18.878  14.740  1.00 21.52           H  
ATOM    589  HA3 GLY A 123      31.121 -17.218  14.138  1.00 21.52           H  
ATOM    590  N   GLU A 124      28.120 -17.263  14.493  1.00 24.30           N  
ATOM    591  CA  GLU A 124      26.806 -17.303  13.878  1.00 24.47           C  
ATOM    592  C   GLU A 124      26.408 -15.951  13.320  1.00 25.08           C  
ATOM    593  O   GLU A 124      26.785 -14.910  13.862  1.00 25.71           O  
ATOM    594  CB  GLU A 124      25.779 -17.782  14.885  1.00 24.88           C  
ATOM    595  CG  GLU A 124      26.098 -19.156  15.443  1.00 28.48           C  
ATOM    596  CD  GLU A 124      25.056 -19.654  16.425  1.00 31.78           C  
ATOM    597  OE1 GLU A 124      23.955 -19.070  16.498  1.00 34.75           O  
ATOM    598  OE2 GLU A 124      25.336 -20.647  17.122  1.00 34.77           O1-
ATOM    599  H   GLU A 124      28.266 -16.696  15.316  1.00 24.30           H  
ATOM    600  HA  GLU A 124      26.846 -18.002  13.042  1.00 24.47           H  
ATOM    601  HB2 GLU A 124      24.805 -17.822  14.397  1.00 24.88           H  
ATOM    602  HB3 GLU A 124      25.742 -17.072  15.711  1.00 24.88           H  
ATOM    603  HG2 GLU A 124      27.060 -19.109  15.953  1.00 28.48           H  
ATOM    604  HG3 GLU A 124      26.159 -19.862  14.615  1.00 28.48           H  
ATOM    605  N   ILE A 125      25.687 -15.972  12.204  1.00 25.54           N  
ATOM    606  CA  ILE A 125      25.245 -14.743  11.568  1.00 25.64           C  
ATOM    607  C   ILE A 125      23.757 -14.570  11.830  1.00 25.71           C  
ATOM    608  O   ILE A 125      22.995 -15.530  11.823  1.00 25.19           O  
ATOM    609  CB  ILE A 125      25.568 -14.713  10.031  1.00 26.16           C  
ATOM    610  CG1 ILE A 125      24.522 -15.479   9.229  1.00 26.38           C  
ATOM    611  CG2 ILE A 125      26.962 -15.308   9.758  1.00 23.85           C  
ATOM    612  CD1 ILE A 125      24.670 -15.311   7.730  1.00 28.90           C  
ATOM    613  H   ILE A 125      25.440 -16.859  11.791  1.00 25.54           H  
ATOM    614  HA  ILE A 125      25.796 -13.907  12.000  1.00 25.64           H  
ATOM    615  HB  ILE A 125      25.552 -13.670   9.715  1.00 26.16           H  
ATOM    616 HG12 ILE A 125      23.534 -15.123   9.520  1.00 26.38           H  
ATOM    617 HG13 ILE A 125      24.612 -16.539   9.468  1.00 26.38           H  
ATOM    618 HG21 ILE A 125      27.712 -14.747  10.315  1.00 23.85           H  
ATOM    619 HG22 ILE A 125      26.981 -16.351  10.072  1.00 23.85           H  
ATOM    620 HG23 ILE A 125      27.181 -15.246   8.692  1.00 23.85           H  
ATOM    621 HD11 ILE A 125      24.584 -14.255   7.473  1.00 28.90           H  
ATOM    622 HD12 ILE A 125      25.646 -15.682   7.417  1.00 28.90           H  
ATOM    623 HD13 ILE A 125      23.887 -15.875   7.223  1.00 28.90           H  
ATOM    624  N   MET A 126      23.358 -13.349  12.135  1.00 26.41           N  
ATOM    625  CA  MET A 126      21.969 -13.058  12.427  1.00 25.66           C  
ATOM    626  C   MET A 126      21.762 -11.572  12.225  1.00 25.38           C  
ATOM    627  O   MET A 126      22.717 -10.842  11.950  1.00 24.94           O  
ATOM    628  CB  MET A 126      21.667 -13.451  13.870  1.00 26.68           C  
ATOM    629  CG  MET A 126      22.680 -12.911  14.869  1.00 29.19           C  
ATOM    630  SD  MET A 126      22.557 -13.671  16.508  1.00 31.41           S  
ATOM    631  CE  MET A 126      23.610 -15.103  16.289  1.00 31.33           C  
ATOM    632  H   MET A 126      24.036 -12.601  12.164  1.00 26.41           H  
ATOM    633  HA  MET A 126      21.300 -13.619  11.774  1.00 25.66           H  
ATOM    634  HB2 MET A 126      21.661 -14.538  13.937  1.00 26.68           H  
ATOM    635  HB3 MET A 126      20.683 -13.065  14.134  1.00 26.68           H  
ATOM    636  HG2 MET A 126      22.522 -11.838  14.973  1.00 29.19           H  
ATOM    637  HG3 MET A 126      23.681 -13.095  14.478  1.00 29.19           H  
ATOM    638  HE1 MET A 126      23.214 -15.726  15.488  1.00 31.33           H  
ATOM    639  HE2 MET A 126      24.618 -14.777  16.032  1.00 31.33           H  
ATOM    640  HE3 MET A 126      23.639 -15.678  17.216  1.00 31.33           H  
ATOM    641  N   THR A 127      20.524 -11.124  12.380  1.00 25.39           N  
ATOM    642  CA  THR A 127      20.186  -9.723  12.193  1.00 25.58           C  
ATOM    643  C   THR A 127      20.684  -8.933  13.382  1.00 25.51           C  
ATOM    644  O   THR A 127      20.862  -9.488  14.465  1.00 26.34           O  
ATOM    645  CB  THR A 127      18.676  -9.542  12.059  1.00 26.08           C  
ATOM    646  OG1 THR A 127      18.031 -10.009  13.253  1.00 28.70           O  
ATOM    647  CG2 THR A 127      18.157 -10.341  10.869  1.00 25.54           C  
ATOM    648  H   THR A 127      19.795 -11.775  12.635  1.00 25.39           H  
ATOM    649  HA  THR A 127      20.659  -9.366  11.278  1.00 25.58           H  
ATOM    650  HB  THR A 127      18.458  -8.485  11.907  1.00 26.08           H  
ATOM    651 HG21 THR A 127      18.646  -9.996   9.958  1.00 25.54           H  
ATOM    652 HG22 THR A 127      18.374 -11.398  11.019  1.00 25.54           H  
ATOM    653 HG23 THR A 127      17.079 -10.201  10.779  1.00 25.54           H  
ATOM    654  HG1 THR A 127      17.087  -9.878  13.143  1.00 28.70           H  
ATOM    655  N   PHE A 128      20.859  -7.632  13.199  1.00 25.40           N  
ATOM    656  CA  PHE A 128      21.349  -6.773  14.264  1.00 25.54           C  
ATOM    657  C   PHE A 128      20.639  -6.927  15.603  1.00 26.34           C  
ATOM    658  O   PHE A 128      21.290  -7.138  16.629  1.00 27.18           O  
ATOM    659  CB  PHE A 128      21.300  -5.314  13.852  1.00 24.43           C  
ATOM    660  CG  PHE A 128      21.975  -4.402  14.823  1.00 24.21           C  
ATOM    661  CD1 PHE A 128      23.333  -4.545  15.093  1.00 24.34           C  
ATOM    662  CD2 PHE A 128      21.262  -3.404  15.465  1.00 23.83           C  
ATOM    663  CE1 PHE A 128      23.973  -3.704  15.990  1.00 24.41           C  
ATOM    664  CE2 PHE A 128      21.885  -2.556  16.362  1.00 24.97           C  
ATOM    665  CZ  PHE A 128      23.245  -2.702  16.628  1.00 25.26           C  
ATOM    666  H   PHE A 128      20.647  -7.228  12.298  1.00 25.40           H  
ATOM    667  HA  PHE A 128      22.375  -7.104  14.420  1.00 25.54           H  
ATOM    668  HB2 PHE A 128      20.255  -5.015  13.765  1.00 24.43           H  
ATOM    669  HB3 PHE A 128      21.789  -5.212  12.883  1.00 24.43           H  
ATOM    670  HD1 PHE A 128      23.896  -5.323  14.598  1.00 24.34           H  
ATOM    671  HD2 PHE A 128      20.207  -3.286  15.264  1.00 23.83           H  
ATOM    672  HE1 PHE A 128      25.027  -3.823  16.191  1.00 24.41           H  
ATOM    673  HE2 PHE A 128      21.317  -1.780  16.855  1.00 24.97           H  
ATOM    674  HZ  PHE A 128      23.733  -2.041  17.328  1.00 25.26           H  
ATOM    675  N   GLU A 129      19.316  -6.799  15.605  1.00 27.08           N  
ATOM    676  CA  GLU A 129      18.543  -6.924  16.838  1.00 27.94           C  
ATOM    677  C   GLU A 129      18.872  -8.212  17.576  1.00 27.30           C  
ATOM    678  O   GLU A 129      18.991  -8.207  18.800  1.00 27.90           O  
ATOM    679  CB  GLU A 129      17.039  -6.835  16.558  1.00 30.83           C  
ATOM    680  CG  GLU A 129      16.581  -5.486  15.989  1.00 37.80           C  
ATOM    681  CD  GLU A 129      16.885  -4.296  16.908  1.00 42.76           C  
ATOM    682  OE1 GLU A 129      16.506  -4.349  18.106  1.00 44.36           O  
ATOM    683  OE2 GLU A 129      17.491  -3.303  16.419  1.00 45.01           O1-
ATOM    684  H   GLU A 129      18.835  -6.613  14.736  1.00 27.08           H  
ATOM    685  HA  GLU A 129      18.824  -6.089  17.481  1.00 27.94           H  
ATOM    686  HB2 GLU A 129      16.507  -7.009  17.493  1.00 30.83           H  
ATOM    687  HB3 GLU A 129      16.779  -7.613  15.840  1.00 30.83           H  
ATOM    688  HG2 GLU A 129      15.505  -5.529  15.825  1.00 37.80           H  
ATOM    689  HG3 GLU A 129      17.088  -5.324  15.037  1.00 37.80           H  
ATOM    690  N   LYS A 130      19.062  -9.296  16.826  1.00 26.57           N  
ATOM    691  CA  LYS A 130      19.396 -10.586  17.412  1.00 27.64           C  
ATOM    692  C   LYS A 130      20.748 -10.538  18.117  1.00 27.38           C  
ATOM    693  O   LYS A 130      20.869 -11.000  19.254  1.00 28.56           O  
ATOM    694  CB  LYS A 130      19.427 -11.676  16.354  1.00 29.66           C  
ATOM    695  CG  LYS A 130      18.098 -11.983  15.736  1.00 33.81           C  
ATOM    696  CD  LYS A 130      17.164 -12.596  16.738  1.00 36.63           C  
ATOM    697  CE  LYS A 130      15.919 -13.133  16.048  1.00 40.64           C  
ATOM    698  NZ  LYS A 130      14.939 -13.650  17.042  1.00 41.60           N1+
ATOM    699  H   LYS A 130      18.973  -9.222  15.823  1.00 26.57           H  
ATOM    700  HA  LYS A 130      18.619 -10.815  18.143  1.00 27.64           H  
ATOM    701  HB2 LYS A 130      19.806 -12.588  16.816  1.00 29.66           H  
ATOM    702  HB3 LYS A 130      20.106 -11.361  15.562  1.00 29.66           H  
ATOM    703  HG2 LYS A 130      18.242 -12.681  14.912  1.00 33.81           H  
ATOM    704  HG3 LYS A 130      17.658 -11.060  15.359  1.00 33.81           H  
ATOM    705  HD2 LYS A 130      16.872 -11.839  17.466  1.00 36.63           H  
ATOM    706  HD3 LYS A 130      17.671 -13.415  17.248  1.00 36.63           H  
ATOM    707  HE2 LYS A 130      16.206 -13.942  15.375  1.00 40.64           H  
ATOM    708  HE3 LYS A 130      15.456 -12.330  15.474  1.00 40.64           H  
ATOM    709  HZ1 LYS A 130      15.363 -14.394  17.577  1.00 41.60           H  
ATOM    710  HZ2 LYS A 130      14.664 -12.903  17.663  1.00 41.60           H  
ATOM    711  HZ3 LYS A 130      14.125 -14.003  16.559  1.00 41.60           H  
ATOM    712  N   VAL A 131      21.764 -10.004  17.437  1.00 26.21           N  
ATOM    713  CA  VAL A 131      23.106  -9.892  18.021  1.00 25.17           C  
ATOM    714  C   VAL A 131      23.023  -9.044  19.286  1.00 24.27           C  
ATOM    715  O   VAL A 131      23.647  -9.362  20.290  1.00 24.57           O  
ATOM    716  CB  VAL A 131      24.132  -9.241  17.054  1.00 23.18           C  
ATOM    717  CG1 VAL A 131      25.472  -9.090  17.741  1.00 23.50           C  
ATOM    718  CG2 VAL A 131      24.287 -10.072  15.800  1.00 22.44           C  
ATOM    719  H   VAL A 131      21.606  -9.670  16.498  1.00 26.21           H  
ATOM    720  HA  VAL A 131      23.453 -10.902  18.236  1.00 25.17           H  
ATOM    721  HB  VAL A 131      23.761  -8.255  16.773  1.00 23.18           H  
ATOM    722 HG11 VAL A 131      25.355  -8.475  18.634  1.00 23.50           H  
ATOM    723 HG12 VAL A 131      25.848 -10.073  18.024  1.00 23.50           H  
ATOM    724 HG13 VAL A 131      26.178  -8.613  17.062  1.00 23.50           H  
ATOM    725 HG21 VAL A 131      24.659 -11.063  16.064  1.00 22.44           H  
ATOM    726 HG22 VAL A 131      23.321 -10.167  15.304  1.00 22.44           H  
ATOM    727 HG23 VAL A 131      24.994  -9.586  15.127  1.00 22.44           H  
ATOM    728  N   LYS A 132      22.228  -7.984  19.250  1.00 23.98           N  
ATOM    729  CA  LYS A 132      22.102  -7.139  20.417  1.00 26.68           C  
ATOM    730  C   LYS A 132      21.597  -7.956  21.587  1.00 27.18           C  
ATOM    731  O   LYS A 132      22.188  -7.945  22.671  1.00 28.82           O  
ATOM    732  CB  LYS A 132      21.160  -5.964  20.166  1.00 27.32           C  
ATOM    733  CG  LYS A 132      21.845  -4.771  19.545  1.00 28.46           C  
ATOM    734  CD  LYS A 132      21.053  -3.507  19.787  1.00 30.18           C  
ATOM    735  CE  LYS A 132      19.688  -3.584  19.147  1.00 32.82           C  
ATOM    736  NZ  LYS A 132      18.943  -2.307  19.319  1.00 35.86           N1+
ATOM    737  H   LYS A 132      21.712  -7.768  18.409  1.00 23.98           H  
ATOM    738  HA  LYS A 132      23.088  -6.733  20.644  1.00 26.68           H  
ATOM    739  HB2 LYS A 132      20.727  -5.659  21.118  1.00 27.32           H  
ATOM    740  HB3 LYS A 132      20.367  -6.295  19.495  1.00 27.32           H  
ATOM    741  HG2 LYS A 132      21.939  -4.932  18.471  1.00 28.46           H  
ATOM    742  HG3 LYS A 132      22.837  -4.660  19.984  1.00 28.46           H  
ATOM    743  HD2 LYS A 132      21.596  -2.662  19.365  1.00 30.18           H  
ATOM    744  HD3 LYS A 132      20.935  -3.362  20.861  1.00 30.18           H  
ATOM    745  HE2 LYS A 132      19.122  -4.391  19.612  1.00 32.82           H  
ATOM    746  HE3 LYS A 132      19.804  -3.787  18.083  1.00 32.82           H  
ATOM    747  HZ1 LYS A 132      18.831  -2.112  20.304  1.00 35.86           H  
ATOM    748  HZ2 LYS A 132      19.458  -1.556  18.883  1.00 35.86           H  
ATOM    749  HZ3 LYS A 132      18.034  -2.386  18.886  1.00 35.86           H  
ATOM    750  N   ALA A 133      20.515  -8.685  21.356  1.00 25.75           N  
ATOM    751  CA  ALA A 133      19.917  -9.512  22.386  1.00 25.36           C  
ATOM    752  C   ALA A 133      20.917 -10.536  22.897  1.00 25.71           C  
ATOM    753  O   ALA A 133      21.063 -10.718  24.101  1.00 27.85           O  
ATOM    754  CB  ALA A 133      18.694 -10.197  21.842  1.00 25.59           C  
ATOM    755  H   ALA A 133      20.096  -8.665  20.437  1.00 25.75           H  
ATOM    756  HA  ALA A 133      19.626  -8.878  23.223  1.00 25.36           H  
ATOM    757  HB1 ALA A 133      17.979  -9.448  21.503  1.00 25.59           H  
ATOM    758  HB2 ALA A 133      18.977 -10.834  21.005  1.00 25.59           H  
ATOM    759  HB3 ALA A 133      18.240 -10.804  22.624  1.00 25.59           H  
ATOM    760  N   LEU A 134      21.612 -11.177  21.963  1.00 25.59           N  
ATOM    761  CA  LEU A 134      22.613 -12.198  22.251  1.00 24.74           C  
ATOM    762  C   LEU A 134      23.688 -11.719  23.221  1.00 25.40           C  
ATOM    763  O   LEU A 134      23.887 -12.313  24.286  1.00 27.08           O  
ATOM    764  CB  LEU A 134      23.279 -12.650  20.952  1.00 24.07           C  
ATOM    765  CG  LEU A 134      24.429 -13.646  21.093  1.00 23.89           C  
ATOM    766  CD1 LEU A 134      23.895 -14.947  21.621  1.00 25.25           C  
ATOM    767  CD2 LEU A 134      25.102 -13.862  19.766  1.00 23.78           C  
ATOM    768  H   LEU A 134      21.436 -10.943  20.996  1.00 25.59           H  
ATOM    769  HA  LEU A 134      22.088 -13.027  22.726  1.00 24.74           H  
ATOM    770  HB2 LEU A 134      23.668 -11.764  20.451  1.00 24.07           H  
ATOM    771  HB3 LEU A 134      22.513 -13.113  20.329  1.00 24.07           H  
ATOM    772  HG  LEU A 134      25.166 -13.245  21.790  1.00 23.89           H  
ATOM    773 HD11 LEU A 134      23.425 -14.782  22.590  1.00 25.25           H  
ATOM    774 HD12 LEU A 134      23.158 -15.347  20.924  1.00 25.25           H  
ATOM    775 HD13 LEU A 134      24.714 -15.658  21.731  1.00 25.25           H  
ATOM    776 HD21 LEU A 134      24.380 -14.264  19.054  1.00 23.78           H  
ATOM    777 HD22 LEU A 134      25.489 -12.913  19.396  1.00 23.78           H  
ATOM    778 HD23 LEU A 134      25.924 -14.568  19.887  1.00 23.78           H  
ATOM    779  N   CYS A 135      24.402 -10.662  22.847  1.00 24.51           N  
ATOM    780  CA  CYS A 135      25.454 -10.131  23.699  1.00 23.09           C  
ATOM    781  C   CYS A 135      24.897  -9.781  25.067  1.00 24.53           C  
ATOM    782  O   CYS A 135      25.480 -10.151  26.087  1.00 25.41           O  
ATOM    783  CB  CYS A 135      26.092  -8.904  23.062  1.00 21.08           C  
ATOM    784  SG  CYS A 135      26.888  -9.226  21.466  1.00 17.27           S  
ATOM    785  H   CYS A 135      24.212 -10.222  21.958  1.00 24.51           H  
ATOM    786  HA  CYS A 135      26.220 -10.898  23.817  1.00 23.09           H  
ATOM    787  HB2 CYS A 135      26.845  -8.515  23.748  1.00 21.08           H  
ATOM    788  HB3 CYS A 135      25.315  -8.154  22.912  1.00 21.08           H  
ATOM    789  N   VAL A 136      23.752  -9.102  25.074  1.00 25.18           N  
ATOM    790  CA  VAL A 136      23.084  -8.705  26.306  1.00 26.36           C  
ATOM    791  C   VAL A 136      22.800  -9.926  27.175  1.00 26.90           C  
ATOM    792  O   VAL A 136      23.003  -9.909  28.388  1.00 27.28           O  
ATOM    793  CB  VAL A 136      21.769  -7.965  25.998  1.00 26.23           C  
ATOM    794  CG1 VAL A 136      20.877  -7.915  27.228  1.00 26.57           C  
ATOM    795  CG2 VAL A 136      22.077  -6.553  25.531  1.00 23.33           C  
ATOM    796  H   VAL A 136      23.331  -8.851  24.191  1.00 25.18           H  
ATOM    797  HA  VAL A 136      23.745  -8.030  26.849  1.00 26.36           H  
ATOM    798  HB  VAL A 136      21.242  -8.504  25.211  1.00 26.23           H  
ATOM    799 HG11 VAL A 136      20.655  -8.931  27.557  1.00 26.57           H  
ATOM    800 HG12 VAL A 136      21.389  -7.379  28.026  1.00 26.57           H  
ATOM    801 HG13 VAL A 136      19.947  -7.401  26.982  1.00 26.57           H  
ATOM    802 HG21 VAL A 136      22.604  -6.017  26.320  1.00 23.33           H  
ATOM    803 HG22 VAL A 136      22.702  -6.593  24.639  1.00 23.33           H  
ATOM    804 HG23 VAL A 136      21.146  -6.036  25.299  1.00 23.33           H  
ATOM    805  N   LYS A 137      22.347 -10.984  26.525  1.00 27.58           N  
ATOM    806  CA  LYS A 137      22.034 -12.252  27.160  1.00 29.46           C  
ATOM    807  C   LYS A 137      23.261 -12.826  27.876  1.00 30.05           C  
ATOM    808  O   LYS A 137      23.132 -13.636  28.792  1.00 31.72           O  
ATOM    809  CB  LYS A 137      21.537 -13.233  26.091  1.00 30.80           C  
ATOM    810  CG  LYS A 137      21.089 -14.575  26.601  1.00 32.47           C  
ATOM    811  CD  LYS A 137      20.762 -15.496  25.437  1.00 36.18           C  
ATOM    812  CE  LYS A 137      20.433 -16.917  25.907  1.00 37.59           C  
ATOM    813  NZ  LYS A 137      21.570 -17.587  26.616  1.00 38.24           N1+
ATOM    814  H   LYS A 137      22.209 -10.906  25.528  1.00 27.58           H  
ATOM    815  HA  LYS A 137      21.258 -12.094  27.908  1.00 29.46           H  
ATOM    816  HB2 LYS A 137      22.349 -13.397  25.383  1.00 30.80           H  
ATOM    817  HB3 LYS A 137      20.695 -12.770  25.577  1.00 30.80           H  
ATOM    818  HG2 LYS A 137      20.199 -14.447  27.218  1.00 32.47           H  
ATOM    819  HG3 LYS A 137      21.885 -15.018  27.198  1.00 32.47           H  
ATOM    820  HD2 LYS A 137      21.622 -15.536  24.768  1.00 36.18           H  
ATOM    821  HD3 LYS A 137      19.904 -15.095  24.900  1.00 36.18           H  
ATOM    822  HE2 LYS A 137      20.168 -17.516  25.037  1.00 37.59           H  
ATOM    823  HE3 LYS A 137      19.582 -16.867  26.588  1.00 37.59           H  
ATOM    824  HZ1 LYS A 137      22.367 -17.641  25.998  1.00 38.24           H  
ATOM    825  HZ2 LYS A 137      21.816 -17.053  27.437  1.00 38.24           H  
ATOM    826  HZ3 LYS A 137      21.293 -18.518  26.891  1.00 38.24           H  
ATOM    827  N   PHE A 138      24.449 -12.413  27.450  1.00 30.44           N  
ATOM    828  CA  PHE A 138      25.689 -12.888  28.062  1.00 28.85           C  
ATOM    829  C   PHE A 138      26.412 -11.829  28.905  1.00 28.14           C  
ATOM    830  O   PHE A 138      27.584 -11.996  29.221  1.00 28.77           O  
ATOM    831  CB  PHE A 138      26.629 -13.407  26.973  1.00 29.40           C  
ATOM    832  CG  PHE A 138      26.354 -14.825  26.563  1.00 30.59           C  
ATOM    833  CD1 PHE A 138      25.281 -15.134  25.730  1.00 31.27           C  
ATOM    834  CD2 PHE A 138      27.175 -15.861  27.014  1.00 30.60           C  
ATOM    835  CE1 PHE A 138      25.029 -16.456  25.349  1.00 31.89           C  
ATOM    836  CE2 PHE A 138      26.937 -17.179  26.645  1.00 30.39           C  
ATOM    837  CZ  PHE A 138      25.861 -17.482  25.809  1.00 31.43           C  
ATOM    838  H   PHE A 138      24.498 -11.754  26.686  1.00 30.44           H  
ATOM    839  HA  PHE A 138      25.408 -13.687  28.749  1.00 28.85           H  
ATOM    840  HB2 PHE A 138      27.651 -13.348  27.345  1.00 29.40           H  
ATOM    841  HB3 PHE A 138      26.524 -12.769  26.095  1.00 29.40           H  
ATOM    842  HD1 PHE A 138      24.637 -14.344  25.374  1.00 31.27           H  
ATOM    843  HD2 PHE A 138      28.010 -15.633  27.661  1.00 30.60           H  
ATOM    844  HE1 PHE A 138      24.195 -16.684  24.702  1.00 31.89           H  
ATOM    845  HE2 PHE A 138      27.583 -17.967  27.004  1.00 30.39           H  
ATOM    846  HZ  PHE A 138      25.672 -18.504  25.518  1.00 31.43           H  
ATOM    847  N   GLN A 139      25.709 -10.767  29.295  1.00 27.85           N  
ATOM    848  CA  GLN A 139      26.298  -9.670  30.074  1.00 28.28           C  
ATOM    849  C   GLN A 139      27.383  -8.939  29.291  1.00 27.89           C  
ATOM    850  O   GLN A 139      28.243  -8.266  29.878  1.00 28.11           O  
ATOM    851  CB  GLN A 139      26.892 -10.168  31.390  1.00 30.87           C  
ATOM    852  CG  GLN A 139      25.933 -10.131  32.543  1.00 34.82           C  
ATOM    853  CD  GLN A 139      24.770 -11.051  32.329  1.00 36.89           C  
ATOM    854  NE2 GLN A 139      23.634 -10.604  32.183  1.00 39.94           N  
ATOM    855  OE1 GLN A 139      25.045 -12.350  32.275  1.00 38.52           O  
ATOM    856  H   GLN A 139      24.731 -10.713  29.044  1.00 27.85           H  
ATOM    857  HA  GLN A 139      25.483  -8.979  30.287  1.00 28.28           H  
ATOM    858  HB2 GLN A 139      27.750  -9.543  31.638  1.00 30.87           H  
ATOM    859  HB3 GLN A 139      27.221 -11.198  31.250  1.00 30.87           H  
ATOM    860  HG2 GLN A 139      25.561  -9.113  32.660  1.00 34.82           H  
ATOM    861  HG3 GLN A 139      26.459 -10.433  33.449  1.00 34.82           H  
ATOM    862 HE21 GLN A 139      22.862 -11.233  32.014  1.00 39.94           H  
ATOM    863 HE22 GLN A 139      23.474  -9.608  32.232  1.00 39.94           H  
ATOM    864  N   ALA A 140      27.344  -9.088  27.967  1.00 26.62           N  
ATOM    865  CA  ALA A 140      28.309  -8.465  27.065  1.00 25.65           C  
ATOM    866  C   ALA A 140      27.579  -7.429  26.222  1.00 26.50           C  
ATOM    867  O   ALA A 140      26.368  -7.239  26.357  1.00 27.49           O  
ATOM    868  CB  ALA A 140      28.917  -9.521  26.170  1.00 23.42           C  
ATOM    869  H   ALA A 140      26.612  -9.660  27.569  1.00 26.62           H  
ATOM    870  HA  ALA A 140      29.106  -7.986  27.633  1.00 25.65           H  
ATOM    871  HB1 ALA A 140      29.431 -10.262  26.781  1.00 23.42           H  
ATOM    872  HB2 ALA A 140      28.128 -10.008  25.596  1.00 23.42           H  
ATOM    873  HB3 ALA A 140      29.628  -9.054  25.489  1.00 23.42           H  
ATOM    874  N   SER A 141      28.315  -6.751  25.358  1.00 25.91           N  
ATOM    875  CA  SER A 141      27.710  -5.773  24.476  1.00 24.88           C  
ATOM    876  C   SER A 141      28.272  -6.028  23.097  1.00 23.17           C  
ATOM    877  O   SER A 141      29.308  -6.669  22.979  1.00 24.14           O  
ATOM    878  CB  SER A 141      28.060  -4.362  24.924  1.00 26.08           C  
ATOM    879  OG  SER A 141      27.362  -3.415  24.138  1.00 30.08           O  
ATOM    880  H   SER A 141      29.310  -6.917  25.311  1.00 25.91           H  
ATOM    881  HA  SER A 141      26.624  -5.862  24.487  1.00 24.88           H  
ATOM    882  HB2 SER A 141      29.133  -4.204  24.811  1.00 26.08           H  
ATOM    883  HB3 SER A 141      27.783  -4.237  25.971  1.00 26.08           H  
ATOM    884  HG  SER A 141      27.610  -2.541  24.449  1.00 30.08           H  
ATOM    885  N   VAL A 142      27.574  -5.592  22.054  1.00 22.11           N  
ATOM    886  CA  VAL A 142      28.067  -5.774  20.687  1.00 19.64           C  
ATOM    887  C   VAL A 142      29.419  -5.079  20.553  1.00 19.11           C  
ATOM    888  O   VAL A 142      29.624  -3.979  21.083  1.00 19.17           O  
ATOM    889  CB  VAL A 142      27.097  -5.183  19.643  1.00 20.76           C  
ATOM    890  CG1 VAL A 142      27.590  -5.497  18.226  1.00 23.67           C  
ATOM    891  CG2 VAL A 142      25.705  -5.755  19.837  1.00 20.73           C  
ATOM    892  H   VAL A 142      26.689  -5.129  22.206  1.00 22.11           H  
ATOM    893  HA  VAL A 142      28.157  -6.843  20.498  1.00 19.64           H  
ATOM    894  HB  VAL A 142      27.059  -4.102  19.778  1.00 20.76           H  
ATOM    895 HG11 VAL A 142      28.585  -5.075  18.087  1.00 23.67           H  
ATOM    896 HG12 VAL A 142      27.629  -6.577  18.086  1.00 23.67           H  
ATOM    897 HG13 VAL A 142      26.905  -5.061  17.499  1.00 23.67           H  
ATOM    898 HG21 VAL A 142      25.735  -6.837  19.703  1.00 20.73           H  
ATOM    899 HG22 VAL A 142      25.353  -5.523  20.841  1.00 20.73           H  
ATOM    900 HG23 VAL A 142      25.027  -5.318  19.104  1.00 20.73           H  
ATOM    901  N   ALA A 143      30.348  -5.732  19.867  1.00 18.30           N  
ATOM    902  CA  ALA A 143      31.679  -5.188  19.671  1.00 17.98           C  
ATOM    903  C   ALA A 143      31.620  -3.802  19.022  1.00 19.59           C  
ATOM    904  O   ALA A 143      30.961  -3.597  17.997  1.00 19.11           O  
ATOM    905  CB  ALA A 143      32.509  -6.131  18.837  1.00 18.20           C  
ATOM    906  H   ALA A 143      30.122  -6.632  19.469  1.00 18.30           H  
ATOM    907  HA  ALA A 143      32.150  -5.078  20.648  1.00 17.98           H  
ATOM    908  HB1 ALA A 143      32.565  -7.100  19.332  1.00 18.20           H  
ATOM    909  HB2 ALA A 143      32.049  -6.250  17.856  1.00 18.20           H  
ATOM    910  HB3 ALA A 143      33.514  -5.724  18.719  1.00 18.20           H  
ATOM    911  N   THR A 144      32.260  -2.843  19.677  1.00 21.23           N  
ATOM    912  CA  THR A 144      32.313  -1.460  19.220  1.00 23.74           C  
ATOM    913  C   THR A 144      33.753  -0.980  19.323  1.00 26.31           C  
ATOM    914  O   THR A 144      34.218  -0.621  20.412  1.00 28.57           O  
ATOM    915  CB  THR A 144      31.457  -0.563  20.115  1.00 23.54           C  
ATOM    916  OG1 THR A 144      30.112  -1.056  20.133  1.00 25.84           O  
ATOM    917  CG2 THR A 144      31.480   0.871  19.628  1.00 25.03           C  
ATOM    918  H   THR A 144      32.734  -3.084  20.536  1.00 21.23           H  
ATOM    919  HA  THR A 144      31.942  -1.411  18.197  1.00 23.74           H  
ATOM    920  HB  THR A 144      31.868  -0.580  21.124  1.00 23.54           H  
ATOM    921 HG21 THR A 144      32.506   1.237  19.624  1.00 25.03           H  
ATOM    922 HG22 THR A 144      31.073   0.918  18.618  1.00 25.03           H  
ATOM    923 HG23 THR A 144      30.876   1.489  20.292  1.00 25.03           H  
ATOM    924  HG1 THR A 144      30.138  -1.956  20.467  1.00 25.84           H  
ATOM    925  N   PRO A 145      34.492  -1.012  18.208  1.00 26.53           N  
ATOM    926  CA  PRO A 145      35.881  -0.566  18.236  1.00 27.30           C  
ATOM    927  C   PRO A 145      35.934   0.932  18.534  1.00 28.68           C  
ATOM    928  O   PRO A 145      35.243   1.734  17.896  1.00 31.25           O  
ATOM    929  CB  PRO A 145      36.364  -0.897  16.824  1.00 27.41           C  
ATOM    930  CG  PRO A 145      35.138  -0.682  16.000  1.00 26.45           C  
ATOM    931  CD  PRO A 145      34.069  -1.339  16.833  1.00 27.86           C  
ATOM    932  HA  PRO A 145      36.497  -1.036  19.002  1.00 27.30           H  
ATOM    933  HB2 PRO A 145      36.705  -1.930  16.758  1.00 27.41           H  
ATOM    934  HB3 PRO A 145      37.167  -0.228  16.516  1.00 27.41           H  
ATOM    935  HG2 PRO A 145      35.229  -1.161  15.025  1.00 26.45           H  
ATOM    936  HG3 PRO A 145      34.936   0.381  15.865  1.00 26.45           H  
ATOM    937  HD2 PRO A 145      33.086  -0.923  16.613  1.00 27.86           H  
ATOM    938  HD3 PRO A 145      34.052  -2.417  16.672  1.00 27.86           H  
ATOM    939  N   ARG A 146      36.713   1.304  19.538  1.00 27.56           N  
ATOM    940  CA  ARG A 146      36.829   2.705  19.910  1.00 27.52           C  
ATOM    941  C   ARG A 146      38.185   3.285  19.527  1.00 27.02           C  
ATOM    942  O   ARG A 146      38.492   4.440  19.820  1.00 27.42           O  
ATOM    943  CB  ARG A 146      36.503   2.885  21.397  1.00 28.01           C  
ATOM    944  CG  ARG A 146      35.037   2.566  21.677  1.00 31.15           C  
ATOM    945  CD  ARG A 146      34.521   3.161  22.968  1.00 36.33           C  
ATOM    946  NE  ARG A 146      33.077   2.949  23.109  1.00 42.04           N  
ATOM    947  CZ  ARG A 146      32.500   1.778  23.403  1.00 45.13           C  
ATOM    948  NH1 ARG A 146      33.227   0.682  23.606  1.00 44.49           N  
ATOM    949  NH2 ARG A 146      31.178   1.692  23.474  1.00 45.93           N1+
ATOM    950  H   ARG A 146      37.232   0.607  20.052  1.00 27.56           H  
ATOM    951  HA  ARG A 146      36.095   3.276  19.342  1.00 27.52           H  
ATOM    952  HB2 ARG A 146      36.705   3.917  21.684  1.00 28.01           H  
ATOM    953  HB3 ARG A 146      37.132   2.214  21.984  1.00 28.01           H  
ATOM    954  HG2 ARG A 146      34.924   1.483  21.728  1.00 31.15           H  
ATOM    955  HG3 ARG A 146      34.437   2.955  20.855  1.00 31.15           H  
ATOM    956  HD2 ARG A 146      34.726   4.231  22.972  1.00 36.33           H  
ATOM    957  HD3 ARG A 146      35.033   2.689  23.807  1.00 36.33           H  
ATOM    958  HE  ARG A 146      32.472   3.746  22.974  1.00 42.04           H  
ATOM    959 HH11 ARG A 146      32.772  -0.195  23.811  1.00 44.49           H  
ATOM    960 HH12 ARG A 146      34.234   0.728  23.556  1.00 44.49           H  
ATOM    961 HH21 ARG A 146      30.609   2.512  23.322  1.00 45.93           H  
ATOM    962 HH22 ARG A 146      30.740   0.805  23.680  1.00 45.93           H  
ATOM    963  N   ASN A 147      38.966   2.485  18.812  1.00 26.46           N  
ATOM    964  CA  ASN A 147      40.284   2.885  18.344  1.00 25.96           C  
ATOM    965  C   ASN A 147      40.838   1.820  17.395  1.00 25.96           C  
ATOM    966  O   ASN A 147      40.285   0.724  17.279  1.00 27.65           O  
ATOM    967  CB  ASN A 147      41.234   3.134  19.517  1.00 25.53           C  
ATOM    968  CG  ASN A 147      41.479   1.894  20.341  1.00 28.39           C  
ATOM    969  OD1 ASN A 147      41.996   0.888  19.845  1.00 28.64           O  
ATOM    970  ND2 ASN A 147      41.107   1.953  21.608  1.00 30.02           N  
ATOM    971  H   ASN A 147      38.632   1.559  18.583  1.00 26.46           H  
ATOM    972  HA  ASN A 147      40.195   3.825  17.801  1.00 25.96           H  
ATOM    973  HB2 ASN A 147      40.801   3.899  20.160  1.00 25.53           H  
ATOM    974  HB3 ASN A 147      42.188   3.485  19.124  1.00 25.53           H  
ATOM    975 HD21 ASN A 147      41.243   1.155  22.212  1.00 30.02           H  
ATOM    976 HD22 ASN A 147      40.688   2.797  21.973  1.00 30.02           H  
ATOM    977  N   ALA A 148      41.915   2.163  16.702  1.00 25.06           N  
ATOM    978  CA  ALA A 148      42.552   1.275  15.740  1.00 24.78           C  
ATOM    979  C   ALA A 148      42.924  -0.093  16.299  1.00 25.16           C  
ATOM    980  O   ALA A 148      42.776  -1.106  15.610  1.00 25.52           O  
ATOM    981  CB  ALA A 148      43.785   1.958  15.154  1.00 23.52           C  
ATOM    982  H   ALA A 148      42.311   3.081  16.848  1.00 25.06           H  
ATOM    983  HA  ALA A 148      41.811   1.084  14.964  1.00 24.78           H  
ATOM    984  HB1 ALA A 148      43.495   2.907  14.702  1.00 23.52           H  
ATOM    985  HB2 ALA A 148      44.510   2.139  15.947  1.00 23.52           H  
ATOM    986  HB3 ALA A 148      44.230   1.314  14.394  1.00 23.52           H  
ATOM    987  N   ALA A 149      43.430  -0.120  17.530  1.00 24.49           N  
ATOM    988  CA  ALA A 149      43.839  -1.363  18.178  1.00 22.63           C  
ATOM    989  C   ALA A 149      42.662  -2.316  18.291  1.00 22.77           C  
ATOM    990  O   ALA A 149      42.760  -3.488  17.927  1.00 22.66           O  
ATOM    991  CB  ALA A 149      44.402  -1.073  19.544  1.00 21.70           C  
ATOM    992  H   ALA A 149      43.536   0.750  18.033  1.00 24.49           H  
ATOM    993  HA  ALA A 149      44.611  -1.834  17.569  1.00 22.63           H  
ATOM    994  HB1 ALA A 149      45.257  -0.403  19.450  1.00 21.70           H  
ATOM    995  HB2 ALA A 149      43.636  -0.600  20.159  1.00 21.70           H  
ATOM    996  HB3 ALA A 149      44.720  -2.005  20.011  1.00 21.70           H  
ATOM    997  N   GLU A 150      41.548  -1.796  18.789  1.00 22.57           N  
ATOM    998  CA  GLU A 150      40.333  -2.581  18.942  1.00 24.25           C  
ATOM    999  C   GLU A 150      39.784  -3.034  17.583  1.00 25.26           C  
ATOM   1000  O   GLU A 150      39.355  -4.184  17.426  1.00 26.12           O  
ATOM   1001  CB  GLU A 150      39.277  -1.768  19.688  1.00 24.60           C  
ATOM   1002  CG  GLU A 150      39.692  -1.383  21.089  1.00 25.36           C  
ATOM   1003  CD  GLU A 150      38.588  -0.720  21.880  1.00 26.82           C  
ATOM   1004  OE1 GLU A 150      37.428  -0.679  21.417  1.00 26.29           O  
ATOM   1005  OE2 GLU A 150      38.882  -0.244  22.993  1.00 29.66           O1-
ATOM   1006  H   GLU A 150      41.543  -0.827  19.071  1.00 22.57           H  
ATOM   1007  HA  GLU A 150      40.578  -3.473  19.518  1.00 24.25           H  
ATOM   1008  HB2 GLU A 150      38.364  -2.361  19.749  1.00 24.60           H  
ATOM   1009  HB3 GLU A 150      39.080  -0.856  19.123  1.00 24.60           H  
ATOM   1010  HG2 GLU A 150      40.532  -0.692  21.024  1.00 25.36           H  
ATOM   1011  HG3 GLU A 150      40.003  -2.284  21.617  1.00 25.36           H  
ATOM   1012  N   ASN A 151      39.801  -2.125  16.607  1.00 25.37           N  
ATOM   1013  CA  ASN A 151      39.313  -2.417  15.258  1.00 24.09           C  
ATOM   1014  C   ASN A 151      40.147  -3.551  14.658  1.00 23.29           C  
ATOM   1015  O   ASN A 151      39.612  -4.512  14.097  1.00 23.22           O  
ATOM   1016  CB  ASN A 151      39.413  -1.164  14.379  1.00 24.28           C  
ATOM   1017  CG  ASN A 151      38.536  -1.245  13.140  1.00 24.71           C  
ATOM   1018  OD1 ASN A 151      37.324  -1.043  13.214  1.00 24.43           O  
ATOM   1019  ND2 ASN A 151      39.148  -1.505  11.988  1.00 23.50           N  
ATOM   1020  H   ASN A 151      40.162  -1.203  16.806  1.00 25.37           H  
ATOM   1021  HA  ASN A 151      38.268  -2.722  15.307  1.00 24.09           H  
ATOM   1022  HB2 ASN A 151      40.449  -1.039  14.066  1.00 24.28           H  
ATOM   1023  HB3 ASN A 151      39.105  -0.300  14.968  1.00 24.28           H  
ATOM   1024 HD21 ASN A 151      40.146  -1.666  11.971  1.00 23.50           H  
ATOM   1025 HD22 ASN A 151      38.616  -1.541  11.130  1.00 23.50           H  
ATOM   1026  N   GLY A 152      41.460  -3.443  14.809  1.00 20.74           N  
ATOM   1027  CA  GLY A 152      42.350  -4.460  14.296  1.00 22.30           C  
ATOM   1028  C   GLY A 152      42.139  -5.783  14.998  1.00 22.33           C  
ATOM   1029  O   GLY A 152      42.212  -6.836  14.367  1.00 23.41           O  
ATOM   1030  H   GLY A 152      41.842  -2.641  15.289  1.00 20.74           H  
ATOM   1031  HA2 GLY A 152      43.381  -4.138  14.447  1.00 22.30           H  
ATOM   1032  HA3 GLY A 152      42.164  -4.590  13.230  1.00 22.30           H  
ATOM   1033  N   ALA A 153      41.851  -5.727  16.299  1.00 22.51           N  
ATOM   1034  CA  ALA A 153      41.622  -6.921  17.111  1.00 21.36           C  
ATOM   1035  C   ALA A 153      40.398  -7.674  16.610  1.00 21.12           C  
ATOM   1036  O   ALA A 153      40.414  -8.901  16.481  1.00 20.89           O  
ATOM   1037  CB  ALA A 153      41.440  -6.537  18.579  1.00 21.85           C  
ATOM   1038  H   ALA A 153      41.789  -4.821  16.741  1.00 22.51           H  
ATOM   1039  HA  ALA A 153      42.492  -7.572  17.025  1.00 21.36           H  
ATOM   1040  HB1 ALA A 153      42.329  -6.014  18.931  1.00 21.85           H  
ATOM   1041  HB2 ALA A 153      40.571  -5.886  18.679  1.00 21.85           H  
ATOM   1042  HB3 ALA A 153      41.289  -7.438  19.174  1.00 21.85           H  
ATOM   1043  N   ILE A 154      39.325  -6.928  16.380  1.00 20.96           N  
ATOM   1044  CA  ILE A 154      38.086  -7.502  15.867  1.00 22.46           C  
ATOM   1045  C   ILE A 154      38.361  -8.047  14.455  1.00 23.48           C  
ATOM   1046  O   ILE A 154      37.952  -9.157  14.096  1.00 23.33           O  
ATOM   1047  CB  ILE A 154      36.963  -6.436  15.800  1.00 21.49           C  
ATOM   1048  CG1 ILE A 154      36.711  -5.851  17.188  1.00 20.26           C  
ATOM   1049  CG2 ILE A 154      35.682  -7.057  15.258  1.00 21.14           C  
ATOM   1050  CD1 ILE A 154      35.600  -4.821  17.231  1.00 19.34           C  
ATOM   1051  H   ILE A 154      39.368  -5.937  16.565  1.00 20.96           H  
ATOM   1052  HA  ILE A 154      37.754  -8.297  16.535  1.00 22.46           H  
ATOM   1053  HB  ILE A 154      37.280  -5.637  15.129  1.00 21.49           H  
ATOM   1054 HG12 ILE A 154      37.630  -5.377  17.533  1.00 20.26           H  
ATOM   1055 HG13 ILE A 154      36.449  -6.667  17.861  1.00 20.26           H  
ATOM   1056 HG21 ILE A 154      35.866  -7.462  14.263  1.00 21.14           H  
ATOM   1057 HG22 ILE A 154      35.357  -7.858  15.922  1.00 21.14           H  
ATOM   1058 HG23 ILE A 154      34.905  -6.295  15.202  1.00 21.14           H  
ATOM   1059 HD11 ILE A 154      35.843  -3.995  16.563  1.00 19.34           H  
ATOM   1060 HD12 ILE A 154      34.664  -5.282  16.912  1.00 19.34           H  
ATOM   1061 HD13 ILE A 154      35.491  -4.445  18.248  1.00 19.34           H  
ATOM   1062  N   GLN A 155      39.094  -7.261  13.674  1.00 25.17           N  
ATOM   1063  CA  GLN A 155      39.453  -7.636  12.319  1.00 26.05           C  
ATOM   1064  C   GLN A 155      40.137  -9.000  12.336  1.00 27.30           C  
ATOM   1065  O   GLN A 155      39.733  -9.898  11.603  1.00 26.98           O  
ATOM   1066  CB  GLN A 155      40.383  -6.582  11.728  1.00 26.32           C  
ATOM   1067  CG  GLN A 155      40.479  -6.637  10.228  1.00 26.43           C  
ATOM   1068  CD  GLN A 155      41.568  -5.741   9.671  1.00 28.13           C  
ATOM   1069  NE2 GLN A 155      42.230  -6.109   8.701  1.00 28.62           N  
ATOM   1070  OE1 GLN A 155      41.753  -4.556  10.262  1.00 25.56           O  
ATOM   1071  H   GLN A 155      39.411  -6.372  14.035  1.00 25.17           H  
ATOM   1072  HA  GLN A 155      38.557  -7.698  11.702  1.00 26.05           H  
ATOM   1073  HB2 GLN A 155      41.380  -6.731  12.144  1.00 26.32           H  
ATOM   1074  HB3 GLN A 155      40.013  -5.598  12.015  1.00 26.32           H  
ATOM   1075  HG2 GLN A 155      39.524  -6.326   9.808  1.00 26.43           H  
ATOM   1076  HG3 GLN A 155      40.690  -7.665   9.931  1.00 26.43           H  
ATOM   1077 HE21 GLN A 155      42.946  -5.506   8.321  1.00 28.62           H  
ATOM   1078 HE22 GLN A 155      42.057  -7.012   8.285  1.00 28.62           H  
ATOM   1079  N   ASN A 156      41.144  -9.146  13.200  1.00 27.38           N  
ATOM   1080  CA  ASN A 156      41.895 -10.394  13.356  1.00 28.86           C  
ATOM   1081  C   ASN A 156      41.012 -11.575  13.745  1.00 29.97           C  
ATOM   1082  O   ASN A 156      41.216 -12.694  13.286  1.00 30.55           O  
ATOM   1083  CB  ASN A 156      42.950 -10.262  14.462  1.00 31.74           C  
ATOM   1084  CG  ASN A 156      44.118  -9.379  14.073  1.00 34.46           C  
ATOM   1085  OD1 ASN A 156      44.218  -8.911  12.934  1.00 35.62           O  
ATOM   1086  ND2 ASN A 156      45.014  -9.140  15.031  1.00 33.97           N  
ATOM   1087  H   ASN A 156      41.401  -8.356  13.774  1.00 27.38           H  
ATOM   1088  HA  ASN A 156      42.346 -10.578  12.382  1.00 28.86           H  
ATOM   1089  HB2 ASN A 156      43.331 -11.256  14.697  1.00 31.74           H  
ATOM   1090  HB3 ASN A 156      42.474  -9.837  15.345  1.00 31.74           H  
ATOM   1091 HD21 ASN A 156      44.892  -9.544  15.948  1.00 33.97           H  
ATOM   1092 HD22 ASN A 156      45.815  -8.556  14.838  1.00 33.97           H  
ATOM   1093  N   LEU A 157      40.070 -11.327  14.644  1.00 29.25           N  
ATOM   1094  CA  LEU A 157      39.188 -12.365  15.149  1.00 28.19           C  
ATOM   1095  C   LEU A 157      38.209 -12.960  14.136  1.00 28.12           C  
ATOM   1096  O   LEU A 157      38.049 -14.181  14.059  1.00 27.74           O  
ATOM   1097  CB  LEU A 157      38.421 -11.819  16.367  1.00 26.80           C  
ATOM   1098  CG  LEU A 157      37.472 -12.717  17.167  1.00 23.96           C  
ATOM   1099  CD1 LEU A 157      38.261 -13.690  18.014  1.00 21.09           C  
ATOM   1100  CD2 LEU A 157      36.575 -11.844  18.038  1.00 22.92           C  
ATOM   1101  H   LEU A 157      39.962 -10.383  14.989  1.00 29.25           H  
ATOM   1102  HA  LEU A 157      39.838 -13.197  15.418  1.00 28.19           H  
ATOM   1103  HB2 LEU A 157      37.824 -10.979  16.008  1.00 26.80           H  
ATOM   1104  HB3 LEU A 157      39.172 -11.456  17.070  1.00 26.80           H  
ATOM   1105  HG  LEU A 157      36.852 -13.296  16.483  1.00 23.96           H  
ATOM   1106 HD11 LEU A 157      38.885 -14.310  17.369  1.00 21.09           H  
ATOM   1107 HD12 LEU A 157      38.893 -13.138  18.709  1.00 21.09           H  
ATOM   1108 HD13 LEU A 157      37.574 -14.325  18.572  1.00 21.09           H  
ATOM   1109 HD21 LEU A 157      37.189 -11.262  18.725  1.00 22.92           H  
ATOM   1110 HD22 LEU A 157      35.999 -11.169  17.405  1.00 22.92           H  
ATOM   1111 HD23 LEU A 157      35.893 -12.477  18.607  1.00 22.92           H  
ATOM   1112  N   ILE A 158      37.573 -12.097  13.353  1.00 29.07           N  
ATOM   1113  CA  ILE A 158      36.559 -12.521  12.387  1.00 30.11           C  
ATOM   1114  C   ILE A 158      36.977 -13.230  11.088  1.00 30.80           C  
ATOM   1115  O   ILE A 158      38.077 -13.045  10.566  1.00 30.24           O  
ATOM   1116  CB  ILE A 158      35.627 -11.349  12.020  1.00 29.47           C  
ATOM   1117  CG1 ILE A 158      36.424 -10.218  11.370  1.00 29.56           C  
ATOM   1118  CG2 ILE A 158      34.918 -10.842  13.252  1.00 30.76           C  
ATOM   1119  CD1 ILE A 158      35.566  -9.165  10.720  1.00 30.05           C  
ATOM   1120  H   ILE A 158      37.795 -11.114  13.428  1.00 29.07           H  
ATOM   1121  HA  ILE A 158      36.073 -13.315  12.956  1.00 30.11           H  
ATOM   1122  HB  ILE A 158      34.884 -11.705  11.307  1.00 29.47           H  
ATOM   1123 HG12 ILE A 158      37.074 -10.649  10.609  1.00 29.56           H  
ATOM   1124 HG13 ILE A 158      37.031  -9.740  12.139  1.00 29.56           H  
ATOM   1125 HG21 ILE A 158      34.339 -11.651  13.697  1.00 30.76           H  
ATOM   1126 HG22 ILE A 158      35.652 -10.483  13.972  1.00 30.76           H  
ATOM   1127 HG23 ILE A 158      34.250 -10.026  12.978  1.00 30.76           H  
ATOM   1128 HD11 ILE A 158      34.951  -9.625   9.946  1.00 30.05           H  
ATOM   1129 HD12 ILE A 158      34.923  -8.705  11.471  1.00 30.05           H  
ATOM   1130 HD13 ILE A 158      36.203  -8.403  10.271  1.00 30.05           H  
ATOM   1131  N   LYS A 159      36.056 -14.042  10.578  1.00 32.35           N  
ATOM   1132  CA  LYS A 159      36.238 -14.782   9.337  1.00 34.65           C  
ATOM   1133  C   LYS A 159      35.187 -14.307   8.335  1.00 34.79           C  
ATOM   1134  O   LYS A 159      35.190 -14.717   7.183  1.00 36.33           O  
ATOM   1135  CB  LYS A 159      36.070 -16.277   9.586  1.00 35.47           C  
ATOM   1136  CG  LYS A 159      36.949 -16.807  10.702  1.00 40.29           C  
ATOM   1137  CD  LYS A 159      38.436 -16.669  10.390  1.00 43.48           C  
ATOM   1138  CE  LYS A 159      38.949 -17.853   9.586  1.00 45.99           C  
ATOM   1139  NZ  LYS A 159      38.332 -17.960   8.225  1.00 47.75           N1+
ATOM   1140  H   LYS A 159      35.184 -14.152  11.076  1.00 32.35           H  
ATOM   1141  HA  LYS A 159      37.240 -14.608   8.946  1.00 34.65           H  
ATOM   1142  HB2 LYS A 159      36.319 -16.810   8.668  1.00 35.47           H  
ATOM   1143  HB3 LYS A 159      35.028 -16.468   9.845  1.00 35.47           H  
ATOM   1144  HG2 LYS A 159      36.720 -17.862  10.856  1.00 40.29           H  
ATOM   1145  HG3 LYS A 159      36.730 -16.250  11.614  1.00 40.29           H  
ATOM   1146  HD2 LYS A 159      38.991 -16.610  11.327  1.00 43.48           H  
ATOM   1147  HD3 LYS A 159      38.594 -15.756   9.816  1.00 43.48           H  
ATOM   1148  HE2 LYS A 159      38.728 -18.768  10.137  1.00 45.99           H  
ATOM   1149  HE3 LYS A 159      40.028 -17.751   9.468  1.00 45.99           H  
ATOM   1150  HZ1 LYS A 159      37.331 -18.056   8.315  1.00 47.75           H  
ATOM   1151  HZ2 LYS A 159      38.544 -17.127   7.693  1.00 47.75           H  
ATOM   1152  HZ3 LYS A 159      38.706 -18.768   7.748  1.00 47.75           H  
ATOM   1153  N   GLU A 160      34.290 -13.440   8.794  1.00 35.17           N  
ATOM   1154  CA  GLU A 160      33.216 -12.891   7.979  1.00 36.06           C  
ATOM   1155  C   GLU A 160      32.903 -11.492   8.478  1.00 35.23           C  
ATOM   1156  O   GLU A 160      33.301 -11.127   9.580  1.00 35.21           O  
ATOM   1157  CB  GLU A 160      31.953 -13.728   8.130  1.00 38.44           C  
ATOM   1158  CG  GLU A 160      32.020 -15.107   7.532  1.00 44.30           C  
ATOM   1159  CD  GLU A 160      30.775 -15.912   7.828  1.00 48.49           C  
ATOM   1160  OE1 GLU A 160      29.662 -15.336   7.775  1.00 51.90           O  
ATOM   1161  OE2 GLU A 160      30.907 -17.121   8.126  1.00 51.29           O1-
ATOM   1162  H   GLU A 160      34.357 -13.148   9.758  1.00 35.17           H  
ATOM   1163  HA  GLU A 160      33.531 -12.884   6.935  1.00 36.06           H  
ATOM   1164  HB2 GLU A 160      31.134 -13.193   7.650  1.00 38.44           H  
ATOM   1165  HB3 GLU A 160      31.744 -13.833   9.195  1.00 38.44           H  
ATOM   1166  HG2 GLU A 160      32.883 -15.629   7.946  1.00 44.30           H  
ATOM   1167  HG3 GLU A 160      32.134 -15.018   6.452  1.00 44.30           H  
ATOM   1168  N   GLU A 161      32.164 -10.731   7.674  1.00 33.74           N  
ATOM   1169  CA  GLU A 161      31.761  -9.374   8.033  1.00 31.90           C  
ATOM   1170  C   GLU A 161      30.944  -9.417   9.316  1.00 28.77           C  
ATOM   1171  O   GLU A 161      29.977 -10.185   9.419  1.00 27.72           O  
ATOM   1172  CB  GLU A 161      30.907  -8.750   6.925  1.00 34.87           C  
ATOM   1173  CG  GLU A 161      31.676  -8.226   5.718  1.00 41.50           C  
ATOM   1174  CD  GLU A 161      32.260  -9.319   4.836  1.00 44.34           C  
ATOM   1175  OE1 GLU A 161      31.572 -10.346   4.613  1.00 44.90           O  
ATOM   1176  OE2 GLU A 161      33.407  -9.140   4.358  1.00 46.31           O1-
ATOM   1177  H   GLU A 161      31.872 -11.105   6.783  1.00 33.74           H  
ATOM   1178  HA  GLU A 161      32.659  -8.771   8.171  1.00 31.90           H  
ATOM   1179  HB2 GLU A 161      30.353  -7.917   7.357  1.00 34.87           H  
ATOM   1180  HB3 GLU A 161      30.207  -9.508   6.574  1.00 34.87           H  
ATOM   1181  HG2 GLU A 161      32.495  -7.602   6.077  1.00 41.50           H  
ATOM   1182  HG3 GLU A 161      30.999  -7.623   5.114  1.00 41.50           H  
ATOM   1183  N   ALA A 162      31.294  -8.560  10.268  1.00 25.69           N  
ATOM   1184  CA  ALA A 162      30.603  -8.520  11.549  1.00 24.04           C  
ATOM   1185  C   ALA A 162      29.945  -7.185  11.821  1.00 22.37           C  
ATOM   1186  O   ALA A 162      30.498  -6.139  11.499  1.00 21.14           O  
ATOM   1187  CB  ALA A 162      31.582  -8.845  12.675  1.00 22.19           C  
ATOM   1188  H   ALA A 162      32.057  -7.921  10.099  1.00 25.69           H  
ATOM   1189  HA  ALA A 162      29.812  -9.268  11.506  1.00 24.04           H  
ATOM   1190  HB1 ALA A 162      32.028  -9.824  12.497  1.00 22.19           H  
ATOM   1191  HB2 ALA A 162      32.366  -8.089  12.703  1.00 22.19           H  
ATOM   1192  HB3 ALA A 162      31.051  -8.855  13.626  1.00 22.19           H  
ATOM   1193  N   PHE A 163      28.755  -7.226  12.407  1.00 21.28           N  
ATOM   1194  CA  PHE A 163      28.034  -6.012  12.772  1.00 21.12           C  
ATOM   1195  C   PHE A 163      28.805  -5.363  13.929  1.00 21.00           C  
ATOM   1196  O   PHE A 163      29.452  -6.058  14.722  1.00 20.95           O  
ATOM   1197  CB  PHE A 163      26.635  -6.361  13.302  1.00 22.24           C  
ATOM   1198  CG  PHE A 163      25.563  -6.474  12.245  1.00 23.19           C  
ATOM   1199  CD1 PHE A 163      25.171  -5.354  11.498  1.00 23.77           C  
ATOM   1200  CD2 PHE A 163      24.882  -7.676  12.059  1.00 21.65           C  
ATOM   1201  CE1 PHE A 163      24.109  -5.430  10.584  1.00 23.23           C  
ATOM   1202  CE2 PHE A 163      23.819  -7.766  11.150  1.00 22.83           C  
ATOM   1203  CZ  PHE A 163      23.430  -6.641  10.412  1.00 23.01           C  
ATOM   1204  H   PHE A 163      28.337  -8.124  12.606  1.00 21.28           H  
ATOM   1205  HA  PHE A 163      27.946  -5.360  11.903  1.00 21.12           H  
ATOM   1206  HB2 PHE A 163      26.336  -5.584  14.005  1.00 22.24           H  
ATOM   1207  HB3 PHE A 163      26.698  -7.316  13.822  1.00 22.24           H  
ATOM   1208  HD1 PHE A 163      25.694  -4.418  11.629  1.00 23.77           H  
ATOM   1209  HD2 PHE A 163      25.177  -8.549  12.623  1.00 21.65           H  
ATOM   1210  HE1 PHE A 163      23.818  -4.558  10.016  1.00 23.23           H  
ATOM   1211  HE2 PHE A 163      23.300  -8.705  11.019  1.00 22.83           H  
ATOM   1212  HZ  PHE A 163      22.609  -6.709   9.713  1.00 23.01           H  
ATOM   1213  N   LEU A 164      28.754  -4.040  14.017  1.00 22.13           N  
ATOM   1214  CA  LEU A 164      29.393  -3.319  15.111  1.00 20.85           C  
ATOM   1215  C   LEU A 164      28.273  -2.697  15.947  1.00 22.48           C  
ATOM   1216  O   LEU A 164      27.129  -2.607  15.488  1.00 21.92           O  
ATOM   1217  CB  LEU A 164      30.326  -2.225  14.593  1.00 18.82           C  
ATOM   1218  CG  LEU A 164      31.550  -2.686  13.801  1.00 18.44           C  
ATOM   1219  CD1 LEU A 164      32.420  -1.480  13.468  1.00 15.05           C  
ATOM   1220  CD2 LEU A 164      32.333  -3.753  14.582  1.00 14.80           C  
ATOM   1221  H   LEU A 164      28.259  -3.519  13.307  1.00 22.13           H  
ATOM   1222  HA  LEU A 164      30.003  -4.003  15.702  1.00 20.85           H  
ATOM   1223  HB2 LEU A 164      30.683  -1.660  15.453  1.00 18.82           H  
ATOM   1224  HB3 LEU A 164      29.742  -1.571  13.945  1.00 18.82           H  
ATOM   1225  HG  LEU A 164      31.227  -3.148  12.869  1.00 18.44           H  
ATOM   1226 HD11 LEU A 164      31.842  -0.767  12.881  1.00 15.05           H  
ATOM   1227 HD12 LEU A 164      32.753  -1.006  14.392  1.00 15.05           H  
ATOM   1228 HD13 LEU A 164      33.287  -1.805  12.893  1.00 15.05           H  
ATOM   1229 HD21 LEU A 164      32.677  -3.332  15.527  1.00 14.80           H  
ATOM   1230 HD22 LEU A 164      31.686  -4.607  14.780  1.00 14.80           H  
ATOM   1231 HD23 LEU A 164      33.193  -4.076  13.994  1.00 14.80           H  
ATOM   1232  N   GLY A 165      28.585  -2.292  17.176  1.00 22.44           N  
ATOM   1233  CA  GLY A 165      27.578  -1.683  18.023  1.00 22.33           C  
ATOM   1234  C   GLY A 165      27.520  -0.201  17.730  1.00 23.03           C  
ATOM   1235  O   GLY A 165      27.816   0.619  18.600  1.00 24.33           O  
ATOM   1236  H   GLY A 165      29.528  -2.410  17.520  1.00 22.44           H  
ATOM   1237  HA2 GLY A 165      27.839  -1.838  19.070  1.00 22.33           H  
ATOM   1238  HA3 GLY A 165      26.607  -2.135  17.820  1.00 22.33           H  
ATOM   1239  N   ILE A 166      27.167   0.134  16.489  1.00 23.23           N  
ATOM   1240  CA  ILE A 166      27.077   1.519  16.023  1.00 22.66           C  
ATOM   1241  C   ILE A 166      25.887   1.656  15.074  1.00 23.08           C  
ATOM   1242  O   ILE A 166      25.623   0.748  14.281  1.00 23.59           O  
ATOM   1243  CB  ILE A 166      28.367   1.939  15.254  1.00 21.42           C  
ATOM   1244  CG1 ILE A 166      29.597   1.735  16.149  1.00 21.73           C  
ATOM   1245  CG2 ILE A 166      28.257   3.392  14.787  1.00 22.10           C  
ATOM   1246  CD1 ILE A 166      30.930   2.023  15.492  1.00 21.65           C  
ATOM   1247  H   ILE A 166      26.950  -0.606  15.836  1.00 23.23           H  
ATOM   1248  HA  ILE A 166      26.957   2.163  16.895  1.00 22.66           H  
ATOM   1249  HB  ILE A 166      28.479   1.312  14.370  1.00 21.42           H  
ATOM   1250 HG12 ILE A 166      29.603   0.697  16.482  1.00 21.73           H  
ATOM   1251 HG13 ILE A 166      29.498   2.392  17.013  1.00 21.73           H  
ATOM   1252 HG21 ILE A 166      27.391   3.500  14.136  1.00 22.10           H  
ATOM   1253 HG22 ILE A 166      28.145   4.044  15.653  1.00 22.10           H  
ATOM   1254 HG23 ILE A 166      29.160   3.667  14.240  1.00 22.10           H  
ATOM   1255 HD11 ILE A 166      31.054   1.377  14.623  1.00 21.65           H  
ATOM   1256 HD12 ILE A 166      30.962   3.066  15.177  1.00 21.65           H  
ATOM   1257 HD13 ILE A 166      31.735   1.833  16.203  1.00 21.65           H  
ATOM   1258  N   THR A 167      25.125   2.739  15.203  1.00 22.96           N  
ATOM   1259  CA  THR A 167      23.976   2.978  14.330  1.00 23.23           C  
ATOM   1260  C   THR A 167      23.661   4.472  14.275  1.00 24.36           C  
ATOM   1261  O   THR A 167      24.226   5.261  15.038  1.00 23.59           O  
ATOM   1262  CB  THR A 167      22.666   2.267  14.810  1.00 23.03           C  
ATOM   1263  OG1 THR A 167      22.002   3.089  15.772  1.00 25.11           O  
ATOM   1264  CG2 THR A 167      22.937   0.911  15.434  1.00 22.28           C  
ATOM   1265  H   THR A 167      25.345   3.414  15.922  1.00 22.96           H  
ATOM   1266  HA  THR A 167      24.263   2.575  13.359  1.00 23.23           H  
ATOM   1267  HB  THR A 167      22.043   2.113  13.930  1.00 23.03           H  
ATOM   1268 HG21 THR A 167      23.452   0.276  14.713  1.00 22.28           H  
ATOM   1269 HG22 THR A 167      23.560   1.036  16.320  1.00 22.28           H  
ATOM   1270 HG23 THR A 167      21.992   0.446  15.717  1.00 22.28           H  
ATOM   1271  HG1 THR A 167      21.191   2.643  16.025  1.00 25.11           H  
ATOM   1272  N   ASP A 168      22.789   4.851  13.344  1.00 26.69           N  
ATOM   1273  CA  ASP A 168      22.319   6.238  13.211  1.00 29.26           C  
ATOM   1274  C   ASP A 168      20.791   6.161  13.093  1.00 31.36           C  
ATOM   1275  O   ASP A 168      20.155   6.949  12.395  1.00 31.97           O  
ATOM   1276  CB  ASP A 168      22.972   6.992  12.027  1.00 28.84           C  
ATOM   1277  CG  ASP A 168      22.616   6.406  10.663  1.00 29.24           C  
ATOM   1278  OD1 ASP A 168      22.293   5.211  10.562  1.00 28.24           O  
ATOM   1279  OD2 ASP A 168      22.685   7.143   9.669  1.00 28.97           O1-
ATOM   1280  H   ASP A 168      22.435   4.156  12.702  1.00 26.69           H  
ATOM   1281  HA  ASP A 168      22.615   6.824  14.081  1.00 29.26           H  
ATOM   1282  HB2 ASP A 168      24.054   6.953  12.147  1.00 28.84           H  
ATOM   1283  HB3 ASP A 168      22.639   8.029  12.054  1.00 28.84           H  
ATOM   1284  N   GLU A 169      20.218   5.182  13.790  1.00 34.42           N  
ATOM   1285  CA  GLU A 169      18.784   4.962  13.801  1.00 38.18           C  
ATOM   1286  C   GLU A 169      18.008   6.204  14.233  1.00 39.98           C  
ATOM   1287  O   GLU A 169      17.129   6.667  13.510  1.00 41.79           O  
ATOM   1288  CB  GLU A 169      18.431   3.800  14.732  1.00 40.31           C  
ATOM   1289  CG  GLU A 169      18.934   2.435  14.254  1.00 45.73           C  
ATOM   1290  CD  GLU A 169      18.776   1.318  15.297  1.00 49.11           C  
ATOM   1291  OE1 GLU A 169      18.501   1.614  16.483  1.00 50.91           O  
ATOM   1292  OE2 GLU A 169      18.949   0.131  14.931  1.00 50.83           O1-
ATOM   1293  H   GLU A 169      20.806   4.566  14.333  1.00 34.42           H  
ATOM   1294  HA  GLU A 169      18.494   4.724  12.777  1.00 38.18           H  
ATOM   1295  HB2 GLU A 169      17.345   3.752  14.822  1.00 40.31           H  
ATOM   1296  HB3 GLU A 169      18.868   4.002  15.711  1.00 40.31           H  
ATOM   1297  HG2 GLU A 169      19.991   2.526  14.005  1.00 45.73           H  
ATOM   1298  HG3 GLU A 169      18.373   2.154  13.363  1.00 45.73           H  
ATOM   1299  N   LYS A 170      18.364   6.772  15.383  1.00 41.74           N  
ATOM   1300  CA  LYS A 170      17.642   7.934  15.890  1.00 43.23           C  
ATOM   1301  C   LYS A 170      17.870   9.215  15.109  1.00 42.38           C  
ATOM   1302  O   LYS A 170      16.923   9.953  14.849  1.00 43.22           O  
ATOM   1303  CB  LYS A 170      17.892   8.142  17.393  1.00 46.04           C  
ATOM   1304  CG  LYS A 170      19.026   9.086  17.756  1.00 49.25           C  
ATOM   1305  CD  LYS A 170      19.233   9.122  19.266  1.00 52.81           C  
ATOM   1306  CE  LYS A 170      18.004   9.654  20.007  1.00 54.92           C  
ATOM   1307  NZ  LYS A 170      18.197   9.678  21.501  1.00 56.88           N1+
ATOM   1308  H   LYS A 170      19.140   6.396  15.908  1.00 41.74           H  
ATOM   1309  HA  LYS A 170      16.589   7.695  15.739  1.00 43.23           H  
ATOM   1310  HB2 LYS A 170      18.114   7.170  17.832  1.00 46.04           H  
ATOM   1311  HB3 LYS A 170      16.975   8.538  17.831  1.00 46.04           H  
ATOM   1312  HG2 LYS A 170      18.784  10.088  17.404  1.00 49.25           H  
ATOM   1313  HG3 LYS A 170      19.944   8.743  17.278  1.00 49.25           H  
ATOM   1314  HD2 LYS A 170      20.083   9.767  19.487  1.00 52.81           H  
ATOM   1315  HD3 LYS A 170      19.443   8.112  19.615  1.00 52.81           H  
ATOM   1316  HE2 LYS A 170      17.152   9.016  19.775  1.00 54.92           H  
ATOM   1317  HE3 LYS A 170      17.801  10.669  19.666  1.00 54.92           H  
ATOM   1318  HZ1 LYS A 170      18.386   8.742  21.830  1.00 56.88           H  
ATOM   1319  HZ2 LYS A 170      18.976  10.278  21.730  1.00 56.88           H  
ATOM   1320  HZ3 LYS A 170      17.360  10.028  21.943  1.00 56.88           H  
ATOM   1321  N   THR A 171      19.113   9.490  14.739  1.00 41.55           N  
ATOM   1322  CA  THR A 171      19.414  10.691  13.977  1.00 40.87           C  
ATOM   1323  C   THR A 171      20.264  10.335  12.772  1.00 39.43           C  
ATOM   1324  O   THR A 171      21.481  10.140  12.880  1.00 39.40           O  
ATOM   1325  CB  THR A 171      20.119  11.748  14.840  1.00 42.97           C  
ATOM   1326  OG1 THR A 171      19.282  12.075  15.959  1.00 46.46           O  
ATOM   1327  CG2 THR A 171      20.380  13.013  14.037  1.00 43.19           C  
ATOM   1328  H   THR A 171      19.859   8.857  14.990  1.00 41.55           H  
ATOM   1329  HA  THR A 171      18.472  11.123  13.639  1.00 40.87           H  
ATOM   1330  HB  THR A 171      21.071  11.342  15.180  1.00 42.97           H  
ATOM   1331 HG21 THR A 171      21.006  12.774  13.177  1.00 43.19           H  
ATOM   1332 HG22 THR A 171      19.432  13.426  13.692  1.00 43.19           H  
ATOM   1333 HG23 THR A 171      20.889  13.744  14.665  1.00 43.19           H  
ATOM   1334  HG1 THR A 171      19.133  11.267  16.456  1.00 46.46           H  
ATOM   1335  N   GLU A 172      19.594  10.220  11.629  1.00 38.04           N  
ATOM   1336  CA  GLU A 172      20.233   9.882  10.362  1.00 36.06           C  
ATOM   1337  C   GLU A 172      21.517  10.653  10.106  1.00 35.80           C  
ATOM   1338  O   GLU A 172      21.550  11.881  10.209  1.00 35.52           O  
ATOM   1339  CB  GLU A 172      19.265  10.112   9.204  1.00 35.03           C  
ATOM   1340  CG  GLU A 172      19.854   9.804   7.847  1.00 32.31           C  
ATOM   1341  CD  GLU A 172      20.362   8.389   7.760  1.00 31.92           C  
ATOM   1342  OE1 GLU A 172      19.610   7.462   8.136  1.00 32.67           O  
ATOM   1343  OE2 GLU A 172      21.514   8.197   7.325  1.00 31.51           O1-
ATOM   1344  H   GLU A 172      18.596  10.375  11.639  1.00 38.04           H  
ATOM   1345  HA  GLU A 172      20.502   8.827  10.432  1.00 36.06           H  
ATOM   1346  HB2 GLU A 172      18.957  11.157   9.215  1.00 35.03           H  
ATOM   1347  HB3 GLU A 172      18.394   9.474   9.353  1.00 35.03           H  
ATOM   1348  HG2 GLU A 172      20.683  10.487   7.660  1.00 32.31           H  
ATOM   1349  HG3 GLU A 172      19.085   9.949   7.088  1.00 32.31           H  
ATOM   1350  N   GLY A 173      22.570   9.912   9.792  1.00 35.37           N  
ATOM   1351  CA  GLY A 173      23.858  10.506   9.513  1.00 36.84           C  
ATOM   1352  C   GLY A 173      24.719  10.661  10.747  1.00 38.34           C  
ATOM   1353  O   GLY A 173      25.946  10.740  10.644  1.00 39.10           O  
ATOM   1354  H   GLY A 173      22.471   8.907   9.747  1.00 35.37           H  
ATOM   1355  HA2 GLY A 173      23.698  11.491   9.075  1.00 36.84           H  
ATOM   1356  HA3 GLY A 173      24.386   9.873   8.800  1.00 36.84           H  
ATOM   1357  N   GLN A 174      24.086  10.714  11.915  1.00 39.13           N  
ATOM   1358  CA  GLN A 174      24.809  10.860  13.171  1.00 38.58           C  
ATOM   1359  C   GLN A 174      25.003   9.467  13.765  1.00 37.18           C  
ATOM   1360  O   GLN A 174      24.104   8.930  14.406  1.00 37.92           O  
ATOM   1361  CB  GLN A 174      24.020  11.764  14.124  1.00 41.48           C  
ATOM   1362  CG  GLN A 174      24.805  12.214  15.350  1.00 46.66           C  
ATOM   1363  CD  GLN A 174      24.047  13.215  16.217  1.00 49.87           C  
ATOM   1364  OE1 GLN A 174      23.601  12.893  17.320  1.00 50.71           O  
ATOM   1365  NE2 GLN A 174      23.911  14.440  15.725  1.00 51.78           N  
ATOM   1366  H   GLN A 174      23.078  10.650  11.931  1.00 39.13           H  
ATOM   1367  HA  GLN A 174      25.782  11.324  13.008  1.00 38.58           H  
ATOM   1368  HB2 GLN A 174      23.139  11.218  14.463  1.00 41.48           H  
ATOM   1369  HB3 GLN A 174      23.707  12.651  13.573  1.00 41.48           H  
ATOM   1370  HG2 GLN A 174      25.733  12.679  15.015  1.00 46.66           H  
ATOM   1371  HG3 GLN A 174      25.036  11.338  15.954  1.00 46.66           H  
ATOM   1372 HE21 GLN A 174      24.291  14.664  14.817  1.00 51.78           H  
ATOM   1373 HE22 GLN A 174      23.427  15.148  16.258  1.00 51.78           H  
ATOM   1374  N   PHE A 175      26.156   8.862  13.489  1.00 36.10           N  
ATOM   1375  CA  PHE A 175      26.458   7.521  13.988  1.00 35.11           C  
ATOM   1376  C   PHE A 175      26.870   7.571  15.441  1.00 35.79           C  
ATOM   1377  O   PHE A 175      27.679   8.415  15.846  1.00 35.29           O  
ATOM   1378  CB  PHE A 175      27.487   6.813  13.115  1.00 31.52           C  
ATOM   1379  CG  PHE A 175      26.908   6.298  11.834  1.00 30.24           C  
ATOM   1380  CD1 PHE A 175      26.242   5.085  11.804  1.00 30.74           C  
ATOM   1381  CD2 PHE A 175      26.992   7.040  10.667  1.00 28.13           C  
ATOM   1382  CE1 PHE A 175      25.669   4.623  10.631  1.00 31.00           C  
ATOM   1383  CE2 PHE A 175      26.426   6.584   9.500  1.00 27.48           C  
ATOM   1384  CZ  PHE A 175      25.765   5.377   9.477  1.00 29.17           C  
ATOM   1385  H   PHE A 175      26.839   9.342  12.921  1.00 36.10           H  
ATOM   1386  HA  PHE A 175      25.547   6.926  13.929  1.00 35.11           H  
ATOM   1387  HB2 PHE A 175      27.897   5.972  13.675  1.00 31.52           H  
ATOM   1388  HB3 PHE A 175      28.285   7.516  12.878  1.00 31.52           H  
ATOM   1389  HD1 PHE A 175      26.170   4.493  12.703  1.00 30.74           H  
ATOM   1390  HD2 PHE A 175      27.509   7.988  10.674  1.00 28.13           H  
ATOM   1391  HE1 PHE A 175      25.148   3.676  10.619  1.00 31.00           H  
ATOM   1392  HE2 PHE A 175      26.501   7.174   8.598  1.00 27.48           H  
ATOM   1393  HZ  PHE A 175      25.321   5.020   8.560  1.00 29.17           H  
ATOM   1394  N   VAL A 176      26.392   6.598  16.206  1.00 36.16           N  
ATOM   1395  CA  VAL A 176      26.628   6.633  17.623  1.00 35.80           C  
ATOM   1396  C   VAL A 176      26.650   5.258  18.309  1.00 36.94           C  
ATOM   1397  O   VAL A 176      26.184   4.257  17.754  1.00 36.27           O  
ATOM   1398  CB  VAL A 176      25.525   7.567  18.222  1.00 33.85           C  
ATOM   1399  CG1 VAL A 176      24.374   6.775  18.791  1.00 31.71           C  
ATOM   1400  CG2 VAL A 176      26.095   8.567  19.171  1.00 33.20           C  
ATOM   1401  H   VAL A 176      25.866   5.839  15.796  1.00 36.16           H  
ATOM   1402  HA  VAL A 176      27.634   7.012  17.808  1.00 35.80           H  
ATOM   1403  HB  VAL A 176      25.104   8.153  17.406  1.00 33.85           H  
ATOM   1404 HG11 VAL A 176      23.957   6.131  18.016  1.00 31.71           H  
ATOM   1405 HG12 VAL A 176      24.729   6.162  19.620  1.00 31.71           H  
ATOM   1406 HG13 VAL A 176      23.604   7.458  19.149  1.00 31.71           H  
ATOM   1407 HG21 VAL A 176      26.538   8.049  20.022  1.00 33.20           H  
ATOM   1408 HG22 VAL A 176      26.861   9.153  18.663  1.00 33.20           H  
ATOM   1409 HG23 VAL A 176      25.303   9.229  19.520  1.00 33.20           H  
ATOM   1410  N   ASP A 177      27.255   5.246  19.497  1.00 38.54           N  
ATOM   1411  CA  ASP A 177      27.398   4.093  20.394  1.00 39.23           C  
ATOM   1412  C   ASP A 177      26.043   3.518  20.788  1.00 39.12           C  
ATOM   1413  O   ASP A 177      25.022   4.199  20.705  1.00 39.67           O  
ATOM   1414  CB  ASP A 177      28.030   4.576  21.711  1.00 40.42           C  
ATOM   1415  CG  ASP A 177      29.417   4.047  21.929  1.00 42.48           C  
ATOM   1416  OD1 ASP A 177      29.719   2.952  21.421  1.00 46.32           O  
ATOM   1417  OD2 ASP A 177      30.209   4.718  22.622  1.00 42.83           O1-
ATOM   1418  H   ASP A 177      27.655   6.119  19.812  1.00 38.54           H  
ATOM   1419  HA  ASP A 177      27.995   3.345  19.873  1.00 39.23           H  
ATOM   1420  HB2 ASP A 177      27.400   4.248  22.538  1.00 40.42           H  
ATOM   1421  HB3 ASP A 177      28.073   5.665  21.695  1.00 40.42           H  
ATOM   1422  N   LEU A 178      26.051   2.311  21.338  1.00 38.77           N  
ATOM   1423  CA  LEU A 178      24.811   1.710  21.816  1.00 38.38           C  
ATOM   1424  C   LEU A 178      24.406   2.432  23.123  1.00 39.62           C  
ATOM   1425  O   LEU A 178      23.328   2.199  23.670  1.00 40.99           O  
ATOM   1426  CB  LEU A 178      24.986   0.204  22.049  1.00 36.25           C  
ATOM   1427  CG  LEU A 178      25.146  -0.659  20.788  1.00 37.37           C  
ATOM   1428  CD1 LEU A 178      25.551  -2.073  21.148  1.00 36.63           C  
ATOM   1429  CD2 LEU A 178      23.860  -0.669  19.991  1.00 34.82           C  
ATOM   1430  H   LEU A 178      26.921   1.806  21.427  1.00 38.77           H  
ATOM   1431  HA  LEU A 178      24.026   1.824  21.068  1.00 38.38           H  
ATOM   1432  HB2 LEU A 178      24.109  -0.155  22.589  1.00 36.25           H  
ATOM   1433  HB3 LEU A 178      25.874   0.063  22.665  1.00 36.25           H  
ATOM   1434  HG  LEU A 178      25.937  -0.223  20.177  1.00 37.37           H  
ATOM   1435 HD11 LEU A 178      26.487  -2.053  21.706  1.00 36.63           H  
ATOM   1436 HD12 LEU A 178      24.773  -2.529  21.760  1.00 36.63           H  
ATOM   1437 HD13 LEU A 178      25.684  -2.656  20.237  1.00 36.63           H  
ATOM   1438 HD21 LEU A 178      23.062  -1.104  20.593  1.00 34.82           H  
ATOM   1439 HD22 LEU A 178      23.593   0.352  19.717  1.00 34.82           H  
ATOM   1440 HD23 LEU A 178      23.998  -1.263  19.087  1.00 34.82           H  
ATOM   1441  N   THR A 179      25.283   3.312  23.609  1.00 39.06           N  
ATOM   1442  CA  THR A 179      25.029   4.078  24.824  1.00 38.26           C  
ATOM   1443  C   THR A 179      24.734   5.536  24.470  1.00 39.54           C  
ATOM   1444  O   THR A 179      24.607   6.379  25.359  1.00 40.61           O  
ATOM   1445  CB  THR A 179      26.242   4.042  25.793  1.00 37.00           C  
ATOM   1446  OG1 THR A 179      27.331   4.805  25.250  1.00 37.33           O  
ATOM   1447  CG2 THR A 179      26.710   2.615  26.005  1.00 37.75           C  
ATOM   1448  H   THR A 179      26.154   3.454  23.117  1.00 39.06           H  
ATOM   1449  HA  THR A 179      24.173   3.622  25.320  1.00 38.26           H  
ATOM   1450  HB  THR A 179      25.926   4.468  26.745  1.00 37.00           H  
ATOM   1451 HG21 THR A 179      25.893   2.022  26.414  1.00 37.75           H  
ATOM   1452 HG22 THR A 179      27.025   2.191  25.051  1.00 37.75           H  
ATOM   1453 HG23 THR A 179      27.549   2.608  26.700  1.00 37.75           H  
ATOM   1454  HG1 THR A 179      28.082   4.215  25.158  1.00 37.33           H  
ATOM   1455  N   GLY A 180      24.680   5.838  23.174  1.00 39.21           N  
ATOM   1456  CA  GLY A 180      24.396   7.194  22.737  1.00 38.33           C  
ATOM   1457  C   GLY A 180      25.613   8.082  22.559  1.00 38.68           C  
ATOM   1458  O   GLY A 180      25.490   9.233  22.153  1.00 38.62           O  
ATOM   1459  H   GLY A 180      24.837   5.116  22.486  1.00 39.21           H  
ATOM   1460  HA2 GLY A 180      23.745   7.658  23.478  1.00 38.33           H  
ATOM   1461  HA3 GLY A 180      23.875   7.139  21.781  1.00 38.33           H  
ATOM   1462  N   ASN A 181      26.793   7.565  22.876  1.00 38.98           N  
ATOM   1463  CA  ASN A 181      28.017   8.340  22.727  1.00 38.76           C  
ATOM   1464  C   ASN A 181      28.497   8.440  21.286  1.00 39.46           C  
ATOM   1465  O   ASN A 181      28.563   7.444  20.567  1.00 38.21           O  
ATOM   1466  CB  ASN A 181      29.120   7.768  23.607  1.00 39.45           C  
ATOM   1467  CG  ASN A 181      29.011   8.235  25.036  1.00 39.73           C  
ATOM   1468  OD1 ASN A 181      29.191   9.420  25.320  1.00 40.06           O  
ATOM   1469  ND2 ASN A 181      28.688   7.318  25.942  1.00 38.17           N  
ATOM   1470  H   ASN A 181      26.843   6.619  23.226  1.00 38.98           H  
ATOM   1471  HA  ASN A 181      27.776   9.354  23.047  1.00 38.76           H  
ATOM   1472  HB2 ASN A 181      30.085   8.081  23.209  1.00 39.45           H  
ATOM   1473  HB3 ASN A 181      29.056   6.680  23.588  1.00 39.45           H  
ATOM   1474 HD21 ASN A 181      28.550   6.358  25.662  1.00 38.17           H  
ATOM   1475 HD22 ASN A 181      28.580   7.583  26.910  1.00 38.17           H  
ATOM   1476  N   ARG A 182      28.837   9.654  20.866  1.00 39.84           N  
ATOM   1477  CA  ARG A 182      29.304   9.875  19.508  1.00 39.83           C  
ATOM   1478  C   ARG A 182      30.693   9.288  19.322  1.00 38.91           C  
ATOM   1479  O   ARG A 182      31.448   9.161  20.281  1.00 39.50           O  
ATOM   1480  CB  ARG A 182      29.224  11.361  19.146  1.00 41.81           C  
ATOM   1481  CG  ARG A 182      27.818  11.761  18.678  1.00 43.64           C  
ATOM   1482  CD  ARG A 182      27.563  13.255  18.763  1.00 46.69           C  
ATOM   1483  NE  ARG A 182      28.435  14.036  17.892  1.00 49.45           N  
ATOM   1484  CZ  ARG A 182      28.588  15.356  17.976  1.00 50.59           C  
ATOM   1485  NH1 ARG A 182      27.925  16.051  18.900  1.00 50.96           N  
ATOM   1486  NH2 ARG A 182      29.402  15.982  17.135  1.00 50.78           N1+
ATOM   1487  H   ARG A 182      28.769  10.436  21.501  1.00 39.84           H  
ATOM   1488  HA  ARG A 182      28.649   9.352  18.811  1.00 39.83           H  
ATOM   1489  HB2 ARG A 182      29.935  11.567  18.346  1.00 41.81           H  
ATOM   1490  HB3 ARG A 182      29.485  11.952  20.024  1.00 41.81           H  
ATOM   1491  HG2 ARG A 182      27.085  11.249  19.301  1.00 43.64           H  
ATOM   1492  HG3 ARG A 182      27.695  11.448  17.641  1.00 43.64           H  
ATOM   1493  HD2 ARG A 182      27.722  13.576  19.792  1.00 46.69           H  
ATOM   1494  HD3 ARG A 182      26.527  13.447  18.479  1.00 46.69           H  
ATOM   1495  HE  ARG A 182      28.955  13.544  17.180  1.00 49.45           H  
ATOM   1496 HH11 ARG A 182      28.044  17.053  18.959  1.00 50.96           H  
ATOM   1497 HH12 ARG A 182      27.306  15.577  19.540  1.00 50.96           H  
ATOM   1498 HH21 ARG A 182      29.906  15.456  16.434  1.00 50.78           H  
ATOM   1499 HH22 ARG A 182      29.519  16.983  17.195  1.00 50.78           H  
ATOM   1500  N   LEU A 183      31.006   8.894  18.093  1.00 38.71           N  
ATOM   1501  CA  LEU A 183      32.286   8.258  17.787  1.00 38.31           C  
ATOM   1502  C   LEU A 183      33.468   9.208  17.669  1.00 36.91           C  
ATOM   1503  O   LEU A 183      33.355  10.299  17.117  1.00 37.01           O  
ATOM   1504  CB  LEU A 183      32.178   7.439  16.492  1.00 38.24           C  
ATOM   1505  CG  LEU A 183      30.987   6.495  16.314  1.00 38.53           C  
ATOM   1506  CD1 LEU A 183      31.094   5.820  14.962  1.00 39.37           C  
ATOM   1507  CD2 LEU A 183      30.933   5.461  17.433  1.00 39.21           C  
ATOM   1508  H   LEU A 183      30.340   9.038  17.348  1.00 38.71           H  
ATOM   1509  HA  LEU A 183      32.491   7.622  18.647  1.00 38.31           H  
ATOM   1510  HB2 LEU A 183      33.081   6.833  16.420  1.00 38.24           H  
ATOM   1511  HB3 LEU A 183      32.151   8.149  15.665  1.00 38.24           H  
ATOM   1512  HG  LEU A 183      30.063   7.071  16.362  1.00 38.53           H  
ATOM   1513 HD11 LEU A 183      31.097   6.577  14.177  1.00 39.37           H  
ATOM   1514 HD12 LEU A 183      32.019   5.245  14.915  1.00 39.37           H  
ATOM   1515 HD13 LEU A 183      30.244   5.154  14.821  1.00 39.37           H  
ATOM   1516 HD21 LEU A 183      31.844   4.862  17.419  1.00 39.21           H  
ATOM   1517 HD22 LEU A 183      30.847   5.969  18.394  1.00 39.21           H  
ATOM   1518 HD23 LEU A 183      30.069   4.812  17.287  1.00 39.21           H  
ATOM   1519  N   THR A 184      34.611   8.776  18.178  1.00 35.85           N  
ATOM   1520  CA  THR A 184      35.825   9.575  18.093  1.00 36.49           C  
ATOM   1521  C   THR A 184      36.748   8.929  17.065  1.00 35.48           C  
ATOM   1522  O   THR A 184      37.690   9.549  16.584  1.00 36.35           O  
ATOM   1523  CB  THR A 184      36.545   9.666  19.457  1.00 37.45           C  
ATOM   1524  OG1 THR A 184      36.557   8.377  20.091  1.00 38.70           O  
ATOM   1525  CG2 THR A 184      35.854  10.681  20.347  1.00 37.50           C  
ATOM   1526  H   THR A 184      34.641   7.876  18.634  1.00 35.85           H  
ATOM   1527  HA  THR A 184      35.561  10.589  17.797  1.00 36.49           H  
ATOM   1528  HB  THR A 184      37.573   9.989  19.293  1.00 37.45           H  
ATOM   1529 HG21 THR A 184      35.863  11.657  19.860  1.00 37.50           H  
ATOM   1530 HG22 THR A 184      34.823  10.371  20.520  1.00 37.50           H  
ATOM   1531 HG23 THR A 184      36.379  10.746  21.300  1.00 37.50           H  
ATOM   1532  HG1 THR A 184      37.020   8.470  20.927  1.00 38.70           H  
ATOM   1533  N   TYR A 185      36.464   7.674  16.736  1.00 33.93           N  
ATOM   1534  CA  TYR A 185      37.249   6.926  15.765  1.00 31.95           C  
ATOM   1535  C   TYR A 185      36.298   6.293  14.768  1.00 31.19           C  
ATOM   1536  O   TYR A 185      35.257   5.756  15.157  1.00 31.87           O  
ATOM   1537  CB  TYR A 185      38.057   5.840  16.475  1.00 30.77           C  
ATOM   1538  CG  TYR A 185      38.592   4.757  15.572  1.00 29.22           C  
ATOM   1539  CD1 TYR A 185      39.748   4.954  14.831  1.00 28.42           C  
ATOM   1540  CD2 TYR A 185      37.914   3.547  15.436  1.00 28.12           C  
ATOM   1541  CE1 TYR A 185      40.221   3.976  13.973  1.00 28.12           C  
ATOM   1542  CE2 TYR A 185      38.377   2.566  14.584  1.00 28.41           C  
ATOM   1543  CZ  TYR A 185      39.528   2.788  13.848  1.00 28.71           C  
ATOM   1544  OH  TYR A 185      39.981   1.829  12.973  1.00 31.63           O  
ATOM   1545  H   TYR A 185      35.676   7.222  17.176  1.00 33.93           H  
ATOM   1546  HA  TYR A 185      37.940   7.593  15.250  1.00 31.95           H  
ATOM   1547  HB2 TYR A 185      37.415   5.372  17.221  1.00 30.77           H  
ATOM   1548  HB3 TYR A 185      38.903   6.316  16.971  1.00 30.77           H  
ATOM   1549  HD1 TYR A 185      40.288   5.885  14.924  1.00 28.42           H  
ATOM   1550  HD2 TYR A 185      37.013   3.374  16.007  1.00 28.12           H  
ATOM   1551  HE1 TYR A 185      41.126   4.141  13.407  1.00 28.12           H  
ATOM   1552  HE2 TYR A 185      37.845   1.631  14.491  1.00 28.41           H  
ATOM   1553  HH  TYR A 185      40.785   2.058  12.501  1.00 31.63           H  
ATOM   1554  N   THR A 186      36.626   6.415  13.483  1.00 29.45           N  
ATOM   1555  CA  THR A 186      35.835   5.819  12.403  1.00 26.85           C  
ATOM   1556  C   THR A 186      36.805   5.295  11.352  1.00 26.31           C  
ATOM   1557  O   THR A 186      37.942   5.776  11.231  1.00 25.80           O  
ATOM   1558  CB  THR A 186      34.866   6.820  11.727  1.00 25.89           C  
ATOM   1559  OG1 THR A 186      35.602   7.925  11.200  1.00 28.68           O  
ATOM   1560  CG2 THR A 186      33.826   7.325  12.708  1.00 25.19           C  
ATOM   1561  H   THR A 186      37.455   6.940  13.243  1.00 29.45           H  
ATOM   1562  HA  THR A 186      35.221   5.030  12.836  1.00 26.85           H  
ATOM   1563  HB  THR A 186      34.352   6.301  10.918  1.00 25.89           H  
ATOM   1564 HG21 THR A 186      33.262   6.480  13.105  1.00 25.19           H  
ATOM   1565 HG22 THR A 186      34.322   7.848  13.526  1.00 25.19           H  
ATOM   1566 HG23 THR A 186      33.146   8.007  12.198  1.00 25.19           H  
ATOM   1567  HG1 THR A 186      36.041   8.359  11.936  1.00 28.68           H  
ATOM   1568  N   ASN A 187      36.373   4.285  10.611  1.00 26.20           N  
ATOM   1569  CA  ASN A 187      37.207   3.693   9.584  1.00 24.97           C  
ATOM   1570  C   ASN A 187      36.323   3.335   8.412  1.00 24.58           C  
ATOM   1571  O   ASN A 187      36.210   2.169   8.027  1.00 24.96           O  
ATOM   1572  CB  ASN A 187      37.895   2.445  10.126  1.00 24.77           C  
ATOM   1573  CG  ASN A 187      38.944   1.914   9.181  1.00 26.46           C  
ATOM   1574  OD1 ASN A 187      39.484   2.651   8.355  1.00 27.36           O  
ATOM   1575  ND2 ASN A 187      39.247   0.633   9.297  1.00 28.57           N  
ATOM   1576  H   ASN A 187      35.443   3.921  10.765  1.00 26.20           H  
ATOM   1577  HA  ASN A 187      37.979   4.396   9.269  1.00 24.97           H  
ATOM   1578  HB2 ASN A 187      37.144   1.672  10.285  1.00 24.77           H  
ATOM   1579  HB3 ASN A 187      38.370   2.692  11.075  1.00 24.77           H  
ATOM   1580 HD21 ASN A 187      38.780   0.064   9.989  1.00 28.57           H  
ATOM   1581 HD22 ASN A 187      39.946   0.223   8.693  1.00 28.57           H  
ATOM   1582  N   TRP A 188      35.651   4.333   7.863  1.00 22.64           N  
ATOM   1583  CA  TRP A 188      34.755   4.091   6.747  1.00 23.20           C  
ATOM   1584  C   TRP A 188      35.458   3.645   5.467  1.00 23.18           C  
ATOM   1585  O   TRP A 188      36.622   3.983   5.211  1.00 24.47           O  
ATOM   1586  CB  TRP A 188      33.899   5.323   6.469  1.00 21.88           C  
ATOM   1587  CG  TRP A 188      32.996   5.699   7.605  1.00 21.69           C  
ATOM   1588  CD1 TRP A 188      33.123   6.780   8.426  1.00 21.37           C  
ATOM   1589  CD2 TRP A 188      31.796   5.023   8.014  1.00 20.32           C  
ATOM   1590  NE1 TRP A 188      32.074   6.827   9.317  1.00 21.18           N  
ATOM   1591  CE2 TRP A 188      31.246   5.760   9.083  1.00 20.12           C  
ATOM   1592  CE3 TRP A 188      31.130   3.873   7.575  1.00 22.07           C  
ATOM   1593  CZ2 TRP A 188      30.062   5.384   9.719  1.00 19.59           C  
ATOM   1594  CZ3 TRP A 188      29.948   3.500   8.209  1.00 20.32           C  
ATOM   1595  CH2 TRP A 188      29.430   4.253   9.267  1.00 20.31           C  
ATOM   1596  H   TRP A 188      35.763   5.270   8.222  1.00 22.64           H  
ATOM   1597  HA  TRP A 188      34.123   3.257   7.054  1.00 23.20           H  
ATOM   1598  HB2 TRP A 188      33.284   5.123   5.591  1.00 21.88           H  
ATOM   1599  HB3 TRP A 188      34.563   6.163   6.263  1.00 21.88           H  
ATOM   1600  HD1 TRP A 188      33.931   7.496   8.384  1.00 21.37           H  
ATOM   1601  HE1 TRP A 188      31.938   7.532  10.027  1.00 21.18           H  
ATOM   1602  HE3 TRP A 188      31.525   3.286   6.758  1.00 22.07           H  
ATOM   1603  HZ2 TRP A 188      29.659   5.961  10.538  1.00 19.59           H  
ATOM   1604  HZ3 TRP A 188      29.423   2.615   7.879  1.00 20.32           H  
ATOM   1605  HH2 TRP A 188      28.511   3.937   9.739  1.00 20.31           H  
ATOM   1606  N   ASN A 189      34.751   2.840   4.687  1.00 23.80           N  
ATOM   1607  CA  ASN A 189      35.264   2.332   3.421  1.00 24.06           C  
ATOM   1608  C   ASN A 189      35.036   3.451   2.416  1.00 24.16           C  
ATOM   1609  O   ASN A 189      34.208   4.336   2.650  1.00 25.34           O  
ATOM   1610  CB  ASN A 189      34.468   1.092   2.995  1.00 22.49           C  
ATOM   1611  CG  ASN A 189      35.154   0.295   1.904  1.00 23.20           C  
ATOM   1612  OD1 ASN A 189      36.267   0.616   1.484  1.00 25.32           O  
ATOM   1613  ND2 ASN A 189      34.489  -0.753   1.433  1.00 21.02           N  
ATOM   1614  H   ASN A 189      33.824   2.569   4.980  1.00 23.80           H  
ATOM   1615  HA  ASN A 189      36.313   2.049   3.493  1.00 24.06           H  
ATOM   1616  HB2 ASN A 189      33.493   1.413   2.629  1.00 22.49           H  
ATOM   1617  HB3 ASN A 189      34.336   0.449   3.864  1.00 22.49           H  
ATOM   1618 HD21 ASN A 189      34.892  -1.321   0.702  1.00 21.02           H  
ATOM   1619 HD22 ASN A 189      33.578  -0.981   1.806  1.00 21.02           H  
ATOM   1620  N   GLU A 190      35.762   3.423   1.304  1.00 24.07           N  
ATOM   1621  CA  GLU A 190      35.579   4.452   0.297  1.00 22.79           C  
ATOM   1622  C   GLU A 190      34.127   4.467  -0.153  1.00 22.50           C  
ATOM   1623  O   GLU A 190      33.516   3.414  -0.382  1.00 21.51           O  
ATOM   1624  CB  GLU A 190      36.490   4.221  -0.905  1.00 23.87           C  
ATOM   1625  CG  GLU A 190      37.956   4.475  -0.637  1.00 23.30           C  
ATOM   1626  CD  GLU A 190      38.615   3.365   0.144  1.00 24.01           C  
ATOM   1627  OE1 GLU A 190      38.226   2.185  -0.015  1.00 23.16           O  
ATOM   1628  OE2 GLU A 190      39.549   3.672   0.908  1.00 26.19           O1-
ATOM   1629  H   GLU A 190      36.438   2.687   1.161  1.00 24.07           H  
ATOM   1630  HA  GLU A 190      35.842   5.414   0.737  1.00 22.79           H  
ATOM   1631  HB2 GLU A 190      36.169   4.885  -1.708  1.00 23.87           H  
ATOM   1632  HB3 GLU A 190      36.376   3.185  -1.225  1.00 23.87           H  
ATOM   1633  HG2 GLU A 190      38.049   5.401  -0.071  1.00 23.30           H  
ATOM   1634  HG3 GLU A 190      38.470   4.581  -1.592  1.00 23.30           H  
ATOM   1635  N   GLY A 191      33.560   5.666  -0.200  1.00 21.44           N  
ATOM   1636  CA  GLY A 191      32.184   5.821  -0.633  1.00 23.18           C  
ATOM   1637  C   GLY A 191      31.194   5.577   0.481  1.00 23.56           C  
ATOM   1638  O   GLY A 191      29.988   5.512   0.237  1.00 23.96           O  
ATOM   1639  H   GLY A 191      34.093   6.480   0.069  1.00 21.44           H  
ATOM   1640  HA2 GLY A 191      31.988   5.110  -1.436  1.00 23.18           H  
ATOM   1641  HA3 GLY A 191      32.047   6.836  -1.005  1.00 23.18           H  
ATOM   1642  N   GLU A 192      31.695   5.446   1.705  1.00 25.18           N  
ATOM   1643  CA  GLU A 192      30.841   5.206   2.856  1.00 25.03           C  
ATOM   1644  C   GLU A 192      31.085   6.279   3.915  1.00 24.40           C  
ATOM   1645  O   GLU A 192      32.186   6.824   4.007  1.00 22.80           O  
ATOM   1646  CB  GLU A 192      31.120   3.815   3.442  1.00 24.72           C  
ATOM   1647  CG  GLU A 192      31.107   2.679   2.429  1.00 25.27           C  
ATOM   1648  CD  GLU A 192      29.750   2.446   1.768  1.00 26.10           C  
ATOM   1649  OE1 GLU A 192      28.704   2.846   2.322  1.00 27.57           O  
ATOM   1650  OE2 GLU A 192      29.737   1.832   0.686  1.00 25.16           O1-
ATOM   1651  H   GLU A 192      32.694   5.515   1.839  1.00 25.18           H  
ATOM   1652  HA  GLU A 192      29.799   5.250   2.539  1.00 25.03           H  
ATOM   1653  HB2 GLU A 192      30.360   3.606   4.194  1.00 24.72           H  
ATOM   1654  HB3 GLU A 192      32.102   3.837   3.913  1.00 24.72           H  
ATOM   1655  HG2 GLU A 192      31.400   1.762   2.940  1.00 25.27           H  
ATOM   1656  HG3 GLU A 192      31.833   2.908   1.648  1.00 25.27           H  
ATOM   1657  N   PRO A 193      30.058   6.588   4.730  1.00 24.32           N  
ATOM   1658  CA  PRO A 193      28.734   5.955   4.659  1.00 24.82           C  
ATOM   1659  C   PRO A 193      27.870   6.636   3.604  1.00 25.08           C  
ATOM   1660  O   PRO A 193      27.986   7.833   3.399  1.00 28.35           O  
ATOM   1661  CB  PRO A 193      28.184   6.183   6.062  1.00 24.27           C  
ATOM   1662  CG  PRO A 193      28.708   7.534   6.386  1.00 23.10           C  
ATOM   1663  CD  PRO A 193      30.135   7.510   5.877  1.00 22.89           C  
ATOM   1664  HA  PRO A 193      28.761   4.903   4.376  1.00 24.82           H  
ATOM   1665  HB2 PRO A 193      28.559   5.435   6.760  1.00 24.27           H  
ATOM   1666  HB3 PRO A 193      27.094   6.170   6.067  1.00 24.27           H  
ATOM   1667  HG2 PRO A 193      28.684   7.711   7.461  1.00 23.10           H  
ATOM   1668  HG3 PRO A 193      28.130   8.305   5.877  1.00 23.10           H  
ATOM   1669  HD2 PRO A 193      30.456   8.502   5.562  1.00 22.89           H  
ATOM   1670  HD3 PRO A 193      30.817   7.132   6.639  1.00 22.89           H  
ATOM   1671  N   ASN A 194      26.997   5.886   2.946  1.00 26.87           N  
ATOM   1672  CA  ASN A 194      26.159   6.471   1.918  1.00 27.28           C  
ATOM   1673  C   ASN A 194      24.663   6.361   2.167  1.00 28.62           C  
ATOM   1674  O   ASN A 194      23.872   6.968   1.450  1.00 30.44           O  
ATOM   1675  CB  ASN A 194      26.503   5.876   0.551  1.00 27.94           C  
ATOM   1676  CG  ASN A 194      26.172   4.406   0.451  1.00 28.89           C  
ATOM   1677  OD1 ASN A 194      25.577   3.837   1.355  1.00 31.05           O  
ATOM   1678  ND2 ASN A 194      26.561   3.782  -0.648  1.00 30.20           N  
ATOM   1679  H   ASN A 194      26.916   4.903   3.161  1.00 26.87           H  
ATOM   1680  HA  ASN A 194      26.381   7.538   1.944  1.00 27.28           H  
ATOM   1681  HB2 ASN A 194      27.571   6.006   0.374  1.00 27.94           H  
ATOM   1682  HB3 ASN A 194      25.940   6.412  -0.213  1.00 27.94           H  
ATOM   1683 HD21 ASN A 194      26.369   2.797  -0.765  1.00 30.20           H  
ATOM   1684 HD22 ASN A 194      27.050   4.290  -1.371  1.00 30.20           H  
ATOM   1685  N   ASN A 195      24.271   5.561   3.151  1.00 29.15           N  
ATOM   1686  CA  ASN A 195      22.861   5.372   3.482  1.00 30.37           C  
ATOM   1687  C   ASN A 195      22.028   4.988   2.255  1.00 31.47           C  
ATOM   1688  O   ASN A 195      20.895   5.444   2.084  1.00 30.85           O  
ATOM   1689  CB  ASN A 195      22.297   6.636   4.131  1.00 31.56           C  
ATOM   1690  CG  ASN A 195      20.947   6.404   4.777  1.00 32.29           C  
ATOM   1691  OD1 ASN A 195      20.683   5.341   5.346  1.00 34.53           O  
ATOM   1692  ND2 ASN A 195      20.085   7.402   4.699  1.00 33.55           N  
ATOM   1693  H   ASN A 195      24.970   5.067   3.689  1.00 29.15           H  
ATOM   1694  HA  ASN A 195      22.799   4.544   4.188  1.00 30.37           H  
ATOM   1695  HB2 ASN A 195      22.192   7.405   3.366  1.00 31.56           H  
ATOM   1696  HB3 ASN A 195      22.996   6.977   4.895  1.00 31.56           H  
ATOM   1697 HD21 ASN A 195      20.342   8.256   4.224  1.00 33.55           H  
ATOM   1698 HD22 ASN A 195      19.168   7.311   5.114  1.00 33.55           H  
ATOM   1699  N   ALA A 196      22.607   4.128   1.418  1.00 33.86           N  
ATOM   1700  CA  ALA A 196      21.976   3.640   0.191  1.00 34.26           C  
ATOM   1701  C   ALA A 196      20.584   3.082   0.457  1.00 35.30           C  
ATOM   1702  O   ALA A 196      20.347   2.415   1.471  1.00 36.67           O  
ATOM   1703  CB  ALA A 196      22.854   2.577  -0.446  1.00 33.25           C  
ATOM   1704  H   ALA A 196      23.533   3.793   1.642  1.00 33.86           H  
ATOM   1705  HA  ALA A 196      21.865   4.482  -0.491  1.00 34.26           H  
ATOM   1706  HB1 ALA A 196      23.836   2.999  -0.662  1.00 33.25           H  
ATOM   1707  HB2 ALA A 196      22.963   1.737   0.239  1.00 33.25           H  
ATOM   1708  HB3 ALA A 196      22.395   2.235  -1.373  1.00 33.25           H  
ATOM   1709  N   GLY A 197      19.655   3.391  -0.440  1.00 36.47           N  
ATOM   1710  CA  GLY A 197      18.284   2.927  -0.291  1.00 38.26           C  
ATOM   1711  C   GLY A 197      17.552   3.600   0.858  1.00 40.23           C  
ATOM   1712  O   GLY A 197      16.433   3.203   1.215  1.00 39.80           O  
ATOM   1713  H   GLY A 197      19.904   3.956  -1.239  1.00 36.47           H  
ATOM   1714  HA2 GLY A 197      18.298   1.851  -0.111  1.00 38.26           H  
ATOM   1715  HA3 GLY A 197      17.745   3.134  -1.216  1.00 38.26           H  
ATOM   1716  N   SER A 198      18.195   4.612   1.444  1.00 41.99           N  
ATOM   1717  CA  SER A 198      17.636   5.358   2.564  1.00 43.64           C  
ATOM   1718  C   SER A 198      17.340   4.421   3.738  1.00 43.77           C  
ATOM   1719  O   SER A 198      16.527   4.734   4.612  1.00 44.64           O  
ATOM   1720  CB  SER A 198      16.363   6.070   2.113  1.00 45.11           C  
ATOM   1721  OG  SER A 198      16.586   6.734   0.877  1.00 51.12           O  
ATOM   1722  H   SER A 198      19.107   4.871   1.096  1.00 41.99           H  
ATOM   1723  HA  SER A 198      18.362   6.099   2.900  1.00 43.64           H  
ATOM   1724  HB2 SER A 198      16.072   6.801   2.868  1.00 45.11           H  
ATOM   1725  HB3 SER A 198      15.564   5.337   1.990  1.00 45.11           H  
ATOM   1726  HG  SER A 198      16.837   6.069   0.232  1.00 51.12           H  
ATOM   1727  N   ASP A 199      18.044   3.292   3.781  1.00 42.84           N  
ATOM   1728  CA  ASP A 199      17.821   2.325   4.833  1.00 41.10           C  
ATOM   1729  C   ASP A 199      19.091   1.620   5.287  1.00 38.43           C  
ATOM   1730  O   ASP A 199      19.171   0.396   5.270  1.00 37.82           O  
ATOM   1731  CB  ASP A 199      16.779   1.303   4.370  1.00 44.23           C  
ATOM   1732  CG  ASP A 199      16.246   0.453   5.507  1.00 47.49           C  
ATOM   1733  OD1 ASP A 199      15.760   1.036   6.503  1.00 50.52           O  
ATOM   1734  OD2 ASP A 199      16.308  -0.796   5.404  1.00 49.75           O1-
ATOM   1735  H   ASP A 199      18.740   3.110   3.072  1.00 42.84           H  
ATOM   1736  HA  ASP A 199      17.454   2.873   5.701  1.00 41.10           H  
ATOM   1737  HB2 ASP A 199      17.239   0.647   3.631  1.00 44.23           H  
ATOM   1738  HB3 ASP A 199      15.945   1.837   3.914  1.00 44.23           H  
ATOM   1739  N   GLU A 200      20.093   2.393   5.678  1.00 35.46           N  
ATOM   1740  CA  GLU A 200      21.334   1.809   6.169  1.00 33.84           C  
ATOM   1741  C   GLU A 200      21.697   2.504   7.466  1.00 32.60           C  
ATOM   1742  O   GLU A 200      22.332   3.560   7.462  1.00 32.08           O  
ATOM   1743  CB  GLU A 200      22.458   1.945   5.144  1.00 31.57           C  
ATOM   1744  CG  GLU A 200      22.179   1.190   3.851  1.00 29.89           C  
ATOM   1745  CD  GLU A 200      23.424   0.951   3.021  1.00 29.12           C  
ATOM   1746  OE1 GLU A 200      24.295   1.844   2.980  1.00 24.92           O  
ATOM   1747  OE2 GLU A 200      23.527  -0.139   2.418  1.00 27.37           O1-
ATOM   1748  H   GLU A 200      19.995   3.398   5.636  1.00 35.46           H  
ATOM   1749  HA  GLU A 200      21.196   0.741   6.339  1.00 33.84           H  
ATOM   1750  HB2 GLU A 200      23.378   1.556   5.581  1.00 31.57           H  
ATOM   1751  HB3 GLU A 200      22.586   3.002   4.908  1.00 31.57           H  
ATOM   1752  HG2 GLU A 200      21.472   1.770   3.258  1.00 29.89           H  
ATOM   1753  HG3 GLU A 200      21.738   0.226   4.102  1.00 29.89           H  
ATOM   1754  N   ASP A 201      21.224   1.933   8.570  1.00 32.42           N  
ATOM   1755  CA  ASP A 201      21.455   2.494   9.894  1.00 31.56           C  
ATOM   1756  C   ASP A 201      22.438   1.745  10.743  1.00 29.16           C  
ATOM   1757  O   ASP A 201      22.789   2.206  11.815  1.00 28.23           O  
ATOM   1758  CB  ASP A 201      20.138   2.638  10.650  1.00 34.23           C  
ATOM   1759  CG  ASP A 201      19.217   3.667  10.021  1.00 36.65           C  
ATOM   1760  OD1 ASP A 201      19.697   4.527   9.236  1.00 36.04           O  
ATOM   1761  OD2 ASP A 201      18.002   3.616  10.314  1.00 40.47           O1-
ATOM   1762  H   ASP A 201      20.686   1.082   8.488  1.00 32.42           H  
ATOM   1763  HA  ASP A 201      21.907   3.467   9.706  1.00 31.56           H  
ATOM   1764  HB2 ASP A 201      20.354   2.941  11.674  1.00 34.23           H  
ATOM   1765  HB3 ASP A 201      19.631   1.673  10.656  1.00 34.23           H  
ATOM   1766  N   CYS A 202      22.841   0.569  10.279  1.00 28.17           N  
ATOM   1767  CA  CYS A 202      23.807  -0.255  10.984  1.00 25.95           C  
ATOM   1768  C   CYS A 202      25.164  -0.183  10.310  1.00 24.23           C  
ATOM   1769  O   CYS A 202      25.270   0.286   9.179  1.00 25.60           O  
ATOM   1770  CB  CYS A 202      23.308  -1.689  11.075  1.00 24.70           C  
ATOM   1771  SG  CYS A 202      22.092  -1.854  12.420  1.00 24.85           S  
ATOM   1772  H   CYS A 202      22.462   0.236   9.405  1.00 28.17           H  
ATOM   1773  HA  CYS A 202      23.922   0.128  11.998  1.00 25.95           H  
ATOM   1774  HB2 CYS A 202      24.152  -2.352  11.270  1.00 24.70           H  
ATOM   1775  HB3 CYS A 202      22.839  -1.967  10.131  1.00 24.70           H  
ATOM   1776  N   VAL A 203      26.197  -0.630  11.015  1.00 22.13           N  
ATOM   1777  CA  VAL A 203      27.560  -0.601  10.520  1.00 20.52           C  
ATOM   1778  C   VAL A 203      28.158  -2.004  10.467  1.00 21.04           C  
ATOM   1779  O   VAL A 203      28.013  -2.802  11.398  1.00 21.27           O  
ATOM   1780  CB  VAL A 203      28.437   0.331  11.387  1.00 19.75           C  
ATOM   1781  CG1 VAL A 203      29.906   0.221  10.979  1.00 19.19           C  
ATOM   1782  CG2 VAL A 203      27.959   1.767  11.246  1.00 18.59           C  
ATOM   1783  H   VAL A 203      26.026  -1.007  11.936  1.00 22.13           H  
ATOM   1784  HA  VAL A 203      27.537  -0.207   9.505  1.00 20.52           H  
ATOM   1785  HB  VAL A 203      28.347   0.025  12.429  1.00 19.75           H  
ATOM   1786 HG11 VAL A 203      30.239  -0.810  11.096  1.00 19.19           H  
ATOM   1787 HG12 VAL A 203      30.018   0.523   9.938  1.00 19.19           H  
ATOM   1788 HG13 VAL A 203      30.509   0.872  11.613  1.00 19.19           H  
ATOM   1789 HG21 VAL A 203      28.047   2.078  10.205  1.00 18.59           H  
ATOM   1790 HG22 VAL A 203      26.918   1.836  11.559  1.00 18.59           H  
ATOM   1791 HG23 VAL A 203      28.570   2.417  11.872  1.00 18.59           H  
ATOM   1792  N   LEU A 204      28.898  -2.271   9.401  1.00 21.39           N  
ATOM   1793  CA  LEU A 204      29.494  -3.574   9.195  1.00 20.72           C  
ATOM   1794  C   LEU A 204      31.009  -3.471   9.088  1.00 20.39           C  
ATOM   1795  O   LEU A 204      31.535  -2.600   8.392  1.00 21.11           O  
ATOM   1796  CB  LEU A 204      28.934  -4.162   7.904  1.00 22.06           C  
ATOM   1797  CG  LEU A 204      29.115  -5.635   7.558  1.00 23.52           C  
ATOM   1798  CD1 LEU A 204      28.243  -6.494   8.466  1.00 22.85           C  
ATOM   1799  CD2 LEU A 204      28.701  -5.829   6.122  1.00 20.80           C  
ATOM   1800  H   LEU A 204      29.051  -1.546   8.714  1.00 21.39           H  
ATOM   1801  HA  LEU A 204      29.257  -4.213  10.046  1.00 20.72           H  
ATOM   1802  HB2 LEU A 204      29.384  -3.596   7.088  1.00 22.06           H  
ATOM   1803  HB3 LEU A 204      27.859  -3.980   7.923  1.00 22.06           H  
ATOM   1804  HG  LEU A 204      30.154  -5.930   7.698  1.00 23.52           H  
ATOM   1805 HD11 LEU A 204      28.537  -6.340   9.504  1.00 22.85           H  
ATOM   1806 HD12 LEU A 204      27.197  -6.211   8.339  1.00 22.85           H  
ATOM   1807 HD13 LEU A 204      28.370  -7.544   8.204  1.00 22.85           H  
ATOM   1808 HD21 LEU A 204      27.660  -5.530   6.000  1.00 20.80           H  
ATOM   1809 HD22 LEU A 204      29.332  -5.220   5.476  1.00 20.80           H  
ATOM   1810 HD23 LEU A 204      28.811  -6.879   5.851  1.00 20.80           H  
ATOM   1811  N   LEU A 205      31.704  -4.287   9.870  1.00 19.73           N  
ATOM   1812  CA  LEU A 205      33.151  -4.326   9.810  1.00 19.29           C  
ATOM   1813  C   LEU A 205      33.470  -5.301   8.688  1.00 20.70           C  
ATOM   1814  O   LEU A 205      32.997  -6.443   8.679  1.00 20.00           O  
ATOM   1815  CB  LEU A 205      33.766  -4.850  11.107  1.00 18.24           C  
ATOM   1816  CG  LEU A 205      35.298  -4.918  11.009  1.00 18.48           C  
ATOM   1817  CD1 LEU A 205      35.874  -3.549  11.271  1.00 18.74           C  
ATOM   1818  CD2 LEU A 205      35.875  -5.909  11.973  1.00 17.56           C  
ATOM   1819  H   LEU A 205      31.216  -4.890  10.517  1.00 19.73           H  
ATOM   1820  HA  LEU A 205      33.555  -3.326   9.651  1.00 19.29           H  
ATOM   1821  HB2 LEU A 205      33.378  -5.849  11.306  1.00 18.24           H  
ATOM   1822  HB3 LEU A 205      33.491  -4.185  11.925  1.00 18.24           H  
ATOM   1823  HG  LEU A 205      35.560  -5.249  10.004  1.00 18.48           H  
ATOM   1824 HD11 LEU A 205      35.474  -2.841  10.544  1.00 18.74           H  
ATOM   1825 HD12 LEU A 205      35.606  -3.228  12.277  1.00 18.74           H  
ATOM   1826 HD13 LEU A 205      36.960  -3.588  11.179  1.00 18.74           H  
ATOM   1827 HD21 LEU A 205      35.631  -5.608  12.992  1.00 17.56           H  
ATOM   1828 HD22 LEU A 205      35.455  -6.895  11.774  1.00 17.56           H  
ATOM   1829 HD23 LEU A 205      36.957  -5.944  11.853  1.00 17.56           H  
ATOM   1830  N   LEU A 206      34.244  -4.841   7.722  1.00 21.56           N  
ATOM   1831  CA  LEU A 206      34.608  -5.689   6.602  1.00 23.47           C  
ATOM   1832  C   LEU A 206      35.920  -6.402   6.907  1.00 23.31           C  
ATOM   1833  O   LEU A 206      36.660  -6.029   7.821  1.00 23.30           O  
ATOM   1834  CB  LEU A 206      34.708  -4.855   5.316  1.00 23.10           C  
ATOM   1835  CG  LEU A 206      33.464  -4.024   4.981  1.00 23.38           C  
ATOM   1836  CD1 LEU A 206      33.747  -3.124   3.787  1.00 24.88           C  
ATOM   1837  CD2 LEU A 206      32.268  -4.917   4.716  1.00 21.27           C  
ATOM   1838  H   LEU A 206      34.586  -3.892   7.763  1.00 21.56           H  
ATOM   1839  HA  LEU A 206      33.834  -6.442   6.449  1.00 23.47           H  
ATOM   1840  HB2 LEU A 206      34.893  -5.537   4.486  1.00 23.10           H  
ATOM   1841  HB3 LEU A 206      35.552  -4.173   5.421  1.00 23.10           H  
ATOM   1842  HG  LEU A 206      33.221  -3.398   5.840  1.00 23.38           H  
ATOM   1843 HD11 LEU A 206      34.587  -2.470   4.017  1.00 24.88           H  
ATOM   1844 HD12 LEU A 206      33.990  -3.738   2.920  1.00 24.88           H  
ATOM   1845 HD13 LEU A 206      32.865  -2.521   3.569  1.00 24.88           H  
ATOM   1846 HD21 LEU A 206      32.477  -5.559   3.860  1.00 21.27           H  
ATOM   1847 HD22 LEU A 206      32.074  -5.533   5.593  1.00 21.27           H  
ATOM   1848 HD23 LEU A 206      31.394  -4.301   4.504  1.00 21.27           H  
ATOM   1849  N   LYS A 207      36.225  -7.404   6.100  1.00 25.39           N  
ATOM   1850  CA  LYS A 207      37.437  -8.181   6.282  1.00 27.68           C  
ATOM   1851  C   LYS A 207      38.731  -7.362   6.287  1.00 28.11           C  
ATOM   1852  O   LYS A 207      39.705  -7.752   6.927  1.00 30.62           O  
ATOM   1853  CB  LYS A 207      37.508  -9.296   5.237  1.00 29.30           C  
ATOM   1854  CG  LYS A 207      36.391 -10.325   5.343  1.00 32.60           C  
ATOM   1855  CD  LYS A 207      36.466 -11.289   4.174  1.00 36.79           C  
ATOM   1856  CE  LYS A 207      35.367 -12.338   4.220  1.00 40.08           C  
ATOM   1857  NZ  LYS A 207      34.005 -11.743   4.126  1.00 40.83           N1+
ATOM   1858  H   LYS A 207      35.600  -7.635   5.341  1.00 25.39           H  
ATOM   1859  HA  LYS A 207      37.366  -8.606   7.283  1.00 27.68           H  
ATOM   1860  HB2 LYS A 207      38.461  -9.812   5.353  1.00 29.30           H  
ATOM   1861  HB3 LYS A 207      37.460  -8.840   4.248  1.00 29.30           H  
ATOM   1862  HG2 LYS A 207      35.427  -9.815   5.331  1.00 32.60           H  
ATOM   1863  HG3 LYS A 207      36.496 -10.879   6.276  1.00 32.60           H  
ATOM   1864  HD2 LYS A 207      37.432 -11.793   4.196  1.00 36.79           H  
ATOM   1865  HD3 LYS A 207      36.372 -10.723   3.246  1.00 36.79           H  
ATOM   1866  HE2 LYS A 207      35.445 -12.885   5.160  1.00 40.08           H  
ATOM   1867  HE3 LYS A 207      35.505 -13.027   3.386  1.00 40.08           H  
ATOM   1868  HZ1 LYS A 207      33.480 -11.971   4.958  1.00 40.83           H  
ATOM   1869  HZ2 LYS A 207      34.082 -10.739   4.041  1.00 40.83           H  
ATOM   1870  HZ3 LYS A 207      33.531 -12.114   3.315  1.00 40.83           H  
ATOM   1871  N   ASN A 208      38.753  -6.227   5.601  1.00 26.36           N  
ATOM   1872  CA  ASN A 208      39.969  -5.434   5.588  1.00 24.66           C  
ATOM   1873  C   ASN A 208      39.996  -4.395   6.700  1.00 24.88           C  
ATOM   1874  O   ASN A 208      40.895  -3.551   6.738  1.00 25.07           O  
ATOM   1875  CB  ASN A 208      40.174  -4.770   4.226  1.00 24.41           C  
ATOM   1876  CG  ASN A 208      39.193  -3.644   3.958  1.00 24.67           C  
ATOM   1877  OD1 ASN A 208      38.032  -3.691   4.372  1.00 25.27           O  
ATOM   1878  ND2 ASN A 208      39.655  -2.627   3.245  1.00 22.63           N  
ATOM   1879  H   ASN A 208      37.935  -5.919   5.094  1.00 26.36           H  
ATOM   1880  HA  ASN A 208      40.796  -6.121   5.770  1.00 24.66           H  
ATOM   1881  HB2 ASN A 208      40.053  -5.526   3.450  1.00 24.41           H  
ATOM   1882  HB3 ASN A 208      41.185  -4.366   4.185  1.00 24.41           H  
ATOM   1883 HD21 ASN A 208      39.048  -1.851   3.021  1.00 22.63           H  
ATOM   1884 HD22 ASN A 208      40.613  -2.628   2.925  1.00 22.63           H  
ATOM   1885  N   GLY A 209      39.006  -4.446   7.592  1.00 25.07           N  
ATOM   1886  CA  GLY A 209      38.946  -3.498   8.688  1.00 24.50           C  
ATOM   1887  C   GLY A 209      38.114  -2.254   8.413  1.00 25.13           C  
ATOM   1888  O   GLY A 209      37.720  -1.547   9.341  1.00 25.57           O  
ATOM   1889  H   GLY A 209      38.291  -5.153   7.502  1.00 25.07           H  
ATOM   1890  HA2 GLY A 209      39.963  -3.181   8.919  1.00 24.50           H  
ATOM   1891  HA3 GLY A 209      38.519  -4.007   9.552  1.00 24.50           H  
ATOM   1892  N   GLN A 210      37.843  -1.981   7.143  1.00 24.22           N  
ATOM   1893  CA  GLN A 210      37.048  -0.824   6.777  1.00 22.82           C  
ATOM   1894  C   GLN A 210      35.590  -1.079   7.128  1.00 22.11           C  
ATOM   1895  O   GLN A 210      35.197  -2.220   7.376  1.00 20.97           O  
ATOM   1896  CB  GLN A 210      37.226  -0.498   5.298  1.00 24.02           C  
ATOM   1897  CG  GLN A 210      38.646  -0.044   4.976  1.00 24.94           C  
ATOM   1898  CD  GLN A 210      38.803   0.474   3.550  1.00 25.73           C  
ATOM   1899  OE1 GLN A 210      38.649  -0.267   2.580  1.00 22.54           O  
ATOM   1900  NE2 GLN A 210      39.121   1.753   3.427  1.00 23.54           N  
ATOM   1901  H   GLN A 210      38.195  -2.589   6.419  1.00 24.22           H  
ATOM   1902  HA  GLN A 210      37.387   0.045   7.340  1.00 22.82           H  
ATOM   1903  HB2 GLN A 210      36.533   0.299   5.028  1.00 24.02           H  
ATOM   1904  HB3 GLN A 210      37.001  -1.389   4.713  1.00 24.02           H  
ATOM   1905  HG2 GLN A 210      39.319  -0.890   5.114  1.00 24.94           H  
ATOM   1906  HG3 GLN A 210      38.919   0.753   5.666  1.00 24.94           H  
ATOM   1907 HE21 GLN A 210      39.247   2.156   2.509  1.00 23.54           H  
ATOM   1908 HE22 GLN A 210      39.238   2.326   4.251  1.00 23.54           H  
ATOM   1909  N   TRP A 211      34.800  -0.009   7.165  1.00 21.55           N  
ATOM   1910  CA  TRP A 211      33.395  -0.104   7.534  1.00 21.26           C  
ATOM   1911  C   TRP A 211      32.487   0.270   6.369  1.00 21.73           C  
ATOM   1912  O   TRP A 211      32.868   1.034   5.480  1.00 19.83           O  
ATOM   1913  CB  TRP A 211      33.070   0.844   8.706  1.00 21.61           C  
ATOM   1914  CG  TRP A 211      33.936   0.732   9.958  1.00 24.71           C  
ATOM   1915  CD1 TRP A 211      34.951  -0.163  10.201  1.00 24.08           C  
ATOM   1916  CD2 TRP A 211      33.868   1.580  11.117  1.00 25.63           C  
ATOM   1917  NE1 TRP A 211      35.516   0.087  11.430  1.00 25.35           N  
ATOM   1918  CE2 TRP A 211      34.872   1.145  12.015  1.00 25.47           C  
ATOM   1919  CE3 TRP A 211      33.056   2.666  11.483  1.00 24.98           C  
ATOM   1920  CZ2 TRP A 211      35.083   1.757  13.255  1.00 26.85           C  
ATOM   1921  CZ3 TRP A 211      33.269   3.273  12.718  1.00 26.94           C  
ATOM   1922  CH2 TRP A 211      34.274   2.818  13.589  1.00 26.02           C  
ATOM   1923  H   TRP A 211      35.187   0.894   6.930  1.00 21.55           H  
ATOM   1924  HA  TRP A 211      33.217  -1.140   7.822  1.00 21.26           H  
ATOM   1925  HB2 TRP A 211      32.039   0.655   9.004  1.00 21.61           H  
ATOM   1926  HB3 TRP A 211      33.159   1.866   8.336  1.00 21.61           H  
ATOM   1927  HD1 TRP A 211      35.259  -0.948   9.525  1.00 24.08           H  
ATOM   1928  HE1 TRP A 211      36.284  -0.428  11.836  1.00 25.35           H  
ATOM   1929  HE3 TRP A 211      32.282   3.023  10.820  1.00 24.98           H  
ATOM   1930  HZ2 TRP A 211      35.854   1.408  13.926  1.00 26.85           H  
ATOM   1931  HZ3 TRP A 211      32.650   4.107  13.013  1.00 26.94           H  
ATOM   1932  HH2 TRP A 211      34.415   3.312  14.539  1.00 26.02           H  
ATOM   1933  N   ASN A 212      31.250  -0.204   6.450  1.00 21.54           N  
ATOM   1934  CA  ASN A 212      30.224   0.048   5.452  1.00 20.27           C  
ATOM   1935  C   ASN A 212      28.895   0.073   6.188  1.00 20.94           C  
ATOM   1936  O   ASN A 212      28.636  -0.791   7.031  1.00 19.28           O  
ATOM   1937  CB  ASN A 212      30.211  -1.075   4.401  1.00 21.02           C  
ATOM   1938  CG  ASN A 212      29.019  -0.980   3.446  1.00 20.87           C  
ATOM   1939  OD1 ASN A 212      28.498   0.103   3.179  1.00 19.48           O  
ATOM   1940  ND2 ASN A 212      28.589  -2.117   2.933  1.00 21.01           N  
ATOM   1941  H   ASN A 212      31.008  -0.772   7.249  1.00 21.54           H  
ATOM   1942  HA  ASN A 212      30.413   0.989   4.935  1.00 20.27           H  
ATOM   1943  HB2 ASN A 212      30.168  -2.035   4.918  1.00 21.02           H  
ATOM   1944  HB3 ASN A 212      31.130  -1.018   3.819  1.00 21.02           H  
ATOM   1945 HD21 ASN A 212      29.043  -2.986   3.177  1.00 21.01           H  
ATOM   1946 HD22 ASN A 212      27.805  -2.119   2.297  1.00 21.01           H  
ATOM   1947  N   ASP A 213      28.073   1.084   5.931  1.00 21.62           N  
ATOM   1948  CA  ASP A 213      26.779   1.126   6.591  1.00 23.13           C  
ATOM   1949  C   ASP A 213      25.864   0.192   5.809  1.00 24.15           C  
ATOM   1950  O   ASP A 213      25.876   0.173   4.582  1.00 25.73           O  
ATOM   1951  CB  ASP A 213      26.235   2.558   6.777  1.00 23.79           C  
ATOM   1952  CG  ASP A 213      26.008   3.300   5.481  1.00 24.59           C  
ATOM   1953  OD1 ASP A 213      26.783   3.130   4.519  1.00 25.69           O  
ATOM   1954  OD2 ASP A 213      25.053   4.101   5.447  1.00 25.75           O1-
ATOM   1955  H   ASP A 213      28.342   1.812   5.285  1.00 21.62           H  
ATOM   1956  HA  ASP A 213      26.856   0.779   7.622  1.00 23.13           H  
ATOM   1957  HB2 ASP A 213      26.952   3.122   7.374  1.00 23.79           H  
ATOM   1958  HB3 ASP A 213      25.286   2.498   7.309  1.00 23.79           H  
ATOM   1959  N   VAL A 214      25.148  -0.657   6.530  1.00 24.07           N  
ATOM   1960  CA  VAL A 214      24.297  -1.652   5.912  1.00 24.36           C  
ATOM   1961  C   VAL A 214      22.912  -1.666   6.588  1.00 22.46           C  
ATOM   1962  O   VAL A 214      22.726  -1.043   7.643  1.00 22.07           O  
ATOM   1963  CB  VAL A 214      25.030  -3.023   6.057  1.00 25.66           C  
ATOM   1964  CG1 VAL A 214      24.481  -3.821   7.241  1.00 26.08           C  
ATOM   1965  CG2 VAL A 214      25.011  -3.796   4.762  1.00 29.87           C  
ATOM   1966  H   VAL A 214      25.196  -0.608   7.537  1.00 24.07           H  
ATOM   1967  HA  VAL A 214      24.123  -1.433   4.859  1.00 24.36           H  
ATOM   1968  HB  VAL A 214      26.079  -2.828   6.280  1.00 25.66           H  
ATOM   1969 HG11 VAL A 214      24.585  -3.235   8.154  1.00 26.08           H  
ATOM   1970 HG12 VAL A 214      23.428  -4.045   7.071  1.00 26.08           H  
ATOM   1971 HG13 VAL A 214      25.039  -4.752   7.341  1.00 26.08           H  
ATOM   1972 HG21 VAL A 214      23.980  -4.021   4.488  1.00 29.87           H  
ATOM   1973 HG22 VAL A 214      25.473  -3.199   3.976  1.00 29.87           H  
ATOM   1974 HG23 VAL A 214      25.565  -4.726   4.886  1.00 29.87           H  
ATOM   1975  N   PRO A 215      21.903  -2.302   5.953  1.00 21.94           N  
ATOM   1976  CA  PRO A 215      20.576  -2.339   6.579  1.00 22.14           C  
ATOM   1977  C   PRO A 215      20.662  -3.217   7.824  1.00 21.56           C  
ATOM   1978  O   PRO A 215      21.279  -4.279   7.808  1.00 20.46           O  
ATOM   1979  CB  PRO A 215      19.703  -3.006   5.505  1.00 20.88           C  
ATOM   1980  CG  PRO A 215      20.417  -2.709   4.237  1.00 21.93           C  
ATOM   1981  CD  PRO A 215      21.851  -2.904   4.610  1.00 21.56           C  
ATOM   1982  HA  PRO A 215      20.189  -1.367   6.885  1.00 22.14           H  
ATOM   1983  HB2 PRO A 215      18.702  -2.576   5.497  1.00 20.88           H  
ATOM   1984  HB3 PRO A 215      19.637  -4.081   5.671  1.00 20.88           H  
ATOM   1985  HG2 PRO A 215      20.232  -1.686   3.912  1.00 21.93           H  
ATOM   1986  HG3 PRO A 215      20.119  -3.400   3.448  1.00 21.93           H  
ATOM   1987  HD2 PRO A 215      22.112  -3.962   4.641  1.00 21.56           H  
ATOM   1988  HD3 PRO A 215      22.514  -2.386   3.918  1.00 21.56           H  
ATOM   1989  N   CYS A 216      20.033  -2.773   8.901  1.00 23.51           N  
ATOM   1990  CA  CYS A 216      20.055  -3.510  10.157  1.00 23.45           C  
ATOM   1991  C   CYS A 216      19.373  -4.866  10.045  1.00 24.41           C  
ATOM   1992  O   CYS A 216      19.662  -5.777  10.817  1.00 26.64           O  
ATOM   1993  CB  CYS A 216      19.428  -2.668  11.277  1.00 22.32           C  
ATOM   1994  SG  CYS A 216      20.347  -1.136  11.683  1.00 21.68           S  
ATOM   1995  H   CYS A 216      19.525  -1.900   8.850  1.00 23.51           H  
ATOM   1996  HA  CYS A 216      21.098  -3.706  10.404  1.00 23.45           H  
ATOM   1997  HB2 CYS A 216      19.377  -3.282  12.176  1.00 22.32           H  
ATOM   1998  HB3 CYS A 216      18.421  -2.388  10.969  1.00 22.32           H  
ATOM   1999  N   SER A 217      18.510  -5.019   9.045  1.00 26.09           N  
ATOM   2000  CA  SER A 217      17.784  -6.278   8.825  1.00 27.22           C  
ATOM   2001  C   SER A 217      18.596  -7.383   8.140  1.00 26.41           C  
ATOM   2002  O   SER A 217      18.096  -8.492   7.950  1.00 27.37           O  
ATOM   2003  CB  SER A 217      16.484  -6.018   8.049  1.00 28.25           C  
ATOM   2004  OG  SER A 217      16.677  -5.049   7.025  1.00 32.66           O  
ATOM   2005  H   SER A 217      18.348  -4.245   8.416  1.00 26.09           H  
ATOM   2006  HA  SER A 217      17.564  -6.656   9.823  1.00 27.22           H  
ATOM   2007  HB2 SER A 217      15.724  -5.656   8.740  1.00 28.25           H  
ATOM   2008  HB3 SER A 217      16.149  -6.951   7.596  1.00 28.25           H  
ATOM   2009  HG  SER A 217      15.835  -4.926   6.580  1.00 32.66           H  
ATOM   2010  N   THR A 218      19.836  -7.087   7.771  1.00 26.04           N  
ATOM   2011  CA  THR A 218      20.668  -8.088   7.133  1.00 25.71           C  
ATOM   2012  C   THR A 218      21.260  -8.993   8.220  1.00 26.30           C  
ATOM   2013  O   THR A 218      21.249  -8.631   9.408  1.00 24.87           O  
ATOM   2014  CB  THR A 218      21.801  -7.441   6.289  1.00 25.30           C  
ATOM   2015  OG1 THR A 218      22.585  -6.561   7.101  1.00 25.05           O  
ATOM   2016  CG2 THR A 218      21.222  -6.640   5.145  1.00 25.25           C  
ATOM   2017  H   THR A 218      20.202  -6.160   7.935  1.00 26.04           H  
ATOM   2018  HA  THR A 218      20.056  -8.673   6.447  1.00 25.71           H  
ATOM   2019  HB  THR A 218      22.425  -8.244   5.898  1.00 25.30           H  
ATOM   2020 HG21 THR A 218      20.617  -7.292   4.515  1.00 25.25           H  
ATOM   2021 HG22 THR A 218      20.600  -5.838   5.541  1.00 25.25           H  
ATOM   2022 HG23 THR A 218      22.032  -6.213   4.554  1.00 25.25           H  
ATOM   2023  HG1 THR A 218      22.003  -5.869   7.426  1.00 25.05           H  
ATOM   2024  N   SER A 219      21.723 -10.178   7.820  1.00 26.47           N  
ATOM   2025  CA  SER A 219      22.322 -11.142   8.742  1.00 26.71           C  
ATOM   2026  C   SER A 219      23.837 -11.127   8.607  1.00 27.03           C  
ATOM   2027  O   SER A 219      24.371 -11.260   7.510  1.00 28.12           O  
ATOM   2028  CB  SER A 219      21.809 -12.553   8.467  1.00 26.39           C  
ATOM   2029  OG  SER A 219      20.401 -12.632   8.640  1.00 29.53           O  
ATOM   2030  H   SER A 219      21.657 -10.420   6.842  1.00 26.47           H  
ATOM   2031  HA  SER A 219      22.041 -10.853   9.755  1.00 26.71           H  
ATOM   2032  HB2 SER A 219      22.291 -13.247   9.156  1.00 26.39           H  
ATOM   2033  HB3 SER A 219      22.057 -12.828   7.442  1.00 26.39           H  
ATOM   2034  HG  SER A 219      19.997 -12.021   8.019  1.00 29.53           H  
ATOM   2035  N   HIS A 220      24.522 -10.892   9.718  1.00 26.66           N  
ATOM   2036  CA  HIS A 220      25.972 -10.861   9.725  1.00 25.61           C  
ATOM   2037  C   HIS A 220      26.518 -11.479  11.009  1.00 25.24           C  
ATOM   2038  O   HIS A 220      25.765 -11.783  11.935  1.00 26.43           O  
ATOM   2039  CB  HIS A 220      26.471  -9.432   9.522  1.00 25.65           C  
ATOM   2040  CG  HIS A 220      26.104  -8.862   8.191  1.00 25.47           C  
ATOM   2041  ND1 HIS A 220      26.721  -9.242   7.018  1.00 26.14           N1+
ATOM   2042  CD2 HIS A 220      25.154  -7.962   7.835  1.00 24.73           C  
ATOM   2043  CE1 HIS A 220      26.173  -8.610   6.005  1.00 23.81           C  
ATOM   2044  NE2 HIS A 220      25.219  -7.825   6.465  1.00 23.57           N  
ATOM   2045  H   HIS A 220      24.022 -10.729  10.580  1.00 26.66           H  
ATOM   2046  HA  HIS A 220      26.344 -11.461   8.894  1.00 25.61           H  
ATOM   2047  HB2 HIS A 220      27.557  -9.428   9.612  1.00 25.65           H  
ATOM   2048  HB3 HIS A 220      26.039  -8.802  10.299  1.00 25.65           H  
ATOM   2049  HD1 HIS A 220      27.479  -9.906   6.948  1.00 26.14           H  
ATOM   2050  HD2 HIS A 220      24.474  -7.450   8.500  1.00 24.73           H  
ATOM   2051  HE2 HIS A 220      24.633  -7.223   5.906  1.00 23.57           H  
ATOM   2052  HE1 HIS A 220      26.457  -8.717   4.968  1.00 23.81           H  
ATOM   2053  N   LEU A 221      27.828 -11.686  11.048  1.00 24.95           N  
ATOM   2054  CA  LEU A 221      28.478 -12.311  12.189  1.00 24.91           C  
ATOM   2055  C   LEU A 221      28.330 -11.544  13.502  1.00 25.76           C  
ATOM   2056  O   LEU A 221      28.527 -10.317  13.556  1.00 26.28           O  
ATOM   2057  CB  LEU A 221      29.958 -12.538  11.884  1.00 23.30           C  
ATOM   2058  CG  LEU A 221      30.708 -13.409  12.882  1.00 21.93           C  
ATOM   2059  CD1 LEU A 221      30.285 -14.850  12.689  1.00 21.79           C  
ATOM   2060  CD2 LEU A 221      32.187 -13.246  12.683  1.00 19.87           C  
ATOM   2061  H   LEU A 221      28.392 -11.401  10.260  1.00 24.95           H  
ATOM   2062  HA  LEU A 221      27.964 -13.260  12.339  1.00 24.91           H  
ATOM   2063  HB2 LEU A 221      30.448 -11.564  11.854  1.00 23.30           H  
ATOM   2064  HB3 LEU A 221      30.030 -13.011  10.906  1.00 23.30           H  
ATOM   2065  HG  LEU A 221      30.471 -13.106  13.902  1.00 21.93           H  
ATOM   2066 HD11 LEU A 221      29.212 -14.939  12.861  1.00 21.79           H  
ATOM   2067 HD12 LEU A 221      30.517 -15.164  11.671  1.00 21.79           H  
ATOM   2068 HD13 LEU A 221      30.821 -15.484  13.395  1.00 21.79           H  
ATOM   2069 HD21 LEU A 221      32.453 -13.542  11.668  1.00 19.87           H  
ATOM   2070 HD22 LEU A 221      32.462 -12.203  12.841  1.00 19.87           H  
ATOM   2071 HD23 LEU A 221      32.721 -13.874  13.396  1.00 19.87           H  
ATOM   2072  N   ALA A 222      27.977 -12.289  14.550  1.00 24.46           N  
ATOM   2073  CA  ALA A 222      27.808 -11.741  15.887  1.00 23.82           C  
ATOM   2074  C   ALA A 222      29.144 -11.679  16.630  1.00 22.76           C  
ATOM   2075  O   ALA A 222      29.879 -12.670  16.696  1.00 21.47           O  
ATOM   2076  CB  ALA A 222      26.810 -12.587  16.674  1.00 21.55           C  
ATOM   2077  H   ALA A 222      27.822 -13.277  14.411  1.00 24.46           H  
ATOM   2078  HA  ALA A 222      27.424 -10.724  15.793  1.00 23.82           H  
ATOM   2079  HB1 ALA A 222      25.855 -12.605  16.150  1.00 21.55           H  
ATOM   2080  HB2 ALA A 222      27.192 -13.603  16.770  1.00 21.55           H  
ATOM   2081  HB3 ALA A 222      26.672 -12.157  17.666  1.00 21.55           H  
ATOM   2082  N   VAL A 223      29.469 -10.506  17.155  1.00 22.43           N  
ATOM   2083  CA  VAL A 223      30.685 -10.319  17.920  1.00 23.09           C  
ATOM   2084  C   VAL A 223      30.356  -9.472  19.143  1.00 21.55           C  
ATOM   2085  O   VAL A 223      29.750  -8.407  19.031  1.00 21.86           O  
ATOM   2086  CB  VAL A 223      31.808  -9.642  17.105  1.00 23.26           C  
ATOM   2087  CG1 VAL A 223      33.039  -9.441  17.972  1.00 24.51           C  
ATOM   2088  CG2 VAL A 223      32.171 -10.504  15.915  1.00 25.20           C  
ATOM   2089  H   VAL A 223      28.850  -9.719  17.018  1.00 22.43           H  
ATOM   2090  HA  VAL A 223      31.059 -11.303  18.207  1.00 23.09           H  
ATOM   2091  HB  VAL A 223      31.450  -8.671  16.759  1.00 23.26           H  
ATOM   2092 HG11 VAL A 223      32.783  -8.820  18.830  1.00 24.51           H  
ATOM   2093 HG12 VAL A 223      33.400 -10.410  18.320  1.00 24.51           H  
ATOM   2094 HG13 VAL A 223      33.818  -8.951  17.388  1.00 24.51           H  
ATOM   2095 HG21 VAL A 223      32.528 -11.474  16.263  1.00 25.20           H  
ATOM   2096 HG22 VAL A 223      31.292 -10.646  15.287  1.00 25.20           H  
ATOM   2097 HG23 VAL A 223      32.956 -10.014  15.337  1.00 25.20           H  
ATOM   2098  N   CYS A 224      30.731  -9.976  20.313  1.00 20.95           N  
ATOM   2099  CA  CYS A 224      30.468  -9.274  21.559  1.00 18.60           C  
ATOM   2100  C   CYS A 224      31.772  -8.991  22.272  1.00 17.97           C  
ATOM   2101  O   CYS A 224      32.743  -9.730  22.121  1.00 18.25           O  
ATOM   2102  CB  CYS A 224      29.608 -10.122  22.498  1.00 17.67           C  
ATOM   2103  SG  CYS A 224      28.094 -10.836  21.805  1.00 18.66           S  
ATOM   2104  H   CYS A 224      31.209 -10.865  20.338  1.00 20.95           H  
ATOM   2105  HA  CYS A 224      29.945  -8.350  21.311  1.00 18.60           H  
ATOM   2106  HB2 CYS A 224      29.320  -9.491  23.339  1.00 17.67           H  
ATOM   2107  HB3 CYS A 224      30.226 -10.945  22.856  1.00 17.67           H  
ATOM   2108  N   GLU A 225      31.810  -7.845  22.935  1.00 17.91           N  
ATOM   2109  CA  GLU A 225      32.948  -7.460  23.750  1.00 19.19           C  
ATOM   2110  C   GLU A 225      32.501  -7.755  25.180  1.00 19.53           C  
ATOM   2111  O   GLU A 225      31.405  -7.363  25.598  1.00 20.24           O  
ATOM   2112  CB  GLU A 225      33.294  -5.972  23.562  1.00 18.35           C  
ATOM   2113  CG  GLU A 225      32.092  -5.047  23.505  1.00 21.80           C  
ATOM   2114  CD  GLU A 225      32.478  -3.594  23.365  1.00 23.78           C  
ATOM   2115  OE1 GLU A 225      33.312  -3.265  22.502  1.00 27.02           O  
ATOM   2116  OE2 GLU A 225      31.942  -2.765  24.126  1.00 30.48           O1-
ATOM   2117  H   GLU A 225      31.020  -7.218  22.872  1.00 17.91           H  
ATOM   2118  HA  GLU A 225      33.854  -8.002  23.480  1.00 19.19           H  
ATOM   2119  HB2 GLU A 225      33.848  -5.866  22.629  1.00 18.35           H  
ATOM   2120  HB3 GLU A 225      33.923  -5.661  24.396  1.00 18.35           H  
ATOM   2121  HG2 GLU A 225      31.517  -5.168  24.423  1.00 21.80           H  
ATOM   2122  HG3 GLU A 225      31.477  -5.328  22.651  1.00 21.80           H  
ATOM   2123  N   PHE A 226      33.299  -8.546  25.881  1.00 20.10           N  
ATOM   2124  CA  PHE A 226      33.016  -8.919  27.260  1.00 20.59           C  
ATOM   2125  C   PHE A 226      33.936  -8.136  28.184  1.00 21.45           C  
ATOM   2126  O   PHE A 226      35.069  -7.802  27.809  1.00 19.78           O  
ATOM   2127  CB  PHE A 226      33.265 -10.422  27.477  1.00 19.46           C  
ATOM   2128  CG  PHE A 226      32.248 -11.316  26.817  1.00 20.94           C  
ATOM   2129  CD1 PHE A 226      32.210 -11.455  25.426  1.00 20.84           C  
ATOM   2130  CD2 PHE A 226      31.349 -12.050  27.586  1.00 20.88           C  
ATOM   2131  CE1 PHE A 226      31.291 -12.316  24.815  1.00 20.12           C  
ATOM   2132  CE2 PHE A 226      30.426 -12.917  26.984  1.00 21.21           C  
ATOM   2133  CZ  PHE A 226      30.402 -13.047  25.593  1.00 19.84           C  
ATOM   2134  H   PHE A 226      34.135  -8.904  25.443  1.00 20.10           H  
ATOM   2135  HA  PHE A 226      31.971  -8.696  27.476  1.00 20.59           H  
ATOM   2136  HB2 PHE A 226      33.251 -10.621  28.549  1.00 19.46           H  
ATOM   2137  HB3 PHE A 226      34.248 -10.667  27.075  1.00 19.46           H  
ATOM   2138  HD1 PHE A 226      32.898 -10.890  24.815  1.00 20.84           H  
ATOM   2139  HD2 PHE A 226      31.363 -11.950  28.661  1.00 20.88           H  
ATOM   2140  HE1 PHE A 226      31.274 -12.411  23.739  1.00 20.12           H  
ATOM   2141  HE2 PHE A 226      29.737 -13.483  27.594  1.00 21.21           H  
ATOM   2142  HZ  PHE A 226      29.694 -13.713  25.123  1.00 19.84           H  
ATOM   2143  N   PRO A 227      33.441  -7.762  29.373  1.00 22.39           N  
ATOM   2144  CA  PRO A 227      34.319  -7.023  30.287  1.00 23.11           C  
ATOM   2145  C   PRO A 227      35.349  -8.011  30.840  1.00 24.34           C  
ATOM   2146  O   PRO A 227      35.000  -9.126  31.237  1.00 23.34           O  
ATOM   2147  CB  PRO A 227      33.354  -6.544  31.371  1.00 21.02           C  
ATOM   2148  CG  PRO A 227      32.306  -7.609  31.395  1.00 22.32           C  
ATOM   2149  CD  PRO A 227      32.082  -7.898  29.924  1.00 22.02           C  
ATOM   2150  HA  PRO A 227      34.871  -6.195  29.842  1.00 23.11           H  
ATOM   2151  HB2 PRO A 227      32.923  -5.577  31.111  1.00 21.02           H  
ATOM   2152  HB3 PRO A 227      33.856  -6.469  32.336  1.00 21.02           H  
ATOM   2153  HG2 PRO A 227      31.392  -7.249  31.868  1.00 22.32           H  
ATOM   2154  HG3 PRO A 227      32.661  -8.496  31.919  1.00 22.32           H  
ATOM   2155  HD2 PRO A 227      31.694  -8.905  29.774  1.00 22.02           H  
ATOM   2156  HD3 PRO A 227      31.401  -7.174  29.478  1.00 22.02           H  
ATOM   2157  N   ILE A 228      36.619  -7.638  30.794  1.00 26.17           N  
ATOM   2158  CA  ILE A 228      37.653  -8.514  31.306  1.00 28.46           C  
ATOM   2159  C   ILE A 228      38.513  -7.754  32.292  1.00 29.91           C  
ATOM   2160  O   ILE A 228      38.888  -8.388  33.293  1.00 33.77           O  
ATOM   2161  CB  ILE A 228      38.529  -9.125  30.181  1.00 28.81           C  
ATOM   2162  CG1 ILE A 228      39.444 -10.205  30.770  1.00 28.53           C  
ATOM   2163  CG2 ILE A 228      39.357  -8.051  29.483  1.00 28.10           C  
ATOM   2164  CD1 ILE A 228      40.196 -10.994  29.738  1.00 29.77           C  
ATOM   2165  OXT ILE A 228      38.775  -6.550  32.075  1.00 31.38           O1-
ATOM   2166  H   ILE A 228      36.867  -6.741  30.402  1.00 26.17           H  
ATOM   2167  HA  ILE A 228      37.161  -9.349  31.806  1.00 28.46           H  
ATOM   2168  HB  ILE A 228      37.873  -9.574  29.436  1.00 28.81           H  
ATOM   2169 HG12 ILE A 228      38.830 -10.894  31.350  1.00 28.53           H  
ATOM   2170 HG13 ILE A 228      40.167  -9.722  31.427  1.00 28.53           H  
ATOM   2171 HG21 ILE A 228      38.692  -7.298  29.060  1.00 28.10           H  
ATOM   2172 HG22 ILE A 228      40.025  -7.582  30.204  1.00 28.10           H  
ATOM   2173 HG23 ILE A 228      39.944  -8.506  28.686  1.00 28.10           H  
ATOM   2174 HD11 ILE A 228      39.490 -11.486  29.070  1.00 29.77           H  
ATOM   2175 HD12 ILE A 228      40.835 -10.325  29.162  1.00 29.77           H  
ATOM   2176 HD13 ILE A 228      40.812 -11.746  30.233  1.00 29.77           H  
TER    2177      ILE A 228 
ATOM   2178  N   ALA B  88      37.281 -12.423  54.522  1.00 77.37           N1+
ATOM   2179  CA  ALA B  88      36.515 -13.671  54.821  1.00 77.43           C  
ATOM   2180  C   ALA B  88      36.582 -14.551  53.576  1.00 77.11           C  
ATOM   2181  O   ALA B  88      37.630 -14.617  52.927  1.00 77.14           O  
ATOM   2182  CB  ALA B  88      35.062 -13.327  55.171  1.00 77.10           C  
ATOM   2183  H1  ALA B  88      37.268 -11.820  55.331  1.00 77.37           H  
ATOM   2184  H2  ALA B  88      36.855 -11.947  53.739  1.00 77.37           H  
ATOM   2185  H3  ALA B  88      38.235 -12.661  54.293  1.00 77.37           H  
ATOM   2186  HA  ALA B  88      36.940 -14.196  55.677  1.00 77.43           H  
ATOM   2187  HB1 ALA B  88      35.041 -12.692  56.057  1.00 77.10           H  
ATOM   2188  HB2 ALA B  88      34.602 -12.799  54.335  1.00 77.10           H  
ATOM   2189  HB3 ALA B  88      34.509 -14.245  55.369  1.00 77.10           H  
ATOM   2190  N   ALA B  89      35.471 -15.195  53.222  1.00 77.70           N  
ATOM   2191  CA  ALA B  89      35.413 -16.048  52.034  1.00 77.61           C  
ATOM   2192  C   ALA B  89      35.292 -15.153  50.798  1.00 77.56           C  
ATOM   2193  O   ALA B  89      34.510 -15.422  49.884  1.00 77.45           O  
ATOM   2194  CB  ALA B  89      34.223 -17.011  52.123  1.00 77.53           C  
ATOM   2195  H   ALA B  89      34.643 -15.090  53.791  1.00 77.70           H  
ATOM   2196  HA  ALA B  89      36.320 -16.648  51.965  1.00 77.61           H  
ATOM   2197  HB1 ALA B  89      34.331 -17.640  53.007  1.00 77.53           H  
ATOM   2198  HB2 ALA B  89      33.298 -16.440  52.194  1.00 77.53           H  
ATOM   2199  HB3 ALA B  89      34.196 -17.638  51.232  1.00 77.53           H  
ATOM   2200  N   SER B  90      36.086 -14.091  50.787  1.00 76.80           N  
ATOM   2201  CA  SER B  90      36.108 -13.125  49.704  1.00 77.06           C  
ATOM   2202  C   SER B  90      36.754 -13.786  48.496  1.00 76.48           C  
ATOM   2203  O   SER B  90      36.303 -13.613  47.364  1.00 77.21           O  
ATOM   2204  CB  SER B  90      36.921 -11.909  50.144  1.00 76.74           C  
ATOM   2205  OG  SER B  90      36.569 -11.542  51.472  1.00 77.94           O  
ATOM   2206  H   SER B  90      36.705 -13.945  51.572  1.00 76.80           H  
ATOM   2207  HA  SER B  90      35.099 -12.801  49.447  1.00 77.06           H  
ATOM   2208  HB2 SER B  90      36.714 -11.074  49.472  1.00 76.74           H  
ATOM   2209  HB3 SER B  90      37.983 -12.151  50.106  1.00 76.74           H  
ATOM   2210  HG  SER B  90      35.633 -11.334  51.477  1.00 77.94           H  
ATOM   2211  N   GLU B  91      37.793 -14.572  48.762  1.00 75.92           N  
ATOM   2212  CA  GLU B  91      38.515 -15.282  47.716  1.00 75.10           C  
ATOM   2213  C   GLU B  91      37.522 -16.228  47.052  1.00 74.02           C  
ATOM   2214  O   GLU B  91      37.224 -16.083  45.870  1.00 74.30           O  
ATOM   2215  CB  GLU B  91      39.674 -16.080  48.318  1.00 75.07           C  
ATOM   2216  CG  GLU B  91      40.466 -15.340  49.403  1.00 76.08           C  
ATOM   2217  CD  GLU B  91      41.276 -14.163  48.880  1.00 75.52           C  
ATOM   2218  OE1 GLU B  91      42.321 -14.394  48.234  1.00 75.67           O  
ATOM   2219  OE2 GLU B  91      40.878 -13.005  49.138  1.00 76.63           O1-
ATOM   2220  H   GLU B  91      38.092 -14.679  49.720  1.00 75.92           H  
ATOM   2221  HA  GLU B  91      38.933 -14.583  46.992  1.00 75.10           H  
ATOM   2222  HB2 GLU B  91      40.363 -16.340  47.514  1.00 75.07           H  
ATOM   2223  HB3 GLU B  91      39.268 -16.991  48.757  1.00 75.07           H  
ATOM   2224  HG2 GLU B  91      41.150 -16.047  49.871  1.00 76.08           H  
ATOM   2225  HG3 GLU B  91      39.762 -14.968  50.148  1.00 76.08           H  
ATOM   2226  N   ARG B  92      36.953 -17.136  47.846  1.00 72.30           N  
ATOM   2227  CA  ARG B  92      35.969 -18.111  47.368  1.00 70.21           C  
ATOM   2228  C   ARG B  92      34.901 -17.408  46.538  1.00 68.33           C  
ATOM   2229  O   ARG B  92      34.451 -17.924  45.515  1.00 68.16           O  
ATOM   2230  CB  ARG B  92      35.321 -18.824  48.563  1.00 72.04           C  
ATOM   2231  CG  ARG B  92      34.040 -19.594  48.242  1.00 73.33           C  
ATOM   2232  CD  ARG B  92      33.320 -20.044  49.513  1.00 73.84           C  
ATOM   2233  NE  ARG B  92      31.887 -20.219  49.283  1.00 75.12           N  
ATOM   2234  CZ  ARG B  92      30.960 -19.310  49.582  1.00 75.81           C  
ATOM   2235  NH1 ARG B  92      31.311 -18.145  50.112  1.00 76.45           N  
ATOM   2236  NH2 ARG B  92      29.680 -19.556  49.334  1.00 76.37           N1+
ATOM   2237  H   ARG B  92      37.213 -17.152  48.821  1.00 72.30           H  
ATOM   2238  HA  ARG B  92      36.472 -18.849  46.744  1.00 70.21           H  
ATOM   2239  HB2 ARG B  92      35.084 -18.074  49.317  1.00 72.04           H  
ATOM   2240  HB3 ARG B  92      36.046 -19.530  48.969  1.00 72.04           H  
ATOM   2241  HG2 ARG B  92      34.294 -20.473  47.650  1.00 73.33           H  
ATOM   2242  HG3 ARG B  92      33.375 -18.949  47.669  1.00 73.33           H  
ATOM   2243  HD2 ARG B  92      33.466 -19.291  50.289  1.00 73.84           H  
ATOM   2244  HD3 ARG B  92      33.744 -20.993  49.843  1.00 73.84           H  
ATOM   2245  HE  ARG B  92      31.578 -21.086  48.870  1.00 75.12           H  
ATOM   2246 HH11 ARG B  92      32.283 -17.951  50.303  1.00 76.45           H  
ATOM   2247 HH12 ARG B  92      30.606 -17.455  50.325  1.00 76.45           H  
ATOM   2248 HH21 ARG B  92      28.981 -18.861  49.549  1.00 76.37           H  
ATOM   2249 HH22 ARG B  92      29.406 -20.441  48.930  1.00 76.37           H  
ATOM   2250  N   LYS B  93      34.520 -16.218  46.989  1.00 66.11           N  
ATOM   2251  CA  LYS B  93      33.524 -15.403  46.314  1.00 64.39           C  
ATOM   2252  C   LYS B  93      34.046 -15.054  44.922  1.00 62.46           C  
ATOM   2253  O   LYS B  93      33.355 -15.251  43.917  1.00 61.48           O  
ATOM   2254  CB  LYS B  93      33.271 -14.127  47.135  1.00 65.27           C  
ATOM   2255  CG  LYS B  93      32.170 -13.217  46.610  1.00 66.65           C  
ATOM   2256  CD  LYS B  93      32.683 -12.181  45.601  1.00 66.66           C  
ATOM   2257  CE  LYS B  93      31.535 -11.336  45.054  1.00 66.84           C  
ATOM   2258  NZ  LYS B  93      32.004 -10.252  44.154  1.00 67.58           N1+
ATOM   2259  H   LYS B  93      34.939 -15.866  47.838  1.00 66.11           H  
ATOM   2260  HA  LYS B  93      32.584 -15.944  46.220  1.00 64.39           H  
ATOM   2261  HB2 LYS B  93      34.198 -13.554  47.160  1.00 65.27           H  
ATOM   2262  HB3 LYS B  93      33.004 -14.428  48.149  1.00 65.27           H  
ATOM   2263  HG2 LYS B  93      31.722 -12.689  47.453  1.00 66.65           H  
ATOM   2264  HG3 LYS B  93      31.412 -13.831  46.123  1.00 66.65           H  
ATOM   2265  HD2 LYS B  93      33.170 -12.700  44.775  1.00 66.66           H  
ATOM   2266  HD3 LYS B  93      33.403 -11.529  46.094  1.00 66.66           H  
ATOM   2267  HE2 LYS B  93      31.002 -10.888  45.892  1.00 66.84           H  
ATOM   2268  HE3 LYS B  93      30.859 -11.984  44.497  1.00 66.84           H  
ATOM   2269  HZ1 LYS B  93      32.633  -9.644  44.660  1.00 67.58           H  
ATOM   2270  HZ2 LYS B  93      32.488 -10.655  43.365  1.00 67.58           H  
ATOM   2271  HZ3 LYS B  93      31.210  -9.719  43.827  1.00 67.58           H  
ATOM   2272  N   ALA B  94      35.288 -14.579  44.879  1.00 59.88           N  
ATOM   2273  CA  ALA B  94      35.943 -14.189  43.637  1.00 57.92           C  
ATOM   2274  C   ALA B  94      36.215 -15.378  42.721  1.00 56.41           C  
ATOM   2275  O   ALA B  94      36.129 -15.250  41.502  1.00 56.35           O  
ATOM   2276  CB  ALA B  94      37.237 -13.453  43.938  1.00 58.68           C  
ATOM   2277  H   ALA B  94      35.799 -14.484  45.746  1.00 59.88           H  
ATOM   2278  HA  ALA B  94      35.259 -13.528  43.106  1.00 57.92           H  
ATOM   2279  HB1 ALA B  94      37.023 -12.581  44.557  1.00 58.68           H  
ATOM   2280  HB2 ALA B  94      37.919 -14.117  44.469  1.00 58.68           H  
ATOM   2281  HB3 ALA B  94      37.697 -13.131  43.004  1.00 58.68           H  
ATOM   2282  N   LEU B  95      36.534 -16.531  43.304  1.00 54.38           N  
ATOM   2283  CA  LEU B  95      36.803 -17.730  42.526  1.00 53.04           C  
ATOM   2284  C   LEU B  95      35.536 -18.151  41.783  1.00 52.26           C  
ATOM   2285  O   LEU B  95      35.564 -18.399  40.575  1.00 52.09           O  
ATOM   2286  CB  LEU B  95      37.294 -18.871  43.428  1.00 54.70           C  
ATOM   2287  CG  LEU B  95      38.790 -18.983  43.773  1.00 55.62           C  
ATOM   2288  CD1 LEU B  95      39.618 -19.160  42.504  1.00 56.28           C  
ATOM   2289  CD2 LEU B  95      39.273 -17.772  44.555  1.00 57.13           C  
ATOM   2290  H   LEU B  95      36.591 -16.574  44.311  1.00 54.38           H  
ATOM   2291  HA  LEU B  95      37.590 -17.511  41.803  1.00 53.04           H  
ATOM   2292  HB2 LEU B  95      37.012 -19.803  42.940  1.00 54.70           H  
ATOM   2293  HB3 LEU B  95      36.758 -18.778  44.373  1.00 54.70           H  
ATOM   2294  HG  LEU B  95      38.920 -19.861  44.405  1.00 55.62           H  
ATOM   2295 HD11 LEU B  95      39.280 -20.049  41.972  1.00 56.28           H  
ATOM   2296 HD12 LEU B  95      39.494 -18.285  41.866  1.00 56.28           H  
ATOM   2297 HD13 LEU B  95      40.669 -19.271  42.769  1.00 56.28           H  
ATOM   2298 HD21 LEU B  95      39.156 -16.876  43.947  1.00 57.13           H  
ATOM   2299 HD22 LEU B  95      38.687 -17.672  45.468  1.00 57.13           H  
ATOM   2300 HD23 LEU B  95      40.325 -17.902  44.812  1.00 57.13           H  
ATOM   2301  N   GLN B  96      34.418 -18.183  42.496  1.00 50.48           N  
ATOM   2302  CA  GLN B  96      33.148 -18.564  41.897  1.00 49.06           C  
ATOM   2303  C   GLN B  96      32.686 -17.551  40.846  1.00 47.50           C  
ATOM   2304  O   GLN B  96      32.067 -17.925  39.851  1.00 47.23           O  
ATOM   2305  CB  GLN B  96      32.087 -18.769  42.983  1.00 50.83           C  
ATOM   2306  CG  GLN B  96      32.432 -19.914  43.949  1.00 54.40           C  
ATOM   2307  CD  GLN B  96      31.419 -20.104  45.083  1.00 57.52           C  
ATOM   2308  NE2 GLN B  96      31.290 -21.201  45.635  1.00 58.47           N  
ATOM   2309  OE1 GLN B  96      30.710 -19.033  45.442  1.00 59.39           O  
ATOM   2310  H   GLN B  96      34.448 -17.937  43.475  1.00 50.48           H  
ATOM   2311  HA  GLN B  96      33.293 -19.510  41.376  1.00 49.06           H  
ATOM   2312  HB2 GLN B  96      31.135 -18.995  42.502  1.00 50.83           H  
ATOM   2313  HB3 GLN B  96      31.995 -17.846  43.556  1.00 50.83           H  
ATOM   2314  HG2 GLN B  96      33.407 -19.708  44.391  1.00 54.40           H  
ATOM   2315  HG3 GLN B  96      32.482 -20.841  43.378  1.00 54.40           H  
ATOM   2316 HE21 GLN B  96      30.626 -21.312  46.388  1.00 58.47           H  
ATOM   2317 HE22 GLN B  96      31.847 -21.987  45.334  1.00 58.47           H  
ATOM   2318  N   THR B  97      33.008 -16.276  41.050  1.00 45.98           N  
ATOM   2319  CA  THR B  97      32.623 -15.244  40.089  1.00 44.95           C  
ATOM   2320  C   THR B  97      33.492 -15.357  38.840  1.00 42.76           C  
ATOM   2321  O   THR B  97      33.012 -15.193  37.715  1.00 42.30           O  
ATOM   2322  CB  THR B  97      32.758 -13.823  40.688  1.00 46.08           C  
ATOM   2323  OG1 THR B  97      31.771 -13.641  41.716  1.00 48.43           O  
ATOM   2324  CG2 THR B  97      32.555 -12.760  39.616  1.00 45.27           C  
ATOM   2325  H   THR B  97      33.525 -16.018  41.878  1.00 45.98           H  
ATOM   2326  HA  THR B  97      31.576 -15.402  39.831  1.00 44.95           H  
ATOM   2327  HB  THR B  97      33.760 -13.720  41.103  1.00 46.08           H  
ATOM   2328 HG21 THR B  97      33.296 -12.894  38.827  1.00 45.27           H  
ATOM   2329 HG22 THR B  97      31.555 -12.856  39.194  1.00 45.27           H  
ATOM   2330 HG23 THR B  97      32.670 -11.772  40.058  1.00 45.27           H  
ATOM   2331  HG1 THR B  97      31.921 -14.314  42.385  1.00 48.43           H  
ATOM   2332  N   GLU B  98      34.768 -15.667  39.050  1.00 40.17           N  
ATOM   2333  CA  GLU B  98      35.733 -15.819  37.975  1.00 38.88           C  
ATOM   2334  C   GLU B  98      35.369 -17.031  37.119  1.00 37.41           C  
ATOM   2335  O   GLU B  98      35.445 -16.989  35.890  1.00 35.63           O  
ATOM   2336  CB  GLU B  98      37.129 -16.003  38.569  1.00 40.53           C  
ATOM   2337  CG  GLU B  98      38.257 -15.859  37.576  1.00 44.24           C  
ATOM   2338  CD  GLU B  98      38.370 -14.453  37.021  1.00 45.10           C  
ATOM   2339  OE1 GLU B  98      38.958 -13.588  37.702  1.00 45.02           O  
ATOM   2340  OE2 GLU B  98      37.882 -14.216  35.897  1.00 45.90           O1-
ATOM   2341  H   GLU B  98      35.081 -15.801  40.000  1.00 40.17           H  
ATOM   2342  HA  GLU B  98      35.722 -14.928  37.347  1.00 38.88           H  
ATOM   2343  HB2 GLU B  98      37.184 -17.001  39.004  1.00 40.53           H  
ATOM   2344  HB3 GLU B  98      37.266 -15.257  39.351  1.00 40.53           H  
ATOM   2345  HG2 GLU B  98      38.085 -16.548  36.749  1.00 44.24           H  
ATOM   2346  HG3 GLU B  98      39.193 -16.114  38.072  1.00 44.24           H  
ATOM   2347  N   MET B  99      34.952 -18.100  37.788  1.00 36.09           N  
ATOM   2348  CA  MET B  99      34.561 -19.345  37.139  1.00 35.71           C  
ATOM   2349  C   MET B  99      33.289 -19.178  36.310  1.00 33.03           C  
ATOM   2350  O   MET B  99      33.182 -19.709  35.202  1.00 31.25           O  
ATOM   2351  CB  MET B  99      34.332 -20.423  38.198  1.00 38.38           C  
ATOM   2352  CG  MET B  99      34.515 -21.846  37.703  1.00 43.76           C  
ATOM   2353  SD  MET B  99      36.254 -22.341  37.681  1.00 49.83           S  
ATOM   2354  CE  MET B  99      36.384 -23.178  39.263  1.00 50.09           C  
ATOM   2355  H   MET B  99      34.904 -18.047  38.796  1.00 36.09           H  
ATOM   2356  HA  MET B  99      35.368 -19.637  36.466  1.00 35.71           H  
ATOM   2357  HB2 MET B  99      33.313 -20.322  38.571  1.00 38.38           H  
ATOM   2358  HB3 MET B  99      35.036 -20.253  39.013  1.00 38.38           H  
ATOM   2359  HG2 MET B  99      34.116 -21.920  36.692  1.00 43.76           H  
ATOM   2360  HG3 MET B  99      33.967 -22.519  38.361  1.00 43.76           H  
ATOM   2361  HE1 MET B  99      36.138 -22.482  40.064  1.00 50.09           H  
ATOM   2362  HE2 MET B  99      35.690 -24.019  39.288  1.00 50.09           H  
ATOM   2363  HE3 MET B  99      37.402 -23.543  39.398  1.00 50.09           H  
ATOM   2364  N   ALA B 100      32.328 -18.439  36.854  1.00 31.60           N  
ATOM   2365  CA  ALA B 100      31.058 -18.203  36.178  1.00 30.48           C  
ATOM   2366  C   ALA B 100      31.243 -17.427  34.870  1.00 31.18           C  
ATOM   2367  O   ALA B 100      30.507 -17.653  33.903  1.00 31.12           O  
ATOM   2368  CB  ALA B 100      30.093 -17.477  37.108  1.00 27.63           C  
ATOM   2369  H   ALA B 100      32.482 -18.029  37.763  1.00 31.60           H  
ATOM   2370  HA  ALA B 100      30.634 -19.172  35.919  1.00 30.48           H  
ATOM   2371  HB1 ALA B 100      29.945 -18.068  38.011  1.00 27.63           H  
ATOM   2372  HB2 ALA B 100      30.507 -16.504  37.375  1.00 27.63           H  
ATOM   2373  HB3 ALA B 100      29.136 -17.339  36.603  1.00 27.63           H  
ATOM   2374  N   ARG B 101      32.212 -16.512  34.834  1.00 30.33           N  
ATOM   2375  CA  ARG B 101      32.452 -15.768  33.607  1.00 30.04           C  
ATOM   2376  C   ARG B 101      33.267 -16.594  32.616  1.00 28.28           C  
ATOM   2377  O   ARG B 101      32.976 -16.589  31.434  1.00 27.97           O  
ATOM   2378  CB  ARG B 101      33.035 -14.371  33.868  1.00 32.11           C  
ATOM   2379  CG  ARG B 101      34.503 -14.237  34.209  1.00 35.70           C  
ATOM   2380  CD  ARG B 101      34.776 -12.755  34.508  1.00 38.62           C  
ATOM   2381  NE  ARG B 101      36.196 -12.426  34.654  1.00 42.76           N  
ATOM   2382  CZ  ARG B 101      36.669 -11.188  34.815  1.00 43.69           C  
ATOM   2383  NH1 ARG B 101      35.840 -10.149  34.839  1.00 44.61           N  
ATOM   2384  NH2 ARG B 101      37.977 -10.983  34.942  1.00 43.17           N1+
ATOM   2385  H   ARG B 101      32.777 -16.338  35.653  1.00 30.33           H  
ATOM   2386  HA  ARG B 101      31.486 -15.583  33.138  1.00 30.04           H  
ATOM   2387  HB2 ARG B 101      32.475 -13.942  34.699  1.00 32.11           H  
ATOM   2388  HB3 ARG B 101      32.862 -13.780  32.969  1.00 32.11           H  
ATOM   2389  HG2 ARG B 101      35.112 -14.564  33.366  1.00 35.70           H  
ATOM   2390  HG3 ARG B 101      34.739 -14.842  35.083  1.00 35.70           H  
ATOM   2391  HD2 ARG B 101      34.268 -12.495  35.436  1.00 38.62           H  
ATOM   2392  HD3 ARG B 101      34.369 -12.161  33.692  1.00 38.62           H  
ATOM   2393  HE  ARG B 101      36.861 -13.185  34.631  1.00 42.76           H  
ATOM   2394 HH11 ARG B 101      36.205  -9.214  34.953  1.00 44.61           H  
ATOM   2395 HH12 ARG B 101      34.846 -10.294  34.742  1.00 44.61           H  
ATOM   2396 HH21 ARG B 101      38.615 -11.766  34.925  1.00 43.17           H  
ATOM   2397 HH22 ARG B 101      38.333 -10.045  35.055  1.00 43.17           H  
ATOM   2398  N   ILE B 102      34.220 -17.372  33.111  1.00 28.13           N  
ATOM   2399  CA  ILE B 102      35.011 -18.239  32.244  1.00 27.96           C  
ATOM   2400  C   ILE B 102      34.041 -19.210  31.562  1.00 29.54           C  
ATOM   2401  O   ILE B 102      34.145 -19.461  30.359  1.00 30.51           O  
ATOM   2402  CB  ILE B 102      36.088 -19.035  33.048  1.00 28.46           C  
ATOM   2403  CG1 ILE B 102      37.268 -18.127  33.416  1.00 28.47           C  
ATOM   2404  CG2 ILE B 102      36.567 -20.255  32.263  1.00 27.62           C  
ATOM   2405  CD1 ILE B 102      38.276 -18.784  34.356  1.00 27.98           C  
ATOM   2406  H   ILE B 102      34.402 -17.364  34.104  1.00 28.13           H  
ATOM   2407  HA  ILE B 102      35.546 -17.635  31.512  1.00 27.96           H  
ATOM   2408  HB  ILE B 102      35.626 -19.389  33.970  1.00 28.46           H  
ATOM   2409 HG12 ILE B 102      36.876 -17.233  33.901  1.00 28.47           H  
ATOM   2410 HG13 ILE B 102      37.785 -17.846  32.498  1.00 28.47           H  
ATOM   2411 HG21 ILE B 102      35.718 -20.899  32.037  1.00 27.62           H  
ATOM   2412 HG22 ILE B 102      37.033 -19.929  31.334  1.00 27.62           H  
ATOM   2413 HG23 ILE B 102      37.293 -20.808  32.859  1.00 27.62           H  
ATOM   2414 HD11 ILE B 102      37.778 -19.073  35.281  1.00 27.98           H  
ATOM   2415 HD12 ILE B 102      38.696 -19.669  33.878  1.00 27.98           H  
ATOM   2416 HD13 ILE B 102      39.077 -18.079  34.580  1.00 27.98           H  
ATOM   2417  N   LYS B 103      33.072 -19.717  32.318  1.00 29.21           N  
ATOM   2418  CA  LYS B 103      32.088 -20.645  31.776  1.00 28.67           C  
ATOM   2419  C   LYS B 103      31.179 -19.971  30.767  1.00 27.47           C  
ATOM   2420  O   LYS B 103      30.723 -20.598  29.804  1.00 27.06           O  
ATOM   2421  CB  LYS B 103      31.251 -21.269  32.888  1.00 30.35           C  
ATOM   2422  CG  LYS B 103      31.967 -22.380  33.628  1.00 33.86           C  
ATOM   2423  CD  LYS B 103      30.991 -23.253  34.398  1.00 36.94           C  
ATOM   2424  CE  LYS B 103      29.996 -23.934  33.468  1.00 37.83           C  
ATOM   2425  NZ  LYS B 103      29.044 -24.800  34.222  1.00 41.32           N1+
ATOM   2426  H   LYS B 103      33.017 -19.453  33.292  1.00 29.21           H  
ATOM   2427  HA  LYS B 103      32.641 -21.433  31.267  1.00 28.67           H  
ATOM   2428  HB2 LYS B 103      30.341 -21.677  32.448  1.00 30.35           H  
ATOM   2429  HB3 LYS B 103      30.990 -20.489  33.603  1.00 30.35           H  
ATOM   2430  HG2 LYS B 103      32.677 -21.939  34.328  1.00 33.86           H  
ATOM   2431  HG3 LYS B 103      32.503 -22.997  32.907  1.00 33.86           H  
ATOM   2432  HD2 LYS B 103      30.445 -22.632  35.108  1.00 36.94           H  
ATOM   2433  HD3 LYS B 103      31.551 -24.017  34.938  1.00 36.94           H  
ATOM   2434  HE2 LYS B 103      30.544 -24.549  32.753  1.00 37.83           H  
ATOM   2435  HE3 LYS B 103      29.432 -23.170  32.932  1.00 37.83           H  
ATOM   2436  HZ1 LYS B 103      29.559 -25.512  34.721  1.00 41.32           H  
ATOM   2437  HZ2 LYS B 103      28.524 -24.236  34.880  1.00 41.32           H  
ATOM   2438  HZ3 LYS B 103      28.403 -25.239  33.576  1.00 41.32           H  
ATOM   2439  N   LYS B 104      30.930 -18.688  30.983  1.00 27.92           N  
ATOM   2440  CA  LYS B 104      30.084 -17.909  30.092  1.00 27.47           C  
ATOM   2441  C   LYS B 104      30.776 -17.741  28.733  1.00 25.80           C  
ATOM   2442  O   LYS B 104      30.137 -17.856  27.692  1.00 26.33           O  
ATOM   2443  CB  LYS B 104      29.814 -16.542  30.710  1.00 29.24           C  
ATOM   2444  CG  LYS B 104      28.522 -15.921  30.253  1.00 34.00           C  
ATOM   2445  CD  LYS B 104      28.436 -14.475  30.672  1.00 37.08           C  
ATOM   2446  CE  LYS B 104      28.498 -14.320  32.175  1.00 40.00           C  
ATOM   2447  NZ  LYS B 104      28.370 -12.892  32.555  1.00 41.78           N1+
ATOM   2448  H   LYS B 104      31.339 -18.239  31.789  1.00 27.92           H  
ATOM   2449  HA  LYS B 104      29.138 -18.430  29.947  1.00 27.47           H  
ATOM   2450  HB2 LYS B 104      30.632 -15.874  30.440  1.00 29.24           H  
ATOM   2451  HB3 LYS B 104      29.780 -16.653  31.794  1.00 29.24           H  
ATOM   2452  HG2 LYS B 104      27.688 -16.470  30.693  1.00 34.00           H  
ATOM   2453  HG3 LYS B 104      28.462 -15.981  29.166  1.00 34.00           H  
ATOM   2454  HD2 LYS B 104      27.495 -14.058  30.314  1.00 37.08           H  
ATOM   2455  HD3 LYS B 104      29.268 -13.929  30.227  1.00 37.08           H  
ATOM   2456  HE2 LYS B 104      29.452 -14.703  32.537  1.00 40.00           H  
ATOM   2457  HE3 LYS B 104      27.683 -14.885  32.628  1.00 40.00           H  
ATOM   2458  HZ1 LYS B 104      29.124 -12.365  32.137  1.00 41.78           H  
ATOM   2459  HZ2 LYS B 104      27.485 -12.535  32.225  1.00 41.78           H  
ATOM   2460  HZ3 LYS B 104      28.416 -12.806  33.560  1.00 41.78           H  
ATOM   2461  N   TRP B 105      32.081 -17.468  28.760  1.00 22.68           N  
ATOM   2462  CA  TRP B 105      32.871 -17.302  27.550  1.00 21.25           C  
ATOM   2463  C   TRP B 105      32.875 -18.581  26.722  1.00 23.06           C  
ATOM   2464  O   TRP B 105      32.624 -18.555  25.512  1.00 24.19           O  
ATOM   2465  CB  TRP B 105      34.319 -16.980  27.899  1.00 19.52           C  
ATOM   2466  CG  TRP B 105      34.520 -15.692  28.584  1.00 19.96           C  
ATOM   2467  CD1 TRP B 105      33.631 -14.660  28.679  1.00 19.67           C  
ATOM   2468  CD2 TRP B 105      35.684 -15.288  29.302  1.00 20.38           C  
ATOM   2469  NE1 TRP B 105      34.172 -13.642  29.419  1.00 19.95           N  
ATOM   2470  CE2 TRP B 105      35.428 -14.001  29.819  1.00 20.68           C  
ATOM   2471  CE3 TRP B 105      36.920 -15.893  29.567  1.00 22.09           C  
ATOM   2472  CZ2 TRP B 105      36.363 -13.305  30.594  1.00 22.52           C  
ATOM   2473  CZ3 TRP B 105      37.856 -15.202  30.339  1.00 22.45           C  
ATOM   2474  CH2 TRP B 105      37.571 -13.923  30.843  1.00 23.35           C  
ATOM   2475  H   TRP B 105      32.537 -17.372  29.656  1.00 22.68           H  
ATOM   2476  HA  TRP B 105      32.421 -16.488  26.982  1.00 21.25           H  
ATOM   2477  HB2 TRP B 105      34.894 -16.964  26.974  1.00 19.52           H  
ATOM   2478  HB3 TRP B 105      34.694 -17.770  28.547  1.00 19.52           H  
ATOM   2479  HD1 TRP B 105      32.646 -14.647  28.236  1.00 19.67           H  
ATOM   2480  HE1 TRP B 105      33.715 -12.767  29.635  1.00 19.95           H  
ATOM   2481  HE3 TRP B 105      37.145 -16.876  29.180  1.00 22.09           H  
ATOM   2482  HZ2 TRP B 105      36.148 -12.321  30.982  1.00 22.52           H  
ATOM   2483  HZ3 TRP B 105      38.812 -15.658  30.551  1.00 22.45           H  
ATOM   2484  HH2 TRP B 105      38.314 -13.412  31.439  1.00 23.35           H  
ATOM   2485  N   LEU B 106      33.163 -19.695  27.395  1.00 23.21           N  
ATOM   2486  CA  LEU B 106      33.236 -21.008  26.772  1.00 22.35           C  
ATOM   2487  C   LEU B 106      31.948 -21.440  26.102  1.00 22.73           C  
ATOM   2488  O   LEU B 106      31.982 -21.963  24.990  1.00 23.78           O  
ATOM   2489  CB  LEU B 106      33.647 -22.072  27.791  1.00 21.76           C  
ATOM   2490  CG  LEU B 106      35.000 -21.895  28.473  1.00 22.35           C  
ATOM   2491  CD1 LEU B 106      35.423 -23.241  29.024  1.00 21.52           C  
ATOM   2492  CD2 LEU B 106      36.031 -21.379  27.491  1.00 20.42           C  
ATOM   2493  H   LEU B 106      33.342 -19.623  28.387  1.00 23.21           H  
ATOM   2494  HA  LEU B 106      33.991 -20.915  25.992  1.00 22.35           H  
ATOM   2495  HB2 LEU B 106      33.662 -23.032  27.274  1.00 21.76           H  
ATOM   2496  HB3 LEU B 106      32.885 -22.091  28.571  1.00 21.76           H  
ATOM   2497  HG  LEU B 106      34.919 -21.165  29.278  1.00 22.35           H  
ATOM   2498 HD11 LEU B 106      34.682 -23.588  29.745  1.00 21.52           H  
ATOM   2499 HD12 LEU B 106      35.499 -23.960  28.208  1.00 21.52           H  
ATOM   2500 HD13 LEU B 106      36.391 -23.146  29.515  1.00 21.52           H  
ATOM   2501 HD21 LEU B 106      36.137 -22.088  26.671  1.00 20.42           H  
ATOM   2502 HD22 LEU B 106      35.708 -20.415  27.099  1.00 20.42           H  
ATOM   2503 HD23 LEU B 106      36.989 -21.263  27.999  1.00 20.42           H  
ATOM   2504  N   THR B 107      30.820 -21.241  26.773  1.00 23.09           N  
ATOM   2505  CA  THR B 107      29.548 -21.641  26.196  1.00 23.07           C  
ATOM   2506  C   THR B 107      29.183 -20.726  25.051  1.00 22.48           C  
ATOM   2507  O   THR B 107      28.368 -21.086  24.209  1.00 24.16           O  
ATOM   2508  CB  THR B 107      28.411 -21.670  27.242  1.00 23.22           C  
ATOM   2509  OG1 THR B 107      28.350 -20.412  27.911  1.00 23.98           O  
ATOM   2510  CG2 THR B 107      28.650 -22.766  28.256  1.00 24.15           C  
ATOM   2511  H   THR B 107      30.846 -20.809  27.685  1.00 23.09           H  
ATOM   2512  HA  THR B 107      29.669 -22.659  25.825  1.00 23.07           H  
ATOM   2513  HB  THR B 107      27.468 -21.863  26.729  1.00 23.22           H  
ATOM   2514 HG21 THR B 107      28.699 -23.729  27.746  1.00 24.15           H  
ATOM   2515 HG22 THR B 107      29.592 -22.582  28.775  1.00 24.15           H  
ATOM   2516 HG23 THR B 107      27.834 -22.778  28.978  1.00 24.15           H  
ATOM   2517  HG1 THR B 107      29.194 -20.276  28.349  1.00 23.98           H  
ATOM   2518  N   PHE B 108      29.795 -19.548  25.013  1.00 21.21           N  
ATOM   2519  CA  PHE B 108      29.530 -18.596  23.947  1.00 21.03           C  
ATOM   2520  C   PHE B 108      30.342 -18.925  22.699  1.00 21.60           C  
ATOM   2521  O   PHE B 108      29.784 -19.032  21.603  1.00 22.33           O  
ATOM   2522  CB  PHE B 108      29.845 -17.164  24.397  1.00 20.33           C  
ATOM   2523  CG  PHE B 108      29.512 -16.107  23.366  1.00 20.26           C  
ATOM   2524  CD1 PHE B 108      28.184 -15.807  23.050  1.00 20.73           C  
ATOM   2525  CD2 PHE B 108      30.524 -15.392  22.731  1.00 18.69           C  
ATOM   2526  CE1 PHE B 108      27.871 -14.801  22.114  1.00 19.47           C  
ATOM   2527  CE2 PHE B 108      30.226 -14.388  21.797  1.00 18.98           C  
ATOM   2528  CZ  PHE B 108      28.897 -14.093  21.489  1.00 19.53           C  
ATOM   2529  H   PHE B 108      30.456 -19.309  25.738  1.00 21.21           H  
ATOM   2530  HA  PHE B 108      28.470 -18.668  23.706  1.00 21.03           H  
ATOM   2531  HB2 PHE B 108      30.909 -17.101  24.621  1.00 20.33           H  
ATOM   2532  HB3 PHE B 108      29.270 -16.955  25.299  1.00 20.33           H  
ATOM   2533  HD1 PHE B 108      27.387 -16.356  23.530  1.00 20.73           H  
ATOM   2534  HD2 PHE B 108      31.556 -15.613  22.962  1.00 18.69           H  
ATOM   2535  HE1 PHE B 108      26.841 -14.579  21.883  1.00 19.47           H  
ATOM   2536  HE2 PHE B 108      31.025 -13.843  21.316  1.00 18.98           H  
ATOM   2537  HZ  PHE B 108      28.664 -13.322  20.771  1.00 19.53           H  
ATOM   2538  N   SER B 109      31.646 -19.127  22.869  1.00 21.47           N  
ATOM   2539  CA  SER B 109      32.502 -19.391  21.726  1.00 21.70           C  
ATOM   2540  C   SER B 109      33.199 -20.748  21.575  1.00 21.72           C  
ATOM   2541  O   SER B 109      33.612 -21.081  20.467  1.00 23.17           O  
ATOM   2542  CB  SER B 109      33.536 -18.277  21.593  1.00 22.81           C  
ATOM   2543  OG  SER B 109      34.342 -18.217  22.752  1.00 28.67           O  
ATOM   2544  H   SER B 109      32.043 -19.096  23.797  1.00 21.47           H  
ATOM   2545  HA  SER B 109      31.773 -19.427  20.917  1.00 21.70           H  
ATOM   2546  HB2 SER B 109      33.024 -17.324  21.462  1.00 22.81           H  
ATOM   2547  HB3 SER B 109      34.167 -18.472  20.726  1.00 22.81           H  
ATOM   2548  HG  SER B 109      33.765 -18.045  23.498  1.00 28.67           H  
ATOM   2549  N   LEU B 110      33.351 -21.531  22.642  1.00 19.98           N  
ATOM   2550  CA  LEU B 110      34.033 -22.811  22.478  1.00 19.53           C  
ATOM   2551  C   LEU B 110      33.166 -23.907  21.870  1.00 19.32           C  
ATOM   2552  O   LEU B 110      33.659 -24.758  21.125  1.00 19.46           O  
ATOM   2553  CB  LEU B 110      34.655 -23.307  23.788  1.00 18.56           C  
ATOM   2554  CG  LEU B 110      35.587 -24.516  23.626  1.00 17.39           C  
ATOM   2555  CD1 LEU B 110      36.839 -24.120  22.875  1.00 18.18           C  
ATOM   2556  CD2 LEU B 110      35.952 -25.087  24.966  1.00 20.39           C  
ATOM   2557  H   LEU B 110      33.000 -21.246  23.545  1.00 19.98           H  
ATOM   2558  HA  LEU B 110      34.827 -22.600  21.761  1.00 19.53           H  
ATOM   2559  HB2 LEU B 110      33.848 -23.587  24.464  1.00 18.56           H  
ATOM   2560  HB3 LEU B 110      35.229 -22.490  24.225  1.00 18.56           H  
ATOM   2561  HG  LEU B 110      35.057 -25.277  23.054  1.00 17.39           H  
ATOM   2562 HD11 LEU B 110      36.567 -23.724  21.897  1.00 18.18           H  
ATOM   2563 HD12 LEU B 110      37.376 -23.357  23.439  1.00 18.18           H  
ATOM   2564 HD13 LEU B 110      37.477 -24.995  22.748  1.00 18.18           H  
ATOM   2565 HD21 LEU B 110      36.484 -24.334  25.549  1.00 20.39           H  
ATOM   2566 HD22 LEU B 110      35.046 -25.383  25.494  1.00 20.39           H  
ATOM   2567 HD23 LEU B 110      36.593 -25.958  24.827  1.00 20.39           H  
ATOM   2568  N   GLY B 111      31.890 -23.926  22.222  1.00 19.20           N  
ATOM   2569  CA  GLY B 111      31.009 -24.947  21.697  1.00 18.00           C  
ATOM   2570  C   GLY B 111      29.576 -24.480  21.659  1.00 19.05           C  
ATOM   2571  O   GLY B 111      29.301 -23.290  21.752  1.00 17.29           O  
ATOM   2572  H   GLY B 111      31.532 -23.227  22.857  1.00 19.20           H  
ATOM   2573  HA2 GLY B 111      31.076 -25.832  22.330  1.00 18.00           H  
ATOM   2574  HA3 GLY B 111      31.324 -25.200  20.685  1.00 18.00           H  
ATOM   2575  N   LYS B 112      28.657 -25.427  21.546  1.00 19.71           N  
ATOM   2576  CA  LYS B 112      27.246 -25.110  21.485  1.00 20.09           C  
ATOM   2577  C   LYS B 112      26.511 -25.786  22.625  1.00 21.56           C  
ATOM   2578  O   LYS B 112      26.594 -27.001  22.796  1.00 22.84           O  
ATOM   2579  CB  LYS B 112      26.675 -25.607  20.154  1.00 21.76           C  
ATOM   2580  CG  LYS B 112      27.425 -25.108  18.926  1.00 21.91           C  
ATOM   2581  CD  LYS B 112      27.185 -23.625  18.685  1.00 22.27           C  
ATOM   2582  CE  LYS B 112      28.046 -23.123  17.545  1.00 23.65           C  
ATOM   2583  NZ  LYS B 112      27.837 -21.675  17.325  1.00 24.88           N1+
ATOM   2584  H   LYS B 112      28.948 -26.393  21.503  1.00 19.71           H  
ATOM   2585  HA  LYS B 112      27.118 -24.030  21.566  1.00 20.09           H  
ATOM   2586  HB2 LYS B 112      25.640 -25.274  20.081  1.00 21.76           H  
ATOM   2587  HB3 LYS B 112      26.708 -26.696  20.155  1.00 21.76           H  
ATOM   2588  HG2 LYS B 112      27.087 -25.667  18.053  1.00 21.91           H  
ATOM   2589  HG3 LYS B 112      28.492 -25.274  19.072  1.00 21.91           H  
ATOM   2590  HD2 LYS B 112      27.431 -23.071  19.591  1.00 22.27           H  
ATOM   2591  HD3 LYS B 112      26.135 -23.468  18.437  1.00 22.27           H  
ATOM   2592  HE2 LYS B 112      27.785 -23.663  16.635  1.00 23.65           H  
ATOM   2593  HE3 LYS B 112      29.095 -23.300  17.785  1.00 23.65           H  
ATOM   2594  HZ1 LYS B 112      26.867 -21.504  17.103  1.00 24.88           H  
ATOM   2595  HZ2 LYS B 112      28.085 -21.167  18.163  1.00 24.88           H  
ATOM   2596  HZ3 LYS B 112      28.418 -21.364  16.559  1.00 24.88           H  
ATOM   2597  N   GLN B 113      25.791 -25.002  23.408  1.00 22.51           N  
ATOM   2598  CA  GLN B 113      25.040 -25.567  24.505  1.00 23.49           C  
ATOM   2599  C   GLN B 113      23.556 -25.608  24.160  1.00 23.73           C  
ATOM   2600  O   GLN B 113      22.991 -24.617  23.699  1.00 22.66           O  
ATOM   2601  CB  GLN B 113      25.229 -24.747  25.775  1.00 25.51           C  
ATOM   2602  CG  GLN B 113      24.641 -25.418  26.997  1.00 28.83           C  
ATOM   2603  CD  GLN B 113      24.433 -24.471  28.148  1.00 30.79           C  
ATOM   2604  OE1 GLN B 113      25.106 -23.449  28.255  1.00 33.04           O  
ATOM   2605  NE2 GLN B 113      23.491 -24.806  29.020  1.00 32.82           N  
ATOM   2606  H   GLN B 113      25.766 -24.007  23.240  1.00 22.51           H  
ATOM   2607  HA  GLN B 113      25.408 -26.579  24.676  1.00 23.49           H  
ATOM   2608  HB2 GLN B 113      24.745 -23.780  25.641  1.00 25.51           H  
ATOM   2609  HB3 GLN B 113      26.297 -24.599  25.939  1.00 25.51           H  
ATOM   2610  HG2 GLN B 113      25.318 -26.210  27.318  1.00 28.83           H  
ATOM   2611  HG3 GLN B 113      23.678 -25.851  26.725  1.00 28.83           H  
ATOM   2612 HE21 GLN B 113      22.962 -25.656  28.892  1.00 32.82           H  
ATOM   2613 HE22 GLN B 113      23.302 -24.210  29.813  1.00 32.82           H  
ATOM   2614  N   VAL B 114      22.938 -26.767  24.344  1.00 23.51           N  
ATOM   2615  CA  VAL B 114      21.517 -26.933  24.094  1.00 23.99           C  
ATOM   2616  C   VAL B 114      21.025 -27.721  25.297  1.00 25.44           C  
ATOM   2617  O   VAL B 114      21.292 -28.926  25.422  1.00 26.71           O  
ATOM   2618  CB  VAL B 114      21.220 -27.705  22.782  1.00 24.76           C  
ATOM   2619  CG1 VAL B 114      19.721 -27.994  22.666  1.00 23.42           C  
ATOM   2620  CG2 VAL B 114      21.671 -26.901  21.590  1.00 23.79           C  
ATOM   2621  H   VAL B 114      23.474 -27.560  24.669  1.00 23.51           H  
ATOM   2622  HA  VAL B 114      21.023 -25.969  23.969  1.00 23.99           H  
ATOM   2623  HB  VAL B 114      21.765 -28.648  22.805  1.00 24.76           H  
ATOM   2624 HG11 VAL B 114      19.397 -28.583  23.524  1.00 23.42           H  
ATOM   2625 HG12 VAL B 114      19.170 -27.053  22.642  1.00 23.42           H  
ATOM   2626 HG13 VAL B 114      19.529 -28.551  21.749  1.00 23.42           H  
ATOM   2627 HG21 VAL B 114      21.128 -25.956  21.562  1.00 23.79           H  
ATOM   2628 HG22 VAL B 114      22.740 -26.704  21.670  1.00 23.79           H  
ATOM   2629 HG23 VAL B 114      21.472 -27.461  20.677  1.00 23.79           H  
ATOM   2630  N   GLY B 115      20.412 -27.008  26.238  1.00 25.86           N  
ATOM   2631  CA  GLY B 115      19.904 -27.643  27.441  1.00 24.97           C  
ATOM   2632  C   GLY B 115      21.036 -28.082  28.348  1.00 24.46           C  
ATOM   2633  O   GLY B 115      21.851 -27.262  28.771  1.00 24.73           O  
ATOM   2634  H   GLY B 115      20.297 -26.012  26.114  1.00 25.86           H  
ATOM   2635  HA2 GLY B 115      19.314 -28.516  27.161  1.00 24.97           H  
ATOM   2636  HA3 GLY B 115      19.273 -26.935  27.977  1.00 24.97           H  
ATOM   2637  N   ASN B 116      21.117 -29.380  28.608  1.00 25.54           N  
ATOM   2638  CA  ASN B 116      22.158 -29.888  29.482  1.00 26.68           C  
ATOM   2639  C   ASN B 116      23.305 -30.546  28.715  1.00 26.28           C  
ATOM   2640  O   ASN B 116      24.107 -31.280  29.291  1.00 26.82           O  
ATOM   2641  CB  ASN B 116      21.574 -30.853  30.522  1.00 29.75           C  
ATOM   2642  CG  ASN B 116      20.782 -32.002  29.892  1.00 35.55           C  
ATOM   2643  OD1 ASN B 116      20.898 -32.280  28.686  1.00 39.40           O  
ATOM   2644  ND2 ASN B 116      19.950 -32.663  30.703  1.00 36.55           N  
ATOM   2645  H   ASN B 116      20.452 -30.017  28.196  1.00 25.54           H  
ATOM   2646  HA  ASN B 116      22.581 -29.028  30.000  1.00 26.68           H  
ATOM   2647  HB2 ASN B 116      20.911 -30.294  31.182  1.00 29.75           H  
ATOM   2648  HB3 ASN B 116      22.395 -31.274  31.104  1.00 29.75           H  
ATOM   2649 HD21 ASN B 116      19.387 -33.419  30.340  1.00 36.55           H  
ATOM   2650 HD22 ASN B 116      19.884 -32.406  31.677  1.00 36.55           H  
ATOM   2651  N   LYS B 117      23.381 -30.274  27.414  1.00 24.28           N  
ATOM   2652  CA  LYS B 117      24.453 -30.826  26.582  1.00 21.76           C  
ATOM   2653  C   LYS B 117      25.342 -29.718  26.074  1.00 20.24           C  
ATOM   2654  O   LYS B 117      24.881 -28.608  25.817  1.00 21.17           O  
ATOM   2655  CB  LYS B 117      23.898 -31.561  25.372  1.00 20.99           C  
ATOM   2656  CG  LYS B 117      23.226 -32.856  25.661  1.00 17.57           C  
ATOM   2657  CD  LYS B 117      22.864 -33.487  24.349  1.00 17.74           C  
ATOM   2658  CE  LYS B 117      21.926 -34.656  24.490  1.00 17.20           C  
ATOM   2659  NZ  LYS B 117      21.773 -35.288  23.161  1.00 20.20           N1+
ATOM   2660  H   LYS B 117      22.685 -29.676  26.993  1.00 24.28           H  
ATOM   2661  HA  LYS B 117      25.014 -31.521  27.207  1.00 21.76           H  
ATOM   2662  HB2 LYS B 117      24.726 -31.758  24.691  1.00 20.99           H  
ATOM   2663  HB3 LYS B 117      23.174 -30.908  24.885  1.00 20.99           H  
ATOM   2664  HG2 LYS B 117      22.325 -32.683  26.251  1.00 17.57           H  
ATOM   2665  HG3 LYS B 117      23.901 -33.511  26.213  1.00 17.57           H  
ATOM   2666  HD2 LYS B 117      23.779 -33.833  23.867  1.00 17.74           H  
ATOM   2667  HD3 LYS B 117      22.388 -32.733  23.722  1.00 17.74           H  
ATOM   2668  HE2 LYS B 117      20.956 -34.309  24.847  1.00 17.20           H  
ATOM   2669  HE3 LYS B 117      22.338 -35.376  25.196  1.00 17.20           H  
ATOM   2670  HZ1 LYS B 117      21.392 -34.615  22.510  1.00 20.20           H  
ATOM   2671  HZ2 LYS B 117      22.675 -35.601  22.831  1.00 20.20           H  
ATOM   2672  HZ3 LYS B 117      21.149 -36.077  23.233  1.00 20.20           H  
ATOM   2673  N   PHE B 118      26.619 -30.036  25.911  1.00 20.58           N  
ATOM   2674  CA  PHE B 118      27.607 -29.091  25.413  1.00 19.25           C  
ATOM   2675  C   PHE B 118      28.350 -29.821  24.296  1.00 18.32           C  
ATOM   2676  O   PHE B 118      29.118 -30.735  24.567  1.00 19.35           O  
ATOM   2677  CB  PHE B 118      28.579 -28.709  26.535  1.00 20.37           C  
ATOM   2678  CG  PHE B 118      29.465 -27.536  26.210  1.00 21.71           C  
ATOM   2679  CD1 PHE B 118      29.002 -26.485  25.425  1.00 22.24           C  
ATOM   2680  CD2 PHE B 118      30.752 -27.466  26.721  1.00 21.38           C  
ATOM   2681  CE1 PHE B 118      29.809 -25.386  25.160  1.00 21.36           C  
ATOM   2682  CE2 PHE B 118      31.565 -26.366  26.457  1.00 19.72           C  
ATOM   2683  CZ  PHE B 118      31.091 -25.331  25.681  1.00 19.60           C  
ATOM   2684  H   PHE B 118      26.917 -30.973  26.143  1.00 20.58           H  
ATOM   2685  HA  PHE B 118      27.144 -28.173  25.054  1.00 19.25           H  
ATOM   2686  HB2 PHE B 118      29.214 -29.570  26.745  1.00 20.37           H  
ATOM   2687  HB3 PHE B 118      27.996 -28.462  27.422  1.00 20.37           H  
ATOM   2688  HD1 PHE B 118      28.004 -26.525  25.017  1.00 22.24           H  
ATOM   2689  HD2 PHE B 118      31.130 -28.273  27.330  1.00 21.38           H  
ATOM   2690  HE1 PHE B 118      29.437 -24.577  24.550  1.00 21.36           H  
ATOM   2691  HE2 PHE B 118      32.565 -26.323  26.862  1.00 19.72           H  
ATOM   2692  HZ  PHE B 118      31.720 -24.477  25.477  1.00 19.60           H  
ATOM   2693  N   PHE B 119      28.071 -29.456  23.047  1.00 18.19           N  
ATOM   2694  CA  PHE B 119      28.715 -30.088  21.887  1.00 16.67           C  
ATOM   2695  C   PHE B 119      30.093 -29.494  21.599  1.00 14.82           C  
ATOM   2696  O   PHE B 119      30.234 -28.280  21.475  1.00 15.37           O  
ATOM   2697  CB  PHE B 119      27.825 -29.957  20.639  1.00 16.16           C  
ATOM   2698  CG  PHE B 119      26.477 -30.610  20.784  1.00 15.32           C  
ATOM   2699  CD1 PHE B 119      26.368 -32.004  20.862  1.00 14.76           C  
ATOM   2700  CD2 PHE B 119      25.318 -29.838  20.864  1.00 14.46           C  
ATOM   2701  CE1 PHE B 119      25.123 -32.621  21.020  1.00 12.50           C  
ATOM   2702  CE2 PHE B 119      24.067 -30.435  21.020  1.00 12.91           C  
ATOM   2703  CZ  PHE B 119      23.972 -31.836  21.100  1.00 12.60           C  
ATOM   2704  H   PHE B 119      27.398 -28.720  22.892  1.00 18.19           H  
ATOM   2705  HA  PHE B 119      28.849 -31.142  22.131  1.00 16.67           H  
ATOM   2706  HB2 PHE B 119      28.341 -30.420  19.798  1.00 16.16           H  
ATOM   2707  HB3 PHE B 119      27.673 -28.897  20.435  1.00 16.16           H  
ATOM   2708  HD1 PHE B 119      27.259 -32.611  20.800  1.00 14.76           H  
ATOM   2709  HD2 PHE B 119      25.390 -28.762  20.804  1.00 14.46           H  
ATOM   2710  HE1 PHE B 119      25.052 -33.697  21.079  1.00 12.50           H  
ATOM   2711  HE2 PHE B 119      23.178 -29.826  21.080  1.00 12.91           H  
ATOM   2712  HZ  PHE B 119      23.007 -32.305  21.222  1.00 12.60           H  
ATOM   2713  N   LEU B 120      31.097 -30.353  21.473  1.00 14.45           N  
ATOM   2714  CA  LEU B 120      32.456 -29.916  21.208  1.00 15.85           C  
ATOM   2715  C   LEU B 120      33.127 -30.863  20.225  1.00 17.11           C  
ATOM   2716  O   LEU B 120      32.818 -32.059  20.182  1.00 17.59           O  
ATOM   2717  CB  LEU B 120      33.276 -29.887  22.512  1.00 17.35           C  
ATOM   2718  CG  LEU B 120      32.960 -28.856  23.605  1.00 18.46           C  
ATOM   2719  CD1 LEU B 120      33.594 -29.258  24.922  1.00 16.82           C  
ATOM   2720  CD2 LEU B 120      33.441 -27.489  23.175  1.00 16.35           C  
ATOM   2721  H   LEU B 120      30.910 -31.341  21.563  1.00 14.45           H  
ATOM   2722  HA  LEU B 120      32.414 -28.912  20.785  1.00 15.85           H  
ATOM   2723  HB2 LEU B 120      34.315 -29.730  22.224  1.00 17.35           H  
ATOM   2724  HB3 LEU B 120      33.170 -30.871  22.970  1.00 17.35           H  
ATOM   2725  HG  LEU B 120      31.880 -28.818  23.752  1.00 18.46           H  
ATOM   2726 HD11 LEU B 120      33.220 -30.236  25.222  1.00 16.82           H  
ATOM   2727 HD12 LEU B 120      34.676 -29.303  24.804  1.00 16.82           H  
ATOM   2728 HD13 LEU B 120      33.342 -28.522  25.686  1.00 16.82           H  
ATOM   2729 HD21 LEU B 120      34.521 -27.515  23.025  1.00 16.35           H  
ATOM   2730 HD22 LEU B 120      32.952 -27.209  22.242  1.00 16.35           H  
ATOM   2731 HD23 LEU B 120      33.199 -26.759  23.947  1.00 16.35           H  
ATOM   2732  N   THR B 121      34.052 -30.322  19.439  1.00 17.09           N  
ATOM   2733  CA  THR B 121      34.788 -31.113  18.461  1.00 18.75           C  
ATOM   2734  C   THR B 121      36.279 -30.854  18.634  1.00 19.22           C  
ATOM   2735  O   THR B 121      36.684 -29.752  19.019  1.00 19.27           O  
ATOM   2736  CB  THR B 121      34.361 -30.756  16.995  1.00 18.70           C  
ATOM   2737  OG1 THR B 121      35.073 -31.583  16.068  1.00 18.29           O  
ATOM   2738  CG2 THR B 121      34.644 -29.294  16.675  1.00 15.84           C  
ATOM   2739  H   THR B 121      34.249 -29.336  19.521  1.00 17.09           H  
ATOM   2740  HA  THR B 121      34.565 -32.166  18.629  1.00 18.75           H  
ATOM   2741  HB  THR B 121      33.289 -30.931  16.908  1.00 18.70           H  
ATOM   2742 HG21 THR B 121      34.108 -28.657  17.378  1.00 15.84           H  
ATOM   2743 HG22 THR B 121      35.715 -29.104  16.758  1.00 15.84           H  
ATOM   2744 HG23 THR B 121      34.314 -29.073  15.660  1.00 15.84           H  
ATOM   2745  HG1 THR B 121      34.871 -32.497  16.278  1.00 18.29           H  
ATOM   2746  N   ASN B 122      37.089 -31.891  18.458  1.00 19.55           N  
ATOM   2747  CA  ASN B 122      38.528 -31.705  18.561  1.00 20.02           C  
ATOM   2748  C   ASN B 122      39.099 -31.405  17.174  1.00 20.27           C  
ATOM   2749  O   ASN B 122      40.301 -31.218  17.021  1.00 20.60           O  
ATOM   2750  CB  ASN B 122      39.224 -32.909  19.210  1.00 20.48           C  
ATOM   2751  CG  ASN B 122      39.138 -34.170  18.374  1.00 21.64           C  
ATOM   2752  OD1 ASN B 122      38.506 -34.190  17.323  1.00 21.89           O  
ATOM   2753  ND2 ASN B 122      39.771 -35.233  18.844  1.00 21.07           N  
ATOM   2754  H   ASN B 122      36.709 -32.804  18.255  1.00 19.55           H  
ATOM   2755  HA  ASN B 122      38.719 -30.855  19.217  1.00 20.02           H  
ATOM   2756  HB2 ASN B 122      38.755 -33.101  20.176  1.00 20.48           H  
ATOM   2757  HB3 ASN B 122      40.274 -32.662  19.360  1.00 20.48           H  
ATOM   2758 HD21 ASN B 122      39.744 -36.103  18.333  1.00 21.07           H  
ATOM   2759 HD22 ASN B 122      40.281 -35.173  19.714  1.00 21.07           H  
ATOM   2760  N   GLY B 123      38.217 -31.327  16.177  1.00 20.88           N  
ATOM   2761  CA  GLY B 123      38.634 -31.044  14.814  1.00 21.52           C  
ATOM   2762  C   GLY B 123      39.380 -32.171  14.112  1.00 23.25           C  
ATOM   2763  O   GLY B 123      40.006 -31.954  13.078  1.00 25.46           O  
ATOM   2764  H   GLY B 123      37.237 -31.466  16.374  1.00 20.88           H  
ATOM   2765  HA2 GLY B 123      39.287 -30.172  14.835  1.00 21.52           H  
ATOM   2766  HA3 GLY B 123      37.742 -30.817  14.230  1.00 21.52           H  
ATOM   2767  N   GLU B 124      39.280 -33.390  14.624  1.00 24.30           N  
ATOM   2768  CA  GLU B 124      39.976 -34.514  14.026  1.00 24.47           C  
ATOM   2769  C   GLU B 124      39.008 -35.541  13.473  1.00 25.08           C  
ATOM   2770  O   GLU B 124      37.913 -35.728  14.009  1.00 25.71           O  
ATOM   2771  CB  GLU B 124      40.898 -35.152  15.047  1.00 24.88           C  
ATOM   2772  CG  GLU B 124      41.924 -34.184  15.602  1.00 28.48           C  
ATOM   2773  CD  GLU B 124      42.868 -34.826  16.598  1.00 31.78           C  
ATOM   2774  OE1 GLU B 124      42.913 -36.070  16.685  1.00 34.75           O  
ATOM   2775  OE2 GLU B 124      43.583 -34.079  17.292  1.00 34.77           O1-
ATOM   2776  H   GLU B 124      38.710 -33.538  15.445  1.00 24.30           H  
ATOM   2777  HA  GLU B 124      40.567 -34.139  13.191  1.00 24.47           H  
ATOM   2778  HB2 GLU B 124      41.423 -35.981  14.572  1.00 24.88           H  
ATOM   2779  HB3 GLU B 124      40.293 -35.530  15.873  1.00 24.88           H  
ATOM   2780  HG2 GLU B 124      41.398 -33.368  16.099  1.00 28.48           H  
ATOM   2781  HG3 GLU B 124      42.510 -33.787  14.774  1.00 28.48           H  
ATOM   2782  N   ILE B 125      39.395 -36.167  12.367  1.00 25.54           N  
ATOM   2783  CA  ILE B 125      38.556 -37.171  11.735  1.00 25.64           C  
ATOM   2784  C   ILE B 125      39.148 -38.543  12.017  1.00 25.71           C  
ATOM   2785  O   ILE B 125      40.360 -38.723  12.020  1.00 25.19           O  
ATOM   2786  CB  ILE B 125      38.379 -36.923  10.194  1.00 26.16           C  
ATOM   2787  CG1 ILE B 125      39.571 -37.454   9.406  1.00 26.38           C  
ATOM   2788  CG2 ILE B 125      38.199 -35.421   9.903  1.00 23.85           C  
ATOM   2789  CD1 ILE B 125      39.362 -37.427   7.906  1.00 28.90           C  
ATOM   2790  H   ILE B 125      40.289 -35.942  11.957  1.00 25.54           H  
ATOM   2791  HA  ILE B 125      37.553 -37.107  12.159  1.00 25.64           H  
ATOM   2792  HB  ILE B 125      37.486 -37.462   9.878  1.00 26.16           H  
ATOM   2793 HG12 ILE B 125      39.755 -38.485   9.710  1.00 26.38           H  
ATOM   2794 HG13 ILE B 125      40.443 -36.845   9.645  1.00 26.38           H  
ATOM   2795 HG21 ILE B 125      37.334 -35.046  10.450  1.00 23.85           H  
ATOM   2796 HG22 ILE B 125      39.091 -34.880  10.218  1.00 23.85           H  
ATOM   2797 HG23 ILE B 125      38.045 -35.275   8.834  1.00 23.85           H  
ATOM   2798 HD11 ILE B 125      38.494 -38.033   7.649  1.00 28.90           H  
ATOM   2799 HD12 ILE B 125      39.198 -36.400   7.580  1.00 28.90           H  
ATOM   2800 HD13 ILE B 125      40.245 -37.828   7.409  1.00 28.90           H  
ATOM   2801  N   MET B 126      38.287 -39.496  12.326  1.00 26.41           N  
ATOM   2802  CA  MET B 126      38.729 -40.841  12.636  1.00 25.66           C  
ATOM   2803  C   MET B 126      37.546 -41.765  12.435  1.00 25.38           C  
ATOM   2804  O   MET B 126      36.438 -41.307  12.147  1.00 24.94           O  
ATOM   2805  CB  MET B 126      39.209 -40.890  14.083  1.00 26.68           C  
ATOM   2806  CG  MET B 126      38.227 -40.272  15.068  1.00 29.19           C  
ATOM   2807  SD  MET B 126      38.935 -39.981  16.710  1.00 31.41           S  
ATOM   2808  CE  MET B 126      39.651 -38.355  16.478  1.00 31.33           C  
ATOM   2809  H   MET B 126      37.301 -39.283  12.345  1.00 26.41           H  
ATOM   2810  HA  MET B 126      39.553 -41.148  11.992  1.00 25.66           H  
ATOM   2811  HB2 MET B 126      40.153 -40.350  14.151  1.00 26.68           H  
ATOM   2812  HB3 MET B 126      39.365 -41.933  14.359  1.00 26.68           H  
ATOM   2813  HG2 MET B 126      37.376 -40.944  15.173  1.00 29.19           H  
ATOM   2814  HG3 MET B 126      37.889 -39.317  14.664  1.00 29.19           H  
ATOM   2815  HE1 MET B 126      40.394 -38.396  15.682  1.00 31.33           H  
ATOM   2816  HE2 MET B 126      38.867 -37.648  16.207  1.00 31.33           H  
ATOM   2817  HE3 MET B 126      40.127 -38.032  17.404  1.00 31.33           H  
ATOM   2818  N   THR B 127      37.776 -43.060  12.606  1.00 25.39           N  
ATOM   2819  CA  THR B 127      36.733 -44.055  12.423  1.00 25.58           C  
ATOM   2820  C   THR B 127      35.792 -44.005  13.605  1.00 25.51           C  
ATOM   2821  O   THR B 127      36.176 -43.562  14.686  1.00 26.34           O  
ATOM   2822  CB  THR B 127      37.332 -45.455  12.309  1.00 26.08           C  
ATOM   2823  OG1 THR B 127      38.050 -45.766  13.512  1.00 28.70           O  
ATOM   2824  CG2 THR B 127      38.292 -45.518  11.126  1.00 25.54           C  
ATOM   2825  H   THR B 127      38.702 -43.363  12.872  1.00 25.39           H  
ATOM   2826  HA  THR B 127      36.194 -43.834  11.501  1.00 25.58           H  
ATOM   2827  HB  THR B 127      36.527 -46.173  12.159  1.00 26.08           H  
ATOM   2828 HG21 THR B 127      37.755 -45.277  10.209  1.00 25.54           H  
ATOM   2829 HG22 THR B 127      39.098 -44.800  11.274  1.00 25.54           H  
ATOM   2830 HG23 THR B 127      38.709 -46.522  11.051  1.00 25.54           H  
ATOM   2831  HG1 THR B 127      38.410 -46.651  13.414  1.00 28.70           H  
ATOM   2832  N   PHE B 128      34.578 -44.506  13.419  1.00 25.40           N  
ATOM   2833  CA  PHE B 128      33.581 -44.501  14.477  1.00 25.54           C  
ATOM   2834  C   PHE B 128      34.061 -45.024  15.825  1.00 26.34           C  
ATOM   2835  O   PHE B 128      33.910 -44.342  16.843  1.00 27.18           O  
ATOM   2836  CB  PHE B 128      32.346 -45.277  14.064  1.00 24.43           C  
ATOM   2837  CG  PHE B 128      31.211 -45.138  15.025  1.00 24.21           C  
ATOM   2838  CD1 PHE B 128      30.654 -43.887  15.278  1.00 24.34           C  
ATOM   2839  CD2 PHE B 128      30.699 -46.247  15.677  1.00 23.83           C  
ATOM   2840  CE1 PHE B 128      29.599 -43.743  16.166  1.00 24.41           C  
ATOM   2841  CE2 PHE B 128      29.647 -46.122  16.564  1.00 24.97           C  
ATOM   2842  CZ  PHE B 128      29.092 -44.868  16.813  1.00 25.26           C  
ATOM   2843  H   PHE B 128      34.341 -44.903  12.520  1.00 25.40           H  
ATOM   2844  HA  PHE B 128      33.354 -43.444  14.619  1.00 25.54           H  
ATOM   2845  HB2 PHE B 128      32.609 -46.332  13.991  1.00 24.43           H  
ATOM   2846  HB3 PHE B 128      32.020 -44.915  13.089  1.00 24.43           H  
ATOM   2847  HD1 PHE B 128      31.050 -43.016  14.776  1.00 24.34           H  
ATOM   2848  HD2 PHE B 128      31.126 -47.221  15.489  1.00 23.83           H  
ATOM   2849  HE1 PHE B 128      29.173 -42.769  16.353  1.00 24.41           H  
ATOM   2850  HE2 PHE B 128      29.255 -46.995  17.064  1.00 24.97           H  
ATOM   2851  HZ  PHE B 128      28.270 -44.768  17.506  1.00 25.26           H  
ATOM   2852  N   GLU B 129      34.611 -46.233  15.844  1.00 27.08           N  
ATOM   2853  CA  GLU B 129      35.096 -46.826  17.087  1.00 27.94           C  
ATOM   2854  C   GLU B 129      36.042 -45.890  17.822  1.00 27.30           C  
ATOM   2855  O   GLU B 129      35.970 -45.775  19.044  1.00 27.90           O  
ATOM   2856  CB  GLU B 129      35.774 -48.176  16.827  1.00 30.83           C  
ATOM   2857  CG  GLU B 129      34.839 -49.253  16.263  1.00 37.80           C  
ATOM   2858  CD  GLU B 129      33.649 -49.576  17.177  1.00 42.76           C  
ATOM   2859  OE1 GLU B 129      33.876 -49.864  18.381  1.00 44.36           O  
ATOM   2860  OE2 GLU B 129      32.489 -49.553  16.680  1.00 45.01           O1-
ATOM   2861  H   GLU B 129      34.697 -46.752  14.981  1.00 27.08           H  
ATOM   2862  HA  GLU B 129      34.229 -46.993  17.726  1.00 27.94           H  
ATOM   2863  HB2 GLU B 129      36.184 -48.540  17.769  1.00 30.83           H  
ATOM   2864  HB3 GLU B 129      36.583 -48.020  16.113  1.00 30.83           H  
ATOM   2865  HG2 GLU B 129      35.415 -50.166  16.113  1.00 37.80           H  
ATOM   2866  HG3 GLU B 129      34.452 -48.906  15.304  1.00 37.80           H  
ATOM   2867  N   LYS B 130      36.892 -45.190  17.070  1.00 26.57           N  
ATOM   2868  CA  LYS B 130      37.838 -44.250  17.653  1.00 27.64           C  
ATOM   2869  C   LYS B 130      37.116 -43.095  18.340  1.00 27.38           C  
ATOM   2870  O   LYS B 130      37.447 -42.747  19.475  1.00 28.56           O  
ATOM   2871  CB  LYS B 130      38.773 -43.690  16.595  1.00 29.66           C  
ATOM   2872  CG  LYS B 130      39.708 -44.695  15.995  1.00 33.81           C  
ATOM   2873  CD  LYS B 130      40.699 -45.186  17.010  1.00 36.63           C  
ATOM   2874  CE  LYS B 130      41.792 -46.003  16.336  1.00 40.64           C  
ATOM   2875  NZ  LYS B 130      42.722 -46.582  17.343  1.00 41.60           N1+
ATOM   2876  H   LYS B 130      36.880 -45.317  16.068  1.00 26.57           H  
ATOM   2877  HA  LYS B 130      38.419 -44.800  18.394  1.00 27.64           H  
ATOM   2878  HB2 LYS B 130      39.370 -42.900  17.053  1.00 29.66           H  
ATOM   2879  HB3 LYS B 130      38.167 -43.269  15.794  1.00 29.66           H  
ATOM   2880  HG2 LYS B 130      40.246 -44.230  15.169  1.00 33.81           H  
ATOM   2881  HG3 LYS B 130      39.131 -45.541  15.623  1.00 33.81           H  
ATOM   2882  HD2 LYS B 130      40.184 -45.809  17.740  1.00 36.63           H  
ATOM   2883  HD3 LYS B 130      41.150 -44.332  17.514  1.00 36.63           H  
ATOM   2884  HE2 LYS B 130      42.354 -45.358  15.660  1.00 40.64           H  
ATOM   2885  HE3 LYS B 130      41.332 -46.811  15.767  1.00 40.64           H  
ATOM   2886  HZ1 LYS B 130      43.150 -45.837  17.873  1.00 41.60           H  
ATOM   2887  HZ2 LYS B 130      42.208 -47.187  17.968  1.00 41.60           H  
ATOM   2888  HZ3 LYS B 130      43.438 -47.116  16.872  1.00 41.60           H  
ATOM   2889  N   VAL B 131      36.150 -42.490  17.647  1.00 26.21           N  
ATOM   2890  CA  VAL B 131      35.377 -41.378  18.213  1.00 25.17           C  
ATOM   2891  C   VAL B 131      34.675 -41.859  19.477  1.00 24.27           C  
ATOM   2892  O   VAL B 131      34.632 -41.149  20.474  1.00 24.57           O  
ATOM   2893  CB  VAL B 131      34.307 -40.826  17.231  1.00 23.18           C  
ATOM   2894  CG1 VAL B 131      33.502 -39.733  17.901  1.00 23.50           C  
ATOM   2895  CG2 VAL B 131      34.959 -40.289  15.976  1.00 22.44           C  
ATOM   2896  H   VAL B 131      35.945 -42.804  16.709  1.00 26.21           H  
ATOM   2897  HA  VAL B 131      36.078 -40.570  18.424  1.00 25.17           H  
ATOM   2898  HB  VAL B 131      33.642 -41.643  16.955  1.00 23.18           H  
ATOM   2899 HG11 VAL B 131      33.021 -40.132  18.794  1.00 23.50           H  
ATOM   2900 HG12 VAL B 131      34.164 -38.913  18.180  1.00 23.50           H  
ATOM   2901 HG13 VAL B 131      32.742 -39.367  17.212  1.00 23.50           H  
ATOM   2902 HG21 VAL B 131      35.628 -39.469  16.236  1.00 22.44           H  
ATOM   2903 HG22 VAL B 131      35.527 -41.084  15.493  1.00 22.44           H  
ATOM   2904 HG23 VAL B 131      34.189 -39.927  15.293  1.00 22.44           H  
ATOM   2905  N   LYS B 132      34.155 -43.078  19.451  1.00 23.98           N  
ATOM   2906  CA  LYS B 132      33.478 -43.598  20.619  1.00 26.68           C  
ATOM   2907  C   LYS B 132      34.430 -43.614  21.797  1.00 27.18           C  
ATOM   2908  O   LYS B 132      34.117 -43.095  22.873  1.00 28.82           O  
ATOM   2909  CB  LYS B 132      32.934 -45.003  20.380  1.00 27.32           C  
ATOM   2910  CG  LYS B 132      31.562 -45.014  19.749  1.00 28.46           C  
ATOM   2911  CD  LYS B 132      30.861 -46.328  20.001  1.00 30.18           C  
ATOM   2912  CE  LYS B 132      31.615 -47.479  19.379  1.00 32.82           C  
ATOM   2913  NZ  LYS B 132      30.881 -48.761  19.560  1.00 35.86           N1+
ATOM   2914  H   LYS B 132      34.231 -43.643  18.618  1.00 23.98           H  
ATOM   2915  HA  LYS B 132      32.632 -42.944  20.833  1.00 26.68           H  
ATOM   2916  HB2 LYS B 132      32.878 -45.521  21.337  1.00 27.32           H  
ATOM   2917  HB3 LYS B 132      33.621 -45.533  19.720  1.00 27.32           H  
ATOM   2918  HG2 LYS B 132      31.662 -44.864  18.674  1.00 28.46           H  
ATOM   2919  HG3 LYS B 132      30.967 -44.205  20.175  1.00 28.46           H  
ATOM   2920  HD2 LYS B 132      29.861 -46.286  19.571  1.00 30.18           H  
ATOM   2921  HD3 LYS B 132      30.788 -46.491  21.076  1.00 30.18           H  
ATOM   2922  HE2 LYS B 132      32.594 -47.561  19.852  1.00 32.82           H  
ATOM   2923  HE3 LYS B 132      31.741 -47.288  18.313  1.00 32.82           H  
ATOM   2924  HZ1 LYS B 132      30.760 -48.944  20.545  1.00 35.86           H  
ATOM   2925  HZ2 LYS B 132      29.975 -48.695  19.116  1.00 35.86           H  
ATOM   2926  HZ3 LYS B 132      31.408 -49.513  19.139  1.00 35.86           H  
ATOM   2927  N   ALA B 133      35.604 -44.188  21.580  1.00 25.75           N  
ATOM   2928  CA  ALA B 133      36.612 -44.281  22.619  1.00 25.36           C  
ATOM   2929  C   ALA B 133      36.995 -42.898  23.117  1.00 25.71           C  
ATOM   2930  O   ALA B 133      37.071 -42.667  24.320  1.00 27.85           O  
ATOM   2931  CB  ALA B 133      37.819 -45.004  22.092  1.00 25.59           C  
ATOM   2932  H   ALA B 133      35.803 -44.572  20.666  1.00 25.75           H  
ATOM   2933  HA  ALA B 133      36.202 -44.842  23.459  1.00 25.36           H  
ATOM   2934  HB1 ALA B 133      37.531 -46.001  21.761  1.00 25.59           H  
ATOM   2935  HB2 ALA B 133      38.237 -44.449  21.251  1.00 25.59           H  
ATOM   2936  HB3 ALA B 133      38.567 -45.084  22.880  1.00 25.59           H  
ATOM   2937  N   LEU B 134      37.209 -41.986  22.174  1.00 25.59           N  
ATOM   2938  CA  LEU B 134      37.591 -40.605  22.450  1.00 24.74           C  
ATOM   2939  C   LEU B 134      36.632 -39.903  23.405  1.00 25.40           C  
ATOM   2940  O   LEU B 134      37.039 -39.422  24.468  1.00 27.08           O  
ATOM   2941  CB  LEU B 134      37.659 -39.816  21.143  1.00 24.07           C  
ATOM   2942  CG  LEU B 134      37.945 -38.321  21.269  1.00 23.89           C  
ATOM   2943  CD1 LEU B 134      39.335 -38.128  21.805  1.00 25.25           C  
ATOM   2944  CD2 LEU B 134      37.805 -37.645  19.934  1.00 23.78           C  
ATOM   2945  H   LEU B 134      37.101 -42.266  21.209  1.00 25.59           H  
ATOM   2946  HA  LEU B 134      38.567 -40.640  22.933  1.00 24.74           H  
ATOM   2947  HB2 LEU B 134      36.700 -39.929  20.637  1.00 24.07           H  
ATOM   2948  HB3 LEU B 134      38.446 -40.254  20.531  1.00 24.07           H  
ATOM   2949  HG  LEU B 134      37.225 -37.876  21.956  1.00 23.89           H  
ATOM   2950 HD11 LEU B 134      39.419 -38.606  22.780  1.00 25.25           H  
ATOM   2951 HD12 LEU B 134      40.055 -38.573  21.119  1.00 25.25           H  
ATOM   2952 HD13 LEU B 134      39.541 -37.061  21.905  1.00 25.25           H  
ATOM   2953 HD21 LEU B 134      38.519 -38.077  19.231  1.00 23.78           H  
ATOM   2954 HD22 LEU B 134      36.793 -37.789  19.558  1.00 23.78           H  
ATOM   2955 HD23 LEU B 134      38.004 -36.580  20.045  1.00 23.78           H  
ATOM   2956  N   CYS B 135      35.362 -39.816  23.021  1.00 24.51           N  
ATOM   2957  CA  CYS B 135      34.371 -39.163  23.859  1.00 23.09           C  
ATOM   2958  C   CYS B 135      34.336 -39.804  25.234  1.00 24.53           C  
ATOM   2959  O   CYS B 135      34.357 -39.103  26.247  1.00 25.41           O  
ATOM   2960  CB  CYS B 135      32.993 -39.230  23.213  1.00 21.08           C  
ATOM   2961  SG  CYS B 135      32.886 -38.397  21.607  1.00 17.27           S  
ATOM   2962  H   CYS B 135      35.082 -40.212  22.135  1.00 24.51           H  
ATOM   2963  HA  CYS B 135      34.651 -38.115  23.968  1.00 23.09           H  
ATOM   2964  HB2 CYS B 135      32.275 -38.766  23.889  1.00 21.08           H  
ATOM   2965  HB3 CYS B 135      32.732 -40.280  23.073  1.00 21.08           H  
ATOM   2966  N   VAL B 136      34.319 -41.136  25.256  1.00 25.18           N  
ATOM   2967  CA  VAL B 136      34.302 -41.900  26.496  1.00 26.36           C  
ATOM   2968  C   VAL B 136      35.495 -41.524  27.370  1.00 26.90           C  
ATOM   2969  O   VAL B 136      35.369 -41.344  28.580  1.00 27.28           O  
ATOM   2970  CB  VAL B 136      34.320 -43.412  26.205  1.00 26.23           C  
ATOM   2971  CG1 VAL B 136      34.714 -44.195  27.446  1.00 26.57           C  
ATOM   2972  CG2 VAL B 136      32.946 -43.856  25.733  1.00 23.33           C  
ATOM   2973  H   VAL B 136      34.319 -41.635  24.378  1.00 25.18           H  
ATOM   2974  HA  VAL B 136      33.382 -41.658  27.030  1.00 26.36           H  
ATOM   2975  HB  VAL B 136      35.056 -43.606  25.425  1.00 26.23           H  
ATOM   2976 HG11 VAL B 136      35.702 -43.876  27.779  1.00 26.57           H  
ATOM   2977 HG12 VAL B 136      33.988 -44.011  28.237  1.00 26.57           H  
ATOM   2978 HG13 VAL B 136      34.735 -45.259  27.213  1.00 26.57           H  
ATOM   2979 HG21 VAL B 136      32.213 -43.659  26.514  1.00 23.33           H  
ATOM   2980 HG22 VAL B 136      32.675 -43.303  24.833  1.00 23.33           H  
ATOM   2981 HG23 VAL B 136      32.965 -44.923  25.513  1.00 23.33           H  
ATOM   2982  N   LYS B 137      36.642 -41.395  26.726  1.00 27.58           N  
ATOM   2983  CA  LYS B 137      37.892 -41.025  27.367  1.00 29.46           C  
ATOM   2984  C   LYS B 137      37.771 -39.668  28.066  1.00 30.05           C  
ATOM   2985  O   LYS B 137      38.530 -39.365  28.984  1.00 31.72           O  
ATOM   2986  CB  LYS B 137      38.997 -40.977  26.305  1.00 30.80           C  
ATOM   2987  CG  LYS B 137      40.380 -40.688  26.821  1.00 32.47           C  
ATOM   2988  CD  LYS B 137      41.349 -40.523  25.662  1.00 36.18           C  
ATOM   2989  CE  LYS B 137      42.740 -40.093  26.138  1.00 37.59           C  
ATOM   2990  NZ  LYS B 137      42.748 -38.766  26.833  1.00 38.24           N1+
ATOM   2991  H   LYS B 137      36.650 -41.565  25.731  1.00 27.58           H  
ATOM   2992  HA  LYS B 137      38.138 -41.769  28.125  1.00 29.46           H  
ATOM   2993  HB2 LYS B 137      38.738 -40.200  25.586  1.00 30.80           H  
ATOM   2994  HB3 LYS B 137      39.021 -41.944  25.801  1.00 30.80           H  
ATOM   2995  HG2 LYS B 137      40.710 -41.516  27.450  1.00 32.47           H  
ATOM   2996  HG3 LYS B 137      40.361 -39.770  27.408  1.00 32.47           H  
ATOM   2997  HD2 LYS B 137      40.960 -39.766  24.982  1.00 36.18           H  
ATOM   2998  HD3 LYS B 137      41.435 -41.475  25.136  1.00 36.18           H  
ATOM   2999  HE2 LYS B 137      43.399 -40.033  25.271  1.00 37.59           H  
ATOM   3000  HE3 LYS B 137      43.118 -40.847  26.829  1.00 37.59           H  
ATOM   3001  HZ1 LYS B 137      42.401 -38.055  26.204  1.00 38.24           H  
ATOM   3002  HZ2 LYS B 137      42.157 -38.810  27.650  1.00 38.24           H  
ATOM   3003  HZ3 LYS B 137      43.691 -38.537  27.111  1.00 38.24           H  
ATOM   3004  N   PHE B 138      36.822 -38.851  27.625  1.00 30.44           N  
ATOM   3005  CA  PHE B 138      36.609 -37.533  28.221  1.00 28.85           C  
ATOM   3006  C   PHE B 138      35.324 -37.427  29.054  1.00 28.14           C  
ATOM   3007  O   PHE B 138      34.881 -36.325  29.354  1.00 28.77           O  
ATOM   3008  CB  PHE B 138      36.596 -36.472  27.120  1.00 29.40           C  
ATOM   3009  CG  PHE B 138      37.965 -36.005  26.715  1.00 30.59           C  
ATOM   3010  CD1 PHE B 138      38.774 -36.788  25.896  1.00 31.27           C  
ATOM   3011  CD2 PHE B 138      38.448 -34.770  27.156  1.00 30.60           C  
ATOM   3012  CE1 PHE B 138      40.048 -36.349  25.519  1.00 31.89           C  
ATOM   3013  CE2 PHE B 138      39.711 -34.321  26.791  1.00 30.39           C  
ATOM   3014  CZ  PHE B 138      40.517 -35.111  25.969  1.00 31.43           C  
ATOM   3015  H   PHE B 138      36.232 -39.146  26.860  1.00 30.44           H  
ATOM   3016  HA  PHE B 138      37.436 -37.370  28.912  1.00 28.85           H  
ATOM   3017  HB2 PHE B 138      36.031 -35.611  27.478  1.00 29.40           H  
ATOM   3018  HB3 PHE B 138      36.102 -36.890  26.243  1.00 29.40           H  
ATOM   3019  HD1 PHE B 138      38.415 -37.746  25.548  1.00 31.27           H  
ATOM   3020  HD2 PHE B 138      37.829 -34.155  27.792  1.00 30.60           H  
ATOM   3021  HE1 PHE B 138      40.667 -36.965  24.883  1.00 31.89           H  
ATOM   3022  HE2 PHE B 138      40.069 -33.365  27.142  1.00 30.39           H  
ATOM   3023  HZ  PHE B 138      41.499 -34.767  25.681  1.00 31.43           H  
ATOM   3024  N   GLN B 139      34.753 -38.562  29.452  1.00 27.85           N  
ATOM   3025  CA  GLN B 139      33.503 -38.592  30.223  1.00 28.28           C  
ATOM   3026  C   GLN B 139      32.333 -38.027  29.425  1.00 27.89           C  
ATOM   3027  O   GLN B 139      31.316 -37.612  29.999  1.00 28.11           O  
ATOM   3028  CB  GLN B 139      33.628 -37.814  31.531  1.00 30.87           C  
ATOM   3029  CG  GLN B 139      34.067 -38.649  32.696  1.00 34.82           C  
ATOM   3030  CD  GLN B 139      35.447 -39.200  32.498  1.00 36.89           C  
ATOM   3031  NE2 GLN B 139      35.628 -40.409  32.366  1.00 39.94           N  
ATOM   3032  OE1 GLN B 139      36.436 -38.313  32.442  1.00 38.52           O  
ATOM   3033  H   GLN B 139      35.197 -39.438  29.214  1.00 27.85           H  
ATOM   3034  HA  GLN B 139      33.311 -39.641  30.446  1.00 28.28           H  
ATOM   3035  HB2 GLN B 139      32.656 -37.380  31.767  1.00 30.87           H  
ATOM   3036  HB3 GLN B 139      34.356 -37.016  31.387  1.00 30.87           H  
ATOM   3037  HG2 GLN B 139      33.371 -39.480  32.817  1.00 34.82           H  
ATOM   3038  HG3 GLN B 139      34.058 -38.034  33.596  1.00 34.82           H  
ATOM   3039 HE21 GLN B 139      36.560 -40.764  32.208  1.00 39.94           H  
ATOM   3040 HE22 GLN B 139      34.846 -41.045  32.417  1.00 39.94           H  
ATOM   3041  N   ALA B 140      32.491 -38.000  28.102  1.00 26.62           N  
ATOM   3042  CA  ALA B 140      31.476 -37.485  27.186  1.00 25.65           C  
ATOM   3043  C   ALA B 140      30.950 -38.646  26.352  1.00 26.50           C  
ATOM   3044  O   ALA B 140      31.389 -39.788  26.503  1.00 27.49           O  
ATOM   3045  CB  ALA B 140      32.093 -36.442  26.285  1.00 23.42           C  
ATOM   3046  H   ALA B 140      33.354 -38.352  27.714  1.00 26.62           H  
ATOM   3047  HA  ALA B 140      30.659 -37.028  27.744  1.00 25.65           H  
ATOM   3048  HB1 ALA B 140      32.473 -35.618  26.889  1.00 23.42           H  
ATOM   3049  HB2 ALA B 140      32.912 -36.887  25.721  1.00 23.42           H  
ATOM   3050  HB3 ALA B 140      31.338 -36.066  25.593  1.00 23.42           H  
ATOM   3051  N   SER B 141      30.001 -38.357  25.478  1.00 25.91           N  
ATOM   3052  CA  SER B 141      29.463 -39.380  24.604  1.00 24.88           C  
ATOM   3053  C   SER B 141      29.412 -38.780  23.217  1.00 23.17           C  
ATOM   3054  O   SER B 141      29.451 -37.564  23.086  1.00 24.14           O  
ATOM   3055  CB  SER B 141      28.062 -39.777  25.046  1.00 26.08           C  
ATOM   3056  OG  SER B 141      27.597 -40.863  24.268  1.00 30.08           O  
ATOM   3057  H   SER B 141      29.648 -37.413  25.418  1.00 25.91           H  
ATOM   3058  HA  SER B 141      30.083 -40.276  24.629  1.00 24.88           H  
ATOM   3059  HB2 SER B 141      27.390 -38.928  24.918  1.00 26.08           H  
ATOM   3060  HB3 SER B 141      28.085 -40.068  26.096  1.00 26.08           H  
ATOM   3061  HG  SER B 141      26.714 -41.082  24.575  1.00 30.08           H  
ATOM   3062  N   VAL B 142      29.391 -39.614  22.183  1.00 22.11           N  
ATOM   3063  CA  VAL B 142      29.312 -39.111  20.810  1.00 19.64           C  
ATOM   3064  C   VAL B 142      28.035 -38.289  20.658  1.00 19.11           C  
ATOM   3065  O   VAL B 142      26.977 -38.655  21.184  1.00 19.17           O  
ATOM   3066  CB  VAL B 142      29.293 -40.259  19.779  1.00 20.76           C  
ATOM   3067  CG1 VAL B 142      29.328 -39.690  18.356  1.00 23.67           C  
ATOM   3068  CG2 VAL B 142      30.483 -41.175  19.991  1.00 20.73           C  
ATOM   3069  H   VAL B 142      29.431 -40.610  22.347  1.00 22.11           H  
ATOM   3070  HA  VAL B 142      30.195 -38.502  20.621  1.00 19.64           H  
ATOM   3071  HB  VAL B 142      28.375 -40.830  19.913  1.00 20.76           H  
ATOM   3072 HG11 VAL B 142      28.467 -39.041  18.203  1.00 23.67           H  
ATOM   3073 HG12 VAL B 142      30.245 -39.118  18.216  1.00 23.67           H  
ATOM   3074 HG13 VAL B 142      29.298 -40.509  17.637  1.00 23.67           H  
ATOM   3075 HG21 VAL B 142      31.405 -40.611  19.858  1.00 20.73           H  
ATOM   3076 HG22 VAL B 142      30.451 -41.585  21.000  1.00 20.73           H  
ATOM   3077 HG23 VAL B 142      30.448 -41.990  19.267  1.00 20.73           H  
ATOM   3078  N   ALA B 143      28.141 -37.166  19.960  1.00 18.30           N  
ATOM   3079  CA  ALA B 143      27.006 -36.287  19.746  1.00 17.98           C  
ATOM   3080  C   ALA B 143      25.840 -37.039  19.097  1.00 19.59           C  
ATOM   3081  O   ALA B 143      25.999 -37.723  18.080  1.00 19.11           O  
ATOM   3082  CB  ALA B 143      27.413 -35.107  18.902  1.00 18.20           C  
ATOM   3083  H   ALA B 143      29.037 -36.916  19.566  1.00 18.30           H  
ATOM   3084  HA  ALA B 143      26.668 -35.924  20.717  1.00 17.98           H  
ATOM   3085  HB1 ALA B 143      28.221 -34.568  19.397  1.00 18.20           H  
ATOM   3086  HB2 ALA B 143      27.754 -35.457  17.928  1.00 18.20           H  
ATOM   3087  HB3 ALA B 143      26.560 -34.441  18.771  1.00 18.20           H  
ATOM   3088  N   THR B 144      24.685 -36.957  19.743  1.00 21.23           N  
ATOM   3089  CA  THR B 144      23.463 -37.607  19.285  1.00 23.74           C  
ATOM   3090  C   THR B 144      22.328 -36.600  19.368  1.00 26.31           C  
ATOM   3091  O   THR B 144      21.777 -36.364  20.450  1.00 28.57           O  
ATOM   3092  CB  THR B 144      23.108 -38.787  20.190  1.00 23.54           C  
ATOM   3093  OG1 THR B 144      24.208 -39.705  20.226  1.00 25.84           O  
ATOM   3094  CG2 THR B 144      21.859 -39.490  19.702  1.00 25.03           C  
ATOM   3095  H   THR B 144      24.650 -36.417  20.596  1.00 21.23           H  
ATOM   3096  HA  THR B 144      23.614 -37.965  18.266  1.00 23.74           H  
ATOM   3097  HB  THR B 144      22.910 -38.412  21.194  1.00 23.54           H  
ATOM   3098 HG21 THR B 144      21.029 -38.785  19.684  1.00 25.03           H  
ATOM   3099 HG22 THR B 144      22.029 -39.877  18.697  1.00 25.03           H  
ATOM   3100 HG23 THR B 144      21.620 -40.314  20.373  1.00 25.03           H  
ATOM   3101  HG1 THR B 144      24.972 -39.229  20.561  1.00 25.84           H  
ATOM   3102  N   PRO B 145      21.993 -35.956  18.243  1.00 26.53           N  
ATOM   3103  CA  PRO B 145      20.913 -34.976  18.253  1.00 27.30           C  
ATOM   3104  C   PRO B 145      19.587 -35.675  18.549  1.00 28.68           C  
ATOM   3105  O   PRO B 145      19.242 -36.682  17.920  1.00 31.25           O  
ATOM   3106  CB  PRO B 145      20.968 -34.407  16.835  1.00 27.41           C  
ATOM   3107  CG  PRO B 145      21.400 -35.586  16.027  1.00 26.45           C  
ATOM   3108  CD  PRO B 145      22.498 -36.173  16.874  1.00 27.86           C  
ATOM   3109  HA  PRO B 145      21.006 -34.199  19.012  1.00 27.30           H  
ATOM   3110  HB2 PRO B 145      21.693 -33.596  16.765  1.00 27.41           H  
ATOM   3111  HB3 PRO B 145      19.990 -34.050  16.516  1.00 27.41           H  
ATOM   3112  HG2 PRO B 145      21.777 -35.279  15.051  1.00 26.45           H  
ATOM   3113  HG3 PRO B 145      20.583 -36.294  15.894  1.00 26.45           H  
ATOM   3114  HD2 PRO B 145      22.631 -37.235  16.667  1.00 27.86           H  
ATOM   3115  HD3 PRO B 145      23.441 -35.652  16.715  1.00 27.86           H  
ATOM   3116  N   ARG B 146      18.868 -35.176  19.543  1.00 27.56           N  
ATOM   3117  CA  ARG B 146      17.594 -35.772  19.912  1.00 27.52           C  
ATOM   3118  C   ARG B 146      16.416 -34.892  19.511  1.00 27.02           C  
ATOM   3119  O   ARG B 146      15.261 -35.200  19.799  1.00 27.42           O  
ATOM   3120  CB  ARG B 146      17.590 -36.127  21.403  1.00 28.01           C  
ATOM   3121  CG  ARG B 146      18.597 -37.234  21.703  1.00 31.15           C  
ATOM   3122  CD  ARG B 146      18.331 -37.964  23.000  1.00 36.33           C  
ATOM   3123  NE  ARG B 146      19.236 -39.108  23.160  1.00 42.04           N  
ATOM   3124  CZ  ARG B 146      20.536 -39.018  23.462  1.00 45.13           C  
ATOM   3125  NH1 ARG B 146      21.120 -37.839  23.657  1.00 44.49           N  
ATOM   3126  NH2 ARG B 146      21.271 -40.120  23.551  1.00 45.93           N1+
ATOM   3127  H   ARG B 146      19.208 -34.371  20.050  1.00 27.56           H  
ATOM   3128  HA  ARG B 146      17.471 -36.700  19.353  1.00 27.52           H  
ATOM   3129  HB2 ARG B 146      16.594 -36.465  21.687  1.00 28.01           H  
ATOM   3130  HB3 ARG B 146      17.852 -35.241  21.982  1.00 28.01           H  
ATOM   3131  HG2 ARG B 146      19.592 -36.791  21.756  1.00 31.15           H  
ATOM   3132  HG3 ARG B 146      18.566 -37.958  20.888  1.00 31.15           H  
ATOM   3133  HD2 ARG B 146      17.302 -38.322  23.001  1.00 36.33           H  
ATOM   3134  HD3 ARG B 146      18.477 -37.275  23.832  1.00 36.33           H  
ATOM   3135  HE  ARG B 146      18.849 -40.031  23.032  1.00 42.04           H  
ATOM   3136 HH11 ARG B 146      22.107 -37.793  23.869  1.00 44.49           H  
ATOM   3137 HH12 ARG B 146      20.576 -36.990  23.593  1.00 44.49           H  
ATOM   3138 HH21 ARG B 146      20.845 -41.024  23.406  1.00 45.93           H  
ATOM   3139 HH22 ARG B 146      22.257 -40.053  23.763  1.00 45.93           H  
ATOM   3140  N   ASN B 147      16.724 -33.823  18.786  1.00 26.46           N  
ATOM   3141  CA  ASN B 147      15.722 -32.886  18.301  1.00 25.96           C  
ATOM   3142  C   ASN B 147      16.375 -31.885  17.345  1.00 25.96           C  
ATOM   3143  O   ASN B 147      17.601 -31.818  17.237  1.00 27.65           O  
ATOM   3144  CB  ASN B 147      15.024 -32.176  19.461  1.00 25.53           C  
ATOM   3145  CG  ASN B 147      15.969 -31.334  20.283  1.00 28.39           C  
ATOM   3146  OD1 ASN B 147      16.585 -30.389  19.781  1.00 28.64           O  
ATOM   3147  ND2 ASN B 147      16.095 -31.672  21.555  1.00 30.02           N  
ATOM   3148  H   ASN B 147      17.694 -33.652  18.562  1.00 26.46           H  
ATOM   3149  HA  ASN B 147      14.957 -33.440  17.758  1.00 25.96           H  
ATOM   3150  HB2 ASN B 147      14.572 -32.926  20.110  1.00 25.53           H  
ATOM   3151  HB3 ASN B 147      14.244 -31.530  19.056  1.00 25.53           H  
ATOM   3152 HD21 ASN B 147      16.714 -31.149  22.157  1.00 30.02           H  
ATOM   3153 HD22 ASN B 147      15.571 -32.453  21.924  1.00 30.02           H  
ATOM   3154  N   ALA B 148      15.544 -31.131  16.638  1.00 25.06           N  
ATOM   3155  CA  ALA B 148      16.001 -30.147  15.669  1.00 24.78           C  
ATOM   3156  C   ALA B 148      16.997 -29.135  16.224  1.00 25.16           C  
ATOM   3157  O   ALA B 148      17.952 -28.763  15.537  1.00 25.52           O  
ATOM   3158  CB  ALA B 148      14.798 -29.427  15.066  1.00 23.52           C  
ATOM   3159  H   ALA B 148      14.551 -31.246  16.779  1.00 25.06           H  
ATOM   3160  HA  ALA B 148      16.544 -30.701  14.902  1.00 24.78           H  
ATOM   3161  HB1 ALA B 148      14.125 -30.157  14.617  1.00 23.52           H  
ATOM   3162  HB2 ALA B 148      14.272 -28.881  15.849  1.00 23.52           H  
ATOM   3163  HB3 ALA B 148      15.138 -28.729  14.301  1.00 23.52           H  
ATOM   3164  N   ALA B 149      16.757 -28.669  17.448  1.00 24.49           N  
ATOM   3165  CA  ALA B 149      17.625 -27.686  18.091  1.00 22.63           C  
ATOM   3166  C   ALA B 149      19.038 -28.228  18.221  1.00 22.77           C  
ATOM   3167  O   ALA B 149      20.007 -27.561  17.856  1.00 22.66           O  
ATOM   3168  CB  ALA B 149      17.082 -27.329  19.449  1.00 21.70           C  
ATOM   3169  H   ALA B 149      15.948 -29.007  17.948  1.00 24.49           H  
ATOM   3170  HA  ALA B 149      17.652 -26.789  17.472  1.00 22.63           H  
ATOM   3171  HB1 ALA B 149      16.075 -26.925  19.344  1.00 21.70           H  
ATOM   3172  HB2 ALA B 149      17.052 -28.222  20.074  1.00 21.70           H  
ATOM   3173  HB3 ALA B 149      17.727 -26.582  19.913  1.00 21.70           H  
ATOM   3174  N   GLU B 150      19.141 -29.447  18.733  1.00 22.57           N  
ATOM   3175  CA  GLU B 150      20.428 -30.105  18.902  1.00 24.25           C  
ATOM   3176  C   GLU B 150      21.103 -30.369  17.551  1.00 25.26           C  
ATOM   3177  O   GLU B 150      22.315 -30.168  17.401  1.00 26.12           O  
ATOM   3178  CB  GLU B 150      20.245 -31.418  19.661  1.00 24.60           C  
ATOM   3179  CG  GLU B 150      19.695 -31.236  21.057  1.00 25.36           C  
ATOM   3180  CD  GLU B 150      19.667 -32.514  21.862  1.00 26.82           C  
ATOM   3181  OE1 GLU B 150      20.214 -33.543  21.414  1.00 26.29           O  
ATOM   3182  OE2 GLU B 150      19.099 -32.485  22.970  1.00 29.66           O1-
ATOM   3183  H   GLU B 150      18.302 -29.933  19.014  1.00 22.57           H  
ATOM   3184  HA  GLU B 150      21.073 -29.441  19.476  1.00 24.25           H  
ATOM   3185  HB2 GLU B 150      21.216 -31.911  19.734  1.00 24.60           H  
ATOM   3186  HB3 GLU B 150      19.559 -32.050  19.098  1.00 24.60           H  
ATOM   3187  HG2 GLU B 150      18.677 -30.854  20.979  1.00 25.36           H  
ATOM   3188  HG3 GLU B 150      20.315 -30.510  21.581  1.00 25.36           H  
ATOM   3189  N   ASN B 151      20.315 -30.820  16.574  1.00 25.37           N  
ATOM   3190  CA  ASN B 151      20.821 -31.111  15.232  1.00 24.09           C  
ATOM   3191  C   ASN B 151      21.392 -29.828  14.621  1.00 23.29           C  
ATOM   3192  O   ASN B 151      22.494 -29.818  14.068  1.00 23.22           O  
ATOM   3193  CB  ASN B 151      19.693 -31.660  14.351  1.00 24.28           C  
ATOM   3194  CG  ASN B 151      20.211 -32.393  13.123  1.00 24.71           C  
ATOM   3195  OD1 ASN B 151      20.640 -33.542  13.213  1.00 24.43           O  
ATOM   3196  ND2 ASN B 151      20.137 -31.746  11.963  1.00 23.50           N  
ATOM   3197  H   ASN B 151      19.334 -30.965  16.767  1.00 25.37           H  
ATOM   3198  HA  ASN B 151      21.608 -31.862  15.295  1.00 24.09           H  
ATOM   3199  HB2 ASN B 151      19.069 -30.829  14.024  1.00 24.28           H  
ATOM   3200  HB3 ASN B 151      19.094 -32.353  14.943  1.00 24.28           H  
ATOM   3201 HD21 ASN B 151      19.778 -30.803  11.933  1.00 23.50           H  
ATOM   3202 HD22 ASN B 151      20.440 -32.198  11.113  1.00 23.50           H  
ATOM   3203  N   GLY B 152      20.640 -28.744  14.755  1.00 20.74           N  
ATOM   3204  CA  GLY B 152      21.079 -27.470  14.231  1.00 22.30           C  
ATOM   3205  C   GLY B 152      22.325 -26.983  14.937  1.00 22.33           C  
ATOM   3206  O   GLY B 152      23.206 -26.401  14.306  1.00 23.41           O  
ATOM   3207  H   GLY B 152      19.751 -28.808  15.229  1.00 20.74           H  
ATOM   3208  HA2 GLY B 152      20.285 -26.737  14.369  1.00 22.30           H  
ATOM   3209  HA3 GLY B 152      21.293 -27.579  13.168  1.00 22.30           H  
ATOM   3210  N   ALA B 153      22.412 -27.247  16.241  1.00 22.51           N  
ATOM   3211  CA  ALA B 153      23.555 -26.839  17.057  1.00 21.36           C  
ATOM   3212  C   ALA B 153      24.822 -27.528  16.573  1.00 21.12           C  
ATOM   3213  O   ALA B 153      25.878 -26.903  16.444  1.00 20.89           O  
ATOM   3214  CB  ALA B 153      23.303 -27.173  18.527  1.00 21.85           C  
ATOM   3215  H   ALA B 153      21.655 -27.749  16.684  1.00 22.51           H  
ATOM   3216  HA  ALA B 153      23.683 -25.761  16.961  1.00 21.36           H  
ATOM   3217  HB1 ALA B 153      22.402 -26.661  18.867  1.00 21.85           H  
ATOM   3218  HB2 ALA B 153      23.173 -28.249  18.638  1.00 21.85           H  
ATOM   3219  HB3 ALA B 153      24.154 -26.846  19.125  1.00 21.85           H  
ATOM   3220  N   ILE B 154      24.715 -28.833  16.356  1.00 20.96           N  
ATOM   3221  CA  ILE B 154      25.834 -29.624  15.860  1.00 22.46           C  
ATOM   3222  C   ILE B 154      26.179 -29.129  14.445  1.00 23.48           C  
ATOM   3223  O   ILE B 154      27.347 -28.932  14.092  1.00 23.33           O  
ATOM   3224  CB  ILE B 154      25.473 -31.131  15.807  1.00 21.49           C  
ATOM   3225  CG1 ILE B 154      25.082 -31.626  17.198  1.00 20.26           C  
ATOM   3226  CG2 ILE B 154      26.655 -31.936  15.283  1.00 21.14           C  
ATOM   3227  CD1 ILE B 154      24.746 -33.103  17.255  1.00 19.34           C  
ATOM   3228  H   ILE B 154      23.832 -29.290  16.540  1.00 20.96           H  
ATOM   3229  HA  ILE B 154      26.683 -29.508  16.533  1.00 22.46           H  
ATOM   3230  HB  ILE B 154      24.627 -31.263  15.132  1.00 21.49           H  
ATOM   3231 HG12 ILE B 154      24.209 -31.063  17.530  1.00 20.26           H  
ATOM   3232 HG13 ILE B 154      25.915 -31.438  17.875  1.00 20.26           H  
ATOM   3233 HG21 ILE B 154      26.920 -31.584  14.285  1.00 21.14           H  
ATOM   3234 HG22 ILE B 154      27.506 -31.809  15.951  1.00 21.14           H  
ATOM   3235 HG23 ILE B 154      26.383 -32.991  15.236  1.00 21.14           H  
ATOM   3236 HD11 ILE B 154      23.913 -33.312  16.583  1.00 19.34           H  
ATOM   3237 HD12 ILE B 154      25.615 -33.686  16.949  1.00 19.34           H  
ATOM   3238 HD13 ILE B 154      24.467 -33.373  18.273  1.00 19.34           H  
ATOM   3239  N   GLN B 155      25.137 -28.896  13.654  1.00 25.17           N  
ATOM   3240  CA  GLN B 155      25.293 -28.412  12.295  1.00 26.05           C  
ATOM   3241  C   GLN B 155      26.132 -27.138  12.304  1.00 27.30           C  
ATOM   3242  O   GLN B 155      27.117 -27.047  11.577  1.00 26.98           O  
ATOM   3243  CB  GLN B 155      23.919 -28.141  11.691  1.00 26.32           C  
ATOM   3244  CG  GLN B 155      23.930 -28.047  10.190  1.00 26.43           C  
ATOM   3245  CD  GLN B 155      22.613 -27.558   9.617  1.00 28.13           C  
ATOM   3246  NE2 GLN B 155      22.608 -26.812   8.640  1.00 28.62           N  
ATOM   3247  OE1 GLN B 155      21.489 -27.984  10.205  1.00 25.56           O  
ATOM   3248  H   GLN B 155      24.207 -29.062  14.010  1.00 25.17           H  
ATOM   3249  HA  GLN B 155      25.799 -29.164  11.689  1.00 26.05           H  
ATOM   3250  HB2 GLN B 155      23.546 -27.199  12.093  1.00 26.32           H  
ATOM   3251  HB3 GLN B 155      23.248 -28.950  11.982  1.00 26.32           H  
ATOM   3252  HG2 GLN B 155      24.140 -29.035   9.782  1.00 26.43           H  
ATOM   3253  HG3 GLN B 155      24.716 -27.354   9.891  1.00 26.43           H  
ATOM   3254 HE21 GLN B 155      21.730 -26.496   8.250  1.00 28.62           H  
ATOM   3255 HE22 GLN B 155      23.479 -26.514   8.227  1.00 28.62           H  
ATOM   3256  N   ASN B 156      25.748 -26.183  13.154  1.00 27.38           N  
ATOM   3257  CA  ASN B 156      26.453 -24.908  13.301  1.00 28.86           C  
ATOM   3258  C   ASN B 156      27.913 -25.077  13.703  1.00 29.97           C  
ATOM   3259  O   ASN B 156      28.785 -24.347  13.242  1.00 30.55           O  
ATOM   3260  CB  ASN B 156      25.802 -24.048  14.393  1.00 31.74           C  
ATOM   3261  CG  ASN B 156      24.457 -23.483  13.989  1.00 34.46           C  
ATOM   3262  OD1 ASN B 156      24.009 -23.643  12.848  1.00 35.62           O  
ATOM   3263  ND2 ASN B 156      23.795 -22.815  14.934  1.00 33.97           N  
ATOM   3264  H   ASN B 156      24.932 -26.348  13.724  1.00 27.38           H  
ATOM   3265  HA  ASN B 156      26.392 -24.436  12.321  1.00 28.86           H  
ATOM   3266  HB2 ASN B 156      26.471 -23.219  14.624  1.00 31.74           H  
ATOM   3267  HB3 ASN B 156      25.666 -24.663  15.282  1.00 31.74           H  
ATOM   3268 HD21 ASN B 156      24.200 -22.709  15.854  1.00 33.97           H  
ATOM   3269 HD22 ASN B 156      22.890 -22.415  14.731  1.00 33.97           H  
ATOM   3270  N   LEU B 157      28.163 -26.008  14.614  1.00 29.25           N  
ATOM   3271  CA  LEU B 157      29.500 -26.247  15.132  1.00 28.19           C  
ATOM   3272  C   LEU B 157      30.513 -26.808  14.131  1.00 28.12           C  
ATOM   3273  O   LEU B 157      31.650 -26.336  14.057  1.00 27.74           O  
ATOM   3274  CB  LEU B 157      29.402 -27.170  16.359  1.00 26.80           C  
ATOM   3275  CG  LEU B 157      30.648 -27.534  17.172  1.00 23.96           C  
ATOM   3276  CD1 LEU B 157      31.091 -26.355  18.009  1.00 21.09           C  
ATOM   3277  CD2 LEU B 157      30.334 -28.738  18.054  1.00 22.92           C  
ATOM   3278  H   LEU B 157      27.399 -26.569  14.959  1.00 29.25           H  
ATOM   3279  HA  LEU B 157      29.894 -25.265  15.392  1.00 28.19           H  
ATOM   3280  HB2 LEU B 157      28.975 -28.110  16.007  1.00 26.80           H  
ATOM   3281  HB3 LEU B 157      28.708 -26.694  17.052  1.00 26.80           H  
ATOM   3282  HG  LEU B 157      31.464 -27.789  16.496  1.00 23.96           H  
ATOM   3283 HD11 LEU B 157      31.319 -25.512  17.356  1.00 21.09           H  
ATOM   3284 HD12 LEU B 157      30.291 -26.077  18.695  1.00 21.09           H  
ATOM   3285 HD13 LEU B 157      31.980 -26.627  18.577  1.00 21.09           H  
ATOM   3286 HD21 LEU B 157      29.518 -28.490  18.733  1.00 22.92           H  
ATOM   3287 HD22 LEU B 157      30.042 -29.581  17.428  1.00 22.92           H  
ATOM   3288 HD23 LEU B 157      31.219 -29.005  18.632  1.00 22.92           H  
ATOM   3289  N   ILE B 158      30.088 -27.800  13.357  1.00 29.07           N  
ATOM   3290  CA  ILE B 158      30.970 -28.476  12.404  1.00 30.11           C  
ATOM   3291  C   ILE B 158      31.384 -27.773  11.100  1.00 30.80           C  
ATOM   3292  O   ILE B 158      30.678 -26.920  10.564  1.00 30.24           O  
ATOM   3293  CB  ILE B 158      30.422 -29.873  12.048  1.00 29.47           C  
ATOM   3294  CG1 ILE B 158      29.050 -29.756  11.388  1.00 29.56           C  
ATOM   3295  CG2 ILE B 158      30.330 -30.727  13.290  1.00 30.76           C  
ATOM   3296  CD1 ILE B 158      28.571 -31.031  10.748  1.00 30.05           C  
ATOM   3297  H   ILE B 158      29.126 -28.097  13.427  1.00 29.07           H  
ATOM   3298  HA  ILE B 158      31.895 -28.493  12.979  1.00 30.11           H  
ATOM   3299  HB  ILE B 158      31.109 -30.346  11.345  1.00 29.47           H  
ATOM   3300 HG12 ILE B 158      29.103 -28.984  10.618  1.00 29.56           H  
ATOM   3301 HG13 ILE B 158      28.327 -29.460  12.148  1.00 29.56           H  
ATOM   3302 HG21 ILE B 158      31.317 -30.818  13.743  1.00 30.76           H  
ATOM   3303 HG22 ILE B 158      29.646 -30.262  13.999  1.00 30.76           H  
ATOM   3304 HG23 ILE B 158      29.959 -31.716  13.023  1.00 30.76           H  
ATOM   3305 HD11 ILE B 158      29.283 -31.343   9.983  1.00 30.05           H  
ATOM   3306 HD12 ILE B 158      28.489 -31.810  11.507  1.00 30.05           H  
ATOM   3307 HD13 ILE B 158      27.596 -30.866  10.290  1.00 30.05           H  
ATOM   3308  N   LYS B 159      32.551 -28.171  10.603  1.00 32.35           N  
ATOM   3309  CA  LYS B 159      33.110 -27.657   9.360  1.00 34.65           C  
ATOM   3310  C   LYS B 159      33.231 -28.815   8.371  1.00 34.79           C  
ATOM   3311  O   LYS B 159      33.593 -28.620   7.220  1.00 36.33           O  
ATOM   3312  CB  LYS B 159      34.487 -27.053   9.612  1.00 35.47           C  
ATOM   3313  CG  LYS B 159      34.498 -26.014  10.717  1.00 40.29           C  
ATOM   3314  CD  LYS B 159      33.638 -24.798  10.385  1.00 43.48           C  
ATOM   3315  CE  LYS B 159      34.413 -23.771   9.575  1.00 45.99           C  
ATOM   3316  NZ  LYS B 159      34.823 -24.267   8.223  1.00 47.75           N1+
ATOM   3317  H   LYS B 159      33.077 -28.865  11.113  1.00 32.35           H  
ATOM   3318  HA  LYS B 159      32.460 -26.880   8.956  1.00 34.65           H  
ATOM   3319  HB2 LYS B 159      34.830 -26.580   8.692  1.00 35.47           H  
ATOM   3320  HB3 LYS B 159      35.171 -27.855   9.885  1.00 35.47           H  
ATOM   3321  HG2 LYS B 159      35.524 -25.683  10.875  1.00 40.29           H  
ATOM   3322  HG3 LYS B 159      34.119 -26.471  11.632  1.00 40.29           H  
ATOM   3323  HD2 LYS B 159      33.303 -24.337  11.315  1.00 43.48           H  
ATOM   3324  HD3 LYS B 159      32.772 -25.124   9.809  1.00 43.48           H  
ATOM   3325  HE2 LYS B 159      35.310 -23.499  10.130  1.00 45.99           H  
ATOM   3326  HE3 LYS B 159      33.785 -22.889   9.444  1.00 45.99           H  
ATOM   3327  HZ1 LYS B 159      35.406 -25.085   8.326  1.00 47.75           H  
ATOM   3328  HZ2 LYS B 159      34.000 -24.506   7.688  1.00 47.75           H  
ATOM   3329  HZ3 LYS B 159      35.339 -23.544   7.742  1.00 47.75           H  
ATOM   3330  N   GLU B 160      32.925 -30.020   8.842  1.00 35.17           N  
ATOM   3331  CA  GLU B 160      32.992 -31.235   8.040  1.00 36.06           C  
ATOM   3332  C   GLU B 160      31.934 -32.199   8.542  1.00 35.23           C  
ATOM   3333  O   GLU B 160      31.411 -32.025   9.639  1.00 35.21           O  
ATOM   3334  CB  GLU B 160      34.349 -31.908   8.209  1.00 38.44           C  
ATOM   3335  CG  GLU B 160      35.513 -31.166   7.611  1.00 44.30           C  
ATOM   3336  CD  GLU B 160      36.830 -31.839   7.924  1.00 48.49           C  
ATOM   3337  OE1 GLU B 160      36.888 -33.092   7.885  1.00 51.90           O  
ATOM   3338  OE2 GLU B 160      37.809 -31.117   8.220  1.00 51.29           O1-
ATOM   3339  H   GLU B 160      32.632 -30.098   9.805  1.00 35.17           H  
ATOM   3340  HA  GLU B 160      32.837 -30.976   6.992  1.00 36.06           H  
ATOM   3341  HB2 GLU B 160      34.297 -32.890   7.739  1.00 38.44           H  
ATOM   3342  HB3 GLU B 160      34.536 -32.025   9.276  1.00 38.44           H  
ATOM   3343  HG2 GLU B 160      35.530 -30.154   8.014  1.00 44.30           H  
ATOM   3344  HG3 GLU B 160      35.387 -31.125   6.529  1.00 44.30           H  
ATOM   3345  N   GLU B 161      31.649 -33.228   7.748  1.00 33.74           N  
ATOM   3346  CA  GLU B 161      30.673 -34.252   8.111  1.00 31.90           C  
ATOM   3347  C   GLU B 161      31.110 -34.924   9.405  1.00 28.77           C  
ATOM   3348  O   GLU B 161      32.258 -35.376   9.522  1.00 27.72           O  
ATOM   3349  CB  GLU B 161      30.568 -35.316   7.014  1.00 34.87           C  
ATOM   3350  CG  GLU B 161      29.739 -34.924   5.797  1.00 41.50           C  
ATOM   3351  CD  GLU B 161      30.400 -33.883   4.908  1.00 44.34           C  
ATOM   3352  OE1 GLU B 161      31.634 -33.967   4.694  1.00 44.90           O  
ATOM   3353  OE2 GLU B 161      29.675 -32.984   4.415  1.00 46.31           O1-
ATOM   3354  H   GLU B 161      32.126 -33.304   6.861  1.00 33.74           H  
ATOM   3355  HA  GLU B 161      29.702 -33.774   8.237  1.00 31.90           H  
ATOM   3356  HB2 GLU B 161      30.120 -36.207   7.453  1.00 34.87           H  
ATOM   3357  HB3 GLU B 161      31.577 -35.547   6.672  1.00 34.87           H  
ATOM   3358  HG2 GLU B 161      28.787 -34.524   6.145  1.00 41.50           H  
ATOM   3359  HG3 GLU B 161      29.560 -35.820   5.202  1.00 41.50           H  
ATOM   3360  N   ALA B 162      30.186 -35.039  10.351  1.00 25.69           N  
ATOM   3361  CA  ALA B 162      30.488 -35.642  11.642  1.00 24.04           C  
ATOM   3362  C   ALA B 162      29.658 -36.877  11.921  1.00 22.37           C  
ATOM   3363  O   ALA B 162      28.479 -36.926  11.591  1.00 21.14           O  
ATOM   3364  CB  ALA B 162      30.272 -34.620  12.755  1.00 22.19           C  
ATOM   3365  H   ALA B 162      29.252 -34.699  10.172  1.00 25.69           H  
ATOM   3366  HA  ALA B 162      31.532 -35.955  11.610  1.00 24.04           H  
ATOM   3367  HB1 ALA B 162      30.898 -33.747  12.572  1.00 22.19           H  
ATOM   3368  HB2 ALA B 162      29.225 -34.319  12.772  1.00 22.19           H  
ATOM   3369  HB3 ALA B 162      30.539 -35.065  13.713  1.00 22.19           H  
ATOM   3370  N   PHE B 163      30.286 -37.880  12.523  1.00 21.28           N  
ATOM   3371  CA  PHE B 163      29.591 -39.108  12.896  1.00 21.12           C  
ATOM   3372  C   PHE B 163      28.635 -38.752  14.043  1.00 21.00           C  
ATOM   3373  O   PHE B 163      28.908 -37.836  14.827  1.00 20.95           O  
ATOM   3374  CB  PHE B 163      30.589 -40.140  13.445  1.00 22.24           C  
ATOM   3375  CG  PHE B 163      31.230 -41.023  12.402  1.00 23.19           C  
ATOM   3376  CD1 PHE B 163      30.462 -41.930  11.660  1.00 23.77           C  
ATOM   3377  CD2 PHE B 163      32.613 -41.014  12.226  1.00 21.65           C  
ATOM   3378  CE1 PHE B 163      31.065 -42.822  10.760  1.00 23.23           C  
ATOM   3379  CE2 PHE B 163      33.229 -41.899  11.332  1.00 22.83           C  
ATOM   3380  CZ  PHE B 163      32.455 -42.807  10.597  1.00 23.01           C  
ATOM   3381  H   PHE B 163      31.270 -37.792  12.728  1.00 21.28           H  
ATOM   3382  HA  PHE B 163      29.077 -39.520  12.028  1.00 21.12           H  
ATOM   3383  HB2 PHE B 163      30.060 -40.779  14.151  1.00 22.24           H  
ATOM   3384  HB3 PHE B 163      31.381 -39.600  13.965  1.00 22.24           H  
ATOM   3385  HD1 PHE B 163      29.388 -41.944  11.783  1.00 23.77           H  
ATOM   3386  HD2 PHE B 163      33.218 -40.316  12.787  1.00 21.65           H  
ATOM   3387  HE1 PHE B 163      30.460 -43.516  10.195  1.00 23.23           H  
ATOM   3388  HE2 PHE B 163      34.302 -41.881  11.208  1.00 22.83           H  
ATOM   3389  HZ  PHE B 163      32.929 -43.491   9.909  1.00 23.01           H  
ATOM   3390  N   LEU B 164      27.515 -39.457  14.131  1.00 22.13           N  
ATOM   3391  CA  LEU B 164      26.563 -39.251  15.215  1.00 20.85           C  
ATOM   3392  C   LEU B 164      26.578 -40.524  16.066  1.00 22.48           C  
ATOM   3393  O   LEU B 164      27.075 -41.564  15.622  1.00 21.92           O  
ATOM   3394  CB  LEU B 164      25.152 -38.996  14.684  1.00 18.82           C  
ATOM   3395  CG  LEU B 164      24.946 -37.715  13.877  1.00 18.44           C  
ATOM   3396  CD1 LEU B 164      23.469 -37.568  13.532  1.00 15.05           C  
ATOM   3397  CD2 LEU B 164      25.472 -36.495  14.649  1.00 14.80           C  
ATOM   3398  H   LEU B 164      27.315 -40.154  13.427  1.00 22.13           H  
ATOM   3399  HA  LEU B 164      26.846 -38.376  15.799  1.00 20.85           H  
ATOM   3400  HB2 LEU B 164      24.478 -38.961  15.539  1.00 18.82           H  
ATOM   3401  HB3 LEU B 164      24.883 -39.836  14.044  1.00 18.82           H  
ATOM   3402  HG  LEU B 164      25.513 -37.775  12.949  1.00 18.44           H  
ATOM   3403 HD11 LEU B 164      23.144 -38.431  12.951  1.00 15.05           H  
ATOM   3404 HD12 LEU B 164      22.886 -37.506  14.451  1.00 15.05           H  
ATOM   3405 HD13 LEU B 164      23.321 -36.661  12.946  1.00 15.05           H  
ATOM   3406 HD21 LEU B 164      24.929 -36.397  15.589  1.00 14.80           H  
ATOM   3407 HD22 LEU B 164      26.534 -36.626  14.855  1.00 14.80           H  
ATOM   3408 HD23 LEU B 164      25.327 -35.596  14.050  1.00 14.80           H  
ATOM   3409  N   GLY B 165      26.063 -40.442  17.290  1.00 22.44           N  
ATOM   3410  CA  GLY B 165      26.033 -41.609  18.150  1.00 22.33           C  
ATOM   3411  C   GLY B 165      24.781 -42.404  17.856  1.00 23.03           C  
ATOM   3412  O   GLY B 165      23.916 -42.548  18.722  1.00 24.33           O  
ATOM   3413  H   GLY B 165      25.691 -39.564  17.622  1.00 22.44           H  
ATOM   3414  HA2 GLY B 165      26.029 -41.294  19.194  1.00 22.33           H  
ATOM   3415  HA3 GLY B 165      26.911 -42.227  17.960  1.00 22.33           H  
ATOM   3416  N   ILE B 166      24.676 -42.891  16.620  1.00 23.23           N  
ATOM   3417  CA  ILE B 166      23.524 -43.667  16.154  1.00 22.66           C  
ATOM   3418  C   ILE B 166      24.007 -44.775  15.221  1.00 23.08           C  
ATOM   3419  O   ILE B 166      24.931 -44.560  14.433  1.00 23.59           O  
ATOM   3420  CB  ILE B 166      22.521 -42.768  15.368  1.00 21.42           C  
ATOM   3421  CG1 ILE B 166      22.077 -41.590  16.247  1.00 21.73           C  
ATOM   3422  CG2 ILE B 166      21.321 -43.595  14.902  1.00 22.10           C  
ATOM   3423  CD1 ILE B 166      21.166 -40.588  15.573  1.00 21.65           C  
ATOM   3424  H   ILE B 166      25.430 -42.716  15.971  1.00 23.23           H  
ATOM   3425  HA  ILE B 166      23.020 -44.082  17.027  1.00 22.66           H  
ATOM   3426  HB  ILE B 166      23.015 -42.367  14.483  1.00 21.42           H  
ATOM   3427 HG12 ILE B 166      22.971 -41.063  16.580  1.00 21.73           H  
ATOM   3428 HG13 ILE B 166      21.551 -41.996  17.112  1.00 21.73           H  
ATOM   3429 HG21 ILE B 166      21.665 -44.406  14.262  1.00 22.10           H  
ATOM   3430 HG22 ILE B 166      20.807 -44.009  15.769  1.00 22.10           H  
ATOM   3431 HG23 ILE B 166      20.636 -42.957  14.343  1.00 22.10           H  
ATOM   3432 HD11 ILE B 166      21.669 -40.167  14.702  1.00 21.65           H  
ATOM   3433 HD12 ILE B 166      20.249 -41.085  15.256  1.00 21.65           H  
ATOM   3434 HD13 ILE B 166      20.922 -39.788  16.273  1.00 21.65           H  
ATOM   3435  N   THR B 167      23.450 -45.976  15.360  1.00 22.96           N  
ATOM   3436  CA  THR B 167      23.824 -47.100  14.501  1.00 23.23           C  
ATOM   3437  C   THR B 167      22.687 -48.120  14.450  1.00 24.36           C  
ATOM   3438  O   THR B 167      21.715 -48.017  15.205  1.00 23.59           O  
ATOM   3439  CB  THR B 167      25.091 -47.873  14.999  1.00 23.03           C  
ATOM   3440  OG1 THR B 167      24.703 -48.849  15.969  1.00 25.11           O  
ATOM   3441  CG2 THR B 167      26.124 -46.955  15.620  1.00 22.28           C  
ATOM   3442  H   THR B 167      22.750 -46.114  16.075  1.00 22.96           H  
ATOM   3443  HA  THR B 167      24.036 -46.660  13.527  1.00 23.23           H  
ATOM   3444  HB  THR B 167      25.541 -48.345  14.127  1.00 23.03           H  
ATOM   3445 HG21 THR B 167      26.422 -46.198  14.893  1.00 22.28           H  
ATOM   3446 HG22 THR B 167      25.699 -46.467  16.497  1.00 22.28           H  
ATOM   3447 HG23 THR B 167      26.997 -47.537  15.916  1.00 22.28           H  
ATOM   3448  HG1 THR B 167      25.494 -49.326  16.233  1.00 25.11           H  
ATOM   3449  N   ASP B 168      22.802 -49.075  13.530  1.00 26.69           N  
ATOM   3450  CA  ASP B 168      21.836 -50.176  13.402  1.00 29.26           C  
ATOM   3451  C   ASP B 168      22.668 -51.463  13.304  1.00 31.36           C  
ATOM   3452  O   ASP B 168      22.309 -52.415  12.614  1.00 31.97           O  
ATOM   3453  CB  ASP B 168      20.866 -50.002  12.209  1.00 28.84           C  
ATOM   3454  CG  ASP B 168      21.561 -50.031  10.850  1.00 29.24           C  
ATOM   3455  OD1 ASP B 168      22.758 -49.715  10.755  1.00 28.24           O  
ATOM   3456  OD2 ASP B 168      20.895 -50.352   9.855  1.00 28.97           O1-
ATOM   3457  H   ASP B 168      23.584 -49.041  12.893  1.00 26.69           H  
ATOM   3458  HA  ASP B 168      21.174 -50.205  14.268  1.00 29.26           H  
ATOM   3459  HB2 ASP B 168      20.357 -49.044  12.315  1.00 28.84           H  
ATOM   3460  HB3 ASP B 168      20.133 -50.808  12.240  1.00 28.84           H  
ATOM   3461  N   GLU B 169      23.797 -51.462  14.009  1.00 34.42           N  
ATOM   3462  CA  GLU B 169      24.705 -52.594  14.039  1.00 38.18           C  
ATOM   3463  C   GLU B 169      24.013 -53.882  14.481  1.00 39.98           C  
ATOM   3464  O   GLU B 169      24.057 -54.882  13.768  1.00 41.79           O  
ATOM   3465  CB  GLU B 169      25.881 -52.308  14.976  1.00 40.31           C  
ATOM   3466  CG  GLU B 169      26.815 -51.196  14.492  1.00 45.73           C  
ATOM   3467  CD  GLU B 169      27.853 -50.762  15.538  1.00 49.11           C  
ATOM   3468  OE1 GLU B 169      27.727 -51.135  16.727  1.00 50.91           O  
ATOM   3469  OE2 GLU B 169      28.798 -50.023  15.171  1.00 50.83           O1-
ATOM   3470  H   GLU B 169      24.033 -50.639  14.545  1.00 34.42           H  
ATOM   3471  HA  GLU B 169      25.063 -52.737  13.020  1.00 38.18           H  
ATOM   3472  HB2 GLU B 169      26.464 -53.223  15.080  1.00 40.31           H  
ATOM   3473  HB3 GLU B 169      25.481 -52.019  15.948  1.00 40.31           H  
ATOM   3474  HG2 GLU B 169      26.210 -50.328  14.229  1.00 45.73           H  
ATOM   3475  HG3 GLU B 169      27.344 -51.551  13.608  1.00 45.73           H  
ATOM   3476  N   LYS B 170      23.335 -53.845  15.625  1.00 41.74           N  
ATOM   3477  CA  LYS B 170      22.686 -55.045  16.141  1.00 43.23           C  
ATOM   3478  C   LYS B 170      21.468 -55.497  15.356  1.00 42.38           C  
ATOM   3479  O   LYS B 170      21.305 -56.689  15.108  1.00 43.22           O  
ATOM   3480  CB  LYS B 170      22.371 -54.917  17.640  1.00 46.04           C  
ATOM   3481  CG  LYS B 170      20.984 -54.403  17.988  1.00 49.25           C  
ATOM   3482  CD  LYS B 170      20.838 -54.224  19.494  1.00 52.81           C  
ATOM   3483  CE  LYS B 170      20.986 -55.547  20.252  1.00 54.92           C  
ATOM   3484  NZ  LYS B 170      20.859 -55.375  21.743  1.00 56.88           N1+
ATOM   3485  H   LYS B 170      23.270 -52.979  16.140  1.00 41.74           H  
ATOM   3486  HA  LYS B 170      23.421 -55.840  16.004  1.00 43.23           H  
ATOM   3487  HB2 LYS B 170      23.099 -54.234  18.077  1.00 46.04           H  
ATOM   3488  HB3 LYS B 170      22.482 -55.903  18.090  1.00 46.04           H  
ATOM   3489  HG2 LYS B 170      20.238 -55.117  17.638  1.00 49.25           H  
ATOM   3490  HG3 LYS B 170      20.825 -53.442  17.498  1.00 49.25           H  
ATOM   3491  HD2 LYS B 170      19.853 -53.809  19.704  1.00 52.81           H  
ATOM   3492  HD3 LYS B 170      21.605 -53.533  19.842  1.00 52.81           H  
ATOM   3493  HE2 LYS B 170      21.967 -55.968  20.031  1.00 54.92           H  
ATOM   3494  HE3 LYS B 170      20.211 -56.233  19.912  1.00 54.92           H  
ATOM   3495  HZ1 LYS B 170      21.573 -54.740  22.070  1.00 56.88           H  
ATOM   3496  HZ2 LYS B 170      19.947 -54.999  21.961  1.00 56.88           H  
ATOM   3497  HZ3 LYS B 170      20.971 -56.271  22.195  1.00 56.88           H  
ATOM   3498  N   THR B 171      20.613 -54.562  14.970  1.00 41.55           N  
ATOM   3499  CA  THR B 171      19.426 -54.911  14.203  1.00 40.87           C  
ATOM   3500  C   THR B 171      19.318 -54.010  12.987  1.00 39.43           C  
ATOM   3501  O   THR B 171      18.878 -52.857  13.079  1.00 39.40           O  
ATOM   3502  CB  THR B 171      18.152 -54.819  15.056  1.00 42.97           C  
ATOM   3503  OG1 THR B 171      18.280 -55.695  16.185  1.00 46.46           O  
ATOM   3504  CG2 THR B 171      16.933 -55.234  14.248  1.00 43.19           C  
ATOM   3505  H   THR B 171      20.785 -53.596  15.211  1.00 41.55           H  
ATOM   3506  HA  THR B 171      19.526 -55.946  13.877  1.00 40.87           H  
ATOM   3507  HB  THR B 171      18.026 -53.788  15.384  1.00 42.97           H  
ATOM   3508 HG21 THR B 171      16.832 -54.582  13.380  1.00 43.19           H  
ATOM   3509 HG22 THR B 171      17.051 -56.266  13.916  1.00 43.19           H  
ATOM   3510 HG23 THR B 171      16.041 -55.153  14.869  1.00 43.19           H  
ATOM   3511  HG1 THR B 171      19.050 -55.414  16.685  1.00 46.46           H  
ATOM   3512  N   GLU B 172      19.761 -54.545  11.853  1.00 38.04           N  
ATOM   3513  CA  GLU B 172      19.743 -53.836  10.578  1.00 36.06           C  
ATOM   3514  C   GLU B 172      18.435 -53.113  10.305  1.00 35.80           C  
ATOM   3515  O   GLU B 172      17.355 -53.697  10.407  1.00 35.52           O  
ATOM   3516  CB  GLU B 172      20.037 -54.803   9.433  1.00 35.03           C  
ATOM   3517  CG  GLU B 172      20.019 -54.153   8.068  1.00 32.31           C  
ATOM   3518  CD  GLU B 172      20.991 -53.007   7.976  1.00 31.92           C  
ATOM   3519  OE1 GLU B 172      22.167 -53.190   8.362  1.00 32.67           O  
ATOM   3520  OE2 GLU B 172      20.585 -51.918   7.525  1.00 31.51           O1-
ATOM   3521  H   GLU B 172      20.126 -55.487  11.876  1.00 38.04           H  
ATOM   3522  HA  GLU B 172      20.522 -53.075  10.645  1.00 36.06           H  
ATOM   3523  HB2 GLU B 172      19.286 -55.592   9.447  1.00 35.03           H  
ATOM   3524  HB3 GLU B 172      21.024 -55.237   9.594  1.00 35.03           H  
ATOM   3525  HG2 GLU B 172      19.015 -53.779   7.870  1.00 32.31           H  
ATOM   3526  HG3 GLU B 172      20.283 -54.900   7.320  1.00 32.31           H  
ATOM   3527  N   GLY B 173      18.554 -51.834   9.977  1.00 35.37           N  
ATOM   3528  CA  GLY B 173      17.397 -51.018   9.681  1.00 36.84           C  
ATOM   3529  C   GLY B 173      16.824 -50.338  10.904  1.00 38.34           C  
ATOM   3530  O   GLY B 173      16.143 -49.316  10.784  1.00 39.10           O  
ATOM   3531  H   GLY B 173      19.474 -51.419   9.934  1.00 35.37           H  
ATOM   3532  HA2 GLY B 173      16.627 -51.655   9.245  1.00 36.84           H  
ATOM   3533  HA3 GLY B 173      17.687 -50.253   8.961  1.00 36.84           H  
ATOM   3534  N   GLN B 174      17.087 -50.899  12.079  1.00 39.13           N  
ATOM   3535  CA  GLN B 174      16.589 -50.332  13.326  1.00 38.58           C  
ATOM   3536  C   GLN B 174      17.695 -49.461  13.919  1.00 37.18           C  
ATOM   3537  O   GLN B 174      18.604 -49.964  14.571  1.00 37.92           O  
ATOM   3538  CB  GLN B 174      16.193 -51.457  14.288  1.00 41.48           C  
ATOM   3539  CG  GLN B 174      15.403 -50.989  15.503  1.00 46.66           C  
ATOM   3540  CD  GLN B 174      14.908 -52.136  16.380  1.00 49.87           C  
ATOM   3541  OE1 GLN B 174      15.403 -52.349  17.489  1.00 50.71           O  
ATOM   3542  NE2 GLN B 174      13.920 -52.872  15.889  1.00 51.78           N  
ATOM   3543  H   GLN B 174      17.645 -51.740  12.109  1.00 39.13           H  
ATOM   3544  HA  GLN B 174      15.702 -49.723  13.150  1.00 38.58           H  
ATOM   3545  HB2 GLN B 174      17.105 -51.943  14.639  1.00 41.48           H  
ATOM   3546  HB3 GLN B 174      15.586 -52.177  13.741  1.00 41.48           H  
ATOM   3547  HG2 GLN B 174      14.539 -50.422  15.157  1.00 46.66           H  
ATOM   3548  HG3 GLN B 174      16.043 -50.344  16.105  1.00 46.66           H  
ATOM   3549 HE21 GLN B 174      13.542 -52.665  14.976  1.00 51.78           H  
ATOM   3550 HE22 GLN B 174      13.544 -53.639  16.428  1.00 51.78           H  
ATOM   3551  N   PHE B 175      17.644 -48.163  13.628  1.00 36.10           N  
ATOM   3552  CA  PHE B 175      18.651 -47.226  14.123  1.00 35.11           C  
ATOM   3553  C   PHE B 175      18.391 -46.878  15.571  1.00 35.79           C  
ATOM   3554  O   PHE B 175      17.252 -46.595  15.965  1.00 35.29           O  
ATOM   3555  CB  PHE B 175      18.756 -45.990  13.238  1.00 31.52           C  
ATOM   3556  CG  PHE B 175      19.501 -46.248  11.965  1.00 30.24           C  
ATOM   3557  CD1 PHE B 175      20.884 -46.218  11.944  1.00 30.74           C  
ATOM   3558  CD2 PHE B 175      18.824 -46.560  10.796  1.00 28.13           C  
ATOM   3559  CE1 PHE B 175      21.578 -46.497  10.780  1.00 31.00           C  
ATOM   3560  CE2 PHE B 175      19.510 -46.834   9.637  1.00 27.48           C  
ATOM   3561  CZ  PHE B 175      20.887 -46.803   9.624  1.00 29.17           C  
ATOM   3562  H   PHE B 175      16.890 -47.818  13.050  1.00 36.10           H  
ATOM   3563  HA  PHE B 175      19.621 -47.718  14.077  1.00 35.11           H  
ATOM   3564  HB2 PHE B 175      19.275 -45.209  13.793  1.00 31.52           H  
ATOM   3565  HB3 PHE B 175      17.749 -45.653  12.990  1.00 31.52           H  
ATOM   3566  HD1 PHE B 175      21.427 -45.975  12.845  1.00 30.74           H  
ATOM   3567  HD2 PHE B 175      17.744 -46.586  10.796  1.00 28.13           H  
ATOM   3568  HE1 PHE B 175      22.658 -46.475  10.775  1.00 31.00           H  
ATOM   3569  HE2 PHE B 175      18.968 -47.075   8.734  1.00 27.48           H  
ATOM   3570  HZ  PHE B 175      21.423 -47.019   8.712  1.00 29.17           H  
ATOM   3571  N   VAL B 176      19.467 -46.797  16.342  1.00 36.16           N  
ATOM   3572  CA  VAL B 176      19.308 -46.594  17.757  1.00 35.80           C  
ATOM   3573  C   VAL B 176      20.484 -45.880  18.443  1.00 36.94           C  
ATOM   3574  O   VAL B 176      21.587 -45.789  17.895  1.00 36.27           O  
ATOM   3575  CB  VAL B 176      19.047 -48.010  18.370  1.00 33.85           C  
ATOM   3576  CG1 VAL B 176      20.305 -48.604  18.954  1.00 31.71           C  
ATOM   3577  CG2 VAL B 176      17.888 -48.006  19.310  1.00 33.20           C  
ATOM   3578  H   VAL B 176      20.390 -46.877  15.940  1.00 36.16           H  
ATOM   3579  HA  VAL B 176      18.476 -45.912  17.928  1.00 35.80           H  
ATOM   3580  HB  VAL B 176      18.756 -48.677  17.558  1.00 33.85           H  
ATOM   3581 HG11 VAL B 176      21.075 -48.652  18.185  1.00 31.71           H  
ATOM   3582 HG12 VAL B 176      20.651 -47.981  19.779  1.00 31.71           H  
ATOM   3583 HG13 VAL B 176      20.094 -49.609  19.321  1.00 31.71           H  
ATOM   3584 HG21 VAL B 176      18.110 -47.353  20.155  1.00 33.20           H  
ATOM   3585 HG22 VAL B 176      17.001 -47.641  18.792  1.00 33.20           H  
ATOM   3586 HG23 VAL B 176      17.709 -49.018  19.669  1.00 33.20           H  
ATOM   3587  N   ASP B 177      20.182 -45.338  19.623  1.00 38.54           N  
ATOM   3588  CA  ASP B 177      21.103 -44.627  20.519  1.00 39.23           C  
ATOM   3589  C   ASP B 177      22.276 -45.509  20.931  1.00 39.12           C  
ATOM   3590  O   ASP B 177      22.197 -46.734  20.861  1.00 39.67           O  
ATOM   3591  CB  ASP B 177      20.360 -44.307  21.827  1.00 40.42           C  
ATOM   3592  CG  ASP B 177      20.123 -42.838  22.027  1.00 42.48           C  
ATOM   3593  OD1 ASP B 177      20.923 -42.035  21.516  1.00 46.32           O  
ATOM   3594  OD2 ASP B 177      19.141 -42.481  22.710  1.00 42.83           O1-
ATOM   3595  H   ASP B 177      19.224 -45.424  19.932  1.00 38.54           H  
ATOM   3596  HA  ASP B 177      21.457 -43.741  19.991  1.00 39.23           H  
ATOM   3597  HB2 ASP B 177      20.952 -44.679  22.662  1.00 40.42           H  
ATOM   3598  HB3 ASP B 177      19.396 -44.815  21.810  1.00 40.42           H  
ATOM   3599  N   LEU B 178      23.313 -44.893  21.482  1.00 38.77           N  
ATOM   3600  CA  LEU B 178      24.451 -45.661  21.976  1.00 38.38           C  
ATOM   3601  C   LEU B 178      24.019 -46.358  23.288  1.00 39.62           C  
ATOM   3602  O   LEU B 178      24.755 -47.168  23.850  1.00 40.99           O  
ATOM   3603  CB  LEU B 178      25.666 -44.753  22.209  1.00 36.25           C  
ATOM   3604  CG  LEU B 178      26.341 -44.197  20.946  1.00 37.37           C  
ATOM   3605  CD1 LEU B 178      27.361 -43.136  21.301  1.00 36.63           C  
ATOM   3606  CD2 LEU B 178      26.999 -45.315  20.165  1.00 34.82           C  
ATOM   3607  H   LEU B 178      23.315 -43.885  21.560  1.00 38.77           H  
ATOM   3608  HA  LEU B 178      24.750 -46.406  21.239  1.00 38.38           H  
ATOM   3609  HB2 LEU B 178      26.410 -45.328  22.760  1.00 36.25           H  
ATOM   3610  HB3 LEU B 178      25.339 -43.907  22.812  1.00 36.25           H  
ATOM   3611  HG  LEU B 178      25.573 -43.737  20.324  1.00 37.37           H  
ATOM   3612 HD11 LEU B 178      26.872 -42.329  21.847  1.00 36.63           H  
ATOM   3613 HD12 LEU B 178      28.141 -43.575  21.924  1.00 36.63           H  
ATOM   3614 HD13 LEU B 178      27.806 -42.739  20.389  1.00 36.63           H  
ATOM   3615 HD21 LEU B 178      27.770 -45.781  20.778  1.00 34.82           H  
ATOM   3616 HD22 LEU B 178      26.250 -46.059  19.895  1.00 34.82           H  
ATOM   3617 HD23 LEU B 178      27.451 -44.909  19.260  1.00 34.82           H  
ATOM   3618  N   THR B 179      22.814 -46.033  23.762  1.00 39.06           N  
ATOM   3619  CA  THR B 179      22.269 -46.622  24.980  1.00 38.26           C  
ATOM   3620  C   THR B 179      21.156 -47.610  24.629  1.00 39.54           C  
ATOM   3621  O   THR B 179      20.484 -48.132  25.518  1.00 40.61           O  
ATOM   3622  CB  THR B 179      21.687 -45.543  25.932  1.00 37.00           C  
ATOM   3623  OG1 THR B 179      20.485 -44.988  25.375  1.00 37.33           O  
ATOM   3624  CG2 THR B 179      22.687 -44.422  26.139  1.00 37.75           C  
ATOM   3625  H   THR B 179      22.260 -45.356  23.259  1.00 39.06           H  
ATOM   3626  HA  THR B 179      23.088 -47.130  25.487  1.00 38.26           H  
ATOM   3627  HB  THR B 179      21.469 -46.019  26.889  1.00 37.00           H  
ATOM   3628 HG21 THR B 179      23.607 -44.829  26.560  1.00 37.75           H  
ATOM   3629 HG22 THR B 179      22.904 -43.947  25.182  1.00 37.75           H  
ATOM   3630 HG23 THR B 179      22.269 -43.684  26.824  1.00 37.75           H  
ATOM   3631  HG1 THR B 179      20.622 -44.043  25.274  1.00 37.33           H  
ATOM   3632  N   GLY B 180      20.931 -47.823  23.333  1.00 39.21           N  
ATOM   3633  CA  GLY B 180      19.902 -48.752  22.899  1.00 38.33           C  
ATOM   3634  C   GLY B 180      18.526 -48.143  22.705  1.00 38.68           C  
ATOM   3635  O   GLY B 180      17.593 -48.830  22.299  1.00 38.62           O  
ATOM   3636  H   GLY B 180      21.483 -47.333  22.644  1.00 39.21           H  
ATOM   3637  HA2 GLY B 180      19.820 -49.539  23.648  1.00 38.33           H  
ATOM   3638  HA3 GLY B 180      20.216 -49.185  21.950  1.00 38.33           H  
ATOM   3639  N   ASN B 181      18.382 -46.860  23.007  1.00 38.98           N  
ATOM   3640  CA  ASN B 181      17.099 -46.189  22.841  1.00 38.76           C  
ATOM   3641  C   ASN B 181      16.783 -45.839  21.393  1.00 39.46           C  
ATOM   3642  O   ASN B 181      17.618 -45.291  20.674  1.00 38.21           O  
ATOM   3643  CB  ASN B 181      17.037 -44.937  23.707  1.00 39.45           C  
ATOM   3644  CG  ASN B 181      16.677 -45.250  25.137  1.00 39.73           C  
ATOM   3645  OD1 ASN B 181      15.558 -45.683  25.417  1.00 40.06           O  
ATOM   3646  ND2 ASN B 181      17.625 -45.062  26.047  1.00 38.17           N  
ATOM   3647  H   ASN B 181      19.173 -46.339  23.356  1.00 38.98           H  
ATOM   3648  HA  ASN B 181      16.339 -46.901  23.163  1.00 38.76           H  
ATOM   3649  HB2 ASN B 181      16.286 -44.264  23.295  1.00 39.45           H  
ATOM   3650  HB3 ASN B 181      18.012 -44.450  23.689  1.00 39.45           H  
ATOM   3651 HD21 ASN B 181      18.528 -44.703  25.770  1.00 38.17           H  
ATOM   3652 HD22 ASN B 181      17.444 -45.276  27.017  1.00 38.17           H  
ATOM   3653  N   ARG B 182      15.565 -46.156  20.968  1.00 39.84           N  
ATOM   3654  CA  ARG B 182      15.150 -45.878  19.604  1.00 39.83           C  
ATOM   3655  C   ARG B 182      14.965 -44.384  19.400  1.00 38.91           C  
ATOM   3656  O   ARG B 182      14.690 -43.655  20.349  1.00 39.50           O  
ATOM   3657  CB  ARG B 182      13.905 -46.693  19.243  1.00 41.81           C  
ATOM   3658  CG  ARG B 182      14.265 -48.117  18.792  1.00 43.64           C  
ATOM   3659  CD  ARG B 182      13.097 -49.084  18.879  1.00 46.69           C  
ATOM   3660  NE  ARG B 182      11.992 -48.729  17.997  1.00 49.45           N  
ATOM   3661  CZ  ARG B 182      10.772 -49.255  18.078  1.00 50.59           C  
ATOM   3662  NH1 ARG B 182      10.494 -50.166  19.009  1.00 50.96           N  
ATOM   3663  NH2 ARG B 182       9.828 -48.871  17.225  1.00 50.78           N1+
ATOM   3664  H   ARG B 182      14.916 -46.599  21.603  1.00 39.84           H  
ATOM   3665  HA  ARG B 182      15.935 -46.191  18.917  1.00 39.83           H  
ATOM   3666  HB2 ARG B 182      13.377 -46.190  18.432  1.00 41.81           H  
ATOM   3667  HB3 ARG B 182      13.257 -46.753  20.116  1.00 41.81           H  
ATOM   3668  HG2 ARG B 182      15.070 -48.487  19.426  1.00 43.64           H  
ATOM   3669  HG3 ARG B 182      14.605 -48.077  17.757  1.00 43.64           H  
ATOM   3670  HD2 ARG B 182      12.733 -49.094  19.906  1.00 46.69           H  
ATOM   3671  HD3 ARG B 182      13.451 -50.079  18.609  1.00 46.69           H  
ATOM   3672  HE  ARG B 182      12.162 -48.039  17.278  1.00 49.45           H  
ATOM   3673 HH11 ARG B 182       9.568 -50.563  19.067  1.00 50.96           H  
ATOM   3674 HH12 ARG B 182      11.210 -50.459  19.658  1.00 50.96           H  
ATOM   3675 HH21 ARG B 182      10.037 -48.181  16.518  1.00 50.78           H  
ATOM   3676 HH22 ARG B 182       8.902 -49.271  17.284  1.00 50.78           H  
ATOM   3677  N   LEU B 183      15.158 -43.929  18.167  1.00 38.71           N  
ATOM   3678  CA  LEU B 183      15.071 -42.506  17.845  1.00 38.31           C  
ATOM   3679  C   LEU B 183      13.658 -41.958  17.711  1.00 36.91           C  
ATOM   3680  O   LEU B 183      12.773 -42.608  17.160  1.00 37.01           O  
ATOM   3681  CB  LEU B 183      15.844 -42.203  16.552  1.00 38.24           C  
ATOM   3682  CG  LEU B 183      17.258 -42.764  16.391  1.00 38.53           C  
ATOM   3683  CD1 LEU B 183      17.799 -42.349  15.038  1.00 39.37           C  
ATOM   3684  CD2 LEU B 183      18.173 -42.282  17.511  1.00 39.21           C  
ATOM   3685  H   LEU B 183      15.372 -44.585  17.431  1.00 38.71           H  
ATOM   3686  HA  LEU B 183      15.513 -42.000  18.703  1.00 38.31           H  
ATOM   3687  HB2 LEU B 183      15.918 -41.120  16.469  1.00 38.24           H  
ATOM   3688  HB3 LEU B 183      15.249 -42.592  15.725  1.00 38.24           H  
ATOM   3689  HG  LEU B 183      17.222 -43.852  16.450  1.00 38.53           H  
ATOM   3690 HD11 LEU B 183      17.147 -42.735  14.253  1.00 39.37           H  
ATOM   3691 HD12 LEU B 183      17.835 -41.261  14.979  1.00 39.37           H  
ATOM   3692 HD13 LEU B 183      18.802 -42.755  14.908  1.00 39.37           H  
ATOM   3693 HD21 LEU B 183      18.237 -41.194  17.486  1.00 39.21           H  
ATOM   3694 HD22 LEU B 183      17.769 -42.600  18.473  1.00 39.21           H  
ATOM   3695 HD23 LEU B 183      19.167 -42.708  17.376  1.00 39.21           H  
ATOM   3696  N   THR B 184      13.457 -40.747  18.205  1.00 35.85           N  
ATOM   3697  CA  THR B 184      12.160 -40.096  18.104  1.00 36.49           C  
ATOM   3698  C   THR B 184      12.265 -38.985  17.064  1.00 35.48           C  
ATOM   3699  O   THR B 184      11.260 -38.485  16.570  1.00 36.35           O  
ATOM   3700  CB  THR B 184      11.710 -39.502  19.458  1.00 37.45           C  
ATOM   3701  OG1 THR B 184      12.816 -38.842  20.093  1.00 38.70           O  
ATOM   3702  CG2 THR B 184      11.170 -40.599  20.356  1.00 37.50           C  
ATOM   3703  H   THR B 184      14.219 -40.265  18.662  1.00 35.85           H  
ATOM   3704  HA  THR B 184      11.415 -40.836  17.810  1.00 36.49           H  
ATOM   3705  HB  THR B 184      10.918 -38.776  19.280  1.00 37.45           H  
ATOM   3706 HG21 THR B 184      10.324 -41.084  19.869  1.00 37.50           H  
ATOM   3707 HG22 THR B 184      11.953 -41.334  20.543  1.00 37.50           H  
ATOM   3708 HG23 THR B 184      10.845 -40.167  21.302  1.00 37.50           H  
ATOM   3709  HG1 THR B 184      12.499 -38.477  20.923  1.00 38.70           H  
ATOM   3710  N   TYR B 185      13.497 -38.606  16.740  1.00 33.93           N  
ATOM   3711  CA  TYR B 185      13.758 -37.564  15.759  1.00 31.95           C  
ATOM   3712  C   TYR B 185      14.789 -38.082  14.775  1.00 31.19           C  
ATOM   3713  O   TYR B 185      15.772 -38.710  15.179  1.00 31.87           O  
ATOM   3714  CB  TYR B 185      14.290 -36.313  16.459  1.00 30.77           C  
ATOM   3715  CG  TYR B 185      14.967 -35.319  15.550  1.00 29.22           C  
ATOM   3716  CD1 TYR B 185      14.224 -34.424  14.793  1.00 28.42           C  
ATOM   3717  CD2 TYR B 185      16.355 -35.303  15.424  1.00 28.12           C  
ATOM   3718  CE1 TYR B 185      14.840 -33.536  13.930  1.00 28.12           C  
ATOM   3719  CE2 TYR B 185      16.978 -34.421  14.566  1.00 28.41           C  
ATOM   3720  CZ  TYR B 185      16.216 -33.543  13.815  1.00 28.71           C  
ATOM   3721  OH  TYR B 185      16.827 -32.681  12.935  1.00 31.63           O  
ATOM   3722  H   TYR B 185      14.279 -39.059  17.191  1.00 33.93           H  
ATOM   3723  HA  TYR B 185      12.838 -37.304  15.235  1.00 31.95           H  
ATOM   3724  HB2 TYR B 185      15.011 -36.628  17.214  1.00 30.77           H  
ATOM   3725  HB3 TYR B 185      13.451 -35.814  16.944  1.00 30.77           H  
ATOM   3726  HD1 TYR B 185      13.147 -34.421  14.879  1.00 28.42           H  
ATOM   3727  HD2 TYR B 185      16.950 -35.990  16.006  1.00 28.12           H  
ATOM   3728  HE1 TYR B 185      14.249 -32.840  13.352  1.00 28.12           H  
ATOM   3729  HE2 TYR B 185      18.055 -34.415  14.481  1.00 28.41           H  
ATOM   3730  HH  TYR B 185      16.231 -32.104  12.452  1.00 31.63           H  
ATOM   3731  N   THR B 186      14.529 -37.873  13.486  1.00 29.45           N  
ATOM   3732  CA  THR B 186      15.448 -38.272  12.417  1.00 26.85           C  
ATOM   3733  C   THR B 186      15.423 -37.182  11.354  1.00 26.31           C  
ATOM   3734  O   THR B 186      14.440 -36.439  11.218  1.00 25.80           O  
ATOM   3735  CB  THR B 186      15.069 -39.620  11.753  1.00 25.89           C  
ATOM   3736  OG1 THR B 186      13.749 -39.540  11.216  1.00 28.68           O  
ATOM   3737  CG2 THR B 186      15.146 -40.761  12.747  1.00 25.19           C  
ATOM   3738  H   THR B 186      13.662 -37.421  13.235  1.00 29.45           H  
ATOM   3739  HA  THR B 186      16.436 -38.404  12.858  1.00 26.85           H  
ATOM   3740  HB  THR B 186      15.783 -39.814  10.951  1.00 25.89           H  
ATOM   3741 HG21 THR B 186      16.156 -40.823  13.152  1.00 25.19           H  
ATOM   3742 HG22 THR B 186      14.439 -40.585  13.558  1.00 25.19           H  
ATOM   3743 HG23 THR B 186      14.899 -41.697  12.246  1.00 25.19           H  
ATOM   3744  HG1 THR B 186      13.149 -39.368  11.945  1.00 28.68           H  
ATOM   3745  N   ASN B 187      16.520 -37.059  10.619  1.00 26.20           N  
ATOM   3746  CA  ASN B 187      16.624 -36.051   9.581  1.00 24.97           C  
ATOM   3747  C   ASN B 187      17.385 -36.652   8.421  1.00 24.58           C  
ATOM   3748  O   ASN B 187      18.453 -36.171   8.039  1.00 24.96           O  
ATOM   3749  CB  ASN B 187      17.356 -34.827  10.115  1.00 24.77           C  
ATOM   3750  CG  ASN B 187      17.298 -33.663   9.157  1.00 26.46           C  
ATOM   3751  OD1 ASN B 187      16.397 -33.573   8.323  1.00 27.36           O  
ATOM   3752  ND2 ASN B 187      18.255 -32.759   9.270  1.00 28.57           N  
ATOM   3753  H   ASN B 187      17.299 -37.681  10.785  1.00 26.20           H  
ATOM   3754  HA  ASN B 187      15.631 -35.739   9.256  1.00 24.97           H  
ATOM   3755  HB2 ASN B 187      18.400 -35.089  10.285  1.00 24.77           H  
ATOM   3756  HB3 ASN B 187      16.898 -34.527  11.058  1.00 24.77           H  
ATOM   3757 HD21 ASN B 187      18.977 -32.871   9.968  1.00 28.57           H  
ATOM   3758 HD22 ASN B 187      18.266 -31.956   8.657  1.00 28.57           H  
ATOM   3759  N   TRP B 188      16.859 -37.738   7.880  1.00 22.64           N  
ATOM   3760  CA  TRP B 188      17.525 -38.406   6.776  1.00 23.20           C  
ATOM   3761  C   TRP B 188      17.570 -37.587   5.488  1.00 23.18           C  
ATOM   3762  O   TRP B 188      16.696 -36.752   5.217  1.00 24.47           O  
ATOM   3763  CB  TRP B 188      16.887 -39.766   6.509  1.00 21.88           C  
ATOM   3764  CG  TRP B 188      17.006 -40.724   7.657  1.00 21.69           C  
ATOM   3765  CD1 TRP B 188      15.999 -41.145   8.475  1.00 21.37           C  
ATOM   3766  CD2 TRP B 188      18.188 -41.420   8.082  1.00 20.32           C  
ATOM   3767  NE1 TRP B 188      16.477 -42.066   9.380  1.00 21.18           N  
ATOM   3768  CE2 TRP B 188      17.817 -42.253   9.157  1.00 20.12           C  
ATOM   3769  CE3 TRP B 188      19.520 -41.427   7.652  1.00 22.07           C  
ATOM   3770  CZ2 TRP B 188      18.730 -43.083   9.809  1.00 19.59           C  
ATOM   3771  CZ3 TRP B 188      20.430 -42.256   8.302  1.00 20.32           C  
ATOM   3772  CH2 TRP B 188      20.029 -43.070   9.366  1.00 20.31           C  
ATOM   3773  H   TRP B 188      15.989 -38.107   8.238  1.00 22.64           H  
ATOM   3774  HA  TRP B 188      18.560 -38.533   7.093  1.00 23.20           H  
ATOM   3775  HB2 TRP B 188      17.375 -40.209   5.639  1.00 21.88           H  
ATOM   3776  HB3 TRP B 188      15.829 -39.614   6.294  1.00 21.88           H  
ATOM   3777  HD1 TRP B 188      14.976 -40.804   8.422  1.00 21.37           H  
ATOM   3778  HE1 TRP B 188      15.930 -42.530  10.091  1.00 21.18           H  
ATOM   3779  HE3 TRP B 188      19.837 -40.800   6.831  1.00 22.07           H  
ATOM   3780  HZ2 TRP B 188      18.426 -43.713  10.633  1.00 19.59           H  
ATOM   3781  HZ3 TRP B 188      21.460 -42.272   7.979  1.00 20.32           H  
ATOM   3782  HH2 TRP B 188      20.758 -43.703   9.850  1.00 20.31           H  
ATOM   3783  N   ASN B 189      18.625 -37.806   4.717  1.00 23.80           N  
ATOM   3784  CA  ASN B 189      18.818 -37.123   3.445  1.00 24.06           C  
ATOM   3785  C   ASN B 189      17.970 -37.890   2.442  1.00 24.16           C  
ATOM   3786  O   ASN B 189      17.615 -39.047   2.687  1.00 25.34           O  
ATOM   3787  CB  ASN B 189      20.293 -37.196   3.031  1.00 22.49           C  
ATOM   3788  CG  ASN B 189      20.648 -36.215   1.932  1.00 23.20           C  
ATOM   3789  OD1 ASN B 189      19.817 -35.417   1.496  1.00 25.32           O  
ATOM   3790  ND2 ASN B 189      21.891 -36.273   1.470  1.00 21.02           N  
ATOM   3791  H   ASN B 189      19.322 -38.470   5.023  1.00 23.80           H  
ATOM   3792  HA  ASN B 189      18.537 -36.071   3.504  1.00 24.06           H  
ATOM   3793  HB2 ASN B 189      20.504 -38.206   2.678  1.00 22.49           H  
ATOM   3794  HB3 ASN B 189      20.910 -36.979   3.902  1.00 22.49           H  
ATOM   3795 HD21 ASN B 189      22.186 -35.647   0.734  1.00 21.02           H  
ATOM   3796 HD22 ASN B 189      22.541 -36.943   1.855  1.00 21.02           H  
ATOM   3797  N   GLU B 190      17.639 -37.260   1.322  1.00 24.07           N  
ATOM   3798  CA  GLU B 190      16.847 -37.943   0.316  1.00 22.79           C  
ATOM   3799  C   GLU B 190      17.563 -39.213  -0.115  1.00 22.50           C  
ATOM   3800  O   GLU B 190      18.782 -39.219  -0.335  1.00 21.51           O  
ATOM   3801  CB  GLU B 190      16.600 -37.053  -0.898  1.00 23.87           C  
ATOM   3802  CG  GLU B 190      15.645 -35.908  -0.649  1.00 23.30           C  
ATOM   3803  CD  GLU B 190      16.271 -34.773   0.124  1.00 24.01           C  
ATOM   3804  OE1 GLU B 190      17.489 -34.522  -0.029  1.00 23.16           O  
ATOM   3805  OE2 GLU B 190      15.534 -34.109   0.876  1.00 26.19           O1-
ATOM   3806  H   GLU B 190      17.939 -36.307   1.170  1.00 24.07           H  
ATOM   3807  HA  GLU B 190      15.879 -38.192   0.752  1.00 22.79           H  
ATOM   3808  HB2 GLU B 190      16.191 -37.671  -1.697  1.00 23.87           H  
ATOM   3809  HB3 GLU B 190      17.557 -36.637  -1.215  1.00 23.87           H  
ATOM   3810  HG2 GLU B 190      14.792 -36.284  -0.085  1.00 23.30           H  
ATOM   3811  HG3 GLU B 190      15.304 -35.526  -1.611  1.00 23.30           H  
ATOM   3812  N   GLY B 191      16.808 -40.305  -0.155  1.00 21.44           N  
ATOM   3813  CA  GLY B 191      17.365 -41.579  -0.570  1.00 23.18           C  
ATOM   3814  C   GLY B 191      18.063 -42.302   0.557  1.00 23.56           C  
ATOM   3815  O   GLY B 191      18.724 -43.316   0.329  1.00 23.96           O  
ATOM   3816  H   GLY B 191      15.834 -40.247   0.106  1.00 21.44           H  
ATOM   3817  HA2 GLY B 191      18.084 -41.402  -1.370  1.00 23.18           H  
ATOM   3818  HA3 GLY B 191      16.557 -42.208  -0.942  1.00 23.18           H  
ATOM   3819  N   GLU B 192      17.917 -41.788   1.774  1.00 25.18           N  
ATOM   3820  CA  GLU B 192      18.543 -42.395   2.937  1.00 25.03           C  
ATOM   3821  C   GLU B 192      17.485 -42.709   3.992  1.00 24.40           C  
ATOM   3822  O   GLU B 192      16.462 -42.027   4.068  1.00 22.80           O  
ATOM   3823  CB  GLU B 192      19.604 -41.453   3.520  1.00 24.72           C  
ATOM   3824  CG  GLU B 192      20.603 -40.906   2.507  1.00 25.27           C  
ATOM   3825  CD  GLU B 192      21.487 -41.971   1.865  1.00 26.10           C  
ATOM   3826  OE1 GLU B 192      21.660 -43.071   2.432  1.00 27.57           O  
ATOM   3827  OE2 GLU B 192      22.033 -41.689   0.784  1.00 25.16           O1-
ATOM   3828  H   GLU B 192      17.357 -40.956   1.895  1.00 25.18           H  
ATOM   3829  HA  GLU B 192      19.030 -43.323   2.633  1.00 25.03           H  
ATOM   3830  HB2 GLU B 192      20.160 -41.998   4.282  1.00 24.72           H  
ATOM   3831  HB3 GLU B 192      19.091 -40.608   3.978  1.00 24.72           H  
ATOM   3832  HG2 GLU B 192      21.246 -40.188   3.015  1.00 25.27           H  
ATOM   3833  HG3 GLU B 192      20.046 -40.402   1.717  1.00 25.27           H  
ATOM   3834  N   PRO B 193      17.725 -43.744   4.820  1.00 24.32           N  
ATOM   3835  CA  PRO B 193      18.936 -44.574   4.767  1.00 24.82           C  
ATOM   3836  C   PRO B 193      18.785 -45.675   3.723  1.00 25.08           C  
ATOM   3837  O   PRO B 193      17.692 -46.175   3.515  1.00 28.35           O  
ATOM   3838  CB  PRO B 193      19.003 -45.149   6.176  1.00 24.27           C  
ATOM   3839  CG  PRO B 193      17.569 -45.367   6.492  1.00 23.10           C  
ATOM   3840  CD  PRO B 193      16.880 -44.126   5.965  1.00 22.89           C  
ATOM   3841  HA  PRO B 193      19.836 -44.028   4.484  1.00 24.82           H  
ATOM   3842  HB2 PRO B 193      19.458 -44.443   6.870  1.00 24.27           H  
ATOM   3843  HB3 PRO B 193      19.559 -46.087   6.195  1.00 24.27           H  
ATOM   3844  HG2 PRO B 193      17.421 -45.465   7.568  1.00 23.10           H  
ATOM   3845  HG3 PRO B 193      17.193 -46.259   5.991  1.00 23.10           H  
ATOM   3846  HD2 PRO B 193      15.862 -44.347   5.645  1.00 22.89           H  
ATOM   3847  HD3 PRO B 193      16.861 -43.338   6.719  1.00 22.89           H  
ATOM   3848  N   ASN B 194      19.876 -46.063   3.076  1.00 26.87           N  
ATOM   3849  CA  ASN B 194      19.796 -47.094   2.059  1.00 27.28           C  
ATOM   3850  C   ASN B 194      20.638 -48.330   2.328  1.00 28.62           C  
ATOM   3851  O   ASN B 194      20.512 -49.326   1.621  1.00 30.44           O  
ATOM   3852  CB  ASN B 194      20.149 -46.513   0.689  1.00 27.94           C  
ATOM   3853  CG  ASN B 194      21.588 -46.066   0.594  1.00 28.89           C  
ATOM   3854  OD1 ASN B 194      22.372 -46.287   1.506  1.00 31.05           O  
ATOM   3855  ND2 ASN B 194      21.941 -45.428  -0.510  1.00 30.20           N  
ATOM   3856  H   ASN B 194      20.767 -45.638   3.293  1.00 26.87           H  
ATOM   3857  HA  ASN B 194      18.760 -47.434   2.081  1.00 27.28           H  
ATOM   3858  HB2 ASN B 194      19.505 -45.654   0.497  1.00 27.94           H  
ATOM   3859  HB3 ASN B 194      19.972 -47.276  -0.069  1.00 27.94           H  
ATOM   3860 HD21 ASN B 194      22.892 -45.103  -0.624  1.00 30.20           H  
ATOM   3861 HD22 ASN B 194      21.262 -45.266  -1.239  1.00 30.20           H  
ATOM   3862  N   ASN B 195      21.519 -48.258   3.318  1.00 29.15           N  
ATOM   3863  CA  ASN B 195      22.385 -49.381   3.667  1.00 30.37           C  
ATOM   3864  C   ASN B 195      23.143 -49.925   2.452  1.00 31.47           C  
ATOM   3865  O   ASN B 195      23.316 -51.136   2.295  1.00 30.85           O  
ATOM   3866  CB  ASN B 195      21.568 -50.495   4.323  1.00 31.56           C  
ATOM   3867  CG  ASN B 195      22.439 -51.541   4.987  1.00 32.29           C  
ATOM   3868  OD1 ASN B 195      23.487 -51.232   5.560  1.00 34.53           O  
ATOM   3869  ND2 ASN B 195      22.006 -52.787   4.919  1.00 33.55           N  
ATOM   3870  H   ASN B 195      21.593 -47.401   3.847  1.00 29.15           H  
ATOM   3871  HA  ASN B 195      23.128 -49.014   4.375  1.00 30.37           H  
ATOM   3872  HB2 ASN B 195      20.961 -50.979   3.559  1.00 31.56           H  
ATOM   3873  HB3 ASN B 195      20.917 -50.052   5.077  1.00 31.56           H  
ATOM   3874 HD21 ASN B 195      21.142 -52.997   4.440  1.00 33.55           H  
ATOM   3875 HD22 ASN B 195      22.540 -53.531   5.346  1.00 33.55           H  
ATOM   3876  N   ALA B 196      23.604 -49.003   1.608  1.00 33.86           N  
ATOM   3877  CA  ALA B 196      24.352 -49.319   0.390  1.00 34.26           C  
ATOM   3878  C   ALA B 196      25.528 -50.242   0.674  1.00 35.30           C  
ATOM   3879  O   ALA B 196      26.217 -50.103   1.691  1.00 36.67           O  
ATOM   3880  CB  ALA B 196      24.837 -48.034  -0.258  1.00 33.25           C  
ATOM   3881  H   ALA B 196      23.429 -48.031   1.820  1.00 33.86           H  
ATOM   3882  HA  ALA B 196      23.682 -49.843  -0.292  1.00 34.26           H  
ATOM   3883  HB1 ALA B 196      23.983 -47.397  -0.487  1.00 33.25           H  
ATOM   3884  HB2 ALA B 196      25.507 -47.512   0.425  1.00 33.25           H  
ATOM   3885  HB3 ALA B 196      25.370 -48.270  -1.179  1.00 33.25           H  
ATOM   3886  N   GLY B 197      25.731 -51.211  -0.211  1.00 36.47           N  
ATOM   3887  CA  GLY B 197      26.818 -52.165  -0.044  1.00 38.26           C  
ATOM   3888  C   GLY B 197      26.593 -53.122   1.114  1.00 40.23           C  
ATOM   3889  O   GLY B 197      27.493 -53.889   1.487  1.00 39.80           O  
ATOM   3890  H   GLY B 197      25.123 -51.287  -1.013  1.00 36.47           H  
ATOM   3891  HA2 GLY B 197      27.741 -51.613   0.137  1.00 38.26           H  
ATOM   3892  HA3 GLY B 197      26.915 -52.746  -0.961  1.00 38.26           H  
ATOM   3893  N   SER B 198      25.391 -53.065   1.691  1.00 41.99           N  
ATOM   3894  CA  SER B 198      25.016 -53.909   2.818  1.00 43.64           C  
ATOM   3895  C   SER B 198      25.968 -53.685   3.997  1.00 43.77           C  
ATOM   3896  O   SER B 198      26.096 -54.535   4.881  1.00 44.64           O  
ATOM   3897  CB  SER B 198      25.040 -55.374   2.383  1.00 45.11           C  
ATOM   3898  OG  SER B 198      24.361 -55.526   1.144  1.00 51.12           O  
ATOM   3899  H   SER B 198      24.712 -52.409   1.331  1.00 41.99           H  
ATOM   3900  HA  SER B 198      24.009 -53.647   3.143  1.00 43.64           H  
ATOM   3901  HB2 SER B 198      24.546 -55.983   3.141  1.00 45.11           H  
ATOM   3902  HB3 SER B 198      26.073 -55.700   2.271  1.00 45.11           H  
ATOM   3903  HG  SER B 198      24.816 -54.982   0.496  1.00 51.12           H  
ATOM   3904  N   ASP B 199      26.592 -52.511   4.031  1.00 42.84           N  
ATOM   3905  CA  ASP B 199      27.534 -52.208   5.086  1.00 41.10           C  
ATOM   3906  C   ASP B 199      27.506 -50.750   5.524  1.00 38.43           C  
ATOM   3907  O   ASP B 199      28.526 -50.070   5.507  1.00 37.82           O  
ATOM   3908  CB  ASP B 199      28.943 -52.604   4.638  1.00 44.23           C  
ATOM   3909  CG  ASP B 199      29.938 -52.628   5.782  1.00 47.49           C  
ATOM   3910  OD1 ASP B 199      29.669 -53.330   6.785  1.00 50.52           O  
ATOM   3911  OD2 ASP B 199      30.989 -51.951   5.680  1.00 49.75           O1-
ATOM   3912  H   ASP B 199      26.407 -51.824   3.313  1.00 42.84           H  
ATOM   3913  HA  ASP B 199      27.237 -52.790   5.958  1.00 41.10           H  
ATOM   3914  HB2 ASP B 199      29.287 -51.887   3.893  1.00 44.23           H  
ATOM   3915  HB3 ASP B 199      28.901 -53.599   4.192  1.00 44.23           H  
ATOM   3916  N   GLU B 200      26.333 -50.266   5.902  1.00 35.46           N  
ATOM   3917  CA  GLU B 200      26.215 -48.892   6.376  1.00 33.84           C  
ATOM   3918  C   GLU B 200      25.422 -48.913   7.668  1.00 32.60           C  
ATOM   3919  O   GLU B 200      24.190 -48.889   7.655  1.00 32.08           O  
ATOM   3920  CB  GLU B 200      25.542 -47.999   5.336  1.00 31.57           C  
ATOM   3921  CG  GLU B 200      26.345 -47.878   4.048  1.00 29.89           C  
ATOM   3922  CD  GLU B 200      25.936 -46.690   3.201  1.00 29.12           C  
ATOM   3923  OE1 GLU B 200      24.727 -46.382   3.149  1.00 24.92           O  
ATOM   3924  OE2 GLU B 200      26.832 -46.062   2.598  1.00 27.37           O1-
ATOM   3925  H   GLU B 200      25.512 -50.853   5.860  1.00 35.46           H  
ATOM   3926  HA  GLU B 200      27.207 -48.477   6.549  1.00 33.84           H  
ATOM   3927  HB2 GLU B 200      25.417 -47.003   5.762  1.00 31.57           H  
ATOM   3928  HB3 GLU B 200      24.565 -48.419   5.098  1.00 31.57           H  
ATOM   3929  HG2 GLU B 200      26.201 -48.786   3.463  1.00 29.89           H  
ATOM   3930  HG3 GLU B 200      27.399 -47.774   4.305  1.00 29.89           H  
ATOM   3931  N   ASP B 201      26.146 -49.024   8.779  1.00 32.42           N  
ATOM   3932  CA  ASP B 201      25.535 -49.089  10.099  1.00 31.56           C  
ATOM   3933  C   ASP B 201      25.686 -47.854  10.936  1.00 29.16           C  
ATOM   3934  O   ASP B 201      25.104 -47.769  12.003  1.00 28.23           O  
ATOM   3935  CB  ASP B 201      26.063 -50.294  10.872  1.00 34.23           C  
ATOM   3936  CG  ASP B 201      25.636 -51.613  10.255  1.00 36.65           C  
ATOM   3937  OD1 ASP B 201      24.657 -51.636   9.463  1.00 36.04           O  
ATOM   3938  OD2 ASP B 201      26.286 -52.636  10.564  1.00 40.47           O1-
ATOM   3939  H   ASP B 201      27.153 -49.064   8.704  1.00 32.42           H  
ATOM   3940  HA  ASP B 201      24.467 -49.187   9.904  1.00 31.56           H  
ATOM   3941  HB2 ASP B 201      25.685 -50.247  11.893  1.00 34.23           H  
ATOM   3942  HB3 ASP B 201      27.152 -50.250  10.885  1.00 34.23           H  
ATOM   3943  N   CYS B 202      26.506 -46.923  10.467  1.00 28.17           N  
ATOM   3944  CA  CYS B 202      26.732 -45.666  11.160  1.00 25.95           C  
ATOM   3945  C   CYS B 202      25.995 -44.536  10.469  1.00 24.23           C  
ATOM   3946  O   CYS B 202      25.544 -44.691   9.335  1.00 25.60           O  
ATOM   3947  CB  CYS B 202      28.222 -45.380  11.259  1.00 24.70           C  
ATOM   3948  SG  CYS B 202      28.963 -46.336  12.620  1.00 24.85           S  
ATOM   3949  H   CYS B 202      26.990 -47.094   9.598  1.00 28.17           H  
ATOM   3950  HA  CYS B 202      26.336 -45.747  12.172  1.00 25.95           H  
ATOM   3951  HB2 CYS B 202      28.372 -44.316  11.443  1.00 24.70           H  
ATOM   3952  HB3 CYS B 202      28.705 -45.658  10.321  1.00 24.70           H  
ATOM   3953  N   VAL B 203      25.861 -43.409  11.160  1.00 22.13           N  
ATOM   3954  CA  VAL B 203      25.158 -42.249  10.647  1.00 20.52           C  
ATOM   3955  C   VAL B 203      26.074 -41.030  10.587  1.00 21.04           C  
ATOM   3956  O   VAL B 203      26.832 -40.747  11.520  1.00 21.27           O  
ATOM   3957  CB  VAL B 203      23.907 -41.945  11.502  1.00 19.75           C  
ATOM   3958  CG1 VAL B 203      23.270 -40.624  11.075  1.00 19.19           C  
ATOM   3959  CG2 VAL B 203      22.903 -43.079  11.366  1.00 18.59           C  
ATOM   3960  H   VAL B 203      26.267 -43.359  12.084  1.00 22.13           H  
ATOM   3961  HA  VAL B 203      24.836 -42.477   9.632  1.00 20.52           H  
ATOM   3962  HB  VAL B 203      24.209 -41.859  12.545  1.00 19.75           H  
ATOM   3963 HG11 VAL B 203      23.996 -39.817  11.188  1.00 19.19           H  
ATOM   3964 HG12 VAL B 203      22.961 -40.690  10.032  1.00 19.19           H  
ATOM   3965 HG13 VAL B 203      22.401 -40.420  11.700  1.00 19.19           H  
ATOM   3966 HG21 VAL B 203      22.598 -43.170  10.324  1.00 18.59           H  
ATOM   3967 HG22 VAL B 203      23.362 -44.012  11.693  1.00 18.59           H  
ATOM   3968 HG23 VAL B 203      22.030 -42.867  11.983  1.00 18.59           H  
ATOM   3969  N   LEU B 204      25.943 -40.267   9.512  1.00 21.39           N  
ATOM   3970  CA  LEU B 204      26.775 -39.102   9.299  1.00 20.72           C  
ATOM   3971  C   LEU B 204      25.930 -37.843   9.172  1.00 20.39           C  
ATOM   3972  O   LEU B 204      24.918 -37.831   8.468  1.00 21.11           O  
ATOM   3973  CB  LEU B 204      27.574 -39.308   8.015  1.00 22.06           C  
ATOM   3974  CG  LEU B 204      28.762 -38.418   7.668  1.00 23.52           C  
ATOM   3975  CD1 LEU B 204      29.935 -38.734   8.588  1.00 22.85           C  
ATOM   3976  CD2 LEU B 204      29.147 -38.695   6.238  1.00 20.80           C  
ATOM   3977  H   LEU B 204      25.245 -40.505   8.823  1.00 21.39           H  
ATOM   3978  HA  LEU B 204      27.441 -38.979  10.153  1.00 20.72           H  
ATOM   3979  HB2 LEU B 204      26.865 -39.210   7.193  1.00 22.06           H  
ATOM   3980  HB3 LEU B 204      27.954 -40.329   8.048  1.00 22.06           H  
ATOM   3981  HG  LEU B 204      28.496 -37.369   7.795  1.00 23.52           H  
ATOM   3982 HD11 LEU B 204      29.647 -38.545   9.623  1.00 22.85           H  
ATOM   3983 HD12 LEU B 204      30.214 -39.781   8.475  1.00 22.85           H  
ATOM   3984 HD13 LEU B 204      30.783 -38.101   8.326  1.00 22.85           H  
ATOM   3985 HD21 LEU B 204      29.409 -39.748   6.129  1.00 20.80           H  
ATOM   3986 HD22 LEU B 204      28.308 -38.461   5.583  1.00 20.80           H  
ATOM   3987 HD23 LEU B 204      30.004 -38.078   5.966  1.00 20.80           H  
ATOM   3988  N   LEU B 205      26.284 -36.825   9.945  1.00 19.73           N  
ATOM   3989  CA  LEU B 205      25.595 -35.552   9.866  1.00 19.29           C  
ATOM   3990  C   LEU B 205      26.287 -34.801   8.741  1.00 20.70           C  
ATOM   3991  O   LEU B 205      27.513 -34.640   8.739  1.00 20.00           O  
ATOM   3992  CB  LEU B 205      25.731 -34.743  11.155  1.00 18.24           C  
ATOM   3993  CG  LEU B 205      25.025 -33.385  11.038  1.00 18.48           C  
ATOM   3994  CD1 LEU B 205      23.550 -33.566  11.290  1.00 18.74           C  
ATOM   3995  CD2 LEU B 205      25.588 -32.379  11.994  1.00 17.56           C  
ATOM   3996  H   LEU B 205      27.044 -36.938  10.599  1.00 19.73           H  
ATOM   3997  HA  LEU B 205      24.528 -35.704   9.701  1.00 19.29           H  
ATOM   3998  HB2 LEU B 205      26.789 -34.577  11.360  1.00 18.24           H  
ATOM   3999  HB3 LEU B 205      25.286 -35.306  11.976  1.00 18.24           H  
ATOM   4000  HG  LEU B 205      25.188 -33.003  10.030  1.00 18.48           H  
ATOM   4001 HD11 LEU B 205      23.142 -34.275  10.569  1.00 18.74           H  
ATOM   4002 HD12 LEU B 205      23.398 -33.948  12.300  1.00 18.74           H  
ATOM   4003 HD13 LEU B 205      23.041 -32.607  11.185  1.00 18.74           H  
ATOM   4004 HD21 LEU B 205      25.442 -32.728  13.016  1.00 17.56           H  
ATOM   4005 HD22 LEU B 205      26.653 -32.251  11.802  1.00 17.56           H  
ATOM   4006 HD23 LEU B 205      25.078 -31.425  11.860  1.00 17.56           H  
ATOM   4007  N   LEU B 206      25.509 -34.371   7.764  1.00 21.56           N  
ATOM   4008  CA  LEU B 206      26.069 -33.646   6.641  1.00 23.47           C  
ATOM   4009  C   LEU B 206      26.029 -32.149   6.928  1.00 23.31           C  
ATOM   4010  O   LEU B 206      25.329 -31.684   7.833  1.00 23.30           O  
ATOM   4011  CB  LEU B 206      25.306 -33.989   5.353  1.00 23.10           C  
ATOM   4012  CG  LEU B 206      25.210 -35.486   5.033  1.00 23.38           C  
ATOM   4013  CD1 LEU B 206      24.299 -35.704   3.836  1.00 24.88           C  
ATOM   4014  CD2 LEU B 206      26.584 -36.077   4.784  1.00 21.27           C  
ATOM   4015  H   LEU B 206      24.515 -34.550   7.800  1.00 21.56           H  
ATOM   4016  HA  LEU B 206      27.109 -33.939   6.498  1.00 23.47           H  
ATOM   4017  HB2 LEU B 206      25.809 -33.497   4.520  1.00 23.10           H  
ATOM   4018  HB3 LEU B 206      24.293 -33.599   5.446  1.00 23.10           H  
ATOM   4019  HG  LEU B 206      24.783 -36.000   5.895  1.00 23.38           H  
ATOM   4020 HD11 LEU B 206      23.310 -35.302   4.054  1.00 24.88           H  
ATOM   4021 HD12 LEU B 206      24.715 -35.196   2.966  1.00 24.88           H  
ATOM   4022 HD13 LEU B 206      24.219 -36.771   3.629  1.00 24.88           H  
ATOM   4023 HD21 LEU B 206      27.041 -35.586   3.927  1.00 21.27           H  
ATOM   4024 HD22 LEU B 206      27.209 -35.929   5.665  1.00 21.27           H  
ATOM   4025 HD23 LEU B 206      26.489 -37.144   4.583  1.00 21.27           H  
ATOM   4026  N   LYS B 207      26.750 -31.393   6.118  1.00 25.39           N  
ATOM   4027  CA  LYS B 207      26.816 -29.953   6.285  1.00 27.68           C  
ATOM   4028  C   LYS B 207      25.459 -29.242   6.272  1.00 28.11           C  
ATOM   4029  O   LYS B 207      25.305 -28.197   6.900  1.00 30.62           O  
ATOM   4030  CB  LYS B 207      27.753 -29.345   5.240  1.00 29.30           C  
ATOM   4031  CG  LYS B 207      29.202 -29.797   5.362  1.00 32.60           C  
ATOM   4032  CD  LYS B 207      30.008 -29.263   4.192  1.00 36.79           C  
ATOM   4033  CE  LYS B 207      31.466 -29.690   4.253  1.00 40.08           C  
ATOM   4034  NZ  LYS B 207      31.631 -31.167   4.177  1.00 40.83           N1+
ATOM   4035  H   LYS B 207      27.267 -31.827   5.367  1.00 25.39           H  
ATOM   4036  HA  LYS B 207      27.212 -29.790   7.287  1.00 27.68           H  
ATOM   4037  HB2 LYS B 207      27.724 -28.260   5.344  1.00 29.30           H  
ATOM   4038  HB3 LYS B 207      27.390 -29.625   4.252  1.00 29.30           H  
ATOM   4039  HG2 LYS B 207      29.243 -30.886   5.362  1.00 32.60           H  
ATOM   4040  HG3 LYS B 207      29.623 -29.419   6.293  1.00 32.60           H  
ATOM   4041  HD2 LYS B 207      29.960 -28.174   4.202  1.00 36.79           H  
ATOM   4042  HD3 LYS B 207      29.571 -29.637   3.265  1.00 36.79           H  
ATOM   4043  HE2 LYS B 207      31.893 -29.339   5.192  1.00 40.08           H  
ATOM   4044  HE3 LYS B 207      31.998 -29.235   3.418  1.00 40.08           H  
ATOM   4045  HZ1 LYS B 207      32.086 -31.499   5.016  1.00 40.83           H  
ATOM   4046  HZ2 LYS B 207      30.724 -31.603   4.090  1.00 40.83           H  
ATOM   4047  HZ3 LYS B 207      32.196 -31.401   3.372  1.00 40.83           H  
ATOM   4048  N   ASN B 208      24.471 -29.797   5.586  1.00 26.36           N  
ATOM   4049  CA  ASN B 208      23.175 -29.141   5.555  1.00 24.66           C  
ATOM   4050  C   ASN B 208      22.254 -29.624   6.667  1.00 24.88           C  
ATOM   4051  O   ASN B 208      21.074 -29.268   6.693  1.00 25.07           O  
ATOM   4052  CB  ASN B 208      22.509 -29.310   4.191  1.00 24.41           C  
ATOM   4053  CG  ASN B 208      22.025 -30.726   3.935  1.00 24.67           C  
ATOM   4054  OD1 ASN B 208      22.643 -31.702   4.365  1.00 25.27           O  
ATOM   4055  ND2 ASN B 208      20.919 -30.842   3.215  1.00 22.63           N  
ATOM   4056  H   ASN B 208      24.616 -30.666   5.089  1.00 26.36           H  
ATOM   4057  HA  ASN B 208      23.356 -28.080   5.727  1.00 24.66           H  
ATOM   4058  HB2 ASN B 208      23.229 -29.045   3.417  1.00 24.41           H  
ATOM   4059  HB3 ASN B 208      21.653 -28.637   4.136  1.00 24.41           H  
ATOM   4060 HD21 ASN B 208      20.552 -31.758   2.999  1.00 22.63           H  
ATOM   4061 HD22 ASN B 208      20.443 -30.016   2.883  1.00 22.63           H  
ATOM   4062  N   GLY B 209      22.787 -30.446   7.571  1.00 25.07           N  
ATOM   4063  CA  GLY B 209      21.988 -30.960   8.668  1.00 24.50           C  
ATOM   4064  C   GLY B 209      21.329 -32.306   8.403  1.00 25.13           C  
ATOM   4065  O   GLY B 209      20.906 -32.990   9.335  1.00 25.57           O  
ATOM   4066  H   GLY B 209      23.758 -30.714   7.492  1.00 25.07           H  
ATOM   4067  HA2 GLY B 209      21.204 -30.235   8.885  1.00 24.50           H  
ATOM   4068  HA3 GLY B 209      22.637 -31.067   9.538  1.00 24.50           H  
ATOM   4069  N   GLN B 210      21.237 -32.691   7.137  1.00 24.22           N  
ATOM   4070  CA  GLN B 210      20.636 -33.962   6.780  1.00 22.82           C  
ATOM   4071  C   GLN B 210      21.582 -35.094   7.150  1.00 22.11           C  
ATOM   4072  O   GLN B 210      22.765 -34.860   7.404  1.00 20.97           O  
ATOM   4073  CB  GLN B 210      20.275 -33.987   5.299  1.00 24.02           C  
ATOM   4074  CG  GLN B 210      19.174 -32.988   4.958  1.00 24.94           C  
ATOM   4075  CD  GLN B 210      18.656 -33.127   3.530  1.00 25.73           C  
ATOM   4076  OE1 GLN B 210      19.382 -32.900   2.562  1.00 22.54           O  
ATOM   4077  NE2 GLN B 210      17.391 -33.492   3.401  1.00 23.54           N  
ATOM   4078  H   GLN B 210      21.593 -32.090   6.408  1.00 24.22           H  
ATOM   4079  HA  GLN B 210      19.709 -34.097   7.338  1.00 22.82           H  
ATOM   4080  HB2 GLN B 210      19.933 -34.988   5.037  1.00 24.02           H  
ATOM   4081  HB3 GLN B 210      21.163 -33.743   4.717  1.00 24.02           H  
ATOM   4082  HG2 GLN B 210      19.569 -31.980   5.087  1.00 24.94           H  
ATOM   4083  HG3 GLN B 210      18.341 -33.142   5.644  1.00 24.94           H  
ATOM   4084 HE21 GLN B 210      16.985 -33.594   2.482  1.00 23.54           H  
ATOM   4085 HE22 GLN B 210      16.830 -33.669   4.223  1.00 23.54           H  
ATOM   4086  N   TRP B 211      21.051 -36.312   7.197  1.00 21.55           N  
ATOM   4087  CA  TRP B 211      21.832 -37.477   7.584  1.00 21.26           C  
ATOM   4088  C   TRP B 211      21.970 -38.463   6.431  1.00 21.73           C  
ATOM   4089  O   TRP B 211      21.125 -38.525   5.537  1.00 19.83           O  
ATOM   4090  CB  TRP B 211      21.165 -38.220   8.760  1.00 21.61           C  
ATOM   4091  CG  TRP B 211      20.820 -37.400  10.000  1.00 24.71           C  
ATOM   4092  CD1 TRP B 211      21.087 -36.071  10.230  1.00 24.08           C  
ATOM   4093  CD2 TRP B 211      20.112 -37.870  11.160  1.00 25.63           C  
ATOM   4094  NE1 TRP B 211      20.578 -35.693  11.452  1.00 25.35           N  
ATOM   4095  CE2 TRP B 211      19.979 -36.774  12.044  1.00 25.47           C  
ATOM   4096  CE3 TRP B 211      19.574 -39.113  11.536  1.00 24.98           C  
ATOM   4097  CZ2 TRP B 211      19.336 -36.884  13.281  1.00 26.85           C  
ATOM   4098  CZ3 TRP B 211      18.933 -39.218  12.768  1.00 26.94           C  
ATOM   4099  CH2 TRP B 211      18.818 -38.110  13.625  1.00 26.02           C  
ATOM   4100  H   TRP B 211      20.077 -36.431   6.957  1.00 21.55           H  
ATOM   4101  HA  TRP B 211      22.816 -37.110   7.876  1.00 21.26           H  
ATOM   4102  HB2 TRP B 211      21.843 -39.015   9.072  1.00 21.61           H  
ATOM   4103  HB3 TRP B 211      20.239 -38.657   8.388  1.00 21.61           H  
ATOM   4104  HD1 TRP B 211      21.617 -35.420   9.552  1.00 24.08           H  
ATOM   4105  HE1 TRP B 211      20.637 -34.766  11.848  1.00 25.35           H  
ATOM   4106  HE3 TRP B 211      19.657 -39.968  10.882  1.00 24.98           H  
ATOM   4107  HZ2 TRP B 211      19.248 -36.034  13.943  1.00 26.85           H  
ATOM   4108  HZ3 TRP B 211      18.518 -40.168  13.070  1.00 26.94           H  
ATOM   4109  HH2 TRP B 211      18.314 -38.225  14.573  1.00 26.02           H  
ATOM   4110  N   ASN B 212      22.999 -39.297   6.528  1.00 21.54           N  
ATOM   4111  CA  ASN B 212      23.301 -40.322   5.544  1.00 20.27           C  
ATOM   4112  C   ASN B 212      23.938 -41.477   6.297  1.00 20.94           C  
ATOM   4113  O   ASN B 212      24.810 -41.260   7.144  1.00 19.28           O  
ATOM   4114  CB  ASN B 212      24.288 -39.783   4.495  1.00 21.02           C  
ATOM   4115  CG  ASN B 212      24.808 -40.874   3.555  1.00 20.87           C  
ATOM   4116  OD1 ASN B 212      24.133 -41.869   3.294  1.00 19.48           O  
ATOM   4117  ND2 ASN B 212      26.012 -40.683   3.048  1.00 21.01           N  
ATOM   4118  H   ASN B 212      23.606 -39.213   7.331  1.00 21.54           H  
ATOM   4119  HA  ASN B 212      22.395 -40.635   5.024  1.00 20.27           H  
ATOM   4120  HB2 ASN B 212      25.136 -39.336   5.012  1.00 21.02           H  
ATOM   4121  HB3 ASN B 212      23.783 -39.023   3.900  1.00 21.02           H  
ATOM   4122 HD21 ASN B 212      26.410 -41.368   2.422  1.00 21.01           H  
ATOM   4123 HD22 ASN B 212      26.534 -39.853   3.287  1.00 21.01           H  
ATOM   4124  N   ASP B 213      23.476 -42.698   6.050  1.00 21.62           N  
ATOM   4125  CA  ASP B 213      24.081 -43.832   6.727  1.00 23.13           C  
ATOM   4126  C   ASP B 213      25.353 -44.166   5.958  1.00 24.15           C  
ATOM   4127  O   ASP B 213      25.373 -44.160   4.731  1.00 25.73           O  
ATOM   4128  CB  ASP B 213      23.112 -45.017   6.920  1.00 23.79           C  
ATOM   4129  CG  ASP B 213      22.592 -45.598   5.626  1.00 24.59           C  
ATOM   4130  OD1 ASP B 213      22.359 -44.853   4.654  1.00 25.69           O  
ATOM   4131  OD2 ASP B 213      22.376 -46.828   5.604  1.00 25.75           O1-
ATOM   4132  H   ASP B 213      22.714 -42.835   5.400  1.00 21.62           H  
ATOM   4133  HA  ASP B 213      24.336 -43.581   7.757  1.00 23.13           H  
ATOM   4134  HB2 ASP B 213      22.260 -44.672   7.507  1.00 23.79           H  
ATOM   4135  HB3 ASP B 213      23.634 -45.803   7.464  1.00 23.79           H  
ATOM   4136  N   VAL B 214      26.442 -44.354   6.689  1.00 24.07           N  
ATOM   4137  CA  VAL B 214      27.733 -44.600   6.083  1.00 24.36           C  
ATOM   4138  C   VAL B 214      28.433 -45.784   6.777  1.00 22.46           C  
ATOM   4139  O   VAL B 214      27.978 -46.246   7.834  1.00 22.07           O  
ATOM   4140  CB  VAL B 214      28.553 -43.278   6.220  1.00 25.66           C  
ATOM   4141  CG1 VAL B 214      29.510 -43.341   7.411  1.00 26.08           C  
ATOM   4142  CG2 VAL B 214      29.241 -42.923   4.925  1.00 29.87           C  
ATOM   4143  H   VAL B 214      26.368 -44.325   7.695  1.00 24.07           H  
ATOM   4144  HA  VAL B 214      27.637 -44.871   5.032  1.00 24.36           H  
ATOM   4145  HB  VAL B 214      27.857 -42.465   6.428  1.00 25.66           H  
ATOM   4146 HG11 VAL B 214      28.944 -43.535   8.322  1.00 26.08           H  
ATOM   4147 HG12 VAL B 214      30.232 -44.143   7.255  1.00 26.08           H  
ATOM   4148 HG13 VAL B 214      30.037 -42.392   7.505  1.00 26.08           H  
ATOM   4149 HG21 VAL B 214      29.954 -43.706   4.665  1.00 29.87           H  
ATOM   4150 HG22 VAL B 214      28.499 -42.828   4.133  1.00 29.87           H  
ATOM   4151 HG23 VAL B 214      29.769 -41.976   5.042  1.00 29.87           H  
ATOM   4152  N   PRO B 215      29.493 -46.348   6.155  1.00 21.94           N  
ATOM   4153  CA  PRO B 215      30.183 -47.470   6.799  1.00 22.14           C  
ATOM   4154  C   PRO B 215      30.892 -46.944   8.044  1.00 21.56           C  
ATOM   4155  O   PRO B 215      31.503 -45.879   8.021  1.00 20.46           O  
ATOM   4156  CB  PRO B 215      31.204 -47.905   5.737  1.00 20.88           C  
ATOM   4157  CG  PRO B 215      30.600 -47.450   4.460  1.00 21.93           C  
ATOM   4158  CD  PRO B 215      30.049 -46.105   4.814  1.00 21.56           C  
ATOM   4159  HA  PRO B 215      29.533 -48.289   7.109  1.00 22.14           H  
ATOM   4160  HB2 PRO B 215      31.334 -48.988   5.742  1.00 20.88           H  
ATOM   4161  HB3 PRO B 215      32.168 -47.424   5.905  1.00 20.88           H  
ATOM   4162  HG2 PRO B 215      29.808 -48.126   4.137  1.00 21.93           H  
ATOM   4163  HG3 PRO B 215      31.354 -47.371   3.676  1.00 21.93           H  
ATOM   4164  HD2 PRO B 215      30.834 -45.350   4.842  1.00 21.56           H  
ATOM   4165  HD3 PRO B 215      29.274 -45.798   4.113  1.00 21.56           H  
ATOM   4166  N   CYS B 216      30.813 -47.699   9.128  1.00 23.51           N  
ATOM   4167  CA  CYS B 216      31.432 -47.298  10.385  1.00 23.45           C  
ATOM   4168  C   CYS B 216      32.949 -47.211  10.283  1.00 24.41           C  
ATOM   4169  O   CYS B 216      33.588 -46.497  11.052  1.00 26.64           O  
ATOM   4170  CB  CYS B 216      31.009 -48.249  11.512  1.00 22.32           C  
ATOM   4171  SG  CYS B 216      29.219 -48.215  11.905  1.00 21.68           S  
ATOM   4172  H   CYS B 216      30.313 -48.574   9.084  1.00 23.51           H  
ATOM   4173  HA  CYS B 216      31.079 -46.293  10.618  1.00 23.45           H  
ATOM   4174  HB2 CYS B 216      31.559 -47.976  12.412  1.00 22.32           H  
ATOM   4175  HB3 CYS B 216      31.273 -49.265  11.218  1.00 22.32           H  
ATOM   4176  N   SER B 217      33.519 -47.893   9.294  1.00 26.09           N  
ATOM   4177  CA  SER B 217      34.974 -47.895   9.085  1.00 27.22           C  
ATOM   4178  C   SER B 217      35.530 -46.647   8.389  1.00 26.41           C  
ATOM   4179  O   SER B 217      36.742 -46.527   8.207  1.00 27.37           O  
ATOM   4180  CB  SER B 217      35.404 -49.159   8.325  1.00 28.25           C  
ATOM   4181  OG  SER B 217      34.477 -49.488   7.298  1.00 32.66           O  
ATOM   4182  H   SER B 217      32.934 -48.427   8.667  1.00 26.09           H  
ATOM   4183  HA  SER B 217      35.405 -47.886  10.086  1.00 27.22           H  
ATOM   4184  HB2 SER B 217      35.467 -49.992   9.027  1.00 28.25           H  
ATOM   4185  HB3 SER B 217      36.383 -48.988   7.877  1.00 28.25           H  
ATOM   4186  HG  SER B 217      34.794 -50.284   6.864  1.00 32.66           H  
ATOM   4187  N   THR B 218      34.657 -45.725   8.004  1.00 26.04           N  
ATOM   4188  CA  THR B 218      35.112 -44.511   7.356  1.00 25.71           C  
ATOM   4189  C   THR B 218      35.592 -43.534   8.436  1.00 26.30           C  
ATOM   4190  O   THR B 218      35.276 -43.712   9.624  1.00 24.87           O  
ATOM   4191  CB  THR B 218      33.991 -43.863   6.496  1.00 25.30           C  
ATOM   4192  OG1 THR B 218      32.832 -43.615   7.298  1.00 25.05           O  
ATOM   4193  CG2 THR B 218      33.595 -44.777   5.360  1.00 25.25           C  
ATOM   4194  H   THR B 218      33.670 -45.871   8.163  1.00 26.04           H  
ATOM   4195  HA  THR B 218      35.930 -44.756   6.679  1.00 25.71           H  
ATOM   4196  HB  THR B 218      34.378 -42.925   6.098  1.00 25.30           H  
ATOM   4197 HG21 THR B 218      34.467 -44.981   4.738  1.00 25.25           H  
ATOM   4198 HG22 THR B 218      33.209 -45.712   5.763  1.00 25.25           H  
ATOM   4199 HG23 THR B 218      32.825 -44.295   4.758  1.00 25.25           H  
ATOM   4200  HG1 THR B 218      32.522 -44.461   7.630  1.00 25.05           H  
ATOM   4201  N   SER B 219      36.390 -42.545   8.031  1.00 26.47           N  
ATOM   4202  CA  SER B 219      36.918 -41.534   8.945  1.00 26.71           C  
ATOM   4203  C   SER B 219      36.150 -40.230   8.791  1.00 27.03           C  
ATOM   4204  O   SER B 219      36.006 -39.714   7.687  1.00 28.12           O  
ATOM   4205  CB  SER B 219      38.399 -41.276   8.678  1.00 26.39           C  
ATOM   4206  OG  SER B 219      39.170 -42.454   8.870  1.00 29.53           O  
ATOM   4207  H   SER B 219      36.639 -42.492   7.054  1.00 26.47           H  
ATOM   4208  HA  SER B 219      36.802 -41.911   9.962  1.00 26.71           H  
ATOM   4209  HB2 SER B 219      38.754 -40.505   9.361  1.00 26.39           H  
ATOM   4210  HB3 SER B 219      38.520 -40.935   7.650  1.00 26.39           H  
ATOM   4211  HG  SER B 219      38.847 -43.115   8.254  1.00 29.53           H  
ATOM   4212  N   HIS B 220      35.595 -39.743   9.892  1.00 26.66           N  
ATOM   4213  CA  HIS B 220      34.843 -38.502   9.880  1.00 25.61           C  
ATOM   4214  C   HIS B 220      35.096 -37.707  11.158  1.00 25.24           C  
ATOM   4215  O   HIS B 220      35.729 -38.197  12.094  1.00 26.43           O  
ATOM   4216  CB  HIS B 220      33.358 -38.788   9.670  1.00 25.65           C  
ATOM   4217  CG  HIS B 220      33.057 -39.405   8.343  1.00 25.47           C  
ATOM   4218  ND1 HIS B 220      33.087 -38.694   7.162  1.00 26.14           N1+
ATOM   4219  CD2 HIS B 220      32.756 -40.681   7.999  1.00 24.73           C  
ATOM   4220  CE1 HIS B 220      32.821 -39.495   6.156  1.00 23.81           C  
ATOM   4221  NE2 HIS B 220      32.614 -40.709   6.628  1.00 23.57           N  
ATOM   4222  H   HIS B 220      35.698 -40.247  10.761  1.00 26.66           H  
ATOM   4223  HA  HIS B 220      35.183 -37.890   9.045  1.00 25.61           H  
ATOM   4224  HB2 HIS B 220      32.811 -37.848   9.746  1.00 25.65           H  
ATOM   4225  HB3 HIS B 220      33.022 -39.468  10.452  1.00 25.65           H  
ATOM   4226  HD1 HIS B 220      33.283 -37.706   7.083  1.00 26.14           H  
ATOM   4227  HD2 HIS B 220      32.647 -41.519   8.672  1.00 24.73           H  
ATOM   4228  HE2 HIS B 220      32.390 -41.524   6.076  1.00 23.57           H  
ATOM   4229  HE1 HIS B 220      32.778 -39.208   5.116  1.00 23.81           H  
ATOM   4230  N   LEU B 221      34.620 -36.468  11.179  1.00 24.95           N  
ATOM   4231  CA  LEU B 221      34.828 -35.581  12.312  1.00 24.91           C  
ATOM   4232  C   LEU B 221      34.229 -36.078  13.626  1.00 25.76           C  
ATOM   4233  O   LEU B 221      33.067 -36.520  13.677  1.00 26.28           O  
ATOM   4234  CB  LEU B 221      34.288 -34.190  11.988  1.00 23.30           C  
ATOM   4235  CG  LEU B 221      34.659 -33.093  12.976  1.00 21.93           C  
ATOM   4236  CD1 LEU B 221      36.120 -32.741  12.790  1.00 21.79           C  
ATOM   4237  CD2 LEU B 221      33.780 -31.896  12.758  1.00 19.87           C  
ATOM   4238  H   LEU B 221      34.098 -36.131  10.384  1.00 24.95           H  
ATOM   4239  HA  LEU B 221      35.906 -35.550  12.470  1.00 24.91           H  
ATOM   4240  HB2 LEU B 221      33.200 -34.252  11.951  1.00 23.30           H  
ATOM   4241  HB3 LEU B 221      34.668 -33.901  11.009  1.00 23.30           H  
ATOM   4242  HG  LEU B 221      34.509 -33.438  13.999  1.00 21.93           H  
ATOM   4243 HD11 LEU B 221      36.734 -33.623  12.976  1.00 21.79           H  
ATOM   4244 HD12 LEU B 221      36.283 -32.394  11.770  1.00 21.79           H  
ATOM   4245 HD13 LEU B 221      36.396 -31.953  13.490  1.00 21.79           H  
ATOM   4246 HD21 LEU B 221      33.911 -31.530  11.740  1.00 19.87           H  
ATOM   4247 HD22 LEU B 221      32.738 -32.177  12.912  1.00 19.87           H  
ATOM   4248 HD23 LEU B 221      34.052 -31.112  13.464  1.00 19.87           H  
ATOM   4249  N   ALA B 222      35.043 -35.999  14.680  1.00 24.46           N  
ATOM   4250  CA  ALA B 222      34.643 -36.405  16.018  1.00 23.82           C  
ATOM   4251  C   ALA B 222      33.917 -35.271  16.744  1.00 22.76           C  
ATOM   4252  O   ALA B 222      34.407 -34.138  16.800  1.00 21.47           O  
ATOM   4253  CB  ALA B 222      35.869 -36.837  16.819  1.00 21.55           C  
ATOM   4254  H   ALA B 222      35.977 -35.642  14.543  1.00 24.46           H  
ATOM   4255  HA  ALA B 222      33.956 -37.246  15.929  1.00 23.82           H  
ATOM   4256  HB1 ALA B 222      36.366 -37.661  16.307  1.00 21.55           H  
ATOM   4257  HB2 ALA B 222      36.558 -35.997  16.910  1.00 21.55           H  
ATOM   4258  HB3 ALA B 222      35.559 -37.161  17.812  1.00 21.55           H  
ATOM   4259  N   VAL B 223      32.735 -35.570  17.264  1.00 22.43           N  
ATOM   4260  CA  VAL B 223      31.959 -34.602  18.012  1.00 23.09           C  
ATOM   4261  C   VAL B 223      31.381 -35.297  19.239  1.00 21.55           C  
ATOM   4262  O   VAL B 223      30.763 -36.356  19.134  1.00 21.86           O  
ATOM   4263  CB  VAL B 223      30.816 -33.978  17.182  1.00 23.26           C  
ATOM   4264  CG1 VAL B 223      30.022 -33.002  18.032  1.00 24.51           C  
ATOM   4265  CG2 VAL B 223      31.391 -33.245  15.988  1.00 25.20           C  
ATOM   4266  H   VAL B 223      32.364 -36.501  17.134  1.00 22.43           H  
ATOM   4267  HA  VAL B 223      32.622 -33.784  18.295  1.00 23.09           H  
ATOM   4268  HB  VAL B 223      30.158 -34.776  16.840  1.00 23.26           H  
ATOM   4269 HG11 VAL B 223      29.605 -33.526  18.893  1.00 24.51           H  
ATOM   4270 HG12 VAL B 223      30.677 -32.202  18.376  1.00 24.51           H  
ATOM   4271 HG13 VAL B 223      29.212 -32.579  17.439  1.00 24.51           H  
ATOM   4272 HG21 VAL B 223      32.049 -32.447  16.332  1.00 25.20           H  
ATOM   4273 HG22 VAL B 223      31.958 -33.943  15.372  1.00 25.20           H  
ATOM   4274 HG23 VAL B 223      30.579 -32.817  15.400  1.00 25.20           H  
ATOM   4275  N   CYS B 224      31.622 -34.708  20.404  1.00 20.95           N  
ATOM   4276  CA  CYS B 224      31.137 -35.273  21.653  1.00 18.60           C  
ATOM   4277  C   CYS B 224      30.234 -34.277  22.348  1.00 17.97           C  
ATOM   4278  O   CYS B 224      30.391 -33.068  22.185  1.00 18.25           O  
ATOM   4279  CB  CYS B 224      32.294 -35.583  22.604  1.00 17.67           C  
ATOM   4280  SG  CYS B 224      33.674 -36.545  21.931  1.00 18.66           S  
ATOM   4281  H   CYS B 224      32.153 -33.849  20.424  1.00 20.95           H  
ATOM   4282  HA  CYS B 224      30.599 -36.190  21.411  1.00 18.60           H  
ATOM   4283  HB2 CYS B 224      31.886 -36.139  23.448  1.00 17.67           H  
ATOM   4284  HB3 CYS B 224      32.695 -34.633  22.954  1.00 17.67           H  
ATOM   4285  N   GLU B 225      29.218 -34.810  23.010  1.00 17.91           N  
ATOM   4286  CA  GLU B 225      28.311 -34.008  23.810  1.00 19.19           C  
ATOM   4287  C   GLU B 225      28.778 -34.231  25.245  1.00 19.53           C  
ATOM   4288  O   GLU B 225      28.984 -35.373  25.678  1.00 20.24           O  
ATOM   4289  CB  GLU B 225      26.849 -34.454  23.616  1.00 18.35           C  
ATOM   4290  CG  GLU B 225      26.649 -35.958  23.575  1.00 21.80           C  
ATOM   4291  CD  GLU B 225      25.200 -36.352  23.429  1.00 23.78           C  
ATOM   4292  OE1 GLU B 225      24.504 -35.804  22.554  1.00 27.02           O  
ATOM   4293  OE2 GLU B 225      24.745 -37.223  24.195  1.00 30.48           O1-
ATOM   4294  H   GLU B 225      29.071 -35.808  22.957  1.00 17.91           H  
ATOM   4295  HA  GLU B 225      28.328 -32.955  23.528  1.00 19.19           H  
ATOM   4296  HB2 GLU B 225      26.487 -34.037  22.676  1.00 18.35           H  
ATOM   4297  HB3 GLU B 225      26.259 -34.055  24.442  1.00 18.35           H  
ATOM   4298  HG2 GLU B 225      27.036 -36.386  24.500  1.00 21.80           H  
ATOM   4299  HG3 GLU B 225      27.208 -36.360  22.729  1.00 21.80           H  
ATOM   4300  N   PHE B 226      29.059 -33.138  25.937  1.00 20.10           N  
ATOM   4301  CA  PHE B 226      29.515 -33.181  27.320  1.00 20.59           C  
ATOM   4302  C   PHE B 226      28.369 -32.765  28.231  1.00 21.45           C  
ATOM   4303  O   PHE B 226      27.517 -31.956  27.841  1.00 19.78           O  
ATOM   4304  CB  PHE B 226      30.690 -32.211  27.535  1.00 19.46           C  
ATOM   4305  CG  PHE B 226      31.977 -32.652  26.889  1.00 20.94           C  
ATOM   4306  CD1 PHE B 226      32.127 -32.631  25.499  1.00 20.84           C  
ATOM   4307  CD2 PHE B 226      33.056 -33.055  27.669  1.00 20.88           C  
ATOM   4308  CE1 PHE B 226      33.336 -33.003  24.900  1.00 20.12           C  
ATOM   4309  CE2 PHE B 226      34.274 -33.428  27.081  1.00 21.21           C  
ATOM   4310  CZ  PHE B 226      34.408 -33.399  25.690  1.00 19.84           C  
ATOM   4311  H   PHE B 226      28.955 -32.239  25.488  1.00 20.10           H  
ATOM   4312  HA  PHE B 226      29.843 -34.195  27.550  1.00 20.59           H  
ATOM   4313  HB2 PHE B 226      30.861 -32.113  28.606  1.00 19.46           H  
ATOM   4314  HB3 PHE B 226      30.414 -31.242  27.120  1.00 19.46           H  
ATOM   4315  HD1 PHE B 226      31.297 -32.324  24.878  1.00 20.84           H  
ATOM   4316  HD2 PHE B 226      32.956 -33.081  28.745  1.00 20.88           H  
ATOM   4317  HE1 PHE B 226      33.435 -32.982  23.825  1.00 20.12           H  
ATOM   4318  HE2 PHE B 226      35.103 -33.734  27.700  1.00 21.21           H  
ATOM   4319  HZ  PHE B 226      35.343 -33.684  25.230  1.00 19.84           H  
ATOM   4320  N   PRO B 227      28.285 -33.367  29.426  1.00 22.39           N  
ATOM   4321  CA  PRO B 227      27.199 -32.967  30.328  1.00 23.11           C  
ATOM   4322  C   PRO B 227      27.536 -31.574  30.868  1.00 24.34           C  
ATOM   4323  O   PRO B 227      28.673 -31.316  31.271  1.00 23.34           O  
ATOM   4324  CB  PRO B 227      27.259 -34.031  31.425  1.00 21.02           C  
ATOM   4325  CG  PRO B 227      28.705 -34.405  31.463  1.00 22.32           C  
ATOM   4326  CD  PRO B 227      29.078 -34.471  29.995  1.00 22.02           C  
ATOM   4327  HA  PRO B 227      26.209 -32.908  29.876  1.00 23.11           H  
ATOM   4328  HB2 PRO B 227      26.639 -34.890  31.169  1.00 21.02           H  
ATOM   4329  HB3 PRO B 227      26.936 -33.622  32.382  1.00 21.02           H  
ATOM   4330  HG2 PRO B 227      28.847 -35.371  31.947  1.00 22.32           H  
ATOM   4331  HG3 PRO B 227      29.292 -33.648  31.983  1.00 22.32           H  
ATOM   4332  HD2 PRO B 227      30.145 -34.306  29.851  1.00 22.02           H  
ATOM   4333  HD3 PRO B 227      28.795 -35.427  29.558  1.00 22.02           H  
ATOM   4334  N   ILE B 228      26.578 -30.662  30.805  1.00 26.17           N  
ATOM   4335  CA  ILE B 228      26.816 -29.324  31.304  1.00 28.46           C  
ATOM   4336  C   ILE B 228      25.721 -28.947  32.279  1.00 29.91           C  
ATOM   4337  O   ILE B 228      26.075 -28.295  33.275  1.00 33.77           O  
ATOM   4338  CB  ILE B 228      26.916 -28.271  30.169  1.00 28.81           C  
ATOM   4339  CG1 ILE B 228      27.389 -26.933  30.746  1.00 28.53           C  
ATOM   4340  CG2 ILE B 228      25.577 -28.099  29.459  1.00 28.10           C  
ATOM   4341  CD1 ILE B 228      27.704 -25.898  29.705  1.00 29.77           C  
ATOM   4342  OXT ILE B 228      24.549 -29.325  32.057  1.00 31.38           O1-
ATOM   4343  H   ILE B 228      25.680 -30.900  30.409  1.00 26.17           H  
ATOM   4344  HA  ILE B 228      27.781 -29.326  31.811  1.00 28.46           H  
ATOM   4345  HB  ILE B 228      27.638 -28.623  29.433  1.00 28.81           H  
ATOM   4346 HG12 ILE B 228      28.290 -27.113  31.335  1.00 28.53           H  
ATOM   4347 HG13 ILE B 228      26.604 -26.542  31.393  1.00 28.53           H  
ATOM   4348 HG21 ILE B 228      25.260 -29.056  29.044  1.00 28.10           H  
ATOM   4349 HG22 ILE B 228      24.831 -27.747  30.171  1.00 28.10           H  
ATOM   4350 HG23 ILE B 228      25.683 -27.372  28.654  1.00 28.10           H  
ATOM   4351 HD11 ILE B 228      28.489 -26.271  29.046  1.00 29.77           H  
ATOM   4352 HD12 ILE B 228      26.809 -25.687  29.120  1.00 29.77           H  
ATOM   4353 HD13 ILE B 228      28.044 -24.984  30.192  1.00 29.77           H  
TER    4354      ILE B 228 
ATOM   4355  N   ALA C  88      30.222 -27.435  54.526  1.00 77.37           N1+
ATOM   4356  CA  ALA C  88      31.683 -27.471  54.836  1.00 77.43           C  
ATOM   4357  C   ALA C  88      32.421 -26.985  53.591  1.00 77.11           C  
ATOM   4358  O   ALA C  88      31.958 -26.053  52.928  1.00 77.14           O  
ATOM   4359  CB  ALA C  88      32.108 -28.898  55.205  1.00 77.10           C  
ATOM   4360  H1  ALA C  88      29.952 -26.492  54.285  1.00 77.37           H  
ATOM   4361  H2  ALA C  88      29.699 -27.738  55.334  1.00 77.37           H  
ATOM   4362  H3  ALA C  88      30.028 -28.050  53.749  1.00 77.37           H  
ATOM   4363  HA  ALA C  88      31.919 -26.832  55.686  1.00 77.43           H  
ATOM   4364  HB1 ALA C  88      31.563 -29.223  56.090  1.00 77.10           H  
ATOM   4365  HB2 ALA C  88      31.888 -29.569  54.374  1.00 77.10           H  
ATOM   4366  HB3 ALA C  88      33.179 -28.915  55.411  1.00 77.10           H  
ATOM   4367  N   ALA C  89      33.536 -27.631  53.252  1.00 77.70           N  
ATOM   4368  CA  ALA C  89      34.313 -27.268  52.065  1.00 77.61           C  
ATOM   4369  C   ALA C  89      33.608 -27.832  50.830  1.00 77.56           C  
ATOM   4370  O   ALA C  89      34.236 -28.386  49.927  1.00 77.45           O  
ATOM   4371  CB  ALA C  89      35.741 -27.815  52.170  1.00 77.53           C  
ATOM   4372  H   ALA C  89      33.855 -28.395  53.832  1.00 77.70           H  
ATOM   4373  HA  ALA C  89      34.380 -26.183  51.984  1.00 77.61           H  
ATOM   4374  HB1 ALA C  89      36.225 -27.399  53.053  1.00 77.53           H  
ATOM   4375  HB2 ALA C  89      35.707 -28.902  52.253  1.00 77.53           H  
ATOM   4376  HB3 ALA C  89      36.303 -27.535  51.280  1.00 77.53           H  
ATOM   4377  N   SER C  90      32.290 -27.677  50.808  1.00 76.80           N  
ATOM   4378  CA  SER C  90      31.450 -28.153  49.724  1.00 77.06           C  
ATOM   4379  C   SER C  90      31.708 -27.277  48.508  1.00 76.48           C  
ATOM   4380  O   SER C  90      31.792 -27.765  47.382  1.00 77.21           O  
ATOM   4381  CB  SER C  90      29.986 -28.052  50.152  1.00 76.74           C  
ATOM   4382  OG  SER C  90      29.836 -28.526  51.485  1.00 77.94           O  
ATOM   4383  H   SER C  90      31.849 -27.205  51.585  1.00 76.80           H  
ATOM   4384  HA  SER C  90      31.675 -29.191  49.480  1.00 77.06           H  
ATOM   4385  HB2 SER C  90      29.373 -28.656  49.483  1.00 76.74           H  
ATOM   4386  HB3 SER C  90      29.667 -27.011  50.100  1.00 76.74           H  
ATOM   4387  HG  SER C  90      30.124 -29.441  51.502  1.00 77.94           H  
ATOM   4388  N   GLU C  91      31.867 -25.981  48.761  1.00 75.92           N  
ATOM   4389  CA  GLU C  91      32.129 -25.012  47.706  1.00 75.10           C  
ATOM   4390  C   GLU C  91      33.449 -25.407  47.056  1.00 74.02           C  
ATOM   4391  O   GLU C  91      33.482 -25.750  45.878  1.00 74.30           O  
ATOM   4392  CB  GLU C  91      32.237 -23.603  48.294  1.00 75.07           C  
ATOM   4393  CG  GLU C  91      31.192 -23.275  49.368  1.00 76.08           C  
ATOM   4394  CD  GLU C  91      29.772 -23.168  48.833  1.00 75.52           C  
ATOM   4395  OE1 GLU C  91      29.454 -22.153  48.173  1.00 75.67           O  
ATOM   4396  OE2 GLU C  91      28.966 -24.089  49.096  1.00 76.63           O1-
ATOM   4397  H   GLU C  91      31.804 -25.657  49.715  1.00 75.92           H  
ATOM   4398  HA  GLU C  91      31.320 -25.007  46.977  1.00 75.10           H  
ATOM   4399  HB2 GLU C  91      32.123 -22.886  47.481  1.00 75.07           H  
ATOM   4400  HB3 GLU C  91      33.226 -23.494  48.738  1.00 75.07           H  
ATOM   4401  HG2 GLU C  91      31.459 -22.323  49.827  1.00 76.08           H  
ATOM   4402  HG3 GLU C  91      31.217 -24.063  50.122  1.00 76.08           H  
ATOM   4403  N   ARG C  92      34.514 -25.437  47.858  1.00 72.30           N  
ATOM   4404  CA  ARG C  92      35.855 -25.807  47.394  1.00 70.21           C  
ATOM   4405  C   ARG C  92      35.785 -27.092  46.577  1.00 68.33           C  
ATOM   4406  O   ARG C  92      36.465 -27.235  45.561  1.00 68.16           O  
ATOM   4407  CB  ARG C  92      36.788 -25.996  48.598  1.00 72.04           C  
ATOM   4408  CG  ARG C  92      38.097 -26.725  48.294  1.00 73.33           C  
ATOM   4409  CD  ARG C  92      38.837 -27.110  49.575  1.00 73.84           C  
ATOM   4410  NE  ARG C  92      39.706 -28.266  49.364  1.00 75.12           N  
ATOM   4411  CZ  ARG C  92      39.381 -29.520  49.674  1.00 75.81           C  
ATOM   4412  NH1 ARG C  92      38.193 -29.792  50.199  1.00 76.45           N  
ATOM   4413  NH2 ARG C  92      40.236 -30.507  49.443  1.00 76.37           N1+
ATOM   4414  H   ARG C  92      34.392 -25.192  48.830  1.00 72.30           H  
ATOM   4415  HA  ARG C  92      36.247 -25.008  46.764  1.00 70.21           H  
ATOM   4416  HB2 ARG C  92      36.250 -26.569  49.354  1.00 72.04           H  
ATOM   4417  HB3 ARG C  92      37.033 -25.012  48.994  1.00 72.04           H  
ATOM   4418  HG2 ARG C  92      38.735 -26.072  47.699  1.00 73.33           H  
ATOM   4419  HG3 ARG C  92      37.875 -27.630  47.729  1.00 73.33           H  
ATOM   4420  HD2 ARG C  92      38.107 -27.351  50.348  1.00 73.84           H  
ATOM   4421  HD3 ARG C  92      39.444 -26.265  49.900  1.00 73.84           H  
ATOM   4422  HE  ARG C  92      40.616 -28.104  48.955  1.00 75.12           H  
ATOM   4423 HH11 ARG C  92      37.536 -29.045  50.377  1.00 76.45           H  
ATOM   4424 HH12 ARG C  92      37.946 -30.746  50.420  1.00 76.45           H  
ATOM   4425 HH21 ARG C  92      39.982 -31.459  49.666  1.00 76.37           H  
ATOM   4426 HH22 ARG C  92      41.142 -30.308  49.043  1.00 76.37           H  
ATOM   4427  N   LYS C  93      34.943 -28.012  47.032  1.00 66.11           N  
ATOM   4428  CA  LYS C  93      34.739 -29.288  46.370  1.00 64.39           C  
ATOM   4429  C   LYS C  93      34.186 -29.026  44.971  1.00 62.46           C  
ATOM   4430  O   LYS C  93      34.709 -29.537  43.975  1.00 61.48           O  
ATOM   4431  CB  LYS C  93      33.755 -30.137  47.194  1.00 65.27           C  
ATOM   4432  CG  LYS C  93      33.520 -31.552  46.682  1.00 66.65           C  
ATOM   4433  CD  LYS C  93      32.374 -31.636  45.665  1.00 66.66           C  
ATOM   4434  CE  LYS C  93      32.220 -33.059  45.133  1.00 66.84           C  
ATOM   4435  NZ  LYS C  93      31.054 -33.204  44.227  1.00 67.58           N1+
ATOM   4436  H   LYS C  93      34.423 -27.816  47.875  1.00 66.11           H  
ATOM   4437  HA  LYS C  93      35.679 -29.834  46.289  1.00 64.39           H  
ATOM   4438  HB2 LYS C  93      32.795 -29.620  47.205  1.00 65.27           H  
ATOM   4439  HB3 LYS C  93      34.142 -30.207  48.211  1.00 65.27           H  
ATOM   4440  HG2 LYS C  93      33.281 -32.193  47.531  1.00 66.65           H  
ATOM   4441  HG3 LYS C  93      34.435 -31.905  46.205  1.00 66.65           H  
ATOM   4442  HD2 LYS C  93      32.586 -30.964  44.834  1.00 66.66           H  
ATOM   4443  HD3 LYS C  93      31.445 -31.333  46.149  1.00 66.66           H  
ATOM   4444  HE2 LYS C  93      32.092 -33.735  45.978  1.00 66.84           H  
ATOM   4445  HE3 LYS C  93      33.123 -33.327  44.585  1.00 66.84           H  
ATOM   4446  HZ1 LYS C  93      30.209 -32.958  44.723  1.00 67.58           H  
ATOM   4447  HZ2 LYS C  93      31.166 -32.593  43.432  1.00 67.58           H  
ATOM   4448  HZ3 LYS C  93      30.991 -34.161  43.910  1.00 67.58           H  
ATOM   4449  N   ALA C  94      33.154 -28.188  44.912  1.00 59.88           N  
ATOM   4450  CA  ALA C  94      32.498 -27.830  43.660  1.00 57.92           C  
ATOM   4451  C   ALA C  94      33.398 -27.011  42.742  1.00 56.41           C  
ATOM   4452  O   ALA C  94      33.339 -27.163  41.524  1.00 56.35           O  
ATOM   4453  CB  ALA C  94      31.210 -27.075  43.944  1.00 58.68           C  
ATOM   4454  H   ALA C  94      32.811 -27.784  45.771  1.00 59.88           H  
ATOM   4455  HA  ALA C  94      32.271 -28.759  43.138  1.00 57.92           H  
ATOM   4456  HB1 ALA C  94      30.559 -27.690  44.566  1.00 58.68           H  
ATOM   4457  HB2 ALA C  94      31.442 -26.147  44.466  1.00 58.68           H  
ATOM   4458  HB3 ALA C  94      30.708 -26.848  43.004  1.00 58.68           H  
ATOM   4459  N   LEU C  95      34.232 -26.152  43.321  1.00 54.38           N  
ATOM   4460  CA  LEU C  95      35.143 -25.327  42.540  1.00 53.04           C  
ATOM   4461  C   LEU C  95      36.146 -26.223  41.815  1.00 52.26           C  
ATOM   4462  O   LEU C  95      36.356 -26.087  40.607  1.00 52.09           O  
ATOM   4463  CB  LEU C  95      35.878 -24.322  43.437  1.00 54.70           C  
ATOM   4464  CG  LEU C  95      35.225 -22.967  43.763  1.00 55.62           C  
ATOM   4465  CD1 LEU C  95      34.973 -22.176  42.483  1.00 56.28           C  
ATOM   4466  CD2 LEU C  95      33.930 -23.145  44.538  1.00 57.13           C  
ATOM   4467  H   LEU C  95      34.235 -26.069  44.328  1.00 54.38           H  
ATOM   4468  HA  LEU C  95      34.565 -24.764  41.808  1.00 53.04           H  
ATOM   4469  HB2 LEU C  95      36.831 -24.106  42.954  1.00 54.70           H  
ATOM   4470  HB3 LEU C  95      36.059 -24.823  44.389  1.00 54.70           H  
ATOM   4471  HG  LEU C  95      35.916 -22.409  44.394  1.00 55.62           H  
ATOM   4472 HD11 LEU C  95      35.916 -22.028  41.956  1.00 56.28           H  
ATOM   4473 HD12 LEU C  95      34.282 -22.727  41.846  1.00 56.28           H  
ATOM   4474 HD13 LEU C  95      34.543 -21.206  42.734  1.00 56.28           H  
ATOM   4475 HD21 LEU C  95      33.215 -23.702  43.930  1.00 57.13           H  
ATOM   4476 HD22 LEU C  95      34.129 -23.693  45.458  1.00 57.13           H  
ATOM   4477 HD23 LEU C  95      33.514 -22.166  44.781  1.00 57.13           H  
ATOM   4478  N   GLN C  96      36.727 -27.167  42.542  1.00 50.48           N  
ATOM   4479  CA  GLN C  96      37.696 -28.083  41.960  1.00 49.06           C  
ATOM   4480  C   GLN C  96      37.057 -29.001  40.915  1.00 47.50           C  
ATOM   4481  O   GLN C  96      37.698 -29.360  39.929  1.00 47.23           O  
ATOM   4482  CB  GLN C  96      38.397 -28.887  43.061  1.00 50.83           C  
ATOM   4483  CG  GLN C  96      39.209 -28.005  44.023  1.00 54.40           C  
ATOM   4484  CD  GLN C  96      39.871 -28.775  45.170  1.00 57.52           C  
ATOM   4485  NE2 GLN C  96      40.882 -28.333  45.725  1.00 58.47           N  
ATOM   4486  OE1 GLN C  96      39.296 -29.921  45.537  1.00 59.39           O  
ATOM   4487  H   GLN C  96      36.491 -27.253  43.521  1.00 50.48           H  
ATOM   4488  HA  GLN C  96      38.447 -27.490  41.438  1.00 49.06           H  
ATOM   4489  HB2 GLN C  96      39.071 -29.603  42.592  1.00 50.83           H  
ATOM   4490  HB3 GLN C  96      37.639 -29.422  43.634  1.00 50.83           H  
ATOM   4491  HG2 GLN C  96      38.539 -27.260  44.452  1.00 54.40           H  
ATOM   4492  HG3 GLN C  96      39.990 -27.505  43.452  1.00 54.40           H  
ATOM   4493 HE21 GLN C  96      41.304 -28.843  46.486  1.00 58.47           H  
ATOM   4494 HE22 GLN C  96      41.287 -27.460  45.416  1.00 58.47           H  
ATOM   4495  N   THR C  97      35.791 -29.356  41.114  1.00 45.98           N  
ATOM   4496  CA  THR C  97      35.097 -30.216  40.157  1.00 44.95           C  
ATOM   4497  C   THR C  97      34.769 -29.421  38.897  1.00 42.76           C  
ATOM   4498  O   THR C  97      34.874 -29.932  37.778  1.00 42.30           O  
ATOM   4499  CB  THR C  97      33.794 -30.805  40.753  1.00 46.08           C  
ATOM   4500  OG1 THR C  97      34.122 -31.738  41.795  1.00 48.43           O  
ATOM   4501  CG2 THR C  97      32.983 -31.524  39.683  1.00 45.27           C  
ATOM   4502  H   THR C  97      35.303 -29.029  41.935  1.00 45.98           H  
ATOM   4503  HA  THR C  97      35.758 -31.048  39.913  1.00 44.95           H  
ATOM   4504  HB  THR C  97      33.201 -29.983  41.155  1.00 46.08           H  
ATOM   4505 HG21 THR C  97      32.734 -30.824  38.885  1.00 45.27           H  
ATOM   4506 HG22 THR C  97      33.569 -32.346  39.275  1.00 45.27           H  
ATOM   4507 HG23 THR C  97      32.066 -31.913  40.123  1.00 45.27           H  
ATOM   4508  HG1 THR C  97      34.625 -31.265  42.461  1.00 48.43           H  
ATOM   4509  N   GLU C  98      34.397 -28.160  39.090  1.00 40.17           N  
ATOM   4510  CA  GLU C  98      34.055 -27.260  38.003  1.00 38.88           C  
ATOM   4511  C   GLU C  98      35.292 -26.980  37.153  1.00 37.41           C  
ATOM   4512  O   GLU C  98      35.226 -26.948  35.922  1.00 35.63           O  
ATOM   4513  CB  GLU C  98      33.512 -25.953  38.578  1.00 40.53           C  
ATOM   4514  CG  GLU C  98      32.830 -25.059  37.571  1.00 44.24           C  
ATOM   4515  CD  GLU C  98      31.560 -25.669  37.013  1.00 45.10           C  
ATOM   4516  OE1 GLU C  98      30.513 -25.585  37.686  1.00 45.02           O  
ATOM   4517  OE2 GLU C  98      31.608 -26.224  35.895  1.00 45.90           O1-
ATOM   4518  H   GLU C  98      34.351 -27.811  40.037  1.00 40.17           H  
ATOM   4519  HA  GLU C  98      33.294 -27.722  37.375  1.00 38.88           H  
ATOM   4520  HB2 GLU C  98      34.346 -25.401  39.014  1.00 40.53           H  
ATOM   4521  HB3 GLU C  98      32.792 -26.198  39.358  1.00 40.53           H  
ATOM   4522  HG2 GLU C  98      33.519 -24.873  36.747  1.00 44.24           H  
ATOM   4523  HG3 GLU C  98      32.580 -24.115  38.055  1.00 44.24           H  
ATOM   4524  N   MET C  99      36.421 -26.798  37.828  1.00 36.09           N  
ATOM   4525  CA  MET C  99      37.700 -26.521  37.185  1.00 35.71           C  
ATOM   4526  C   MET C  99      38.197 -27.716  36.372  1.00 33.03           C  
ATOM   4527  O   MET C  99      38.719 -27.555  35.266  1.00 31.25           O  
ATOM   4528  CB  MET C  99      38.741 -26.169  38.248  1.00 38.38           C  
ATOM   4529  CG  MET C  99      39.884 -25.304  37.751  1.00 43.76           C  
ATOM   4530  SD  MET C  99      39.444 -23.551  37.706  1.00 49.83           S  
ATOM   4531  CE  MET C  99      40.093 -23.003  39.288  1.00 50.09           C  
ATOM   4532  H   MET C  99      36.394 -26.855  38.836  1.00 36.09           H  
ATOM   4533  HA  MET C  99      37.555 -25.683  36.502  1.00 35.71           H  
ATOM   4534  HB2 MET C  99      39.160 -27.097  38.634  1.00 38.38           H  
ATOM   4535  HB3 MET C  99      38.237 -25.635  39.053  1.00 38.38           H  
ATOM   4536  HG2 MET C  99      40.155 -25.624  36.745  1.00 43.76           H  
ATOM   4537  HG3 MET C  99      40.738 -25.435  38.417  1.00 43.76           H  
ATOM   4538  HE1 MET C  99      39.606 -23.554  40.091  1.00 50.09           H  
ATOM   4539  HE2 MET C  99      41.168 -23.182  39.322  1.00 50.09           H  
ATOM   4540  HE3 MET C  99      39.900 -21.936  39.410  1.00 50.09           H  
ATOM   4541  N   ALA C 100      38.034 -28.911  36.928  1.00 31.60           N  
ATOM   4542  CA  ALA C 100      38.469 -30.136  36.269  1.00 30.48           C  
ATOM   4543  C   ALA C 100      37.714 -30.378  34.958  1.00 31.18           C  
ATOM   4544  O   ALA C 100      38.285 -30.913  34.002  1.00 31.12           O  
ATOM   4545  CB  ALA C 100      38.316 -31.325  37.211  1.00 27.63           C  
ATOM   4546  H   ALA C 100      37.595 -28.973  37.835  1.00 31.60           H  
ATOM   4547  HA  ALA C 100      39.523 -30.021  36.016  1.00 30.48           H  
ATOM   4548  HB1 ALA C 100      38.897 -31.148  38.117  1.00 27.63           H  
ATOM   4549  HB2 ALA C 100      37.265 -31.449  37.472  1.00 27.63           H  
ATOM   4550  HB3 ALA C 100      38.678 -32.227  36.719  1.00 27.63           H  
ATOM   4551  N   ARG C 101      36.438 -29.997  34.909  1.00 30.33           N  
ATOM   4552  CA  ARG C 101      35.682 -30.175  33.678  1.00 30.04           C  
ATOM   4553  C   ARG C 101      35.997 -29.068  32.678  1.00 28.28           C  
ATOM   4554  O   ARG C 101      36.147 -29.333  31.500  1.00 27.97           O  
ATOM   4555  CB  ARG C 101      34.179 -30.365  33.931  1.00 32.11           C  
ATOM   4556  CG  ARG C 101      33.326 -29.158  34.252  1.00 35.70           C  
ATOM   4557  CD  ARG C 101      31.905 -29.659  34.547  1.00 38.62           C  
ATOM   4558  NE  ARG C 101      30.909 -28.592  34.674  1.00 42.76           N  
ATOM   4559  CZ  ARG C 101      29.599 -28.799  34.828  1.00 43.69           C  
ATOM   4560  NH1 ARG C 101      29.113 -30.037  34.862  1.00 44.61           N  
ATOM   4561  NH2 ARG C 101      28.767 -27.767  34.937  1.00 43.17           N1+
ATOM   4562  H   ARG C 101      35.998 -29.587  35.721  1.00 30.33           H  
ATOM   4563  HA  ARG C 101      36.009 -31.109  33.222  1.00 30.04           H  
ATOM   4564  HB2 ARG C 101      34.082 -31.055  34.769  1.00 32.11           H  
ATOM   4565  HB3 ARG C 101      33.761 -30.822  33.034  1.00 32.11           H  
ATOM   4566  HG2 ARG C 101      33.311 -28.477  33.402  1.00 35.70           H  
ATOM   4567  HG3 ARG C 101      33.727 -28.641  35.124  1.00 35.70           H  
ATOM   4568  HD2 ARG C 101      31.926 -30.219  35.481  1.00 38.62           H  
ATOM   4569  HD3 ARG C 101      31.598 -30.318  33.735  1.00 38.62           H  
ATOM   4570  HE  ARG C 101      31.235 -27.637  34.643  1.00 42.76           H  
ATOM   4571 HH11 ARG C 101      28.120 -30.186  34.970  1.00 44.61           H  
ATOM   4572 HH12 ARG C 101      29.737 -30.826  34.779  1.00 44.61           H  
ATOM   4573 HH21 ARG C 101      29.126 -26.823  34.913  1.00 43.17           H  
ATOM   4574 HH22 ARG C 101      27.775 -27.928  35.045  1.00 43.17           H  
ATOM   4575  N   ILE C 102      36.191 -27.846  33.160  1.00 28.13           N  
ATOM   4576  CA  ILE C 102      36.553 -26.738  32.284  1.00 27.96           C  
ATOM   4577  C   ILE C 102      37.884 -27.101  31.615  1.00 29.54           C  
ATOM   4578  O   ILE C 102      38.058 -26.898  30.411  1.00 30.51           O  
ATOM   4579  CB  ILE C 102      36.698 -25.400  33.074  1.00 28.46           C  
ATOM   4580  CG1 ILE C 102      35.319 -24.827  33.426  1.00 28.47           C  
ATOM   4581  CG2 ILE C 102      37.520 -24.383  32.284  1.00 27.62           C  
ATOM   4582  CD1 ILE C 102      35.377 -23.615  34.353  1.00 27.98           C  
ATOM   4583  H   ILE C 102      36.085 -27.682  34.151  1.00 28.13           H  
ATOM   4584  HA  ILE C 102      35.767 -26.585  31.545  1.00 27.96           H  
ATOM   4585  HB  ILE C 102      37.229 -25.611  34.002  1.00 28.46           H  
ATOM   4586 HG12 ILE C 102      34.737 -25.607  33.915  1.00 28.47           H  
ATOM   4587 HG13 ILE C 102      34.824 -24.530  32.501  1.00 28.47           H  
ATOM   4588 HG21 ILE C 102      38.504 -24.799  32.069  1.00 27.62           H  
ATOM   4589 HG22 ILE C 102      37.011 -24.153  31.349  1.00 27.62           H  
ATOM   4590 HG23 ILE C 102      37.632 -23.472  32.871  1.00 27.62           H  
ATOM   4591 HD11 ILE C 102      35.870 -23.892  35.284  1.00 27.98           H  
ATOM   4592 HD12 ILE C 102      35.937 -22.814  33.870  1.00 27.98           H  
ATOM   4593 HD13 ILE C 102      34.364 -23.272  34.566  1.00 27.98           H  
ATOM   4594  N   LYS C 103      38.801 -27.678  32.384  1.00 29.21           N  
ATOM   4595  CA  LYS C 103      40.100 -28.072  31.856  1.00 28.67           C  
ATOM   4596  C   LYS C 103      39.980 -29.207  30.858  1.00 27.47           C  
ATOM   4597  O   LYS C 103      40.757 -29.299  29.902  1.00 27.06           O  
ATOM   4598  CB  LYS C 103      41.051 -28.472  32.979  1.00 30.35           C  
ATOM   4599  CG  LYS C 103      41.651 -27.289  33.710  1.00 33.86           C  
ATOM   4600  CD  LYS C 103      42.889 -27.689  34.494  1.00 36.94           C  
ATOM   4601  CE  LYS C 103      43.983 -28.220  33.577  1.00 37.83           C  
ATOM   4602  NZ  LYS C 103      45.203 -28.604  34.345  1.00 41.32           N1+
ATOM   4603  H   LYS C 103      38.593 -27.847  33.358  1.00 29.21           H  
ATOM   4604  HA  LYS C 103      40.510 -27.205  31.340  1.00 28.67           H  
ATOM   4605  HB2 LYS C 103      41.863 -29.062  32.551  1.00 30.35           H  
ATOM   4606  HB3 LYS C 103      40.501 -29.080  33.697  1.00 30.35           H  
ATOM   4607  HG2 LYS C 103      40.909 -26.887  34.401  1.00 33.86           H  
ATOM   4608  HG3 LYS C 103      41.923 -26.524  32.983  1.00 33.86           H  
ATOM   4609  HD2 LYS C 103      42.620 -28.465  35.211  1.00 36.94           H  
ATOM   4610  HD3 LYS C 103      43.268 -26.817  35.027  1.00 36.94           H  
ATOM   4611  HE2 LYS C 103      44.247 -27.446  32.856  1.00 37.83           H  
ATOM   4612  HE3 LYS C 103      43.608 -29.096  33.048  1.00 37.83           H  
ATOM   4613  HZ1 LYS C 103      45.559 -27.797  34.837  1.00 41.32           H  
ATOM   4614  HZ2 LYS C 103      44.970 -29.328  35.008  1.00 41.32           H  
ATOM   4615  HZ3 LYS C 103      45.909 -28.945  33.707  1.00 41.32           H  
ATOM   4616  N   LYS C 104      38.991 -30.061  31.076  1.00 27.92           N  
ATOM   4617  CA  LYS C 104      38.745 -31.194  30.197  1.00 27.47           C  
ATOM   4618  C   LYS C 104      38.264 -30.693  28.829  1.00 25.80           C  
ATOM   4619  O   LYS C 104      38.691 -31.200  27.796  1.00 26.33           O  
ATOM   4620  CB  LYS C 104      37.692 -32.104  30.817  1.00 29.24           C  
ATOM   4621  CG  LYS C 104      37.804 -33.539  30.376  1.00 34.00           C  
ATOM   4622  CD  LYS C 104      36.591 -34.331  30.796  1.00 37.08           C  
ATOM   4623  CE  LYS C 104      36.415 -34.339  32.298  1.00 40.00           C  
ATOM   4624  NZ  LYS C 104      35.240 -35.158  32.678  1.00 41.78           N1+
ATOM   4625  H   LYS C 104      38.391 -29.923  31.877  1.00 27.92           H  
ATOM   4626  HA  LYS C 104      39.670 -31.755  30.064  1.00 27.47           H  
ATOM   4627  HB2 LYS C 104      36.707 -31.733  30.536  1.00 29.24           H  
ATOM   4628  HB3 LYS C 104      37.799 -32.066  31.901  1.00 29.24           H  
ATOM   4629  HG2 LYS C 104      38.692 -33.981  30.828  1.00 34.00           H  
ATOM   4630  HG3 LYS C 104      37.893 -33.573  29.290  1.00 34.00           H  
ATOM   4631  HD2 LYS C 104      36.703 -35.358  30.449  1.00 37.08           H  
ATOM   4632  HD3 LYS C 104      35.705 -33.889  30.339  1.00 37.08           H  
ATOM   4633  HE2 LYS C 104      36.267 -33.317  32.647  1.00 40.00           H  
ATOM   4634  HE3 LYS C 104      37.308 -34.756  32.761  1.00 40.00           H  
ATOM   4635  HZ1 LYS C 104      34.410 -34.776  32.250  1.00 41.78           H  
ATOM   4636  HZ2 LYS C 104      35.375 -36.108  32.360  1.00 41.78           H  
ATOM   4637  HZ3 LYS C 104      35.135 -35.152  33.682  1.00 41.78           H  
ATOM   4638  N   TRP C 105      37.375 -29.700  28.838  1.00 22.68           N  
ATOM   4639  CA  TRP C 105      36.845 -29.112  27.618  1.00 21.25           C  
ATOM   4640  C   TRP C 105      37.956 -28.478  26.791  1.00 23.06           C  
ATOM   4641  O   TRP C 105      38.068 -28.722  25.583  1.00 24.19           O  
ATOM   4642  CB  TRP C 105      35.839 -28.016  27.947  1.00 19.52           C  
ATOM   4643  CG  TRP C 105      34.619 -28.478  28.628  1.00 19.96           C  
ATOM   4644  CD1 TRP C 105      34.168 -29.763  28.735  1.00 19.67           C  
ATOM   4645  CD2 TRP C 105      33.682 -27.662  29.331  1.00 20.38           C  
ATOM   4646  NE1 TRP C 105      33.011 -29.795  29.467  1.00 19.95           N  
ATOM   4647  CE2 TRP C 105      32.691 -28.522  29.850  1.00 20.68           C  
ATOM   4648  CE3 TRP C 105      33.586 -26.288  29.580  1.00 22.09           C  
ATOM   4649  CZ2 TRP C 105      31.616 -28.052  30.613  1.00 22.52           C  
ATOM   4650  CZ3 TRP C 105      32.514 -25.814  30.339  1.00 22.45           C  
ATOM   4651  CH2 TRP C 105      31.544 -26.695  30.846  1.00 23.35           C  
ATOM   4652  H   TRP C 105      37.056 -29.342  29.728  1.00 22.68           H  
ATOM   4653  HA  TRP C 105      36.369 -29.914  27.055  1.00 21.25           H  
ATOM   4654  HB2 TRP C 105      35.544 -27.535  27.014  1.00 19.52           H  
ATOM   4655  HB3 TRP C 105      36.331 -27.287  28.591  1.00 19.52           H  
ATOM   4656  HD1 TRP C 105      34.654 -30.626  28.305  1.00 19.67           H  
ATOM   4657  HE1 TRP C 105      32.481 -30.625  29.688  1.00 19.95           H  
ATOM   4658  HE3 TRP C 105      34.327 -25.605  29.190  1.00 22.09           H  
ATOM   4659  HZ2 TRP C 105      30.869 -28.727  31.003  1.00 22.52           H  
ATOM   4660  HZ3 TRP C 105      32.429 -24.756  30.539  1.00 22.45           H  
ATOM   4661  HH2 TRP C 105      30.727 -26.301  31.432  1.00 23.35           H  
ATOM   4662  N   LEU C 106      38.772 -27.664  27.461  1.00 23.21           N  
ATOM   4663  CA  LEU C 106      39.877 -26.952  26.838  1.00 22.35           C  
ATOM   4664  C   LEU C 106      40.900 -27.858  26.185  1.00 22.73           C  
ATOM   4665  O   LEU C 106      41.344 -27.579  25.073  1.00 23.78           O  
ATOM   4666  CB  LEU C 106      40.586 -26.053  27.851  1.00 21.76           C  
ATOM   4667  CG  LEU C 106      39.751 -24.962  28.516  1.00 22.35           C  
ATOM   4668  CD1 LEU C 106      40.702 -23.916  29.062  1.00 21.52           C  
ATOM   4669  CD2 LEU C 106      38.796 -24.338  27.520  1.00 20.42           C  
ATOM   4670  H   LEU C 106      38.614 -27.535  28.450  1.00 23.21           H  
ATOM   4671  HA  LEU C 106      39.425 -26.352  26.047  1.00 22.35           H  
ATOM   4672  HB2 LEU C 106      41.413 -25.564  27.335  1.00 21.76           H  
ATOM   4673  HB3 LEU C 106      40.978 -26.693  28.641  1.00 21.76           H  
ATOM   4674  HG  LEU C 106      39.154 -25.388  29.321  1.00 22.35           H  
ATOM   4675 HD11 LEU C 106      41.367 -24.376  29.793  1.00 21.52           H  
ATOM   4676 HD12 LEU C 106      41.292 -23.499  28.245  1.00 21.52           H  
ATOM   4677 HD13 LEU C 106      40.131 -23.120  29.540  1.00 21.52           H  
ATOM   4678 HD21 LEU C 106      39.363 -23.900  26.699  1.00 20.42           H  
ATOM   4679 HD22 LEU C 106      38.125 -25.103  27.131  1.00 20.42           H  
ATOM   4680 HD23 LEU C 106      38.214 -23.560  28.015  1.00 20.42           H  
ATOM   4681  N   THR C 107      41.286 -28.927  26.870  1.00 23.09           N  
ATOM   4682  CA  THR C 107      42.274 -29.834  26.311  1.00 23.07           C  
ATOM   4683  C   THR C 107      41.672 -30.621  25.169  1.00 22.48           C  
ATOM   4684  O   THR C 107      42.397 -31.157  24.339  1.00 24.16           O  
ATOM   4685  CB  THR C 107      42.859 -30.794  27.371  1.00 23.22           C  
ATOM   4686  OG1 THR C 107      41.796 -31.467  28.040  1.00 23.98           O  
ATOM   4687  CG2 THR C 107      43.682 -30.026  28.383  1.00 24.15           C  
ATOM   4688  H   THR C 107      40.893 -29.109  27.782  1.00 23.09           H  
ATOM   4689  HA  THR C 107      43.098 -29.225  25.938  1.00 23.07           H  
ATOM   4690  HB  THR C 107      43.501 -31.519  26.871  1.00 23.22           H  
ATOM   4691 HG21 THR C 107      44.494 -29.509  27.873  1.00 24.15           H  
ATOM   4692 HG22 THR C 107      43.048 -29.298  28.889  1.00 24.15           H  
ATOM   4693 HG23 THR C 107      44.095 -30.720  29.115  1.00 24.15           H  
ATOM   4694  HG1 THR C 107      41.253 -30.801  28.467  1.00 23.98           H  
ATOM   4695  N   PHE C 108      40.345 -30.680  25.123  1.00 21.21           N  
ATOM   4696  CA  PHE C 108      39.661 -31.398  24.059  1.00 21.03           C  
ATOM   4697  C   PHE C 108      39.550 -30.543  22.802  1.00 21.60           C  
ATOM   4698  O   PHE C 108      39.928 -30.986  21.713  1.00 22.33           O  
ATOM   4699  CB  PHE C 108      38.261 -31.837  24.504  1.00 20.33           C  
ATOM   4700  CG  PHE C 108      37.518 -32.664  23.477  1.00 20.26           C  
ATOM   4701  CD1 PHE C 108      37.926 -33.967  23.178  1.00 20.73           C  
ATOM   4702  CD2 PHE C 108      36.398 -32.153  22.829  1.00 18.69           C  
ATOM   4703  CE1 PHE C 108      37.217 -34.752  22.246  1.00 19.47           C  
ATOM   4704  CE2 PHE C 108      35.684 -32.923  21.898  1.00 18.98           C  
ATOM   4705  CZ  PHE C 108      36.096 -34.225  21.607  1.00 19.53           C  
ATOM   4706  H   PHE C 108      39.803 -30.219  25.838  1.00 21.21           H  
ATOM   4707  HA  PHE C 108      40.256 -32.283  23.832  1.00 21.03           H  
ATOM   4708  HB2 PHE C 108      37.673 -30.944  24.714  1.00 20.33           H  
ATOM   4709  HB3 PHE C 108      38.360 -32.429  25.414  1.00 20.33           H  
ATOM   4710  HD1 PHE C 108      38.796 -34.379  23.669  1.00 20.73           H  
ATOM   4711  HD2 PHE C 108      36.073 -31.146  23.046  1.00 18.69           H  
ATOM   4712  HE1 PHE C 108      37.542 -35.758  22.028  1.00 19.47           H  
ATOM   4713  HE2 PHE C 108      34.817 -32.508  21.406  1.00 18.98           H  
ATOM   4714  HZ  PHE C 108      35.549 -34.820  20.891  1.00 19.53           H  
ATOM   4715  N   SER C 109      39.071 -29.311  22.954  1.00 21.47           N  
ATOM   4716  CA  SER C 109      38.880 -28.450  21.800  1.00 21.70           C  
ATOM   4717  C   SER C 109      39.707 -27.171  21.641  1.00 21.72           C  
ATOM   4718  O   SER C 109      39.798 -26.658  20.528  1.00 23.17           O  
ATOM   4719  CB  SER C 109      37.399 -28.114  21.653  1.00 22.81           C  
ATOM   4720  OG  SER C 109      36.937 -27.432  22.801  1.00 28.67           O  
ATOM   4721  H   SER C 109      38.839 -28.973  23.877  1.00 21.47           H  
ATOM   4722  HA  SER C 109      39.281 -29.074  21.001  1.00 21.70           H  
ATOM   4723  HB2 SER C 109      36.831 -29.036  21.528  1.00 22.81           H  
ATOM   4724  HB3 SER C 109      37.260 -27.480  20.778  1.00 22.81           H  
ATOM   4725  HG  SER C 109      37.070 -28.011  23.555  1.00 28.67           H  
ATOM   4726  N   LEU C 110      40.303 -26.636  22.706  1.00 19.98           N  
ATOM   4727  CA  LEU C 110      41.070 -25.407  22.534  1.00 19.53           C  
ATOM   4728  C   LEU C 110      42.459 -25.616  21.938  1.00 19.32           C  
ATOM   4729  O   LEU C 110      42.954 -24.773  21.188  1.00 19.46           O  
ATOM   4730  CB  LEU C 110      41.181 -24.606  23.836  1.00 18.56           C  
ATOM   4731  CG  LEU C 110      41.762 -23.197  23.663  1.00 17.39           C  
ATOM   4732  CD1 LEU C 110      40.799 -22.317  22.896  1.00 18.18           C  
ATOM   4733  CD2 LEU C 110      42.064 -22.580  24.998  1.00 20.39           C  
ATOM   4734  H   LEU C 110      40.224 -27.072  23.614  1.00 19.98           H  
ATOM   4735  HA  LEU C 110      40.497 -24.832  21.807  1.00 19.53           H  
ATOM   4736  HB2 LEU C 110      41.822 -25.158  24.524  1.00 18.56           H  
ATOM   4737  HB3 LEU C 110      40.183 -24.512  24.265  1.00 18.56           H  
ATOM   4738  HG  LEU C 110      42.691 -23.280  23.099  1.00 17.39           H  
ATOM   4739 HD11 LEU C 110      40.599 -22.763  21.921  1.00 18.18           H  
ATOM   4740 HD12 LEU C 110      39.866 -22.227  23.452  1.00 18.18           H  
ATOM   4741 HD13 LEU C 110      41.239 -21.329  22.760  1.00 18.18           H  
ATOM   4742 HD21 LEU C 110      41.143 -22.490  25.574  1.00 20.39           H  
ATOM   4743 HD22 LEU C 110      42.770 -23.211  25.539  1.00 20.39           H  
ATOM   4744 HD23 LEU C 110      42.499 -21.592  24.852  1.00 20.39           H  
ATOM   4745  N   GLY C 111      43.109 -26.708  22.307  1.00 19.20           N  
ATOM   4746  CA  GLY C 111      44.438 -26.966  21.794  1.00 18.00           C  
ATOM   4747  C   GLY C 111      44.750 -28.442  21.776  1.00 19.05           C  
ATOM   4748  O   GLY C 111      43.856 -29.273  21.871  1.00 17.29           O  
ATOM   4749  H   GLY C 111      42.679 -27.361  22.947  1.00 19.20           H  
ATOM   4750  HA2 GLY C 111      45.166 -26.459  22.428  1.00 18.00           H  
ATOM   4751  HA3 GLY C 111      44.508 -26.577  20.778  1.00 18.00           H  
ATOM   4752  N   LYS C 112      46.031 -28.764  21.675  1.00 19.71           N  
ATOM   4753  CA  LYS C 112      46.462 -30.146  21.632  1.00 20.09           C  
ATOM   4754  C   LYS C 112      47.407 -30.432  22.782  1.00 21.56           C  
ATOM   4755  O   LYS C 112      48.417 -29.750  22.953  1.00 22.84           O  
ATOM   4756  CB  LYS C 112      47.187 -30.406  20.310  1.00 21.76           C  
ATOM   4757  CG  LYS C 112      46.389 -30.020  19.071  1.00 21.91           C  
ATOM   4758  CD  LYS C 112      45.227 -30.971  18.832  1.00 22.27           C  
ATOM   4759  CE  LYS C 112      44.369 -30.490  17.681  1.00 23.65           C  
ATOM   4760  NZ  LYS C 112      43.222 -31.397  17.462  1.00 24.88           N1+
ATOM   4761  H   LYS C 112      46.723 -28.030  21.628  1.00 19.71           H  
ATOM   4762  HA  LYS C 112      45.590 -30.796  21.714  1.00 20.09           H  
ATOM   4763  HB2 LYS C 112      47.417 -31.470  20.250  1.00 21.76           H  
ATOM   4764  HB3 LYS C 112      48.115 -29.834  20.311  1.00 21.76           H  
ATOM   4765  HG2 LYS C 112      47.049 -30.043  18.204  1.00 21.91           H  
ATOM   4766  HG3 LYS C 112      45.998 -29.011  19.203  1.00 21.91           H  
ATOM   4767  HD2 LYS C 112      44.617 -31.026  19.734  1.00 22.27           H  
ATOM   4768  HD3 LYS C 112      45.618 -31.962  18.598  1.00 22.27           H  
ATOM   4769  HE2 LYS C 112      44.974 -30.456  16.775  1.00 23.65           H  
ATOM   4770  HE3 LYS C 112      43.997 -29.491  17.907  1.00 23.65           H  
ATOM   4771  HZ1 LYS C 112      43.560 -32.325  17.253  1.00 24.88           H  
ATOM   4772  HZ2 LYS C 112      42.652 -31.427  18.297  1.00 24.88           H  
ATOM   4773  HZ3 LYS C 112      42.668 -31.059  16.688  1.00 24.88           H  
ATOM   4774  N   GLN C 113      47.083 -31.439  23.575  1.00 22.51           N  
ATOM   4775  CA  GLN C 113      47.940 -31.795  24.682  1.00 23.49           C  
ATOM   4776  C   GLN C 113      48.719 -33.062  24.356  1.00 23.73           C  
ATOM   4777  O   GLN C 113      48.148 -34.051  23.902  1.00 22.66           O  
ATOM   4778  CB  GLN C 113      47.125 -32.027  25.948  1.00 25.51           C  
ATOM   4779  CG  GLN C 113      47.992 -32.187  27.179  1.00 28.83           C  
ATOM   4780  CD  GLN C 113      47.268 -32.827  28.331  1.00 30.79           C  
ATOM   4781  OE1 GLN C 113      46.045 -32.755  28.428  1.00 33.04           O  
ATOM   4782  NE2 GLN C 113      48.022 -33.466  29.216  1.00 32.82           N  
ATOM   4783  H   GLN C 113      46.233 -31.960  23.406  1.00 22.51           H  
ATOM   4784  HA  GLN C 113      48.630 -30.968  24.849  1.00 23.49           H  
ATOM   4785  HB2 GLN C 113      46.530 -32.931  25.820  1.00 25.51           H  
ATOM   4786  HB3 GLN C 113      46.462 -31.174  26.098  1.00 25.51           H  
ATOM   4787  HG2 GLN C 113      48.338 -31.202  27.490  1.00 28.83           H  
ATOM   4788  HG3 GLN C 113      48.850 -32.807  26.919  1.00 28.83           H  
ATOM   4789 HE21 GLN C 113      49.025 -33.500  29.095  1.00 32.82           H  
ATOM   4790 HE22 GLN C 113      47.594 -33.919  30.011  1.00 32.82           H  
ATOM   4791  N   VAL C 114      50.031 -33.016  24.549  1.00 23.51           N  
ATOM   4792  CA  VAL C 114      50.886 -34.167  24.318  1.00 23.99           C  
ATOM   4793  C   VAL C 114      51.807 -34.186  25.527  1.00 25.44           C  
ATOM   4794  O   VAL C 114      52.716 -33.351  25.649  1.00 26.71           O  
ATOM   4795  CB  VAL C 114      51.713 -34.053  23.010  1.00 24.76           C  
ATOM   4796  CG1 VAL C 114      52.714 -35.206  22.914  1.00 23.42           C  
ATOM   4797  CG2 VAL C 114      50.800 -34.077  21.812  1.00 23.79           C  
ATOM   4798  H   VAL C 114      50.448 -32.152  24.867  1.00 23.51           H  
ATOM   4799  HA  VAL C 114      50.300 -35.078  24.198  1.00 23.99           H  
ATOM   4800  HB  VAL C 114      52.257 -33.109  23.026  1.00 24.76           H  
ATOM   4801 HG11 VAL C 114      53.380 -35.184  23.776  1.00 23.42           H  
ATOM   4802 HG12 VAL C 114      52.175 -36.154  22.896  1.00 23.42           H  
ATOM   4803 HG13 VAL C 114      53.299 -35.105  22.000  1.00 23.42           H  
ATOM   4804 HG21 VAL C 114      50.253 -35.019  21.790  1.00 23.79           H  
ATOM   4805 HG22 VAL C 114      50.093 -33.249  21.877  1.00 23.79           H  
ATOM   4806 HG23 VAL C 114      51.391 -33.979  20.902  1.00 23.79           H  
ATOM   4807  N   GLY C 115      51.488 -35.063  26.476  1.00 25.86           N  
ATOM   4808  CA  GLY C 115      52.283 -35.172  27.686  1.00 24.97           C  
ATOM   4809  C   GLY C 115      52.091 -33.963  28.578  1.00 24.46           C  
ATOM   4810  O   GLY C 115      50.971 -33.662  28.990  1.00 24.73           O  
ATOM   4811  H   GLY C 115      50.685 -35.661  26.353  1.00 25.86           H  
ATOM   4812  HA2 GLY C 115      53.336 -35.249  27.414  1.00 24.97           H  
ATOM   4813  HA3 GLY C 115      51.983 -36.067  28.230  1.00 24.97           H  
ATOM   4814  N   ASN C 116      53.172 -33.240  28.838  1.00 25.54           N  
ATOM   4815  CA  ASN C 116      53.087 -32.075  29.699  1.00 26.68           C  
ATOM   4816  C   ASN C 116      53.088 -30.761  28.917  1.00 26.28           C  
ATOM   4817  O   ASN C 116      53.319 -29.693  29.483  1.00 26.82           O  
ATOM   4818  CB  ASN C 116      54.207 -32.086  30.747  1.00 29.75           C  
ATOM   4819  CG  ASN C 116      55.602 -32.205  30.128  1.00 35.55           C  
ATOM   4820  OD1 ASN C 116      55.793 -31.978  28.921  1.00 39.40           O  
ATOM   4821  ND2 ASN C 116      56.584 -32.586  30.950  1.00 36.55           N  
ATOM   4822  H   ASN C 116      54.060 -33.502  28.435  1.00 25.54           H  
ATOM   4823  HA  ASN C 116      52.127 -32.133  30.210  1.00 26.68           H  
ATOM   4824  HB2 ASN C 116      54.049 -32.933  31.415  1.00 29.75           H  
ATOM   4825  HB3 ASN C 116      54.157 -31.159  31.319  1.00 29.75           H  
ATOM   4826 HD21 ASN C 116      57.524 -32.700  30.596  1.00 36.55           H  
ATOM   4827 HD22 ASN C 116      56.388 -32.760  31.925  1.00 36.55           H  
ATOM   4828  N   LYS C 117      52.825 -30.846  27.616  1.00 24.28           N  
ATOM   4829  CA  LYS C 117      52.772 -29.651  26.769  1.00 21.76           C  
ATOM   4830  C   LYS C 117      51.372 -29.440  26.249  1.00 20.24           C  
ATOM   4831  O   LYS C 117      50.643 -30.398  25.997  1.00 21.17           O  
ATOM   4832  CB  LYS C 117      53.695 -29.776  25.568  1.00 20.99           C  
ATOM   4833  CG  LYS C 117      55.151 -29.708  25.866  1.00 17.57           C  
ATOM   4834  CD  LYS C 117      55.887 -29.720  24.559  1.00 17.74           C  
ATOM   4835  CE  LYS C 117      57.367 -29.947  24.713  1.00 17.20           C  
ATOM   4836  NZ  LYS C 117      58.000 -29.778  23.387  1.00 20.20           N1+
ATOM   4837  H   LYS C 117      52.658 -31.752  27.203  1.00 24.28           H  
ATOM   4838  HA  LYS C 117      53.089 -28.811  27.387  1.00 21.76           H  
ATOM   4839  HB2 LYS C 117      53.456 -28.969  24.875  1.00 20.99           H  
ATOM   4840  HB3 LYS C 117      53.495 -30.736  25.090  1.00 20.99           H  
ATOM   4841  HG2 LYS C 117      55.447 -30.568  26.467  1.00 17.57           H  
ATOM   4842  HG3 LYS C 117      55.375 -28.790  26.410  1.00 17.57           H  
ATOM   4843  HD2 LYS C 117      55.733 -28.760  24.066  1.00 17.74           H  
ATOM   4844  HD3 LYS C 117      55.477 -30.518  23.938  1.00 17.74           H  
ATOM   4845  HE2 LYS C 117      57.549 -30.956  25.083  1.00 17.20           H  
ATOM   4846  HE3 LYS C 117      57.781 -29.223  25.415  1.00 17.20           H  
ATOM   4847  HZ1 LYS C 117      57.613 -30.451  22.741  1.00 20.20           H  
ATOM   4848  HZ2 LYS C 117      57.822 -28.844  23.045  1.00 20.20           H  
ATOM   4849  HZ3 LYS C 117      58.996 -29.923  23.468  1.00 20.20           H  
ATOM   4850  N   PHE C 118      51.011 -28.178  26.070  1.00 20.58           N  
ATOM   4851  CA  PHE C 118      49.702 -27.799  25.558  1.00 19.25           C  
ATOM   4852  C   PHE C 118      49.970 -26.802  24.432  1.00 18.32           C  
ATOM   4853  O   PHE C 118      50.376 -25.679  24.693  1.00 19.35           O  
ATOM   4854  CB  PHE C 118      48.877 -27.137  26.667  1.00 20.37           C  
ATOM   4855  CG  PHE C 118      47.421 -26.959  26.330  1.00 21.71           C  
ATOM   4856  CD1 PHE C 118      46.748 -27.893  25.550  1.00 22.24           C  
ATOM   4857  CD2 PHE C 118      46.712 -25.874  26.823  1.00 21.38           C  
ATOM   4858  CE1 PHE C 118      45.394 -27.748  25.274  1.00 21.36           C  
ATOM   4859  CE2 PHE C 118      45.355 -25.723  26.548  1.00 19.72           C  
ATOM   4860  CZ  PHE C 118      44.702 -26.659  25.777  1.00 19.60           C  
ATOM   4861  H   PHE C 118      51.672 -27.447  26.298  1.00 20.58           H  
ATOM   4862  HA  PHE C 118      49.139 -28.663  25.204  1.00 19.25           H  
ATOM   4863  HB2 PHE C 118      49.303 -26.154  26.870  1.00 20.37           H  
ATOM   4864  HB3 PHE C 118      48.947 -27.755  27.562  1.00 20.37           H  
ATOM   4865  HD1 PHE C 118      47.284 -28.744  25.155  1.00 22.24           H  
ATOM   4866  HD2 PHE C 118      47.219 -25.136  27.428  1.00 21.38           H  
ATOM   4867  HE1 PHE C 118      44.883 -28.481  24.668  1.00 21.36           H  
ATOM   4868  HE2 PHE C 118      44.815 -24.874  26.940  1.00 19.72           H  
ATOM   4869  HZ  PHE C 118      43.649 -26.544  25.565  1.00 19.60           H  
ATOM   4870  N   PHE C 119      49.802 -27.241  23.187  1.00 18.19           N  
ATOM   4871  CA  PHE C 119      50.036 -26.381  22.018  1.00 16.67           C  
ATOM   4872  C   PHE C 119      48.835 -25.487  21.712  1.00 14.82           C  
ATOM   4873  O   PHE C 119      47.714 -25.974  21.585  1.00 15.37           O  
ATOM   4874  CB  PHE C 119      50.377 -27.231  20.782  1.00 16.16           C  
ATOM   4875  CG  PHE C 119      51.615 -28.070  20.946  1.00 15.32           C  
ATOM   4876  CD1 PHE C 119      52.876 -27.466  21.026  1.00 14.76           C  
ATOM   4877  CD2 PHE C 119      51.525 -29.458  21.040  1.00 14.46           C  
ATOM   4878  CE1 PHE C 119      54.032 -28.235  21.201  1.00 12.50           C  
ATOM   4879  CE2 PHE C 119      52.667 -30.240  21.213  1.00 12.91           C  
ATOM   4880  CZ  PHE C 119      53.927 -29.622  21.295  1.00 12.60           C  
ATOM   4881  H   PHE C 119      49.503 -28.195  23.040  1.00 18.19           H  
ATOM   4882  HA  PHE C 119      50.881 -25.736  22.262  1.00 16.67           H  
ATOM   4883  HB2 PHE C 119      50.525 -26.561  19.935  1.00 16.16           H  
ATOM   4884  HB3 PHE C 119      49.537 -27.894  20.579  1.00 16.16           H  
ATOM   4885  HD1 PHE C 119      52.957 -26.391  20.952  1.00 14.76           H  
ATOM   4886  HD2 PHE C 119      50.558 -29.935  20.978  1.00 14.46           H  
ATOM   4887  HE1 PHE C 119      54.999 -27.756  21.262  1.00 12.50           H  
ATOM   4888  HE2 PHE C 119      52.584 -31.315  21.284  1.00 12.91           H
[truncated: 135,726 more chars]
