# Supplementary material for: Computational and Experimental Prediction of Human C-Type Lectin Receptor Druggability
Source: Front Immunol. 2014 Jul 10;5:323. doi: 10.3389/fimmu.2014.00323 (PMC4090677; doi:10.3389/fimmu.2014.00323)
Supplement: Supplementary file 2 [file Data_Sheet2.ZIP › Pockets/MCL/3whd_pocket_1_ii.pdb]

HEADER	Output of DoGSiteScorer by A. Volkamer
HEADER	Pocket 2 with 70 binding site atoms written.
HEADER	References: 
HEADER	A. Volkamer et al. Analyzing the topology of active sites: on the prediction of pockets and subpockets. J. Chem. Inf. Model. 2010,50(11), 2041-52
HEADER	A. Volkamer et al. Combining global and local measures for structure-based druggability predictions. J. Chem. Inf. Model. 2012,52,360-372
HEADER	Geometric pocket center at  26.09   7.97   8.04 with max radius 10.76
ATOM   1243  C   ASP A   77     20.498   4.970  12.537  0.00  0.00           C
ATOM   1244  O   ASP A   77     20.169   4.528  11.438  0.00  0.00           O
ATOM   1245  CB  ASP A   77     22.686   5.849  11.642  0.00  0.00           C
ATOM   1246  CG  ASP A   77     22.236   7.267  11.323  0.00  0.00           C
ATOM   1248  OD2 ASP A   77     22.469   7.735  10.177  0.00  0.00           O
ATOM   1282  N   ALA A   80     18.827   7.443   9.579  0.00  0.00           N
ATOM   1283  CA  ALA A   80     19.701   7.875   8.480  0.00  0.00           C
ATOM   1284  C   ALA A   80     20.018   9.370   8.488  0.00  0.00           C
ATOM   1285  O   ALA A   80     20.148   9.999   7.431  0.00  0.00           O
ATOM   1286  CB  ALA A   80     19.119   7.461   7.115  0.00  0.00           C
ATOM   1292  N   LYS A   81     20.162   9.934   9.680  0.00  0.00           N
ATOM   1293  CA  LYS A   81     20.463  11.353   9.796  0.00  0.00           C
ATOM   1294  C   LYS A   81     21.958  11.553   9.980  0.00  0.00           C
ATOM   1314  N   GLY A   82     22.683  10.452  10.123  0.00  0.00           N
ATOM   1315  CA  GLY A   82     24.068  10.537  10.534  0.00  0.00           C
ATOM   1317  O   GLY A   82     25.190  11.143  12.555  0.00  0.00           O
ATOM   1343  CG  TRP A   84     26.781   6.975  12.628  0.00  0.00           C
ATOM   1344  CD1 TRP A   84     27.192   7.938  11.744  0.00  0.00           C
ATOM   1345  CD2 TRP A   84     26.307   5.878  11.834  0.00  0.00           C
ATOM   1346  NE1 TRP A   84     27.000   7.507  10.455  0.00  0.00           N
ATOM   1347  CE2 TRP A   84     26.454   6.250  10.480  0.00  0.00           C
ATOM   1349  CZ2 TRP A   84     26.091   5.407   9.429  0.00  0.00           C
ATOM   1350  CZ3 TRP A   84     25.408   3.784  11.098  0.00  0.00           C
ATOM   1351  CH2 TRP A   84     25.566   4.183   9.756  0.00  0.00           C
ATOM   1491  CE1 PHE A   92     30.880   7.421  15.212  0.00  0.00           C
ATOM   1492  CE2 PHE A   92     29.790   9.514  14.793  0.00  0.00           C
ATOM   1493  CZ  PHE A   92     30.572   8.462  14.351  0.00  0.00           C
ATOM   1518  CA  PRO A   94     33.408  11.143  14.704  0.00  0.00           C
ATOM   1520  O   PRO A   94     35.006  11.454  12.957  0.00  0.00           O
ATOM   1521  CB  PRO A   94     32.441  12.249  14.269  0.00  0.00           C
ATOM   1583  CB  VAL A   97     34.740   6.940  11.667  0.00  0.00           C
ATOM   1584  CG1 VAL A   97     33.651   7.262  12.668  0.00  0.00           C
ATOM   1585  CG2 VAL A   97     35.190   8.205  10.926  0.00  0.00           C
ATOM   1621  CD1 TRP A   99     33.317   6.371   8.296  0.00  0.00           C
ATOM   1623  NE1 TRP A   99     32.254   6.525   9.161  0.00  0.00           N
ATOM   1624  CE2 TRP A   99     31.400   5.461   9.012  0.00  0.00           C
ATOM   1626  CZ2 TRP A   99     30.198   5.171   9.666  0.00  0.00           C
ATOM   1708  CA  PRO A  104     28.899   5.197   4.660  0.00  0.00           C
ATOM   1709  C   PRO A  104     28.114   5.730   3.458  0.00  0.00           C
ATOM   1710  O   PRO A  104     28.275   6.906   3.100  0.00  0.00           O
ATOM   1711  CB  PRO A  104     28.227   5.635   5.968  0.00  0.00           C
ATOM   1712  CG  PRO A  104     28.838   6.980   6.257  0.00  0.00           C
ATOM   1713  CD  PRO A  104     30.275   6.879   5.783  0.00  0.00           C
ATOM   1721  N   ASP A  105     27.278   4.896   2.846  0.00  0.00           N
ATOM   1722  CA  ASP A  105     26.648   5.281   1.583  0.00  0.00           C
ATOM   1723  C   ASP A  105     25.151   5.007   1.493  0.00  0.00           C
ATOM   1733  N   ASN A  106     24.529   4.626   2.610  0.00  0.00           N
ATOM   1734  CA  ASN A  106     23.068   4.523   2.664  0.00  0.00           C
ATOM   1735  C   ASN A  106     22.460   5.853   3.134  0.00  0.00           C
ATOM   1736  O   ASN A  106     22.794   6.352   4.210  0.00  0.00           O
ATOM   1737  CB  ASN A  106     22.607   3.390   3.590  0.00  0.00           C
ATOM   1738  CG  ASN A  106     23.202   2.029   3.222  0.00  0.00           C
ATOM   1747  N   SER A  107     21.567   6.420   2.332  0.00  0.00           N
ATOM   1748  CA  SER A  107     20.985   7.718   2.649  0.00  0.00           C
ATOM   1749  C   SER A  107     19.564   7.592   3.199  0.00  0.00           C
ATOM   1750  O   SER A  107     18.912   8.595   3.484  0.00  0.00           O
ATOM   1751  CB  SER A  107     20.984   8.593   1.403  0.00  0.00           C
ATOM   1758  N   GLN A  108     19.092   6.356   3.344  0.00  0.00           N
ATOM   1759  CA  GLN A  108     17.732   6.103   3.814  0.00  0.00           C
ATOM   1760  C   GLN A  108     17.665   4.929   4.781  0.00  0.00           C
ATOM   1761  O   GLN A  108     18.512   4.025   4.745  0.00  0.00           O
ATOM   1797  N   ASN A  111     20.212   2.174   9.499  0.00  0.00           N
ATOM   1798  CA  ASN A  111     21.499   1.594   9.104  0.00  0.00           C
ATOM   1801  CB  ASN A  111     22.211   2.497   8.099  0.00  0.00           C
ATOM   1802  CG  ASN A  111     21.381   2.711   6.846  0.00  0.00           C
ATOM   1803  OD1 ASN A  111     21.032   1.749   6.152  0.00  0.00           O
ATOM   1804  ND2 ASN A  111     21.012   3.968   6.579  0.00  0.00           N
ATOM   2050  CB  ASP A  126     26.550   2.067   6.653  0.00  0.00           C
ATOM   2051  CG  ASP A  126     26.414   2.646   5.248  0.00  0.00           C
ATOM   2053  OD2 ASP A  126     25.517   3.499   5.036  0.00  0.00           O
