# Supplementary material for: Computational and Experimental Prediction of Human C-Type Lectin Receptor Druggability
Source: Front Immunol. 2014 Jul 10;5:323. doi: 10.3389/fimmu.2014.00323 (PMC4090677; doi:10.3389/fimmu.2014.00323)
Supplement: Supplementary file 2 [file Data_Sheet2.ZIP › Pockets/MCL/3whd_pocket_2_ii.pdb]

HEADER	Output of DoGSiteScorer by A. Volkamer
HEADER	Pocket 5 with 43 binding site atoms written.
HEADER	References: 
HEADER	A. Volkamer et al. Analyzing the topology of active sites: on the prediction of pockets and subpockets. J. Chem. Inf. Model. 2010,50(11), 2041-52
HEADER	A. Volkamer et al. Combining global and local measures for structure-based druggability predictions. J. Chem. Inf. Model. 2012,52,360-372
HEADER	Geometric pocket center at  26.49 -10.26   6.50 with max radius 8.21
ATOM    524  CG  ASN A   32     24.477 -15.085   8.680  0.00  0.00           C
ATOM    525  OD1 ASN A   32     25.531 -14.568   9.057  0.00  0.00           O
ATOM    526  ND2 ASN A   32     24.259 -15.429   7.415  0.00  0.00           N
ATOM   1080  O   ARG A   68     32.159 -13.596   4.095  0.00  0.00           O
ATOM   1102  CA  LEU A   69     32.086 -12.726   6.694  0.00  0.00           C
ATOM   1103  C   LEU A   69     32.060 -11.244   7.081  0.00  0.00           C
ATOM   1105  CB  LEU A   69     31.954 -13.589   7.955  0.00  0.00           C
ATOM   1106  CG  LEU A   69     32.007 -15.109   7.747  0.00  0.00           C
ATOM   1107  CD1 LEU A   69     31.917 -15.856   9.088  0.00  0.00           C
ATOM   1108  CD2 LEU A   69     30.892 -15.567   6.810  0.00  0.00           C
ATOM   1120  N   SER A   70     30.853 -10.709   7.264  0.00  0.00           N
ATOM   1121  CA  SER A   70     30.676  -9.389   7.870  0.00  0.00           C
ATOM   1122  C   SER A   70     30.317  -9.568   9.344  0.00  0.00           C
ATOM   1123  O   SER A   70     29.557 -10.473   9.692  0.00  0.00           O
ATOM   1124  CB  SER A   70     29.560  -8.606   7.158  0.00  0.00           C
ATOM   1125  OG  SER A   70     29.867  -8.406   5.787  0.00  0.00           O
ATOM   1160  CE1 PHE A   72     24.496  -5.477  10.860  0.00  0.00           C
ATOM   1161  CE2 PHE A   72     23.713  -7.666  11.490  0.00  0.00           C
ATOM   1162  CZ  PHE A   72     23.616  -6.540  10.675  0.00  0.00           C
ATOM   1842  CG1 VAL A  114     27.710  -5.736   9.267  0.00  0.00           C
ATOM   1843  CG2 VAL A  114     29.166  -4.722   7.464  0.00  0.00           C
ATOM   2062  CB  VAL A  127     25.060  -3.291   6.493  0.00  0.00           C
ATOM   2063  CG1 VAL A  127     24.137  -4.240   7.197  0.00  0.00           C
ATOM   2064  CG2 VAL A  127     25.730  -3.946   5.273  0.00  0.00           C
ATOM   2113  CA  PHE A  131     20.568  -7.575   7.110  0.00  0.00           C
ATOM   2114  C   PHE A  131     21.038  -8.582   8.154  0.00  0.00           C
ATOM   2115  O   PHE A  131     21.110  -8.277   9.346  0.00  0.00           O
ATOM   2116  CB  PHE A  131     21.800  -6.903   6.466  0.00  0.00           C
ATOM   2117  CG  PHE A  131     21.594  -6.481   5.024  0.00  0.00           C
ATOM   2119  CD2 PHE A  131     22.690  -6.190   4.204  0.00  0.00           C
ATOM   2121  CE2 PHE A  131     22.505  -5.791   2.864  0.00  0.00           C
ATOM   2132  N   GLU A  132     21.343  -9.788   7.705  0.00  0.00           N
ATOM   2133  CA  GLU A  132     21.811 -10.818   8.612  0.00  0.00           C
ATOM   2134  C   GLU A  132     23.320 -11.003   8.443  0.00  0.00           C
ATOM   2135  O   GLU A  132     23.816 -11.085   7.323  0.00  0.00           O
ATOM   2147  N   ALA A  133     24.047 -11.053   9.554  0.00  0.00           N
ATOM   2148  CA  ALA A  133     25.491 -11.219   9.508  0.00  0.00           C
ATOM   2149  C   ALA A  133     25.985 -11.844  10.800  0.00  0.00           C
ATOM   2151  CB  ALA A  133     26.167  -9.882   9.285  0.00  0.00           C
ATOM   2157  N   SER A  134     27.305 -11.987  10.913  0.00  0.00           N
ATOM   2158  CA  SER A  134     27.925 -12.397  12.163  0.00  0.00           C
ATOM   2161  CB  SER A  134     29.314 -12.976  11.889  0.00  0.00           C
ATOM   2162  OG  SER A  134     29.231 -13.991  10.909  0.00  0.00           O
