# Supplementary material for: Computational and Experimental Prediction of Human C-Type Lectin Receptor Druggability
Source: Front Immunol. 2014 Jul 10;5:323. doi: 10.3389/fimmu.2014.00323 (PMC4090677; doi:10.3389/fimmu.2014.00323)
Supplement: Supplementary file 2 [file Data_Sheet2.ZIP › Pockets/MCL/3whd_pocket_3_i.pdb]

HEADER	Output of DoGSiteScorer by A. Volkamer
HEADER	Pocket 7 with 28 binding site atoms written.
HEADER	References: 
HEADER	A. Volkamer et al. Analyzing the topology of active sites: on the prediction of pockets and subpockets. J. Chem. Inf. Model. 2010,50(11), 2041-52
HEADER	A. Volkamer et al. Combining global and local measures for structure-based druggability predictions. J. Chem. Inf. Model. 2012,52,360-372
HEADER	Geometric pocket center at  32.95  -1.93   0.76 with max radius 7.13
ATOM   1643  CB  HIS A  100     35.156   0.622   3.108  0.00  0.00           C
ATOM   1644  CG  HIS A  100     35.621  -0.731   3.538  0.00  0.00           C
ATOM   1645  ND1 HIS A  100     36.780  -1.303   3.057  0.00  0.00           N
ATOM   1646  CD2 HIS A  100     35.079  -1.634   4.390  0.00  0.00           C
ATOM   1647  CE1 HIS A  100     36.933  -2.500   3.599  0.00  0.00           C
ATOM   1648  NE2 HIS A  100     35.917  -2.724   4.411  0.00  0.00           N
ATOM   1658  C   LYS A  101     34.936   4.046   0.300  0.00  0.00           C
ATOM   1659  O   LYS A  101     34.329   2.982   0.154  0.00  0.00           O
ATOM   1682  CB  ASN A  102     32.812   4.742  -1.741  0.00  0.00           C
ATOM   1697  CG  GLU A  103     31.652   1.987   2.480  0.00  0.00           C
ATOM   1698  CD  GLU A  103     30.303   1.480   1.974  0.00  0.00           C
ATOM   1700  OE2 GLU A  103     30.276   0.640   1.046  0.00  0.00           O
ATOM   1876  CB  VAL A  116     32.818  -6.055   5.561  0.00  0.00           C
ATOM   1877  CG1 VAL A  116     32.844  -4.604   5.084  0.00  0.00           C
ATOM   1878  CG2 VAL A  116     32.838  -7.007   4.355  0.00  0.00           C
ATOM   1913  CB  ASN A  118     35.932  -4.757   0.984  0.00  0.00           C
ATOM   1914  CG  ASN A  118     35.491  -4.522  -0.448  0.00  0.00           C
ATOM   1915  OD1 ASN A  118     35.822  -3.502  -1.057  0.00  0.00           O
ATOM   1916  ND2 ASN A  118     34.736  -5.468  -0.996  0.00  0.00           N
ATOM   1929  CD  GLN A  119     37.821  -1.285  -1.990  0.00  0.00           C
ATOM   1930  OE1 GLN A  119     38.073  -0.567  -1.016  0.00  0.00           O
ATOM   1931  NE2 GLN A  119     36.782  -1.055  -2.798  0.00  0.00           N
ATOM   2033  CA  ASN A  125     30.539  -0.662   5.909  0.00  0.00           C
ATOM   2036  CB  ASN A  125     30.490  -1.903   5.012  0.00  0.00           C
ATOM   2037  CG  ASN A  125     29.406  -1.823   3.949  0.00  0.00           C
ATOM   2038  OD1 ASN A  125     28.968  -0.731   3.570  0.00  0.00           O
ATOM   2039  ND2 ASN A  125     28.970  -2.996   3.451  0.00  0.00           N
ATOM   2346 CA    CA A  146     27.265   0.593   2.658  0.00  0.00           A
