# Supplementary material for: Computational and Experimental Prediction of Human C-Type Lectin Receptor Druggability
Source: Front Immunol. 2014 Jul 10;5:323. doi: 10.3389/fimmu.2014.00323 (PMC4090677; doi:10.3389/fimmu.2014.00323)
Supplement: Supplementary file 2 [file Data_Sheet2.ZIP › Pockets/MCL/3whd_receptor.pdb]

HEADER    IMMUNE SYSTEM                                               
REMARK  99                                                                      
REMARK  99 MOE v2013.08 (Chemical Computing Group Inc.) Wed Apr 09 17:59:44 2014
HELIX    1   1 TRP A  105  SER A  113  1               Generated by MOE    9
HELIX    2   2 GLU A  125  ILE A  132  1               Generated by MOE    8
SHEET    1       LEU A  64  ILE A  67                  Generated by MOE
SHEET    2       TRP A  81  PRO A  85                  Generated by MOE
SHEET    3       ARG A  89  PHE A  91                  Generated by MOE
SHEET    4       ASN A  94  LYS A 103                  Generated by MOE
SHEET    5       HIS A 118  LEU A 119                  Generated by MOE
SHEET    6       TYR A 141  PHE A 142                  Generated by MOE
SHEET    7       LEU A 143  ASP A 147                  Generated by MOE
SHEET    8       ARG A 155  TRP A 156                  Generated by MOE
SHEET    9       ASN A 181  TYR A 187                  Generated by MOE
SHEET   10       TRP A 192  ALA A 193                  Generated by MOE
SHEET   11       TRP A 194  TRP A 194                  Generated by MOE
SHEET   12       ASN A 195  PRO A 198                  Generated by MOE
SHEET   13       ALA A 203  ALA A 203                  Generated by MOE
SHEET   14       SER A 204  ARG A 205                  Generated by MOE
SHEET   15       ILE A 206  PRO A 210                  Generated by MOE
SHEET   16       THR A 212  LEU A 214                  Generated by MOE
SSBOND   1 CYS A   66    CYS A   83			     1555   1555  2.05
SSBOND   2 CYS A   84    CYS A   95			     1555   1555  2.05
SSBOND   3 CYS A  112    CYS A  207			     1555   1555  2.05
SSBOND   4 CYS A  182    CYS A  199			     1555   1555  2.05
ATOM      1  CH3 ACE A  60      29.176 -21.378  43.310  1.00  0.00           C  
ATOM      2  C   ACE A  60      30.466 -21.597  42.548  1.00  0.00           C  
ATOM      3  O   ACE A  60      31.488 -21.959  43.151  1.00  0.00           O  
ATOM      4 HH31 ACE A  60      29.270 -20.478  43.915  1.00  0.00           H  
ATOM      5 HH32 ACE A  60      28.364 -21.263  42.595  1.00  0.00           H  
ATOM      6 HH33 ACE A  60      28.990 -22.237  43.950  1.00  0.00           H  
ATOM      7  N   HIS A  61      30.427 -21.383  41.240  1.00 82.13           N  
ATOM      8  CA  HIS A  61      31.609 -21.560  40.393  1.00 84.97           C  
ATOM      9  C   HIS A  61      31.643 -20.638  39.154  1.00 86.00           C  
ATOM     10  O   HIS A  61      30.654 -20.558  38.411  1.00 90.18           O  
ATOM     11  CB  HIS A  61      31.791 -23.045  39.989  1.00 88.32           C  
ATOM     12  CG  HIS A  61      30.834 -23.533  38.931  1.00 87.92           C  
ATOM     13  ND1 HIS A  61      29.866 -22.745  38.355  1.00 84.77           N1+
ATOM     14  CD2 HIS A  61      30.716 -24.757  38.350  1.00 84.68           C  
ATOM     15  CE1 HIS A  61      29.190 -23.449  37.461  1.00 80.86           C  
ATOM     16  NE2 HIS A  61      29.687 -24.672  37.443  1.00 82.22           N  
ATOM     17  H   HIS A  61      29.568 -21.091  40.820  1.00 82.13           H  
ATOM     18  HA  HIS A  61      32.457 -21.256  41.007  1.00 84.97           H  
ATOM     19  HB2 HIS A  61      31.654 -23.657  40.880  1.00 88.32           H  
ATOM     20  HB3 HIS A  61      32.807 -23.173  39.613  1.00 88.32           H  
ATOM     21  HD1 HIS A  61      29.685 -21.708  38.595  1.00 84.77           H  
ATOM     22  HD2 HIS A  61      31.316 -25.629  38.561  1.00 84.68           H  
ATOM     23  HE2 HIS A  61      29.362 -25.426  36.855  1.00 82.22           H  
ATOM     24  HE1 HIS A  61      28.374 -23.088  36.852  1.00 80.86           H  
ATOM     25  N   ALA A  62      32.773 -19.961  38.949  1.00 76.33           N  
ATOM     26  CA  ALA A  62      33.067 -19.284  37.682  1.00 67.38           C  
ATOM     27  C   ALA A  62      34.554 -19.444  37.375  1.00 59.18           C  
ATOM     28  O   ALA A  62      35.355 -19.750  38.269  1.00 53.11           O  
ATOM     29  CB  ALA A  62      32.675 -17.806  37.724  1.00 62.76           C  
ATOM     30  H   ALA A  62      33.452 -19.911  39.696  1.00 76.33           H  
ATOM     31  HA  ALA A  62      32.474 -19.742  36.891  1.00 67.38           H  
ATOM     32  HB1 ALA A  62      31.609 -17.719  37.937  1.00 62.76           H  
ATOM     33  HB2 ALA A  62      33.243 -17.301  38.504  1.00 62.76           H  
ATOM     34  HB3 ALA A  62      32.891 -17.345  36.760  1.00 62.76           H  
ATOM     35  N   LYS A  63      34.922 -19.234  36.115  1.00 46.78           N  
ATOM     36  CA  LYS A  63      36.275 -19.535  35.671  1.00 41.68           C  
ATOM     37  C   LYS A  63      36.864 -18.389  34.847  1.00 40.35           C  
ATOM     38  O   LYS A  63      36.308 -18.009  33.813  1.00 43.78           O  
ATOM     39  CB  LYS A  63      36.251 -20.823  34.850  1.00 43.78           C  
ATOM     40  CG  LYS A  63      37.612 -21.383  34.493  1.00 43.03           C  
ATOM     41  CD  LYS A  63      37.455 -22.676  33.691  1.00 44.87           C  
ATOM     42  CE  LYS A  63      36.657 -23.726  34.460  1.00 48.67           C  
ATOM     43  NZ  LYS A  63      36.442 -24.959  33.638  1.00 52.33           N1+
ATOM     44  H   LYS A  63      34.254 -18.858  35.457  1.00 46.78           H  
ATOM     45  HA  LYS A  63      36.911 -19.664  36.547  1.00 41.68           H  
ATOM     46  HB2 LYS A  63      35.716 -20.620  33.922  1.00 43.78           H  
ATOM     47  HB3 LYS A  63      35.714 -21.578  35.422  1.00 43.78           H  
ATOM     48  HG2 LYS A  63      38.166 -21.592  35.408  1.00 43.03           H  
ATOM     49  HG3 LYS A  63      38.157 -20.652  33.896  1.00 43.03           H  
ATOM     50  HD2 LYS A  63      38.445 -23.077  33.471  1.00 44.87           H  
ATOM     51  HD3 LYS A  63      36.939 -22.453  32.758  1.00 44.87           H  
ATOM     52  HE2 LYS A  63      35.688 -23.306  34.730  1.00 48.67           H  
ATOM     53  HE3 LYS A  63      37.202 -23.994  35.365  1.00 48.67           H  
ATOM     54  HZ1 LYS A  63      35.937 -24.718  32.796  1.00 52.33           H  
ATOM     55  HZ2 LYS A  63      37.336 -25.359  33.391  1.00 52.33           H  
ATOM     56  HZ3 LYS A  63      35.908 -25.630  34.171  1.00 52.33           H  
ATOM     57  N   LEU A  64      37.993 -17.844  35.293  1.00 37.16           N  
ATOM     58  CA  LEU A  64      38.553 -16.664  34.644  1.00 33.06           C  
ATOM     59  C   LEU A  64      39.898 -16.931  34.024  1.00 33.74           C  
ATOM     60  O   LEU A  64      40.594 -17.866  34.407  1.00 33.16           O  
ATOM     61  CB  LEU A  64      38.695 -15.504  35.632  1.00 32.96           C  
ATOM     62  CG  LEU A  64      37.394 -15.056  36.300  1.00 39.84           C  
ATOM     63  CD1 LEU A  64      37.670 -13.963  37.329  1.00 38.56           C  
ATOM     64  CD2 LEU A  64      36.418 -14.567  35.240  1.00 33.65           C  
ATOM     65  H   LEU A  64      38.466 -18.251  36.088  1.00 37.16           H  
ATOM     66  HA  LEU A  64      37.852 -16.397  33.853  1.00 33.06           H  
ATOM     67  HB2 LEU A  64      39.109 -14.651  35.093  1.00 32.96           H  
ATOM     68  HB3 LEU A  64      39.389 -15.811  36.414  1.00 32.96           H  
ATOM     69  HG  LEU A  64      36.951 -15.903  36.823  1.00 39.84           H  
ATOM     70 HD11 LEU A  64      38.358 -14.342  38.086  1.00 38.56           H  
ATOM     71 HD12 LEU A  64      38.115 -13.101  36.833  1.00 38.56           H  
ATOM     72 HD13 LEU A  64      36.735 -13.666  37.804  1.00 38.56           H  
ATOM     73 HD21 LEU A  64      36.851 -13.719  34.709  1.00 33.65           H  
ATOM     74 HD22 LEU A  64      36.215 -15.372  34.533  1.00 33.65           H  
ATOM     75 HD23 LEU A  64      35.487 -14.260  35.717  1.00 33.65           H  
ATOM     76  N   LYS A  65      40.245 -16.095  33.052  1.00 31.05           N  
ATOM     77  CA  LYS A  65      41.584 -16.048  32.507  1.00 31.04           C  
ATOM     78  C   LYS A  65      42.127 -14.673  32.891  1.00 32.89           C  
ATOM     79  O   LYS A  65      41.589 -13.645  32.471  1.00 29.87           O  
ATOM     80  CB  LYS A  65      41.549 -16.238  30.984  1.00 26.26           C  
ATOM     81  CG  LYS A  65      42.875 -15.998  30.311  1.00 29.55           C  
ATOM     82  CD  LYS A  65      42.819 -16.317  28.816  1.00 33.13           C  
ATOM     83  CE  LYS A  65      41.711 -15.540  28.122  1.00 31.73           C  
ATOM     84  NZ  LYS A  65      41.812 -15.667  26.635  1.00 34.00           N1+
ATOM     85  H   LYS A  65      39.547 -15.466  32.682  1.00 31.05           H  
ATOM     86  HA  LYS A  65      42.217 -16.845  32.895  1.00 31.04           H  
ATOM     87  HB2 LYS A  65      40.821 -15.543  30.567  1.00 26.26           H  
ATOM     88  HB3 LYS A  65      41.238 -17.262  30.773  1.00 26.26           H  
ATOM     89  HG2 LYS A  65      43.628 -16.631  30.779  1.00 29.55           H  
ATOM     90  HG3 LYS A  65      43.150 -14.950  30.438  1.00 29.55           H  
ATOM     91  HD2 LYS A  65      42.638 -17.384  28.687  1.00 33.13           H  
ATOM     92  HD3 LYS A  65      43.774 -16.053  28.362  1.00 33.13           H  
ATOM     93  HE2 LYS A  65      41.790 -14.487  28.395  1.00 31.73           H  
ATOM     94  HE3 LYS A  65      40.746 -15.928  28.448  1.00 31.73           H  
ATOM     95  HZ1 LYS A  65      42.705 -15.310  26.327  1.00 34.00           H  
ATOM     96  HZ2 LYS A  65      41.732 -16.640  26.375  1.00 34.00           H  
ATOM     97  HZ3 LYS A  65      41.069 -15.140  26.201  1.00 34.00           H  
ATOM     98  N   CYS A  66      43.159 -14.650  33.732  1.00 37.51           N  
ATOM     99  CA  CYS A  66      43.702 -13.386  34.232  1.00 34.41           C  
ATOM    100  C   CYS A  66      45.121 -13.144  33.744  1.00 36.89           C  
ATOM    101  O   CYS A  66      45.959 -14.048  33.755  1.00 40.47           O  
ATOM    102  CB  CYS A  66      43.672 -13.338  35.757  1.00 33.61           C  
ATOM    103  SG  CYS A  66      42.059 -13.625  36.481  1.00 34.52           S  
ATOM    104  H   CYS A  66      43.575 -15.521  34.030  1.00 37.51           H  
ATOM    105  HA  CYS A  66      43.065 -12.595  33.835  1.00 34.41           H  
ATOM    106  HB2 CYS A  66      44.016 -12.354  36.073  1.00 33.61           H  
ATOM    107  HB3 CYS A  66      44.353 -14.101  36.134  1.00 33.61           H  
ATOM    108  N   ILE A  67      45.379 -11.913  33.319  1.00 38.51           N  
ATOM    109  CA  ILE A  67      46.684 -11.510  32.808  1.00 41.79           C  
ATOM    110  C   ILE A  67      47.090 -10.184  33.438  1.00 45.73           C  
ATOM    111  O   ILE A  67      46.260  -9.277  33.569  1.00 51.06           O  
ATOM    112  CB  ILE A  67      46.630 -11.296  31.274  1.00 43.45           C  
ATOM    113  CG1 ILE A  67      46.081 -12.544  30.563  1.00 43.92           C  
ATOM    114  CG2 ILE A  67      48.009 -10.939  30.742  1.00 44.98           C  
ATOM    115  CD1 ILE A  67      45.328 -12.264  29.252  1.00 41.65           C  
ATOM    116  H   ILE A  67      44.639 -11.226  33.351  1.00 38.51           H  
ATOM    117  HA  ILE A  67      47.396 -12.298  33.052  1.00 41.79           H  
ATOM    118  HB  ILE A  67      45.954 -10.467  31.067  1.00 43.45           H  
ATOM    119 HG12 ILE A  67      45.396 -13.047  31.246  1.00 43.92           H  
ATOM    120 HG13 ILE A  67      46.919 -13.203  30.338  1.00 43.92           H  
ATOM    121 HG21 ILE A  67      48.366 -10.035  31.237  1.00 44.98           H  
ATOM    122 HG22 ILE A  67      48.699 -11.759  30.942  1.00 44.98           H  
ATOM    123 HG23 ILE A  67      47.950 -10.765  29.667  1.00 44.98           H  
ATOM    124 HD11 ILE A  67      44.482 -11.606  29.452  1.00 41.65           H  
ATOM    125 HD12 ILE A  67      46.002 -11.786  28.542  1.00 41.65           H  
ATOM    126 HD13 ILE A  67      44.967 -13.204  28.833  1.00 41.65           H  
ATOM    127  N   LYS A  68      48.349 -10.054  33.840  1.00 48.36           N  
ATOM    128  CA  LYS A  68      48.895  -8.708  34.027  1.00 58.76           C  
ATOM    129  C   LYS A  68      49.762  -8.316  32.830  1.00 62.00           C  
ATOM    130  O   LYS A  68      49.528  -7.281  32.202  1.00 72.96           O  
ATOM    131  CB  LYS A  68      49.676  -8.547  35.338  1.00 62.71           C  
ATOM    132  CG  LYS A  68      50.176  -7.105  35.543  1.00 70.31           C  
ATOM    133  CD  LYS A  68      49.125  -6.088  35.054  1.00 64.87           C  
ATOM    134  CE  LYS A  68      49.557  -4.652  35.245  1.00 65.21           C  
ATOM    135  NZ  LYS A  68      48.381  -3.760  35.049  1.00 61.94           N1+
ATOM    136  H   LYS A  68      48.921 -10.869  34.012  1.00 48.36           H  
ATOM    137  HA  LYS A  68      48.043  -8.031  34.097  1.00 58.76           H  
ATOM    138  HB2 LYS A  68      50.535  -9.218  35.319  1.00 62.71           H  
ATOM    139  HB3 LYS A  68      49.025  -8.816  36.170  1.00 62.71           H  
ATOM    140  HG2 LYS A  68      51.100  -6.964  34.982  1.00 70.31           H  
ATOM    141  HG3 LYS A  68      50.366  -6.941  36.604  1.00 70.31           H  
ATOM    142  HD2 LYS A  68      48.201  -6.249  35.609  1.00 64.87           H  
ATOM    143  HD3 LYS A  68      48.945  -6.259  33.993  1.00 64.87           H  
ATOM    144  HE2 LYS A  68      50.329  -4.405  34.515  1.00 65.21           H  
ATOM    145  HE3 LYS A  68      49.953  -4.521  36.252  1.00 65.21           H  
ATOM    146  HZ1 LYS A  68      48.016  -3.883  34.116  1.00 61.94           H  
ATOM    147  HZ2 LYS A  68      47.666  -3.993  35.724  1.00 61.94           H  
ATOM    148  HZ3 LYS A  68      48.663  -2.799  35.176  1.00 61.94           H  
ATOM    149  N   NME A  69      50.739  -9.146  32.536  1.00  0.00           N  
ATOM    150  CH3 NME A  69      51.651  -8.883  31.399  1.00  0.00           C  
ATOM    151  H   NME A  69      50.870  -9.976  33.096  1.00  0.00           H  
ATOM    152 HH31 NME A  69      52.538  -8.346  31.744  1.00  0.00           H  
ATOM    153 HH32 NME A  69      51.965  -9.824  30.943  1.00  0.00           H  
ATOM    154 HH33 NME A  69      51.146  -8.277  30.644  1.00  0.00           H  
ATOM    155  CH3 ACE A  78      52.518  -6.325  43.931  1.00  0.00           C  
ATOM    156  C   ACE A  78      51.937  -5.594  42.740  1.00  0.00           C  
ATOM    157  O   ACE A  78      52.373  -4.476  42.426  1.00  0.00           O  
ATOM    158 HH31 ACE A  78      52.956  -7.263  43.595  1.00  0.00           H  
ATOM    159 HH32 ACE A  78      53.285  -5.703  44.392  1.00  0.00           H  
ATOM    160 HH33 ACE A  78      51.720  -6.521  44.644  1.00  0.00           H  
ATOM    161  N   SER A  79      50.965  -6.211  42.080  1.00 73.37           N  
ATOM    162  CA  SER A  79      50.322  -5.609  40.914  1.00 74.90           C  
ATOM    163  C   SER A  79      48.854  -6.043  40.748  1.00 72.49           C  
ATOM    164  O   SER A  79      48.327  -6.796  41.580  1.00 68.78           O  
ATOM    165  CB  SER A  79      51.136  -5.878  39.636  1.00 70.18           C  
ATOM    166  OG  SER A  79      51.779  -7.142  39.677  1.00 71.68           O  
ATOM    167  H   SER A  79      50.663  -7.112  42.390  1.00 73.37           H  
ATOM    168  HA  SER A  79      50.304  -4.533  41.086  1.00 74.90           H  
ATOM    169  HB2 SER A  79      51.894  -5.102  39.530  1.00 70.18           H  
ATOM    170  HB3 SER A  79      50.465  -5.851  38.779  1.00 70.18           H  
ATOM    171  HG  SER A  79      52.364  -7.147  40.437  1.00 71.68           H  
ATOM    172  N   THR A  80      48.213  -5.565  39.683  1.00 70.29           N  
ATOM    173  CA  THR A  80      46.807  -5.879  39.432  1.00 64.08           C  
ATOM    174  C   THR A  80      46.671  -6.884  38.284  1.00 58.59           C  
ATOM    175  O   THR A  80      47.561  -6.995  37.442  1.00 57.98           O  
ATOM    176  CB  THR A  80      45.973  -4.594  39.156  1.00 65.02           C  
ATOM    177  OG1 THR A  80      44.688  -4.706  39.782  1.00 65.03           O  
ATOM    178  CG2 THR A  80      45.804  -4.343  37.652  1.00 58.39           C  
ATOM    179  H   THR A  80      48.710  -4.973  39.032  1.00 70.29           H  
ATOM    180  HA  THR A  80      46.403  -6.338  40.335  1.00 64.08           H  
ATOM    181  HB  THR A  80      46.512  -3.745  39.577  1.00 65.02           H  
ATOM    182 HG21 THR A  80      46.785  -4.252  37.186  1.00 58.39           H  
ATOM    183 HG22 THR A  80      45.266  -5.178  37.203  1.00 58.39           H  
ATOM    184 HG23 THR A  80      45.241  -3.424  37.497  1.00 58.39           H  
ATOM    185  HG1 THR A  80      44.210  -3.890  39.612  1.00 65.03           H  
ATOM    186  N   TRP A  81      45.570  -7.634  38.270  1.00 53.84           N  
ATOM    187  CA  TRP A  81      45.327  -8.633  37.229  1.00 48.60           C  
ATOM    188  C   TRP A  81      44.049  -8.318  36.449  1.00 44.75           C  
ATOM    189  O   TRP A  81      42.993  -8.087  37.039  1.00 42.49           O  
ATOM    190  CB  TRP A  81      45.212 -10.033  37.848  1.00 42.11           C  
ATOM    191  CG  TRP A  81      46.484 -10.574  38.433  1.00 46.47           C  
ATOM    192  CD1 TRP A  81      46.952 -10.383  39.705  1.00 48.84           C  
ATOM    193  CD2 TRP A  81      47.439 -11.417  37.777  1.00 43.17           C  
ATOM    194  NE1 TRP A  81      48.146 -11.046  39.873  1.00 48.15           N  
ATOM    195  CE2 TRP A  81      48.466 -11.688  38.705  1.00 48.55           C  
ATOM    196  CE3 TRP A  81      47.529 -11.962  36.493  1.00 43.78           C  
ATOM    197  CZ2 TRP A  81      49.567 -12.483  38.387  1.00 43.44           C  
ATOM    198  CZ3 TRP A  81      48.617 -12.744  36.181  1.00 44.79           C  
ATOM    199  CH2 TRP A  81      49.625 -13.000  37.123  1.00 44.88           C  
ATOM    200  H   TRP A  81      44.884  -7.508  39.000  1.00 53.84           H  
ATOM    201  HA  TRP A  81      46.173  -8.607  36.542  1.00 48.60           H  
ATOM    202  HB2 TRP A  81      44.879 -10.720  37.071  1.00 42.11           H  
ATOM    203  HB3 TRP A  81      44.465  -9.991  38.641  1.00 42.11           H  
ATOM    204  HD1 TRP A  81      46.457  -9.796  40.465  1.00 48.84           H  
ATOM    205  HE1 TRP A  81      48.698 -11.058  40.720  1.00 48.15           H  
ATOM    206  HE3 TRP A  81      46.759 -11.773  35.760  1.00 43.78           H  
ATOM    207  HZ2 TRP A  81      50.343 -12.684  39.111  1.00 43.44           H  
ATOM    208  HZ3 TRP A  81      48.697 -13.169  35.191  1.00 44.79           H  
ATOM    209  HH2 TRP A  81      50.466 -13.618  36.842  1.00 44.88           H  
ATOM    210  N   ASN A  82      44.149  -8.321  35.125  1.00 44.79           N  
ATOM    211  CA  ASN A  82      42.985  -8.111  34.273  1.00 41.95           C  
ATOM    212  C   ASN A  82      42.386  -9.436  33.822  1.00 38.30           C  
ATOM    213  O   ASN A  82      43.079 -10.254  33.222  1.00 36.25           O  
ATOM    214  CB  ASN A  82      43.378  -7.272  33.061  1.00 44.73           C  
ATOM    215  CG  ASN A  82      43.739  -5.853  33.443  1.00 50.75           C  
ATOM    216  OD1 ASN A  82      43.072  -5.239  34.279  1.00 50.46           O  
ATOM    217  ND2 ASN A  82      44.809  -5.330  32.847  1.00 55.50           N  
ATOM    218  H   ASN A  82      45.052  -8.471  34.698  1.00 44.79           H  
ATOM    219  HA  ASN A  82      42.228  -7.583  34.852  1.00 41.95           H  
ATOM    220  HB2 ASN A  82      42.539  -7.246  32.365  1.00 44.73           H  
ATOM    221  HB3 ASN A  82      44.237  -7.736  32.577  1.00 44.73           H  
ATOM    222 HD21 ASN A  82      45.325  -5.870  32.168  1.00 55.50           H  
ATOM    223 HD22 ASN A  82      45.106  -4.391  33.076  1.00 55.50           H  
ATOM    224  N   CYS A  83      41.098  -9.637  34.102  1.00 36.61           N  
ATOM    225  CA  CYS A  83      40.443 -10.927  33.869  1.00 35.02           C  
ATOM    226  C   CYS A  83      39.275 -10.880  32.874  1.00 38.59           C  
ATOM    227  O   CYS A  83      38.571  -9.876  32.765  1.00 36.17           O  
ATOM    228  CB  CYS A  83      39.980 -11.532  35.201  1.00 34.35           C  
ATOM    229  SG  CYS A  83      41.316 -11.718  36.429  1.00 38.98           S  
ATOM    230  H   CYS A  83      40.558  -8.876  34.486  1.00 36.61           H  
ATOM    231  HA  CYS A  83      41.199 -11.560  33.404  1.00 35.02           H  
ATOM    232  HB2 CYS A  83      39.554 -12.515  35.003  1.00 34.35           H  
ATOM    233  HB3 CYS A  83      39.211 -10.882  35.624  1.00 34.35           H  
ATOM    234  N   CYS A  84      39.093 -11.982  32.149  1.00 35.86           N  
ATOM    235  CA  CYS A  84      37.965 -12.179  31.243  1.00 30.46           C  
ATOM    236  C   CYS A  84      37.411 -13.563  31.515  1.00 32.38           C  
ATOM    237  O   CYS A  84      38.077 -14.377  32.168  1.00 31.38           O  
ATOM    238  CB  CYS A  84      38.434 -12.104  29.783  1.00 29.41           C  
ATOM    239  SG  CYS A  84      38.913 -10.449  29.229  1.00 35.46           S  
ATOM    240  H   CYS A  84      39.773 -12.725  32.231  1.00 35.86           H  
ATOM    241  HA  CYS A  84      37.212 -11.407  31.401  1.00 30.46           H  
ATOM    242  HB2 CYS A  84      37.623 -12.454  29.146  1.00 29.41           H  
ATOM    243  HB3 CYS A  84      39.296 -12.763  29.669  1.00 29.41           H  
ATOM    244  N   PRO A  85      36.204 -13.860  31.006  1.00 32.04           N  
ATOM    245  CA  PRO A  85      35.806 -15.269  31.146  1.00 31.83           C  
ATOM    246  C   PRO A  85      36.791 -16.160  30.360  1.00 30.89           C  
ATOM    247  O   PRO A  85      37.379 -15.696  29.371  1.00 27.32           O  
ATOM    248  CB  PRO A  85      34.400 -15.305  30.531  1.00 32.00           C  
ATOM    249  CG  PRO A  85      33.923 -13.850  30.559  1.00 32.63           C  
ATOM    250  CD  PRO A  85      35.163 -13.033  30.367  1.00 30.80           C  
ATOM    251  HA  PRO A  85      35.812 -15.635  32.172  1.00 31.83           H  
ATOM    252  HB2 PRO A  85      33.738 -15.937  31.123  1.00 32.00           H  
ATOM    253  HB3 PRO A  85      34.439 -15.677  29.508  1.00 32.00           H  
ATOM    254  HG2 PRO A  85      33.456 -13.617  31.515  1.00 32.63           H  
ATOM    255  HG3 PRO A  85      33.213 -13.664  29.752  1.00 32.63           H  
ATOM    256  HD2 PRO A  85      35.375 -12.885  29.307  1.00 30.80           H  
ATOM    257  HD3 PRO A  85      35.074 -12.064  30.857  1.00 30.80           H  
ATOM    258  N   ILE A  86      36.973 -17.402  30.798  1.00 30.52           N  
ATOM    259  CA  ILE A  86      38.101 -18.232  30.358  1.00 28.21           C  
ATOM    260  C   ILE A  86      38.281 -18.314  28.839  1.00 29.33           C  
ATOM    261  O   ILE A  86      39.411 -18.313  28.347  1.00 26.85           O  
ATOM    262  CB  ILE A  86      38.034 -19.668  30.983  1.00 30.85           C  
ATOM    263  CG1 ILE A  86      39.259 -20.494  30.606  1.00 29.75           C  
ATOM    264  CG2 ILE A  86      36.769 -20.401  30.548  1.00 25.66           C  
ATOM    265  CD1 ILE A  86      40.571 -19.899  31.069  1.00 29.71           C  
ATOM    266  H   ILE A  86      36.311 -17.788  31.457  1.00 30.52           H  
ATOM    267  HA  ILE A  86      38.987 -17.718  30.733  1.00 28.21           H  
ATOM    268  HB  ILE A  86      38.011 -19.542  32.066  1.00 30.85           H  
ATOM    269 HG12 ILE A  86      39.288 -20.586  29.520  1.00 29.75           H  
ATOM    270 HG13 ILE A  86      39.154 -21.483  31.052  1.00 29.75           H  
ATOM    271 HG21 ILE A  86      35.894 -19.819  30.835  1.00 25.66           H  
ATOM    272 HG22 ILE A  86      36.779 -20.533  29.466  1.00 25.66           H  
ATOM    273 HG23 ILE A  86      36.731 -21.378  31.031  1.00 25.66           H  
ATOM    274 HD11 ILE A  86      40.694 -18.908  30.634  1.00 29.71           H  
ATOM    275 HD12 ILE A  86      40.571 -19.820  32.156  1.00 29.71           H  
ATOM    276 HD13 ILE A  86      41.392 -20.540  30.751  1.00 29.71           H  
ATOM    277  N   ASP A  87      37.175 -18.353  28.095  1.00 25.61           N  
ATOM    278  CA  ASP A  87      37.261 -18.590  26.658  1.00 28.72           C  
ATOM    279  C   ASP A  87      37.165 -17.339  25.784  1.00 31.59           C  
ATOM    280  O   ASP A  87      37.226 -17.445  24.566  1.00 30.09           O  
ATOM    281  CB  ASP A  87      36.264 -19.671  26.181  1.00 27.72           C  
ATOM    282  CG  ASP A  87      34.834 -19.394  26.612  1.00 29.85           C  
ATOM    283  OD1 ASP A  87      34.611 -18.468  27.420  1.00 37.03           O  
ATOM    284  OD2 ASP A  87      33.924 -20.117  26.156  1.00 33.63           O1-
ATOM    285  H   ASP A  87      36.272 -18.219  28.529  1.00 25.61           H  
ATOM    286  HA  ASP A  87      38.277 -18.963  26.516  1.00 28.72           H  
ATOM    287  HB2 ASP A  87      36.569 -20.632  26.596  1.00 27.72           H  
ATOM    288  HB3 ASP A  87      36.294 -19.717  25.093  1.00 27.72           H  
ATOM    289  N   TRP A  88      37.054 -16.162  26.398  1.00 30.43           N  
ATOM    290  CA  TRP A  88      36.992 -14.901  25.640  1.00 30.05           C  
ATOM    291  C   TRP A  88      38.392 -14.385  25.257  1.00 30.45           C  
ATOM    292  O   TRP A  88      39.389 -14.737  25.902  1.00 32.11           O  
ATOM    293  CB  TRP A  88      36.226 -13.835  26.445  1.00 24.01           C  
ATOM    294  CG  TRP A  88      34.770 -14.145  26.584  1.00 27.61           C  
ATOM    295  CD1 TRP A  88      34.216 -15.274  27.134  1.00 29.31           C  
ATOM    296  CD2 TRP A  88      33.666 -13.321  26.171  1.00 26.94           C  
ATOM    297  NE1 TRP A  88      32.846 -15.199  27.076  1.00 31.29           N  
ATOM    298  CE2 TRP A  88      32.484 -14.012  26.491  1.00 27.48           C  
ATOM    299  CE3 TRP A  88      33.572 -12.069  25.552  1.00 27.63           C  
ATOM    300  CZ2 TRP A  88      31.211 -13.492  26.220  1.00 30.63           C  
ATOM    301  CZ3 TRP A  88      32.310 -11.551  25.285  1.00 27.31           C  
ATOM    302  CH2 TRP A  88      31.147 -12.263  25.618  1.00 24.76           C  
ATOM    303  H   TRP A  88      37.013 -16.133  27.407  1.00 30.43           H  
ATOM    304  HA  TRP A  88      36.458 -15.102  24.711  1.00 30.05           H  
ATOM    305  HB2 TRP A  88      36.329 -12.875  25.937  1.00 24.01           H  
ATOM    306  HB3 TRP A  88      36.663 -13.768  27.440  1.00 24.01           H  
ATOM    307  HD1 TRP A  88      34.776 -16.098  27.550  1.00 29.31           H  
ATOM    308  HE1 TRP A  88      32.207 -15.907  27.412  1.00 31.29           H  
ATOM    309  HE3 TRP A  88      34.461 -11.516  25.288  1.00 27.63           H  
ATOM    310  HZ2 TRP A  88      30.316 -14.039  26.476  1.00 30.63           H  
ATOM    311  HZ3 TRP A  88      32.222 -10.584  24.813  1.00 27.31           H  
ATOM    312  HH2 TRP A  88      30.180 -11.835  25.396  1.00 24.76           H  
ATOM    313  N   ARG A  89      38.476 -13.551  24.222  1.00 29.40           N  
ATOM    314  CA  ARG A  89      39.759 -12.944  23.849  1.00 30.30           C  
ATOM    315  C   ARG A  89      39.958 -11.694  24.685  1.00 28.68           C  
ATOM    316  O   ARG A  89      39.004 -10.935  24.889  1.00 31.48           O  
ATOM    317  CB  ARG A  89      39.789 -12.543  22.379  1.00 29.46           C  
ATOM    318  CG  ARG A  89      39.256 -13.590  21.423  1.00 37.41           C  
ATOM    319  CD  ARG A  89      40.258 -14.700  21.200  1.00 40.88           C  
ATOM    320  NE  ARG A  89      39.743 -15.688  20.252  1.00 48.59           N  
ATOM    321  CZ  ARG A  89      40.462 -16.690  19.756  1.00 52.44           C  
ATOM    322  NH1 ARG A  89      41.734 -16.834  20.111  1.00 46.46           N  
ATOM    323  NH2 ARG A  89      39.910 -17.546  18.900  1.00 52.39           N1+
ATOM    324  H   ARG A  89      37.647 -13.333  23.687  1.00 29.40           H  
ATOM    325  HA  ARG A  89      40.547 -13.676  24.023  1.00 30.30           H  
ATOM    326  HB2 ARG A  89      40.822 -12.330  22.107  1.00 29.46           H  
ATOM    327  HB3 ARG A  89      39.189 -11.641  22.262  1.00 29.46           H  
ATOM    328  HG2 ARG A  89      39.035 -13.115  20.467  1.00 37.41           H  
ATOM    329  HG3 ARG A  89      38.343 -14.015  21.839  1.00 37.41           H  
ATOM    330  HD2 ARG A  89      40.462 -15.191  22.151  1.00 40.88           H  
ATOM    331  HD3 ARG A  89      41.179 -14.274  20.805  1.00 40.88           H  
ATOM    332  HE  ARG A  89      38.782 -15.603  19.957  1.00 48.59           H  
ATOM    333 HH11 ARG A  89      42.282 -17.592  19.731  1.00 46.46           H  
ATOM    334 HH12 ARG A  89      42.152 -16.184  20.761  1.00 46.46           H  
ATOM    335 HH21 ARG A  89      38.943 -17.437  18.629  1.00 52.39           H  
ATOM    336 HH22 ARG A  89      40.459 -18.304  18.520  1.00 52.39           H  
ATOM    337  N   ALA A  90      41.189 -11.464  25.145  1.00 26.64           N  
ATOM    338  CA  ALA A  90      41.487 -10.366  26.066  1.00 32.47           C  
ATOM    339  C   ALA A  90      42.334  -9.276  25.405  1.00 30.47           C  
ATOM    340  O   ALA A  90      43.310  -9.574  24.729  1.00 33.60           O  
ATOM    341  CB  ALA A  90      42.202 -10.897  27.315  1.00 31.33           C  
ATOM    342  H   ALA A  90      41.941 -12.069  24.848  1.00 26.64           H  
ATOM    343  HA  ALA A  90      40.536  -9.919  26.354  1.00 32.47           H  
ATOM    344  HB1 ALA A  90      41.578 -11.649  27.798  1.00 31.33           H  
ATOM    345  HB2 ALA A  90      43.153 -11.344  27.027  1.00 31.33           H  
ATOM    346  HB3 ALA A  90      42.381 -10.074  28.007  1.00 31.33           H  
ATOM    347  N   PHE A  91      41.966  -8.014  25.626  1.00 29.10           N  
ATOM    348  CA  PHE A  91      42.758  -6.872  25.159  1.00 30.07           C  
ATOM    349  C   PHE A  91      42.405  -5.620  25.975  1.00 31.48           C  
ATOM    350  O   PHE A  91      41.233  -5.237  26.033  1.00 32.07           O  
ATOM    351  CB  PHE A  91      42.489  -6.640  23.672  1.00 30.97           C  
ATOM    352  CG  PHE A  91      43.270  -5.494  23.061  1.00 31.62           C  
ATOM    353  CD1 PHE A  91      44.620  -5.629  22.762  1.00 31.53           C  
ATOM    354  CD2 PHE A  91      42.636  -4.305  22.732  1.00 30.21           C  
ATOM    355  CE1 PHE A  91      45.325  -4.581  22.177  1.00 32.89           C  
ATOM    356  CE2 PHE A  91      43.334  -3.261  22.146  1.00 29.42           C  
ATOM    357  CZ  PHE A  91      44.677  -3.396  21.870  1.00 30.52           C  
ATOM    358  H   PHE A  91      41.111  -7.838  26.132  1.00 29.10           H  
ATOM    359  HA  PHE A  91      43.818  -7.083  25.298  1.00 30.07           H  
ATOM    360  HB2 PHE A  91      41.427  -6.432  23.547  1.00 30.97           H  
ATOM    361  HB3 PHE A  91      42.747  -7.552  23.134  1.00 30.97           H  
ATOM    362  HD1 PHE A  91      45.127  -6.556  22.983  1.00 31.53           H  
ATOM    363  HD2 PHE A  91      41.581  -4.192  22.935  1.00 30.21           H  
ATOM    364  HE1 PHE A  91      46.379  -4.690  21.964  1.00 32.89           H  
ATOM    365  HE2 PHE A  91      42.826  -2.340  21.905  1.00 29.42           H  
ATOM    366  HZ  PHE A  91      45.222  -2.581  21.416  1.00 30.52           H  
ATOM    367  N   GLN A  92      43.407  -5.013  26.624  1.00 31.35           N  
ATOM    368  CA  GLN A  92      43.245  -3.739  27.342  1.00 31.33           C  
ATOM    369  C   GLN A  92      41.953  -3.618  28.153  1.00 35.73           C  
ATOM    370  O   GLN A  92      41.096  -2.798  27.818  1.00 43.45           O  
ATOM    371  CB  GLN A  92      43.291  -2.560  26.352  1.00 31.66           C  
ATOM    372  CG  GLN A  92      44.574  -2.467  25.545  1.00 35.10           C  
ATOM    373  CD  GLN A  92      44.599  -1.277  24.609  1.00 36.02           C  
ATOM    374  OE1 GLN A  92      43.557  -0.789  24.180  1.00 41.15           O  
ATOM    375  NE2 GLN A  92      45.798  -0.807  24.287  1.00 36.81           N  
ATOM    376  H   GLN A  92      44.317  -5.450  26.618  1.00 31.35           H  
ATOM    377  HA  GLN A  92      44.074  -3.715  28.049  1.00 31.33           H  
ATOM    378  HB2 GLN A  92      43.177  -1.636  26.918  1.00 31.66           H  
ATOM    379  HB3 GLN A  92      42.458  -2.666  25.657  1.00 31.66           H  
ATOM    380  HG2 GLN A  92      44.679  -3.377  24.954  1.00 35.10           H  
ATOM    381  HG3 GLN A  92      45.413  -2.385  26.236  1.00 35.10           H  
ATOM    382 HE21 GLN A  92      46.629  -1.240  24.663  1.00 36.81           H  
ATOM    383 HE22 GLN A  92      45.878  -0.014  23.665  1.00 36.81           H  
ATOM    384  N   SER A  93      41.795  -4.437  29.186  1.00 36.03           N  
ATOM    385  CA  SER A  93      40.653  -4.324  30.102  1.00 38.29           C  
ATOM    386  C   SER A  93      39.287  -4.722  29.519  1.00 34.76           C  
ATOM    387  O   SER A  93      38.263  -4.609  30.198  1.00 36.63           O  
ATOM    388  CB  SER A  93      40.577  -2.918  30.719  1.00 40.36           C  
ATOM    389  OG  SER A  93      41.786  -2.605  31.387  1.00 49.52           O  
ATOM    390  H   SER A  93      42.482  -5.160  29.346  1.00 36.03           H  
ATOM    391  HA  SER A  93      40.857  -5.065  30.874  1.00 38.29           H  
ATOM    392  HB2 SER A  93      39.754  -2.883  31.432  1.00 40.36           H  
ATOM    393  HB3 SER A  93      40.404  -2.188  29.929  1.00 40.36           H  
ATOM    394  HG  SER A  93      42.494  -2.638  30.738  1.00 49.52           H  
ATOM    395  N   ASN A  94      39.266  -5.192  28.276  1.00 33.70           N  
ATOM    396  CA  ASN A  94      38.012  -5.680  27.696  1.00 33.70           C  
ATOM    397  C   ASN A  94      38.096  -7.097  27.151  1.00 28.91           C  
ATOM    398  O   ASN A  94      39.174  -7.583  26.815  1.00 27.92           O  
ATOM    399  CB  ASN A  94      37.470  -4.712  26.637  1.00 30.61           C  
ATOM    400  CG  ASN A  94      37.063  -3.369  27.237  1.00 35.55           C  
ATOM    401  OD1 ASN A  94      36.113  -3.286  28.031  1.00 30.56           O  
ATOM    402  ND2 ASN A  94      37.789  -2.312  26.865  1.00 34.09           N  
ATOM    403  H   ASN A  94      40.115  -5.211  27.729  1.00 33.70           H  
ATOM    404  HA  ASN A  94      37.305  -5.723  28.526  1.00 33.70           H  
ATOM    405  HB2 ASN A  94      36.599  -5.162  26.162  1.00 30.61           H  
ATOM    406  HB3 ASN A  94      38.245  -4.542  25.889  1.00 30.61           H  
ATOM    407 HD21 ASN A  94      38.554  -2.428  26.216  1.00 34.09           H  
ATOM    408 HD22 ASN A  94      37.573  -1.396  27.233  1.00 34.09           H  
ATOM    409  N   CYS A  95      36.942  -7.753  27.067  1.00 30.59           N  
ATOM    410  CA  CYS A  95      36.861  -9.135  26.616  1.00 27.90           C  
ATOM    411  C   CYS A  95      35.928  -9.235  25.415  1.00 29.05           C  
ATOM    412  O   CYS A  95      34.840  -8.643  25.423  1.00 27.66           O  
ATOM    413  CB  CYS A  95      36.342 -10.001  27.755  1.00 28.54           C  
ATOM    414  SG  CYS A  95      37.071  -9.564  29.361  1.00 31.11           S  
ATOM    415  H   CYS A  95      36.091  -7.273  27.325  1.00 30.59           H  
ATOM    416  HA  CYS A  95      37.851  -9.483  26.319  1.00 27.90           H  
ATOM    417  HB2 CYS A  95      36.580 -11.043  27.537  1.00 28.54           H  
ATOM    418  HB3 CYS A  95      35.261  -9.881  27.820  1.00 28.54           H  
ATOM    419  N   TYR A  96      36.348 -10.002  24.405  1.00 27.24           N  
ATOM    420  CA  TYR A  96      35.665 -10.059  23.105  1.00 28.59           C  
ATOM    421  C   TYR A  96      35.382 -11.483  22.622  1.00 30.56           C  
ATOM    422  O   TYR A  96      36.151 -12.405  22.889  1.00 27.94           O  
ATOM    423  CB  TYR A  96      36.502  -9.365  22.035  1.00 26.06           C  
ATOM    424  CG  TYR A  96      36.917  -7.949  22.353  1.00 27.33           C  
ATOM    425  CD1 TYR A  96      38.077  -7.693  23.075  1.00 29.51           C  
ATOM    426  CD2 TYR A  96      36.162  -6.867  21.911  1.00 26.87           C  
ATOM    427  CE1 TYR A  96      38.470  -6.396  23.366  1.00 32.08           C  
ATOM    428  CE2 TYR A  96      36.545  -5.567  22.185  1.00 26.34           C  
ATOM    429  CZ  TYR A  96      37.700  -5.336  22.914  1.00 32.70           C  
ATOM    430  OH  TYR A  96      38.100  -4.050  23.197  1.00 32.85           O  
ATOM    431  H   TYR A  96      37.172 -10.570  24.541  1.00 27.24           H  
ATOM    432  HA  TYR A  96      34.711  -9.554  23.258  1.00 28.59           H  
ATOM    433  HB2 TYR A  96      35.921  -9.346  21.112  1.00 26.06           H  
ATOM    434  HB3 TYR A  96      37.406  -9.954  21.881  1.00 26.06           H  
ATOM    435  HD1 TYR A  96      38.682  -8.519  23.415  1.00 29.51           H  
ATOM    436  HD2 TYR A  96      35.261  -7.045  21.344  1.00 26.87           H  
ATOM    437  HE1 TYR A  96      39.366  -6.213  23.940  1.00 32.08           H  
ATOM    438  HE2 TYR A  96      35.948  -4.739  21.834  1.00 26.34           H  
ATOM    439  HH  TYR A  96      37.524  -3.362  22.855  1.00 32.85           H  
ATOM    440  N   PHE A  97      34.287 -11.651  21.883  1.00 29.82           N  
ATOM    441  CA  PHE A  97      33.959 -12.952  21.306  1.00 29.56           C  
ATOM    442  C   PHE A  97      33.273 -12.818  19.948  1.00 29.73           C  
ATOM    443  O   PHE A  97      32.115 -12.409  19.884  1.00 26.38           O  
ATOM    444  CB  PHE A  97      33.044 -13.739  22.239  1.00 26.96           C  
ATOM    445  CG  PHE A  97      33.376 -15.201  22.308  1.00 32.69           C  
ATOM    446  CD1 PHE A  97      33.372 -15.990  21.156  1.00 31.31           C  
ATOM    447  CD2 PHE A  97      33.725 -15.786  23.527  1.00 31.75           C  
ATOM    448  CE1 PHE A  97      33.709 -17.355  21.222  1.00 35.75           C  
ATOM    449  CE2 PHE A  97      34.057 -17.131  23.605  1.00 31.65           C  
ATOM    450  CZ  PHE A  97      34.057 -17.921  22.454  1.00 33.38           C  
ATOM    451  H   PHE A  97      33.674 -10.866  21.719  1.00 29.82           H  
ATOM    452  HA  PHE A  97      34.902 -13.483  21.171  1.00 29.56           H  
ATOM    453  HB2 PHE A  97      32.018 -13.635  21.886  1.00 26.96           H  
ATOM    454  HB3 PHE A  97      33.128 -13.318  23.241  1.00 26.96           H  
ATOM    455  HD1 PHE A  97      33.107 -15.549  20.207  1.00 31.31           H  
ATOM    456  HD2 PHE A  97      33.736 -15.183  24.422  1.00 31.75           H  
ATOM    457  HE1 PHE A  97      33.698 -17.961  20.328  1.00 35.75           H  
ATOM    458  HE2 PHE A  97      34.315 -17.569  24.559  1.00 31.65           H  
ATOM    459  HZ  PHE A  97      34.326 -18.966  22.513  1.00 33.38           H  
ATOM    460  N   PRO A  98      33.983 -13.160  18.858  1.00 30.89           N  
ATOM    461  CA  PRO A  98      33.337 -13.143  17.537  1.00 30.45           C  
ATOM    462  C   PRO A  98      32.417 -14.353  17.399  1.00 28.71           C  
ATOM    463  O   PRO A  98      32.772 -15.443  17.845  1.00 29.59           O  
ATOM    464  CB  PRO A  98      34.514 -13.261  16.557  1.00 27.30           C  
ATOM    465  CG  PRO A  98      35.745 -12.965  17.373  1.00 29.60           C  
ATOM    466  CD  PRO A  98      35.419 -13.454  18.763  1.00 27.28           C  
ATOM    467  HA  PRO A  98      32.728 -12.255  17.367  1.00 30.45           H  
ATOM    468  HB2 PRO A  98      34.410 -12.539  15.748  1.00 27.30           H  
ATOM    469  HB3 PRO A  98      34.565 -14.268  16.142  1.00 27.30           H  
ATOM    470  HG2 PRO A  98      35.951 -11.896  17.381  1.00 29.60           H  
ATOM    471  HG3 PRO A  98      36.607 -13.498  16.971  1.00 29.60           H  
ATOM    472  HD2 PRO A  98      35.614 -14.522  18.864  1.00 27.28           H  
ATOM    473  HD3 PRO A  98      35.987 -12.909  19.518  1.00 27.28           H  
ATOM    474  N   LEU A  99      31.240 -14.163  16.816  1.00 29.26           N  
ATOM    475  CA  LEU A  99      30.283 -15.258  16.669  1.00 31.78           C  
ATOM    476  C   LEU A  99      29.748 -15.276  15.231  1.00 35.21           C  
ATOM    477  O   LEU A  99      29.460 -14.222  14.660  1.00 31.76           O  
ATOM    478  CB  LEU A  99      29.163 -15.143  17.715  1.00 28.12           C  
ATOM    479  CG  LEU A  99      29.603 -15.296  19.185  1.00 33.70           C  
ATOM    480  CD1 LEU A  99      28.524 -14.826  20.169  1.00 31.60           C  
ATOM    481  CD2 LEU A  99      29.977 -16.737  19.491  1.00 31.50           C  
ATOM    482  H   LEU A  99      31.001 -13.246  16.468  1.00 29.26           H  
ATOM    483  HA  LEU A  99      30.778 -16.212  16.851  1.00 31.78           H  
ATOM    484  HB2 LEU A  99      28.426 -15.918  17.504  1.00 28.12           H  
ATOM    485  HB3 LEU A  99      28.700 -14.162  17.604  1.00 28.12           H  
ATOM    486  HG  LEU A  99      30.476 -14.657  19.315  1.00 33.70           H  
ATOM    487 HD11 LEU A  99      28.267 -13.789  19.958  1.00 31.60           H  
ATOM    488 HD12 LEU A  99      27.636 -15.450  20.060  1.00 31.60           H  
ATOM    489 HD13 LEU A  99      28.902 -14.907  21.189  1.00 31.60           H  
ATOM    490 HD21 LEU A  99      29.103 -17.376  19.360  1.00 31.50           H  
ATOM    491 HD22 LEU A  99      30.767 -17.059  18.812  1.00 31.50           H  
ATOM    492 HD23 LEU A  99      30.330 -16.811  20.519  1.00 31.50           H  
ATOM    493  N   THR A 100      29.623 -16.467  14.645  1.00 35.22           N  
ATOM    494  CA  THR A 100      29.456 -16.572  13.192  1.00 37.57           C  
ATOM    495  C   THR A 100      28.074 -16.983  12.660  1.00 37.28           C  
ATOM    496  O   THR A 100      27.843 -16.944  11.449  1.00 39.92           O  
ATOM    497  CB  THR A 100      30.526 -17.501  12.586  1.00 37.39           C  
ATOM    498  OG1 THR A 100      30.511 -18.753  13.279  1.00 37.42           O  
ATOM    499  CG2 THR A 100      31.902 -16.867  12.722  1.00 34.29           C  
ATOM    500  H   THR A 100      29.644 -17.305  15.208  1.00 35.22           H  
ATOM    501  HA  THR A 100      29.574 -15.538  12.868  1.00 37.57           H  
ATOM    502  HB  THR A 100      30.307 -17.658  11.530  1.00 37.39           H  
ATOM    503 HG21 THR A 100      31.916 -15.911  12.200  1.00 34.29           H  
ATOM    504 HG22 THR A 100      32.126 -16.707  13.777  1.00 34.29           H  
ATOM    505 HG23 THR A 100      32.652 -17.529  12.288  1.00 34.29           H  
ATOM    506  HG1 THR A 100      31.183 -19.313  12.881  1.00 37.42           H  
ATOM    507  N   ASP A 101      27.166 -17.394  13.540  1.00 33.67           N  
ATOM    508  CA  ASP A 101      25.805 -17.706  13.092  1.00 37.66           C  
ATOM    509  C   ASP A 101      25.039 -16.418  12.761  1.00 36.80           C  
ATOM    510  O   ASP A 101      24.999 -15.476  13.567  1.00 37.02           O  
ATOM    511  CB  ASP A 101      25.043 -18.529  14.136  1.00 30.90           C  
ATOM    512  CG  ASP A 101      24.989 -17.849  15.492  1.00 40.27           C  
ATOM    513  OD1 ASP A 101      25.983 -17.192  15.876  1.00 42.77           O  
ATOM    514  OD2 ASP A 101      23.951 -17.974  16.183  1.00 48.53           O1-
ATOM    515  H   ASP A 101      27.412 -17.493  14.515  1.00 33.67           H  
ATOM    516  HA  ASP A 101      25.887 -18.309  12.188  1.00 37.66           H  
ATOM    517  HB2 ASP A 101      25.537 -19.494  14.249  1.00 30.90           H  
ATOM    518  HB3 ASP A 101      24.024 -18.683  13.782  1.00 30.90           H  
ATOM    519  N   ASN A 102      24.426 -16.379  11.584  1.00 37.88           N  
ATOM    520  CA  ASN A 102      23.767 -15.168  11.099  1.00 32.74           C  
ATOM    521  C   ASN A 102      22.571 -14.707  11.922  1.00 34.12           C  
ATOM    522  O   ASN A 102      21.706 -15.507  12.273  1.00 37.03           O  
ATOM    523  CB  ASN A 102      23.346 -15.343   9.646  1.00 35.18           C  
ATOM    524  CG  ASN A 102      24.477 -15.085   8.680  1.00 35.58           C  
ATOM    525  OD1 ASN A 102      25.531 -14.568   9.057  1.00 38.20           O  
ATOM    526  ND2 ASN A 102      24.259 -15.429   7.415  1.00 39.46           N  
ATOM    527  H   ASN A 102      24.416 -17.209  11.007  1.00 37.88           H  
ATOM    528  HA  ASN A 102      24.516 -14.382  11.200  1.00 32.74           H  
ATOM    529  HB2 ASN A 102      22.537 -14.645   9.430  1.00 35.18           H  
ATOM    530  HB3 ASN A 102      22.992 -16.365   9.505  1.00 35.18           H  
ATOM    531 HD21 ASN A 102      24.972 -15.268   6.718  1.00 39.46           H  
ATOM    532 HD22 ASN A 102      23.380 -15.852   7.151  1.00 39.46           H  
ATOM    533  N   LYS A 103      22.537 -13.406  12.218  1.00 32.88           N  
ATOM    534  CA  LYS A 103      21.412 -12.759  12.894  1.00 30.48           C  
ATOM    535  C   LYS A 103      21.291 -11.319  12.401  1.00 33.46           C  
ATOM    536  O   LYS A 103      22.266 -10.748  11.906  1.00 32.10           O  
ATOM    537  CB  LYS A 103      21.619 -12.754  14.414  1.00 32.57           C  
ATOM    538  CG  LYS A 103      21.451 -14.098  15.106  1.00 32.71           C  
ATOM    539  CD  LYS A 103      21.937 -14.030  16.547  1.00 33.75           C  
ATOM    540  CE  LYS A 103      22.066 -15.422  17.157  1.00 36.36           C  
ATOM    541  NZ  LYS A 103      20.738 -16.078  17.230  1.00 44.41           N1+
ATOM    542  H   LYS A 103      23.331 -12.837  11.960  1.00 32.88           H  
ATOM    543  HA  LYS A 103      20.503 -13.315  12.668  1.00 30.48           H  
ATOM    544  HB2 LYS A 103      20.899 -12.061  14.849  1.00 32.57           H  
ATOM    545  HB3 LYS A 103      22.630 -12.399  14.614  1.00 32.57           H  
ATOM    546  HG2 LYS A 103      22.028 -14.851  14.569  1.00 32.71           H  
ATOM    547  HG3 LYS A 103      20.397 -14.375  15.097  1.00 32.71           H  
ATOM    548  HD2 LYS A 103      21.226 -13.450  17.135  1.00 33.75           H  
ATOM    549  HD3 LYS A 103      22.911 -13.541  16.569  1.00 33.75           H  
ATOM    550  HE2 LYS A 103      22.481 -15.337  18.161  1.00 36.36           H  
ATOM    551  HE3 LYS A 103      22.731 -16.025  16.538  1.00 36.36           H  
ATOM    552  HZ1 LYS A 103      20.119 -15.521  17.803  1.00 44.41           H  
ATOM    553  HZ2 LYS A 103      20.352 -16.161  16.301  1.00 44.41           H  
ATOM    554  HZ3 LYS A 103      20.839 -16.996  17.638  1.00 44.41           H  
ATOM    555  N   THR A 104      20.104 -10.727  12.539  1.00 34.21           N  
ATOM    556  CA  THR A 104      19.939  -9.295  12.301  1.00 32.42           C  
ATOM    557  C   THR A 104      20.668  -8.513  13.388  1.00 31.90           C  
ATOM    558  O   THR A 104      21.058  -9.078  14.413  1.00 34.08           O  
ATOM    559  CB  THR A 104      18.475  -8.876  12.358  1.00 38.83           C  
ATOM    560  OG1 THR A 104      17.989  -9.116  13.680  1.00 34.06           O  
ATOM    561  CG2 THR A 104      17.646  -9.669  11.337  1.00 33.97           C  
ATOM    562  H   THR A 104      19.304 -11.279  12.814  1.00 34.21           H  
ATOM    563  HA  THR A 104      20.341  -9.087  11.310  1.00 32.42           H  
ATOM    564  HB  THR A 104      18.387  -7.819  12.112  1.00 38.83           H  
ATOM    565 HG21 THR A 104      18.029  -9.482  10.335  1.00 33.97           H  
ATOM    566 HG22 THR A 104      17.717 -10.733  11.560  1.00 33.97           H  
ATOM    567 HG23 THR A 104      16.603  -9.354  11.393  1.00 33.97           H  
ATOM    568  HG1 THR A 104      18.084 -10.054  13.858  1.00 34.06           H  
ATOM    569  N   TRP A 105      20.837  -7.211  13.179  1.00 31.17           N  
ATOM    570  CA  TRP A 105      21.543  -6.393  14.151  1.00 31.33           C  
ATOM    571  C   TRP A 105      20.890  -6.494  15.531  1.00 33.09           C  
ATOM    572  O   TRP A 105      21.577  -6.695  16.526  1.00 31.22           O  
ATOM    573  CB  TRP A 105      21.620  -4.931  13.693  1.00 28.54           C  
ATOM    574  CG  TRP A 105      22.532  -4.061  14.557  1.00 30.15           C  
ATOM    575  CD1 TRP A 105      23.871  -3.814  14.364  1.00 29.10           C  
ATOM    576  CD2 TRP A 105      22.153  -3.306  15.719  1.00 28.67           C  
ATOM    577  NE1 TRP A 105      24.345  -2.965  15.344  1.00 29.11           N  
ATOM    578  CE2 TRP A 105      23.311  -2.634  16.180  1.00 29.45           C  
ATOM    579  CE3 TRP A 105      20.950  -3.133  16.413  1.00 30.93           C  
ATOM    580  CZ2 TRP A 105      23.298  -1.819  17.315  1.00 29.39           C  
ATOM    581  CZ3 TRP A 105      20.940  -2.319  17.537  1.00 29.89           C  
ATOM    582  CH2 TRP A 105      22.105  -1.671  17.974  1.00 32.83           C  
ATOM    583  H   TRP A 105      20.470  -6.787  12.339  1.00 31.17           H  
ATOM    584  HA  TRP A 105      22.561  -6.776  14.227  1.00 31.33           H  
ATOM    585  HB2 TRP A 105      20.615  -4.509  13.721  1.00 28.54           H  
ATOM    586  HB3 TRP A 105      21.995  -4.910  12.669  1.00 28.54           H  
ATOM    587  HD1 TRP A 105      24.464  -4.224  13.561  1.00 29.10           H  
ATOM    588  HE1 TRP A 105      25.297  -2.642  15.430  1.00 29.11           H  
ATOM    589  HE3 TRP A 105      20.048  -3.623  16.079  1.00 30.93           H  
ATOM    590  HZ2 TRP A 105      24.195  -1.325  17.660  1.00 29.39           H  
ATOM    591  HZ3 TRP A 105      20.019  -2.183  18.085  1.00 29.89           H  
ATOM    592  HH2 TRP A 105      22.060  -1.042  18.851  1.00 32.83           H  
ATOM    593  N   ALA A 106      19.564  -6.376  15.593  1.00 32.93           N  
ATOM    594  CA  ALA A 106      18.885  -6.377  16.890  1.00 34.61           C  
ATOM    595  C   ALA A 106      18.941  -7.758  17.562  1.00 36.09           C  
ATOM    596  O   ALA A 106      19.137  -7.863  18.783  1.00 33.35           O  
ATOM    597  CB  ALA A 106      17.453  -5.874  16.754  1.00 31.78           C  
ATOM    598  H   ALA A 106      19.025  -6.288  14.743  1.00 32.93           H  
ATOM    599  HA  ALA A 106      19.419  -5.686  17.543  1.00 34.61           H  
ATOM    600  HB1 ALA A 106      17.458  -4.873  16.323  1.00 31.78           H  
ATOM    601  HB2 ALA A 106      16.892  -6.547  16.106  1.00 31.78           H  
ATOM    602  HB3 ALA A 106      16.984  -5.844  17.738  1.00 31.78           H  
ATOM    603  N   GLU A 107      18.795  -8.816  16.766  1.00 34.15           N  
ATOM    604  CA  GLU A 107      18.978 -10.173  17.283  1.00 35.57           C  
ATOM    605  C   GLU A 107      20.407 -10.375  17.782  1.00 37.23           C  
ATOM    606  O   GLU A 107      20.638 -11.072  18.774  1.00 35.26           O  
ATOM    607  CB  GLU A 107      18.660 -11.222  16.215  1.00 33.95           C  
ATOM    608  CG  GLU A 107      17.184 -11.499  16.009  1.00 41.30           C  
ATOM    609  CD  GLU A 107      16.898 -12.245  14.692  1.00 54.72           C  
ATOM    610  OE1 GLU A 107      17.857 -12.700  14.007  1.00 51.41           O  
ATOM    611  OE2 GLU A 107      15.700 -12.368  14.334  1.00 64.08           O1-
ATOM    612  H   GLU A 107      18.554  -8.681  15.795  1.00 34.15           H  
ATOM    613  HA  GLU A 107      18.285 -10.298  18.115  1.00 35.57           H  
ATOM    614  HB2 GLU A 107      19.142 -12.157  16.506  1.00 33.95           H  
ATOM    615  HB3 GLU A 107      19.077 -10.878  15.269  1.00 33.95           H  
ATOM    616  HG2 GLU A 107      16.651 -10.548  15.993  1.00 41.30           H  
ATOM    617  HG3 GLU A 107      16.824 -12.105  16.839  1.00 41.30           H  
ATOM    618  N   SER A 108      21.361  -9.775  17.076  1.00 32.46           N  
ATOM    619  CA  SER A 108      22.769  -9.876  17.447  1.00 30.88           C  
ATOM    620  C   SER A 108      23.033  -9.218  18.802  1.00 33.77           C  
ATOM    621  O   SER A 108      23.647  -9.815  19.694  1.00 33.31           O  
ATOM    622  CB  SER A 108      23.648  -9.251  16.368  1.00 31.09           C  
ATOM    623  OG  SER A 108      23.651 -10.063  15.207  1.00 30.20           O  
ATOM    624  H   SER A 108      21.104  -9.236  16.261  1.00 32.46           H  
ATOM    625  HA  SER A 108      23.021 -10.933  17.536  1.00 30.88           H  
ATOM    626  HB2 SER A 108      24.666  -9.156  16.743  1.00 31.09           H  
ATOM    627  HB3 SER A 108      23.261  -8.264  16.116  1.00 31.09           H  
ATOM    628  HG  SER A 108      22.745 -10.127  14.895  1.00 30.20           H  
ATOM    629  N   GLU A 109      22.540  -7.996  18.968  1.00 32.36           N  
ATOM    630  CA  GLU A 109      22.637  -7.325  20.255  1.00 35.38           C  
ATOM    631  C   GLU A 109      21.876  -8.077  21.350  1.00 36.20           C  
ATOM    632  O   GLU A 109      22.307  -8.091  22.502  1.00 37.08           O  
ATOM    633  CB  GLU A 109      22.185  -5.861  20.161  1.00 31.86           C  
ATOM    634  CG  GLU A 109      22.007  -5.155  21.505  1.00 34.28           C  
ATOM    635  CD  GLU A 109      23.310  -4.967  22.290  1.00 34.12           C  
ATOM    636  OE1 GLU A 109      24.410  -5.250  21.751  1.00 34.65           O  
ATOM    637  OE2 GLU A 109      23.230  -4.521  23.461  1.00 33.80           O1-
ATOM    638  H   GLU A 109      22.093  -7.528  18.192  1.00 32.36           H  
ATOM    639  HA  GLU A 109      23.689  -7.325  20.537  1.00 35.38           H  
ATOM    640  HB2 GLU A 109      21.230  -5.836  19.636  1.00 31.86           H  
ATOM    641  HB3 GLU A 109      22.930  -5.312  19.585  1.00 31.86           H  
ATOM    642  HG2 GLU A 109      21.322  -5.745  22.114  1.00 34.28           H  
ATOM    643  HG3 GLU A 109      21.573  -4.172  21.320  1.00 34.28           H  
ATOM    644  N   ARG A 110      20.766  -8.718  20.989  1.00 35.36           N  
ATOM    645  CA  ARG A 110      20.001  -9.481  21.974  1.00 36.50           C  
ATOM    646  C   ARG A 110      20.844 -10.654  22.465  1.00 38.30           C  
ATOM    647  O   ARG A 110      20.901 -10.947  23.666  1.00 34.40           O  
ATOM    648  CB  ARG A 110      18.667  -9.978  21.395  1.00 39.12           C  
ATOM    649  CG  ARG A 110      17.613 -10.283  22.468  1.00 47.40           C  
ATOM    650  CD  ARG A 110      16.298 -10.816  21.884  1.00 52.48           C  
ATOM    651  NE  ARG A 110      16.142 -12.256  22.095  1.00 57.76           N  
ATOM    652  CZ  ARG A 110      16.224 -13.169  21.130  1.00 62.80           C  
ATOM    653  NH1 ARG A 110      16.449 -12.793  19.872  1.00 60.63           N  
ATOM    654  NH2 ARG A 110      16.074 -14.458  21.418  1.00 63.36           N1+
ATOM    655  H   ARG A 110      20.451  -8.677  20.031  1.00 35.36           H  
ATOM    656  HA  ARG A 110      19.761  -8.826  22.812  1.00 36.50           H  
ATOM    657  HB2 ARG A 110      18.855 -10.889  20.826  1.00 39.12           H  
ATOM    658  HB3 ARG A 110      18.271  -9.210  20.730  1.00 39.12           H  
ATOM    659  HG2 ARG A 110      17.403  -9.366  23.017  1.00 47.40           H  
ATOM    660  HG3 ARG A 110      18.019 -11.031  23.150  1.00 47.40           H  
ATOM    661  HD2 ARG A 110      16.282 -10.615  20.813  1.00 52.48           H  
ATOM    662  HD3 ARG A 110      15.466 -10.300  22.364  1.00 52.48           H  
ATOM    663  HE  ARG A 110      15.961 -12.579  23.035  1.00 57.76           H  
ATOM    664 HH11 ARG A 110      16.507 -13.486  19.141  1.00 60.63           H  
ATOM    665 HH12 ARG A 110      16.564 -11.815  19.652  1.00 60.63           H  
ATOM    666 HH21 ARG A 110      15.903 -14.746  22.371  1.00 63.36           H  
ATOM    667 HH22 ARG A 110      16.132 -15.150  20.684  1.00 63.36           H  
ATOM    668  N   ASN A 111      21.527 -11.302  21.527  1.00 35.89           N  
ATOM    669  CA  ASN A 111      22.414 -12.398  21.867  1.00 34.54           C  
ATOM    670  C   ASN A 111      23.583 -11.943  22.739  1.00 34.80           C  
ATOM    671  O   ASN A 111      23.993 -12.650  23.662  1.00 38.46           O  
ATOM    672  CB  ASN A 111      22.927 -13.101  20.605  1.00 33.84           C  
ATOM    673  CG  ASN A 111      23.903 -14.219  20.925  1.00 38.59           C  
ATOM    674  OD1 ASN A 111      25.117 -14.066  20.769  1.00 36.92           O  
ATOM    675  ND2 ASN A 111      23.377 -15.349  21.398  1.00 38.04           N  
ATOM    676  H   ASN A 111      21.429 -11.025  20.561  1.00 35.89           H  
ATOM    677  HA  ASN A 111      21.829 -13.110  22.449  1.00 34.54           H  
ATOM    678  HB2 ASN A 111      23.431 -12.367  19.976  1.00 33.84           H  
ATOM    679  HB3 ASN A 111      22.078 -13.520  20.067  1.00 33.84           H  
ATOM    680 HD21 ASN A 111      22.377 -15.431  21.509  1.00 38.04           H  
ATOM    681 HD22 ASN A 111      23.978 -16.122  21.644  1.00 38.04           H  
ATOM    682  N   CYS A 112      24.125 -10.763  22.460  1.00 36.62           N  
ATOM    683  CA  CYS A 112      25.268 -10.288  23.242  1.00 37.01           C  
ATOM    684  C   CYS A 112      24.827  -9.973  24.660  1.00 36.19           C  
ATOM    685  O   CYS A 112      25.450 -10.411  25.619  1.00 34.54           O  
ATOM    686  CB  CYS A 112      25.924  -9.062  22.604  1.00 30.17           C  
ATOM    687  SG  CYS A 112      26.876  -9.418  21.103  1.00 31.18           S  
ATOM    688  H   CYS A 112      23.751 -10.197  21.712  1.00 36.62           H  
ATOM    689  HA  CYS A 112      26.012 -11.084  23.263  1.00 37.01           H  
ATOM    690  HB2 CYS A 112      26.598  -8.616  23.335  1.00 30.17           H  
ATOM    691  HB3 CYS A 112      25.141  -8.349  22.349  1.00 30.17           H  
ATOM    692  N   SER A 113      23.729  -9.233  24.782  1.00 36.16           N  
ATOM    693  CA  SER A 113      23.235  -8.809  26.094  1.00 38.38           C  
ATOM    694  C   SER A 113      22.889  -9.995  26.992  1.00 36.16           C  
ATOM    695  O   SER A 113      23.062  -9.917  28.201  1.00 37.48           O  
ATOM    696  CB  SER A 113      22.041  -7.852  25.968  1.00 36.12           C  
ATOM    697  OG  SER A 113      20.861  -8.557  25.632  1.00 46.33           O  
ATOM    698  H   SER A 113      23.224  -8.959  23.951  1.00 36.16           H  
ATOM    699  HA  SER A 113      24.052  -8.267  26.572  1.00 38.38           H  
ATOM    700  HB2 SER A 113      22.253  -7.118  25.189  1.00 36.12           H  
ATOM    701  HB3 SER A 113      21.891  -7.340  26.918  1.00 36.12           H  
ATOM    702  HG  SER A 113      21.016  -8.998  24.793  1.00 46.33           H  
ATOM    703  N   GLY A 114      22.435 -11.096  26.394  1.00 36.14           N  
ATOM    704  CA  GLY A 114      22.180 -12.321  27.133  1.00 34.95           C  
ATOM    705  C   GLY A 114      23.414 -12.899  27.811  1.00 38.01           C  
ATOM    706  O   GLY A 114      23.304 -13.775  28.664  1.00 43.39           O  
ATOM    707  H   GLY A 114      22.264 -11.078  25.399  1.00 36.14           H  
ATOM    708  HA2 GLY A 114      21.790 -13.066  26.438  1.00 34.95           H  
ATOM    709  HA3 GLY A 114      21.433 -12.112  27.898  1.00 34.95           H  
ATOM    710  N   MET A 115      24.593 -12.420  27.427  1.00 37.54           N  
ATOM    711  CA  MET A 115      25.844 -12.850  28.046  1.00 35.82           C  
ATOM    712  C   MET A 115      26.459 -11.728  28.873  1.00 36.70           C  
ATOM    713  O   MET A 115      27.650 -11.765  29.191  1.00 34.92           O  
ATOM    714  CB  MET A 115      26.854 -13.254  26.979  1.00 39.03           C  
ATOM    715  CG  MET A 115      26.430 -14.388  26.099  1.00 40.32           C  
ATOM    716  SD  MET A 115      27.763 -14.777  24.962  1.00 50.26           S  
ATOM    717  CE  MET A 115      27.399 -13.695  23.605  1.00 37.19           C  
ATOM    718  H   MET A 115      24.626 -11.736  26.684  1.00 37.54           H  
ATOM    719  HA  MET A 115      25.610 -13.698  28.689  1.00 35.82           H  
ATOM    720  HB2 MET A 115      27.777 -13.544  27.482  1.00 39.03           H  
ATOM    721  HB3 MET A 115      27.041 -12.386  26.347  1.00 39.03           H  
ATOM    722  HG2 MET A 115      25.542 -14.100  25.535  1.00 40.32           H  
ATOM    723  HG3 MET A 115      26.205 -15.262  26.711  1.00 40.32           H  
ATOM    724  HE1 MET A 115      26.412 -13.931  23.208  1.00 37.19           H  
ATOM    725  HE2 MET A 115      27.415 -12.662  23.950  1.00 37.19           H  
ATOM    726  HE3 MET A 115      28.147 -13.829  22.823  1.00 37.19           H  
ATOM    727  N   GLY A 116      25.655 -10.716  29.190  1.00 34.92           N  
ATOM    728  CA  GLY A 116      26.146  -9.572  29.935  1.00 36.28           C  
ATOM    729  C   GLY A 116      26.915  -8.619  29.037  1.00 36.13           C  
ATOM    730  O   GLY A 116      27.518  -7.651  29.507  1.00 35.93           O  
ATOM    731  H   GLY A 116      24.686 -10.746  28.906  1.00 34.92           H  
ATOM    732  HA2 GLY A 116      26.804  -9.921  30.730  1.00 36.28           H  
ATOM    733  HA3 GLY A 116      25.299  -9.043  30.372  1.00 36.28           H  
ATOM    734  N   ALA A 117      26.876  -8.883  27.735  1.00 34.35           N  
ATOM    735  CA  ALA A 117      27.728  -8.175  26.784  1.00 32.30           C  
ATOM    736  C   ALA A 117      26.948  -7.192  25.913  1.00 33.97           C  
ATOM    737  O   ALA A 117      25.733  -7.031  26.057  1.00 35.73           O  
ATOM    738  CB  ALA A 117      28.485  -9.181  25.911  1.00 30.67           C  
ATOM    739  H   ALA A 117      26.241  -9.591  27.394  1.00 34.35           H  
ATOM    740  HA  ALA A 117      28.439  -7.586  27.363  1.00 32.30           H  
ATOM    741  HB1 ALA A 117      29.073  -9.843  26.546  1.00 30.67           H  
ATOM    742  HB2 ALA A 117      27.774  -9.769  25.332  1.00 30.67           H  
ATOM    743  HB3 ALA A 117      29.149  -8.644  25.233  1.00 30.67           H  
ATOM    744  N   HIS A 118      27.663  -6.540  25.004  1.00 32.13           N  
ATOM    745  CA  HIS A 118      27.050  -5.664  24.022  1.00 32.45           C  
ATOM    746  C   HIS A 118      27.769  -5.885  22.709  1.00 33.33           C  
ATOM    747  O   HIS A 118      28.906  -6.381  22.711  1.00 26.91           O  
ATOM    748  CB  HIS A 118      27.228  -4.204  24.425  1.00 30.34           C  
ATOM    749  CG  HIS A 118      26.304  -3.756  25.508  1.00 34.51           C  
ATOM    750  ND1 HIS A 118      24.944  -3.621  25.315  1.00 33.85           N1+
ATOM    751  CD2 HIS A 118      26.543  -3.379  26.787  1.00 32.94           C  
ATOM    752  CE1 HIS A 118      24.387  -3.191  26.432  1.00 35.01           C  
ATOM    753  NE2 HIS A 118      25.334  -3.032  27.338  1.00 34.30           N  
ATOM    754  H   HIS A 118      28.666  -6.659  24.994  1.00 32.13           H  
ATOM    755  HA  HIS A 118      25.984  -5.880  23.946  1.00 32.45           H  
ATOM    756  HB2 HIS A 118      27.054  -3.583  23.546  1.00 30.34           H  
ATOM    757  HB3 HIS A 118      28.253  -4.067  24.770  1.00 30.34           H  
ATOM    758  HD1 HIS A 118      24.420  -3.833  24.395  1.00 33.85           H  
ATOM    759  HD2 HIS A 118      27.504  -3.357  27.279  1.00 32.94           H  
ATOM    760  HE2 HIS A 118      25.192  -2.706  28.284  1.00 34.30           H  
ATOM    761  HE1 HIS A 118      23.334  -3.001  26.579  1.00 35.01           H  
ATOM    762  N   LEU A 119      27.134  -5.508  21.595  1.00 26.65           N  
ATOM    763  CA  LEU A 119      27.843  -5.490  20.318  1.00 27.23           C  
ATOM    764  C   LEU A 119      29.074  -4.587  20.457  1.00 24.98           C  
ATOM    765  O   LEU A 119      29.014  -3.545  21.107  1.00 26.11           O  
ATOM    766  CB  LEU A 119      26.929  -5.001  19.194  1.00 24.88           C  
ATOM    767  CG  LEU A 119      25.955  -6.064  18.684  1.00 27.99           C  
ATOM    768  CD1 LEU A 119      24.969  -5.467  17.673  1.00 28.37           C  
ATOM    769  CD2 LEU A 119      26.731  -7.201  18.054  1.00 29.78           C  
ATOM    770  H   LEU A 119      26.163  -5.235  21.637  1.00 26.65           H  
ATOM    771  HA  LEU A 119      28.158  -6.500  20.058  1.00 27.23           H  
ATOM    772  HB2 LEU A 119      27.552  -4.678  18.360  1.00 24.88           H  
ATOM    773  HB3 LEU A 119      26.351  -4.154  19.564  1.00 24.88           H  
ATOM    774  HG  LEU A 119      25.380  -6.443  19.529  1.00 27.99           H  
ATOM    775 HD11 LEU A 119      24.412  -4.657  18.145  1.00 28.37           H  
ATOM    776 HD12 LEU A 119      25.519  -5.078  16.816  1.00 28.37           H  
ATOM    777 HD13 LEU A 119      24.277  -6.240  17.342  1.00 28.37           H  
ATOM    778 HD21 LEU A 119      27.306  -6.824  17.209  1.00 29.78           H  
ATOM    779 HD22 LEU A 119      27.407  -7.632  18.791  1.00 29.78           H  
ATOM    780 HD23 LEU A 119      26.036  -7.966  17.707  1.00 29.78           H  
ATOM    781  N   MET A 120      30.189  -4.990  19.859  1.00 26.56           N  
ATOM    782  CA  MET A 120      31.478  -4.326  20.081  1.00 25.35           C  
ATOM    783  C   MET A 120      31.501  -2.836  19.712  1.00 28.63           C  
ATOM    784  O   MET A 120      31.130  -2.435  18.596  1.00 27.08           O  
ATOM    785  CB  MET A 120      32.596  -5.058  19.312  1.00 26.01           C  
ATOM    786  CG  MET A 120      33.995  -4.467  19.484  1.00 22.34           C  
ATOM    787  SD  MET A 120      35.207  -5.233  18.370  1.00 26.99           S  
ATOM    788  CE  MET A 120      36.739  -4.413  18.873  1.00 21.20           C  
ATOM    789  H   MET A 120      30.149  -5.780  19.230  1.00 26.56           H  
ATOM    790  HA  MET A 120      31.645  -4.377  21.157  1.00 25.35           H  
ATOM    791  HB2 MET A 120      32.348  -5.034  18.251  1.00 26.01           H  
ATOM    792  HB3 MET A 120      32.621  -6.091  19.657  1.00 26.01           H  
ATOM    793  HG2 MET A 120      34.317  -4.624  20.514  1.00 22.34           H  
ATOM    794  HG3 MET A 120      33.952  -3.399  19.274  1.00 22.34           H  
ATOM    795  HE1 MET A 120      36.640  -3.338  18.726  1.00 21.20           H  
ATOM    796  HE2 MET A 120      36.933  -4.620  19.925  1.00 21.20           H  
ATOM    797  HE3 MET A 120      37.566  -4.789  18.271  1.00 21.20           H  
ATOM    798  N   THR A 121      31.953  -2.021  20.659  1.00 30.57           N  
ATOM    799  CA  THR A 121      32.312  -0.637  20.375  1.00 31.59           C  
ATOM    800  C   THR A 121      33.782  -0.573  19.996  1.00 30.09           C  
ATOM    801  O   THR A 121      34.621  -1.149  20.683  1.00 30.54           O  
ATOM    802  CB  THR A 121      32.129   0.237  21.608  1.00 32.11           C  
ATOM    803  OG1 THR A 121      30.732   0.337  21.906  1.00 33.61           O  
ATOM    804  CG2 THR A 121      32.715   1.626  21.365  1.00 29.63           C  
ATOM    805  H   THR A 121      32.051  -2.371  21.602  1.00 30.57           H  
ATOM    806  HA  THR A 121      31.671  -0.281  19.568  1.00 31.59           H  
ATOM    807  HB  THR A 121      32.652  -0.213  22.454  1.00 32.11           H  
ATOM    808 HG21 THR A 121      33.779   1.537  21.142  1.00 29.63           H  
ATOM    809 HG22 THR A 121      32.205   2.093  20.522  1.00 29.63           H  
ATOM    810 HG23 THR A 121      32.581   2.238  22.257  1.00 29.63           H  
ATOM    811  HG1 THR A 121      30.639   0.889  22.687  1.00 33.61           H  
ATOM    812  N   ILE A 122      34.100   0.122  18.908  1.00 30.12           N  
ATOM    813  CA  ILE A 122      35.489   0.297  18.472  1.00 29.89           C  
ATOM    814  C   ILE A 122      35.889   1.767  18.604  1.00 31.93           C  
ATOM    815  O   ILE A 122      35.359   2.629  17.892  1.00 35.29           O  
ATOM    816  CB  ILE A 122      35.710  -0.186  17.004  1.00 31.30           C  
ATOM    817  CG1 ILE A 122      35.545  -1.711  16.905  1.00 28.45           C  
ATOM    818  CG2 ILE A 122      37.081   0.241  16.506  1.00 29.06           C  
ATOM    819  CD1 ILE A 122      36.070  -2.329  15.611  1.00 24.90           C  
ATOM    820  H   ILE A 122      33.360   0.542  18.363  1.00 30.12           H  
ATOM    821  HA  ILE A 122      36.118  -0.318  19.116  1.00 29.89           H  
ATOM    822  HB  ILE A 122      34.956   0.280  16.370  1.00 31.30           H  
ATOM    823 HG12 ILE A 122      34.483  -1.942  16.984  1.00 28.45           H  
ATOM    824 HG13 ILE A 122      36.079  -2.165  17.739  1.00 28.45           H  
ATOM    825 HG21 ILE A 122      37.165   1.327  16.560  1.00 29.06           H  
ATOM    826 HG22 ILE A 122      37.852  -0.214  17.128  1.00 29.06           H  
ATOM    827 HG23 ILE A 122      37.209  -0.082  15.473  1.00 29.06           H  
ATOM    828 HD11 ILE A 122      35.549  -1.889  14.761  1.00 24.90           H  
ATOM    829 HD12 ILE A 122      37.138  -2.133  15.523  1.00 24.90           H  
ATOM    830 HD13 ILE A 122      35.896  -3.405  15.626  1.00 24.90           H  
ATOM    831  N   SER A 123      36.816   2.047  19.522  1.00 36.85           N  
ATOM    832  CA  SER A 123      37.220   3.420  19.852  1.00 38.59           C  
ATOM    833  C   SER A 123      38.604   3.802  19.307  1.00 37.73           C  
ATOM    834  O   SER A 123      38.891   4.977  19.059  1.00 39.43           O  
ATOM    835  CB  SER A 123      37.183   3.644  21.372  1.00 35.98           C  
ATOM    836  OG  SER A 123      35.849   3.790  21.839  1.00 36.94           O  
ATOM    837  H   SER A 123      37.258   1.281  20.012  1.00 36.85           H  
ATOM    838  HA  SER A 123      36.497   4.069  19.359  1.00 38.59           H  
ATOM    839  HB2 SER A 123      37.744   4.548  21.611  1.00 35.98           H  
ATOM    840  HB3 SER A 123      37.642   2.789  21.868  1.00 35.98           H  
ATOM    841  HG  SER A 123      35.377   2.981  21.627  1.00 36.94           H  
ATOM    842  N   THR A 124      39.461   2.805  19.138  1.00 34.94           N  
ATOM    843  CA  THR A 124      40.809   3.042  18.649  1.00 35.11           C  
ATOM    844  C   THR A 124      41.151   2.037  17.567  1.00 34.41           C  
ATOM    845  O   THR A 124      40.600   0.931  17.538  1.00 33.69           O  
ATOM    846  CB  THR A 124      41.863   2.908  19.771  1.00 33.54           C  
ATOM    847  OG1 THR A 124      41.881   1.560  20.251  1.00 37.77           O  
ATOM    848  CG2 THR A 124      41.563   3.856  20.926  1.00 33.75           C  
ATOM    849  H   THR A 124      39.172   1.862  19.355  1.00 34.94           H  
ATOM    850  HA  THR A 124      40.832   4.059  18.259  1.00 35.11           H  
ATOM    851  HB  THR A 124      42.836   3.171  19.357  1.00 33.54           H  
ATOM    852 HG21 THR A 124      41.549   4.882  20.561  1.00 33.75           H  
ATOM    853 HG22 THR A 124      40.592   3.609  21.356  1.00 33.75           H  
ATOM    854 HG23 THR A 124      42.335   3.753  21.690  1.00 33.75           H  
ATOM    855  HG1 THR A 124      41.011   1.367  20.607  1.00 37.77           H  
ATOM    856  N   GLU A 125      42.074   2.423  16.691  1.00 32.10           N  
ATOM    857  CA  GLU A 125      42.622   1.519  15.698  1.00 35.42           C  
ATOM    858  C   GLU A 125      43.287   0.295  16.354  1.00 37.55           C  
ATOM    859  O   GLU A 125      43.265  -0.808  15.796  1.00 34.30           O  
ATOM    860  CB  GLU A 125      43.613   2.276  14.805  1.00 37.58           C  
ATOM    861  CG  GLU A 125      44.239   1.441  13.692  1.00 44.84           C  
ATOM    862  CD  GLU A 125      44.985   2.294  12.674  1.00 57.04           C  
ATOM    863  OE1 GLU A 125      45.428   3.411  13.034  1.00 62.32           O  
ATOM    864  OE2 GLU A 125      45.123   1.853  11.511  1.00 63.92           O1-
ATOM    865  H   GLU A 125      42.404   3.378  16.718  1.00 32.10           H  
ATOM    866  HA  GLU A 125      41.805   1.144  15.082  1.00 35.42           H  
ATOM    867  HB2 GLU A 125      44.416   2.657  15.436  1.00 37.58           H  
ATOM    868  HB3 GLU A 125      43.085   3.111  14.345  1.00 37.58           H  
ATOM    869  HG2 GLU A 125      43.451   0.894  13.178  1.00 44.84           H  
ATOM    870  HG3 GLU A 125      44.942   0.736  14.137  1.00 44.84           H  
ATOM    871  N   ALA A 126      43.867   0.485  17.540  1.00 36.61           N  
ATOM    872  CA  ALA A 126      44.545  -0.613  18.227  1.00 39.27           C  
ATOM    873  C   ALA A 126      43.538  -1.714  18.548  1.00 36.25           C  
ATOM    874  O   ALA A 126      43.805  -2.912  18.375  1.00 30.45           O  
ATOM    875  CB  ALA A 126      45.223  -0.117  19.504  1.00 32.16           C  
ATOM    876  H   ALA A 126      43.837   1.399  17.969  1.00 36.61           H  
ATOM    877  HA  ALA A 126      45.319  -1.016  17.573  1.00 39.27           H  
ATOM    878  HB1 ALA A 126      45.946   0.659  19.253  1.00 32.16           H  
ATOM    879  HB2 ALA A 126      44.471   0.293  20.178  1.00 32.16           H  
ATOM    880  HB3 ALA A 126      45.734  -0.947  19.991  1.00 32.16           H  
ATOM    881  N   GLU A 127      42.371  -1.280  18.999  1.00 32.92           N  
ATOM    882  CA  GLU A 127      41.279  -2.177  19.337  1.00 33.78           C  
ATOM    883  C   GLU A 127      40.800  -2.956  18.103  1.00 31.96           C  
ATOM    884  O   GLU A 127      40.665  -4.176  18.144  1.00 31.96           O  
ATOM    885  CB  GLU A 127      40.138  -1.354  19.932  1.00 35.55           C  
ATOM    886  CG  GLU A 127      39.239  -2.100  20.884  1.00 38.72           C  
ATOM    887  CD  GLU A 127      38.181  -1.191  21.496  1.00 46.11           C  
ATOM    888  OE1 GLU A 127      38.121  -0.001  21.078  1.00 40.64           O  
ATOM    889  OE2 GLU A 127      37.414  -1.663  22.384  1.00 44.56           O1-
ATOM    890  H   GLU A 127      42.234  -0.286  19.112  1.00 32.92           H  
ATOM    891  HA  GLU A 127      41.626  -2.908  20.067  1.00 33.78           H  
ATOM    892  HB2 GLU A 127      39.525  -0.984  19.110  1.00 35.55           H  
ATOM    893  HB3 GLU A 127      40.574  -0.512  20.469  1.00 35.55           H  
ATOM    894  HG2 GLU A 127      39.846  -2.523  21.685  1.00 38.72           H  
ATOM    895  HG3 GLU A 127      38.741  -2.905  20.342  1.00 38.72           H  
ATOM    896  N   GLN A 128      40.560  -2.252  17.003  1.00 29.47           N  
ATOM    897  CA  GLN A 128      40.216  -2.914  15.741  1.00 32.84           C  
ATOM    898  C   GLN A 128      41.311  -3.878  15.239  1.00 29.89           C  
ATOM    899  O   GLN A 128      41.016  -5.011  14.853  1.00 26.84           O  
ATOM    900  CB  GLN A 128      39.869  -1.882  14.655  1.00 28.09           C  
ATOM    901  CG  GLN A 128      39.304  -2.482  13.389  1.00 26.67           C  
ATOM    902  CD  GLN A 128      38.703  -1.423  12.478  1.00 27.27           C  
ATOM    903  OE1 GLN A 128      37.584  -0.979  12.699  1.00 28.24           O  
ATOM    904  NE2 GLN A 128      39.455  -1.002  11.461  1.00 24.68           N  
ATOM    905  H   GLN A 128      40.614  -1.244  17.036  1.00 29.47           H  
ATOM    906  HA  GLN A 128      39.337  -3.524  15.949  1.00 32.84           H  
ATOM    907  HB2 GLN A 128      40.778  -1.336  14.399  1.00 28.09           H  
ATOM    908  HB3 GLN A 128      39.133  -1.190  15.064  1.00 28.09           H  
ATOM    909  HG2 GLN A 128      38.527  -3.199  13.655  1.00 26.67           H  
ATOM    910  HG3 GLN A 128      40.104  -2.994  12.854  1.00 26.67           H  
ATOM    911 HE21 GLN A 128      40.373  -1.397  11.315  1.00 24.68           H  
ATOM    912 HE22 GLN A 128      39.107  -0.288  10.837  1.00 24.68           H  
ATOM    913  N   ASN A 129      42.565  -3.431  15.246  1.00 32.37           N  
ATOM    914  CA  ASN A 129      43.685  -4.291  14.836  1.00 32.25           C  
ATOM    915  C   ASN A 129      43.756  -5.574  15.658  1.00 33.60           C  
ATOM    916  O   ASN A 129      44.124  -6.630  15.140  1.00 34.74           O  
ATOM    917  CB  ASN A 129      45.023  -3.545  14.908  1.00 32.29           C  
ATOM    918  CG  ASN A 129      45.193  -2.529  13.786  1.00 38.13           C  
ATOM    919  OD1 ASN A 129      44.548  -2.618  12.741  1.00 38.09           O  
ATOM    920  ND2 ASN A 129      46.069  -1.558  14.003  1.00 42.02           N  
ATOM    921  H   ASN A 129      42.751  -2.483  15.539  1.00 32.37           H  
ATOM    922  HA  ASN A 129      43.494  -4.567  13.798  1.00 32.25           H  
ATOM    923  HB2 ASN A 129      45.831  -4.273  14.843  1.00 32.29           H  
ATOM    924  HB3 ASN A 129      45.080  -3.023  15.862  1.00 32.29           H  
ATOM    925 HD21 ASN A 129      46.228  -0.854  13.295  1.00 42.02           H  
ATOM    926 HD22 ASN A 129      46.578  -1.521  14.875  1.00 42.02           H  
ATOM    927  N   PHE A 130      43.389  -5.488  16.937  1.00 30.80           N  
ATOM    928  CA  PHE A 130      43.364  -6.673  17.786  1.00 29.28           C  
ATOM    929  C   PHE A 130      42.290  -7.655  17.348  1.00 32.23           C  
ATOM    930  O   PHE A 130      42.559  -8.841  17.163  1.00 32.09           O  
ATOM    931  CB  PHE A 130      43.119  -6.322  19.254  1.00 29.20           C  
ATOM    932  CG  PHE A 130      42.831  -7.528  20.113  1.00 29.77           C  
ATOM    933  CD1 PHE A 130      43.867  -8.340  20.574  1.00 32.82           C  
ATOM    934  CD2 PHE A 130      41.527  -7.855  20.461  1.00 28.28           C  
ATOM    935  CE1 PHE A 130      43.606  -9.467  21.375  1.00 29.85           C  
ATOM    936  CE2 PHE A 130      41.256  -8.982  21.262  1.00 31.73           C  
ATOM    937  CZ  PHE A 130      42.297  -9.786  21.717  1.00 29.30           C  
ATOM    938  H   PHE A 130      43.126  -4.591  17.321  1.00 30.80           H  
ATOM    939  HA  PHE A 130      44.347  -7.130  17.683  1.00 29.28           H  
ATOM    940  HB2 PHE A 130      42.268  -5.645  19.312  1.00 29.20           H  
ATOM    941  HB3 PHE A 130      44.007  -5.825  19.644  1.00 29.20           H  
ATOM    942  HD1 PHE A 130      44.886  -8.098  20.313  1.00 32.82           H  
ATOM    943  HD2 PHE A 130      40.711  -7.240  20.112  1.00 28.28           H  
ATOM    944  HE1 PHE A 130      44.422 -10.084  21.722  1.00 29.85           H  
ATOM    945  HE2 PHE A 130      40.237  -9.222  21.525  1.00 31.73           H  
ATOM    946  HZ  PHE A 130      42.089 -10.650  22.330  1.00 29.30           H  
ATOM    947  N   ILE A 131      41.063  -7.170  17.210  1.00 27.93           N  
ATOM    948  CA  ILE A 131      39.956  -8.069  16.925  1.00 28.71           C  
ATOM    949  C   ILE A 131      40.015  -8.699  15.524  1.00 26.88           C  
ATOM    950  O   ILE A 131      39.638  -9.856  15.357  1.00 27.75           O  
ATOM    951  CB  ILE A 131      38.577  -7.402  17.179  1.00 25.54           C  
ATOM    952  CG1 ILE A 131      37.513  -8.474  17.378  1.00 26.89           C  
ATOM    953  CG2 ILE A 131      38.187  -6.484  16.032  1.00 25.57           C  
ATOM    954  CD1 ILE A 131      37.741  -9.339  18.591  1.00 26.95           C  
ATOM    955  H   ILE A 131      40.898  -6.178  17.303  1.00 27.93           H  
ATOM    956  HA  ILE A 131      40.071  -8.889  17.635  1.00 28.71           H  
ATOM    957  HB  ILE A 131      38.655  -6.796  18.080  1.00 25.54           H  
ATOM    958 HG12 ILE A 131      37.500  -9.115  16.496  1.00 26.89           H  
ATOM    959 HG13 ILE A 131      36.546  -7.981  17.483  1.00 26.89           H  
ATOM    960 HG21 ILE A 131      38.950  -5.716  15.906  1.00 25.57           H  
ATOM    961 HG22 ILE A 131      38.101  -7.065  15.113  1.00 25.57           H  
ATOM    962 HG23 ILE A 131      37.230  -6.012  16.253  1.00 25.57           H  
ATOM    963 HD11 ILE A 131      38.705  -9.840  18.505  1.00 26.95           H  
ATOM    964 HD12 ILE A 131      37.734  -8.719  19.488  1.00 26.95           H  
ATOM    965 HD13 ILE A 131      36.949 -10.086  18.660  1.00 26.95           H  
ATOM    966  N   ILE A 132      40.508  -7.969  14.530  1.00 25.91           N  
ATOM    967  CA  ILE A 132      40.465  -8.485  13.160  1.00 29.44           C  
ATOM    968  C   ILE A 132      41.282  -9.766  12.951  1.00 32.71           C  
ATOM    969  O   ILE A 132      41.016 -10.538  12.034  1.00 31.19           O  
ATOM    970  CB  ILE A 132      40.850  -7.428  12.092  1.00 27.91           C  
ATOM    971  CG1 ILE A 132      42.274  -6.933  12.306  1.00 31.45           C  
ATOM    972  CG2 ILE A 132      39.858  -6.253  12.093  1.00 26.34           C  
ATOM    973  CD1 ILE A 132      42.602  -5.723  11.436  1.00 36.53           C  
ATOM    974  H   ILE A 132      40.910  -7.062  14.717  1.00 25.91           H  
ATOM    975  HA  ILE A 132      39.415  -8.743  13.016  1.00 29.44           H  
ATOM    976  HB  ILE A 132      40.801  -7.907  11.114  1.00 27.91           H  
ATOM    977 HG12 ILE A 132      42.966  -7.739  12.061  1.00 31.45           H  
ATOM    978 HG13 ILE A 132      42.395  -6.655  13.353  1.00 31.45           H  
ATOM    979 HG21 ILE A 132      38.851  -6.629  11.906  1.00 26.34           H  
ATOM    980 HG22 ILE A 132      39.886  -5.755  13.062  1.00 26.34           H  
ATOM    981 HG23 ILE A 132      40.132  -5.546  11.311  1.00 26.34           H  
ATOM    982 HD11 ILE A 132      42.484  -5.989  10.385  1.00 36.53           H  
ATOM    983 HD12 ILE A 132      41.926  -4.904  11.682  1.00 36.53           H  
ATOM    984 HD13 ILE A 132      43.631  -5.412  11.619  1.00 36.53           H  
ATOM    985  N   GLN A 133      42.261 -10.016  13.804  1.00 31.48           N  
ATOM    986  CA  GLN A 133      43.058 -11.223  13.610  1.00 35.71           C  
ATOM    987  C   GLN A 133      42.249 -12.494  13.900  1.00 37.43           C  
ATOM    988  O   GLN A 133      42.649 -13.591  13.513  1.00 38.68           O  
ATOM    989  CB  GLN A 133      44.369 -11.173  14.403  1.00 29.34           C  
ATOM    990  CG  GLN A 133      44.212 -11.232  15.904  1.00 37.65           C  
ATOM    991  CD  GLN A 133      45.218 -10.333  16.633  1.00 43.88           C  
ATOM    992  OE1 GLN A 133      46.010  -9.626  15.997  1.00 51.70           O  
ATOM    993  NE2 GLN A 133      45.176 -10.346  17.968  1.00 38.46           N  
ATOM    994  H   GLN A 133      42.452  -9.388  14.571  1.00 31.48           H  
ATOM    995  HA  GLN A 133      43.334 -11.264  12.556  1.00 35.71           H  
ATOM    996  HB2 GLN A 133      44.878 -10.242  14.154  1.00 29.34           H  
ATOM    997  HB3 GLN A 133      44.984 -12.018  14.093  1.00 29.34           H  
ATOM    998  HG2 GLN A 133      44.362 -12.262  16.231  1.00 37.65           H  
ATOM    999  HG3 GLN A 133      43.204 -10.912  16.164  1.00 37.65           H  
ATOM   1000 HE21 GLN A 133      44.514 -10.939  18.447  1.00 38.46           H  
ATOM   1001 HE22 GLN A 133      45.807  -9.762  18.498  1.00 38.46           H  
ATOM   1002  N   PHE A 134      41.089 -12.335  14.536  1.00 31.97           N  
ATOM   1003  CA  PHE A 134      40.235 -13.478  14.848  1.00 29.49           C  
ATOM   1004  C   PHE A 134      39.002 -13.563  13.940  1.00 31.45           C  
ATOM   1005  O   PHE A 134      38.115 -14.383  14.163  1.00 28.86           O  
ATOM   1006  CB  PHE A 134      39.806 -13.419  16.315  1.00 30.16           C  
ATOM   1007  CG  PHE A 134      40.953 -13.230  17.276  1.00 33.94           C  
ATOM   1008  CD1 PHE A 134      41.716 -14.316  17.696  1.00 38.99           C  
ATOM   1009  CD2 PHE A 134      41.269 -11.968  17.763  1.00 31.15           C  
ATOM   1010  CE1 PHE A 134      42.775 -14.146  18.588  1.00 36.59           C  
ATOM   1011  CE2 PHE A 134      42.319 -11.787  18.658  1.00 35.64           C  
ATOM   1012  CZ  PHE A 134      43.079 -12.879  19.068  1.00 38.28           C  
ATOM   1013  H   PHE A 134      40.795 -11.409  14.808  1.00 31.97           H  
ATOM   1014  HA  PHE A 134      40.823 -14.378  14.669  1.00 29.49           H  
ATOM   1015  HB2 PHE A 134      39.300 -14.352  16.565  1.00 30.16           H  
ATOM   1016  HB3 PHE A 134      39.114 -12.586  16.439  1.00 30.16           H  
ATOM   1017  HD1 PHE A 134      41.485 -15.304  17.326  1.00 38.99           H  
ATOM   1018  HD2 PHE A 134      40.691 -11.115  17.441  1.00 31.15           H  
ATOM   1019  HE1 PHE A 134      43.359 -14.997  18.905  1.00 36.59           H  
ATOM   1020  HE2 PHE A 134      42.544 -10.800  19.033  1.00 35.64           H  
ATOM   1021  HZ  PHE A 134      43.899 -12.741  19.757  1.00 38.28           H  
ATOM   1022  N   LEU A 135      38.950 -12.718  12.911  1.00 30.46           N  
ATOM   1023  CA  LEU A 135      37.778 -12.655  12.040  1.00 29.92           C  
ATOM   1024  C   LEU A 135      37.973 -13.437  10.740  1.00 30.91           C  
ATOM   1025  O   LEU A 135      39.072 -13.476  10.188  1.00 33.34           O  
ATOM   1026  CB  LEU A 135      37.425 -11.200  11.716  1.00 30.40           C  
ATOM   1027  CG  LEU A 135      37.136 -10.275  12.895  1.00 32.86           C  
ATOM   1028  CD1 LEU A 135      36.710  -8.898  12.366  1.00 28.21           C  
ATOM   1029  CD2 LEU A 135      36.058 -10.894  13.802  1.00 28.23           C  
ATOM   1030  H   LEU A 135      39.736 -12.110  12.730  1.00 30.46           H  
ATOM   1031  HA  LEU A 135      36.957 -13.119  12.587  1.00 29.92           H  
ATOM   1032  HB2 LEU A 135      36.538 -11.211  11.082  1.00 30.40           H  
ATOM   1033  HB3 LEU A 135      38.262 -10.774  11.162  1.00 30.40           H  
ATOM   1034  HG  LEU A 135      38.037 -10.150  13.497  1.00 32.86           H  
ATOM   1035 HD11 LEU A 135      37.511  -8.480  11.757  1.00 28.21           H  
ATOM   1036 HD12 LEU A 135      35.810  -9.003  11.760  1.00 28.21           H  
ATOM   1037 HD13 LEU A 135      36.508  -8.233  13.205  1.00 28.21           H  
ATOM   1038 HD21 LEU A 135      35.140 -11.034  13.231  1.00 28.23           H  
ATOM   1039 HD22 LEU A 135      36.405 -11.857  14.175  1.00 28.23           H  
ATOM   1040 HD23 LEU A 135      35.864 -10.226  14.643  1.00 28.23           H  
ATOM   1041  N   ASP A 136      36.895 -14.058  10.263  1.00 32.37           N  
ATOM   1042  CA  ASP A 136      36.874 -14.744   8.968  1.00 34.44           C  
ATOM   1043  C   ASP A 136      36.657 -13.734   7.827  1.00 28.09           C  
ATOM   1044  O   ASP A 136      35.608 -13.099   7.753  1.00 29.23           O  
ATOM   1045  CB  ASP A 136      35.740 -15.784   8.971  1.00 35.07           C  
ATOM   1046  CG  ASP A 136      35.774 -16.713   7.766  1.00 37.54           C  
ATOM   1047  OD1 ASP A 136      36.309 -16.323   6.696  1.00 34.58           O  
ATOM   1048  OD2 ASP A 136      35.253 -17.846   7.893  1.00 39.82           O1-
ATOM   1049  H   ASP A 136      36.052 -14.055  10.820  1.00 32.37           H  
ATOM   1050  HA  ASP A 136      37.830 -15.242   8.807  1.00 34.44           H  
ATOM   1051  HB2 ASP A 136      34.786 -15.256   8.975  1.00 35.07           H  
ATOM   1052  HB3 ASP A 136      35.826 -16.387   9.876  1.00 35.07           H  
ATOM   1053  N   ARG A 137      37.632 -13.615   6.932  1.00 30.48           N  
ATOM   1054  CA  ARG A 137      37.574 -12.655   5.822  1.00 30.97           C  
ATOM   1055  C   ARG A 137      36.386 -12.804   4.863  1.00 31.18           C  
ATOM   1056  O   ARG A 137      36.123 -11.911   4.040  1.00 28.38           O  
ATOM   1057  CB  ARG A 137      38.892 -12.662   5.033  1.00 31.18           C  
ATOM   1058  CG  ARG A 137      40.063 -12.005   5.776  1.00 32.41           C  
ATOM   1059  CD  ARG A 137      41.342 -12.020   4.937  1.00 31.05           C  
ATOM   1060  NE  ARG A 137      41.920 -13.356   4.803  1.00 30.36           N  
ATOM   1061  CZ  ARG A 137      42.680 -13.943   5.731  1.00 35.04           C  
ATOM   1062  NH1 ARG A 137      42.939 -13.313   6.874  1.00 27.48           N  
ATOM   1063  NH2 ARG A 137      43.177 -15.166   5.527  1.00 28.11           N1+
ATOM   1064  H   ARG A 137      38.444 -14.209   7.019  1.00 30.48           H  
ATOM   1065  HA  ARG A 137      37.417 -11.694   6.310  1.00 30.97           H  
ATOM   1066  HB2 ARG A 137      38.735 -12.125   4.097  1.00 31.18           H  
ATOM   1067  HB3 ARG A 137      39.159 -13.696   4.819  1.00 31.18           H  
ATOM   1068  HG2 ARG A 137      40.242 -12.547   6.704  1.00 32.41           H  
ATOM   1069  HG3 ARG A 137      39.802 -10.972   6.003  1.00 32.41           H  
ATOM   1070  HD2 ARG A 137      42.076 -11.370   5.412  1.00 31.05           H  
ATOM   1071  HD3 ARG A 137      41.110 -11.641   3.942  1.00 31.05           H  
ATOM   1072  HE  ARG A 137      41.732 -13.869   3.953  1.00 30.36           H  
ATOM   1073 HH11 ARG A 137      42.566 -12.387   7.035  1.00 27.48           H  
ATOM   1074 HH12 ARG A 137      43.508 -13.759   7.580  1.00 27.48           H  
ATOM   1075 HH21 ARG A 137      43.744 -15.606   6.236  1.00 28.11           H  
ATOM   1076 HH22 ARG A 137      42.985 -15.650   4.662  1.00 28.11           H  
ATOM   1077  N   ARG A 138      35.666 -13.919   4.964  1.00 30.83           N  
ATOM   1078  CA  ARG A 138      34.491 -14.146   4.114  1.00 34.35           C  
ATOM   1079  C   ARG A 138      33.206 -13.591   4.731  1.00 32.93           C  
ATOM   1080  O   ARG A 138      32.159 -13.596   4.095  1.00 33.88           O  
ATOM   1081  CB  ARG A 138      34.300 -15.638   3.808  1.00 30.18           C  
ATOM   1082  CG  ARG A 138      35.445 -16.283   3.039  1.00 33.09           C  
ATOM   1083  CD  ARG A 138      35.284 -17.793   3.023  1.00 34.74           C  
ATOM   1084  NE  ARG A 138      35.095 -18.322   4.377  1.00 44.83           N  
ATOM   1085  CZ  ARG A 138      35.323 -19.588   4.735  1.00 53.91           C  
ATOM   1086  NH1 ARG A 138      35.759 -20.471   3.840  1.00 54.68           N  
ATOM   1087  NH2 ARG A 138      35.130 -19.970   5.996  1.00 48.96           N1+
ATOM   1088  H   ARG A 138      35.933 -14.622   5.640  1.00 30.83           H  
ATOM   1089  HA  ARG A 138      34.685 -13.608   3.186  1.00 34.35           H  
ATOM   1090  HB2 ARG A 138      33.390 -15.751   3.219  1.00 30.18           H  
ATOM   1091  HB3 ARG A 138      34.187 -16.167   4.755  1.00 30.18           H  
ATOM   1092  HG2 ARG A 138      36.391 -16.027   3.518  1.00 33.09           H  
ATOM   1093  HG3 ARG A 138      35.446 -15.910   2.015  1.00 33.09           H  
ATOM   1094  HD2 ARG A 138      36.177 -18.242   2.587  1.00 34.74           H  
ATOM   1095  HD3 ARG A 138      34.415 -18.051   2.416  1.00 34.74           H  
ATOM   1096  HE  ARG A 138      34.770 -17.684   5.088  1.00 44.83           H  
ATOM   1097 HH11 ARG A 138      35.907 -20.187   2.882  1.00 54.68           H  
ATOM   1098 HH12 ARG A 138      35.942 -21.424   4.117  1.00 54.68           H  
ATOM   1099 HH21 ARG A 138      35.315 -20.924   6.269  1.00 48.96           H  
ATOM   1100 HH22 ARG A 138      34.800 -19.304   6.680  1.00 48.96           H  
ATOM   1101  N   LEU A 139      33.287 -13.108   5.964  1.00 28.16           N  
ATOM   1102  CA  LEU A 139      32.086 -12.726   6.694  1.00 28.47           C  
ATOM   1103  C   LEU A 139      32.060 -11.244   7.081  1.00 30.00           C  
ATOM   1104  O   LEU A 139      33.114 -10.600   7.215  1.00 29.00           O  
ATOM   1105  CB  LEU A 139      31.954 -13.589   7.955  1.00 28.44           C  
ATOM   1106  CG  LEU A 139      32.007 -15.109   7.747  1.00 32.78           C  
ATOM   1107  CD1 LEU A 139      31.917 -15.856   9.088  1.00 31.74           C  
ATOM   1108  CD2 LEU A 139      30.892 -15.567   6.810  1.00 26.78           C  
ATOM   1109  H   LEU A 139      34.191 -13.005   6.401  1.00 28.16           H  
ATOM   1110  HA  LEU A 139      31.243 -12.892   6.024  1.00 28.47           H  
ATOM   1111  HB2 LEU A 139      30.999 -13.351   8.423  1.00 28.44           H  
ATOM   1112  HB3 LEU A 139      32.766 -13.318   8.630  1.00 28.44           H  
ATOM   1113  HG  LEU A 139      32.967 -15.347   7.288  1.00 32.78           H  
ATOM   1114 HD11 LEU A 139      32.731 -15.536   9.737  1.00 31.74           H  
ATOM   1115 HD12 LEU A 139      30.963 -15.631   9.564  1.00 31.74           H  
ATOM   1116 HD13 LEU A 139      31.991 -16.929   8.911  1.00 31.74           H  
ATOM   1117 HD21 LEU A 139      29.925 -15.337   7.256  1.00 26.78           H  
ATOM   1118 HD22 LEU A 139      30.985 -15.050   5.854  1.00 26.78           H  
ATOM   1119 HD23 LEU A 139      30.971 -16.643   6.650  1.00 26.78           H  
ATOM   1120  N   SER A 140      30.853 -10.709   7.264  1.00 28.37           N  
ATOM   1121  CA  SER A 140      30.676  -9.389   7.870  1.00 25.66           C  
ATOM   1122  C   SER A 140      30.317  -9.568   9.344  1.00 24.12           C  
ATOM   1123  O   SER A 140      29.557 -10.473   9.692  1.00 26.65           O  
ATOM   1124  CB  SER A 140      29.560  -8.606   7.158  1.00 26.87           C  
ATOM   1125  OG  SER A 140      29.867  -8.406   5.787  1.00 30.05           O  
ATOM   1126  H   SER A 140      30.037 -11.229   6.975  1.00 28.37           H  
ATOM   1127  HA  SER A 140      31.605  -8.825   7.773  1.00 25.66           H  
ATOM   1128  HB2 SER A 140      29.443  -7.636   7.642  1.00 26.87           H  
ATOM   1129  HB3 SER A 140      28.628  -9.166   7.236  1.00 26.87           H  
ATOM   1130  HG  SER A 140      29.958  -9.270   5.382  1.00 30.05           H  
ATOM   1131  N   TYR A 141      30.844  -8.707  10.210  1.00 26.33           N  
ATOM   1132  CA  TYR A 141      30.546  -8.780  11.637  1.00 23.96           C  
ATOM   1133  C   TYR A 141      29.900  -7.474  12.135  1.00 25.67           C  
ATOM   1134  O   TYR A 141      30.491  -6.398  12.021  1.00 26.43           O  
ATOM   1135  CB  TYR A 141      31.828  -9.051  12.433  1.00 23.13           C  
ATOM   1136  CG  TYR A 141      32.496 -10.392  12.170  1.00 30.54           C  
ATOM   1137  CD1 TYR A 141      33.246 -10.612  11.013  1.00 29.37           C  
ATOM   1138  CD2 TYR A 141      32.407 -11.426  13.097  1.00 27.25           C  
ATOM   1139  CE1 TYR A 141      33.869 -11.838  10.780  1.00 31.54           C  
ATOM   1140  CE2 TYR A 141      33.020 -12.651  12.870  1.00 29.98           C  
ATOM   1141  CZ  TYR A 141      33.745 -12.852  11.715  1.00 28.92           C  
ATOM   1142  OH  TYR A 141      34.360 -14.061  11.497  1.00 33.18           O  
ATOM   1143  H   TYR A 141      31.465  -7.986   9.872  1.00 26.33           H  
ATOM   1144  HA  TYR A 141      29.843  -9.599  11.790  1.00 23.96           H  
ATOM   1145  HB2 TYR A 141      31.580  -9.002  13.493  1.00 23.13           H  
ATOM   1146  HB3 TYR A 141      32.544  -8.266  12.190  1.00 23.13           H  
ATOM   1147  HD1 TYR A 141      33.347  -9.820  10.286  1.00 29.37           H  
ATOM   1148  HD2 TYR A 141      31.850 -11.273  14.009  1.00 27.25           H  
ATOM   1149  HE1 TYR A 141      34.442 -11.995   9.878  1.00 31.54           H  
ATOM   1150  HE2 TYR A 141      32.928 -13.445  13.598  1.00 29.98           H  
ATOM   1151  HH  TYR A 141      34.238 -14.710  12.194  1.00 33.18           H  
ATOM   1152  N   PHE A 142      28.696  -7.564  12.694  1.00 23.38           N  
ATOM   1153  CA  PHE A 142      28.061  -6.397  13.296  1.00 25.35           C  
ATOM   1154  C   PHE A 142      28.881  -5.834  14.466  1.00 24.40           C  
ATOM   1155  O   PHE A 142      29.364  -6.576  15.335  1.00 25.69           O  
ATOM   1156  CB  PHE A 142      26.635  -6.730  13.773  1.00 25.50           C  
ATOM   1157  CG  PHE A 142      25.585  -6.663  12.687  1.00 27.18           C  
ATOM   1158  CD1 PHE A 142      25.479  -5.547  11.864  1.00 28.14           C  
ATOM   1159  CD2 PHE A 142      24.695  -7.718  12.496  1.00 29.68           C  
ATOM   1160  CE1 PHE A 142      24.496  -5.477  10.860  1.00 25.05           C  
ATOM   1161  CE2 PHE A 142      23.713  -7.666  11.490  1.00 29.74           C  
ATOM   1162  CZ  PHE A 142      23.616  -6.540  10.675  1.00 28.46           C  
ATOM   1163  H   PHE A 142      28.217  -8.453  12.703  1.00 23.38           H  
ATOM   1164  HA  PHE A 142      28.009  -5.633  12.521  1.00 25.35           H  
ATOM   1165  HB2 PHE A 142      26.362  -6.021  14.556  1.00 25.50           H  
ATOM   1166  HB3 PHE A 142      26.639  -7.740  14.183  1.00 25.50           H  
ATOM   1167  HD1 PHE A 142      26.161  -4.720  11.997  1.00 28.14           H  
ATOM   1168  HD2 PHE A 142      24.760  -8.589  13.130  1.00 29.68           H  
ATOM   1169  HE1 PHE A 142      24.425  -4.600  10.232  1.00 25.05           H  
ATOM   1170  HE2 PHE A 142      23.035  -8.495  11.351  1.00 29.74           H  
ATOM   1171  HZ  PHE A 142      22.862  -6.492   9.903  1.00 28.46           H  
ATOM   1172  N   LEU A 143      29.036  -4.512  14.463  1.00 24.88           N  
ATOM   1173  CA  LEU A 143      29.542  -3.743  15.594  1.00 23.32           C  
ATOM   1174  C   LEU A 143      28.336  -3.049  16.233  1.00 28.34           C  
ATOM   1175  O   LEU A 143      27.211  -3.184  15.739  1.00 23.83           O  
ATOM   1176  CB  LEU A 143      30.512  -2.683  15.094  1.00 22.80           C  
ATOM   1177  CG  LEU A 143      31.693  -3.204  14.282  1.00 25.36           C  
ATOM   1178  CD1 LEU A 143      32.568  -2.021  13.886  1.00 25.26           C  
ATOM   1179  CD2 LEU A 143      32.485  -4.238  15.088  1.00 22.56           C  
ATOM   1180  H   LEU A 143      28.788  -4.008  13.623  1.00 24.88           H  
ATOM   1181  HA  LEU A 143      30.056  -4.388  16.307  1.00 23.32           H  
ATOM   1182  HB2 LEU A 143      30.909  -2.155  15.960  1.00 22.80           H  
ATOM   1183  HB3 LEU A 143      29.956  -1.987  14.467  1.00 22.80           H  
ATOM   1184  HG  LEU A 143      31.337  -3.703  13.381  1.00 25.36           H  
ATOM   1185 HD11 LEU A 143      31.985  -1.321  13.288  1.00 25.26           H  
ATOM   1186 HD12 LEU A 143      32.928  -1.518  14.785  1.00 25.26           H  
ATOM   1187 HD13 LEU A 143      33.418  -2.375  13.305  1.00 25.26           H  
ATOM   1188 HD21 LEU A 143      32.862  -3.776  16.001  1.00 22.56           H  
ATOM   1189 HD22 LEU A 143      31.835  -5.074  15.345  1.00 22.56           H  
ATOM   1190 HD23 LEU A 143      33.323  -4.598  14.492  1.00 22.56           H  
ATOM   1191  N   GLY A 144      28.557  -2.284  17.305  1.00 27.07           N  
ATOM   1192  CA  GLY A 144      27.449  -1.696  18.034  1.00 23.66           C  
ATOM   1193  C   GLY A 144      26.911  -0.389  17.472  1.00 29.36           C  
ATOM   1194  O   GLY A 144      25.980   0.201  18.036  1.00 29.64           O  
ATOM   1195  H   GLY A 144      29.505  -2.114  17.610  1.00 27.07           H  
ATOM   1196  HA2 GLY A 144      27.781  -1.510  19.056  1.00 23.66           H  
ATOM   1197  HA3 GLY A 144      26.633  -2.418  18.044  1.00 23.66           H  
ATOM   1198  N   LEU A 145      27.483   0.072  16.365  1.00 27.34           N  
ATOM   1199  CA  LEU A 145      27.157   1.400  15.853  1.00 29.99           C  
ATOM   1200  C   LEU A 145      25.938   1.389  14.940  1.00 32.42           C  
ATOM   1201  O   LEU A 145      25.891   0.653  13.937  1.00 27.32           O  
ATOM   1202  CB  LEU A 145      28.348   2.019  15.125  1.00 27.52           C  
ATOM   1203  CG  LEU A 145      28.231   3.517  14.851  1.00 30.12           C  
ATOM   1204  CD1 LEU A 145      28.379   4.304  16.163  1.00 30.56           C  
ATOM   1205  CD2 LEU A 145      29.285   3.947  13.846  1.00 29.96           C  
ATOM   1206  H   LEU A 145      28.150  -0.504  15.871  1.00 27.34           H  
ATOM   1207  HA  LEU A 145      26.914   2.012  16.723  1.00 29.99           H  
ATOM   1208  HB2 LEU A 145      28.460   1.508  14.169  1.00 27.52           H  
ATOM   1209  HB3 LEU A 145      29.237   1.854  15.731  1.00 27.52           H  
ATOM   1210  HG  LEU A 145      27.248   3.728  14.430  1.00 30.12           H  
ATOM   1211 HD11 LEU A 145      27.602   3.996  16.861  1.00 30.56           H  
ATOM   1212 HD12 LEU A 145      29.359   4.105  16.598  1.00 30.56           H  
ATOM   1213 HD13 LEU A 145      28.282   5.370  15.960  1.00 30.56           H  
ATOM   1214 HD21 LEU A 145      30.277   3.744  14.249  1.00 29.96           H  
ATOM   1215 HD22 LEU A 145      29.150   3.392  12.918  1.00 29.96           H  
ATOM   1216 HD23 LEU A 145      29.185   5.014  13.648  1.00 29.96           H  
ATOM   1217  N   ARG A 146      24.962   2.230  15.286  1.00 31.12           N  
ATOM   1218  CA  ARG A 146      23.681   2.286  14.584  1.00 33.20           C  
ATOM   1219  C   ARG A 146      23.171   3.723  14.381  1.00 35.45           C  
ATOM   1220  O   ARG A 146      23.305   4.581  15.265  1.00 34.42           O  
ATOM   1221  CB  ARG A 146      22.636   1.453  15.347  1.00 34.75           C  
ATOM   1222  CG  ARG A 146      21.199   1.544  14.814  1.00 35.32           C  
ATOM   1223  CD  ARG A 146      20.390   0.389  15.362  1.00 39.09           C  
ATOM   1224  NE  ARG A 146      18.969   0.451  15.034  1.00 42.23           N  
ATOM   1225  CZ  ARG A 146      18.070   1.097  15.771  1.00 45.96           C  
ATOM   1226  NH1 ARG A 146      18.459   1.743  16.858  1.00 42.23           N  
ATOM   1227  NH2 ARG A 146      16.790   1.104  15.416  1.00 40.64           N1+
ATOM   1228  H   ARG A 146      25.114   2.853  16.066  1.00 31.12           H  
ATOM   1229  HA  ARG A 146      23.839   1.866  13.590  1.00 33.20           H  
ATOM   1230  HB2 ARG A 146      22.630   1.791  16.383  1.00 34.75           H  
ATOM   1231  HB3 ARG A 146      22.944   0.409  15.306  1.00 34.75           H  
ATOM   1232  HG2 ARG A 146      21.211   1.497  13.725  1.00 35.32           H  
ATOM   1233  HG3 ARG A 146      20.751   2.485  15.133  1.00 35.32           H  
ATOM   1234  HD2 ARG A 146      20.492   0.383  16.447  1.00 39.09           H  
ATOM   1235  HD3 ARG A 146      20.795  -0.538  14.953  1.00 39.09           H  
ATOM   1236  HE  ARG A 146      18.650  -0.023  14.201  1.00 42.23           H  
ATOM   1237 HH11 ARG A 146      19.432   1.737  17.127  1.00 42.23           H  
ATOM   1238 HH12 ARG A 146      17.782   2.242  17.417  1.00 42.23           H  
ATOM   1239 HH21 ARG A 146      16.114   1.603  15.975  1.00 40.64           H  
ATOM   1240 HH22 ARG A 146      16.493   0.611  14.586  1.00 40.64           H  
ATOM   1241  N   ASP A 147      22.589   3.968  13.209  1.00 33.96           N  
ATOM   1242  CA  ASP A 147      21.971   5.249  12.860  1.00 33.70           C  
ATOM   1243  C   ASP A 147      20.498   4.970  12.537  1.00 36.69           C  
ATOM   1244  O   ASP A 147      20.169   4.528  11.438  1.00 37.94           O  
ATOM   1245  CB  ASP A 147      22.686   5.849  11.642  1.00 31.98           C  
ATOM   1246  CG  ASP A 147      22.236   7.267  11.323  1.00 39.73           C  
ATOM   1247  OD1 ASP A 147      21.657   7.918  12.218  1.00 42.59           O  
ATOM   1248  OD2 ASP A 147      22.469   7.735  10.177  1.00 40.20           O1-
ATOM   1249  H   ASP A 147      22.573   3.228  12.521  1.00 33.96           H  
ATOM   1250  HA  ASP A 147      22.048   5.962  13.681  1.00 33.70           H  
ATOM   1251  HB2 ASP A 147      22.485   5.219  10.776  1.00 31.98           H  
ATOM   1252  HB3 ASP A 147      23.758   5.863  11.840  1.00 31.98           H  
ATOM   1253  N   GLU A 148      19.601   5.198  13.487  1.00 35.76           N  
ATOM   1254  CA  GLU A 148      18.243   4.674  13.314  1.00 44.80           C  
ATOM   1255  C   GLU A 148      17.357   5.352  12.244  1.00 42.70           C  
ATOM   1256  O   GLU A 148      16.442   4.720  11.721  1.00 44.28           O  
ATOM   1257  CB  GLU A 148      17.510   4.584  14.654  1.00 41.95           C  
ATOM   1258  CG  GLU A 148      17.038   5.915  15.174  1.00 51.65           C  
ATOM   1259  CD  GLU A 148      16.078   5.763  16.340  1.00 59.74           C  
ATOM   1260  OE1 GLU A 148      16.255   4.813  17.142  1.00 59.62           O  
ATOM   1261  OE2 GLU A 148      15.143   6.592  16.446  1.00 61.72           O1-
ATOM   1262  H   GLU A 148      19.849   5.722  14.314  1.00 35.76           H  
ATOM   1263  HA  GLU A 148      18.415   3.678  12.907  1.00 44.80           H  
ATOM   1264  HB2 GLU A 148      18.187   4.147  15.388  1.00 41.95           H  
ATOM   1265  HB3 GLU A 148      16.643   3.936  14.528  1.00 41.95           H  
ATOM   1266  HG2 GLU A 148      16.532   6.448  14.369  1.00 51.65           H  
ATOM   1267  HG3 GLU A 148      17.903   6.491  15.504  1.00 51.65           H  
ATOM   1268  N   ASN A 149      17.627   6.611  11.899  1.00 45.14           N  
ATOM   1269  CA  ASN A 149      16.794   7.318  10.910  1.00 44.54           C  
ATOM   1270  C   ASN A 149      17.592   7.911   9.753  1.00 46.80           C  
ATOM   1271  O   ASN A 149      17.093   8.798   9.048  1.00 47.68           O  
ATOM   1272  CB  ASN A 149      15.987   8.452  11.567  1.00 52.53           C  
ATOM   1273  CG  ASN A 149      15.116   7.975  12.727  1.00 58.54           C  
ATOM   1274  OD1 ASN A 149      14.339   7.021  12.592  1.00 62.50           O  
ATOM   1275  ND2 ASN A 149      15.241   8.648  13.876  1.00 52.55           N  
ATOM   1276  H   ASN A 149      18.413   7.085  12.321  1.00 45.14           H  
ATOM   1277  HA  ASN A 149      16.127   6.554  10.509  1.00 44.54           H  
ATOM   1278  HB2 ASN A 149      15.341   8.900  10.810  1.00 52.53           H  
ATOM   1279  HB3 ASN A 149      16.683   9.201  11.942  1.00 52.53           H  
ATOM   1280 HD21 ASN A 149      14.688   8.383  14.679  1.00 52.55           H  
ATOM   1281 HD22 ASN A 149      15.887   9.421  13.940  1.00 52.55           H  
ATOM   1282  N   ALA A 150      18.827   7.443   9.579  1.00 46.45           N  
ATOM   1283  CA  ALA A 150      19.701   7.875   8.480  1.00 46.65           C  
ATOM   1284  C   ALA A 150      20.018   9.370   8.488  1.00 43.92           C  
ATOM   1285  O   ALA A 150      20.148   9.999   7.431  1.00 42.07           O  
ATOM   1286  CB  ALA A 150      19.119   7.461   7.115  1.00 44.82           C  
ATOM   1287  H   ALA A 150      19.180   6.759  10.233  1.00 46.45           H  
ATOM   1288  HA  ALA A 150      20.648   7.362   8.644  1.00 46.65           H  
ATOM   1289  HB1 ALA A 150      18.954   6.382   7.102  1.00 44.82           H  
ATOM   1290  HB2 ALA A 150      18.173   7.974   6.952  1.00 44.82           H  
ATOM   1291  HB3 ALA A 150      19.820   7.730   6.324  1.00 44.82           H  
ATOM   1292  N   LYS A 151      20.162   9.934   9.680  1.00 44.89           N  
ATOM   1293  CA  LYS A 151      20.463  11.353   9.796  1.00 45.58           C  
ATOM   1294  C   LYS A 151      21.958  11.553   9.980  1.00 41.51           C  
ATOM   1295  O   LYS A 151      22.450  12.674   9.984  1.00 40.72           O  
ATOM   1296  CB  LYS A 151      19.702  11.964  10.977  1.00 44.10           C  
ATOM   1297  CG  LYS A 151      18.181  11.811  10.905  1.00 39.85           C  
ATOM   1298  CD  LYS A 151      17.646  12.154   9.520  1.00 45.92           C  
ATOM   1299  CE  LYS A 151      16.316  12.922   9.588  1.00 46.92           C  
ATOM   1300  NZ  LYS A 151      15.260  12.264  10.423  1.00 45.99           N1+
ATOM   1301  H   LYS A 151      20.061   9.374  10.514  1.00 44.89           H  
ATOM   1302  HA  LYS A 151      20.148  11.854   8.881  1.00 45.58           H  
ATOM   1303  HB2 LYS A 151      19.935  13.027  11.016  1.00 44.10           H  
ATOM   1304  HB3 LYS A 151      20.049  11.481  11.890  1.00 44.10           H  
ATOM   1305  HG2 LYS A 151      17.723  12.478  11.635  1.00 39.85           H  
ATOM   1306  HG3 LYS A 151      17.917  10.780  11.140  1.00 39.85           H  
ATOM   1307  HD2 LYS A 151      17.490  11.229   8.964  1.00 45.92           H  
ATOM   1308  HD3 LYS A 151      18.382  12.769   9.002  1.00 45.92           H  
ATOM   1309  HE2 LYS A 151      15.931  13.026   8.574  1.00 46.92           H  
ATOM   1310  HE3 LYS A 151      16.514  13.910  10.005  1.00 46.92           H  
ATOM   1311  HZ1 LYS A 151      15.062  11.345  10.053  1.00 45.99           H  
ATOM   1312  HZ2 LYS A 151      15.589  12.179  11.375  1.00 45.99           H  
ATOM   1313  HZ3 LYS A 151      14.419  12.823  10.406  1.00 45.99           H  
ATOM   1314  N   GLY A 152      22.683  10.452  10.123  1.00 41.51           N  
ATOM   1315  CA  GLY A 152      24.068  10.537  10.534  1.00 38.84           C  
ATOM   1316  C   GLY A 152      24.172  10.675  12.043  1.00 34.11           C  
ATOM   1317  O   GLY A 152      25.190  11.143  12.555  1.00 37.41           O  
ATOM   1318  H   GLY A 152      22.266   9.550   9.944  1.00 41.51           H  
ATOM   1319  HA2 GLY A 152      24.529  11.405  10.062  1.00 38.84           H  
ATOM   1320  HA3 GLY A 152      24.589   9.632  10.220  1.00 38.84           H  
ATOM   1321  N   GLN A 153      23.113  10.295  12.758  1.00 36.35           N  
ATOM   1322  CA  GLN A 153      23.152  10.291  14.225  1.00 40.15           C  
ATOM   1323  C   GLN A 153      23.611   8.904  14.736  1.00 35.81           C  
ATOM   1324  O   GLN A 153      22.852   8.182  15.387  1.00 38.13           O  
ATOM   1325  CB  GLN A 153      21.845  10.859  14.908  1.00 38.43           C  
ATOM   1326  CG  GLN A 153      20.417  10.240  14.561  1.00 44.06           C  
ATOM   1327  CD  GLN A 153      19.174  11.110  15.039  1.00 48.24           C  
ATOM   1328  NE2 GLN A 153      19.342  12.187  15.618  1.00 52.38           N  
ATOM   1329  OE1 GLN A 153      17.947  10.625  14.783  1.00 30.80           O  
ATOM   1330  H   GLN A 153      22.270  10.007  12.281  1.00 36.35           H  
ATOM   1331  HA  GLN A 153      23.904  11.011  14.547  1.00 40.15           H  
ATOM   1332  HB2 GLN A 153      21.797  11.918  14.656  1.00 38.43           H  
ATOM   1333  HB3 GLN A 153      21.980  10.747  15.984  1.00 38.43           H  
ATOM   1334  HG2 GLN A 153      20.348   9.261  15.035  1.00 44.06           H  
ATOM   1335  HG3 GLN A 153      20.352  10.124  13.479  1.00 44.06           H  
ATOM   1336 HE21 GLN A 153      18.544  12.731  15.914  1.00 52.38           H  
ATOM   1337 HE22 GLN A 153      20.277  12.524  15.795  1.00 52.38           H  
ATOM   1338  N   TRP A 154      24.861   8.543  14.410  1.00 31.41           N  
ATOM   1339  CA  TRP A 154      25.444   7.243  14.791  1.00 34.36           C  
ATOM   1340  C   TRP A 154      25.616   7.105  16.303  1.00 33.94           C  
ATOM   1341  O   TRP A 154      26.261   7.946  16.922  1.00 36.23           O  
ATOM   1342  CB  TRP A 154      26.819   7.048  14.134  1.00 31.32           C  
ATOM   1343  CG  TRP A 154      26.781   6.975  12.628  1.00 33.58           C  
ATOM   1344  CD1 TRP A 154      27.192   7.938  11.744  1.00 30.06           C  
ATOM   1345  CD2 TRP A 154      26.307   5.878  11.834  1.00 29.58           C  
ATOM   1346  NE1 TRP A 154      27.000   7.507  10.455  1.00 29.32           N  
ATOM   1347  CE2 TRP A 154      26.454   6.250  10.480  1.00 30.27           C  
ATOM   1348  CE3 TRP A 154      25.776   4.619  12.136  1.00 26.79           C  
ATOM   1349  CZ2 TRP A 154      26.091   5.407   9.429  1.00 27.75           C  
ATOM   1350  CZ3 TRP A 154      25.408   3.784  11.098  1.00 29.62           C  
ATOM   1351  CH2 TRP A 154      25.566   4.183   9.756  1.00 30.92           C  
ATOM   1352  H   TRP A 154      25.427   9.190  13.882  1.00 31.41           H  
ATOM   1353  HA  TRP A 154      24.744   6.483  14.443  1.00 34.36           H  
ATOM   1354  HB2 TRP A 154      27.249   6.120  14.510  1.00 31.32           H  
ATOM   1355  HB3 TRP A 154      27.456   7.885  14.419  1.00 31.32           H  
ATOM   1356  HD1 TRP A 154      27.607   8.896  12.021  1.00 30.06           H  
ATOM   1357  HE1 TRP A 154      27.225   8.032   9.623  1.00 29.32           H  
ATOM   1358  HE3 TRP A 154      25.655   4.305  13.161  1.00 26.79           H  
ATOM   1359  HZ2 TRP A 154      26.219   5.706   8.399  1.00 27.75           H  
ATOM   1360  HZ3 TRP A 154      24.994   2.813  11.319  1.00 29.62           H  
ATOM   1361  HH2 TRP A 154      25.267   3.509   8.966  1.00 30.92           H  
ATOM   1362  N   ARG A 155      25.061   6.043  16.889  1.00 32.80           N  
ATOM   1363  CA  ARG A 155      25.165   5.807  18.336  1.00 37.87           C  
ATOM   1364  C   ARG A 155      25.649   4.384  18.653  1.00 33.56           C  
ATOM   1365  O   ARG A 155      25.164   3.416  18.075  1.00 31.23           O  
ATOM   1366  CB  ARG A 155      23.811   6.040  19.040  1.00 34.11           C  
ATOM   1367  CG  ARG A 155      23.200   7.455  18.915  1.00 39.25           C  
ATOM   1368  CD  ARG A 155      24.025   8.533  19.632  1.00 40.97           C  
ATOM   1369  NE  ARG A 155      23.285   9.786  19.861  1.00 51.67           N  
ATOM   1370  CZ  ARG A 155      23.858  10.963  20.151  1.00 50.21           C  
ATOM   1371  NH1 ARG A 155      25.183  11.060  20.231  1.00 44.71           N  
ATOM   1372  NH2 ARG A 155      23.114  12.048  20.356  1.00 40.68           N1+
ATOM   1373  H   ARG A 155      24.553   5.379  16.320  1.00 32.80           H  
ATOM   1374  HA  ARG A 155      25.898   6.521  18.710  1.00 37.87           H  
ATOM   1375  HB2 ARG A 155      23.950   5.832  20.100  1.00 34.11           H  
ATOM   1376  HB3 ARG A 155      23.095   5.333  18.622  1.00 34.11           H  
ATOM   1377  HG2 ARG A 155      22.200   7.440  19.346  1.00 39.25           H  
ATOM   1378  HG3 ARG A 155      23.137   7.713  17.858  1.00 39.25           H  
ATOM   1379  HD2 ARG A 155      24.902   8.757  19.025  1.00 40.97           H  
ATOM   1380  HD3 ARG A 155      24.342   8.139  20.597  1.00 40.97           H  
ATOM   1381  HE  ARG A 155      22.278   9.757  19.794  1.00 51.67           H  
ATOM   1382 HH11 ARG A 155      25.759  10.244  20.078  1.00 44.71           H  
ATOM   1383 HH12 ARG A 155      25.613  11.949  20.443  1.00 44.71           H  
ATOM   1384 HH21 ARG A 155      23.557  12.931  20.568  1.00 40.68           H  
ATOM   1385 HH22 ARG A 155      22.107  11.989  20.299  1.00 40.68           H  
ATOM   1386  N   TRP A 156      26.590   4.267  19.585  1.00 30.77           N  
ATOM   1387  CA  TRP A 156      27.022   2.965  20.084  1.00 30.85           C  
ATOM   1388  C   TRP A 156      25.991   2.403  21.052  1.00 31.34           C  
ATOM   1389  O   TRP A 156      25.611   3.070  22.017  1.00 30.50           O  
ATOM   1390  CB  TRP A 156      28.353   3.088  20.829  1.00 30.44           C  
ATOM   1391  CG  TRP A 156      29.528   3.451  19.973  1.00 27.61           C  
ATOM   1392  CD1 TRP A 156      30.242   4.622  20.005  1.00 29.19           C  
ATOM   1393  CD2 TRP A 156      30.151   2.630  18.971  1.00 27.82           C  
ATOM   1394  NE1 TRP A 156      31.261   4.580  19.079  1.00 31.92           N  
ATOM   1395  CE2 TRP A 156      31.229   3.367  18.435  1.00 30.31           C  
ATOM   1396  CE3 TRP A 156      29.902   1.344  18.480  1.00 30.74           C  
ATOM   1397  CZ2 TRP A 156      32.056   2.859  17.423  1.00 30.93           C  
ATOM   1398  CZ3 TRP A 156      30.716   0.842  17.470  1.00 26.55           C  
ATOM   1399  CH2 TRP A 156      31.778   1.599  16.954  1.00 28.56           C  
ATOM   1400  H   TRP A 156      27.019   5.101  19.958  1.00 30.77           H  
ATOM   1401  HA  TRP A 156      27.135   2.303  19.225  1.00 30.85           H  
ATOM   1402  HB2 TRP A 156      28.563   2.129  21.303  1.00 30.44           H  
ATOM   1403  HB3 TRP A 156      28.242   3.857  21.594  1.00 30.44           H  
ATOM   1404  HD1 TRP A 156      30.035   5.456  20.660  1.00 29.19           H  
ATOM   1405  HE1 TRP A 156      31.924   5.321  18.902  1.00 31.92           H  
ATOM   1406  HE3 TRP A 156      29.091   0.752  18.877  1.00 30.74           H  
ATOM   1407  HZ2 TRP A 156      32.878   3.436  17.029  1.00 30.93           H  
ATOM   1408  HZ3 TRP A 156      30.527  -0.146  17.078  1.00 26.55           H  
ATOM   1409  HH2 TRP A 156      32.391   1.181  16.169  1.00 28.56           H  
ATOM   1410  N   VAL A 157      25.560   1.168  20.821  1.00 27.50           N  
ATOM   1411  CA  VAL A 157      24.529   0.584  21.658  1.00 24.87           C  
ATOM   1412  C   VAL A 157      25.015   0.403  23.106  1.00 30.48           C  
ATOM   1413  O   VAL A 157      24.208   0.408  24.036  1.00 32.14           O  
ATOM   1414  CB  VAL A 157      23.982  -0.739  21.053  1.00 25.67           C  
ATOM   1415  CG1 VAL A 157      25.042  -1.860  21.104  1.00 25.11           C  
ATOM   1416  CG2 VAL A 157      22.710  -1.161  21.761  1.00 24.55           C  
ATOM   1417  H   VAL A 157      25.951   0.633  20.059  1.00 27.50           H  
ATOM   1418  HA  VAL A 157      23.694   1.283  21.690  1.00 24.87           H  
ATOM   1419  HB  VAL A 157      23.747  -0.558  20.004  1.00 25.67           H  
ATOM   1420 HG11 VAL A 157      25.934  -1.542  20.563  1.00 25.11           H  
ATOM   1421 HG12 VAL A 157      25.302  -2.067  22.142  1.00 25.11           H  
ATOM   1422 HG13 VAL A 157      24.639  -2.762  20.643  1.00 25.11           H  
ATOM   1423 HG21 VAL A 157      22.923  -1.346  22.813  1.00 24.55           H  
ATOM   1424 HG22 VAL A 157      21.966  -0.367  21.675  1.00 24.55           H  
ATOM   1425 HG23 VAL A 157      22.323  -2.071  21.302  1.00 24.55           H  
ATOM   1426  N   ASP A 158      26.329   0.264  23.316  1.00 29.71           N  
ATOM   1427  CA  ASP A 158      26.832   0.152  24.693  1.00 33.55           C  
ATOM   1428  C   ASP A 158      26.926   1.519  25.394  1.00 33.27           C  
ATOM   1429  O   ASP A 158      27.408   1.605  26.530  1.00 32.55           O  
ATOM   1430  CB  ASP A 158      28.154  -0.638  24.787  1.00 29.21           C  
ATOM   1431  CG  ASP A 158      29.394   0.203  24.471  1.00 29.44           C  
ATOM   1432  OD1 ASP A 158      29.274   1.326  23.947  1.00 30.95           O  
ATOM   1433  OD2 ASP A 158      30.518  -0.282  24.720  1.00 32.42           O1-
ATOM   1434  H   ASP A 158      26.969   0.236  22.535  1.00 29.71           H  
ATOM   1435  HA  ASP A 158      26.088  -0.431  25.234  1.00 33.55           H  
ATOM   1436  HB2 ASP A 158      28.111  -1.468  24.080  1.00 29.21           H  
ATOM   1437  HB3 ASP A 158      28.250  -1.029  25.800  1.00 29.21           H  
ATOM   1438  N   GLN A 159      26.480   2.565  24.691  1.00 28.96           N  
ATOM   1439  CA  GLN A 159      26.351   3.937  25.216  1.00 33.40           C  
ATOM   1440  C   GLN A 159      27.662   4.698  25.333  1.00 32.32           C  
ATOM   1441  O   GLN A 159      27.702   5.777  25.933  1.00 35.02           O  
ATOM   1442  CB  GLN A 159      25.595   3.990  26.556  1.00 31.70           C  
ATOM   1443  CG  GLN A 159      24.166   3.483  26.490  1.00 34.93           C  
ATOM   1444  CD  GLN A 159      23.355   4.217  25.445  1.00 41.94           C  
ATOM   1445  OE1 GLN A 159      23.345   5.454  25.402  1.00 44.36           O  
ATOM   1446  NE2 GLN A 159      22.676   3.458  24.581  1.00 42.63           N  
ATOM   1447  H   GLN A 159      26.210   2.404  23.731  1.00 28.96           H  
ATOM   1448  HA  GLN A 159      25.760   4.445  24.456  1.00 33.40           H  
ATOM   1449  HB2 GLN A 159      25.574   5.026  26.894  1.00 31.70           H  
ATOM   1450  HB3 GLN A 159      26.139   3.384  27.280  1.00 31.70           H  
ATOM   1451  HG2 GLN A 159      23.697   3.624  27.463  1.00 34.93           H  
ATOM   1452  HG3 GLN A 159      24.181   2.421  26.244  1.00 34.93           H  
ATOM   1453 HE21 GLN A 159      22.713   2.452  24.654  1.00 42.63           H  
ATOM   1454 HE22 GLN A 159      22.125   3.892  23.854  1.00 42.63           H  
ATOM   1455  N   THR A 160      28.731   4.129  24.783  1.00 31.89           N  
ATOM   1456  CA  THR A 160      29.969   4.869  24.597  1.00 28.18           C  
ATOM   1457  C   THR A 160      29.603   6.037  23.692  1.00 32.20           C  
ATOM   1458  O   THR A 160      28.917   5.851  22.689  1.00 31.46           O  
ATOM   1459  CB  THR A 160      31.029   4.025  23.888  1.00 28.60           C  
ATOM   1460  OG1 THR A 160      31.263   2.814  24.622  1.00 30.63           O  
ATOM   1461  CG2 THR A 160      32.328   4.803  23.766  1.00 31.74           C  
ATOM   1462  H   THR A 160      28.681   3.165  24.489  1.00 31.89           H  
ATOM   1463  HA  THR A 160      30.380   5.171  25.560  1.00 28.18           H  
ATOM   1464  HB  THR A 160      30.668   3.782  22.889  1.00 28.60           H  
ATOM   1465 HG21 THR A 160      32.152   5.719  23.203  1.00 31.74           H  
ATOM   1466 HG22 THR A 160      32.698   5.052  24.760  1.00 31.74           H  
ATOM   1467 HG23 THR A 160      33.069   4.194  23.245  1.00 31.74           H  
ATOM   1468  HG1 THR A 160      30.429   2.342  24.675  1.00 30.63           H  
ATOM   1469  N   PRO A 161      30.019   7.253  24.065  1.00 32.77           N  
ATOM   1470  CA  PRO A 161      29.740   8.421  23.225  1.00 33.82           C  
ATOM   1471  C   PRO A 161      30.436   8.322  21.858  1.00 35.73           C  
ATOM   1472  O   PRO A 161      31.644   8.055  21.792  1.00 29.13           O  
ATOM   1473  CB  PRO A 161      30.307   9.601  24.042  1.00 32.10           C  
ATOM   1474  CG  PRO A 161      31.188   8.972  25.103  1.00 37.64           C  
ATOM   1475  CD  PRO A 161      30.606   7.617  25.366  1.00 33.95           C  
ATOM   1476  HA  PRO A 161      28.677   8.524  23.001  1.00 33.82           H  
ATOM   1477  HB2 PRO A 161      29.497  10.166  24.506  1.00 32.10           H  
ATOM   1478  HB3 PRO A 161      30.891  10.261  23.403  1.00 32.10           H  
ATOM   1479  HG2 PRO A 161      31.177   9.572  26.013  1.00 37.64           H  
ATOM   1480  HG3 PRO A 161      32.213   8.880  24.741  1.00 37.64           H  
ATOM   1481  HD2 PRO A 161      31.380   6.909  25.660  1.00 33.95           H  
ATOM   1482  HD3 PRO A 161      29.842   7.664  26.142  1.00 33.95           H  
ATOM   1483  N   PHE A 162      29.674   8.535  20.785  1.00 33.18           N  
ATOM   1484  CA  PHE A 162      30.223   8.457  19.433  1.00 34.68           C  
ATOM   1485  C   PHE A 162      31.250   9.559  19.143  1.00 34.32           C  
ATOM   1486  O   PHE A 162      30.961  10.748  19.288  1.00 39.63           O  
ATOM   1487  CB  PHE A 162      29.100   8.498  18.385  1.00 35.65           C  
ATOM   1488  CG  PHE A 162      29.604   8.485  16.967  1.00 38.67           C  
ATOM   1489  CD1 PHE A 162      30.396   7.438  16.512  1.00 34.10           C  
ATOM   1490  CD2 PHE A 162      29.310   9.523  16.097  1.00 36.37           C  
ATOM   1491  CE1 PHE A 162      30.880   7.421  15.212  1.00 36.43           C  
ATOM   1492  CE2 PHE A 162      29.790   9.514  14.793  1.00 36.17           C  
ATOM   1493  CZ  PHE A 162      30.572   8.462  14.351  1.00 35.06           C  
ATOM   1494  H   PHE A 162      28.697   8.756  20.909  1.00 33.18           H  
ATOM   1495  HA  PHE A 162      30.746   7.503  19.367  1.00 34.68           H  
ATOM   1496  HB2 PHE A 162      28.519   9.408  18.537  1.00 35.65           H  
ATOM   1497  HB3 PHE A 162      28.459   7.628  18.532  1.00 35.65           H  
ATOM   1498  HD1 PHE A 162      30.638   6.624  17.180  1.00 34.10           H  
ATOM   1499  HD2 PHE A 162      28.703  10.349  16.437  1.00 36.37           H  
ATOM   1500  HE1 PHE A 162      31.494   6.600  14.873  1.00 36.43           H  
ATOM   1501  HE2 PHE A 162      29.551  10.327  14.124  1.00 36.17           H  
ATOM   1502  HZ  PHE A 162      30.943   8.453  13.337  1.00 35.06           H  
ATOM   1503  N   ASN A 163      32.442   9.162  18.717  1.00 32.52           N  
ATOM   1504  CA  ASN A 163      33.506  10.107  18.404  1.00 34.69           C  
ATOM   1505  C   ASN A 163      33.807  10.117  16.902  1.00 42.50           C  
ATOM   1506  O   ASN A 163      34.515   9.241  16.402  1.00 41.56           O  
ATOM   1507  CB  ASN A 163      34.765   9.743  19.202  1.00 37.31           C  
ATOM   1508  CG  ASN A 163      35.956  10.637  18.877  1.00 40.39           C  
ATOM   1509  OD1 ASN A 163      35.800  11.743  18.362  1.00 39.53           O  
ATOM   1510  ND2 ASN A 163      37.158  10.153  19.183  1.00 42.94           N  
ATOM   1511  H   ASN A 163      32.618   8.174  18.606  1.00 32.52           H  
ATOM   1512  HA  ASN A 163      33.180  11.109  18.684  1.00 34.69           H  
ATOM   1513  HB2 ASN A 163      35.033   8.711  18.976  1.00 37.31           H  
ATOM   1514  HB3 ASN A 163      34.541   9.836  20.265  1.00 37.31           H  
ATOM   1515 HD21 ASN A 163      37.242   9.239  19.605  1.00 42.94           H  
ATOM   1516 HD22 ASN A 163      37.986  10.699  18.993  1.00 42.94           H  
ATOM   1517  N   PRO A 164      33.274  11.121  16.175  1.00 42.11           N  
ATOM   1518  CA  PRO A 164      33.408  11.143  14.704  1.00 42.21           C  
ATOM   1519  C   PRO A 164      34.818  11.432  14.176  1.00 46.43           C  
ATOM   1520  O   PRO A 164      35.006  11.454  12.957  1.00 50.43           O  
ATOM   1521  CB  PRO A 164      32.441  12.249  14.269  1.00 40.02           C  
ATOM   1522  CG  PRO A 164      32.278  13.124  15.491  1.00 44.35           C  
ATOM   1523  CD  PRO A 164      32.419  12.211  16.683  1.00 36.24           C  
ATOM   1524  HA  PRO A 164      33.192  10.155  14.299  1.00 42.21           H  
ATOM   1525  HB2 PRO A 164      31.482  11.824  13.972  1.00 40.02           H  
ATOM   1526  HB3 PRO A 164      32.857  12.820  13.440  1.00 40.02           H  
ATOM   1527  HG2 PRO A 164      31.297  13.598  15.490  1.00 44.35           H  
ATOM   1528  HG3 PRO A 164      33.051  13.893  15.510  1.00 44.35           H  
ATOM   1529  HD2 PRO A 164      32.896  12.725  17.516  1.00 36.24           H  
ATOM   1530  HD3 PRO A 164      31.447  11.829  16.998  1.00 36.24           H  
ATOM   1531  N   ARG A 165      35.782  11.661  15.063  1.00 45.85           N  
ATOM   1532  CA  ARG A 165      37.171  11.835  14.646  1.00 50.03           C  
ATOM   1533  C   ARG A 165      37.923  10.507  14.725  1.00 52.06           C  
ATOM   1534  O   ARG A 165      39.121  10.440  14.444  1.00 54.62           O  
ATOM   1535  CB  ARG A 165      37.872  12.906  15.495  1.00 54.40           C  
ATOM   1536  CG  ARG A 165      37.124  14.250  15.558  1.00 63.03           C  
ATOM   1537  CD  ARG A 165      36.779  14.812  14.162  1.00 71.91           C  
ATOM   1538  NE  ARG A 165      37.916  15.464  13.502  1.00 87.75           N  
ATOM   1539  CZ  ARG A 165      37.836  16.162  12.368  1.00 88.60           C  
ATOM   1540  NH1 ARG A 165      36.668  16.305  11.753  1.00 86.91           N  
ATOM   1541  NH2 ARG A 165      38.925  16.720  11.849  1.00 86.31           N1+
ATOM   1542  H   ARG A 165      35.549  11.715  16.044  1.00 45.85           H  
ATOM   1543  HA  ARG A 165      37.174  12.174  13.611  1.00 50.03           H  
ATOM   1544  HB2 ARG A 165      38.860  13.084  15.073  1.00 54.40           H  
ATOM   1545  HB3 ARG A 165      37.974  12.524  16.512  1.00 54.40           H  
ATOM   1546  HG2 ARG A 165      37.752  14.973  16.079  1.00 63.03           H  
ATOM   1547  HG3 ARG A 165      36.198  14.108  16.114  1.00 63.03           H  
ATOM   1548  HD2 ARG A 165      35.978  15.543  14.272  1.00 71.91           H  
ATOM   1549  HD3 ARG A 165      36.438  13.991  13.533  1.00 71.91           H  
ATOM   1550  HE  ARG A 165      38.823  15.379  13.937  1.00 87.75           H  
ATOM   1551 HH11 ARG A 165      35.837  15.884  12.142  1.00 86.91           H  
ATOM   1552 HH12 ARG A 165      36.611  16.837  10.896  1.00 86.91           H  
ATOM   1553 HH21 ARG A 165      38.862  17.250  10.993  1.00 86.31           H  
ATOM   1554 HH22 ARG A 165      39.816  16.614  12.313  1.00 86.31           H  
ATOM   1555  N   ARG A 166      37.211   9.455  15.120  1.00 46.51           N  
ATOM   1556  CA  ARG A 166      37.784   8.114  15.173  1.00 47.41           C  
ATOM   1557  C   ARG A 166      36.865   7.090  14.494  1.00 46.67           C  
ATOM   1558  O   ARG A 166      36.298   6.218  15.157  1.00 44.57           O  
ATOM   1559  CB  ARG A 166      38.069   7.707  16.624  1.00 51.74           C  
ATOM   1560  CG  ARG A 166      39.225   8.464  17.282  1.00 56.94           C  
ATOM   1561  CD  ARG A 166      40.517   7.636  17.299  1.00 59.82           C  
ATOM   1562  NE  ARG A 166      40.993   7.302  15.954  1.00 66.96           N  
ATOM   1563  CZ  ARG A 166      41.997   7.918  15.327  1.00 70.69           C  
ATOM   1564  NH1 ARG A 166      42.647   8.910  15.928  1.00 72.28           N  
ATOM   1565  NH2 ARG A 166      42.355   7.538  14.102  1.00 60.27           N1+
ATOM   1566  H   ARG A 166      36.246   9.588  15.389  1.00 46.51           H  
ATOM   1567  HA  ARG A 166      38.727   8.132  14.628  1.00 47.41           H  
ATOM   1568  HB2 ARG A 166      38.307   6.643  16.637  1.00 51.74           H  
ATOM   1569  HB3 ARG A 166      37.168   7.885  17.211  1.00 51.74           H  
ATOM   1570  HG2 ARG A 166      38.949   8.707  18.307  1.00 56.94           H  
ATOM   1571  HG3 ARG A 166      39.405   9.384  16.725  1.00 56.94           H  
ATOM   1572  HD2 ARG A 166      40.331   6.710  17.843  1.00 59.82           H  
ATOM   1573  HD3 ARG A 166      41.291   8.208  17.811  1.00 59.82           H  
ATOM   1574  HE  ARG A 166      40.527   6.551  15.465  1.00 66.96           H  
ATOM   1575 HH11 ARG A 166      42.379   9.200  16.857  1.00 72.28           H  
ATOM   1576 HH12 ARG A 166      43.411   9.373  15.455  1.00 72.28           H  
ATOM   1577 HH21 ARG A 166      43.118   8.004  13.631  1.00 60.27           H  
ATOM   1578 HH22 ARG A 166      41.863   6.785  13.643  1.00 60.27           H  
ATOM   1579  N   VAL A 167      36.720   7.212  13.174  1.00 42.06           N  
ATOM   1580  CA  VAL A 167      35.942   6.262  12.384  1.00 36.54           C  
ATOM   1581  C   VAL A 167      36.823   5.503  11.381  1.00 36.93           C  
ATOM   1582  O   VAL A 167      37.934   5.929  11.068  1.00 34.52           O  
ATOM   1583  CB  VAL A 167      34.740   6.940  11.667  1.00 39.98           C  
ATOM   1584  CG1 VAL A 167      33.651   7.262  12.668  1.00 38.06           C  
ATOM   1585  CG2 VAL A 167      35.190   8.205  10.926  1.00 35.50           C  
ATOM   1586  H   VAL A 167      37.161   7.990  12.705  1.00 42.06           H  
ATOM   1587  HA  VAL A 167      35.533   5.534  13.084  1.00 36.54           H  
ATOM   1588  HB  VAL A 167      34.340   6.246  10.928  1.00 39.98           H  
ATOM   1589 HG11 VAL A 167      33.326   6.345  13.160  1.00 38.06           H  
ATOM   1590 HG12 VAL A 167      34.037   7.957  13.414  1.00 38.06           H  
ATOM   1591 HG13 VAL A 167      32.805   7.718  12.151  1.00 38.06           H  
ATOM   1592 HG21 VAL A 167      35.595   8.920  11.642  1.00 35.50           H  
ATOM   1593 HG22 VAL A 167      35.956   7.946  10.196  1.00 35.50           H  
ATOM   1594 HG23 VAL A 167      34.336   8.649  10.414  1.00 35.50           H  
ATOM   1595  N   PHE A 168      36.333   4.368  10.889  1.00 34.90           N  
ATOM   1596  CA  PHE A 168      37.160   3.510  10.055  1.00 31.02           C  
ATOM   1597  C   PHE A 168      36.401   2.956   8.851  1.00 33.26           C  
ATOM   1598  O   PHE A 168      36.434   1.749   8.563  1.00 29.43           O  
ATOM   1599  CB  PHE A 168      37.748   2.385  10.906  1.00 34.16           C  
ATOM   1600  CG  PHE A 168      38.594   2.879  12.047  1.00 34.30           C  
ATOM   1601  CD1 PHE A 168      39.930   3.190  11.848  1.00 37.21           C  
ATOM   1602  CD2 PHE A 168      38.053   3.055  13.310  1.00 36.11           C  
ATOM   1603  CE1 PHE A 168      40.716   3.654  12.898  1.00 42.03           C  
ATOM   1604  CE2 PHE A 168      38.833   3.520  14.364  1.00 39.71           C  
ATOM   1605  CZ  PHE A 168      40.164   3.815  14.158  1.00 38.59           C  
ATOM   1606  H   PHE A 168      35.382   4.101  11.097  1.00 34.90           H  
ATOM   1607  HA  PHE A 168      37.970   4.115   9.648  1.00 31.02           H  
ATOM   1608  HB2 PHE A 168      38.365   1.754  10.266  1.00 34.16           H  
ATOM   1609  HB3 PHE A 168      36.927   1.796  11.315  1.00 34.16           H  
ATOM   1610  HD1 PHE A 168      40.366   3.071  10.867  1.00 37.21           H  
ATOM   1611  HD2 PHE A 168      37.010   2.829  13.478  1.00 36.11           H  
ATOM   1612  HE1 PHE A 168      41.756   3.887  12.730  1.00 42.03           H  
ATOM   1613  HE2 PHE A 168      38.396   3.649  15.344  1.00 39.71           H  
ATOM   1614  HZ  PHE A 168      40.775   4.172  14.974  1.00 38.59           H  
ATOM   1615  N   TRP A 169      35.727   3.857   8.142  1.00 33.13           N  
ATOM   1616  CA  TRP A 169      34.934   3.484   6.991  1.00 30.76           C  
ATOM   1617  C   TRP A 169      35.825   2.998   5.858  1.00 31.41           C  
ATOM   1618  O   TRP A 169      36.952   3.456   5.695  1.00 33.95           O  
ATOM   1619  CB  TRP A 169      34.100   4.681   6.515  1.00 30.35           C  
ATOM   1620  CG  TRP A 169      33.166   5.220   7.568  1.00 32.74           C  
ATOM   1621  CD1 TRP A 169      33.317   6.371   8.296  1.00 33.17           C  
ATOM   1622  CD2 TRP A 169      31.942   4.621   8.015  1.00 30.33           C  
ATOM   1623  NE1 TRP A 169      32.254   6.525   9.161  1.00 33.05           N  
ATOM   1624  CE2 TRP A 169      31.400   5.461   9.012  1.00 28.83           C  
ATOM   1625  CE3 TRP A 169      31.255   3.448   7.674  1.00 29.91           C  
ATOM   1626  CZ2 TRP A 169      30.198   5.171   9.666  1.00 28.58           C  
ATOM   1627  CZ3 TRP A 169      30.058   3.161   8.324  1.00 29.60           C  
ATOM   1628  CH2 TRP A 169      29.540   4.023   9.305  1.00 30.19           C  
ATOM   1629  H   TRP A 169      35.769   4.829   8.416  1.00 33.13           H  
ATOM   1630  HA  TRP A 169      34.267   2.673   7.283  1.00 30.76           H  
ATOM   1631  HB2 TRP A 169      33.506   4.368   5.656  1.00 30.35           H  
ATOM   1632  HB3 TRP A 169      34.779   5.479   6.216  1.00 30.35           H  
ATOM   1633  HD1 TRP A 169      34.146   7.057   8.206  1.00 33.17           H  
ATOM   1634  HE1 TRP A 169      32.124   7.296   9.801  1.00 33.05           H  
ATOM   1635  HE3 TRP A 169      31.645   2.779   6.920  1.00 29.91           H  
ATOM   1636  HZ2 TRP A 169      29.802   5.826  10.427  1.00 28.58           H  
ATOM   1637  HZ3 TRP A 169      29.518   2.261   8.071  1.00 29.60           H  
ATOM   1638  HH2 TRP A 169      28.605   3.777   9.784  1.00 30.19           H  
ATOM   1639  N   HIS A 170      35.313   2.061   5.076  1.00 33.93           N  
ATOM   1640  CA  HIS A 170      35.900   1.773   3.778  1.00 34.28           C  
ATOM   1641  C   HIS A 170      35.754   3.011   2.895  1.00 34.98           C  
ATOM   1642  O   HIS A 170      34.944   3.900   3.182  1.00 34.88           O  
ATOM   1643  CB  HIS A 170      35.156   0.622   3.108  1.00 32.05           C  
ATOM   1644  CG  HIS A 170      35.621  -0.731   3.538  1.00 31.92           C  
ATOM   1645  ND1 HIS A 170      36.780  -1.303   3.057  1.00 33.52           N  
ATOM   1646  CD2 HIS A 170      35.079  -1.634   4.390  1.00 27.88           C  
ATOM   1647  CE1 HIS A 170      36.933  -2.500   3.599  1.00 34.34           C  
ATOM   1648  NE2 HIS A 170      35.917  -2.724   4.411  1.00 31.58           N  
ATOM   1649  H   HIS A 170      34.505   1.540   5.386  1.00 33.93           H  
ATOM   1650  HA  HIS A 170      36.946   1.502   3.910  1.00 34.28           H  
ATOM   1651  HB2 HIS A 170      35.296   0.705   2.030  1.00 32.05           H  
ATOM   1652  HB3 HIS A 170      34.097   0.713   3.345  1.00 32.05           H  
ATOM   1653  HD2 HIS A 170      34.160  -1.519   4.946  1.00 27.88           H  
ATOM   1654  HE2 HIS A 170      35.778  -3.560   4.960  1.00 31.58           H  
ATOM   1655  HE1 HIS A 170      37.751  -3.178   3.409  1.00 34.34           H  
ATOM   1656  N   LYS A 171      36.533   3.049   1.818  1.00 37.71           N  
ATOM   1657  CA  LYS A 171      36.389   4.048   0.770  1.00 38.58           C  
ATOM   1658  C   LYS A 171      34.936   4.046   0.300  1.00 34.25           C  
ATOM   1659  O   LYS A 171      34.329   2.982   0.154  1.00 34.61           O  
ATOM   1660  CB  LYS A 171      37.315   3.684  -0.394  1.00 40.89           C  
ATOM   1661  CG  LYS A 171      38.175   4.827  -0.942  1.00 51.27           C  
ATOM   1662  CD  LYS A 171      37.337   5.912  -1.635  1.00 53.87           C  
ATOM   1663  CE  LYS A 171      38.161   6.733  -2.653  1.00 54.84           C  
ATOM   1664  NZ  LYS A 171      38.625   5.931  -3.838  1.00 57.20           N1+
ATOM   1665  H   LYS A 171      37.257   2.352   1.723  1.00 37.71           H  
ATOM   1666  HA  LYS A 171      36.653   5.038   1.144  1.00 38.58           H  
ATOM   1667  HB2 LYS A 171      36.696   3.311  -1.209  1.00 40.89           H  
ATOM   1668  HB3 LYS A 171      37.985   2.895  -0.054  1.00 40.89           H  
ATOM   1669  HG2 LYS A 171      38.882   4.418  -1.663  1.00 51.27           H  
ATOM   1670  HG3 LYS A 171      38.721   5.282  -0.116  1.00 51.27           H  
ATOM   1671  HD2 LYS A 171      36.943   6.587  -0.876  1.00 53.87           H  
ATOM   1672  HD3 LYS A 171      36.510   5.434  -2.160  1.00 53.87           H  
ATOM   1673  HE2 LYS A 171      39.036   7.135  -2.142  1.00 54.84           H  
ATOM   1674  HE3 LYS A 171      37.542   7.555  -3.014  1.00 54.84           H  
ATOM   1675  HZ1 LYS A 171      39.201   5.164  -3.520  1.00 57.20           H  
ATOM   1676  HZ2 LYS A 171      37.824   5.567  -4.333  1.00 57.20           H  
ATOM   1677  HZ3 LYS A 171      39.164   6.522  -4.454  1.00 57.20           H  
ATOM   1678  N   ASN A 172      34.371   5.233   0.102  1.00 30.95           N  
ATOM   1679  CA  ASN A 172      32.988   5.373  -0.357  1.00 33.89           C  
ATOM   1680  C   ASN A 172      31.911   4.874   0.611  1.00 34.63           C  
ATOM   1681  O   ASN A 172      30.795   4.564   0.197  1.00 33.34           O  
ATOM   1682  CB  ASN A 172      32.812   4.742  -1.741  1.00 31.36           C  
ATOM   1683  CG  ASN A 172      33.723   5.363  -2.767  1.00 37.13           C  
ATOM   1684  ND2 ASN A 172      34.422   4.664  -3.510  1.00 38.32           N  
ATOM   1685  OD1 ASN A 172      33.749   6.699  -2.793  1.00 36.76           O  
ATOM   1686  H   ASN A 172      34.915   6.066   0.273  1.00 30.95           H  
ATOM   1687  HA  ASN A 172      32.825   6.450  -0.410  1.00 33.89           H  
ATOM   1688  HB2 ASN A 172      31.778   4.880  -2.061  1.00 31.36           H  
ATOM   1689  HB3 ASN A 172      33.032   3.678  -1.673  1.00 31.36           H  
ATOM   1690 HD21 ASN A 172      34.368   3.657  -3.454  1.00 38.32           H  
ATOM   1691 HD22 ASN A 172      35.045   5.099  -4.174  1.00 38.32           H  
ATOM   1692  N   GLU A 173      32.246   4.808   1.899  1.00 33.82           N  
ATOM   1693  CA  GLU A 173      31.263   4.502   2.936  1.00 31.07           C  
ATOM   1694  C   GLU A 173      31.326   5.595   4.013  1.00 31.39           C  
ATOM   1695  O   GLU A 173      32.361   6.244   4.172  1.00 34.55           O  
ATOM   1696  CB  GLU A 173      31.531   3.106   3.525  1.00 30.45           C  
ATOM   1697  CG  GLU A 173      31.652   1.987   2.480  1.00 27.26           C  
ATOM   1698  CD  GLU A 173      30.303   1.480   1.974  1.00 31.15           C  
ATOM   1699  OE1 GLU A 173      29.256   1.905   2.502  1.00 36.17           O  
ATOM   1700  OE2 GLU A 173      30.276   0.640   1.046  1.00 34.85           O1-
ATOM   1701  H   GLU A 173      33.206   4.973   2.166  1.00 33.82           H  
ATOM   1702  HA  GLU A 173      30.258   4.487   2.512  1.00 31.07           H  
ATOM   1703  HB2 GLU A 173      30.710   2.857   4.197  1.00 30.45           H  
ATOM   1704  HB3 GLU A 173      32.462   3.148   4.088  1.00 30.45           H  
ATOM   1705  HG2 GLU A 173      32.188   1.152   2.931  1.00 27.26           H  
ATOM   1706  HG3 GLU A 173      32.218   2.367   1.631  1.00 27.26           H  
ATOM   1707  N   PRO A 174      30.224   5.829   4.744  1.00 28.84           N  
ATOM   1708  CA  PRO A 174      28.899   5.197   4.660  1.00 30.52           C  
ATOM   1709  C   PRO A 174      28.114   5.730   3.458  1.00 32.56           C  
ATOM   1710  O   PRO A 174      28.275   6.906   3.100  1.00 31.84           O  
ATOM   1711  CB  PRO A 174      28.227   5.635   5.968  1.00 28.30           C  
ATOM   1712  CG  PRO A 174      28.838   6.980   6.257  1.00 26.35           C  
ATOM   1713  CD  PRO A 174      30.275   6.879   5.783  1.00 28.73           C  
ATOM   1714  HA  PRO A 174      28.950   4.115   4.534  1.00 30.52           H  
ATOM   1715  HB2 PRO A 174      28.443   4.931   6.770  1.00 28.30           H  
ATOM   1716  HB3 PRO A 174      27.148   5.720   5.838  1.00 28.30           H  
ATOM   1717  HG2 PRO A 174      28.804   7.192   7.326  1.00 26.35           H  
ATOM   1718  HG3 PRO A 174      28.311   7.764   5.714  1.00 26.35           H  
ATOM   1719  HD2 PRO A 174      30.612   7.825   5.361  1.00 28.73           H  
ATOM   1720  HD3 PRO A 174      30.935   6.587   6.599  1.00 28.73           H  
ATOM   1721  N   ASP A 175      27.278   4.896   2.846  1.00 30.91           N  
ATOM   1722  CA  ASP A 175      26.648   5.281   1.583  1.00 35.60           C  
ATOM   1723  C   ASP A 175      25.151   5.007   1.493  1.00 36.64           C  
ATOM   1724  O   ASP A 175      24.575   5.121   0.408  1.00 35.79           O  
ATOM   1725  CB  ASP A 175      27.362   4.612   0.400  1.00 35.68           C  
ATOM   1726  CG  ASP A 175      27.174   3.098   0.378  1.00 38.13           C  
ATOM   1727  OD1 ASP A 175      26.601   2.532   1.346  1.00 33.82           O  
ATOM   1728  OD2 ASP A 175      27.614   2.466  -0.613  1.00 42.21           O1-
ATOM   1729  H   ASP A 175      27.077   3.994   3.255  1.00 30.91           H  
ATOM   1730  HA  ASP A 175      26.756   6.365   1.541  1.00 35.60           H  
ATOM   1731  HB2 ASP A 175      28.428   4.829   0.466  1.00 35.68           H  
ATOM   1732  HB3 ASP A 175      26.965   5.025  -0.527  1.00 35.68           H  
ATOM   1733  N   ASN A 176      24.529   4.626   2.610  1.00 33.51           N  
ATOM   1734  CA  ASN A 176      23.068   4.523   2.664  1.00 36.57           C  
ATOM   1735  C   ASN A 176      22.460   5.853   3.134  1.00 41.66           C  
ATOM   1736  O   ASN A 176      22.794   6.352   4.210  1.00 39.71           O  
ATOM   1737  CB  ASN A 176      22.607   3.390   3.590  1.00 36.75           C  
ATOM   1738  CG  ASN A 176      23.202   2.029   3.222  1.00 44.89           C  
ATOM   1739  OD1 ASN A 176      24.025   1.913   2.306  1.00 46.15           O  
ATOM   1740  ND2 ASN A 176      22.801   0.990   3.962  1.00 38.14           N  
ATOM   1741  H   ASN A 176      25.073   4.406   3.432  1.00 33.51           H  
ATOM   1742  HA  ASN A 176      22.721   4.295   1.656  1.00 36.57           H  
ATOM   1743  HB2 ASN A 176      21.520   3.319   3.535  1.00 36.75           H  
ATOM   1744  HB3 ASN A 176      22.904   3.634   4.609  1.00 36.75           H  
ATOM   1745 HD21 ASN A 176      22.126   1.127   4.701  1.00 38.14           H  
ATOM   1746 HD22 ASN A 176      23.172   0.068   3.782  1.00 38.14           H  
ATOM   1747  N   SER A 177      21.567   6.420   2.332  1.00 42.32           N  
ATOM   1748  CA  SER A 177      20.985   7.718   2.649  1.00 41.36           C  
ATOM   1749  C   SER A 177      19.564   7.592   3.199  1.00 44.31           C  
ATOM   1750  O   SER A 177      18.912   8.595   3.484  1.00 47.14           O  
ATOM   1751  CB  SER A 177      20.984   8.593   1.403  1.00 41.32           C  
ATOM   1752  OG  SER A 177      20.443   7.867   0.314  1.00 48.71           O  
ATOM   1753  H   SER A 177      21.287   5.943   1.486  1.00 42.32           H  
ATOM   1754  HA  SER A 177      21.593   8.177   3.428  1.00 41.36           H  
ATOM   1755  HB2 SER A 177      22.007   8.890   1.169  1.00 41.32           H  
ATOM   1756  HB3 SER A 177      20.380   9.482   1.585  1.00 41.32           H  
ATOM   1757  HG  SER A 177      20.457   8.444  -0.454  1.00 48.71           H  
ATOM   1758  N   GLN A 178      19.092   6.356   3.344  1.00 42.99           N  
ATOM   1759  CA  GLN A 178      17.732   6.103   3.814  1.00 44.18           C  
ATOM   1760  C   GLN A 178      17.665   4.929   4.781  1.00 46.24           C  
ATOM   1761  O   GLN A 178      18.512   4.025   4.745  1.00 44.29           O  
ATOM   1762  CB  GLN A 178      16.808   5.794   2.636  1.00 47.74           C  
ATOM   1763  CG  GLN A 178      16.284   7.004   1.886  1.00 56.17           C  
ATOM   1764  CD  GLN A 178      15.348   6.601   0.761  1.00 67.52           C  
ATOM   1765  OE1 GLN A 178      15.612   5.638   0.036  1.00 72.04           O  
ATOM   1766  NE2 GLN A 178      14.237   7.324   0.621  1.00 65.84           N  
ATOM   1767  H   GLN A 178      19.690   5.573   3.122  1.00 42.99           H  
ATOM   1768  HA  GLN A 178      17.411   7.007   4.331  1.00 44.18           H  
ATOM   1769  HB2 GLN A 178      15.951   5.239   3.018  1.00 47.74           H  
ATOM   1770  HB3 GLN A 178      17.358   5.173   1.930  1.00 47.74           H  
ATOM   1771  HG2 GLN A 178      17.128   7.551   1.464  1.00 56.17           H  
ATOM   1772  HG3 GLN A 178      15.746   7.647   2.582  1.00 56.17           H  
ATOM   1773 HE21 GLN A 178      14.062   8.105   1.237  1.00 65.84           H  
ATOM   1774 HE22 GLN A 178      13.570   7.090  -0.100  1.00 65.84           H  
ATOM   1775  N   GLY A 179      16.645   4.945   5.632  1.00 39.23           N  
ATOM   1776  CA  GLY A 179      16.334   3.816   6.482  1.00 38.55           C  
ATOM   1777  C   GLY A 179      17.156   3.701   7.750  1.00 43.31           C  
ATOM   1778  O   GLY A 179      17.839   4.642   8.166  1.00 46.79           O  
ATOM   1779  H   GLY A 179      16.069   5.773   5.688  1.00 39.23           H  
ATOM   1780  HA2 GLY A 179      16.486   2.907   5.900  1.00 38.55           H  
ATOM   1781  HA3 GLY A 179      15.285   3.892   6.768  1.00 38.55           H  
ATOM   1782  N   GLU A 180      17.077   2.528   8.363  1.00 38.44           N  
ATOM   1783  CA  GLU A 180      17.754   2.231   9.616  1.00 39.55           C  
ATOM   1784  C   GLU A 180      19.073   1.515   9.284  1.00 37.66           C  
ATOM   1785  O   GLU A 180      19.055   0.375   8.820  1.00 38.40           O  
ATOM   1786  CB  GLU A 180      16.845   1.311  10.434  1.00 35.38           C  
ATOM   1787  CG  GLU A 180      17.312   1.003  11.826  1.00 38.45           C  
ATOM   1788  CD  GLU A 180      16.511  -0.123  12.450  1.00 42.69           C  
ATOM   1789  OE1 GLU A 180      15.391  -0.386  11.961  1.00 48.37           O  
ATOM   1790  OE2 GLU A 180      17.000  -0.749  13.422  1.00 48.99           O1-
ATOM   1791  H   GLU A 180      16.518   1.803   7.938  1.00 38.44           H  
ATOM   1792  HA  GLU A 180      17.963   3.136  10.185  1.00 39.55           H  
ATOM   1793  HB2 GLU A 180      16.752   0.367   9.896  1.00 35.38           H  
ATOM   1794  HB3 GLU A 180      15.867   1.786  10.507  1.00 35.38           H  
ATOM   1795  HG2 GLU A 180      17.203   1.897  12.441  1.00 38.45           H  
ATOM   1796  HG3 GLU A 180      18.362   0.711  11.790  1.00 38.45           H  
ATOM   1797  N   ASN A 181      20.212   2.174   9.499  1.00 32.24           N  
ATOM   1798  CA  ASN A 181      21.499   1.594   9.104  1.00 32.06           C  
ATOM   1799  C   ASN A 181      22.428   1.240  10.262  1.00 37.14           C  
ATOM   1800  O   ASN A 181      22.443   1.903  11.299  1.00 34.13           O  
ATOM   1801  CB  ASN A 181      22.211   2.497   8.099  1.00 31.29           C  
ATOM   1802  CG  ASN A 181      21.381   2.711   6.846  1.00 42.26           C  
ATOM   1803  OD1 ASN A 181      21.032   1.749   6.152  1.00 37.03           O  
ATOM   1804  ND2 ASN A 181      21.012   3.968   6.579  1.00 41.10           N  
ATOM   1805  H   ASN A 181      20.187   3.083   9.938  1.00 32.24           H  
ATOM   1806  HA  ASN A 181      21.251   0.642   8.636  1.00 32.06           H  
ATOM   1807  HB2 ASN A 181      23.158   2.035   7.820  1.00 31.29           H  
ATOM   1808  HB3 ASN A 181      22.401   3.464   8.565  1.00 31.29           H  
ATOM   1809 HD21 ASN A 181      21.322   4.722   7.174  1.00 41.10           H  
ATOM   1810 HD22 ASN A 181      20.424   4.162   5.781  1.00 41.10           H  
ATOM   1811  N   CYS A 182      23.197   0.174  10.058  1.00 31.02           N  
ATOM   1812  CA  CYS A 182      24.061  -0.393  11.082  1.00 32.69           C  
ATOM   1813  C   CYS A 182      25.414  -0.658  10.469  1.00 31.21           C  
ATOM   1814  O   CYS A 182      25.557  -0.669   9.249  1.00 33.66           O  
ATOM   1815  CB  CYS A 182      23.463  -1.700  11.602  1.00 29.27           C  
ATOM   1816  SG  CYS A 182      22.082  -1.415  12.716  1.00 39.24           S  
ATOM   1817  H   CYS A 182      23.180  -0.262   9.148  1.00 31.02           H  
ATOM   1818  HA  CYS A 182      24.156   0.302  11.916  1.00 32.69           H  
ATOM   1819  HB2 CYS A 182      24.236  -2.253  12.134  1.00 29.27           H  
ATOM   1820  HB3 CYS A 182      23.114  -2.289  10.754  1.00 29.27           H  
ATOM   1821  N   VAL A 183      26.429  -0.863  11.290  1.00 25.88           N  
ATOM   1822  CA  VAL A 183      27.717  -1.102  10.676  1.00 28.37           C  
ATOM   1823  C   VAL A 183      28.298  -2.484  10.920  1.00 30.66           C  
ATOM   1824  O   VAL A 183      28.175  -3.063  12.014  1.00 24.86           O  
ATOM   1825  CB  VAL A 183      28.738   0.062  10.898  1.00 30.78           C  
ATOM   1826  CG1 VAL A 183      28.154   1.134  11.773  1.00 30.57           C  
ATOM   1827  CG2 VAL A 183      30.076  -0.437  11.404  1.00 25.45           C  
ATOM   1828  H   VAL A 183      26.312  -0.855  12.293  1.00 25.88           H  
ATOM   1829  HA  VAL A 183      27.504  -1.100   9.607  1.00 28.37           H  
ATOM   1830  HB  VAL A 183      28.936   0.512   9.926  1.00 30.78           H  
ATOM   1831 HG11 VAL A 183      27.232   1.505  11.326  1.00 30.57           H  
ATOM   1832 HG12 VAL A 183      27.941   0.723  12.759  1.00 30.57           H  
ATOM   1833 HG13 VAL A 183      28.867   1.953  11.867  1.00 30.57           H  
ATOM   1834 HG21 VAL A 183      29.945  -0.902  12.381  1.00 25.45           H  
ATOM   1835 HG22 VAL A 183      30.480  -1.169  10.704  1.00 25.45           H  
ATOM   1836 HG23 VAL A 183      30.768   0.402  11.491  1.00 25.45           H  
ATOM   1837  N   VAL A 184      28.898  -3.012   9.856  1.00 29.31           N  
ATOM   1838  CA  VAL A 184      29.640  -4.260   9.933  1.00 28.14           C  
ATOM   1839  C   VAL A 184      31.117  -4.004   9.701  1.00 27.59           C  
ATOM   1840  O   VAL A 184      31.500  -3.094   8.951  1.00 26.11           O  
ATOM   1841  CB  VAL A 184      29.122  -5.300   8.903  1.00 30.98           C  
ATOM   1842  CG1 VAL A 184      27.710  -5.736   9.267  1.00 29.03           C  
ATOM   1843  CG2 VAL A 184      29.166  -4.722   7.464  1.00 24.46           C  
ATOM   1844  H   VAL A 184      28.836  -2.533   8.969  1.00 29.31           H  
ATOM   1845  HA  VAL A 184      29.490  -4.671  10.932  1.00 28.14           H  
ATOM   1846  HB  VAL A 184      29.775  -6.172   8.933  1.00 30.98           H  
ATOM   1847 HG11 VAL A 184      27.709  -6.167  10.267  1.00 29.03           H  
ATOM   1848 HG12 VAL A 184      27.045  -4.873   9.240  1.00 29.03           H  
ATOM   1849 HG13 VAL A 184      27.365  -6.482   8.550  1.00 29.03           H  
ATOM   1850 HG21 VAL A 184      28.521  -3.846   7.405  1.00 24.46           H  
ATOM   1851 HG22 VAL A 184      30.189  -4.437   7.219  1.00 24.46           H  
ATOM   1852 HG23 VAL A 184      28.820  -5.477   6.759  1.00 24.46           H  
ATOM   1853  N   LEU A 185      31.948  -4.786  10.381  1.00 25.75           N  
ATOM   1854  CA  LEU A 185      33.351  -4.910  10.013  1.00 26.11           C  
ATOM   1855  C   LEU A 185      33.392  -5.895   8.842  1.00 27.08           C  
ATOM   1856  O   LEU A 185      32.922  -7.032   8.960  1.00 27.23           O  
ATOM   1857  CB  LEU A 185      34.166  -5.494  11.176  1.00 23.62           C  
ATOM   1858  CG  LEU A 185      35.200  -4.613  11.893  1.00 28.10           C  
ATOM   1859  CD1 LEU A 185      35.996  -5.442  12.916  1.00 23.06           C  
ATOM   1860  CD2 LEU A 185      36.147  -3.907  10.918  1.00 21.93           C  
ATOM   1861  H   LEU A 185      31.598  -5.308  11.172  1.00 25.75           H  
ATOM   1862  HA  LEU A 185      33.772  -3.938   9.758  1.00 26.11           H  
ATOM   1863  HB2 LEU A 185      34.703  -6.358  10.784  1.00 23.62           H  
ATOM   1864  HB3 LEU A 185      33.451  -5.821  11.930  1.00 23.62           H  
ATOM   1865  HG  LEU A 185      34.647  -3.833  12.417  1.00 28.10           H  
ATOM   1866 HD11 LEU A 185      35.308  -5.898  13.628  1.00 23.06           H  
ATOM   1867 HD12 LEU A 185      36.551  -6.224  12.396  1.00 23.06           H  
ATOM   1868 HD13 LEU A 185      36.693  -4.794  13.447  1.00 23.06           H  
ATOM   1869 HD21 LEU A 185      36.723  -4.652  10.370  1.00 21.93           H  
ATOM   1870 HD22 LEU A 185      35.567  -3.308  10.217  1.00 21.93           H  
ATOM   1871 HD23 LEU A 185      36.825  -3.261  11.475  1.00 21.93           H  
ATOM   1872  N   VAL A 186      33.949  -5.474   7.715  1.00 27.46           N  
ATOM   1873  CA  VAL A 186      34.005  -6.339   6.543  1.00 25.67           C  
ATOM   1874  C   VAL A 186      35.371  -6.199   5.843  1.00 29.83           C  
ATOM   1875  O   VAL A 186      35.998  -5.124   5.858  1.00 26.94           O  
ATOM   1876  CB  VAL A 186      32.818  -6.055   5.561  1.00 29.42           C  
ATOM   1877  CG1 VAL A 186      32.844  -4.604   5.084  1.00 23.60           C  
ATOM   1878  CG2 VAL A 186      32.838  -7.007   4.355  1.00 28.26           C  
ATOM   1879  H   VAL A 186      34.339  -4.544   7.668  1.00 27.46           H  
ATOM   1880  HA  VAL A 186      33.899  -7.372   6.874  1.00 25.67           H  
ATOM   1881  HB  VAL A 186      31.895  -6.230   6.114  1.00 29.42           H  
ATOM   1882 HG11 VAL A 186      32.799  -3.937   5.944  1.00 23.60           H  
ATOM   1883 HG12 VAL A 186      33.764  -4.420   4.529  1.00 23.60           H  
ATOM   1884 HG13 VAL A 186      31.987  -4.419   4.436  1.00 23.60           H  
ATOM   1885 HG21 VAL A 186      33.754  -6.851   3.784  1.00 28.26           H  
ATOM   1886 HG22 VAL A 186      32.798  -8.039   4.705  1.00 28.26           H  
ATOM   1887 HG23 VAL A 186      31.975  -6.806   3.719  1.00 28.26           H  
ATOM   1888  N   TYR A 187      35.835  -7.303   5.264  1.00 30.38           N  
ATOM   1889  CA  TYR A 187      37.069  -7.328   4.490  1.00 32.94           C  
ATOM   1890  C   TYR A 187      36.782  -7.062   3.007  1.00 32.54           C  
ATOM   1891  O   TYR A 187      36.018  -7.790   2.367  1.00 29.34           O  
ATOM   1892  CB  TYR A 187      37.738  -8.689   4.630  1.00 28.96           C  
ATOM   1893  CG  TYR A 187      39.184  -8.705   4.214  1.00 32.12           C  
ATOM   1894  CD1 TYR A 187      40.166  -8.179   5.046  1.00 30.34           C  
ATOM   1895  CD2 TYR A 187      39.576  -9.278   3.003  1.00 32.42           C  
ATOM   1896  CE1 TYR A 187      41.500  -8.202   4.675  1.00 36.75           C  
ATOM   1897  CE2 TYR A 187      40.905  -9.311   2.627  1.00 30.53           C  
ATOM   1898  CZ  TYR A 187      41.865  -8.770   3.468  1.00 35.94           C  
ATOM   1899  OH  TYR A 187      43.197  -8.789   3.116  1.00 43.26           O  
ATOM   1900  H   TYR A 187      35.311  -8.161   5.367  1.00 30.38           H  
ATOM   1901  HA  TYR A 187      37.728  -6.548   4.869  1.00 32.94           H  
ATOM   1902  HB2 TYR A 187      37.195  -9.403   4.012  1.00 28.96           H  
ATOM   1903  HB3 TYR A 187      37.679  -8.993   5.675  1.00 28.96           H  
ATOM   1904  HD1 TYR A 187      39.885  -7.747   5.994  1.00 30.34           H  
ATOM   1905  HD2 TYR A 187      38.828  -9.702   2.349  1.00 32.42           H  
ATOM   1906  HE1 TYR A 187      42.252  -7.778   5.325  1.00 36.75           H  
ATOM   1907  HE2 TYR A 187      41.194  -9.756   1.685  1.00 30.53           H  
ATOM   1908  HH  TYR A 187      43.790  -8.392   3.758  1.00 43.26           H  
ATOM   1909  N   ASN A 188      37.418  -6.029   2.467  1.00 30.61           N  
ATOM   1910  CA  ASN A 188      37.205  -5.614   1.087  1.00 38.39           C  
ATOM   1911  C   ASN A 188      38.414  -4.807   0.660  1.00 37.35           C  
ATOM   1912  O   ASN A 188      38.935  -4.008   1.450  1.00 35.98           O  
ATOM   1913  CB  ASN A 188      35.932  -4.757   0.984  1.00 41.27           C  
ATOM   1914  CG  ASN A 188      35.491  -4.522  -0.448  1.00 43.77           C  
ATOM   1915  OD1 ASN A 188      35.822  -3.502  -1.057  1.00 51.11           O  
ATOM   1916  ND2 ASN A 188      34.736  -5.468  -0.996  1.00 44.97           N  
ATOM   1917  H   ASN A 188      38.074  -5.511   3.034  1.00 30.61           H  
ATOM   1918  HA  ASN A 188      37.079  -6.482   0.440  1.00 38.39           H  
ATOM   1919  HB2 ASN A 188      36.125  -3.791   1.451  1.00 41.27           H  
ATOM   1920  HB3 ASN A 188      35.128  -5.264   1.517  1.00 41.27           H  
ATOM   1921 HD21 ASN A 188      34.412  -5.366  -1.946  1.00 44.97           H  
ATOM   1922 HD22 ASN A 188      34.487  -6.288  -0.462  1.00 44.97           H  
ATOM   1923  N   GLN A 189      38.869  -5.024  -0.573  1.00 42.30           N  
ATOM   1924  CA  GLN A 189      40.048  -4.327  -1.094  1.00 39.06           C  
ATOM   1925  C   GLN A 189      41.294  -4.588  -0.225  1.00 39.92           C  
ATOM   1926  O   GLN A 189      42.073  -3.674   0.050  1.00 41.20           O  
ATOM   1927  CB  GLN A 189      39.755  -2.820  -1.252  1.00 42.44           C  
ATOM   1928  CG  GLN A 189      38.693  -2.504  -2.325  1.00 48.57           C  
ATOM   1929  CD  GLN A 189      37.821  -1.285  -1.990  1.00 61.89           C  
ATOM   1930  OE1 GLN A 189      38.073  -0.567  -1.016  1.00 64.82           O  
ATOM   1931  NE2 GLN A 189      36.782  -1.055  -2.798  1.00 59.53           N  
ATOM   1932  H   GLN A 189      38.389  -5.687  -1.164  1.00 42.30           H  
ATOM   1933  HA  GLN A 189      40.271  -4.729  -2.082  1.00 39.06           H  
ATOM   1934  HB2 GLN A 189      40.683  -2.316  -1.528  1.00 42.44           H  
ATOM   1935  HB3 GLN A 189      39.403  -2.435  -0.296  1.00 42.44           H  
ATOM   1936  HG2 GLN A 189      38.044  -3.372  -2.433  1.00 48.57           H  
ATOM   1937  HG3 GLN A 189      39.204  -2.312  -3.269  1.00 48.57           H  
ATOM   1938 HE21 GLN A 189      36.170  -0.272  -2.624  1.00 59.53           H  
ATOM   1939 HE22 GLN A 189      36.610  -1.666  -3.584  1.00 59.53           H  
ATOM   1940  N   ASP A 190      41.457  -5.842   0.206  1.00 39.10           N  
ATOM   1941  CA  ASP A 190      42.592  -6.277   1.040  1.00 41.52           C  
ATOM   1942  C   ASP A 190      42.723  -5.565   2.396  1.00 41.42           C  
ATOM   1943  O   ASP A 190      43.833  -5.332   2.882  1.00 44.52           O  
ATOM   1944  CB  ASP A 190      43.907  -6.176   0.256  1.00 45.80           C  
ATOM   1945  CG  ASP A 190      43.858  -6.935  -1.058  1.00 48.96           C  
ATOM   1946  OD1 ASP A 190      43.615  -8.164  -1.032  1.00 47.51           O  
ATOM   1947  OD2 ASP A 190      44.033  -6.291  -2.114  1.00 56.64           O1-
ATOM   1948  H   ASP A 190      40.765  -6.530  -0.055  1.00 39.10           H  
ATOM   1949  HA  ASP A 190      42.376  -7.317   1.283  1.00 41.52           H  
ATOM   1950  HB2 ASP A 190      44.712  -6.586   0.867  1.00 45.80           H  
ATOM   1951  HB3 ASP A 190      44.111  -5.126   0.047  1.00 45.80           H  
ATOM   1952  N   LYS A 191      41.592  -5.272   3.028  1.00 36.53           N  
ATOM   1953  CA  LYS A 191      41.591  -4.431   4.217  1.00 34.72           C  
ATOM   1954  C   LYS A 191      40.302  -4.564   5.051  1.00 33.45           C  
ATOM   1955  O   LYS A 191      39.189  -4.617   4.508  1.00 28.53           O  
ATOM   1956  CB  LYS A 191      41.779  -2.984   3.757  1.00 38.88           C  
ATOM   1957  CG  LYS A 191      41.551  -1.912   4.793  1.00 38.10           C  
ATOM   1958  CD  LYS A 191      41.495  -0.566   4.092  1.00 41.11           C  
ATOM   1959  CE  LYS A 191      41.441   0.590   5.073  1.00 47.96           C  
ATOM   1960  NZ  LYS A 191      41.298   1.880   4.329  1.00 45.58           N1+
ATOM   1961  H   LYS A 191      40.719  -5.640   2.680  1.00 36.53           H  
ATOM   1962  HA  LYS A 191      42.403  -4.750   4.871  1.00 34.72           H  
ATOM   1963  HB2 LYS A 191      41.084  -2.805   2.937  1.00 38.88           H  
ATOM   1964  HB3 LYS A 191      42.802  -2.881   3.396  1.00 38.88           H  
ATOM   1965  HG2 LYS A 191      42.369  -1.917   5.513  1.00 38.10           H  
ATOM   1966  HG3 LYS A 191      40.609  -2.096   5.310  1.00 38.10           H  
ATOM   1967  HD2 LYS A 191      40.605  -0.536   3.464  1.00 41.11           H  
ATOM   1968  HD3 LYS A 191      42.383  -0.458   3.470  1.00 41.11           H  
ATOM   1969  HE2 LYS A 191      42.360   0.611   5.659  1.00 47.96           H  
ATOM   1970  HE3 LYS A 191      40.587   0.461   5.739  1.00 47.96           H  
ATOM   1971  HZ1 LYS A 191      42.089   2.000   3.712  1.00 45.58           H  
ATOM   1972  HZ2 LYS A 191      40.446   1.863   3.787  1.00 45.58           H  
ATOM   1973  HZ3 LYS A 191      41.264   2.645   4.987  1.00 45.58           H  
ATOM   1974  N   TRP A 192      40.453  -4.618   6.370  1.00 31.99           N  
ATOM   1975  CA  TRP A 192      39.296  -4.576   7.262  1.00 29.50           C  
ATOM   1976  C   TRP A 192      38.892  -3.130   7.554  1.00 30.35           C  
ATOM   1977  O   TRP A 192      39.714  -2.322   8.003  1.00 32.32           O  
ATOM   1978  CB  TRP A 192      39.595  -5.292   8.583  1.00 27.45           C  
ATOM   1979  CG  TRP A 192      39.624  -6.794   8.483  1.00 29.61           C  
ATOM   1980  CD1 TRP A 192      40.735  -7.605   8.425  1.00 29.88           C  
ATOM   1981  CD2 TRP A 192      38.483  -7.668   8.445  1.00 30.31           C  
ATOM   1982  NE1 TRP A 192      40.346  -8.929   8.354  1.00 28.54           N  
ATOM   1983  CE2 TRP A 192      38.974  -8.994   8.367  1.00 27.67           C  
ATOM   1984  CE3 TRP A 192      37.097  -7.458   8.471  1.00 26.55           C  
ATOM   1985  CZ2 TRP A 192      38.127 -10.100   8.312  1.00 27.99           C  
ATOM   1986  CZ3 TRP A 192      36.256  -8.558   8.414  1.00 27.09           C  
ATOM   1987  CH2 TRP A 192      36.774  -9.865   8.336  1.00 27.04           C  
ATOM   1988  H   TRP A 192      41.380  -4.689   6.761  1.00 31.99           H  
ATOM   1989  HA  TRP A 192      38.474  -5.087   6.760  1.00 29.50           H  
ATOM   1990  HB2 TRP A 192      38.828  -5.012   9.305  1.00 27.45           H  
ATOM   1991  HB3 TRP A 192      40.570  -4.956   8.939  1.00 27.45           H  
ATOM   1992  HD1 TRP A 192      41.757  -7.258   8.435  1.00 29.88           H  
ATOM   1993  HE1 TRP A 192      40.971  -9.721   8.303  1.00 28.54           H  
ATOM   1994  HE3 TRP A 192      36.692  -6.459   8.534  1.00 26.55           H  
ATOM   1995  HZ2 TRP A 192      38.520 -11.105   8.253  1.00 27.99           H  
ATOM   1996  HZ3 TRP A 192      35.187  -8.411   8.428  1.00 27.09           H  
ATOM   1997  HH2 TRP A 192      36.093 -10.701   8.293  1.00 27.04           H  
ATOM   1998  N   ALA A 193      37.623  -2.818   7.300  1.00 28.00           N  
ATOM   1999  CA  ALA A 193      37.074  -1.500   7.594  1.00 30.49           C  
ATOM   2000  C   ALA A 193      35.545  -1.552   7.736  1.00 29.12           C  
ATOM   2001  O   ALA A 193      34.932  -2.616   7.600  1.00 26.11           O  
ATOM   2002  CB  ALA A 193      37.483  -0.508   6.513  1.00 30.63           C  
ATOM   2003  H   ALA A 193      37.020  -3.517   6.891  1.00 28.00           H  
ATOM   2004  HA  ALA A 193      37.481  -1.166   8.548  1.00 30.49           H  
ATOM   2005  HB1 ALA A 193      38.571  -0.462   6.455  1.00 30.63           H  
ATOM   2006  HB2 ALA A 193      37.082  -0.831   5.552  1.00 30.63           H  
ATOM   2007  HB3 ALA A 193      37.091   0.478   6.757  1.00 30.63           H  
ATOM   2008  N   TRP A 194      34.931  -0.403   7.988  1.00 26.64           N  
ATOM   2009  CA  TRP A 194      33.491  -0.367   8.235  1.00 27.48           C  
ATOM   2010  C   TRP A 194      32.670  -0.172   6.975  1.00 28.13           C  
ATOM   2011  O   TRP A 194      33.034   0.595   6.078  1.00 27.03           O  
ATOM   2012  CB  TRP A 194      33.121   0.774   9.181  1.00 29.42           C  
ATOM   2013  CG  TRP A 194      33.801   0.747  10.504  1.00 29.68           C  
ATOM   2014  CD1 TRP A 194      34.636  -0.219  10.989  1.00 26.92           C  
ATOM   2015  CD2 TRP A 194      33.705   1.747  11.518  1.00 25.86           C  
ATOM   2016  NE1 TRP A 194      35.069   0.126  12.248  1.00 27.71           N  
ATOM   2017  CE2 TRP A 194      34.502   1.327  12.596  1.00 29.34           C  
ATOM   2018  CE3 TRP A 194      33.018   2.962  11.616  1.00 30.67           C  
ATOM   2019  CZ2 TRP A 194      34.636   2.082  13.762  1.00 29.37           C  
ATOM   2020  CZ3 TRP A 194      33.140   3.706  12.775  1.00 34.67           C  
ATOM   2021  CH2 TRP A 194      33.947   3.267  13.830  1.00 33.63           C  
ATOM   2022  H   TRP A 194      35.463   0.456   8.010  1.00 26.64           H  
ATOM   2023  HA  TRP A 194      33.261  -1.340   8.670  1.00 27.48           H  
ATOM   2024  HB2 TRP A 194      32.046   0.733   9.354  1.00 29.42           H  
ATOM   2025  HB3 TRP A 194      33.374   1.714   8.691  1.00 29.42           H  
ATOM   2026  HD1 TRP A 194      34.915  -1.120  10.463  1.00 26.92           H  
ATOM   2027  HE1 TRP A 194      35.698  -0.415  12.823  1.00 27.71           H  
ATOM   2028  HE3 TRP A 194      32.402   3.311  10.800  1.00 30.67           H  
ATOM   2029  HZ2 TRP A 194      35.255   1.744  14.580  1.00 29.37           H  
ATOM   2030  HZ3 TRP A 194      32.605   4.640  12.866  1.00 34.67           H  
ATOM   2031  HH2 TRP A 194      34.032   3.876  14.719  1.00 33.63           H  
ATOM   2032  N   ASN A 195      31.528  -0.841   6.950  1.00 28.37           N  
ATOM   2033  CA  ASN A 195      30.539  -0.662   5.909  1.00 30.50           C  
ATOM   2034  C   ASN A 195      29.208  -0.465   6.609  1.00 29.58           C  
ATOM   2035  O   ASN A 195      28.930  -1.140   7.608  1.00 27.95           O  
ATOM   2036  CB  ASN A 195      30.490  -1.903   5.012  1.00 28.37           C  
ATOM   2037  CG  ASN A 195      29.406  -1.823   3.949  1.00 31.63           C  
ATOM   2038  OD1 ASN A 195      28.968  -0.731   3.570  1.00 27.24           O  
ATOM   2039  ND2 ASN A 195      28.970  -2.996   3.451  1.00 32.11           N  
ATOM   2040  H   ASN A 195      31.340  -1.504   7.688  1.00 28.37           H  
ATOM   2041  HA  ASN A 195      30.780   0.193   5.278  1.00 30.50           H  
ATOM   2042  HB2 ASN A 195      30.301  -2.776   5.637  1.00 28.37           H  
ATOM   2043  HB3 ASN A 195      31.454  -2.012   4.516  1.00 28.37           H  
ATOM   2044 HD21 ASN A 195      29.357  -3.865   3.792  1.00 32.11           H  
ATOM   2045 HD22 ASN A 195      28.255  -3.008   2.738  1.00 32.11           H  
ATOM   2046  N   ASP A 196      28.398   0.475   6.121  1.00 25.12           N  
ATOM   2047  CA  ASP A 196      27.051   0.615   6.655  1.00 25.24           C  
ATOM   2048  C   ASP A 196      26.118  -0.290   5.882  1.00 30.00           C  
ATOM   2049  O   ASP A 196      26.242  -0.466   4.667  1.00 31.31           O  
ATOM   2050  CB  ASP A 196      26.550   2.067   6.653  1.00 28.23           C  
ATOM   2051  CG  ASP A 196      26.414   2.646   5.248  1.00 32.69           C  
ATOM   2052  OD1 ASP A 196      27.207   2.266   4.358  1.00 29.97           O  
ATOM   2053  OD2 ASP A 196      25.517   3.499   5.036  1.00 35.24           O1-
ATOM   2054  H   ASP A 196      28.717   1.086   5.383  1.00 25.12           H  
ATOM   2055  HA  ASP A 196      27.075   0.318   7.705  1.00 25.24           H  
ATOM   2056  HB2 ASP A 196      27.255   2.679   7.216  1.00 28.23           H  
ATOM   2057  HB3 ASP A 196      25.575   2.098   7.138  1.00 28.23           H  
ATOM   2058  N   VAL A 197      25.168  -0.858   6.605  1.00 29.05           N  
ATOM   2059  CA  VAL A 197      24.357  -1.940   6.107  1.00 30.67           C  
ATOM   2060  C   VAL A 197      22.986  -1.751   6.769  1.00 37.29           C  
ATOM   2061  O   VAL A 197      22.902  -1.214   7.887  1.00 31.74           O  
ATOM   2062  CB  VAL A 197      25.060  -3.291   6.493  1.00 34.96           C  
ATOM   2063  CG1 VAL A 197      24.137  -4.240   7.197  1.00 34.04           C  
ATOM   2064  CG2 VAL A 197      25.730  -3.946   5.273  1.00 29.65           C  
ATOM   2065  H   VAL A 197      25.004  -0.520   7.543  1.00 29.05           H  
ATOM   2066  HA  VAL A 197      24.234  -1.955   5.024  1.00 30.67           H  
ATOM   2067  HB  VAL A 197      25.845  -3.042   7.207  1.00 34.96           H  
ATOM   2068 HG11 VAL A 197      23.723  -3.756   8.082  1.00 34.04           H  
ATOM   2069 HG12 VAL A 197      23.326  -4.525   6.526  1.00 34.04           H  
ATOM   2070 HG13 VAL A 197      24.690  -5.130   7.497  1.00 34.04           H  
ATOM   2071 HG21 VAL A 197      24.969  -4.208   4.537  1.00 29.65           H  
ATOM   2072 HG22 VAL A 197      26.438  -3.246   4.829  1.00 29.65           H  
ATOM   2073 HG23 VAL A 197      26.256  -4.846   5.587  1.00 29.65           H  
ATOM   2074  N   PRO A 198      21.899  -2.135   6.069  1.00 39.94           N  
ATOM   2075  CA  PRO A 198      20.575  -2.091   6.713  1.00 37.02           C  
ATOM   2076  C   PRO A 198      20.564  -2.952   7.980  1.00 38.69           C  
ATOM   2077  O   PRO A 198      21.111  -4.065   7.979  1.00 32.74           O  
ATOM   2078  CB  PRO A 198      19.650  -2.709   5.657  1.00 38.36           C  
ATOM   2079  CG  PRO A 198      20.358  -2.455   4.339  1.00 36.35           C  
ATOM   2080  CD  PRO A 198      21.828  -2.595   4.669  1.00 37.06           C  
ATOM   2081  HA  PRO A 198      20.284  -1.085   7.015  1.00 37.02           H  
ATOM   2082  HB2 PRO A 198      18.673  -2.226   5.670  1.00 38.36           H  
ATOM   2083  HB3 PRO A 198      19.527  -3.779   5.830  1.00 38.36           H  
ATOM   2084  HG2 PRO A 198      20.140  -1.453   3.971  1.00 36.35           H  
ATOM   2085  HG3 PRO A 198      20.059  -3.191   3.592  1.00 36.35           H  
ATOM   2086  HD2 PRO A 198      22.152  -3.632   4.580  1.00 37.06           H  
ATOM   2087  HD3 PRO A 198      22.437  -1.967   4.019  1.00 37.06           H  
ATOM   2088  N   CYS A 199      19.957  -2.450   9.052  1.00 36.74           N  
ATOM   2089  CA  CYS A 199      19.976  -3.174  10.319  1.00 34.64           C  
ATOM   2090  C   CYS A 199      19.246  -4.518  10.253  1.00 37.31           C  
ATOM   2091  O   CYS A 199      19.468  -5.398  11.090  1.00 36.27           O  
ATOM   2092  CB  CYS A 199      19.426  -2.304  11.452  1.00 35.02           C  
ATOM   2093  SG  CYS A 199      20.396  -0.792  11.730  1.00 40.82           S  
ATOM   2094  H   CYS A 199      19.481  -1.563   8.989  1.00 36.74           H  
ATOM   2095  HA  CYS A 199      21.020  -3.404  10.529  1.00 34.64           H  
ATOM   2096  HB2 CYS A 199      19.428  -2.890  12.372  1.00 35.02           H  
ATOM   2097  HB3 CYS A 199      18.403  -2.019  11.206  1.00 35.02           H  
ATOM   2098  N   ASN A 200      18.392  -4.685   9.246  1.00 38.34           N  
ATOM   2099  CA  ASN A 200      17.688  -5.954   9.070  1.00 37.12           C  
ATOM   2100  C   ASN A 200      18.472  -6.990   8.256  1.00 36.75           C  
ATOM   2101  O   ASN A 200      18.022  -8.131   8.133  1.00 41.53           O  
ATOM   2102  CB  ASN A 200      16.266  -5.745   8.500  1.00 47.13           C  
ATOM   2103  CG  ASN A 200      16.254  -4.985   7.162  1.00 49.74           C  
ATOM   2104  OD1 ASN A 200      17.290  -4.817   6.506  1.00 47.85           O  
ATOM   2105  ND2 ASN A 200      15.068  -4.534   6.754  1.00 55.92           N  
ATOM   2106  H   ASN A 200      18.230  -3.928   8.598  1.00 38.34           H  
ATOM   2107  HA  ASN A 200      17.592  -6.374  10.070  1.00 37.12           H  
ATOM   2108  HB2 ASN A 200      15.681  -5.179   9.226  1.00 47.13           H  
ATOM   2109  HB3 ASN A 200      15.806  -6.722   8.347  1.00 47.13           H  
ATOM   2110 HD21 ASN A 200      14.246  -4.691   7.319  1.00 55.92           H  
ATOM   2111 HD22 ASN A 200      14.991  -4.034   5.880  1.00 55.92           H  
ATOM   2112  N   PHE A 201      19.638  -6.605   7.717  1.00 36.16           N  
ATOM   2113  CA  PHE A 201      20.568  -7.575   7.110  1.00 36.05           C  
ATOM   2114  C   PHE A 201      21.038  -8.582   8.154  1.00 34.56           C  
ATOM   2115  O   PHE A 201      21.110  -8.277   9.346  1.00 33.23           O  
ATOM   2116  CB  PHE A 201      21.800  -6.903   6.466  1.00 36.59           C  
ATOM   2117  CG  PHE A 201      21.594  -6.481   5.024  1.00 50.96           C  
ATOM   2118  CD1 PHE A 201      20.302  -6.377   4.477  1.00 47.39           C  
ATOM   2119  CD2 PHE A 201      22.690  -6.190   4.204  1.00 48.24           C  
ATOM   2120  CE1 PHE A 201      20.111  -5.988   3.142  1.00 45.31           C  
ATOM   2121  CE2 PHE A 201      22.505  -5.791   2.864  1.00 45.80           C  
ATOM   2122  CZ  PHE A 201      21.217  -5.695   2.337  1.00 45.08           C  
ATOM   2123  H   PHE A 201      19.886  -5.625   7.729  1.00 36.16           H  
ATOM   2124  HA  PHE A 201      20.015  -8.078   6.317  1.00 36.05           H  
ATOM   2125  HB2 PHE A 201      22.630  -7.607   6.500  1.00 36.59           H  
ATOM   2126  HB3 PHE A 201      22.050  -6.017   7.049  1.00 36.59           H  
ATOM   2127  HD1 PHE A 201      19.443  -6.601   5.094  1.00 47.39           H  
ATOM   2128  HD2 PHE A 201      23.690  -6.271   4.603  1.00 48.24           H  
ATOM   2129  HE1 PHE A 201      19.113  -5.914   2.736  1.00 45.31           H  
ATOM   2130  HE2 PHE A 201      23.361  -5.561   2.245  1.00 45.80           H  
ATOM   2131  HZ  PHE A 201      21.074  -5.394   1.310  1.00 45.08           H  
ATOM   2132  N   GLU A 202      21.343  -9.788   7.705  1.00 33.36           N  
ATOM   2133  CA  GLU A 202      21.811 -10.818   8.612  1.00 36.43           C  
ATOM   2134  C   GLU A 202      23.320 -11.003   8.443  1.00 34.10           C  
ATOM   2135  O   GLU A 202      23.816 -11.085   7.323  1.00 33.81           O  
ATOM   2136  CB  GLU A 202      21.048 -12.129   8.373  1.00 35.86           C  
ATOM   2137  CG  GLU A 202      19.564 -12.050   8.744  1.00 40.94           C  
ATOM   2138  CD  GLU A 202      18.898 -13.414   8.866  1.00 50.50           C  
ATOM   2139  OE1 GLU A 202      19.512 -14.425   8.450  1.00 56.85           O  
ATOM   2140  OE2 GLU A 202      17.758 -13.471   9.382  1.00 57.70           O1-
ATOM   2141  H   GLU A 202      21.250  -9.994   6.720  1.00 33.36           H  
ATOM   2142  HA  GLU A 202      21.618 -10.513   9.640  1.00 36.43           H  
ATOM   2143  HB2 GLU A 202      21.512 -12.913   8.971  1.00 35.86           H  
ATOM   2144  HB3 GLU A 202      21.125 -12.386   7.316  1.00 35.86           H  
ATOM   2145  HG2 GLU A 202      19.046 -11.478   7.975  1.00 40.94           H  
ATOM   2146  HG3 GLU A 202      19.475 -11.535   9.701  1.00 40.94           H  
ATOM   2147  N   ALA A 203      24.047 -11.053   9.554  1.00 33.07           N  
ATOM   2148  CA  ALA A 203      25.491 -11.219   9.508  1.00 29.62           C  
ATOM   2149  C   ALA A 203      25.985 -11.844  10.800  1.00 33.04           C  
ATOM   2150  O   ALA A 203      25.186 -12.183  11.673  1.00 29.90           O  
ATOM   2151  CB  ALA A 203      26.167  -9.882   9.285  1.00 26.68           C  
ATOM   2152  H   ALA A 203      23.587 -10.972  10.450  1.00 33.07           H  
ATOM   2153  HA  ALA A 203      25.742 -11.881   8.680  1.00 29.62           H  
ATOM   2154  HB1 ALA A 203      25.816  -9.449   8.348  1.00 26.68           H  
ATOM   2155  HB2 ALA A 203      25.924  -9.210  10.109  1.00 26.68           H  
ATOM   2156  HB3 ALA A 203      27.247 -10.023   9.238  1.00 26.68           H  
ATOM   2157  N   SER A 204      27.305 -11.987  10.913  1.00 27.97           N  
ATOM   2158  CA  SER A 204      27.925 -12.397  12.163  1.00 29.66           C  
ATOM   2159  C   SER A 204      28.032 -11.190  13.095  1.00 29.09           C  
ATOM   2160  O   SER A 204      27.506 -10.107  12.798  1.00 28.77           O  
ATOM   2161  CB  SER A 204      29.314 -12.976  11.889  1.00 31.22           C  
ATOM   2162  OG  SER A 204      29.231 -13.991  10.909  1.00 30.27           O  
ATOM   2163  H   SER A 204      27.890 -11.805  10.110  1.00 27.97           H  
ATOM   2164  HA  SER A 204      27.313 -13.164  12.638  1.00 29.66           H  
ATOM   2165  HB2 SER A 204      29.718 -13.396  12.810  1.00 31.22           H  
ATOM   2166  HB3 SER A 204      29.972 -12.183  11.532  1.00 31.22           H  
ATOM   2167  HG  SER A 204      28.876 -13.595  10.110  1.00 30.27           H  
ATOM   2168  N   ARG A 205      28.742 -11.373  14.206  1.00 29.21           N  
ATOM   2169  CA  ARG A 205      28.839 -10.340  15.229  1.00 27.68           C  
ATOM   2170  C   ARG A 205      30.065 -10.476  16.139  1.00 30.42           C  
ATOM   2171  O   ARG A 205      30.688 -11.540  16.226  1.00 29.44           O  
ATOM   2172  CB  ARG A 205      27.586 -10.373  16.089  1.00 26.28           C  
ATOM   2173  CG  ARG A 205      27.392 -11.685  16.828  1.00 26.40           C  
ATOM   2174  CD  ARG A 205      26.010 -11.721  17.480  1.00 28.89           C  
ATOM   2175  NE  ARG A 205      25.761 -12.978  18.179  1.00 32.18           N  
ATOM   2176  CZ  ARG A 205      25.576 -14.151  17.582  1.00 34.54           C  
ATOM   2177  NH1 ARG A 205      25.615 -14.248  16.257  1.00 32.20           N  
ATOM   2178  NH2 ARG A 205      25.365 -15.238  18.314  1.00 33.78           N1+
ATOM   2179  H   ARG A 205      29.223 -12.249  14.345  1.00 29.21           H  
ATOM   2180  HA  ARG A 205      28.946  -9.393  14.701  1.00 27.68           H  
ATOM   2181  HB2 ARG A 205      26.722 -10.208  15.445  1.00 26.28           H  
ATOM   2182  HB3 ARG A 205      27.650  -9.570  16.823  1.00 26.28           H  
ATOM   2183  HG2 ARG A 205      28.157 -11.780  17.599  1.00 26.40           H  
ATOM   2184  HG3 ARG A 205      27.481 -12.512  16.124  1.00 26.40           H  
ATOM   2185  HD2 ARG A 205      25.253 -11.595  16.706  1.00 28.89           H  
ATOM   2186  HD3 ARG A 205      25.936 -10.901  18.196  1.00 28.89           H  
ATOM   2187  HE  ARG A 205      25.729 -12.954  19.189  1.00 32.18           H  
ATOM   2188 HH11 ARG A 205      25.775 -13.423  15.696  1.00 32.20           H  
ATOM   2189 HH12 ARG A 205      25.484 -15.145  15.812  1.00 32.20           H  
ATOM   2190 HH21 ARG A 205      25.234 -16.133  17.864  1.00 33.78           H  
ATOM   2191 HH22 ARG A 205      25.335 -15.171  19.321  1.00 33.78           H  
ATOM   2192  N   ILE A 206      30.397  -9.384  16.823  1.00 27.79           N  
ATOM   2193  CA  ILE A 206      31.412  -9.408  17.865  1.00 26.41           C  
ATOM   2194  C   ILE A 206      30.798  -8.854  19.151  1.00 26.43           C  
ATOM   2195  O   ILE A 206      30.374  -7.696  19.209  1.00 25.04           O  
ATOM   2196  CB  ILE A 206      32.667  -8.583  17.477  1.00 26.61           C  
ATOM   2197  CG1 ILE A 206      33.245  -9.062  16.140  1.00 26.30           C  
ATOM   2198  CG2 ILE A 206      33.734  -8.664  18.561  1.00 21.80           C  
ATOM   2199  CD1 ILE A 206      34.061  -7.979  15.423  1.00 24.71           C  
ATOM   2200  H   ILE A 206      29.932  -8.513  16.614  1.00 27.79           H  
ATOM   2201  HA  ILE A 206      31.742 -10.437  18.007  1.00 26.41           H  
ATOM   2202  HB  ILE A 206      32.355  -7.543  17.373  1.00 26.61           H  
ATOM   2203 HG12 ILE A 206      32.422  -9.362  15.492  1.00 26.30           H  
ATOM   2204 HG13 ILE A 206      33.891  -9.918  16.327  1.00 26.30           H  
ATOM   2205 HG21 ILE A 206      33.322  -8.303  19.504  1.00 21.80           H  
ATOM   2206 HG22 ILE A 206      34.056  -9.699  18.678  1.00 21.80           H  
ATOM   2207 HG23 ILE A 206      34.587  -8.048  18.278  1.00 21.80           H  
ATOM   2208 HD11 ILE A 206      33.427  -7.114  15.230  1.00 24.71           H  
ATOM   2209 HD12 ILE A 206      34.899  -7.680  16.053  1.00 24.71           H  
ATOM   2210 HD13 ILE A 206      34.438  -8.373  14.480  1.00 24.71           H  
ATOM   2211  N   CYS A 207      30.723  -9.708  20.166  1.00 27.35           N  
ATOM   2212  CA  CYS A 207      30.318  -9.309  21.512  1.00 31.09           C  
ATOM   2213  C   CYS A 207      31.529  -8.830  22.328  1.00 31.20           C  
ATOM   2214  O   CYS A 207      32.643  -9.348  22.192  1.00 28.64           O  
ATOM   2215  CB  CYS A 207      29.622 -10.473  22.237  1.00 30.02           C  
ATOM   2216  SG  CYS A 207      28.113 -11.017  21.425  1.00 34.03           S  
ATOM   2217  H   CYS A 207      30.955 -10.677  20.001  1.00 27.35           H  
ATOM   2218  HA  CYS A 207      29.613  -8.482  21.418  1.00 31.09           H  
ATOM   2219  HB2 CYS A 207      29.374 -10.150  23.249  1.00 30.02           H  
ATOM   2220  HB3 CYS A 207      30.314 -11.314  22.283  1.00 30.02           H  
ATOM   2221  N   LYS A 208      31.288  -7.839  23.181  1.00 29.63           N  
ATOM   2222  CA  LYS A 208      32.313  -7.239  24.020  1.00 29.52           C  
ATOM   2223  C   LYS A 208      31.735  -7.007  25.425  1.00 30.51           C  
ATOM   2224  O   LYS A 208      30.610  -6.528  25.567  1.00 31.52           O  
ATOM   2225  CB  LYS A 208      32.779  -5.921  23.394  1.00 28.92           C  
ATOM   2226  CG  LYS A 208      33.616  -5.021  24.283  1.00 28.77           C  
ATOM   2227  CD  LYS A 208      33.926  -3.704  23.556  1.00 31.49           C  
ATOM   2228  CE  LYS A 208      34.741  -2.761  24.446  1.00 34.88           C  
ATOM   2229  NZ  LYS A 208      35.241  -1.565  23.709  1.00 34.57           N1+
ATOM   2230  H   LYS A 208      30.344  -7.484  23.248  1.00 29.63           H  
ATOM   2231  HA  LYS A 208      33.173  -7.903  24.101  1.00 29.52           H  
ATOM   2232  HB2 LYS A 208      31.893  -5.362  23.093  1.00 28.92           H  
ATOM   2233  HB3 LYS A 208      33.372  -6.164  22.512  1.00 28.92           H  
ATOM   2234  HG2 LYS A 208      34.550  -5.525  24.529  1.00 28.77           H  
ATOM   2235  HG3 LYS A 208      33.066  -4.807  25.199  1.00 28.77           H  
ATOM   2236  HD2 LYS A 208      32.989  -3.217  23.286  1.00 31.49           H  
ATOM   2237  HD3 LYS A 208      34.497  -3.922  22.653  1.00 31.49           H  
ATOM   2238  HE2 LYS A 208      35.596  -3.309  24.843  1.00 34.88           H  
ATOM   2239  HE3 LYS A 208      34.110  -2.426  25.268  1.00 34.88           H  
ATOM   2240  HZ1 LYS A 208      35.828  -1.862  22.943  1.00 34.57           H  
ATOM   2241  HZ2 LYS A 208      34.457  -1.040  23.348  1.00 34.57           H  
ATOM   2242  HZ3 LYS A 208      35.776  -0.982  24.337  1.00 34.57           H  
ATOM   2243  N   ILE A 209      32.502  -7.372  26.449  1.00 29.47           N  
ATOM   2244  CA  ILE A 209      32.122  -7.175  27.847  1.00 28.43           C  
ATOM   2245  C   ILE A 209      33.324  -6.603  28.624  1.00 32.70           C  
ATOM   2246  O   ILE A 209      34.473  -7.010  28.387  1.00 29.24           O  
ATOM   2247  CB  ILE A 209      31.661  -8.506  28.488  1.00 32.42           C  
ATOM   2248  CG1 ILE A 209      31.213  -8.299  29.940  1.00 35.83           C  
ATOM   2249  CG2 ILE A 209      32.779  -9.558  28.441  1.00 31.74           C  
ATOM   2250  CD1 ILE A 209      30.389  -9.453  30.488  1.00 34.27           C  
ATOM   2251  H   ILE A 209      33.391  -7.808  26.250  1.00 29.47           H  
ATOM   2252  HA  ILE A 209      31.289  -6.474  27.889  1.00 28.43           H  
ATOM   2253  HB  ILE A 209      30.811  -8.863  27.907  1.00 32.42           H  
ATOM   2254 HG12 ILE A 209      30.612  -7.391  29.991  1.00 35.83           H  
ATOM   2255 HG13 ILE A 209      32.100  -8.182  30.562  1.00 35.83           H  
ATOM   2256 HG21 ILE A 209      33.083  -9.720  27.406  1.00 31.74           H  
ATOM   2257 HG22 ILE A 209      33.634  -9.207  29.021  1.00 31.74           H  
ATOM   2258 HG23 ILE A 209      32.414 -10.495  28.862  1.00 31.74           H  
ATOM   2259 HD11 ILE A 209      29.496  -9.585  29.877  1.00 34.27           H  
ATOM   2260 HD12 ILE A 209      30.983 -10.367  30.464  1.00 34.27           H  
ATOM   2261 HD13 ILE A 209      30.097  -9.237  31.516  1.00 34.27           H  
ATOM   2262  N   PRO A 210      33.077  -5.630  29.523  1.00 28.70           N  
ATOM   2263  CA  PRO A 210      34.226  -5.055  30.236  1.00 32.84           C  
ATOM   2264  C   PRO A 210      34.910  -6.120  31.083  1.00 31.63           C  
ATOM   2265  O   PRO A 210      34.230  -6.976  31.657  1.00 30.16           O  
ATOM   2266  CB  PRO A 210      33.576  -4.004  31.152  1.00 34.91           C  
ATOM   2267  CG  PRO A 210      32.302  -3.603  30.424  1.00 31.57           C  
ATOM   2268  CD  PRO A 210      31.824  -4.895  29.794  1.00 34.53           C  
ATOM   2269  HA  PRO A 210      34.983  -4.645  29.568  1.00 32.84           H  
ATOM   2270  HB2 PRO A 210      34.235  -3.144  31.279  1.00 34.91           H  
ATOM   2271  HB3 PRO A 210      33.345  -4.432  32.127  1.00 34.91           H  
ATOM   2272  HG2 PRO A 210      32.511  -2.853  29.661  1.00 31.57           H  
ATOM   2273  HG3 PRO A 210      31.562  -3.215  31.123  1.00 31.57           H  
ATOM   2274  HD2 PRO A 210      31.187  -5.451  30.482  1.00 34.53           H  
ATOM   2275  HD3 PRO A 210      31.279  -4.701  28.871  1.00 34.53           H  
ATOM   2276  N   GLY A 211      36.233  -6.076  31.159  1.00 32.83           N  
ATOM   2277  CA  GLY A 211      36.961  -7.037  31.972  1.00 33.03           C  
ATOM   2278  C   GLY A 211      36.696  -6.836  33.460  1.00 38.44           C  
ATOM   2279  O   GLY A 211      36.090  -5.834  33.868  1.00 37.02           O  
ATOM   2280  H   GLY A 211      36.740  -5.369  30.647  1.00 32.83           H  
ATOM   2281  HA2 GLY A 211      38.029  -6.921  31.785  1.00 33.03           H  
ATOM   2282  HA3 GLY A 211      36.651  -8.043  31.692  1.00 33.03           H  
ATOM   2283  N   THR A 212      37.126  -7.798  34.271  1.00 38.12           N  
ATOM   2284  CA  THR A 212      37.113  -7.632  35.727  1.00 37.85           C  
ATOM   2285  C   THR A 212      38.537  -7.528  36.275  1.00 40.39           C  
ATOM   2286  O   THR A 212      39.510  -7.817  35.578  1.00 40.01           O  
ATOM   2287  CB  THR A 212      36.356  -8.758  36.449  1.00 39.33           C  
ATOM   2288  OG1 THR A 212      36.920 -10.028  36.094  1.00 40.43           O  
ATOM   2289  CG2 THR A 212      34.878  -8.726  36.095  1.00 33.90           C  
ATOM   2290  H   THR A 212      37.470  -8.661  33.876  1.00 38.12           H  
ATOM   2291  HA  THR A 212      36.578  -6.703  35.922  1.00 37.85           H  
ATOM   2292  HB  THR A 212      36.456  -8.608  37.524  1.00 39.33           H  
ATOM   2293 HG21 THR A 212      34.458  -7.761  36.377  1.00 33.90           H  
ATOM   2294 HG22 THR A 212      34.759  -8.873  35.021  1.00 33.90           H  
ATOM   2295 HG23 THR A 212      34.358  -9.520  36.631  1.00 33.90           H  
ATOM   2296  HG1 THR A 212      36.435 -10.704  36.574  1.00 40.43           H  
ATOM   2297  N   THR A 213      38.653  -7.123  37.532  1.00 45.15           N  
ATOM   2298  CA  THR A 213      39.957  -6.829  38.115  1.00 47.51           C  
ATOM   2299  C   THR A 213      40.208  -7.557  39.443  1.00 48.97           C  
ATOM   2300  O   THR A 213      39.307  -7.675  40.270  1.00 49.35           O  
ATOM   2301  CB  THR A 213      40.145  -5.296  38.269  1.00 48.45           C  
ATOM   2302  OG1 THR A 213      40.899  -4.792  37.154  1.00 45.66           O  
ATOM   2303  CG2 THR A 213      40.868  -4.957  39.565  1.00 52.58           C  
ATOM   2304  H   THR A 213      37.822  -7.018  38.098  1.00 45.15           H  
ATOM   2305  HA  THR A 213      40.705  -7.210  37.421  1.00 47.51           H  
ATOM   2306  HB  THR A 213      39.159  -4.831  38.295  1.00 48.45           H  
ATOM   2307 HG21 THR A 213      40.297  -5.340  40.411  1.00 52.58           H  
ATOM   2308 HG22 THR A 213      41.858  -5.413  39.560  1.00 52.58           H  
ATOM   2309 HG23 THR A 213      40.967  -3.875  39.654  1.00 52.58           H  
ATOM   2310  HG1 THR A 213      40.985  -3.842  37.267  1.00 45.66           H  
ATOM   2311  N   LEU A 214      41.426  -8.076  39.610  1.00 46.25           N  
ATOM   2312  CA  LEU A 214      41.899  -8.633  40.877  1.00 50.57           C  
ATOM   2313  C   LEU A 214      43.389  -8.257  40.972  1.00 51.27           C  
ATOM   2314  O   LEU A 214      43.996  -7.970  39.947  1.00 53.92           O  
ATOM   2315  CB  LEU A 214      41.726 -10.157  40.873  1.00 48.54           C  
ATOM   2316  CG  LEU A 214      40.408 -10.778  40.392  1.00 45.96           C  
ATOM   2317  CD1 LEU A 214      40.590 -12.276  40.113  1.00 41.39           C  
ATOM   2318  CD2 LEU A 214      39.292 -10.564  41.406  1.00 46.39           C  
ATOM   2319  H   LEU A 214      42.054  -8.083  38.819  1.00 46.25           H  
ATOM   2320  HA  LEU A 214      41.339  -8.245  41.728  1.00 50.57           H  
ATOM   2321  HB2 LEU A 214      41.877 -10.493  41.899  1.00 48.54           H  
ATOM   2322  HB3 LEU A 214      42.515 -10.560  40.238  1.00 48.54           H  
ATOM   2323  HG  LEU A 214      40.125 -10.279  39.465  1.00 45.96           H  
ATOM   2324 HD11 LEU A 214      41.372 -12.413  39.366  1.00 41.39           H  
ATOM   2325 HD12 LEU A 214      40.874 -12.784  41.034  1.00 41.39           H  
ATOM   2326 HD13 LEU A 214      39.654 -12.692  39.742  1.00 41.39           H  
ATOM   2327 HD21 LEU A 214      39.552 -11.055  42.343  1.00 46.39           H  
ATOM   2328 HD22 LEU A 214      39.159  -9.496  41.579  1.00 46.39           H  
ATOM   2329 HD23 LEU A 214      38.364 -10.987  41.019  1.00 46.39           H  
ATOM   2330  N   ASN A 215      43.995  -8.215  42.157  1.00 54.58           N  
ATOM   2331  CA  ASN A 215      43.338  -8.376  43.440  1.00 61.59           C  
ATOM   2332  C   ASN A 215      43.496  -7.117  44.306  1.00 68.01           C  
ATOM   2333  O   ASN A 215      44.156  -6.143  43.917  1.00 66.80           O  
ATOM   2334  CB  ASN A 215      43.942  -9.570  44.184  1.00 59.03           C  
ATOM   2335  CG  ASN A 215      45.227  -9.208  44.901  1.00 60.12           C  
ATOM   2336  ND2 ASN A 215      45.205  -8.819  46.072  1.00 70.88           N  
ATOM   2337  OD1 ASN A 215      46.356  -9.319  44.201  1.00 64.33           O  
ATOM   2338  OXT ASN A 215      42.980  -7.054  45.430  1.00 67.47           O1-
ATOM   2339  H   ASN A 215      44.993  -8.057  42.162  1.00 54.58           H  
ATOM   2340  HA  ASN A 215      42.277  -8.546  43.256  1.00 61.59           H  
ATOM   2341  HB2 ASN A 215      44.152 -10.361  43.465  1.00 59.03           H  
ATOM   2342  HB3 ASN A 215      43.219  -9.927  44.918  1.00 59.03           H  
ATOM   2343 HD21 ASN A 215      44.326  -8.751  46.565  1.00 70.88           H  
ATOM   2344 HD22 ASN A 215      46.066  -8.568  46.538  1.00 70.88           H  
TER    2345      ASN A 215 
HETATM 2346 CA    CA A 501      27.265   0.593   2.658  1.00 32.94          CA2+
CONECT    1    2    4    5    6
CONECT    2    1    3    3
CONECT    3    2    2
CONECT    4    1
CONECT    5    1
CONECT    6    1
CONECT  103  229
CONECT  149  150  151
CONECT  150  149  152  153  154
CONECT  151  149
CONECT  152  150
CONECT  153  150
CONECT  154  150
CONECT  155  156  158  159  160
CONECT  156  155  157  157
CONECT  157  156  156
CONECT  158  155
CONECT  159  155
CONECT  160  155
CONECT  229  103
CONECT  239  414
CONECT  414  239
CONECT  687 2216
CONECT 1816 2093
CONECT 2093 1816
CONECT 2216  687
END
