# Supplementary material for: Computational and Experimental Prediction of Human C-Type Lectin Receptor Druggability
Source: Front Immunol. 2014 Jul 10;5:323. doi: 10.3389/fimmu.2014.00323 (PMC4090677; doi:10.3389/fimmu.2014.00323)
Supplement: Supplementary file 2 [file Data_Sheet2.ZIP › Pockets/mDectin-1/2cl8_pocket_1_iii.pdb]

HEADER	Output of DoGSiteScorer by A. Volkamer
HEADER	Pocket 0 with 105 binding site atoms written.
HEADER	References: 
HEADER	A. Volkamer et al. Analyzing the topology of active sites: on the prediction of pockets and subpockets. J. Chem. Inf. Model. 2010,50(11), 2041-52
HEADER	A. Volkamer et al. Combining global and local measures for structure-based druggability predictions. J. Chem. Inf. Model. 2012,52,360-372
HEADER	Geometric pocket center at  20.96   0.18  16.96 with max radius 14.53
ATOM    360  CD2 TRP A   24     21.964  -3.206  15.403  0.00  0.00           C
ATOM    361  NE1 TRP A   24     24.196  -2.934  15.309  0.00  0.00           N
ATOM    362  CE2 TRP A   24     23.073  -2.485  15.941  0.00  0.00           C
ATOM    363  CE3 TRP A   24     20.672  -2.923  15.888  0.00  0.00           C
ATOM    364  CZ2 TRP A   24     22.930  -1.506  16.937  0.00  0.00           C
ATOM    365  CZ3 TRP A   24     20.533  -1.954  16.877  0.00  0.00           C
ATOM    366  CH2 TRP A   24     21.663  -1.257  17.387  0.00  0.00           C
ATOM    385  CE1 TYR A   25     16.638  -4.072  13.535  0.00  0.00           C
ATOM    386  CE2 TYR A   25     17.100  -2.825  15.563  0.00  0.00           C
ATOM    387  CZ  TYR A   25     16.747  -2.870  14.217  0.00  0.00           C
ATOM    388  OH  TYR A   25     16.477  -1.684  13.554  0.00  0.00           O
ATOM    407  C   SER A   27     23.082  -9.350  18.772  0.00  0.00           C
ATOM    408  O   SER A   27     23.720  -9.786  19.735  0.00  0.00           O
ATOM    417  CA  LYS A   28     22.397  -7.412  19.975  0.00  0.00           C
ATOM    418  C   LYS A   28     21.787  -8.173  21.151  0.00  0.00           C
ATOM    419  O   LYS A   28     22.448  -8.289  22.184  0.00  0.00           O
ATOM    420  CB  LYS A   28     21.685  -6.114  19.707  0.00  0.00           C
ATOM    421  CG  LYS A   28     21.773  -5.169  20.823  0.00  0.00           C
ATOM    422  CD  LYS A   28     21.522  -3.826  20.244  0.00  0.00           C
ATOM    423  CE  LYS A   28     21.322  -2.800  21.298  0.00  0.00           C
ATOM    424  NZ  LYS A   28     20.070  -2.102  20.899  0.00  0.00           N
ATOM    479  N   CYS A   31     24.143 -10.876  22.534  0.00  0.00           N
ATOM    480  CA  CYS A   31     25.250 -10.439  23.371  0.00  0.00           C
ATOM    481  C   CYS A   31     24.776 -10.097  24.742  0.00  0.00           C
ATOM    483  CB  CYS A   31     25.874  -9.164  22.856  0.00  0.00           C
ATOM    484  SG  CYS A   31     26.837  -9.324  21.396  0.00  0.00           S
ATOM    489  N   SER A   32     23.623  -9.448  24.772  0.00  0.00           N
ATOM    490  CA  SER A   32     23.065  -8.917  25.984  0.00  0.00           C
ATOM    493  CB  SER A   32     21.940  -7.992  25.596  0.00  0.00           C
ATOM    494  OG  SER A   32     21.349  -7.481  26.766  0.00  0.00           O
ATOM    545  C   ALA A   36     27.072  -7.334  26.324  0.00  0.00           C
ATOM    546  O   ALA A   36     25.867  -7.078  26.546  0.00  0.00           O
ATOM    554  CA  HIS A   37     27.180  -5.912  24.331  0.00  0.00           C
ATOM    555  C   HIS A   37     27.926  -6.033  23.004  0.00  0.00           C
ATOM    557  CB  HIS A   37     27.203  -4.459  24.772  0.00  0.00           C
ATOM    571  N   LEU A   38     27.404  -5.393  21.979  0.00  0.00           N
ATOM    572  CA  LEU A   38     28.111  -5.428  20.708  0.00  0.00           C
ATOM    575  CB  LEU A   38     27.189  -5.020  19.550  0.00  0.00           C
ATOM    576  CG  LEU A   38     26.153  -6.024  19.040  0.00  0.00           C
ATOM    577  CD1 LEU A   38     25.303  -5.351  18.012  0.00  0.00           C
ATOM    578  CD2 LEU A   38     26.818  -7.231  18.413  0.00  0.00           C
ATOM   1026  CA  GLY A   65     27.783  -1.944  18.217  0.00  0.00           C
ATOM   1027  C   GLY A   65     27.608  -0.517  17.719  0.00  0.00           C
ATOM   1028  O   GLY A   65     27.482   0.400  18.511  0.00  0.00           O
ATOM   1032  N   LEU A   66     27.600  -0.304  16.416  0.00  0.00           N
ATOM   1033  CA  LEU A   66     27.498   1.048  15.924  0.00  0.00           C
ATOM   1034  C   LEU A   66     26.292   1.195  15.046  0.00  0.00           C
ATOM   1051  N   SER A   67     25.523   2.259  15.260  0.00  0.00           N
ATOM   1052  CA  SER A   67     24.264   2.463  14.519  0.00  0.00           C
ATOM   1053  C   SER A   67     23.829   3.920  14.530  0.00  0.00           C
ATOM   1054  O   SER A   67     24.501   4.775  15.134  0.00  0.00           O
ATOM   1055  CB  SER A   67     23.137   1.608  15.125  0.00  0.00           C
ATOM   1056  OG  SER A   67     22.629   2.194  16.317  0.00  0.00           O
ATOM   1062  N   ARG A   68     22.719   4.199  13.856  0.00  0.00           N
ATOM   1063  CA  ARG A   68     22.135   5.526  13.922  0.00  0.00           C
ATOM   1064  C   ARG A   68     20.623   5.429  13.864  0.00  0.00           C
ATOM   1065  O   ARG A   68     20.102   4.378  13.519  0.00  0.00           O
ATOM   1086  N   ASN A   69     19.919   6.503  14.216  0.00  0.00           N
ATOM   1087  CA  ASN A   69     18.476   6.482  14.196  0.00  0.00           C
ATOM   1090  CB  ASN A   69     17.929   7.158  15.428  0.00  0.00           C
ATOM   1091  CG  ASN A   69     18.401   6.497  16.678  0.00  0.00           C
ATOM   1092  OD1 ASN A   69     18.003   5.370  16.987  0.00  0.00           O
ATOM   1093  ND2 ASN A   69     19.295   7.165  17.398  0.00  0.00           N
ATOM   1189  C   PHE A   76     26.869   5.079  18.265  0.00  0.00           C
ATOM   1190  O   PHE A   76     26.354   4.177  17.657  0.00  0.00           O
ATOM   1191  CA  PHE A   76     26.588   6.514  17.868  0.00  0.00           C
ATOM   1192  CB  PHE A   76     25.360   7.011  18.617  0.00  0.00           C
ATOM   1193  CG  PHE A   76     25.170   8.492  18.560  0.00  0.00           C
ATOM   1195  CD2 PHE A   76     24.446   9.070  17.525  0.00  0.00           C
ATOM   1210  C   TRP A   77     26.970   2.994  20.701  0.00  0.00           C
ATOM   1211  O   TRP A   77     26.118   3.726  21.176  0.00  0.00           O
ATOM   1232  N   GLU A   78     27.013   1.689  20.945  0.00  0.00           N
ATOM   1233  CA  GLU A   78     26.002   1.013  21.749  0.00  0.00           C
ATOM   1234  C   GLU A   78     25.923   1.692  23.094  0.00  0.00           C
ATOM   1235  O   GLU A   78     24.848   1.843  23.649  0.00  0.00           O
ATOM   1236  CB  GLU A   78     26.373  -0.446  21.980  0.00  0.00           C
ATOM   1237  CG  GLU A   78     27.922  -0.717  22.293  0.00  0.00           C
ATOM   1240  OE2 GLU A   78     27.531  -0.487  24.657  0.00  0.00           O
ATOM   1560  CA  LEU A  100     18.054   2.679   5.200  0.00  0.00           C
ATOM   1561  C   LEU A  100     19.206   1.862   5.766  0.00  0.00           C
ATOM   1562  O   LEU A  100     18.993   0.863   6.447  0.00  0.00           O
ATOM   1563  CB  LEU A  100     17.160   1.741   4.350  0.00  0.00           C
ATOM   1564  CG  LEU A  100     15.652   1.959   4.120  0.00  0.00           C
ATOM   1565  CD1 LEU A  100     14.912   0.649   3.756  0.00  0.00           C
ATOM   1566  CD2 LEU A  100     15.005   2.655   5.320  0.00  0.00           C
ATOM   1595  N   ASN A  102     21.426   1.741   8.336  0.00  0.00           N
ATOM   1597  C   ASN A  102     22.353   1.601  10.682  0.00  0.00           C
ATOM   1598  O   ASN A  102     22.540   2.088  11.823  0.00  0.00           O
ATOM   1599  CB  ASN A  102     20.394   3.048  10.110  0.00  0.00           C
ATOM   1600  CG  ASN A  102     19.743   3.961   9.102  0.00  0.00           C
ATOM   1602  ND2 ASN A  102     18.459   3.774   8.926  0.00  0.00           N
ATOM   1614  SG  CYS A  103     21.553  -1.610  12.711  0.00  0.00           S
ATOM   1797  CA  ILE A  115     20.423  -2.570   6.425  0.00  0.00           C
ATOM   1798  C   ILE A  115     20.373  -3.407   7.716  0.00  0.00           C
ATOM   1800  CB  ILE A  115     19.527  -3.144   5.268  0.00  0.00           C
ATOM   1801  CG1 ILE A  115     19.251  -2.056   4.219  0.00  0.00           C
ATOM   1802  CG2 ILE A  115     18.225  -3.692   5.785  0.00  0.00           C
ATOM   1815  N   CYS A  116     19.877  -2.775   8.782  0.00  0.00           N
ATOM   1816  CA  CYS A  116     19.907  -3.337  10.110  0.00  0.00           C
ATOM   1817  C   CYS A  116     19.421  -4.752  10.257  0.00  0.00           C
ATOM   1819  CB  CYS A  116     19.140  -2.472  11.067  0.00  0.00           C
ATOM   1820  SG  CYS A  116     20.020  -1.013  11.499  0.00  0.00           S
ATOM   1825  N   ASN A  117     18.574  -5.279   9.415  0.00  0.00           N
ATOM   1830  CG  ASN A  117     15.891  -6.315   9.125  0.00  0.00           C
ATOM   1832  ND2 ASN A  117     15.292  -5.156   9.409  0.00  0.00           N
