# Supplementary material for: Computational and Experimental Prediction of Human C-Type Lectin Receptor Druggability
Source: Front Immunol. 2014 Jul 10;5:323. doi: 10.3389/fimmu.2014.00323 (PMC4090677; doi:10.3389/fimmu.2014.00323)
Supplement: Supplementary file 2 [file Data_Sheet2.ZIP › Pockets/mDectin-1/2cl8_receptor.pdb]

HEADER    RECEPTOR                                                    
REMARK  99                                                                      
REMARK  99 MOE v2013.08 (Chemical Computing Group Inc.) Wed Apr 09 17:59:41 2014
HELIX    1   1 TRP A  140  GLN A  149  1               Generated by MOE   10
HELIX    2   2 SER A  160  SER A  171  1               Generated by MOE   12
HELIX    3   3 GLN A  212  SER A  214  5               Generated by MOE    3
SHEET    1       ILE A 124  HIS A 126                  Generated by MOE
SHEET    2       SER A 129  SER A 134                  Generated by MOE
SHEET    3       HIS A 153  LEU A 154                  Generated by MOE
SHEET    4       ALA A 177  ALA A 177                  Generated by MOE
SHEET    5       PHE A 178  TRP A 179                  Generated by MOE
SHEET    6       ILE A 180  SER A 183                  Generated by MOE
SHEET    7       PHE A 192  TRP A 193                  Generated by MOE
SHEET    8       CYS A 219  HIS A 223                  Generated by MOE
SHEET    9       GLU A 226  VAL A 227                  Generated by MOE
SHEET   10       TYR A 228  TYR A 228                  Generated by MOE
SHEET   11       ASN A 229  GLN A 230                  Generated by MOE
SHEET   12       TYR A 237  SER A 238                  Generated by MOE
SHEET   13       ILE A 239  GLU A 243                  Generated by MOE
SSBOND   1 CYS A  119    CYS A  130			     1555   1555  2.06
SSBOND   2 CYS A  147    CYS A  240			     1555   1555  2.06
SSBOND   3 CYS A  219    CYS A  232			     1555   1555  2.04
ATOM      1  CH3 ACE A 116      41.119 -12.201  39.173  1.00  0.00           C  
ATOM      2  C   ACE A 116      40.310 -11.687  38.002  1.00  0.00           C  
ATOM      3  O   ACE A 116      39.073 -11.775  38.018  1.00  0.00           O  
ATOM      4 HH31 ACE A 116      42.176 -12.028  38.979  1.00  0.00           H  
ATOM      5 HH32 ACE A 116      40.817 -11.672  40.074  1.00  0.00           H  
ATOM      6 HH33 ACE A 116      40.932 -13.267  39.287  1.00  0.00           H  
ATOM      7  N   GLN A 117      40.990 -11.158  36.994  1.00 58.09           N  
ATOM      8  CA  GLN A 117      40.310 -10.616  35.784  1.00 58.36           C  
ATOM      9  C   GLN A 117      40.138 -11.700  34.708  1.00 57.07           C  
ATOM     10  O   GLN A 117      41.147 -12.054  34.082  1.00 57.81           O  
ATOM     11  CB  GLN A 117      41.113  -9.412  35.231  1.00 59.40           C  
ATOM     12  CG  GLN A 117      40.981  -8.079  36.062  1.00 62.58           C  
ATOM     13  CD  GLN A 117      39.504  -7.713  36.448  1.00 67.37           C  
ATOM     14  OE1 GLN A 117      38.671  -8.600  36.761  1.00 68.20           O  
ATOM     15  NE2 GLN A 117      39.191  -6.400  36.432  1.00 67.47           N  
ATOM     16  H   GLN A 117      41.988 -11.119  37.049  1.00 58.09           H  
ATOM     17  HA  GLN A 117      39.313 -10.280  36.068  1.00 58.36           H  
ATOM     18  HB2 GLN A 117      40.765  -9.213  34.216  1.00 59.40           H  
ATOM     19  HB3 GLN A 117      42.165  -9.691  35.206  1.00 59.40           H  
ATOM     20  HG2 GLN A 117      41.393  -7.263  35.468  1.00 62.58           H  
ATOM     21  HG3 GLN A 117      41.559  -8.188  36.979  1.00 62.58           H  
ATOM     22 HE21 GLN A 117      39.891  -5.719  36.175  1.00 67.47           H  
ATOM     23 HE22 GLN A 117      38.258  -6.100  36.676  1.00 67.47           H  
ATOM     24  N   SER A 118      38.925 -12.208  34.492  1.00 54.71           N  
ATOM     25  CA  SER A 118      38.811 -13.397  33.637  1.00 52.44           C  
ATOM     26  C   SER A 118      37.640 -13.453  32.639  1.00 50.58           C  
ATOM     27  O   SER A 118      36.655 -12.782  32.840  1.00 50.83           O  
ATOM     28  CB  SER A 118      38.777 -14.607  34.536  1.00 52.75           C  
ATOM     29  OG  SER A 118      37.670 -14.484  35.368  1.00 53.04           O  
ATOM     30  H   SER A 118      38.105 -11.788  34.906  1.00 54.71           H  
ATOM     31  HA  SER A 118      39.681 -13.361  32.983  1.00 52.44           H  
ATOM     32  HB2 SER A 118      39.688 -14.652  35.132  1.00 52.75           H  
ATOM     33  HB3 SER A 118      38.691 -15.513  33.936  1.00 52.75           H  
ATOM     34  HG  SER A 118      37.780 -13.678  35.879  1.00 53.04           H  
ATOM     35  N   CYS A 119      37.760 -14.232  31.562  1.00 48.00           N  
ATOM     36  CA  CYS A 119      36.741 -14.249  30.519  1.00 46.41           C  
ATOM     37  C   CYS A 119      36.167 -15.598  30.500  1.00 45.44           C  
ATOM     38  O   CYS A 119      36.827 -16.542  30.875  1.00 45.36           O  
ATOM     39  CB  CYS A 119      37.310 -14.049  29.108  1.00 45.97           C  
ATOM     40  SG  CYS A 119      38.306 -12.625  28.881  1.00 47.29           S  
ATOM     41  H   CYS A 119      38.573 -14.823  31.468  1.00 48.00           H  
ATOM     42  HA  CYS A 119      36.040 -13.444  30.742  1.00 46.41           H  
ATOM     43  HB2 CYS A 119      36.472 -13.984  28.414  1.00 45.97           H  
ATOM     44  HB3 CYS A 119      37.916 -14.922  28.864  1.00 45.97           H  
ATOM     45  N   LEU A 120      34.960 -15.710  29.972  1.00 44.91           N  
ATOM     46  CA  LEU A 120      34.337 -17.007  29.800  1.00 44.43           C  
ATOM     47  C   LEU A 120      35.066 -17.961  28.835  1.00 43.58           C  
ATOM     48  O   LEU A 120      35.919 -17.554  28.046  1.00 43.17           O  
ATOM     49  CB  LEU A 120      32.895 -16.811  29.361  1.00 44.93           C  
ATOM     50  CG  LEU A 120      31.789 -16.582  30.399  1.00 45.34           C  
ATOM     51  CD1 LEU A 120      32.113 -15.572  31.546  1.00 46.03           C  
ATOM     52  CD2 LEU A 120      30.586 -16.123  29.573  1.00 46.19           C  
ATOM     53  H   LEU A 120      34.465 -14.879  29.684  1.00 44.91           H  
ATOM     54  HA  LEU A 120      34.391 -17.500  30.771  1.00 44.43           H  
ATOM     55  HB2 LEU A 120      32.615 -17.702  28.798  1.00 44.93           H  
ATOM     56  HB3 LEU A 120      32.885 -15.945  28.699  1.00 44.93           H  
ATOM     57  HG  LEU A 120      31.625 -17.505  30.957  1.00 45.34           H  
ATOM     58 HD11 LEU A 120      32.996 -15.909  32.087  1.00 46.03           H  
ATOM     59 HD12 LEU A 120      32.302 -14.587  31.119  1.00 46.03           H  
ATOM     60 HD13 LEU A 120      31.266 -15.515  32.230  1.00 46.03           H  
ATOM     61 HD21 LEU A 120      30.835 -15.199  29.051  1.00 46.19           H  
ATOM     62 HD22 LEU A 120      30.328 -16.893  28.846  1.00 46.19           H  
ATOM     63 HD23 LEU A 120      29.737 -15.949  30.234  1.00 46.19           H  
ATOM     64  N   PRO A 121      34.783 -19.257  28.951  1.00 42.85           N  
ATOM     65  CA  PRO A 121      35.202 -20.113  27.888  1.00 42.77           C  
ATOM     66  C   PRO A 121      34.800 -19.508  26.568  1.00 42.93           C  
ATOM     67  O   PRO A 121      33.756 -18.901  26.469  1.00 43.33           O  
ATOM     68  CB  PRO A 121      34.429 -21.402  28.144  1.00 42.56           C  
ATOM     69  CG  PRO A 121      33.595 -21.148  29.365  1.00 42.61           C  
ATOM     70  CD  PRO A 121      34.195 -20.014  30.057  1.00 42.71           C  
ATOM     71  HA  PRO A 121      36.280 -20.269  27.851  1.00 42.77           H  
ATOM     72  HB2 PRO A 121      35.117 -22.228  28.321  1.00 42.56           H  
ATOM     73  HB3 PRO A 121      33.790 -21.636  27.292  1.00 42.56           H  
ATOM     74  HG2 PRO A 121      33.599 -22.026  30.010  1.00 42.61           H  
ATOM     75  HG3 PRO A 121      32.571 -20.912  29.077  1.00 42.61           H  
ATOM     76  HD2 PRO A 121      33.442 -19.427  30.582  1.00 42.71           H  
ATOM     77  HD3 PRO A 121      34.959 -20.341  30.764  1.00 42.71           H  
ATOM     78  N   ASN A 122      35.660 -19.668  25.575  1.00 43.06           N  
ATOM     79  CA  ASN A 122      35.421 -19.229  24.226  1.00 43.06           C  
ATOM     80  C   ASN A 122      35.428 -17.738  24.068  1.00 43.04           C  
ATOM     81  O   ASN A 122      35.167 -17.250  22.967  1.00 44.89           O  
ATOM     82  CB  ASN A 122      34.130 -19.795  23.665  1.00 43.18           C  
ATOM     83  CG  ASN A 122      34.084 -21.280  23.753  1.00 44.66           C  
ATOM     84  ND2 ASN A 122      34.888 -21.968  23.141  1.00 47.14           N  
ATOM     85  OD1 ASN A 122      33.167 -21.795  24.557  1.00 46.66           O  
ATOM     86  H   ASN A 122      36.538 -20.125  25.777  1.00 43.06           H  
ATOM     87  HA  ASN A 122      36.263 -19.622  23.655  1.00 43.06           H  
ATOM     88  HB2 ASN A 122      34.044 -19.503  22.617  1.00 43.18           H  
ATOM     89  HB3 ASN A 122      33.291 -19.383  24.226  1.00 43.18           H  
ATOM     90 HD21 ASN A 122      34.870 -22.973  23.236  1.00 47.14           H  
ATOM     91 HD22 ASN A 122      35.570 -21.531  22.537  1.00 47.14           H  
ATOM     92  N   TRP A 123      35.736 -16.984  25.107  1.00 41.22           N  
ATOM     93  CA  TRP A 123      35.898 -15.572  24.862  1.00 40.19           C  
ATOM     94  C   TRP A 123      37.358 -15.217  24.901  1.00 40.38           C  
ATOM     95  O   TRP A 123      38.054 -15.698  25.792  1.00 40.96           O  
ATOM     96  CB  TRP A 123      35.197 -14.795  25.932  1.00 39.90           C  
ATOM     97  CG  TRP A 123      33.760 -14.897  25.890  1.00 38.94           C  
ATOM     98  CD1 TRP A 123      33.029 -16.020  25.944  1.00 38.10           C  
ATOM     99  CD2 TRP A 123      32.841 -13.808  25.813  1.00 38.22           C  
ATOM    100  NE1 TRP A 123      31.692 -15.715  25.899  1.00 39.33           N  
ATOM    101  CE2 TRP A 123      31.552 -14.355  25.828  1.00 38.86           C  
ATOM    102  CE3 TRP A 123      32.985 -12.416  25.746  1.00 37.23           C  
ATOM    103  CZ2 TRP A 123      30.404 -13.565  25.765  1.00 38.97           C  
ATOM    104  CZ3 TRP A 123      31.847 -11.635  25.686  1.00 37.91           C  
ATOM    105  CH2 TRP A 123      30.576 -12.208  25.699  1.00 37.52           C  
ATOM    106  H   TRP A 123      35.852 -17.378  26.030  1.00 41.22           H  
ATOM    107  HA  TRP A 123      35.479 -15.332  23.886  1.00 40.19           H  
ATOM    108  HB2 TRP A 123      35.470 -13.744  25.825  1.00 39.90           H  
ATOM    109  HB3 TRP A 123      35.539 -15.162  26.901  1.00 39.90           H  
ATOM    110  HD1 TRP A 123      33.433 -17.020  26.011  1.00 38.10           H  
ATOM    111  HE1 TRP A 123      30.935 -16.384  25.916  1.00 39.33           H  
ATOM    112  HE3 TRP A 123      33.965 -11.964  25.741  1.00 37.23           H  
ATOM    113  HZ2 TRP A 123      29.419 -14.006  25.770  1.00 38.97           H  
ATOM    114  HZ3 TRP A 123      31.944 -10.561  25.628  1.00 37.91           H  
ATOM    115  HH2 TRP A 123      29.707 -11.568  25.656  1.00 37.52           H  
ATOM    116  N   ILE A 124      37.812 -14.352  23.983  1.00 39.90           N  
ATOM    117  CA  ILE A 124      39.215 -13.947  23.898  1.00 39.13           C  
ATOM    118  C   ILE A 124      39.469 -12.703  24.732  1.00 39.84           C  
ATOM    119  O   ILE A 124      38.609 -11.826  24.826  1.00 40.51           O  
ATOM    120  CB  ILE A 124      39.629 -13.615  22.468  1.00 38.90           C  
ATOM    121  CG1 ILE A 124      39.472 -14.819  21.539  1.00 38.09           C  
ATOM    122  CG2 ILE A 124      41.053 -12.995  22.438  1.00 38.73           C  
ATOM    123  CD1 ILE A 124      39.532 -16.164  22.215  1.00 38.74           C  
ATOM    124  H   ILE A 124      37.156 -13.964  23.322  1.00 39.90           H  
ATOM    125  HA  ILE A 124      39.794 -14.793  24.265  1.00 39.13           H  
ATOM    126  HB  ILE A 124      38.950 -12.856  22.079  1.00 38.90           H  
ATOM    127 HG12 ILE A 124      40.269 -14.778  20.796  1.00 38.09           H  
ATOM    128 HG13 ILE A 124      38.506 -14.735  21.040  1.00 38.09           H  
ATOM    129 HG21 ILE A 124      41.072 -12.101  23.060  1.00 38.73           H  
ATOM    130 HG22 ILE A 124      41.772 -13.720  22.819  1.00 38.73           H  
ATOM    131 HG23 ILE A 124      41.312 -12.731  21.413  1.00 38.73           H  
ATOM    132 HD11 ILE A 124      40.490 -16.273  22.723  1.00 38.74           H  
ATOM    133 HD12 ILE A 124      38.724 -16.242  22.943  1.00 38.74           H  
ATOM    134 HD13 ILE A 124      39.425 -16.952  21.468  1.00 38.74           H  
ATOM    135  N   MET A 125      40.647 -12.627  25.344  1.00 40.08           N  
ATOM    136  CA  MET A 125      41.025 -11.458  26.126  1.00 40.99           C  
ATOM    137  C   MET A 125      41.848 -10.570  25.214  1.00 40.84           C  
ATOM    138  O   MET A 125      42.801 -11.012  24.603  1.00 40.68           O  
ATOM    139  CB  MET A 125      41.876 -11.882  27.332  1.00 41.30           C  
ATOM    140  CG  MET A 125      41.907 -10.930  28.544  1.00 42.79           C  
ATOM    141  SD  MET A 125      42.836  -9.398  28.356  1.00 46.44           S  
ATOM    142  CE  MET A 125      44.581  -9.806  28.177  1.00 46.93           C  
ATOM    143  H   MET A 125      41.294 -13.398  25.265  1.00 40.08           H  
ATOM    144  HA  MET A 125      40.142 -10.939  26.499  1.00 40.99           H  
ATOM    145  HB2 MET A 125      42.902 -12.001  26.982  1.00 41.30           H  
ATOM    146  HB3 MET A 125      41.496 -12.842  27.679  1.00 41.30           H  
ATOM    147  HG2 MET A 125      42.342 -11.477  29.380  1.00 42.79           H  
ATOM    148  HG3 MET A 125      40.878 -10.663  28.780  1.00 42.79           H  
ATOM    149  HE1 MET A 125      44.922 -10.341  29.063  1.00 46.93           H  
ATOM    150  HE2 MET A 125      44.720 -10.435  27.298  1.00 46.93           H  
ATOM    151  HE3 MET A 125      45.159  -8.888  28.062  1.00 46.93           H  
ATOM    152  N   HIS A 126      41.473  -9.319  25.089  1.00 40.84           N  
ATOM    153  CA  HIS A 126      42.406  -8.383  24.527  1.00 41.01           C  
ATOM    154  C   HIS A 126      42.183  -6.999  25.128  1.00 41.88           C  
ATOM    155  O   HIS A 126      41.027  -6.624  25.427  1.00 42.36           O  
ATOM    156  CB  HIS A 126      42.297  -8.333  23.019  1.00 40.61           C  
ATOM    157  CG  HIS A 126      43.311  -7.440  22.403  1.00 42.26           C  
ATOM    158  ND1 HIS A 126      43.122  -6.072  22.283  1.00 43.23           N  
ATOM    159  CD2 HIS A 126      44.557  -7.703  21.937  1.00 41.66           C  
ATOM    160  CE1 HIS A 126      44.212  -5.539  21.756  1.00 42.23           C  
ATOM    161  NE2 HIS A 126      45.092  -6.505  21.537  1.00 41.47           N  
ATOM    162  H   HIS A 126      40.552  -9.022  25.381  1.00 40.84           H  
ATOM    163  HA  HIS A 126      43.415  -8.717  24.772  1.00 41.01           H  
ATOM    164  HB2 HIS A 126      41.304  -7.970  22.753  1.00 40.61           H  
ATOM    165  HB3 HIS A 126      42.434  -9.340  22.627  1.00 40.61           H  
ATOM    166  HD2 HIS A 126      45.037  -8.669  21.888  1.00 41.66           H  
ATOM    167  HE2 HIS A 126      46.011  -6.378  21.139  1.00 41.47           H  
ATOM    168  HE1 HIS A 126      44.358  -4.490  21.540  1.00 42.23           H  
ATOM    169  N   GLY A 127      43.279  -6.261  25.323  1.00 42.00           N  
ATOM    170  CA  GLY A 127      43.220  -4.897  25.791  1.00 42.16           C  
ATOM    171  C   GLY A 127      42.600  -4.949  27.146  1.00 43.30           C  
ATOM    172  O   GLY A 127      43.155  -5.512  28.074  1.00 43.69           O  
ATOM    173  H   GLY A 127      44.182  -6.673  25.135  1.00 42.00           H  
ATOM    174  HA2 GLY A 127      42.609  -4.293  25.119  1.00 42.16           H  
ATOM    175  HA3 GLY A 127      44.223  -4.474  25.850  1.00 42.16           H  
ATOM    176  N   LYS A 128      41.409  -4.415  27.285  1.00 44.39           N  
ATOM    177  CA  LYS A 128      40.824  -4.541  28.594  1.00 45.53           C  
ATOM    178  C   LYS A 128      39.477  -5.208  28.628  1.00 44.42           C  
ATOM    179  O   LYS A 128      38.681  -4.928  29.535  1.00 44.70           O  
ATOM    180  CB  LYS A 128      40.879  -3.211  29.344  1.00 46.79           C  
ATOM    181  CG  LYS A 128      42.003  -3.271  30.419  1.00 52.93           C  
ATOM    182  CD  LYS A 128      42.713  -1.927  30.659  1.00 59.67           C  
ATOM    183  CE  LYS A 128      44.198  -2.192  31.033  1.00 62.92           C  
ATOM    184  NZ  LYS A 128      44.898  -0.880  31.175  1.00 64.56           N1+
ATOM    185  H   LYS A 128      40.935  -3.947  26.526  1.00 44.39           H  
ATOM    186  HA  LYS A 128      41.447  -5.249  29.140  1.00 45.53           H  
ATOM    187  HB2 LYS A 128      39.920  -3.026  29.829  1.00 46.79           H  
ATOM    188  HB3 LYS A 128      41.091  -2.405  28.641  1.00 46.79           H  
ATOM    189  HG2 LYS A 128      42.747  -3.999  30.096  1.00 52.93           H  
ATOM    190  HG3 LYS A 128      41.559  -3.597  31.359  1.00 52.93           H  
ATOM    191  HD2 LYS A 128      42.223  -1.396  31.475  1.00 59.67           H  
ATOM    192  HD3 LYS A 128      42.668  -1.323  29.753  1.00 59.67           H  
ATOM    193  HE2 LYS A 128      44.675  -2.779  30.248  1.00 62.92           H  
ATOM    194  HE3 LYS A 128      44.247  -2.737  31.975  1.00 62.92           H  
ATOM    195  HZ1 LYS A 128      44.851  -0.377  30.300  1.00 64.56           H  
ATOM    196  HZ2 LYS A 128      44.452  -0.337  31.900  1.00 64.56           H  
ATOM    197  HZ3 LYS A 128      45.865  -1.039  31.420  1.00 64.56           H  
ATOM    198  N   SER A 129      39.265  -6.132  27.676  1.00 42.60           N  
ATOM    199  CA  SER A 129      37.991  -6.770  27.481  1.00 41.06           C  
ATOM    200  C   SER A 129      38.095  -8.203  27.088  1.00 40.80           C  
ATOM    201  O   SER A 129      39.167  -8.738  26.754  1.00 40.73           O  
ATOM    202  CB  SER A 129      37.224  -6.088  26.364  1.00 41.03           C  
ATOM    203  OG  SER A 129      37.177  -4.702  26.567  1.00 43.14           O  
ATOM    204  H   SER A 129      40.033  -6.389  27.073  1.00 42.60           H  
ATOM    205  HA  SER A 129      37.487  -6.695  28.445  1.00 41.06           H  
ATOM    206  HB2 SER A 129      36.207  -6.480  26.338  1.00 41.03           H  
ATOM    207  HB3 SER A 129      37.717  -6.293  25.414  1.00 41.03           H  
ATOM    208  HG  SER A 129      36.681  -4.319  25.840  1.00 43.14           H  
ATOM    209  N   CYS A 130      36.919  -8.816  27.087  1.00 40.27           N  
ATOM    210  CA  CYS A 130      36.727 -10.152  26.603  1.00 39.29           C  
ATOM    211  C   CYS A 130      35.830 -10.047  25.391  1.00 37.90           C  
ATOM    212  O   CYS A 130      34.812  -9.374  25.439  1.00 37.72           O  
ATOM    213  CB  CYS A 130      36.060 -10.963  27.698  1.00 39.78           C  
ATOM    214  SG  CYS A 130      37.044 -11.029  29.218  1.00 42.87           S  
ATOM    215  H   CYS A 130      36.117  -8.316  27.445  1.00 40.27           H  
ATOM    216  HA  CYS A 130      37.664 -10.639  26.334  1.00 39.29           H  
ATOM    217  HB2 CYS A 130      35.908 -11.979  27.336  1.00 39.78           H  
ATOM    218  HB3 CYS A 130      35.095 -10.510  27.928  1.00 39.78           H  
ATOM    219  N   TYR A 131      36.199 -10.702  24.302  1.00 36.67           N  
ATOM    220  CA  TYR A 131      35.404 -10.614  23.073  1.00 35.53           C  
ATOM    221  C   TYR A 131      34.883 -11.973  22.716  1.00 34.67           C  
ATOM    222  O   TYR A 131      35.538 -12.957  23.038  1.00 34.45           O  
ATOM    223  CB  TYR A 131      36.247 -10.085  21.918  1.00 35.78           C  
ATOM    224  CG  TYR A 131      36.847  -8.748  22.216  1.00 34.46           C  
ATOM    225  CD1 TYR A 131      38.077  -8.653  22.857  1.00 33.10           C  
ATOM    226  CD2 TYR A 131      36.163  -7.578  21.887  1.00 32.38           C  
ATOM    227  CE1 TYR A 131      38.625  -7.414  23.161  1.00 34.54           C  
ATOM    228  CE2 TYR A 131      36.685  -6.338  22.181  1.00 33.77           C  
ATOM    229  CZ  TYR A 131      37.924  -6.264  22.826  1.00 35.35           C  
ATOM    230  OH  TYR A 131      38.460  -5.038  23.119  1.00 36.28           O  
ATOM    231  H   TYR A 131      37.037 -11.267  24.316  1.00 36.67           H  
ATOM    232  HA  TYR A 131      34.575  -9.927  23.246  1.00 35.53           H  
ATOM    233  HB2 TYR A 131      35.615  -9.995  21.035  1.00 35.78           H  
ATOM    234  HB3 TYR A 131      37.051 -10.793  21.718  1.00 35.78           H  
ATOM    235  HD1 TYR A 131      38.612  -9.553  23.122  1.00 33.10           H  
ATOM    236  HD2 TYR A 131      35.205  -7.646  21.391  1.00 32.38           H  
ATOM    237  HE1 TYR A 131      39.586  -7.346  23.651  1.00 34.54           H  
ATOM    238  HE2 TYR A 131      36.148  -5.438  21.919  1.00 33.77           H  
ATOM    239  HH  TYR A 131      37.925  -4.288  22.851  1.00 36.28           H  
ATOM    240  N   LEU A 132      33.692 -12.016  22.117  1.00 33.26           N  
ATOM    241  CA  LEU A 132      33.127 -13.243  21.647  1.00 33.05           C  
ATOM    242  C   LEU A 132      32.851 -13.031  20.206  1.00 34.13           C  
ATOM    243  O   LEU A 132      32.133 -12.068  19.834  1.00 35.13           O  
ATOM    244  CB  LEU A 132      31.799 -13.565  22.308  1.00 33.02           C  
ATOM    245  CG  LEU A 132      31.259 -15.032  22.390  1.00 31.73           C  
ATOM    246  CD1 LEU A 132      29.798 -15.002  22.109  1.00 29.39           C  
ATOM    247  CD2 LEU A 132      31.892 -16.049  21.475  1.00 25.68           C  
ATOM    248  H   LEU A 132      33.174 -11.158  21.992  1.00 33.26           H  
ATOM    249  HA  LEU A 132      33.816 -14.058  21.862  1.00 33.05           H  
ATOM    250  HB2 LEU A 132      31.043 -12.989  21.776  1.00 33.02           H  
ATOM    251  HB3 LEU A 132      31.872 -13.208  23.335  1.00 33.02           H  
ATOM    252  HG  LEU A 132      31.516 -15.367  23.394  1.00 31.73           H  
ATOM    253 HD11 LEU A 132      29.307 -14.323  22.806  1.00 29.39           H  
ATOM    254 HD12 LEU A 132      29.630 -14.658  21.088  1.00 29.39           H  
ATOM    255 HD13 LEU A 132      29.384 -16.004  22.225  1.00 29.39           H  
ATOM    256 HD21 LEU A 132      31.683 -15.787  20.439  1.00 25.68           H  
ATOM    257 HD22 LEU A 132      32.971 -16.060  21.636  1.00 25.68           H  
ATOM    258 HD23 LEU A 132      31.483 -17.036  21.690  1.00 25.68           H  
ATOM    259  N   PHE A 133      33.409 -13.923  19.385  1.00 34.05           N  
ATOM    260  CA  PHE A 133      33.254 -13.850  17.947  1.00 33.51           C  
ATOM    261  C   PHE A 133      32.161 -14.822  17.556  1.00 33.82           C  
ATOM    262  O   PHE A 133      32.335 -16.022  17.592  1.00 34.77           O  
ATOM    263  CB  PHE A 133      34.592 -14.128  17.278  1.00 32.86           C  
ATOM    264  CG  PHE A 133      35.583 -13.027  17.495  1.00 32.91           C  
ATOM    265  CD1 PHE A 133      36.500 -13.092  18.522  1.00 33.06           C  
ATOM    266  CD2 PHE A 133      35.585 -11.889  16.672  1.00 34.79           C  
ATOM    267  CE1 PHE A 133      37.423 -12.048  18.728  1.00 34.13           C  
ATOM    268  CE2 PHE A 133      36.512 -10.842  16.860  1.00 33.35           C  
ATOM    269  CZ  PHE A 133      37.424 -10.918  17.897  1.00 33.19           C  
ATOM    270  H   PHE A 133      33.958 -14.674  19.781  1.00 34.05           H  
ATOM    271  HA  PHE A 133      32.954 -12.858  17.612  1.00 33.51           H  
ATOM    272  HB2 PHE A 133      34.429 -14.245  16.207  1.00 32.86           H  
ATOM    273  HB3 PHE A 133      35.001 -15.052  17.687  1.00 32.86           H  
ATOM    274  HD1 PHE A 133      36.510 -13.952  19.177  1.00 33.06           H  
ATOM    275  HD2 PHE A 133      34.858 -11.813  15.877  1.00 34.79           H  
ATOM    276  HE1 PHE A 133      38.138 -12.118  19.535  1.00 34.13           H  
ATOM    277  HE2 PHE A 133      36.510  -9.988  16.199  1.00 33.35           H  
ATOM    278  HZ  PHE A 133      38.129 -10.117  18.066  1.00 33.19           H  
ATOM    279  N   SER A 134      30.996 -14.295  17.245  1.00 34.42           N  
ATOM    280  CA  SER A 134      29.832 -15.120  17.143  1.00 34.68           C  
ATOM    281  C   SER A 134      29.669 -15.554  15.723  1.00 35.22           C  
ATOM    282  O   SER A 134      29.130 -14.810  14.881  1.00 34.76           O  
ATOM    283  CB  SER A 134      28.605 -14.385  17.632  1.00 34.27           C  
ATOM    284  OG  SER A 134      27.423 -15.176  17.448  1.00 37.04           O  
ATOM    285  H   SER A 134      30.923 -13.302  17.078  1.00 34.42           H  
ATOM    286  HA  SER A 134      29.956 -16.000  17.775  1.00 34.68           H  
ATOM    287  HB2 SER A 134      28.500 -13.454  17.073  1.00 34.27           H  
ATOM    288  HB3 SER A 134      28.722 -14.161  18.692  1.00 34.27           H  
ATOM    289  HG  SER A 134      26.677 -14.663  17.770  1.00 37.04           H  
ATOM    290  N   PHE A 135      30.124 -16.773  15.458  1.00 36.36           N  
ATOM    291  CA  PHE A 135      29.991 -17.314  14.121  1.00 38.59           C  
ATOM    292  C   PHE A 135      28.596 -17.830  13.855  1.00 39.98           C  
ATOM    293  O   PHE A 135      28.401 -18.972  13.456  1.00 41.07           O  
ATOM    294  CB  PHE A 135      31.049 -18.364  13.867  1.00 38.77           C  
ATOM    295  CG  PHE A 135      32.399 -17.782  13.691  1.00 39.07           C  
ATOM    296  CD1 PHE A 135      33.209 -17.550  14.798  1.00 38.68           C  
ATOM    297  CD2 PHE A 135      32.836 -17.418  12.421  1.00 38.37           C  
ATOM    298  CE1 PHE A 135      34.429 -16.976  14.654  1.00 39.98           C  
ATOM    299  CE2 PHE A 135      34.060 -16.855  12.240  1.00 38.58           C  
ATOM    300  CZ  PHE A 135      34.873 -16.616  13.361  1.00 40.86           C  
ATOM    301  H   PHE A 135      30.560 -17.321  16.184  1.00 36.36           H  
ATOM    302  HA  PHE A 135      30.152 -16.501  13.412  1.00 38.59           H  
ATOM    303  HB2 PHE A 135      30.785 -18.915  12.963  1.00 38.77           H  
ATOM    304  HB3 PHE A 135      31.072 -19.049  14.715  1.00 38.77           H  
ATOM    305  HD1 PHE A 135      32.862 -17.829  15.782  1.00 38.68           H  
ATOM    306  HD2 PHE A 135      32.195 -17.586  11.568  1.00 38.37           H  
ATOM    307  HE1 PHE A 135      35.054 -16.796  15.515  1.00 39.98           H  
ATOM    308  HE2 PHE A 135      34.402 -16.594  11.249  1.00 38.58           H  
ATOM    309  HZ  PHE A 135      35.841 -16.155  13.234  1.00 40.86           H  
ATOM    310  N   SER A 136      27.605 -16.984  14.068  1.00 41.10           N  
ATOM    311  CA  SER A 136      26.261 -17.447  13.908  1.00 41.55           C  
ATOM    312  C   SER A 136      25.356 -16.357  13.394  1.00 41.84           C  
ATOM    313  O   SER A 136      25.327 -15.253  13.940  1.00 42.44           O  
ATOM    314  CB  SER A 136      25.758 -17.922  15.224  1.00 41.36           C  
ATOM    315  OG  SER A 136      24.416 -18.189  14.998  1.00 43.38           O  
ATOM    316  H   SER A 136      27.792 -16.028  14.339  1.00 41.10           H  
ATOM    317  HA  SER A 136      26.260 -18.256  13.179  1.00 41.55           H  
ATOM    318  HB2 SER A 136      25.875 -17.150  15.985  1.00 41.36           H  
ATOM    319  HB3 SER A 136      26.285 -18.823  15.536  1.00 41.36           H  
ATOM    320  HG  SER A 136      24.043 -18.515  15.821  1.00 43.38           H  
ATOM    321  N   GLY A 137      24.609 -16.683  12.345  1.00 42.37           N  
ATOM    322  CA  GLY A 137      23.793 -15.708  11.594  1.00 42.50           C  
ATOM    323  C   GLY A 137      22.781 -15.018  12.467  1.00 42.61           C  
ATOM    324  O   GLY A 137      22.326 -15.584  13.462  1.00 43.55           O  
ATOM    325  H   GLY A 137      24.599 -17.647  12.046  1.00 42.37           H  
ATOM    326  HA2 GLY A 137      23.267 -16.232  10.796  1.00 42.50           H  
ATOM    327  HA3 GLY A 137      24.453 -14.957  11.162  1.00 42.50           H  
ATOM    328  N   ASN A 138      22.436 -13.785  12.120  1.00 42.60           N  
ATOM    329  CA  ASN A 138      21.520 -13.001  12.943  1.00 41.94           C  
ATOM    330  C   ASN A 138      21.375 -11.556  12.504  1.00 40.96           C  
ATOM    331  O   ASN A 138      22.299 -10.973  11.934  1.00 40.81           O  
ATOM    332  CB  ASN A 138      22.006 -13.016  14.385  1.00 42.87           C  
ATOM    333  CG  ASN A 138      20.889 -13.295  15.361  1.00 45.09           C  
ATOM    334  OD1 ASN A 138      19.720 -12.940  15.112  1.00 47.45           O  
ATOM    335  ND2 ASN A 138      21.238 -13.924  16.489  1.00 44.97           N  
ATOM    336  H   ASN A 138      22.813 -13.382  11.274  1.00 42.60           H  
ATOM    337  HA  ASN A 138      20.541 -13.468  12.836  1.00 41.94           H  
ATOM    338  HB2 ASN A 138      22.440 -12.044  14.619  1.00 42.87           H  
ATOM    339  HB3 ASN A 138      22.766 -13.789  14.490  1.00 42.87           H  
ATOM    340 HD21 ASN A 138      20.540 -14.133  17.189  1.00 44.97           H  
ATOM    341 HD22 ASN A 138      22.201 -14.190  16.642  1.00 44.97           H  
ATOM    342  N   SER A 139      20.228 -10.959  12.796  1.00 39.60           N  
ATOM    343  CA  SER A 139      20.043  -9.553  12.474  1.00 38.81           C  
ATOM    344  C   SER A 139      20.927  -8.668  13.402  1.00 37.45           C  
ATOM    345  O   SER A 139      21.541  -9.179  14.352  1.00 37.44           O  
ATOM    346  CB  SER A 139      18.583  -9.193  12.653  1.00 39.11           C  
ATOM    347  OG  SER A 139      18.324  -9.002  14.033  1.00 40.92           O  
ATOM    348  H   SER A 139      19.486 -11.479  13.241  1.00 39.60           H  
ATOM    349  HA  SER A 139      20.340  -9.373  11.441  1.00 38.81           H  
ATOM    350  HB2 SER A 139      17.958 -10.000  12.271  1.00 39.11           H  
ATOM    351  HB3 SER A 139      18.361  -8.275  12.108  1.00 39.11           H  
ATOM    352  HG  SER A 139      17.396  -8.776  14.125  1.00 40.92           H  
ATOM    353  N   TRP A 140      21.011  -7.362  13.138  1.00 34.98           N  
ATOM    354  CA  TRP A 140      21.715  -6.494  14.057  1.00 33.47           C  
ATOM    355  C   TRP A 140      21.028  -6.565  15.408  1.00 32.82           C  
ATOM    356  O   TRP A 140      21.668  -6.535  16.433  1.00 32.14           O  
ATOM    357  CB  TRP A 140      21.713  -5.061  13.569  1.00 33.29           C  
ATOM    358  CG  TRP A 140      22.480  -4.115  14.429  1.00 33.54           C  
ATOM    359  CD1 TRP A 140      23.830  -3.916  14.416  1.00 34.89           C  
ATOM    360  CD2 TRP A 140      21.964  -3.206  15.403  1.00 35.39           C  
ATOM    361  NE1 TRP A 140      24.196  -2.934  15.309  1.00 33.83           N  
ATOM    362  CE2 TRP A 140      23.073  -2.485  15.941  1.00 34.95           C  
ATOM    363  CE3 TRP A 140      20.672  -2.923  15.888  1.00 35.71           C  
ATOM    364  CZ2 TRP A 140      22.930  -1.506  16.937  1.00 33.32           C  
ATOM    365  CZ3 TRP A 140      20.533  -1.954  16.877  1.00 33.29           C  
ATOM    366  CH2 TRP A 140      21.663  -1.257  17.387  1.00 34.09           C  
ATOM    367  H   TRP A 140      20.587  -6.983  12.303  1.00 34.98           H  
ATOM    368  HA  TRP A 140      22.753  -6.823  14.130  1.00 33.47           H  
ATOM    369  HB2 TRP A 140      20.679  -4.718  13.523  1.00 33.29           H  
ATOM    370  HB3 TRP A 140      22.147  -5.041  12.569  1.00 33.29           H  
ATOM    371  HD1 TRP A 140      24.520  -4.458  13.787  1.00 34.89           H  
ATOM    372  HE1 TRP A 140      25.137  -2.602  15.469  1.00 33.83           H  
ATOM    373  HE3 TRP A 140      19.809  -3.445  15.500  1.00 35.71           H  
ATOM    374  HZ2 TRP A 140      23.783  -0.973  17.330  1.00 33.32           H  
ATOM    375  HZ3 TRP A 140      19.551  -1.729  17.264  1.00 33.29           H  
ATOM    376  HH2 TRP A 140      21.516  -0.509  18.152  1.00 34.09           H  
ATOM    377  N   TYR A 141      19.707  -6.683  15.397  1.00 32.59           N  
ATOM    378  CA  TYR A 141      18.939  -6.621  16.610  1.00 32.30           C  
ATOM    379  C   TYR A 141      19.114  -7.907  17.350  1.00 32.99           C  
ATOM    380  O   TYR A 141      19.326  -7.878  18.565  1.00 33.69           O  
ATOM    381  CB  TYR A 141      17.499  -6.464  16.279  1.00 31.70           C  
ATOM    382  CG  TYR A 141      17.232  -5.197  15.557  1.00 31.23           C  
ATOM    383  CD1 TYR A 141      16.883  -5.210  14.203  1.00 29.83           C  
ATOM    384  CD2 TYR A 141      17.340  -3.984  16.211  1.00 28.59           C  
ATOM    385  CE1 TYR A 141      16.638  -4.072  13.535  1.00 28.59           C  
ATOM    386  CE2 TYR A 141      17.100  -2.825  15.563  1.00 28.58           C  
ATOM    387  CZ  TYR A 141      16.747  -2.870  14.217  1.00 31.40           C  
ATOM    388  OH  TYR A 141      16.477  -1.684  13.554  1.00 34.53           O  
ATOM    389  H   TYR A 141      19.232  -6.819  14.516  1.00 32.59           H  
ATOM    390  HA  TYR A 141      19.274  -5.777  17.213  1.00 32.30           H  
ATOM    391  HB2 TYR A 141      16.921  -6.472  17.203  1.00 31.70           H  
ATOM    392  HB3 TYR A 141      17.189  -7.299  15.650  1.00 31.70           H  
ATOM    393  HD1 TYR A 141      16.809  -6.153  13.684  1.00 29.83           H  
ATOM    394  HD2 TYR A 141      17.620  -3.963  17.254  1.00 28.59           H  
ATOM    395  HE1 TYR A 141      16.362  -4.092  12.492  1.00 28.59           H  
ATOM    396  HE2 TYR A 141      17.180  -1.880  16.079  1.00 28.58           H  
ATOM    397  HH  TYR A 141      16.556  -0.892  14.091  1.00 34.53           H  
ATOM    398  N   GLY A 142      19.028  -9.016  16.606  1.00 32.83           N  
ATOM    399  CA  GLY A 142      19.222 -10.370  17.107  1.00 32.54           C  
ATOM    400  C   GLY A 142      20.580 -10.526  17.745  1.00 33.29           C  
ATOM    401  O   GLY A 142      20.673 -10.919  18.913  1.00 33.53           O  
ATOM    402  H   GLY A 142      18.811  -8.907  15.625  1.00 32.83           H  
ATOM    403  HA2 GLY A 142      19.137 -11.071  16.277  1.00 32.54           H  
ATOM    404  HA3 GLY A 142      18.455 -10.588  17.848  1.00 32.54           H  
ATOM    405  N   SER A 143      21.631 -10.184  16.986  1.00 34.02           N  
ATOM    406  CA  SER A 143      23.013 -10.113  17.476  1.00 34.23           C  
ATOM    407  C   SER A 143      23.082  -9.350  18.772  1.00 34.53           C  
ATOM    408  O   SER A 143      23.720  -9.786  19.735  1.00 34.44           O  
ATOM    409  CB  SER A 143      23.895  -9.436  16.451  1.00 33.74           C  
ATOM    410  OG  SER A 143      23.838 -10.173  15.259  1.00 35.53           O  
ATOM    411  H   SER A 143      21.460  -9.961  16.016  1.00 34.02           H  
ATOM    412  HA  SER A 143      23.365 -11.131  17.644  1.00 34.23           H  
ATOM    413  HB2 SER A 143      24.923  -9.404  16.815  1.00 33.74           H  
ATOM    414  HB3 SER A 143      23.540  -8.421  16.274  1.00 33.74           H  
ATOM    415  HG  SER A 143      22.923 -10.186  14.970  1.00 35.53           H  
ATOM    416  N   LYS A 144      22.391  -8.224  18.804  1.00 35.02           N  
ATOM    417  CA  LYS A 144      22.397  -7.412  19.975  1.00 36.01           C  
ATOM    418  C   LYS A 144      21.787  -8.173  21.151  1.00 37.13           C  
ATOM    419  O   LYS A 144      22.448  -8.289  22.184  1.00 37.51           O  
ATOM    420  CB  LYS A 144      21.685  -6.114  19.707  1.00 35.40           C  
ATOM    421  CG  LYS A 144      21.773  -5.169  20.823  1.00 36.00           C  
ATOM    422  CD  LYS A 144      21.522  -3.826  20.244  1.00 38.64           C  
ATOM    423  CE  LYS A 144      21.322  -2.800  21.298  1.00 39.77           C  
ATOM    424  NZ  LYS A 144      20.070  -2.102  20.899  1.00 43.67           N1+
ATOM    425  H   LYS A 144      21.857  -7.938  17.995  1.00 35.02           H  
ATOM    426  HA  LYS A 144      23.425  -7.172  20.245  1.00 36.01           H  
ATOM    427  HB2 LYS A 144      20.633  -6.329  19.516  1.00 35.40           H  
ATOM    428  HB3 LYS A 144      22.127  -5.651  18.825  1.00 35.40           H  
ATOM    429  HG2 LYS A 144      22.765  -5.207  21.274  1.00 36.00           H  
ATOM    430  HG3 LYS A 144      21.022  -5.402  21.577  1.00 36.00           H  
ATOM    431  HD2 LYS A 144      20.627  -3.872  19.623  1.00 38.64           H  
ATOM    432  HD3 LYS A 144      22.377  -3.541  19.631  1.00 38.64           H  
ATOM    433  HE2 LYS A 144      22.161  -2.105  21.324  1.00 39.77           H  
ATOM    434  HE3 LYS A 144      21.209  -3.268  22.276  1.00 39.77           H  
ATOM    435  HZ1 LYS A 144      20.196  -1.676  19.993  1.00 43.67           H  
ATOM    436  HZ2 LYS A 144      19.312  -2.768  20.855  1.00 43.67           H  
ATOM    437  HZ3 LYS A 144      19.851  -1.387  21.579  1.00 43.67           H  
ATOM    438  N   ARG A 145      20.563  -8.698  20.999  1.00 38.25           N  
ATOM    439  C   ARG A 145      20.779 -10.553  22.581  1.00 39.16           C  
ATOM    440  O   ARG A 145      21.030 -10.677  23.799  1.00 40.40           O  
ATOM    441  CA AARG A 145      19.883  -9.427  22.085  0.70 38.91           C  
ATOM    442  CB AARG A 145      18.477  -9.944  21.685  0.70 39.69           C  
ATOM    443  CG AARG A 145      17.637 -10.702  22.789  0.70 40.17           C  
ATOM    444  CD AARG A 145      17.696 -10.050  24.251  0.70 45.47           C  
ATOM    445  NE AARG A 145      17.091 -10.865  25.339  0.70 46.67           N  
ATOM    446  CZ AARG A 145      17.383 -10.762  26.650  0.70 49.08           C  
ATOM    447  NH1AARG A 145      18.294  -9.882  27.077  0.70 49.50           N  
ATOM    448  NH2AARG A 145      16.761 -11.540  27.546  0.70 47.39           N1+
ATOM    449  H   ARG A 145      20.092  -8.591  20.112  1.00 38.25           H  
ATOM    450  HA  ARG A 145      19.709  -8.723  22.898  1.00 38.91           H  
ATOM    451  HB2 ARG A 145      18.606 -10.627  20.847  1.00 39.69           H  
ATOM    452  HB3 ARG A 145      17.891  -9.083  21.364  1.00 39.69           H  
ATOM    453  HG2 ARG A 145      18.013 -11.722  22.858  1.00 40.17           H  
ATOM    454  HG3 ARG A 145      16.596 -10.719  22.468  1.00 40.17           H  
ATOM    455  HD2 ARG A 145      17.172  -9.096  24.215  1.00 45.47           H  
ATOM    456  HD3 ARG A 145      18.743  -9.881  24.502  1.00 45.47           H  
ATOM    457  HE  ARG A 145      16.403 -11.554  25.071  1.00 46.67           H  
ATOM    458 HH11 ARG A 145      18.772  -9.288  26.415  1.00 49.50           H  
ATOM    459 HH12 ARG A 145      18.505  -9.812  28.062  1.00 49.50           H  
ATOM    460 HH21 ARG A 145      16.984 -11.457  28.528  1.00 47.39           H  
ATOM    461 HH22 ARG A 145      16.071 -12.211  27.241  1.00 47.39           H  
ATOM    462  N   HIS A 146      21.296 -11.345  21.647  1.00 38.38           N  
ATOM    463  CA  HIS A 146      22.259 -12.405  21.975  1.00 37.81           C  
ATOM    464  C   HIS A 146      23.491 -11.996  22.831  1.00 37.55           C  
ATOM    465  O   HIS A 146      23.830 -12.682  23.768  1.00 36.53           O  
ATOM    466  CB  HIS A 146      22.663 -13.077  20.678  1.00 37.95           C  
ATOM    467  CG  HIS A 146      23.761 -14.079  20.815  1.00 40.43           C  
ATOM    468  ND1 HIS A 146      23.685 -15.163  21.667  1.00 39.61           N  
ATOM    469  CD2 HIS A 146      24.950 -14.185  20.170  1.00 42.25           C  
ATOM    470  CE1 HIS A 146      24.782 -15.887  21.556  1.00 41.04           C  
ATOM    471  NE2 HIS A 146      25.566 -15.312  20.660  1.00 43.78           N  
ATOM    472  H   HIS A 146      21.021 -11.214  20.684  1.00 38.38           H  
ATOM    473  HA  HIS A 146      21.746 -13.094  22.646  1.00 37.81           H  
ATOM    474  HB2 HIS A 146      22.993 -12.303  19.983  1.00 37.95           H  
ATOM    475  HB3 HIS A 146      21.789 -13.583  20.269  1.00 37.95           H  
ATOM    476  HD2 HIS A 146      25.337 -13.514  19.417  1.00 42.25           H  
ATOM    477  HE2 HIS A 146      26.477 -15.649  20.380  1.00 43.78           H  
ATOM    478  HE1 HIS A 146      25.001 -16.792  22.103  1.00 41.04           H  
ATOM    479  N   CYS A 147      24.143 -10.876  22.534  1.00 38.15           N  
ATOM    480  CA  CYS A 147      25.250 -10.439  23.371  1.00 39.23           C  
ATOM    481  C   CYS A 147      24.776 -10.097  24.742  1.00 40.83           C  
ATOM    482  O   CYS A 147      25.453 -10.345  25.739  1.00 41.03           O  
ATOM    483  CB  CYS A 147      25.874  -9.164  22.856  1.00 38.96           C  
ATOM    484  SG  CYS A 147      26.837  -9.324  21.396  1.00 37.66           S  
ATOM    485  H   CYS A 147      23.871 -10.329  21.729  1.00 38.15           H  
ATOM    486  HA  CYS A 147      25.961 -11.265  23.368  1.00 39.23           H  
ATOM    487  HB2 CYS A 147      26.517  -8.764  23.639  1.00 38.96           H  
ATOM    488  HB3 CYS A 147      25.070  -8.457  22.650  1.00 38.96           H  
ATOM    489  N   SER A 148      23.623  -9.448  24.772  1.00 42.54           N  
ATOM    490  CA  SER A 148      23.065  -8.917  25.984  1.00 44.03           C  
ATOM    491  C   SER A 148      22.557 -10.035  26.935  1.00 44.62           C  
ATOM    492  O   SER A 148      22.602  -9.901  28.183  1.00 44.14           O  
ATOM    493  CB  SER A 148      21.940  -7.992  25.596  1.00 44.32           C  
ATOM    494  OG  SER A 148      21.349  -7.481  26.766  1.00 47.29           O  
ATOM    495  H   SER A 148      23.115  -9.322  23.908  1.00 42.54           H  
ATOM    496  HA  SER A 148      23.839  -8.382  26.534  1.00 44.03           H  
ATOM    497  HB2 SER A 148      21.196  -8.541  25.019  1.00 44.32           H  
ATOM    498  HB3 SER A 148      22.333  -7.171  24.996  1.00 44.32           H  
ATOM    499  HG  SER A 148      20.638  -6.894  26.499  1.00 47.29           H  
ATOM    500  N   GLN A 149      22.093 -11.125  26.339  1.00 44.88           N  
ATOM    501  CA  GLN A 149      21.806 -12.311  27.088  1.00 46.47           C  
ATOM    502  C   GLN A 149      23.023 -12.901  27.763  1.00 46.15           C  
ATOM    503  O   GLN A 149      22.892 -13.405  28.847  1.00 47.60           O  
ATOM    504  CB  GLN A 149      21.140 -13.351  26.225  1.00 47.28           C  
ATOM    505  CG  GLN A 149      19.760 -12.874  25.785  1.00 53.54           C  
ATOM    506  CD  GLN A 149      18.916 -13.983  25.135  1.00 61.94           C  
ATOM    507  NE2 GLN A 149      19.447 -14.886  24.450  1.00 64.86           N  
ATOM    508  OE1 GLN A 149      17.594 -13.921  25.349  1.00 62.88           O  
ATOM    509  H   GLN A 149      21.939 -11.118  25.341  1.00 44.88           H  
ATOM    510  HA  GLN A 149      21.120 -12.006  27.878  1.00 46.47           H  
ATOM    511  HB2 GLN A 149      21.036 -14.275  26.793  1.00 47.28           H  
ATOM    512  HB3 GLN A 149      21.755 -13.534  25.344  1.00 47.28           H  
ATOM    513  HG2 GLN A 149      19.887 -12.067  25.062  1.00 53.54           H  
ATOM    514  HG3 GLN A 149      19.227 -12.499  26.658  1.00 53.54           H  
ATOM    515 HE21 GLN A 149      18.875 -15.607  24.034  1.00 64.86           H  
ATOM    516 HE22 GLN A 149      20.447 -14.895  24.314  1.00 64.86           H  
ATOM    517  N   LEU A 150      24.213 -12.830  27.170  1.00 45.35           N  
ATOM    518  CA  LEU A 150      25.452 -13.247  27.882  1.00 43.62           C  
ATOM    519  C   LEU A 150      26.021 -12.109  28.768  1.00 42.98           C  
ATOM    520  O   LEU A 150      27.181 -12.116  29.172  1.00 42.71           O  
ATOM    521  CB  LEU A 150      26.475 -13.755  26.867  1.00 43.38           C  
ATOM    522  CG  LEU A 150      25.756 -14.548  25.755  1.00 44.11           C  
ATOM    523  CD1 LEU A 150      26.553 -14.789  24.497  1.00 43.23           C  
ATOM    524  CD2 LEU A 150      25.196 -15.886  26.259  1.00 45.55           C  
ATOM    525  H   LEU A 150      24.276 -12.489  26.222  1.00 45.35           H  
ATOM    526  HA  LEU A 150      25.207 -14.061  28.565  1.00 43.62           H  
ATOM    527  HB2 LEU A 150      27.192 -14.404  27.370  1.00 43.38           H  
ATOM    528  HB3 LEU A 150      27.000 -12.907  26.426  1.00 43.38           H  
ATOM    529  HG  LEU A 150      24.943 -13.878  25.476  1.00 44.11           H  
ATOM    530 HD11 LEU A 150      26.937 -13.840  24.123  1.00 43.23           H  
ATOM    531 HD12 LEU A 150      27.386 -15.457  24.717  1.00 43.23           H  
ATOM    532 HD13 LEU A 150      25.912 -15.245  23.743  1.00 43.23           H  
ATOM    533 HD21 LEU A 150      26.020 -16.545  26.533  1.00 45.55           H  
ATOM    534 HD22 LEU A 150      24.566 -15.711  27.131  1.00 45.55           H  
ATOM    535 HD23 LEU A 150      24.605 -16.353  25.471  1.00 45.55           H  
ATOM    536  N   GLY A 151      25.190 -11.121  29.081  1.00 42.50           N  
ATOM    537  CA  GLY A 151      25.639  -9.955  29.841  1.00 42.23           C  
ATOM    538  C   GLY A 151      26.775  -9.172  29.201  1.00 41.95           C  
ATOM    539  O   GLY A 151      27.606  -8.635  29.894  1.00 42.05           O  
ATOM    540  H   GLY A 151      24.225 -11.177  28.787  1.00 42.50           H  
ATOM    541  HA2 GLY A 151      25.974 -10.298  30.819  1.00 42.23           H  
ATOM    542  HA3 GLY A 151      24.791  -9.282  29.963  1.00 42.23           H  
ATOM    543  N   ALA A 152      26.814  -9.128  27.868  1.00 41.30           N  
ATOM    544  CA  ALA A 152      27.811  -8.377  27.143  1.00 40.31           C  
ATOM    545  C   ALA A 152      27.072  -7.334  26.324  1.00 40.62           C  
ATOM    546  O   ALA A 152      25.867  -7.078  26.546  1.00 41.70           O  
ATOM    547  CB  ALA A 152      28.512  -9.285  26.238  1.00 39.99           C  
ATOM    548  H   ALA A 152      26.118  -9.640  27.346  1.00 41.30           H  
ATOM    549  HA  ALA A 152      28.528  -7.911  27.818  1.00 40.31           H  
ATOM    550  HB1 ALA A 152      29.019 -10.056  26.817  1.00 39.99           H  
ATOM    551  HB2 ALA A 152      27.794  -9.750  25.563  1.00 39.99           H  
ATOM    552  HB3 ALA A 152      29.244  -8.724  25.657  1.00 39.99           H  
ATOM    553  N   HIS A 153      27.779  -6.751  25.362  1.00 39.49           N  
ATOM    554  CA  HIS A 153      27.180  -5.912  24.331  1.00 38.61           C  
ATOM    555  C   HIS A 153      27.926  -6.033  23.004  1.00 37.71           C  
ATOM    556  O   HIS A 153      28.968  -6.699  22.893  1.00 38.13           O  
ATOM    557  CB  HIS A 153      27.203  -4.459  24.772  1.00 39.21           C  
ATOM    558  CG  HIS A 153      28.562  -3.980  25.138  1.00 39.47           C  
ATOM    559  ND1 HIS A 153      29.435  -3.463  24.209  1.00 39.52           N1+
ATOM    560  CD2 HIS A 153      29.215  -3.971  26.323  1.00 40.57           C  
ATOM    561  CE1 HIS A 153      30.568  -3.145  24.814  1.00 39.98           C  
ATOM    562  NE2 HIS A 153      30.464  -3.449  26.093  1.00 39.48           N  
ATOM    563  H   HIS A 153      28.778  -6.897  25.342  1.00 39.49           H  
ATOM    564  HA  HIS A 153      26.153  -6.251  24.188  1.00 38.61           H  
ATOM    565  HB2 HIS A 153      26.552  -4.349  25.639  1.00 39.21           H  
ATOM    566  HB3 HIS A 153      26.827  -3.843  23.955  1.00 39.21           H  
ATOM    567  HD1 HIS A 153      29.241  -3.344  23.226  1.00 39.52           H  
ATOM    568  HD2 HIS A 153      28.826  -4.310  27.271  1.00 40.57           H  
ATOM    569  HE2 HIS A 153      31.184  -3.320  26.790  1.00 39.48           H  
ATOM    570  HE1 HIS A 153      31.435  -2.710  24.340  1.00 39.98           H  
ATOM    571  N   LEU A 154      27.404  -5.393  21.979  1.00 36.11           N  
ATOM    572  CA  LEU A 154      28.111  -5.428  20.708  1.00 34.73           C  
ATOM    573  C   LEU A 154      29.382  -4.574  20.780  1.00 33.87           C  
ATOM    574  O   LEU A 154      29.483  -3.624  21.573  1.00 33.10           O  
ATOM    575  CB  LEU A 154      27.189  -5.020  19.550  1.00 34.38           C  
ATOM    576  CG  LEU A 154      26.153  -6.024  19.040  1.00 32.42           C  
ATOM    577  CD1 LEU A 154      25.303  -5.351  18.012  1.00 29.77           C  
ATOM    578  CD2 LEU A 154      26.818  -7.231  18.413  1.00 30.70           C  
ATOM    579  H   LEU A 154      26.534  -4.888  22.073  1.00 36.11           H  
ATOM    580  HA  LEU A 154      28.422  -6.453  20.507  1.00 34.73           H  
ATOM    581  HB2 LEU A 154      27.829  -4.764  18.705  1.00 34.38           H  
ATOM    582  HB3 LEU A 154      26.644  -4.132  19.873  1.00 34.38           H  
ATOM    583  HG  LEU A 154      25.553  -6.364  19.884  1.00 32.42           H  
ATOM    584 HD11 LEU A 154      24.808  -4.488  18.458  1.00 29.77           H  
ATOM    585 HD12 LEU A 154      25.927  -5.022  17.182  1.00 29.77           H  
ATOM    586 HD13 LEU A 154      24.551  -6.051  17.647  1.00 29.77           H  
ATOM    587 HD21 LEU A 154      27.424  -6.912  17.565  1.00 30.70           H  
ATOM    588 HD22 LEU A 154      27.453  -7.721  19.151  1.00 30.70           H  
ATOM    589 HD23 LEU A 154      26.054  -7.929  18.071  1.00 30.70           H  
ATOM    590  N   LEU A 155      30.345  -4.954  19.953  1.00 33.45           N  
ATOM    591  CA  LEU A 155      31.719  -4.487  20.050  1.00 33.09           C  
ATOM    592  C   LEU A 155      31.718  -2.997  20.003  1.00 34.00           C  
ATOM    593  O   LEU A 155      30.994  -2.437  19.192  1.00 34.80           O  
ATOM    594  CB  LEU A 155      32.468  -5.002  18.850  1.00 31.78           C  
ATOM    595  CG  LEU A 155      33.820  -4.447  18.549  1.00 30.58           C  
ATOM    596  CD1 LEU A 155      34.749  -4.756  19.663  1.00 31.95           C  
ATOM    597  CD2 LEU A 155      34.267  -5.178  17.337  1.00 33.15           C  
ATOM    598  H   LEU A 155      30.111  -5.602  19.215  1.00 33.45           H  
ATOM    599  HA  LEU A 155      32.181  -4.835  20.973  1.00 33.09           H  
ATOM    600  HB2 LEU A 155      31.844  -4.813  17.977  1.00 31.78           H  
ATOM    601  HB3 LEU A 155      32.588  -6.077  18.985  1.00 31.78           H  
ATOM    602  HG  LEU A 155      33.797  -3.365  18.411  1.00 30.58           H  
ATOM    603 HD11 LEU A 155      34.398  -4.272  20.574  1.00 31.95           H  
ATOM    604 HD12 LEU A 155      34.786  -5.835  19.816  1.00 31.95           H  
ATOM    605 HD13 LEU A 155      35.746  -4.391  19.416  1.00 31.95           H  
ATOM    606 HD21 LEU A 155      34.269  -6.248  17.539  1.00 33.15           H  
ATOM    607 HD22 LEU A 155      33.588  -4.963  16.512  1.00 33.15           H  
ATOM    608 HD23 LEU A 155      35.275  -4.857  17.071  1.00 33.15           H  
ATOM    609  N   LYS A 156      32.486  -2.347  20.873  1.00 34.49           N  
ATOM    610  CA  LYS A 156      32.756  -0.912  20.724  1.00 35.01           C  
ATOM    611  C   LYS A 156      34.240  -0.691  20.474  1.00 35.28           C  
ATOM    612  O   LYS A 156      35.094  -1.166  21.238  1.00 35.89           O  
ATOM    613  CB  LYS A 156      32.321  -0.138  21.960  1.00 35.07           C  
ATOM    614  CG  LYS A 156      32.788   1.292  21.927  1.00 36.43           C  
ATOM    615  CD  LYS A 156      32.259   2.150  23.070  1.00 37.48           C  
ATOM    616  CE  LYS A 156      32.772   3.579  22.897  1.00 37.43           C  
ATOM    617  NZ  LYS A 156      32.937   4.127  24.239  1.00 37.86           N1+
ATOM    618  H   LYS A 156      32.890  -2.850  21.651  1.00 34.49           H  
ATOM    619  HA  LYS A 156      32.183  -0.545  19.872  1.00 35.01           H  
ATOM    620  HB2 LYS A 156      32.738  -0.623  22.843  1.00 35.07           H  
ATOM    621  HB3 LYS A 156      31.233  -0.151  22.017  1.00 35.07           H  
ATOM    622  HG2 LYS A 156      32.462   1.737  20.987  1.00 36.43           H  
ATOM    623  HG3 LYS A 156      33.876   1.297  21.974  1.00 36.43           H  
ATOM    624  HD2 LYS A 156      32.608   1.749  24.021  1.00 37.48           H  
ATOM    625  HD3 LYS A 156      31.168   2.149  23.054  1.00 37.48           H  
ATOM    626  HE2 LYS A 156      32.051   4.172  22.334  1.00 37.43           H  
ATOM    627  HE3 LYS A 156      33.727   3.575  22.372  1.00 37.43           H  
ATOM    628  HZ1 LYS A 156      32.046   4.125  24.714  1.00 37.86           H  
ATOM    629  HZ2 LYS A 156      33.595   3.560  24.754  1.00 37.86           H  
ATOM    630  HZ3 LYS A 156      33.284   5.073  24.176  1.00 37.86           H  
ATOM    631  N   ILE A 157      34.581   0.015  19.418  1.00 35.38           N  
ATOM    632  CA  ILE A 157      35.995   0.115  19.101  1.00 36.19           C  
ATOM    633  C   ILE A 157      36.482   1.447  19.579  1.00 37.80           C  
ATOM    634  O   ILE A 157      36.083   2.446  19.010  1.00 38.83           O  
ATOM    635  CB  ILE A 157      36.213  -0.040  17.601  1.00 35.50           C  
ATOM    636  CG1 ILE A 157      35.773  -1.446  17.206  1.00 35.08           C  
ATOM    637  CG2 ILE A 157      37.662   0.132  17.245  1.00 34.82           C  
ATOM    638  CD1 ILE A 157      36.011  -1.810  15.805  1.00 31.91           C  
ATOM    639  H   ILE A 157      33.884   0.473  18.848  1.00 35.38           H  
ATOM    640  HA  ILE A 157      36.553  -0.680  19.595  1.00 36.19           H  
ATOM    641  HB  ILE A 157      35.636   0.721  17.074  1.00 35.50           H  
ATOM    642 HG12 ILE A 157      34.703  -1.530  17.399  1.00 35.08           H  
ATOM    643 HG13 ILE A 157      36.311  -2.155  17.835  1.00 35.08           H  
ATOM    644 HG21 ILE A 157      37.995   1.126  17.545  1.00 34.82           H  
ATOM    645 HG22 ILE A 157      38.256  -0.621  17.763  1.00 34.82           H  
ATOM    646 HG23 ILE A 157      37.789   0.016  16.169  1.00 34.82           H  
ATOM    647 HD11 ILE A 157      35.483  -1.115  15.153  1.00 31.91           H  
ATOM    648 HD12 ILE A 157      37.080  -1.764  15.595  1.00 31.91           H  
ATOM    649 HD13 ILE A 157      35.650  -2.822  15.625  1.00 31.91           H  
ATOM    650  N   ASP A 158      37.308   1.496  20.625  1.00 39.48           N  
ATOM    651  CA  ASP A 158      37.747   2.799  21.177  1.00 41.30           C  
ATOM    652  C   ASP A 158      39.018   3.333  20.496  1.00 42.44           C  
ATOM    653  O   ASP A 158      38.984   4.362  19.803  1.00 44.33           O  
ATOM    654  CB  ASP A 158      37.941   2.741  22.678  1.00 41.68           C  
ATOM    655  CG  ASP A 158      36.823   2.000  23.388  1.00 43.44           C  
ATOM    656  OD1 ASP A 158      35.907   2.679  23.876  1.00 47.32           O  
ATOM    657  OD2 ASP A 158      36.839   0.753  23.463  1.00 44.52           O1-
ATOM    658  H   ASP A 158      37.638   0.637  21.044  1.00 39.48           H  
ATOM    659  HA  ASP A 158      36.940   3.499  20.961  1.00 41.30           H  
ATOM    660  HB2 ASP A 158      37.981   3.759  23.063  1.00 41.68           H  
ATOM    661  HB3 ASP A 158      38.882   2.234  22.889  1.00 41.68           H  
ATOM    662  N   ASN A 159      40.119   2.617  20.608  1.00 42.82           N  
ATOM    663  CA  ASN A 159      41.364   3.046  19.971  1.00 42.82           C  
ATOM    664  C   ASN A 159      41.770   2.228  18.722  1.00 42.51           C  
ATOM    665  O   ASN A 159      41.163   1.214  18.389  1.00 42.14           O  
ATOM    666  CB  ASN A 159      42.445   2.917  21.013  1.00 42.75           C  
ATOM    667  CG  ASN A 159      42.476   1.536  21.596  1.00 44.54           C  
ATOM    668  OD1 ASN A 159      42.691   0.553  20.875  1.00 48.90           O  
ATOM    669  ND2 ASN A 159      42.181   1.427  22.887  1.00 46.12           N  
ATOM    670  H   ASN A 159      40.105   1.761  21.143  1.00 42.82           H  
ATOM    671  HA  ASN A 159      41.219   4.065  19.613  1.00 42.82           H  
ATOM    672  HB2 ASN A 159      42.257   3.636  21.810  1.00 42.75           H  
ATOM    673  HB3 ASN A 159      43.409   3.130  20.552  1.00 42.75           H  
ATOM    674 HD21 ASN A 159      42.127   0.515  23.318  1.00 46.12           H  
ATOM    675 HD22 ASN A 159      42.013   2.256  23.438  1.00 46.12           H  
ATOM    676  N   SER A 160      42.847   2.649  18.080  1.00 42.75           N  
ATOM    677  CA  SER A 160      43.420   1.868  17.005  1.00 43.55           C  
ATOM    678  C   SER A 160      44.006   0.510  17.413  1.00 43.36           C  
ATOM    679  O   SER A 160      44.001  -0.417  16.596  1.00 43.98           O  
ATOM    680  CB  SER A 160      44.446   2.683  16.207  1.00 43.74           C  
ATOM    681  OG  SER A 160      43.810   3.485  15.203  1.00 45.96           O  
ATOM    682  H   SER A 160      43.274   3.525  18.344  1.00 42.75           H  
ATOM    683  HA  SER A 160      42.568   1.628  16.369  1.00 43.55           H  
ATOM    684  HB2 SER A 160      45.145   1.999  15.724  1.00 43.74           H  
ATOM    685  HB3 SER A 160      44.991   3.336  16.890  1.00 43.74           H  
ATOM    686  HG  SER A 160      44.498   3.966  14.737  1.00 45.96           H  
ATOM    687  N   LYS A 161      44.526   0.367  18.618  1.00 42.49           N  
ATOM    688  CA  LYS A 161      45.004  -0.941  19.018  1.00 43.59           C  
ATOM    689  C   LYS A 161      43.868  -1.962  18.968  1.00 41.88           C  
ATOM    690  O   LYS A 161      44.066  -3.098  18.468  1.00 41.53           O  
ATOM    691  CB  LYS A 161      45.540  -0.905  20.448  1.00 44.19           C  
ATOM    692  CG  LYS A 161      47.080  -0.978  20.658  1.00 48.21           C  
ATOM    693  CD  LYS A 161      47.480  -0.270  22.032  1.00 48.09           C  
ATOM    694  CE  LYS A 161      46.870   1.200  22.110  1.00 53.46           C  
ATOM    695  NZ  LYS A 161      46.492   1.639  23.492  1.00 52.70           N1+
ATOM    696  H   LYS A 161      44.587   1.154  19.249  1.00 42.49           H  
ATOM    697  HA  LYS A 161      45.800  -1.225  18.329  1.00 43.59           H  
ATOM    698  HB2 LYS A 161      45.100  -1.749  20.978  1.00 44.19           H  
ATOM    699  HB3 LYS A 161      45.195   0.027  20.898  1.00 44.19           H  
ATOM    700  HG2 LYS A 161      47.582  -0.472  19.833  1.00 48.21           H  
ATOM    701  HG3 LYS A 161      47.391  -2.022  20.687  1.00 48.21           H  
ATOM    702  HD2 LYS A 161      48.566  -0.210  22.100  1.00 48.09           H  
ATOM    703  HD3 LYS A 161      47.097  -0.860  22.864  1.00 48.09           H  
ATOM    704  HE2 LYS A 161      45.977   1.233  21.485  1.00 53.46           H  
ATOM    705  HE3 LYS A 161      47.611   1.898  21.722  1.00 53.46           H  
ATOM    706  HZ1 LYS A 161      45.804   1.003  23.870  1.00 52.70           H  
ATOM    707  HZ2 LYS A 161      47.312   1.638  24.082  1.00 52.70           H  
ATOM    708  HZ3 LYS A 161      46.104   2.570  23.454  1.00 52.70           H  
ATOM    709  N   GLU A 162      42.698  -1.575  19.518  1.00 40.10           N  
ATOM    710  CA  GLU A 162      41.531  -2.453  19.557  1.00 37.81           C  
ATOM    711  C   GLU A 162      41.123  -2.742  18.122  1.00 38.27           C  
ATOM    712  O   GLU A 162      40.889  -3.910  17.740  1.00 38.48           O  
ATOM    713  CB  GLU A 162      40.370  -1.835  20.316  1.00 36.71           C  
ATOM    714  CG  GLU A 162      39.302  -2.854  20.672  1.00 33.43           C  
ATOM    715  CD  GLU A 162      38.208  -2.257  21.476  1.00 31.08           C  
ATOM    716  OE1 GLU A 162      37.424  -3.006  22.078  1.00 31.07           O  
ATOM    717  OE2 GLU A 162      38.093  -1.021  21.528  1.00 29.78           O1-
ATOM    718  H   GLU A 162      42.627  -0.649  19.915  1.00 40.10           H  
ATOM    719  HA  GLU A 162      41.793  -3.370  20.084  1.00 37.81           H  
ATOM    720  HB2 GLU A 162      39.921  -1.059  19.697  1.00 36.71           H  
ATOM    721  HB3 GLU A 162      40.751  -1.391  21.236  1.00 36.71           H  
ATOM    722  HG2 GLU A 162      39.761  -3.658  21.248  1.00 33.43           H  
ATOM    723  HG3 GLU A 162      38.882  -3.259  19.752  1.00 33.43           H  
ATOM    724  N   PHE A 163      41.061  -1.681  17.312  1.00 37.56           N  
ATOM    725  CA  PHE A 163      40.627  -1.854  15.967  1.00 37.22           C  
ATOM    726  C   PHE A 163      41.460  -2.927  15.256  1.00 37.61           C  
ATOM    727  O   PHE A 163      40.929  -3.866  14.639  1.00 36.42           O  
ATOM    728  CB  PHE A 163      40.666  -0.548  15.206  1.00 37.20           C  
ATOM    729  CG  PHE A 163      40.291  -0.722  13.784  1.00 37.59           C  
ATOM    730  CD1 PHE A 163      41.241  -0.648  12.791  1.00 37.49           C  
ATOM    731  CD2 PHE A 163      38.984  -1.074  13.442  1.00 39.04           C  
ATOM    732  CE1 PHE A 163      40.908  -0.865  11.454  1.00 38.22           C  
ATOM    733  CE2 PHE A 163      38.628  -1.300  12.123  1.00 39.22           C  
ATOM    734  CZ  PHE A 163      39.609  -1.199  11.114  1.00 39.19           C  
ATOM    735  H   PHE A 163      41.318  -0.765  17.651  1.00 37.56           H  
ATOM    736  HA  PHE A 163      39.592  -2.190  15.994  1.00 37.22           H  
ATOM    737  HB2 PHE A 163      41.677  -0.142  15.256  1.00 37.20           H  
ATOM    738  HB3 PHE A 163      39.971   0.150  15.670  1.00 37.20           H  
ATOM    739  HD1 PHE A 163      42.263  -0.419  13.052  1.00 37.49           H  
ATOM    740  HD2 PHE A 163      38.238  -1.173  14.217  1.00 39.04           H  
ATOM    741  HE1 PHE A 163      41.661  -0.773  10.686  1.00 38.22           H  
ATOM    742  HE2 PHE A 163      37.609  -1.552  11.868  1.00 39.22           H  
ATOM    743  HZ  PHE A 163      39.347  -1.379  10.083  1.00 39.19           H  
ATOM    744  N   GLU A 164      42.778  -2.787  15.378  1.00 38.55           N  
ATOM    745  CA  GLU A 164      43.733  -3.685  14.717  1.00 39.31           C  
ATOM    746  C   GLU A 164      43.594  -5.127  15.136  1.00 37.89           C  
ATOM    747  O   GLU A 164      43.752  -6.041  14.313  1.00 37.57           O  
ATOM    748  CB  GLU A 164      45.169  -3.185  14.873  1.00 39.98           C  
ATOM    749  CG  GLU A 164      45.631  -2.417  13.617  1.00 46.62           C  
ATOM    750  CD  GLU A 164      46.477  -1.124  13.896  1.00 54.94           C  
ATOM    751  OE1 GLU A 164      46.097  -0.027  13.369  1.00 58.51           O  
ATOM    752  OE2 GLU A 164      47.531  -1.204  14.585  1.00 57.20           O1-
ATOM    753  H   GLU A 164      43.134  -2.034  15.948  1.00 38.55           H  
ATOM    754  HA  GLU A 164      43.482  -3.662  13.657  1.00 39.31           H  
ATOM    755  HB2 GLU A 164      45.828  -4.039  15.030  1.00 39.98           H  
ATOM    756  HB3 GLU A 164      45.223  -2.521  15.736  1.00 39.98           H  
ATOM    757  HG2 GLU A 164      44.744  -2.125  13.055  1.00 46.62           H  
ATOM    758  HG3 GLU A 164      46.237  -3.092  13.014  1.00 46.62           H  
ATOM    759  N   PHE A 165      43.254  -5.330  16.399  1.00 37.08           N  
ATOM    760  CA  PHE A 165      43.065  -6.695  16.891  1.00 36.80           C  
ATOM    761  C   PHE A 165      41.823  -7.328  16.276  1.00 37.48           C  
ATOM    762  O   PHE A 165      41.871  -8.471  15.760  1.00 38.00           O  
ATOM    763  CB  PHE A 165      42.975  -6.719  18.406  1.00 35.88           C  
ATOM    764  CG  PHE A 165      42.398  -7.969  18.943  1.00 34.75           C  
ATOM    765  CD1 PHE A 165      43.135  -9.120  18.978  1.00 34.63           C  
ATOM    766  CD2 PHE A 165      41.111  -7.995  19.428  1.00 35.54           C  
ATOM    767  CE1 PHE A 165      42.606 -10.278  19.465  1.00 33.72           C  
ATOM    768  CE2 PHE A 165      40.577  -9.156  19.917  1.00 35.54           C  
ATOM    769  CZ  PHE A 165      41.325 -10.296  19.932  1.00 34.56           C  
ATOM    770  H   PHE A 165      43.126  -4.545  17.021  1.00 37.08           H  
ATOM    771  HA  PHE A 165      43.934  -7.280  16.590  1.00 36.80           H  
ATOM    772  HB2 PHE A 165      42.351  -5.885  18.727  1.00 35.88           H  
ATOM    773  HB3 PHE A 165      43.979  -6.599  18.813  1.00 35.88           H  
ATOM    774  HD1 PHE A 165      44.153  -9.110  18.614  1.00 34.63           H  
ATOM    775  HD2 PHE A 165      40.518  -7.093  19.422  1.00 35.54           H  
ATOM    776  HE1 PHE A 165      43.200 -11.180  19.480  1.00 33.72           H  
ATOM    777  HE2 PHE A 165      39.565  -9.169  20.292  1.00 35.54           H  
ATOM    778  HZ  PHE A 165      40.902 -11.213  20.312  1.00 34.56           H  
ATOM    779  N   ILE A 166      40.721  -6.580  16.336  1.00 37.18           N  
ATOM    780  CA  ILE A 166      39.492  -6.958  15.708  1.00 36.95           C  
ATOM    781  C   ILE A 166      39.723  -7.193  14.226  1.00 37.79           C  
ATOM    782  O   ILE A 166      39.290  -8.197  13.657  1.00 37.59           O  
ATOM    783  CB  ILE A 166      38.480  -5.853  15.931  1.00 37.09           C  
ATOM    784  CG1 ILE A 166      38.147  -5.747  17.417  1.00 37.71           C  
ATOM    785  CG2 ILE A 166      37.215  -6.079  15.125  1.00 36.53           C  
ATOM    786  CD1 ILE A 166      37.422  -7.006  17.975  1.00 37.72           C  
ATOM    787  H   ILE A 166      40.755  -5.709  16.847  1.00 37.18           H  
ATOM    788  HA  ILE A 166      39.114  -7.885  16.138  1.00 36.95           H  
ATOM    789  HB  ILE A 166      38.923  -4.917  15.590  1.00 37.09           H  
ATOM    790 HG12 ILE A 166      37.502  -4.880  17.567  1.00 37.71           H  
ATOM    791 HG13 ILE A 166      39.076  -5.608  17.970  1.00 37.71           H  
ATOM    792 HG21 ILE A 166      37.465  -6.141  14.066  1.00 36.53           H  
ATOM    793 HG22 ILE A 166      36.745  -7.010  15.443  1.00 36.53           H  
ATOM    794 HG23 ILE A 166      36.527  -5.250  15.290  1.00 36.53           H  
ATOM    795 HD11 ILE A 166      36.489  -7.159  17.432  1.00 37.72           H  
ATOM    796 HD12 ILE A 166      38.062  -7.879  17.851  1.00 37.72           H  
ATOM    797 HD13 ILE A 166      37.205  -6.861  19.034  1.00 37.72           H  
ATOM    798  N   GLU A 167      40.450  -6.278  13.596  1.00 39.09           N  
ATOM    799  CA  GLU A 167      40.656  -6.352  12.148  1.00 39.93           C  
ATOM    800  C   GLU A 167      41.403  -7.627  11.763  1.00 39.19           C  
ATOM    801  O   GLU A 167      41.219  -8.138  10.676  1.00 38.79           O  
ATOM    802  CB  GLU A 167      41.338  -5.069  11.636  1.00 40.75           C  
ATOM    803  CG  GLU A 167      41.441  -4.895  10.109  1.00 45.26           C  
ATOM    804  CD  GLU A 167      42.695  -5.578   9.455  1.00 52.85           C  
ATOM    805  OE1 GLU A 167      43.633  -6.070  10.156  1.00 54.28           O  
ATOM    806  OE2 GLU A 167      42.740  -5.621   8.198  1.00 56.74           O1-
ATOM    807  H   GLU A 167      40.866  -5.522  14.123  1.00 39.09           H  
ATOM    808  HA  GLU A 167      39.686  -6.411  11.653  1.00 39.93           H  
ATOM    809  HB2 GLU A 167      42.350  -5.052  12.038  1.00 40.75           H  
ATOM    810  HB3 GLU A 167      40.777  -4.219  12.026  1.00 40.75           H  
ATOM    811  HG2 GLU A 167      41.483  -3.827   9.890  1.00 45.26           H  
ATOM    812  HG3 GLU A 167      40.547  -5.323   9.657  1.00 45.26           H  
ATOM    813  N   SER A 168      42.223  -8.162  12.652  1.00 38.98           N  
ATOM    814  CA  SER A 168      42.894  -9.432  12.333  1.00 39.80           C  
ATOM    815  C   SER A 168      41.896 -10.549  12.286  1.00 39.04           C  
ATOM    816  O   SER A 168      42.027 -11.523  11.529  1.00 38.85           O  
ATOM    817  CB  SER A 168      43.935  -9.799  13.384  1.00 40.20           C  
ATOM    818  OG  SER A 168      44.782  -8.695  13.618  1.00 44.66           O  
ATOM    819  H   SER A 168      42.387  -7.705  13.538  1.00 38.98           H  
ATOM    820  HA  SER A 168      43.377  -9.294  11.366  1.00 39.80           H  
ATOM    821  HB2 SER A 168      44.527 -10.642  13.029  1.00 40.20           H  
ATOM    822  HB3 SER A 168      43.433 -10.073  14.312  1.00 40.20           H  
ATOM    823  HG  SER A 168      44.235  -7.970  13.930  1.00 44.66           H  
ATOM    824  N   GLN A 169      40.905 -10.437  13.140  1.00 38.07           N  
ATOM    825  CA  GLN A 169      39.977 -11.497  13.180  1.00 37.58           C  
ATOM    826  C   GLN A 169      39.058 -11.437  11.952  1.00 37.43           C  
ATOM    827  O   GLN A 169      38.831 -12.474  11.293  1.00 36.89           O  
ATOM    828  CB  GLN A 169      39.240 -11.480  14.516  1.00 37.57           C  
ATOM    829  CG  GLN A 169      40.194 -11.381  15.661  1.00 36.61           C  
ATOM    830  CD  GLN A 169      41.262 -12.458  15.608  1.00 35.08           C  
ATOM    831  OE1 GLN A 169      41.006 -13.578  15.169  1.00 35.03           O  
ATOM    832  NE2 GLN A 169      42.459 -12.129  16.068  1.00 33.44           N  
ATOM    833  H   GLN A 169      40.811  -9.629  13.740  1.00 38.07           H  
ATOM    834  HA  GLN A 169      40.487 -12.459  13.125  1.00 37.58           H  
ATOM    835  HB2 GLN A 169      38.662 -12.399  14.614  1.00 37.57           H  
ATOM    836  HB3 GLN A 169      38.568 -10.623  14.539  1.00 37.57           H  
ATOM    837  HG2 GLN A 169      39.637 -11.483  16.593  1.00 36.61           H  
ATOM    838  HG3 GLN A 169      40.678 -10.405  15.633  1.00 36.61           H  
ATOM    839 HE21 GLN A 169      43.205 -12.809  16.068  1.00 33.44           H  
ATOM    840 HE22 GLN A 169      42.626 -11.197  16.421  1.00 33.44           H  
ATOM    841  N   THR A 170      38.573 -10.237  11.630  1.00 36.75           N  
ATOM    842  CA  THR A 170      37.543 -10.118  10.616  1.00 37.23           C  
ATOM    843  C   THR A 170      38.121 -10.365   9.244  1.00 38.10           C  
ATOM    844  O   THR A 170      37.469 -10.961   8.353  1.00 39.01           O  
ATOM    845  CB  THR A 170      36.866  -8.771  10.632  1.00 36.65           C  
ATOM    846  OG1 THR A 170      37.854  -7.742  10.529  1.00 37.65           O  
ATOM    847  CG2 THR A 170      36.098  -8.604  11.901  1.00 36.16           C  
ATOM    848  H   THR A 170      38.923  -9.411  12.094  1.00 36.75           H  
ATOM    849  HA  THR A 170      36.793 -10.873  10.849  1.00 37.23           H  
ATOM    850  HB  THR A 170      36.179  -8.704   9.789  1.00 36.65           H  
ATOM    851 HG21 THR A 170      35.346  -9.388  11.978  1.00 36.16           H  
ATOM    852 HG22 THR A 170      36.779  -8.670  12.750  1.00 36.16           H  
ATOM    853 HG23 THR A 170      35.609  -7.630  11.904  1.00 36.16           H  
ATOM    854  HG1 THR A 170      38.325  -7.874   9.703  1.00 37.65           H  
ATOM    855  N   SER A 171      39.358  -9.941   9.068  1.00 38.68           N  
ATOM    856  CA  SER A 171      39.966 -10.077   7.774  1.00 39.58           C  
ATOM    857  C   SER A 171      40.462 -11.484   7.549  1.00 39.86           C  
ATOM    858  O   SER A 171      40.707 -11.861   6.425  1.00 40.36           O  
ATOM    859  CB  SER A 171      41.078  -9.071   7.591  1.00 39.11           C  
ATOM    860  OG  SER A 171      42.150  -9.518   8.354  1.00 40.36           O  
ATOM    861  H   SER A 171      39.870  -9.528   9.832  1.00 38.68           H  
ATOM    862  HA  SER A 171      39.204  -9.871   7.022  1.00 39.58           H  
ATOM    863  HB2 SER A 171      40.756  -8.088   7.937  1.00 39.11           H  
ATOM    864  HB3 SER A 171      41.363  -9.010   6.541  1.00 39.11           H  
ATOM    865  HG  SER A 171      41.861  -9.556   9.268  1.00 40.36           H  
ATOM    866  N   SER A 172      40.593 -12.279   8.594  1.00 40.93           N  
ATOM    867  CA  SER A 172      40.985 -13.682   8.395  1.00 42.35           C  
ATOM    868  C   SER A 172      39.755 -14.577   8.392  1.00 42.91           C  
ATOM    869  O   SER A 172      39.863 -15.813   8.489  1.00 42.71           O  
ATOM    870  CB  SER A 172      41.916 -14.132   9.506  1.00 42.74           C  
ATOM    871  OG  SER A 172      41.256 -13.985  10.757  1.00 44.03           O  
ATOM    872  H   SER A 172      40.425 -11.926   9.525  1.00 40.93           H  
ATOM    873  HA  SER A 172      41.497 -13.759   7.435  1.00 42.35           H  
ATOM    874  HB2 SER A 172      42.818 -13.521   9.496  1.00 42.74           H  
ATOM    875  HB3 SER A 172      42.184 -15.178   9.356  1.00 42.74           H  
ATOM    876  HG  SER A 172      41.033 -13.057  10.860  1.00 44.03           H  
ATOM    877  N   HIS A 173      38.584 -13.941   8.352  1.00 43.47           N  
ATOM    878  CA  HIS A 173      37.332 -14.632   8.204  1.00 44.04           C  
ATOM    879  C   HIS A 173      36.556 -13.767   7.252  1.00 45.67           C  
ATOM    880  O   HIS A 173      35.478 -13.320   7.603  1.00 46.04           O  
ATOM    881  CB  HIS A 173      36.602 -14.712   9.536  1.00 43.10           C  
ATOM    882  CG  HIS A 173      37.288 -15.562  10.567  1.00 42.39           C  
ATOM    883  ND1 HIS A 173      38.168 -15.048  11.503  1.00 41.20           N1+
ATOM    884  CD2 HIS A 173      37.206 -16.892  10.823  1.00 40.14           C  
ATOM    885  CE1 HIS A 173      38.599 -16.027  12.281  1.00 39.98           C  
ATOM    886  NE2 HIS A 173      38.028 -17.154  11.895  1.00 38.17           N  
ATOM    887  H   HIS A 173      38.576 -12.934   8.430  1.00 43.47           H  
ATOM    888  HA  HIS A 173      37.461 -15.655   7.853  1.00 44.04           H  
ATOM    889  HB2 HIS A 173      35.609 -15.127   9.357  1.00 43.10           H  
ATOM    890  HB3 HIS A 173      36.506 -13.702   9.934  1.00 43.10           H  
ATOM    891  HD1 HIS A 173      38.438 -14.078  11.580  1.00 41.20           H  
ATOM    892  HD2 HIS A 173      36.607 -17.613  10.286  1.00 40.14           H  
ATOM    893  HE2 HIS A 173      38.172 -18.060  12.318  1.00 38.17           H  
ATOM    894  HE1 HIS A 173      39.299 -15.921  13.096  1.00 39.98           H  
ATOM    895  N   ARG A 174      37.103 -13.503   6.058  1.00 47.49           N  
ATOM    896  CA  ARG A 174      36.393 -12.650   5.101  1.00 49.52           C  
ATOM    897  C   ARG A 174      35.120 -13.238   4.477  1.00 49.61           C  
ATOM    898  O   ARG A 174      34.375 -12.486   3.853  1.00 50.04           O  
ATOM    899  CB  ARG A 174      37.269 -11.893   4.067  1.00 49.15           C  
ATOM    900  CG  ARG A 174      38.579 -12.506   3.591  1.00 51.46           C  
ATOM    901  CD  ARG A 174      39.295 -11.562   2.582  1.00 53.13           C  
ATOM    902  NE  ARG A 174      40.085 -10.448   3.193  1.00 64.98           N  
ATOM    903  CZ  ARG A 174      40.024  -9.122   2.877  1.00 69.11           C  
ATOM    904  NH1 ARG A 174      39.188  -8.662   1.914  1.00 69.47           N  
ATOM    905  NH2 ARG A 174      40.818  -8.232   3.525  1.00 67.26           N1+
ATOM    906  H   ARG A 174      38.005 -13.890   5.818  1.00 47.49           H  
ATOM    907  HA  ARG A 174      36.038 -11.876   5.782  1.00 49.52           H  
ATOM    908  HB2 ARG A 174      37.515 -10.927   4.509  1.00 49.15           H  
ATOM    909  HB3 ARG A 174      36.650 -11.741   3.182  1.00 49.15           H  
ATOM    910  HG2 ARG A 174      38.371 -13.460   3.104  1.00 51.46           H  
ATOM    911  HG3 ARG A 174      39.229 -12.672   4.449  1.00 51.46           H  
ATOM    912  HD2 ARG A 174      38.534 -11.119   1.938  1.00 53.13           H  
ATOM    913  HD3 ARG A 174      39.974 -12.165   1.979  1.00 53.13           H  
ATOM    914  HE  ARG A 174      40.736 -10.707   3.921  1.00 64.98           H  
ATOM    915 HH11 ARG A 174      39.167  -7.676   1.693  1.00 69.47           H  
ATOM    916 HH12 ARG A 174      38.588  -9.304   1.418  1.00 69.47           H  
ATOM    917 HH21 ARG A 174      41.449  -8.550   4.247  1.00 67.26           H  
ATOM    918 HH22 ARG A 174      40.777  -7.252   3.287  1.00 67.26           H  
ATOM    919  N   ILE A 175      34.859 -14.545   4.652  1.00 50.05           N  
ATOM    920  CA  ILE A 175      33.594 -15.159   4.160  1.00 50.21           C  
ATOM    921  C   ILE A 175      32.388 -14.362   4.644  1.00 49.53           C  
ATOM    922  O   ILE A 175      31.315 -14.387   4.057  1.00 49.44           O  
ATOM    923  CB  ILE A 175      33.369 -16.657   4.647  1.00 51.02           C  
ATOM    924  CG1 ILE A 175      34.519 -17.598   4.229  1.00 51.93           C  
ATOM    925  CG2 ILE A 175      32.023 -17.225   4.132  1.00 50.07           C  
ATOM    926  CD1 ILE A 175      35.044 -17.424   2.761  1.00 52.70           C  
ATOM    927  H   ILE A 175      35.535 -15.124   5.129  1.00 50.05           H  
ATOM    928  HA  ILE A 175      33.689 -15.153   3.074  1.00 50.21           H  
ATOM    929  HB  ILE A 175      33.348 -16.614   5.736  1.00 51.02           H  
ATOM    930 HG12 ILE A 175      34.168 -18.624   4.339  1.00 51.93           H  
ATOM    931 HG13 ILE A 175      35.356 -17.427   4.907  1.00 51.93           H  
ATOM    932 HG21 ILE A 175      31.208 -16.579   4.456  1.00 50.07           H  
ATOM    933 HG22 ILE A 175      32.041 -17.270   3.043  1.00 50.07           H  
ATOM    934 HG23 ILE A 175      31.875 -18.228   4.535  1.00 50.07           H  
ATOM    935 HD11 ILE A 175      34.226 -17.591   2.060  1.00 52.70           H  
ATOM    936 HD12 ILE A 175      35.433 -16.413   2.632  1.00 52.70           H  
ATOM    937 HD13 ILE A 175      35.839 -18.146   2.571  1.00 52.70           H  
ATOM    938  N   ASN A 176      32.577 -13.639   5.731  1.00 48.90           N  
ATOM    939  CA  ASN A 176      31.445 -13.096   6.434  1.00 47.68           C  
ATOM    940  C   ASN A 176      31.682 -11.756   7.024  1.00 45.16           C  
ATOM    941  O   ASN A 176      32.829 -11.352   7.188  1.00 45.95           O  
ATOM    942  CB  ASN A 176      31.084 -14.064   7.533  1.00 49.74           C  
ATOM    943  CG  ASN A 176      30.046 -15.092   7.080  1.00 52.60           C  
ATOM    944  OD1 ASN A 176      30.359 -16.296   7.013  1.00 55.21           O  
ATOM    945  ND2 ASN A 176      28.800 -14.623   6.785  1.00 51.63           N  
ATOM    946  H   ASN A 176      33.513 -13.467   6.069  1.00 48.90           H  
ATOM    947  HA  ASN A 176      30.643 -12.965   5.707  1.00 47.68           H  
ATOM    948  HB2 ASN A 176      30.677 -13.503   8.374  1.00 49.74           H  
ATOM    949  HB3 ASN A 176      31.985 -14.590   7.848  1.00 49.74           H  
ATOM    950 HD21 ASN A 176      28.602 -13.636   6.857  1.00 51.63           H  
ATOM    951 HD22 ASN A 176      28.076 -15.264   6.494  1.00 51.63           H  
ATOM    952  N   ALA A 177      30.597 -11.063   7.329  1.00 42.11           N  
ATOM    953  CA  ALA A 177      30.687  -9.747   7.913  1.00 39.83           C  
ATOM    954  C   ALA A 177      30.312  -9.917   9.364  1.00 38.87           C  
ATOM    955  O   ALA A 177      29.627 -10.866   9.702  1.00 38.99           O  
ATOM    956  CB  ALA A 177      29.764  -8.825   7.234  1.00 39.15           C  
ATOM    957  H   ALA A 177      29.687 -11.462   7.148  1.00 42.11           H  
ATOM    958  HA  ALA A 177      31.686  -9.324   7.811  1.00 39.83           H  
ATOM    959  HB1 ALA A 177      30.042  -8.739   6.184  1.00 39.15           H  
ATOM    960  HB2 ALA A 177      28.746  -9.208   7.311  1.00 39.15           H  
ATOM    961  HB3 ALA A 177      29.818  -7.843   7.706  1.00 39.15           H  
ATOM    962  N   PHE A 178      30.787  -9.029  10.227  1.00 37.67           N  
ATOM    963  CA  PHE A 178      30.454  -9.086  11.649  1.00 36.52           C  
ATOM    964  C   PHE A 178      29.817  -7.797  12.144  1.00 35.68           C  
ATOM    965  O   PHE A 178      30.421  -6.729  12.045  1.00 35.68           O  
ATOM    966  CB  PHE A 178      31.713  -9.341  12.467  1.00 36.94           C  
ATOM    967  CG  PHE A 178      32.408 -10.626  12.128  1.00 37.36           C  
ATOM    968  CD1 PHE A 178      33.247 -10.704  11.000  1.00 36.53           C  
ATOM    969  CD2 PHE A 178      32.235 -11.749  12.932  1.00 37.17           C  
ATOM    970  CE1 PHE A 178      33.901 -11.864  10.662  1.00 35.74           C  
ATOM    971  CE2 PHE A 178      32.872 -12.936  12.598  1.00 38.28           C  
ATOM    972  CZ  PHE A 178      33.725 -12.991  11.456  1.00 37.29           C  
ATOM    973  H   PHE A 178      31.394  -8.294   9.894  1.00 37.67           H  
ATOM    974  HA  PHE A 178      29.736  -9.898  11.773  1.00 36.52           H  
ATOM    975  HB2 PHE A 178      31.438  -9.369  13.522  1.00 36.94           H  
ATOM    976  HB3 PHE A 178      32.408  -8.519  12.293  1.00 36.94           H  
ATOM    977  HD1 PHE A 178      33.381  -9.828  10.383  1.00 36.53           H  
ATOM    978  HD2 PHE A 178      31.608 -11.696  13.809  1.00 37.17           H  
ATOM    979  HE1 PHE A 178      34.542 -11.901   9.794  1.00 35.74           H  
ATOM    980  HE2 PHE A 178      32.721 -13.818  13.204  1.00 38.28           H  
ATOM    981  HZ  PHE A 178      34.237 -13.909  11.208  1.00 37.29           H  
ATOM    982  N   TRP A 179      28.612  -7.904  12.696  1.00 34.81           N  
ATOM    983  CA  TRP A 179      27.873  -6.739  13.192  1.00 34.13           C  
ATOM    984  C   TRP A 179      28.654  -6.135  14.319  1.00 33.15           C  
ATOM    985  O   TRP A 179      29.238  -6.868  15.081  1.00 33.50           O  
ATOM    986  CB  TRP A 179      26.498  -7.161  13.744  1.00 33.80           C  
ATOM    987  CG  TRP A 179      25.445  -7.405  12.703  1.00 32.84           C  
ATOM    988  CD1 TRP A 179      24.822  -8.575  12.436  1.00 31.26           C  
ATOM    989  CD2 TRP A 179      24.889  -6.431  11.806  1.00 32.32           C  
ATOM    990  NE1 TRP A 179      23.905  -8.407  11.417  1.00 31.52           N  
ATOM    991  CE2 TRP A 179      23.932  -7.099  11.006  1.00 31.24           C  
ATOM    992  CE3 TRP A 179      25.133  -5.066  11.577  1.00 32.53           C  
ATOM    993  CZ2 TRP A 179      23.214  -6.456   9.994  1.00 30.36           C  
ATOM    994  CZ3 TRP A 179      24.416  -4.420  10.576  1.00 32.35           C  
ATOM    995  CH2 TRP A 179      23.463  -5.125   9.795  1.00 32.45           C  
ATOM    996  H   TRP A 179      28.191  -8.820  12.776  1.00 34.81           H  
ATOM    997  HA  TRP A 179      27.731  -6.032  12.374  1.00 34.13           H  
ATOM    998  HB2 TRP A 179      26.142  -6.372  14.406  1.00 33.80           H  
ATOM    999  HB3 TRP A 179      26.630  -8.081  14.312  1.00 33.80           H  
ATOM   1000  HD1 TRP A 179      25.015  -9.507  12.946  1.00 31.26           H  
ATOM   1001  HE1 TRP A 179      23.311  -9.130  11.036  1.00 31.52           H  
ATOM   1002  HE3 TRP A 179      25.862  -4.532  12.166  1.00 32.53           H  
ATOM   1003  HZ2 TRP A 179      22.492  -6.989   9.394  1.00 30.36           H  
ATOM   1004  HZ3 TRP A 179      24.586  -3.369  10.390  1.00 32.35           H  
ATOM   1005  HH2 TRP A 179      22.921  -4.598   9.023  1.00 32.45           H  
ATOM   1006  N   ILE A 180      28.686  -4.822  14.439  1.00 31.76           N  
ATOM   1007  CA  ILE A 180      29.306  -4.240  15.608  1.00 30.35           C  
ATOM   1008  C   ILE A 180      28.353  -3.292  16.257  1.00 30.54           C  
ATOM   1009  O   ILE A 180      27.296  -3.011  15.720  1.00 30.36           O  
ATOM   1010  CB  ILE A 180      30.668  -3.576  15.312  1.00 30.29           C  
ATOM   1011  CG1 ILE A 180      30.553  -2.487  14.274  1.00 28.68           C  
ATOM   1012  CG2 ILE A 180      31.672  -4.601  14.793  1.00 30.30           C  
ATOM   1013  CD1 ILE A 180      31.554  -1.436  14.484  1.00 27.18           C  
ATOM   1014  H   ILE A 180      28.282  -4.233  13.726  1.00 31.76           H  
ATOM   1015  HA  ILE A 180      29.532  -5.052  16.299  1.00 30.35           H  
ATOM   1016  HB  ILE A 180      31.008  -3.148  16.256  1.00 30.29           H  
ATOM   1017 HG12 ILE A 180      29.558  -2.045  14.333  1.00 28.68           H  
ATOM   1018 HG13 ILE A 180      30.700  -2.923  13.285  1.00 28.68           H  
ATOM   1019 HG21 ILE A 180      31.783  -5.403  15.523  1.00 30.30           H  
ATOM   1020 HG22 ILE A 180      31.312  -5.016  13.851  1.00 30.30           H  
ATOM   1021 HG23 ILE A 180      32.635  -4.117  14.634  1.00 30.30           H  
ATOM   1022 HD11 ILE A 180      31.416  -0.994  15.470  1.00 27.18           H  
ATOM   1023 HD12 ILE A 180      32.553  -1.867  14.415  1.00 27.18           H  
ATOM   1024 HD13 ILE A 180      31.437  -0.666  13.721  1.00 27.18           H  
ATOM   1025  N   GLY A 181      28.701  -2.804  17.443  1.00 31.56           N  
ATOM   1026  CA  GLY A 181      27.783  -1.944  18.217  1.00 31.50           C  
ATOM   1027  C   GLY A 181      27.608  -0.517  17.719  1.00 31.44           C  
ATOM   1028  O   GLY A 181      27.482   0.400  18.511  1.00 32.28           O  
ATOM   1029  H   GLY A 181      29.611  -3.025  17.822  1.00 31.56           H  
ATOM   1030  HA2 GLY A 181      28.157  -1.894  19.240  1.00 31.50           H  
ATOM   1031  HA3 GLY A 181      26.802  -2.419  18.213  1.00 31.50           H  
ATOM   1032  N   LEU A 182      27.600  -0.304  16.416  1.00 31.37           N  
ATOM   1033  CA  LEU A 182      27.498   1.048  15.924  1.00 31.39           C  
ATOM   1034  C   LEU A 182      26.292   1.195  15.046  1.00 32.09           C  
ATOM   1035  O   LEU A 182      26.066   0.356  14.170  1.00 32.45           O  
ATOM   1036  CB  LEU A 182      28.754   1.388  15.140  1.00 31.54           C  
ATOM   1037  CG  LEU A 182      28.906   2.832  14.705  1.00 29.89           C  
ATOM   1038  CD1 LEU A 182      29.159   3.715  15.905  1.00 30.37           C  
ATOM   1039  CD2 LEU A 182      30.055   2.894  13.775  1.00 29.82           C  
ATOM   1040  H   LEU A 182      27.663  -1.078  15.771  1.00 31.37           H  
ATOM   1041  HA  LEU A 182      27.396   1.731  16.767  1.00 31.39           H  
ATOM   1042  HB2 LEU A 182      28.765   0.768  14.244  1.00 31.54           H  
ATOM   1043  HB3 LEU A 182      29.613   1.138  15.764  1.00 31.54           H  
ATOM   1044  HG  LEU A 182      27.997   3.183  14.216  1.00 29.89           H  
ATOM   1045 HD11 LEU A 182      28.313   3.648  16.589  1.00 30.37           H  
ATOM   1046 HD12 LEU A 182      30.065   3.385  16.413  1.00 30.37           H  
ATOM   1047 HD13 LEU A 182      29.282   4.747  15.577  1.00 30.37           H  
ATOM   1048 HD21 LEU A 182      30.952   2.539  14.283  1.00 29.82           H  
ATOM   1049 HD22 LEU A 182      29.855   2.265  12.908  1.00 29.82           H  
ATOM   1050 HD23 LEU A 182      30.205   3.924  13.451  1.00 29.82           H  
ATOM   1051  N   SER A 183      25.523   2.259  15.260  1.00 33.26           N  
ATOM   1052  CA  SER A 183      24.264   2.463  14.519  1.00 34.62           C  
ATOM   1053  C   SER A 183      23.829   3.920  14.530  1.00 35.35           C  
ATOM   1054  O   SER A 183      24.501   4.775  15.134  1.00 34.39           O  
ATOM   1055  CB  SER A 183      23.137   1.608  15.125  1.00 34.85           C  
ATOM   1056  OG  SER A 183      22.629   2.194  16.317  1.00 34.43           O  
ATOM   1057  H   SER A 183      25.807   2.943  15.948  1.00 33.26           H  
ATOM   1058  HA  SER A 183      24.453   2.162  13.488  1.00 34.62           H  
ATOM   1059  HB2 SER A 183      23.528   0.616  15.354  1.00 34.85           H  
ATOM   1060  HB3 SER A 183      22.328   1.520  14.399  1.00 34.85           H  
ATOM   1061  HG  SER A 183      21.936   1.620  16.651  1.00 34.43           H  
ATOM   1062  N   ARG A 184      22.719   4.199  13.856  1.00 36.77           N  
ATOM   1063  CA  ARG A 184      22.135   5.526  13.922  1.00 39.55           C  
ATOM   1064  C   ARG A 184      20.623   5.429  13.864  1.00 41.74           C  
ATOM   1065  O   ARG A 184      20.102   4.378  13.519  1.00 42.62           O  
ATOM   1066  CB  ARG A 184      22.655   6.415  12.801  1.00 39.25           C  
ATOM   1067  CG  ARG A 184      22.120   6.040  11.459  1.00 38.59           C  
ATOM   1068  CD  ARG A 184      22.842   6.805  10.449  1.00 38.91           C  
ATOM   1069  NE  ARG A 184      22.802   6.170   9.142  1.00 40.61           N  
ATOM   1070  CZ  ARG A 184      23.482   6.638   8.099  1.00 42.50           C  
ATOM   1071  NH1 ARG A 184      24.231   7.712   8.262  1.00 43.03           N  
ATOM   1072  NH2 ARG A 184      23.433   6.054   6.907  1.00 42.98           N1+
ATOM   1073  H   ARG A 184      22.280   3.484  13.294  1.00 36.77           H  
ATOM   1074  HA  ARG A 184      22.426   5.982  14.868  1.00 39.55           H  
ATOM   1075  HB2 ARG A 184      23.742   6.337  12.774  1.00 39.25           H  
ATOM   1076  HB3 ARG A 184      22.369   7.444  13.013  1.00 39.25           H  
ATOM   1077  HG2 ARG A 184      21.056   6.274  11.408  1.00 38.59           H  
ATOM   1078  HG3 ARG A 184      22.265   4.973  11.288  1.00 38.59           H  
ATOM   1079  HD2 ARG A 184      23.883   6.901  10.760  1.00 38.91           H  
ATOM   1080  HD3 ARG A 184      22.394   7.795  10.371  1.00 38.91           H  
ATOM   1081  HE  ARG A 184      22.236   5.343   9.022  1.00 40.61           H  
ATOM   1082 HH11 ARG A 184      24.277   8.164   9.164  1.00 43.03           H  
ATOM   1083 HH12 ARG A 184      24.760   8.081   7.484  1.00 43.03           H  
ATOM   1084 HH21 ARG A 184      23.965   6.433   6.136  1.00 42.98           H  
ATOM   1085 HH22 ARG A 184      22.862   5.231   6.771  1.00 42.98           H  
ATOM   1086  N   ASN A 185      19.919   6.503  14.216  1.00 44.07           N  
ATOM   1087  CA  ASN A 185      18.476   6.482  14.196  1.00 46.71           C  
ATOM   1088  C   ASN A 185      17.972   7.176  12.974  1.00 49.29           C  
ATOM   1089  O   ASN A 185      17.161   6.627  12.267  1.00 50.02           O  
ATOM   1090  CB  ASN A 185      17.929   7.158  15.428  1.00 46.31           C  
ATOM   1091  CG  ASN A 185      18.401   6.497  16.678  1.00 47.23           C  
ATOM   1092  OD1 ASN A 185      18.003   5.370  16.987  1.00 48.04           O  
ATOM   1093  ND2 ASN A 185      19.295   7.165  17.398  1.00 47.84           N  
ATOM   1094  H   ASN A 185      20.401   7.343  14.503  1.00 44.07           H  
ATOM   1095  HA  ASN A 185      18.140   5.445  14.184  1.00 46.71           H  
ATOM   1096  HB2 ASN A 185      16.841   7.120  15.398  1.00 46.31           H  
ATOM   1097  HB3 ASN A 185      18.256   8.199  15.435  1.00 46.31           H  
ATOM   1098 HD21 ASN A 185      19.592   8.086  17.106  1.00 47.84           H  
ATOM   1099 HD22 ASN A 185      19.679   6.753  18.236  1.00 47.84           H  
ATOM   1100  N   GLN A 186      18.457   8.384  12.707  1.00 52.92           N  
ATOM   1101  CA  GLN A 186      17.976   9.168  11.562  1.00 56.28           C  
ATOM   1102  C   GLN A 186      18.565   8.541  10.342  1.00 57.88           C  
ATOM   1103  O   GLN A 186      19.799   8.521  10.179  1.00 57.91           O  
ATOM   1104  CB  GLN A 186      18.341  10.670  11.621  1.00 56.52           C  
ATOM   1105  CG  GLN A 186      18.450  11.323  13.022  1.00 60.63           C  
ATOM   1106  CD  GLN A 186      17.392  10.852  14.088  1.00 67.26           C  
ATOM   1107  OE1 GLN A 186      16.987   9.673  14.154  1.00 68.22           O  
ATOM   1108  NE2 GLN A 186      16.981  11.793  14.954  1.00 70.23           N  
ATOM   1109  H   GLN A 186      19.172   8.772  13.305  1.00 52.92           H  
ATOM   1110  HA  GLN A 186      16.886   9.149  11.562  1.00 56.28           H  
ATOM   1111  HB2 GLN A 186      17.578  11.213  11.065  1.00 56.52           H  
ATOM   1112  HB3 GLN A 186      19.306  10.790  11.128  1.00 56.52           H  
ATOM   1113  HG2 GLN A 186      18.342  12.399  12.897  1.00 60.63           H  
ATOM   1114  HG3 GLN A 186      19.442  11.100  13.417  1.00 60.63           H  
ATOM   1115 HE21 GLN A 186      17.327  12.738  14.875  1.00 70.23           H  
ATOM   1116 HE22 GLN A 186      16.325  11.555  15.685  1.00 70.23           H  
ATOM   1117  N   SER A 187      17.666   7.992   9.519  1.00 60.35           N  
ATOM   1118  CA  SER A 187      17.984   7.395   8.192  1.00 62.40           C  
ATOM   1119  C   SER A 187      19.090   8.199   7.393  1.00 62.96           C  
ATOM   1120  O   SER A 187      19.514   7.784   6.310  1.00 63.18           O  
ATOM   1121  CB  SER A 187      16.656   7.113   7.388  1.00 62.64           C  
ATOM   1122  OG  SER A 187      16.679   5.890   6.613  1.00 62.13           O  
ATOM   1123  H   SER A 187      16.701   7.981   9.819  1.00 60.35           H  
ATOM   1124  HA  SER A 187      18.457   6.427   8.357  1.00 62.40           H  
ATOM   1125  HB2 SER A 187      16.487   7.947   6.705  1.00 62.64           H  
ATOM   1126  HB3 SER A 187      15.832   7.053   8.098  1.00 62.64           H  
ATOM   1127  HG  SER A 187      15.837   5.820   6.157  1.00 62.13           H  
ATOM   1128  N   GLU A 188      19.538   9.320   7.980  1.00 63.62           N  
ATOM   1129  CA  GLU A 188      20.730  10.080   7.592  1.00 64.36           C  
ATOM   1130  C   GLU A 188      21.031  11.042   8.741  1.00 63.16           C  
ATOM   1131  O   GLU A 188      20.719  12.235   8.657  1.00 63.60           O  
ATOM   1132  CB  GLU A 188      20.443  10.896   6.330  1.00 65.92           C  
ATOM   1133  CG  GLU A 188      21.699  11.407   5.581  1.00 71.23           C  
ATOM   1134  CD  GLU A 188      22.126  10.503   4.395  1.00 77.47           C  
ATOM   1135  OE1 GLU A 188      22.692  11.065   3.414  1.00 79.41           O  
ATOM   1136  OE2 GLU A 188      21.902   9.252   4.441  1.00 78.24           O1-
ATOM   1137  H   GLU A 188      19.005   9.672   8.762  1.00 63.62           H  
ATOM   1138  HA  GLU A 188      21.565   9.407   7.393  1.00 64.36           H  
ATOM   1139  HB2 GLU A 188      19.845  11.761   6.616  1.00 65.92           H  
ATOM   1140  HB3 GLU A 188      19.871  10.270   5.644  1.00 65.92           H  
ATOM   1141  HG2 GLU A 188      22.526  11.458   6.290  1.00 71.23           H  
ATOM   1142  HG3 GLU A 188      21.489  12.405   5.195  1.00 71.23           H  
ATOM   1143  N   GLY A 189      21.575  10.520   9.839  1.00 61.68           N  
ATOM   1144  CA  GLY A 189      21.856  11.323  11.049  1.00 58.57           C  
ATOM   1145  C   GLY A 189      23.203  10.902  11.605  1.00 56.52           C  
ATOM   1146  O   GLY A 189      23.957  10.184  10.932  1.00 57.11           O  
ATOM   1147  H   GLY A 189      21.804   9.537   9.846  1.00 61.68           H  
ATOM   1148  HA2 GLY A 189      21.079  11.148  11.794  1.00 58.57           H  
ATOM   1149  HA3 GLY A 189      21.879  12.382  10.790  1.00 58.57           H  
ATOM   1150  N   PRO A 190      23.533  11.325  12.835  1.00 54.22           N  
ATOM   1151  CA  PRO A 190      24.891  10.991  13.359  1.00 52.22           C  
ATOM   1152  C   PRO A 190      25.003   9.547  13.906  1.00 50.04           C  
ATOM   1153  O   PRO A 190      24.050   9.086  14.567  1.00 50.90           O  
ATOM   1154  CB  PRO A 190      25.084  11.989  14.484  1.00 52.06           C  
ATOM   1155  CG  PRO A 190      23.645  12.300  14.925  1.00 54.13           C  
ATOM   1156  CD  PRO A 190      22.713  12.091  13.782  1.00 53.50           C  
ATOM   1157  HA  PRO A 190      25.642  11.043  12.571  1.00 52.22           H  
ATOM   1158  HB2 PRO A 190      25.586  12.889  14.126  1.00 52.06           H  
ATOM   1159  HB3 PRO A 190      25.658  11.553  15.300  1.00 52.06           H  
ATOM   1160  HG2 PRO A 190      23.583  13.337  15.259  1.00 54.13           H  
ATOM   1161  HG3 PRO A 190      23.367  11.638  15.746  1.00 54.13           H  
ATOM   1162  HD2 PRO A 190      21.833  11.524  14.090  1.00 53.50           H  
ATOM   1163  HD3 PRO A 190      22.399  13.042  13.351  1.00 53.50           H  
ATOM   1164  N   TRP A 191      26.115   8.844  13.603  1.00 46.10           N  
ATOM   1165  CA  TRP A 191      26.447   7.537  14.222  1.00 42.13           C  
ATOM   1166  C   TRP A 191      26.784   7.643  15.699  1.00 39.91           C  
ATOM   1167  O   TRP A 191      27.425   8.625  16.155  1.00 39.19           O  
ATOM   1168  CB  TRP A 191      27.654   6.870  13.569  1.00 41.71           C  
ATOM   1169  CG  TRP A 191      27.516   6.574  12.102  1.00 41.88           C  
ATOM   1170  CD1 TRP A 191      28.177   7.191  11.077  1.00 41.06           C  
ATOM   1171  CD2 TRP A 191      26.669   5.581  11.490  1.00 39.82           C  
ATOM   1172  NE1 TRP A 191      27.795   6.641   9.877  1.00 39.72           N  
ATOM   1173  CE2 TRP A 191      26.871   5.662  10.100  1.00 38.73           C  
ATOM   1174  CE3 TRP A 191      25.747   4.654  11.986  1.00 39.48           C  
ATOM   1175  CZ2 TRP A 191      26.196   4.854   9.200  1.00 40.69           C  
ATOM   1176  CZ3 TRP A 191      25.066   3.848  11.102  1.00 40.82           C  
ATOM   1177  CH2 TRP A 191      25.296   3.945   9.718  1.00 41.63           C  
ATOM   1178  H   TRP A 191      26.755   9.229  12.922  1.00 46.10           H  
ATOM   1179  HA  TRP A 191      25.542   6.949  14.075  1.00 42.13           H  
ATOM   1180  HB2 TRP A 191      27.837   5.928  14.086  1.00 41.71           H  
ATOM   1181  HB3 TRP A 191      28.512   7.530  13.698  1.00 41.71           H  
ATOM   1182  HD1 TRP A 191      28.893   7.991  11.193  1.00 41.06           H  
ATOM   1183  HE1 TRP A 191      28.145   6.918   8.970  1.00 39.72           H  
ATOM   1184  HE3 TRP A 191      25.571   4.572  13.049  1.00 39.48           H  
ATOM   1185  HZ2 TRP A 191      26.367   4.931   8.136  1.00 40.69           H  
ATOM   1186  HZ3 TRP A 191      24.347   3.133  11.475  1.00 40.82           H  
ATOM   1187  HH2 TRP A 191      24.756   3.294   9.045  1.00 41.63           H  
ATOM   1188  N   PHE A 192      26.366   6.607  16.430  1.00 37.75           N  
ATOM   1189  C   PHE A 192      26.869   5.079  18.265  1.00 35.83           C  
ATOM   1190  O   PHE A 192      26.354   4.177  17.657  1.00 36.57           O  
ATOM   1191  CA APHE A 192      26.588   6.514  17.868  0.50 36.50           C  
ATOM   1192  CB APHE A 192      25.360   7.011  18.617  0.50 35.97           C  
ATOM   1193  CG APHE A 192      25.170   8.492  18.560  0.50 35.01           C  
ATOM   1194  CD1APHE A 192      25.702   9.316  19.555  0.50 34.37           C  
ATOM   1195  CD2APHE A 192      24.446   9.070  17.525  0.50 33.80           C  
ATOM   1196  CE1APHE A 192      25.523  10.701  19.514  0.50 33.34           C  
ATOM   1197  CE2APHE A 192      24.264  10.437  17.474  0.50 33.57           C  
ATOM   1198  CZ APHE A 192      24.809  11.260  18.470  0.50 34.14           C  
ATOM   1199  H   PHE A 192      25.874   5.857  15.967  1.00 37.75           H  
ATOM   1200  HA  PHE A 192      27.448   7.132  18.125  1.00 36.50           H  
ATOM   1201  HB2 PHE A 192      25.455   6.718  19.663  1.00 35.97           H  
ATOM   1202  HB3 PHE A 192      24.480   6.536  18.186  1.00 35.97           H  
ATOM   1203  HD1 PHE A 192      26.259   8.876  20.368  1.00 34.37           H  
ATOM   1204  HD2 PHE A 192      24.020   8.444  16.756  1.00 33.80           H  
ATOM   1205  HE1 PHE A 192      25.937  11.328  20.290  1.00 33.34           H  
ATOM   1206  HE2 PHE A 192      23.700  10.875  16.662  1.00 33.57           H  
ATOM   1207  HZ  PHE A 192      24.672  12.331  18.422  1.00 34.14           H  
ATOM   1208  N   TRP A 193      27.690   4.884  19.285  1.00 35.18           N  
ATOM   1209  CA  TRP A 193      28.037   3.563  19.783  1.00 35.26           C  
ATOM   1210  C   TRP A 193      26.970   2.994  20.701  1.00 35.81           C  
ATOM   1211  O   TRP A 193      26.118   3.726  21.176  1.00 36.09           O  
ATOM   1212  CB  TRP A 193      29.343   3.629  20.549  1.00 34.93           C  
ATOM   1213  CG  TRP A 193      30.512   3.726  19.650  1.00 34.52           C  
ATOM   1214  CD1 TRP A 193      31.261   4.821  19.428  1.00 33.88           C  
ATOM   1215  CD2 TRP A 193      31.058   2.690  18.829  1.00 32.88           C  
ATOM   1216  NE1 TRP A 193      32.245   4.541  18.521  1.00 34.25           N  
ATOM   1217  CE2 TRP A 193      32.143   3.234  18.146  1.00 31.63           C  
ATOM   1218  CE3 TRP A 193      30.741   1.361  18.621  1.00 34.35           C  
ATOM   1219  CZ2 TRP A 193      32.915   2.502  17.252  1.00 32.73           C  
ATOM   1220  CZ3 TRP A 193      31.526   0.627  17.716  1.00 35.42           C  
ATOM   1221  CH2 TRP A 193      32.601   1.205  17.054  1.00 33.24           C  
ATOM   1222  H   TRP A 193      28.095   5.691  19.738  1.00 35.18           H  
ATOM   1223  HA  TRP A 193      28.125   2.910  18.916  1.00 35.26           H  
ATOM   1224  HB2 TRP A 193      29.442   2.729  21.156  1.00 34.93           H  
ATOM   1225  HB3 TRP A 193      29.326   4.505  21.198  1.00 34.93           H  
ATOM   1226  HD1 TRP A 193      31.109   5.780  19.899  1.00 33.88           H  
ATOM   1227  HE1 TRP A 193      32.936   5.196  18.184  1.00 34.25           H  
ATOM   1228  HE3 TRP A 193      29.914   0.899  19.139  1.00 34.35           H  
ATOM   1229  HZ2 TRP A 193      33.742   2.959  16.730  1.00 32.73           H  
ATOM   1230  HZ3 TRP A 193      31.288  -0.411  17.532  1.00 35.42           H  
ATOM   1231  HH2 TRP A 193      33.193   0.611  16.374  1.00 33.24           H  
ATOM   1232  N   GLU A 194      27.013   1.689  20.945  1.00 36.36           N  
ATOM   1233  CA  GLU A 194      26.002   1.013  21.749  1.00 37.37           C  
ATOM   1234  C   GLU A 194      25.923   1.692  23.094  1.00 37.54           C  
ATOM   1235  O   GLU A 194      24.848   1.843  23.649  1.00 37.98           O  
ATOM   1236  CB  GLU A 194      26.373  -0.446  21.980  1.00 37.76           C  
ATOM   1237  CG  GLU A 194      27.922  -0.717  22.293  1.00 41.13           C  
ATOM   1238  CD  GLU A 194      28.375  -0.476  23.753  1.00 44.29           C  
ATOM   1239  OE1 GLU A 194      29.583  -0.275  24.016  1.00 45.53           O  
ATOM   1240  OE2 GLU A 194      27.531  -0.487  24.657  1.00 49.88           O1-
ATOM   1241  H   GLU A 194      27.773   1.146  20.560  1.00 36.36           H  
ATOM   1242  HA  GLU A 194      25.051   1.061  21.221  1.00 37.37           H  
ATOM   1243  HB2 GLU A 194      26.107  -1.007  21.085  1.00 37.76           H  
ATOM   1244  HB3 GLU A 194      25.789  -0.813  22.825  1.00 37.76           H  
ATOM   1245  HG2 GLU A 194      28.510  -0.064  21.650  1.00 41.13           H  
ATOM   1246  HG3 GLU A 194      28.134  -1.757  22.046  1.00 41.13           H  
ATOM   1247  N   ASP A 195      27.062   2.100  23.628  1.00 37.26           N  
ATOM   1248  CA  ASP A 195      27.063   2.784  24.895  1.00 37.68           C  
ATOM   1249  C   ASP A 195      26.594   4.255  24.796  1.00 37.70           C  
ATOM   1250  O   ASP A 195      26.715   4.979  25.769  1.00 38.75           O  
ATOM   1251  CB  ASP A 195      28.458   2.750  25.503  1.00 38.07           C  
ATOM   1252  CG  ASP A 195      29.402   3.784  24.881  1.00 39.40           C  
ATOM   1253  OD1 ASP A 195      30.301   4.293  25.583  1.00 41.31           O  
ATOM   1254  OD2 ASP A 195      29.241   4.102  23.685  1.00 41.67           O1-
ATOM   1255  H   ASP A 195      27.934   1.933  23.146  1.00 37.26           H  
ATOM   1256  HA  ASP A 195      26.350   2.257  25.529  1.00 37.68           H  
ATOM   1257  HB2 ASP A 195      28.881   1.757  25.351  1.00 38.07           H  
ATOM   1258  HB3 ASP A 195      28.378   2.950  26.571  1.00 38.07           H  
ATOM   1259  N   GLY A 196      26.099   4.708  23.648  1.00 36.76           N  
ATOM   1260  CA  GLY A 196      25.641   6.088  23.506  1.00 36.42           C  
ATOM   1261  C   GLY A 196      26.676   7.173  23.247  1.00 36.46           C  
ATOM   1262  O   GLY A 196      26.327   8.328  22.938  1.00 36.51           O  
ATOM   1263  H   GLY A 196      26.037   4.083  22.856  1.00 36.76           H  
ATOM   1264  HA2 GLY A 196      25.123   6.351  24.428  1.00 36.42           H  
ATOM   1265  HA3 GLY A 196      24.936   6.111  22.674  1.00 36.42           H  
ATOM   1266  N   SER A 197      27.951   6.827  23.371  1.00 36.34           N  
ATOM   1267  CA  SER A 197      28.996   7.767  23.006  1.00 36.41           C  
ATOM   1268  C   SER A 197      29.033   7.988  21.511  1.00 35.84           C  
ATOM   1269  O   SER A 197      28.706   7.129  20.762  1.00 35.50           O  
ATOM   1270  CB  SER A 197      30.363   7.351  23.545  1.00 36.60           C  
ATOM   1271  OG  SER A 197      30.596   5.992  23.305  1.00 37.62           O  
ATOM   1272  H   SER A 197      28.194   5.910  23.717  1.00 36.34           H  
ATOM   1273  HA  SER A 197      28.750   8.718  23.480  1.00 36.41           H  
ATOM   1274  HB2 SER A 197      30.395   7.536  24.619  1.00 36.60           H  
ATOM   1275  HB3 SER A 197      31.136   7.939  23.052  1.00 36.60           H  
ATOM   1276  HG  SER A 197      29.904   5.496  23.748  1.00 37.62           H  
ATOM   1277  N   ALA A 198      29.404   9.194  21.118  1.00 36.86           N  
ATOM   1278  CA  ALA A 198      29.468   9.662  19.738  1.00 37.41           C  
ATOM   1279  C   ALA A 198      30.637   9.061  18.938  1.00 38.08           C  
ATOM   1280  O   ALA A 198      31.693   8.758  19.471  1.00 38.44           O  
ATOM   1281  CB  ALA A 198      29.578  11.185  19.739  1.00 36.74           C  
ATOM   1282  H   ALA A 198      29.666   9.851  21.839  1.00 36.86           H  
ATOM   1283  HA  ALA A 198      28.554   9.332  19.242  1.00 37.41           H  
ATOM   1284  HB1 ALA A 198      28.725  11.610  20.266  1.00 36.74           H  
ATOM   1285  HB2 ALA A 198      30.499  11.481  20.240  1.00 36.74           H  
ATOM   1286  HB3 ALA A 198      29.589  11.549  18.712  1.00 36.74           H  
ATOM   1287  N   PHE A 199      30.444   8.928  17.640  1.00 38.58           N  
ATOM   1288  CA  PHE A 199      31.433   8.332  16.805  1.00 38.81           C  
ATOM   1289  C   PHE A 199      32.516   9.308  16.340  1.00 40.27           C  
ATOM   1290  O   PHE A 199      32.237  10.298  15.681  1.00 40.93           O  
ATOM   1291  CB  PHE A 199      30.750   7.746  15.585  1.00 37.56           C  
ATOM   1292  CG  PHE A 199      31.698   7.205  14.623  1.00 36.20           C  
ATOM   1293  CD1 PHE A 199      31.772   7.724  13.346  1.00 34.71           C  
ATOM   1294  CD2 PHE A 199      32.584   6.201  15.007  1.00 36.34           C  
ATOM   1295  CE1 PHE A 199      32.676   7.220  12.419  1.00 33.63           C  
ATOM   1296  CE2 PHE A 199      33.502   5.691  14.102  1.00 37.52           C  
ATOM   1297  CZ  PHE A 199      33.546   6.212  12.792  1.00 36.85           C  
ATOM   1298  H   PHE A 199      29.580   9.254  17.231  1.00 38.58           H  
ATOM   1299  HA  PHE A 199      31.931   7.567  17.401  1.00 38.81           H  
ATOM   1300  HB2 PHE A 199      30.168   8.529  15.100  1.00 37.56           H  
ATOM   1301  HB3 PHE A 199      30.085   6.945  15.909  1.00 37.56           H  
ATOM   1302  HD1 PHE A 199      31.117   8.534  13.063  1.00 34.71           H  
ATOM   1303  HD2 PHE A 199      32.555   5.819  16.017  1.00 36.34           H  
ATOM   1304  HE1 PHE A 199      32.700   7.615  11.413  1.00 33.63           H  
ATOM   1305  HE2 PHE A 199      34.178   4.902  14.397  1.00 37.52           H  
ATOM   1306  HZ  PHE A 199      34.258   5.822  12.080  1.00 36.85           H  
ATOM   1307  N   PHE A 200      33.760   9.011  16.635  1.00 41.71           N  
ATOM   1308  CA  PHE A 200      34.794   9.777  16.029  1.00 43.38           C  
ATOM   1309  C   PHE A 200      35.664   8.837  15.189  1.00 42.66           C  
ATOM   1310  O   PHE A 200      36.116   7.815  15.683  1.00 42.30           O  
ATOM   1311  CB  PHE A 200      35.602  10.574  17.074  1.00 46.28           C  
ATOM   1312  CG  PHE A 200      36.750  11.363  16.447  1.00 51.27           C  
ATOM   1313  CD1 PHE A 200      36.494  12.569  15.736  1.00 54.84           C  
ATOM   1314  CD2 PHE A 200      38.090  10.857  16.483  1.00 55.05           C  
ATOM   1315  CE1 PHE A 200      37.568  13.281  15.079  1.00 57.19           C  
ATOM   1316  CE2 PHE A 200      39.182  11.557  15.841  1.00 54.76           C  
ATOM   1317  CZ  PHE A 200      38.914  12.771  15.139  1.00 55.18           C  
ATOM   1318  H   PHE A 200      33.978   8.259  17.273  1.00 41.71           H  
ATOM   1319  HA  PHE A 200      34.362  10.531  15.372  1.00 43.38           H  
ATOM   1320  HB2 PHE A 200      36.014   9.877  17.804  1.00 46.28           H  
ATOM   1321  HB3 PHE A 200      34.932  11.271  17.576  1.00 46.28           H  
ATOM   1322  HD1 PHE A 200      35.487  12.955  15.686  1.00 54.84           H  
ATOM   1323  HD2 PHE A 200      38.291   9.930  17.002  1.00 55.05           H  
ATOM   1324  HE1 PHE A 200      37.361  14.196  14.544  1.00 57.19           H  
ATOM   1325  HE2 PHE A 200      40.187  11.164  15.890  1.00 54.76           H  
ATOM   1326  HZ  PHE A 200      39.719  13.305  14.655  1.00 55.18           H  
ATOM   1327  N   PRO A 201      35.929   9.186  13.913  1.00 42.23           N  
ATOM   1328  CA  PRO A 201      36.640   8.198  13.111  1.00 42.33           C  
ATOM   1329  C   PRO A 201      38.163   8.241  13.292  1.00 42.78           C  
ATOM   1330  O   PRO A 201      38.870   8.623  12.340  1.00 43.23           O  
ATOM   1331  CB  PRO A 201      36.301   8.624  11.683  1.00 42.29           C  
ATOM   1332  CG  PRO A 201      36.220  10.115  11.780  1.00 41.16           C  
ATOM   1333  CD  PRO A 201      35.673  10.421  13.147  1.00 41.61           C  
ATOM   1334  HA  PRO A 201      36.348   7.184  13.382  1.00 42.33           H  
ATOM   1335  HB2 PRO A 201      35.348   8.201  11.365  1.00 42.29           H  
ATOM   1336  HB3 PRO A 201      37.083   8.320  10.988  1.00 42.29           H  
ATOM   1337  HG2 PRO A 201      35.554  10.508  11.011  1.00 41.16           H  
ATOM   1338  HG3 PRO A 201      37.210  10.556  11.663  1.00 41.16           H  
ATOM   1339  HD2 PRO A 201      36.191  11.270  13.592  1.00 41.61           H  
ATOM   1340  HD3 PRO A 201      34.605  10.634  13.099  1.00 41.61           H  
ATOM   1341  N   ASN A 202      38.677   7.855  14.464  1.00 42.18           N  
ATOM   1342  CA  ASN A 202      40.112   7.738  14.597  1.00 41.87           C  
ATOM   1343  C   ASN A 202      40.687   6.409  14.210  1.00 41.10           C  
ATOM   1344  O   ASN A 202      41.902   6.264  14.192  1.00 41.85           O  
ATOM   1345  CB  ASN A 202      40.560   7.992  15.994  1.00 42.62           C  
ATOM   1346  CG  ASN A 202      39.625   7.437  16.984  1.00 47.19           C  
ATOM   1347  OD1 ASN A 202      38.963   8.223  17.642  1.00 55.70           O  
ATOM   1348  ND2 ASN A 202      39.520   6.094  17.107  1.00 49.29           N  
ATOM   1349  H   ASN A 202      38.072   7.646  15.244  1.00 42.18           H  
ATOM   1350  HA  ASN A 202      40.478   8.493  13.900  1.00 41.87           H  
ATOM   1351  HB2 ASN A 202      40.638   9.068  16.149  1.00 42.62           H  
ATOM   1352  HB3 ASN A 202      41.538   7.533  16.138  1.00 42.62           H  
ATOM   1353 HD21 ASN A 202      40.094   5.488  16.537  1.00 49.29           H  
ATOM   1354 HD22 ASN A 202      38.869   5.697  17.770  1.00 49.29           H  
ATOM   1355  N   SER A 203      39.878   5.402  13.947  1.00 40.05           N  
ATOM   1356  CA  SER A 203      40.517   4.201  13.479  1.00 38.95           C  
ATOM   1357  C   SER A 203      40.055   3.895  12.100  1.00 38.69           C  
ATOM   1358  O   SER A 203      40.812   3.337  11.326  1.00 39.08           O  
ATOM   1359  CB  SER A 203      40.255   3.051  14.404  1.00 38.65           C  
ATOM   1360  OG  SER A 203      40.673   3.413  15.702  1.00 40.07           O  
ATOM   1361  H   SER A 203      38.877   5.469  14.067  1.00 40.05           H  
ATOM   1362  HA  SER A 203      41.595   4.360  13.462  1.00 38.95           H  
ATOM   1363  HB2 SER A 203      40.812   2.176  14.070  1.00 38.65           H  
ATOM   1364  HB3 SER A 203      39.189   2.822  14.413  1.00 38.65           H  
ATOM   1365  HG  SER A 203      41.612   3.608  15.660  1.00 40.07           H  
ATOM   1366  N   PHE A 204      38.809   4.258  11.804  1.00 38.02           N  
ATOM   1367  CA  PHE A 204      38.207   4.018  10.503  1.00 37.40           C  
ATOM   1368  C   PHE A 204      37.080   5.027  10.240  1.00 38.31           C  
ATOM   1369  O   PHE A 204      36.717   5.826  11.124  1.00 38.53           O  
ATOM   1370  CB  PHE A 204      37.670   2.597  10.420  1.00 36.27           C  
ATOM   1371  CG  PHE A 204      36.627   2.326  11.411  1.00 35.45           C  
ATOM   1372  CD1 PHE A 204      35.297   2.657  11.143  1.00 33.29           C  
ATOM   1373  CD2 PHE A 204      36.965   1.807  12.663  1.00 34.33           C  
ATOM   1374  CE1 PHE A 204      34.309   2.441  12.091  1.00 32.13           C  
ATOM   1375  CE2 PHE A 204      35.988   1.604  13.626  1.00 32.27           C  
ATOM   1376  CZ  PHE A 204      34.649   1.918  13.337  1.00 33.06           C  
ATOM   1377  H   PHE A 204      38.258   4.720  12.514  1.00 38.02           H  
ATOM   1378  HA  PHE A 204      38.975   4.143   9.738  1.00 37.40           H  
ATOM   1379  HB2 PHE A 204      38.494   1.903  10.582  1.00 36.27           H  
ATOM   1380  HB3 PHE A 204      37.254   2.440   9.425  1.00 36.27           H  
ATOM   1381  HD1 PHE A 204      35.036   3.087  10.187  1.00 33.29           H  
ATOM   1382  HD2 PHE A 204      37.994   1.561  12.883  1.00 34.33           H  
ATOM   1383  HE1 PHE A 204      33.279   2.676  11.865  1.00 32.13           H  
ATOM   1384  HE2 PHE A 204      36.255   1.206  14.595  1.00 32.27           H  
ATOM   1385  HZ  PHE A 204      33.884   1.753  14.080  1.00 33.06           H  
ATOM   1386  N   GLN A 205      36.579   5.022   9.007  1.00 38.91           N  
ATOM   1387  CA  GLN A 205      35.400   5.758   8.631  1.00 40.03           C  
ATOM   1388  C   GLN A 205      34.438   4.750   8.019  1.00 41.32           C  
ATOM   1389  O   GLN A 205      34.880   3.733   7.429  1.00 41.51           O  
ATOM   1390  CB  GLN A 205      35.757   6.838   7.629  1.00 39.88           C  
ATOM   1391  CG  GLN A 205      34.614   7.788   7.280  1.00 40.20           C  
ATOM   1392  CD  GLN A 205      33.860   8.335   8.507  1.00 39.60           C  
ATOM   1393  OE1 GLN A 205      32.915   7.729   8.975  1.00 42.64           O  
ATOM   1394  NE2 GLN A 205      34.261   9.486   8.995  1.00 36.20           N  
ATOM   1395  H   GLN A 205      37.048   4.475   8.300  1.00 38.91           H  
ATOM   1396  HA  GLN A 205      34.948   6.252   9.490  1.00 40.03           H  
ATOM   1397  HB2 GLN A 205      36.088   6.353   6.712  1.00 39.88           H  
ATOM   1398  HB3 GLN A 205      36.574   7.428   8.044  1.00 39.88           H  
ATOM   1399  HG2 GLN A 205      33.903   7.253   6.651  1.00 40.20           H  
ATOM   1400  HG3 GLN A 205      35.026   8.632   6.726  1.00 40.20           H  
ATOM   1401 HE21 GLN A 205      33.779   9.894   9.784  1.00 36.20           H  
ATOM   1402 HE22 GLN A 205      35.049   9.963   8.582  1.00 36.20           H  
ATOM   1403  N   VAL A 206      33.137   5.005   8.182  1.00 42.63           N  
ATOM   1404  CA  VAL A 206      32.085   4.073   7.751  1.00 44.58           C  
ATOM   1405  C   VAL A 206      31.847   4.203   6.237  1.00 46.96           C  
ATOM   1406  O   VAL A 206      31.713   5.303   5.741  1.00 48.42           O  
ATOM   1407  CB  VAL A 206      30.756   4.339   8.498  1.00 43.86           C  
ATOM   1408  CG1 VAL A 206      29.672   3.377   8.022  1.00 44.20           C  
ATOM   1409  CG2 VAL A 206      30.915   4.244   9.986  1.00 41.00           C  
ATOM   1410  H   VAL A 206      32.865   5.874   8.619  1.00 42.63           H  
ATOM   1411  HA  VAL A 206      32.422   3.064   7.987  1.00 44.58           H  
ATOM   1412  HB  VAL A 206      30.455   5.361   8.265  1.00 43.86           H  
ATOM   1413 HG11 VAL A 206      29.540   3.483   6.945  1.00 44.20           H  
ATOM   1414 HG12 VAL A 206      29.969   2.353   8.253  1.00 44.20           H  
ATOM   1415 HG13 VAL A 206      28.735   3.606   8.528  1.00 44.20           H  
ATOM   1416 HG21 VAL A 206      31.217   3.232  10.255  1.00 41.00           H  
ATOM   1417 HG22 VAL A 206      31.678   4.950  10.316  1.00 41.00           H  
ATOM   1418 HG23 VAL A 206      29.968   4.482  10.470  1.00 41.00           H  
ATOM   1419  N   ARG A 207      31.764   3.105   5.506  1.00 49.55           N  
ATOM   1420  CA  ARG A 207      31.784   3.173   4.053  1.00 52.41           C  
ATOM   1421  C   ARG A 207      30.431   2.975   3.383  1.00 54.94           C  
ATOM   1422  O   ARG A 207      29.563   2.361   3.962  1.00 54.95           O  
ATOM   1423  CB  ARG A 207      32.751   2.124   3.543  1.00 52.42           C  
ATOM   1424  CG  ARG A 207      34.171   2.210   4.109  1.00 52.65           C  
ATOM   1425  CD  ARG A 207      35.056   3.118   3.263  1.00 52.15           C  
ATOM   1426  NE  ARG A 207      36.469   3.111   3.654  1.00 50.88           N  
ATOM   1427  CZ  ARG A 207      37.403   2.398   3.031  1.00 49.71           C  
ATOM   1428  NH1 ARG A 207      37.065   1.618   1.999  1.00 47.99           N  
ATOM   1429  NH2 ARG A 207      38.666   2.475   3.435  1.00 48.32           N1+
ATOM   1430  H   ARG A 207      31.686   2.207   5.961  1.00 49.55           H  
ATOM   1431  HA  ARG A 207      32.092   4.187   3.795  1.00 52.41           H  
ATOM   1432  HB2 ARG A 207      32.814   2.224   2.460  1.00 52.42           H  
ATOM   1433  HB3 ARG A 207      32.347   1.143   3.796  1.00 52.42           H  
ATOM   1434  HG2 ARG A 207      34.605   1.211   4.129  1.00 52.65           H  
ATOM   1435  HG3 ARG A 207      34.124   2.606   5.123  1.00 52.65           H  
ATOM   1436  HD2 ARG A 207      34.682   4.138   3.350  1.00 52.15           H  
ATOM   1437  HD3 ARG A 207      34.987   2.793   2.225  1.00 52.15           H  
ATOM   1438  HE  ARG A 207      36.749   3.679   4.441  1.00 50.88           H  
ATOM   1439 HH11 ARG A 207      36.101   1.567   1.700  1.00 47.99           H  
ATOM   1440 HH12 ARG A 207      37.773   1.081   1.520  1.00 47.99           H  
ATOM   1441 HH21 ARG A 207      39.381   1.942   2.962  1.00 48.32           H  
ATOM   1442 HH22 ARG A 207      38.911   3.068   4.215  1.00 48.32           H  
ATOM   1443  N   ASN A 208      30.316   3.423   2.123  1.00 58.98           N  
ATOM   1444  CA  ASN A 208      29.051   3.632   1.347  1.00 62.56           C  
ATOM   1445  C   ASN A 208      28.298   4.876   1.813  1.00 65.42           C  
ATOM   1446  O   ASN A 208      27.138   4.797   2.230  1.00 65.77           O  
ATOM   1447  CB  ASN A 208      28.127   2.412   1.358  1.00 62.77           C  
ATOM   1448  CG  ASN A 208      28.756   1.204   0.709  1.00 63.83           C  
ATOM   1449  OD1 ASN A 208      29.927   0.907   0.937  1.00 64.58           O  
ATOM   1450  ND2 ASN A 208      27.981   0.495  -0.109  1.00 65.18           N  
ATOM   1451  H   ASN A 208      31.178   3.644   1.646  1.00 58.98           H  
ATOM   1452  HA  ASN A 208      29.364   3.784   0.313  1.00 62.56           H  
ATOM   1453  HB2 ASN A 208      27.213   2.661   0.820  1.00 62.77           H  
ATOM   1454  HB3 ASN A 208      27.886   2.167   2.391  1.00 62.77           H  
ATOM   1455 HD21 ASN A 208      28.349  -0.324  -0.571  1.00 65.18           H  
ATOM   1456 HD22 ASN A 208      27.024   0.777  -0.266  1.00 65.18           H  
ATOM   1457  N   ALA A 209      28.971   6.025   1.739  1.00 69.11           N  
ATOM   1458  CA  ALA A 209      28.571   7.214   2.512  1.00 72.63           C  
ATOM   1459  C   ALA A 209      27.827   8.304   1.729  1.00 75.16           C  
ATOM   1460  O   ALA A 209      27.216   9.193   2.355  1.00 75.56           O  
ATOM   1461  CB  ALA A 209      29.797   7.820   3.290  1.00 72.34           C  
ATOM   1462  H   ALA A 209      29.778   6.082   1.134  1.00 69.11           H  
ATOM   1463  HA  ALA A 209      27.832   6.835   3.219  1.00 72.63           H  
ATOM   1464  HB1 ALA A 209      30.253   7.047   3.908  1.00 72.34           H  
ATOM   1465  HB2 ALA A 209      30.530   8.195   2.575  1.00 72.34           H  
ATOM   1466  HB3 ALA A 209      29.455   8.638   3.924  1.00 72.34           H  
ATOM   1467  N   VAL A 210      27.878   8.252   0.386  1.00 77.99           N  
ATOM   1468  CA  VAL A 210      27.169   9.249  -0.446  1.00 80.68           C  
ATOM   1469  C   VAL A 210      25.657   9.213  -0.123  1.00 82.34           C  
ATOM   1470  O   VAL A 210      25.067   8.109  -0.046  1.00 82.18           O  
ATOM   1471  CB  VAL A 210      27.409   9.063  -1.991  1.00 80.84           C  
ATOM   1472  CG1 VAL A 210      26.809  10.215  -2.796  1.00 80.61           C  
ATOM   1473  CG2 VAL A 210      28.892   8.956  -2.305  1.00 81.66           C  
ATOM   1474  H   VAL A 210      28.411   7.520  -0.061  1.00 77.99           H  
ATOM   1475  HA  VAL A 210      27.583  10.225  -0.195  1.00 80.68           H  
ATOM   1476  HB  VAL A 210      26.911   8.136  -2.276  1.00 80.84           H  
ATOM   1477 HG11 VAL A 210      25.742  10.290  -2.586  1.00 80.61           H  
ATOM   1478 HG12 VAL A 210      27.300  11.148  -2.518  1.00 80.61           H  
ATOM   1479 HG13 VAL A 210      26.957  10.029  -3.860  1.00 80.61           H  
ATOM   1480 HG21 VAL A 210      29.391   9.883  -2.020  1.00 81.66           H  
ATOM   1481 HG22 VAL A 210      29.322   8.125  -1.747  1.00 81.66           H  
ATOM   1482 HG23 VAL A 210      29.024   8.785  -3.374  1.00 81.66           H  
ATOM   1483  N   PRO A 211      25.048  10.417   0.104  1.00 83.80           N  
ATOM   1484  CA  PRO A 211      23.601  10.624   0.294  1.00 84.54           C  
ATOM   1485  C   PRO A 211      22.655   9.448  -0.095  1.00 85.05           C  
ATOM   1486  O   PRO A 211      22.166   8.759   0.807  1.00 85.35           O  
ATOM   1487  CB  PRO A 211      23.339  11.919  -0.508  1.00 84.51           C  
ATOM   1488  CG  PRO A 211      24.688  12.724  -0.343  1.00 84.68           C  
ATOM   1489  CD  PRO A 211      25.751  11.721   0.193  1.00 83.99           C  
ATOM   1490  HA  PRO A 211      23.359  10.691   1.356  1.00 84.54           H  
ATOM   1491  HB2 PRO A 211      22.498  12.473  -0.093  1.00 84.51           H  
ATOM   1492  HB3 PRO A 211      23.144  11.695  -1.557  1.00 84.51           H  
ATOM   1493  HG2 PRO A 211      24.551  13.540   0.366  1.00 84.68           H  
ATOM   1494  HG3 PRO A 211      25.004  13.127  -1.304  1.00 84.68           H  
ATOM   1495  HD2 PRO A 211      26.646  11.728  -0.428  1.00 83.99           H  
ATOM   1496  HD3 PRO A 211      26.022  11.950   1.224  1.00 83.99           H  
ATOM   1497  N   GLN A 212      22.431   9.210  -1.395  1.00 85.30           N  
ATOM   1498  CA  GLN A 212      21.429   8.228  -1.881  1.00 85.53           C  
ATOM   1499  C   GLN A 212      21.636   6.817  -1.336  1.00 84.68           C  
ATOM   1500  O   GLN A 212      20.731   6.266  -0.704  1.00 85.33           O  
ATOM   1501  CB  GLN A 212      21.359   8.146  -3.424  1.00 85.98           C  
ATOM   1502  CG  GLN A 212      21.774   9.412  -4.192  1.00 89.22           C  
ATOM   1503  CD  GLN A 212      23.303   9.691  -4.158  1.00 92.91           C  
ATOM   1504  NE2 GLN A 212      24.133   8.800  -4.423  1.00 93.77           N  
ATOM   1505  OE1 GLN A 212      23.666  10.937  -3.818  1.00 93.80           O  
ATOM   1506  H   GLN A 212      22.969   9.725  -2.077  1.00 85.30           H  
ATOM   1507  HA  GLN A 212      20.487   8.616  -1.494  1.00 85.53           H  
ATOM   1508  HB2 GLN A 212      20.330   7.915  -3.698  1.00 85.98           H  
ATOM   1509  HB3 GLN A 212      22.012   7.335  -3.744  1.00 85.98           H  
ATOM   1510  HG2 GLN A 212      21.258  10.266  -3.753  1.00 89.22           H  
ATOM   1511  HG3 GLN A 212      21.468   9.299  -5.232  1.00 89.22           H  
ATOM   1512 HE21 GLN A 212      23.818   7.875  -4.674  1.00 93.77           H  
ATOM   1513 HE22 GLN A 212      25.122   9.004  -4.385  1.00 93.77           H  
ATOM   1514  N   GLU A 213      22.813   6.241  -1.577  1.00 83.40           N  
ATOM   1515  CA  GLU A 213      23.102   4.824  -1.260  1.00 82.10           C  
ATOM   1516  C   GLU A 213      23.401   4.516   0.248  1.00 80.99           C  
ATOM   1517  O   GLU A 213      23.964   3.466   0.616  1.00 81.04           O  
ATOM   1518  CB  GLU A 213      24.247   4.353  -2.162  1.00 82.47           C  
ATOM   1519  CG  GLU A 213      25.211   5.494  -2.554  1.00 82.08           C  
ATOM   1520  CD  GLU A 213      26.660   5.152  -2.285  1.00 81.06           C  
ATOM   1521  OE1 GLU A 213      27.063   4.003  -2.559  1.00 79.57           O  
ATOM   1522  OE2 GLU A 213      27.389   6.033  -1.785  1.00 80.91           O1-
ATOM   1523  H   GLU A 213      23.544   6.798  -1.998  1.00 83.40           H  
ATOM   1524  HA  GLU A 213      22.187   4.264  -1.455  1.00 82.10           H  
ATOM   1525  HB2 GLU A 213      23.822   3.929  -3.072  1.00 82.47           H  
ATOM   1526  HB3 GLU A 213      24.814   3.586  -1.635  1.00 82.47           H  
ATOM   1527  HG2 GLU A 213      24.950   6.383  -1.981  1.00 82.08           H  
ATOM   1528  HG3 GLU A 213      25.093   5.701  -3.617  1.00 82.08           H  
ATOM   1529  N   SER A 214      23.003   5.448   1.110  1.00 79.31           N  
ATOM   1530  CA  SER A 214      23.187   5.365   2.552  1.00 77.26           C  
ATOM   1531  C   SER A 214      21.782   5.166   3.149  1.00 75.85           C  
ATOM   1532  O   SER A 214      21.629   4.651   4.260  1.00 76.09           O  
ATOM   1533  CB  SER A 214      23.831   6.679   3.052  1.00 77.43           C  
ATOM   1534  OG  SER A 214      24.699   6.496   4.160  1.00 76.50           O  
ATOM   1535  H   SER A 214      22.542   6.266   0.740  1.00 79.31           H  
ATOM   1536  HA  SER A 214      23.843   4.546   2.846  1.00 77.26           H  
ATOM   1537  HB2 SER A 214      23.036   7.364   3.346  1.00 77.43           H  
ATOM   1538  HB3 SER A 214      24.403   7.117   2.234  1.00 77.43           H  
ATOM   1539  HG  SER A 214      25.404   5.907   3.882  1.00 76.50           H  
ATOM   1540  N   LEU A 215      20.764   5.572   2.385  1.00 73.93           N  
ATOM   1541  CA  LEU A 215      19.343   5.459   2.762  1.00 71.35           C  
ATOM   1542  C   LEU A 215      18.976   4.021   3.240  1.00 70.51           C  
ATOM   1543  O   LEU A 215      19.141   3.036   2.470  1.00 70.06           O  
ATOM   1544  CB  LEU A 215      18.487   5.875   1.549  1.00 72.60           C  
ATOM   1545  CG  LEU A 215      17.001   6.294   1.503  1.00 74.31           C  
ATOM   1546  CD1 LEU A 215      16.362   5.945   0.102  1.00 75.62           C  
ATOM   1547  CD2 LEU A 215      16.132   5.734   2.653  1.00 75.77           C  
ATOM   1548  H   LEU A 215      20.982   5.985   1.490  1.00 73.93           H  
ATOM   1549  HA  LEU A 215      19.145   6.121   3.605  1.00 71.35           H  
ATOM   1550  HB2 LEU A 215      18.550   5.024   0.870  1.00 72.60           H  
ATOM   1551  HB3 LEU A 215      19.020   6.723   1.119  1.00 72.60           H  
ATOM   1552  HG  LEU A 215      17.006   7.374   1.645  1.00 74.31           H  
ATOM   1553 HD11 LEU A 215      16.947   6.411  -0.691  1.00 75.62           H  
ATOM   1554 HD12 LEU A 215      16.359   4.863  -0.037  1.00 75.62           H  
ATOM   1555 HD13 LEU A 215      15.338   6.318   0.066  1.00 75.62           H  
ATOM   1556 HD21 LEU A 215      16.081   4.648   2.574  1.00 75.77           H  
ATOM   1557 HD22 LEU A 215      16.577   6.008   3.611  1.00 75.77           H  
ATOM   1558 HD23 LEU A 215      15.128   6.151   2.587  1.00 75.77           H  
ATOM   1559  N   LEU A 216      18.476   3.937   4.493  1.00 67.92           N  
ATOM   1560  CA  LEU A 216      18.054   2.679   5.200  1.00 65.78           C  
ATOM   1561  C   LEU A 216      19.206   1.862   5.766  1.00 62.31           C  
ATOM   1562  O   LEU A 216      18.993   0.863   6.447  1.00 62.53           O  
ATOM   1563  CB  LEU A 216      17.160   1.741   4.350  1.00 65.41           C  
ATOM   1564  CG  LEU A 216      15.652   1.959   4.120  1.00 66.17           C  
ATOM   1565  CD1 LEU A 216      14.912   0.649   3.756  1.00 63.97           C  
ATOM   1566  CD2 LEU A 216      15.005   2.655   5.320  1.00 66.12           C  
ATOM   1567  H   LEU A 216      18.376   4.802   5.004  1.00 67.92           H  
ATOM   1568  HA  LEU A 216      17.465   3.070   6.029  1.00 65.78           H  
ATOM   1569  HB2 LEU A 216      17.249   0.755   4.806  1.00 65.41           H  
ATOM   1570  HB3 LEU A 216      17.610   1.724   3.357  1.00 65.41           H  
ATOM   1571  HG  LEU A 216      15.556   2.618   3.257  1.00 66.17           H  
ATOM   1572 HD11 LEU A 216      15.372   0.206   2.874  1.00 63.97           H  
ATOM   1573 HD12 LEU A 216      14.978  -0.048   4.591  1.00 63.97           H  
ATOM   1574 HD13 LEU A 216      13.865   0.870   3.549  1.00 63.97           H  
ATOM   1575 HD21 LEU A 216      15.087   2.016   6.199  1.00 66.12           H  
ATOM   1576 HD22 LEU A 216      15.514   3.601   5.508  1.00 66.12           H  
ATOM   1577 HD23 LEU A 216      13.953   2.846   5.105  1.00 66.12           H  
ATOM   1578  N   HIS A 217      20.432   2.257   5.462  1.00 58.68           N  
ATOM   1579  CA  HIS A 217      21.577   1.508   5.941  1.00 54.62           C  
ATOM   1580  C   HIS A 217      22.028   2.145   7.233  1.00 51.75           C  
ATOM   1581  O   HIS A 217      22.897   2.983   7.231  1.00 50.79           O  
ATOM   1582  CB  HIS A 217      22.699   1.516   4.904  1.00 54.73           C  
ATOM   1583  CG  HIS A 217      22.381   0.758   3.656  1.00 53.98           C  
ATOM   1584  CD2 HIS A 217      21.461   1.196   2.735  1.00 54.92           C  
ATOM   1585  ND1 HIS A 217      22.866  -0.409   3.174  1.00 55.28           N  
ATOM   1586  NE2 HIS A 217      21.381   0.323   1.746  1.00 55.00           N  
ATOM   1587  CE1 HIS A 217      22.222  -0.662   1.990  1.00 53.60           C  
ATOM   1588  H   HIS A 217      20.570   3.081   4.894  1.00 58.68           H  
ATOM   1589  HA  HIS A 217      21.310   0.464   6.111  1.00 54.62           H  
ATOM   1590  HB2 HIS A 217      23.587   1.074   5.356  1.00 54.73           H  
ATOM   1591  HB3 HIS A 217      22.907   2.551   4.633  1.00 54.73           H  
ATOM   1592  HD2 HIS A 217      20.892   2.111   2.807  1.00 54.92           H  
ATOM   1593  HE2 HIS A 217      20.735   0.403   0.884  1.00 55.00           H  
ATOM   1594  HE1 HIS A 217      22.369  -1.470   1.402  1.00 53.60           H  
ATOM   1595  N   ASN A 218      21.426   1.741   8.336  1.00 48.89           N  
ATOM   1596  CA  ASN A 218      21.674   2.417   9.587  1.00 46.99           C  
ATOM   1597  C   ASN A 218      22.353   1.601  10.682  1.00 45.88           C  
ATOM   1598  O   ASN A 218      22.540   2.088  11.823  1.00 45.82           O  
ATOM   1599  CB  ASN A 218      20.394   3.048  10.110  1.00 46.92           C  
ATOM   1600  CG  ASN A 218      19.743   3.961   9.102  1.00 46.63           C  
ATOM   1601  OD1 ASN A 218      20.380   4.828   8.485  1.00 47.92           O  
ATOM   1602  ND2 ASN A 218      18.459   3.774   8.926  1.00 45.56           N  
ATOM   1603  H   ASN A 218      20.791   0.956   8.305  1.00 48.89           H  
ATOM   1604  HA  ASN A 218      22.412   3.178   9.333  1.00 46.99           H  
ATOM   1605  HB2 ASN A 218      20.631   3.627  11.003  1.00 46.92           H  
ATOM   1606  HB3 ASN A 218      19.693   2.254  10.367  1.00 46.92           H  
ATOM   1607 HD21 ASN A 218      17.950   4.346   8.267  1.00 45.56           H  
ATOM   1608 HD22 ASN A 218      17.977   3.057   9.449  1.00 45.56           H  
ATOM   1609  N   CYS A 219      22.746   0.381  10.333  1.00 44.08           N  
ATOM   1610  CA  CYS A 219      23.590  -0.415  11.221  1.00 42.80           C  
ATOM   1611  C   CYS A 219      24.972  -0.623  10.596  1.00 42.46           C  
ATOM   1612  O   CYS A 219      25.145  -0.498   9.375  1.00 42.54           O  
ATOM   1613  CB  CYS A 219      22.938  -1.752  11.579  1.00 42.57           C  
ATOM   1614  SG  CYS A 219      21.553  -1.610  12.711  1.00 40.62           S  
ATOM   1615  H   CYS A 219      22.458  -0.001   9.443  1.00 44.08           H  
ATOM   1616  HA  CYS A 219      23.712   0.139  12.153  1.00 42.80           H  
ATOM   1617  HB2 CYS A 219      23.692  -2.388  12.041  1.00 42.57           H  
ATOM   1618  HB3 CYS A 219      22.582  -2.216  10.660  1.00 42.57           H  
ATOM   1619  N   VAL A 220      25.961  -0.918  11.431  1.00 41.24           N  
ATOM   1620  CA  VAL A 220      27.308  -1.001  10.946  1.00 40.27           C  
ATOM   1621  C   VAL A 220      27.899  -2.380  11.138  1.00 40.52           C  
ATOM   1622  O   VAL A 220      27.883  -2.913  12.245  1.00 40.50           O  
ATOM   1623  CB  VAL A 220      28.195  -0.019  11.653  1.00 39.89           C  
ATOM   1624  CG1 VAL A 220      29.581  -0.107  11.077  1.00 38.09           C  
ATOM   1625  CG2 VAL A 220      27.652   1.347  11.467  1.00 39.40           C  
ATOM   1626  H   VAL A 220      25.764  -1.083  12.408  1.00 41.24           H  
ATOM   1627  HA  VAL A 220      27.259  -0.775   9.881  1.00 40.27           H  
ATOM   1628  HB  VAL A 220      28.235  -0.245  12.719  1.00 39.89           H  
ATOM   1629 HG11 VAL A 220      29.971  -1.114  11.222  1.00 38.09           H  
ATOM   1630 HG12 VAL A 220      29.546   0.118  10.011  1.00 38.09           H  
ATOM   1631 HG13 VAL A 220      30.230   0.610  11.579  1.00 38.09           H  
ATOM   1632 HG21 VAL A 220      27.611   1.579  10.403  1.00 39.40           H  
ATOM   1633 HG22 VAL A 220      26.650   1.401  11.889  1.00 39.40           H  
ATOM   1634 HG23 VAL A 220      28.298   2.067  11.971  1.00 39.40           H  
ATOM   1635  N   TRP A 221      28.446  -2.959  10.071  1.00 40.09           N  
ATOM   1636  CA  TRP A 221      29.189  -4.180  10.262  1.00 39.48           C  
ATOM   1637  C   TRP A 221      30.594  -4.061   9.725  1.00 39.20           C  
ATOM   1638  O   TRP A 221      30.884  -3.102   8.999  1.00 39.42           O  
ATOM   1639  CB  TRP A 221      28.441  -5.339   9.686  1.00 39.29           C  
ATOM   1640  CG  TRP A 221      28.425  -5.442   8.208  1.00 39.70           C  
ATOM   1641  CD1 TRP A 221      29.302  -4.898   7.322  1.00 38.53           C  
ATOM   1642  CD2 TRP A 221      27.501  -6.230   7.431  1.00 39.87           C  
ATOM   1643  NE1 TRP A 221      28.973  -5.289   6.041  1.00 39.11           N  
ATOM   1644  CE2 TRP A 221      27.874  -6.108   6.091  1.00 39.28           C  
ATOM   1645  CE3 TRP A 221      26.396  -7.038   7.757  1.00 38.92           C  
ATOM   1646  CZ2 TRP A 221      27.184  -6.747   5.073  1.00 41.50           C  
ATOM   1647  CZ3 TRP A 221      25.714  -7.671   6.757  1.00 38.45           C  
ATOM   1648  CH2 TRP A 221      26.094  -7.520   5.430  1.00 40.28           C  
ATOM   1649  H   TRP A 221      28.343  -2.553   9.152  1.00 40.09           H  
ATOM   1650  HA  TRP A 221      29.292  -4.363  11.331  1.00 39.48           H  
ATOM   1651  HB2 TRP A 221      27.408  -5.270  10.025  1.00 39.29           H  
ATOM   1652  HB3 TRP A 221      28.891  -6.252  10.078  1.00 39.29           H  
ATOM   1653  HD1 TRP A 221      30.131  -4.256   7.582  1.00 38.53           H  
ATOM   1654  HE1 TRP A 221      29.463  -5.018   5.201  1.00 39.11           H  
ATOM   1655  HE3 TRP A 221      26.092  -7.156   8.786  1.00 38.92           H  
ATOM   1656  HZ2 TRP A 221      27.484  -6.644   4.041  1.00 41.50           H  
ATOM   1657  HZ3 TRP A 221      24.870  -8.297   7.002  1.00 38.45           H  
ATOM   1658  HH2 TRP A 221      25.525  -8.018   4.659  1.00 40.28           H  
ATOM   1659  N   ILE A 222      31.473  -4.983  10.140  1.00 38.49           N  
ATOM   1660  CA  ILE A 222      32.799  -5.110   9.545  1.00 38.08           C  
ATOM   1661  C   ILE A 222      32.797  -6.302   8.604  1.00 38.54           C  
ATOM   1662  O   ILE A 222      32.342  -7.394   8.982  1.00 37.96           O  
ATOM   1663  CB  ILE A 222      33.874  -5.346  10.573  1.00 37.32           C  
ATOM   1664  CG1 ILE A 222      33.866  -4.240  11.590  1.00 37.78           C  
ATOM   1665  CG2 ILE A 222      35.239  -5.344   9.915  1.00 37.46           C  
ATOM   1666  CD1 ILE A 222      35.110  -4.224  12.500  1.00 36.61           C  
ATOM   1667  H   ILE A 222      31.209  -5.610  10.887  1.00 38.49           H  
ATOM   1668  HA  ILE A 222      33.014  -4.173   9.030  1.00 38.08           H  
ATOM   1669  HB  ILE A 222      33.679  -6.309  11.046  1.00 37.32           H  
ATOM   1670 HG12 ILE A 222      32.983  -4.357  12.218  1.00 37.78           H  
ATOM   1671 HG13 ILE A 222      33.813  -3.287  11.062  1.00 37.78           H  
ATOM   1672 HG21 ILE A 222      35.278  -6.126   9.156  1.00 37.46           H  
ATOM   1673 HG22 ILE A 222      35.416  -4.375   9.448  1.00 37.46           H  
ATOM   1674 HG23 ILE A 222      36.005  -5.531  10.667  1.00 37.46           H  
ATOM   1675 HD11 ILE A 222      35.179  -5.170  13.038  1.00 36.61           H  
ATOM   1676 HD12 ILE A 222      36.003  -4.085  11.892  1.00 36.61           H  
ATOM   1677 HD13 ILE A 222      35.026  -3.405  13.215  1.00 36.61           H  
ATOM   1678  N   HIS A 223      33.288  -6.082   7.385  1.00 39.20           N  
ATOM   1679  CA  HIS A 223      33.527  -7.165   6.432  1.00 41.04           C  
ATOM   1680  C   HIS A 223      34.941  -7.037   5.874  1.00 41.34           C  
ATOM   1681  O   HIS A 223      35.296  -5.979   5.337  1.00 42.16           O  
ATOM   1682  CB  HIS A 223      32.552  -7.081   5.295  1.00 41.20           C  
ATOM   1683  CG  HIS A 223      32.566  -8.280   4.407  1.00 46.62           C  
ATOM   1684  ND1 HIS A 223      31.901  -8.318   3.195  1.00 51.86           N  
ATOM   1685  CD2 HIS A 223      33.156  -9.495   4.549  1.00 50.95           C  
ATOM   1686  CE1 HIS A 223      32.075  -9.504   2.632  1.00 53.42           C  
ATOM   1687  NE2 HIS A 223      32.838 -10.234   3.430  1.00 54.54           N  
ATOM   1688  H   HIS A 223      33.501  -5.134   7.109  1.00 39.20           H  
ATOM   1689  HA  HIS A 223      33.404  -8.119   6.944  1.00 41.04           H  
ATOM   1690  HB2 HIS A 223      32.798  -6.205   4.694  1.00 41.20           H  
ATOM   1691  HB3 HIS A 223      31.550  -6.970   5.708  1.00 41.20           H  
ATOM   1692  HD2 HIS A 223      33.761  -9.819   5.381  1.00 50.95           H  
ATOM   1693  HE2 HIS A 223      33.138 -11.181   3.248  1.00 54.54           H  
ATOM   1694  HE1 HIS A 223      31.665  -9.821   1.683  1.00 53.42           H  
ATOM   1695  N   GLY A 224      35.748  -8.091   6.006  1.00 41.06           N  
ATOM   1696  CA  GLY A 224      37.170  -8.003   5.697  1.00 40.76           C  
ATOM   1697  C   GLY A 224      37.821  -6.947   6.580  1.00 41.65           C  
ATOM   1698  O   GLY A 224      37.922  -7.134   7.803  1.00 41.26           O  
ATOM   1699  H   GLY A 224      35.367  -8.969   6.328  1.00 41.06           H  
ATOM   1700  HA2 GLY A 224      37.297  -7.727   4.650  1.00 40.76           H  
ATOM   1701  HA3 GLY A 224      37.641  -8.969   5.878  1.00 40.76           H  
ATOM   1702  N   SER A 225      38.241  -5.829   5.972  1.00 42.23           N  
ATOM   1703  CA  SER A 225      38.962  -4.773   6.706  1.00 43.12           C  
ATOM   1704  C   SER A 225      38.211  -3.459   6.682  1.00 43.59           C  
ATOM   1705  O   SER A 225      38.735  -2.420   7.133  1.00 43.75           O  
ATOM   1706  CB  SER A 225      40.359  -4.543   6.139  1.00 43.00           C  
ATOM   1707  OG  SER A 225      40.957  -5.764   5.743  1.00 45.48           O  
ATOM   1708  H   SER A 225      38.060  -5.707   4.987  1.00 42.23           H  
ATOM   1709  HA  SER A 225      39.041  -5.123   7.735  1.00 43.12           H  
ATOM   1710  HB2 SER A 225      40.980  -4.075   6.903  1.00 43.00           H  
ATOM   1711  HB3 SER A 225      40.288  -3.885   5.274  1.00 43.00           H  
ATOM   1712  HG  SER A 225      41.759  -5.875   6.258  1.00 45.48           H  
ATOM   1713  N   GLU A 226      36.989  -3.511   6.162  1.00 43.75           N  
ATOM   1714  CA  GLU A 226      36.181  -2.323   6.001  1.00 44.46           C  
ATOM   1715  C   GLU A 226      35.004  -2.366   6.904  1.00 43.29           C  
ATOM   1716  O   GLU A 226      34.490  -3.451   7.226  1.00 43.55           O  
ATOM   1717  CB  GLU A 226      35.633  -2.235   4.586  1.00 45.72           C  
ATOM   1718  CG  GLU A 226      36.688  -1.834   3.595  1.00 50.47           C  
ATOM   1719  CD  GLU A 226      37.519  -3.022   3.138  1.00 56.01           C  
ATOM   1720  OE1 GLU A 226      36.877  -4.007   2.679  1.00 57.84           O  
ATOM   1721  OE2 GLU A 226      38.779  -2.967   3.246  1.00 57.12           O1-
ATOM   1722  H   GLU A 226      36.616  -4.405   5.872  1.00 43.75           H  
ATOM   1723  HA  GLU A 226      36.821  -1.470   6.229  1.00 44.46           H  
ATOM   1724  HB2 GLU A 226      34.833  -1.497   4.564  1.00 45.72           H  
ATOM   1725  HB3 GLU A 226      35.237  -3.209   4.301  1.00 45.72           H  
ATOM   1726  HG2 GLU A 226      37.348  -1.103   4.061  1.00 50.47           H  
ATOM   1727  HG3 GLU A 226      36.205  -1.387   2.728  1.00 50.47           H  
ATOM   1728  N   VAL A 227      34.561  -1.170   7.263  1.00 41.66           N  
ATOM   1729  CA  VAL A 227      33.389  -0.984   8.067  1.00 40.67           C  
ATOM   1730  C   VAL A 227      32.344  -0.296   7.177  1.00 40.94           C  
ATOM   1731  O   VAL A 227      32.607   0.805   6.685  1.00 41.51           O  
ATOM   1732  CB  VAL A 227      33.776  -0.131   9.246  1.00 40.22           C  
ATOM   1733  CG1 VAL A 227      32.641   0.071  10.136  1.00 39.38           C  
ATOM   1734  CG2 VAL A 227      34.906  -0.775   9.990  1.00 38.68           C  
ATOM   1735  H   VAL A 227      35.071  -0.353   6.956  1.00 41.66           H  
ATOM   1736  HA  VAL A 227      32.973  -1.918   8.445  1.00 40.67           H  
ATOM   1737  HB  VAL A 227      34.095   0.844   8.878  1.00 40.22           H  
ATOM   1738 HG11 VAL A 227      31.830   0.550   9.588  1.00 39.38           H  
ATOM   1739 HG12 VAL A 227      32.303  -0.893  10.517  1.00 39.38           H  
ATOM   1740 HG13 VAL A 227      32.942   0.707  10.969  1.00 39.38           H  
ATOM   1741 HG21 VAL A 227      34.590  -1.751  10.358  1.00 38.68           H  
ATOM   1742 HG22 VAL A 227      35.757  -0.900   9.320  1.00 38.68           H  
ATOM   1743 HG23 VAL A 227      35.195  -0.146  10.830  1.00 38.68           H  
ATOM   1744  N   TYR A 228      31.201  -0.958   6.951  1.00 40.52           N  
ATOM   1745  CA  TYR A 228      30.129  -0.495   6.057  1.00 40.67           C  
ATOM   1746  C   TYR A 228      28.859  -0.258   6.827  1.00 40.85           C  
ATOM   1747  O   TYR A 228      28.612  -0.981   7.797  1.00 41.52           O  
ATOM   1748  CB  TYR A 228      29.752  -1.590   5.082  1.00 41.45           C  
ATOM   1749  CG  TYR A 228      30.853  -1.959   4.145  1.00 43.37           C  
ATOM   1750  CD1 TYR A 228      31.263  -1.076   3.143  1.00 44.18           C  
ATOM   1751  CD2 TYR A 228      31.500  -3.175   4.263  1.00 43.90           C  
ATOM   1752  CE1 TYR A 228      32.279  -1.393   2.290  1.00 43.65           C  
ATOM   1753  CE2 TYR A 228      32.542  -3.488   3.451  1.00 45.21           C  
ATOM   1754  CZ  TYR A 228      32.925  -2.599   2.447  1.00 45.09           C  
ATOM   1755  OH  TYR A 228      33.965  -2.930   1.598  1.00 45.18           O  
ATOM   1756  H   TYR A 228      31.065  -1.838   7.428  1.00 40.52           H  
ATOM   1757  HA  TYR A 228      30.500   0.407   5.570  1.00 40.67           H  
ATOM   1758  HB2 TYR A 228      28.900  -1.249   4.494  1.00 41.45           H  
ATOM   1759  HB3 TYR A 228      29.472  -2.475   5.650  1.00 41.45           H  
ATOM   1760  HD1 TYR A 228      30.765  -0.123   3.042  1.00 44.18           H  
ATOM   1761  HD2 TYR A 228      31.174  -3.883   5.010  1.00 43.90           H  
ATOM   1762  HE1 TYR A 228      32.572  -0.710   1.507  1.00 43.65           H  
ATOM   1763  HE2 TYR A 228      33.071  -4.420   3.581  1.00 45.21           H  
ATOM   1764  HH  TYR A 228      34.638  -3.496   1.983  1.00 45.18           H  
ATOM   1765  N   ASN A 229      28.030   0.706   6.397  1.00 40.17           N  
ATOM   1766  CA  ASN A 229      26.639   0.746   6.844  1.00 39.62           C  
ATOM   1767  C   ASN A 229      25.843  -0.266   6.083  1.00 39.72           C  
ATOM   1768  O   ASN A 229      26.109  -0.536   4.934  1.00 39.85           O  
ATOM   1769  CB  ASN A 229      26.000   2.094   6.662  1.00 39.22           C  
ATOM   1770  CG  ASN A 229      26.245   2.677   5.304  1.00 41.52           C  
ATOM   1771  OD1 ASN A 229      26.683   3.809   5.218  1.00 45.32           O  
ATOM   1772  ND2 ASN A 229      25.962   1.927   4.219  1.00 45.11           N  
ATOM   1773  H   ASN A 229      28.371   1.411   5.759  1.00 40.17           H  
ATOM   1774  HA  ASN A 229      26.646   0.526   7.912  1.00 39.62           H  
ATOM   1775  HB2 ASN A 229      26.405   2.774   7.411  1.00 39.22           H  
ATOM   1776  HB3 ASN A 229      24.925   1.991   6.808  1.00 39.22           H  
ATOM   1777 HD21 ASN A 229      26.113   2.301   3.293  1.00 45.11           H  
ATOM   1778 HD22 ASN A 229      25.601   0.991   4.333  1.00 45.11           H  
ATOM   1779  N   GLN A 230      24.841  -0.826   6.718  1.00 40.40           N  
ATOM   1780  CA  GLN A 230      24.114  -1.922   6.129  1.00 41.09           C  
ATOM   1781  C   GLN A 230      22.716  -1.860   6.700  1.00 40.80           C  
ATOM   1782  O   GLN A 230      22.466  -1.188   7.703  1.00 39.94           O  
ATOM   1783  CB  GLN A 230      24.803  -3.237   6.484  1.00 41.43           C  
ATOM   1784  CG  GLN A 230      24.373  -4.454   5.702  1.00 46.22           C  
ATOM   1785  CD  GLN A 230      24.157  -4.176   4.224  1.00 52.42           C  
ATOM   1786  OE1 GLN A 230      23.042  -4.288   3.748  1.00 54.54           O  
ATOM   1787  NE2 GLN A 230      25.219  -3.789   3.500  1.00 53.44           N  
ATOM   1788  H   GLN A 230      24.576  -0.485   7.631  1.00 40.40           H  
ATOM   1789  HA  GLN A 230      24.082  -1.858   5.042  1.00 41.09           H  
ATOM   1790  HB2 GLN A 230      24.612  -3.437   7.538  1.00 41.43           H  
ATOM   1791  HB3 GLN A 230      25.873  -3.104   6.327  1.00 41.43           H  
ATOM   1792  HG2 GLN A 230      23.438  -4.823   6.124  1.00 46.22           H  
ATOM   1793  HG3 GLN A 230      25.144  -5.219   5.801  1.00 46.22           H  
ATOM   1794 HE21 GLN A 230      26.126  -3.709   3.938  1.00 53.44           H  
ATOM   1795 HE22 GLN A 230      25.111  -3.577   2.519  1.00 53.44           H  
ATOM   1796  N   ILE A 231      21.803  -2.525   6.017  1.00 41.03           N  
ATOM   1797  CA  ILE A 231      20.423  -2.570   6.425  1.00 41.63           C  
ATOM   1798  C   ILE A 231      20.373  -3.407   7.716  1.00 42.03           C  
ATOM   1799  O   ILE A 231      20.760  -4.596   7.734  1.00 42.08           O  
ATOM   1800  CB  ILE A 231      19.527  -3.144   5.268  1.00 41.80           C  
ATOM   1801  CG1 ILE A 231      19.251  -2.056   4.219  1.00 41.36           C  
ATOM   1802  CG2 ILE A 231      18.225  -3.692   5.785  1.00 41.32           C  
ATOM   1803  CD1 ILE A 231      18.553  -2.570   2.977  1.00 40.74           C  
ATOM   1804  H   ILE A 231      22.083  -3.019   5.181  1.00 41.03           H  
ATOM   1805  HA  ILE A 231      20.021  -1.578   6.629  1.00 41.63           H  
ATOM   1806  HB  ILE A 231      20.076  -3.965   4.807  1.00 41.80           H  
ATOM   1807 HG12 ILE A 231      20.203  -1.616   3.922  1.00 41.36           H  
ATOM   1808 HG13 ILE A 231      18.624  -1.290   4.675  1.00 41.36           H  
ATOM   1809 HG21 ILE A 231      18.427  -4.471   6.519  1.00 41.32           H  
ATOM   1810 HG22 ILE A 231      17.653  -2.890   6.251  1.00 41.32           H  
ATOM   1811 HG23 ILE A 231      17.654  -4.112   4.957  1.00 41.32           H  
ATOM   1812 HD11 ILE A 231      19.167  -3.338   2.508  1.00 40.74           H  
ATOM   1813 HD12 ILE A 231      17.587  -2.994   3.254  1.00 40.74           H  
ATOM   1814 HD13 ILE A 231      18.401  -1.747   2.278  1.00 40.74           H  
ATOM   1815  N   CYS A 232      19.877  -2.775   8.782  1.00 41.91           N  
ATOM   1816  CA  CYS A 232      19.907  -3.337  10.110  1.00 41.53           C  
ATOM   1817  C   CYS A 232      19.421  -4.752  10.257  1.00 42.47           C  
ATOM   1818  O   CYS A 232      19.814  -5.415  11.185  1.00 43.59           O  
ATOM   1819  CB  CYS A 232      19.140  -2.472  11.067  1.00 40.79           C  
ATOM   1820  SG  CYS A 232      20.020  -1.013  11.499  1.00 41.50           S  
ATOM   1821  H   CYS A 232      19.462  -1.862   8.653  1.00 41.91           H  
ATOM   1822  HA  CYS A 232      20.972  -3.367  10.339  1.00 41.53           H  
ATOM   1823  HB2 CYS A 232      18.940  -3.044  11.974  1.00 40.79           H  
ATOM   1824  HB3 CYS A 232      18.195  -2.188  10.602  1.00 40.79           H  
ATOM   1825  N   ASN A 233      18.574  -5.279   9.415  1.00 43.49           N  
ATOM   1826  CA  ASN A 233      18.266  -6.657   9.727  1.00 45.32           C  
ATOM   1827  C   ASN A 233      18.721  -7.676   8.713  1.00 45.17           C  
ATOM   1828  O   ASN A 233      18.194  -8.773   8.645  1.00 45.89           O  
ATOM   1829  CB  ASN A 233      16.811  -6.845  10.138  1.00 46.72           C  
ATOM   1830  CG  ASN A 233      15.891  -6.315   9.125  1.00 51.17           C  
ATOM   1831  OD1 ASN A 233      15.755  -6.905   8.049  1.00 56.32           O  
ATOM   1832  ND2 ASN A 233      15.292  -5.156   9.409  1.00 55.24           N  
ATOM   1833  H   ASN A 233      18.177  -4.780   8.631  1.00 43.49           H  
ATOM   1834  HA  ASN A 233      18.888  -6.873  10.596  1.00 45.32           H  
ATOM   1835  HB2 ASN A 233      16.640  -6.322  11.080  1.00 46.72           H  
ATOM   1836  HB3 ASN A 233      16.615  -7.908  10.273  1.00 46.72           H  
ATOM   1837 HD21 ASN A 233      14.691  -4.718   8.725  1.00 55.24           H  
ATOM   1838 HD22 ASN A 233      15.440  -4.718  10.306  1.00 55.24           H  
ATOM   1839  N   THR A 234      19.748  -7.338   7.955  1.00 44.39           N  
ATOM   1840  CA  THR A 234      20.479  -8.369   7.288  1.00 43.18           C  
ATOM   1841  C   THR A 234      21.034  -9.354   8.312  1.00 43.26           C  
ATOM   1842  O   THR A 234      21.438  -9.004   9.434  1.00 43.28           O  
ATOM   1843  CB  THR A 234      21.583  -7.778   6.484  1.00 42.80           C  
ATOM   1844  OG1 THR A 234      21.073  -6.610   5.830  1.00 43.43           O  
ATOM   1845  CG2 THR A 234      22.056  -8.779   5.458  1.00 41.75           C  
ATOM   1846  H   THR A 234      20.011  -6.368   7.848  1.00 44.39           H  
ATOM   1847  HA  THR A 234      19.808  -8.903   6.614  1.00 43.18           H  
ATOM   1848  HB  THR A 234      22.425  -7.516   7.122  1.00 42.80           H  
ATOM   1849 HG21 THR A 234      22.432  -9.669   5.965  1.00 41.75           H  
ATOM   1850 HG22 THR A 234      21.225  -9.054   4.809  1.00 41.75           H  
ATOM   1851 HG23 THR A 234      22.853  -8.338   4.861  1.00 41.75           H  
ATOM   1852  HG1 THR A 234      20.789  -5.997   6.512  1.00 43.43           H  
ATOM   1853  N   SER A 235      21.012 -10.615   7.926  1.00 43.38           N  
ATOM   1854  CA  SER A 235      21.523 -11.663   8.764  1.00 42.76           C  
ATOM   1855  C   SER A 235      23.026 -11.675   8.629  1.00 42.92           C  
ATOM   1856  O   SER A 235      23.544 -11.559   7.527  1.00 43.01           O  
ATOM   1857  CB  SER A 235      20.985 -12.989   8.290  1.00 41.99           C  
ATOM   1858  OG  SER A 235      21.516 -14.001   9.095  1.00 42.87           O  
ATOM   1859  H   SER A 235      20.629 -10.847   7.021  1.00 43.38           H  
ATOM   1860  HA  SER A 235      21.226 -11.500   9.800  1.00 42.76           H  
ATOM   1861  HB2 SER A 235      21.278 -13.153   7.252  1.00 41.99           H  
ATOM   1862  HB3 SER A 235      19.898 -12.992   8.366  1.00 41.99           H  
ATOM   1863  HG  SER A 235      21.164 -14.837   8.781  1.00 42.87           H  
ATOM   1864  N   SER A 236      23.732 -11.838   9.746  1.00 42.92           N  
ATOM   1865  CA  SER A 236      25.175 -11.964   9.706  1.00 42.28           C  
ATOM   1866  C   SER A 236      25.788 -12.448  11.009  1.00 41.49           C  
ATOM   1867  O   SER A 236      25.072 -12.809  11.952  1.00 42.04           O  
ATOM   1868  CB  SER A 236      25.774 -10.638   9.329  1.00 42.13           C  
ATOM   1869  OG  SER A 236      26.950 -10.905   8.615  1.00 46.59           O  
ATOM   1870  H   SER A 236      23.254 -11.875  10.635  1.00 42.92           H  
ATOM   1871  HA  SER A 236      25.403 -12.727   8.962  1.00 42.28           H  
ATOM   1872  HB2 SER A 236      26.005 -10.063  10.226  1.00 42.13           H  
ATOM   1873  HB3 SER A 236      25.078 -10.076   8.706  1.00 42.13           H  
ATOM   1874  HG  SER A 236      27.678 -10.500   9.092  1.00 46.59           H  
ATOM   1875  N   TYR A 237      27.113 -12.457  11.064  1.00 40.56           N  
ATOM   1876  CA  TYR A 237      27.801 -12.795  12.282  1.00 40.43           C  
ATOM   1877  C   TYR A 237      27.969 -11.550  13.072  1.00 39.68           C  
ATOM   1878  O   TYR A 237      27.591 -10.497  12.622  1.00 39.83           O  
ATOM   1879  CB  TYR A 237      29.166 -13.348  11.979  1.00 41.45           C  
ATOM   1880  CG  TYR A 237      29.137 -14.699  11.360  1.00 43.30           C  
ATOM   1881  CD1 TYR A 237      30.279 -15.221  10.716  1.00 43.96           C  
ATOM   1882  CD2 TYR A 237      27.957 -15.481  11.395  1.00 44.51           C  
ATOM   1883  CE1 TYR A 237      30.242 -16.516  10.133  1.00 45.23           C  
ATOM   1884  CE2 TYR A 237      27.903 -16.765  10.815  1.00 43.65           C  
ATOM   1885  CZ  TYR A 237      29.046 -17.271  10.197  1.00 44.10           C  
ATOM   1886  OH  TYR A 237      28.995 -18.522   9.661  1.00 43.44           O  
ATOM   1887  H   TYR A 237      27.647 -12.224  10.239  1.00 40.56           H  
ATOM   1888  HA  TYR A 237      27.227 -13.543  12.829  1.00 40.43           H  
ATOM   1889  HB2 TYR A 237      29.728 -13.408  12.910  1.00 41.45           H  
ATOM   1890  HB3 TYR A 237      29.670 -12.665  11.294  1.00 41.45           H  
ATOM   1891  HD1 TYR A 237      31.183 -14.633  10.666  1.00 43.96           H  
ATOM   1892  HD2 TYR A 237      27.077 -15.083  11.878  1.00 44.51           H  
ATOM   1893  HE1 TYR A 237      31.118 -16.922   9.647  1.00 45.23           H  
ATOM   1894  HE2 TYR A 237      26.994 -17.347  10.849  1.00 43.65           H  
ATOM   1895  HH  TYR A 237      29.809 -18.820   9.248  1.00 43.44           H  
ATOM   1896  N   SER A 238      28.569 -11.659  14.248  1.00 39.46           N  
ATOM   1897  CA  SER A 238      28.642 -10.526  15.167  1.00 38.80           C  
ATOM   1898  C   SER A 238      29.725 -10.718  16.197  1.00 37.90           C  
ATOM   1899  O   SER A 238      30.208 -11.816  16.393  1.00 38.71           O  
ATOM   1900  CB  SER A 238      27.310 -10.367  15.893  1.00 39.31           C  
ATOM   1901  OG  SER A 238      27.003 -11.540  16.626  1.00 39.37           O  
ATOM   1902  H   SER A 238      28.983 -12.541  14.515  1.00 39.46           H  
ATOM   1903  HA  SER A 238      28.869  -9.637  14.577  1.00 38.80           H  
ATOM   1904  HB2 SER A 238      26.523 -10.184  15.162  1.00 39.31           H  
ATOM   1905  HB3 SER A 238      27.373  -9.521  16.578  1.00 39.31           H  
ATOM   1906  HG  SER A 238      26.954 -12.268  16.002  1.00 39.37           H  
ATOM   1907  N   ILE A 239      30.072  -9.643  16.878  1.00 36.46           N  
ATOM   1908  CA  ILE A 239      31.106  -9.670  17.880  1.00 35.44           C  
ATOM   1909  C   ILE A 239      30.598  -9.042  19.195  1.00 35.58           C  
ATOM   1910  O   ILE A 239      30.221  -7.868  19.208  1.00 35.02           O  
ATOM   1911  CB  ILE A 239      32.308  -8.875  17.354  1.00 35.09           C  
ATOM   1912  CG1 ILE A 239      32.770  -9.471  16.020  1.00 33.56           C  
ATOM   1913  CG2 ILE A 239      33.412  -8.789  18.421  1.00 33.47           C  
ATOM   1914  CD1 ILE A 239      34.008  -8.853  15.478  1.00 32.33           C  
ATOM   1915  H   ILE A 239      29.597  -8.771  16.692  1.00 36.46           H  
ATOM   1916  HA  ILE A 239      31.395 -10.702  18.083  1.00 35.44           H  
ATOM   1917  HB  ILE A 239      32.019  -7.843  17.153  1.00 35.09           H  
ATOM   1918 HG12 ILE A 239      31.972  -9.336  15.290  1.00 33.56           H  
ATOM   1919 HG13 ILE A 239      32.955 -10.535  16.166  1.00 33.56           H  
ATOM   1920 HG21 ILE A 239      33.018  -8.303  19.314  1.00 33.47           H  
ATOM   1921 HG22 ILE A 239      33.752  -9.793  18.675  1.00 33.47           H  
ATOM   1922 HG23 ILE A 239      34.249  -8.209  18.032  1.00 33.47           H  
ATOM   1923 HD11 ILE A 239      33.844  -7.786  15.326  1.00 32.33           H  
ATOM   1924 HD12 ILE A 239      34.825  -8.997  16.185  1.00 32.33           H  
ATOM   1925 HD13 ILE A 239      34.263  -9.321  14.528  1.00 32.33           H  
ATOM   1926  N   CYS A 240      30.589  -9.797  20.287  1.00 35.35           N  
ATOM   1927  CA  CYS A 240      30.223  -9.213  21.554  1.00 36.37           C  
ATOM   1928  C   CYS A 240      31.439  -8.779  22.312  1.00 37.57           C  
ATOM   1929  O   CYS A 240      32.553  -9.304  22.099  1.00 37.77           O  
ATOM   1930  CB  CYS A 240      29.523 -10.212  22.428  1.00 36.64           C  
ATOM   1931  SG  CYS A 240      28.073 -10.927  21.768  1.00 38.50           S  
ATOM   1932  H   CYS A 240      30.837 -10.775  20.231  1.00 35.35           H  
ATOM   1933  HA  CYS A 240      29.574  -8.368  21.326  1.00 36.37           H  
ATOM   1934  HB2 CYS A 240      29.254  -9.712  23.358  1.00 36.64           H  
ATOM   1935  HB3 CYS A 240      30.226 -11.020  22.639  1.00 36.64           H  
ATOM   1936  N   GLU A 241      31.231  -7.866  23.252  1.00 38.64           N  
ATOM   1937  CA  GLU A 241      32.330  -7.377  24.070  1.00 40.53           C  
ATOM   1938  C   GLU A 241      31.875  -7.261  25.487  1.00 42.42           C  
ATOM   1939  O   GLU A 241      30.815  -6.702  25.747  1.00 43.21           O  
ATOM   1940  CB  GLU A 241      32.821  -6.004  23.593  1.00 39.79           C  
ATOM   1941  CG  GLU A 241      33.972  -5.489  24.452  1.00 39.94           C  
ATOM   1942  CD  GLU A 241      34.526  -4.142  24.025  1.00 40.19           C  
ATOM   1943  OE1 GLU A 241      35.593  -3.764  24.534  1.00 36.05           O  
ATOM   1944  OE2 GLU A 241      33.902  -3.459  23.180  1.00 42.37           O1-
ATOM   1945  H   GLU A 241      30.299  -7.506  23.400  1.00 38.64           H  
ATOM   1946  HA  GLU A 241      33.155  -8.085  23.985  1.00 40.53           H  
ATOM   1947  HB2 GLU A 241      31.995  -5.296  23.645  1.00 39.79           H  
ATOM   1948  HB3 GLU A 241      33.161  -6.090  22.560  1.00 39.79           H  
ATOM   1949  HG2 GLU A 241      34.782  -6.218  24.408  1.00 39.94           H  
ATOM   1950  HG3 GLU A 241      33.618  -5.401  25.478  1.00 39.94           H  
ATOM   1951  N   LYS A 242      32.661  -7.775  26.422  1.00 45.09           N  
ATOM   1952  CA  LYS A 242      32.413  -7.485  27.840  1.00 47.57           C  
ATOM   1953  C   LYS A 242      33.672  -6.890  28.431  1.00 48.27           C  
ATOM   1954  O   LYS A 242      34.750  -7.471  28.326  1.00 48.04           O  
ATOM   1955  CB  LYS A 242      31.979  -8.719  28.618  1.00 47.55           C  
ATOM   1956  CG  LYS A 242      32.115  -8.487  30.111  1.00 52.54           C  
ATOM   1957  CD  LYS A 242      31.838  -9.763  30.914  1.00 60.03           C  
ATOM   1958  CE  LYS A 242      30.327 -10.046  31.058  1.00 61.36           C  
ATOM   1959  NZ  LYS A 242      30.100 -11.517  31.092  1.00 62.80           N1+
ATOM   1960  H   LYS A 242      33.434  -8.368  26.158  1.00 45.09           H  
ATOM   1961  HA  LYS A 242      31.588  -6.778  27.914  1.00 47.57           H  
ATOM   1962  HB2 LYS A 242      32.606  -9.562  28.329  1.00 47.55           H  
ATOM   1963  HB3 LYS A 242      30.939  -8.942  28.383  1.00 47.55           H  
ATOM   1964  HG2 LYS A 242      31.403  -7.719  30.414  1.00 52.54           H  
ATOM   1965  HG3 LYS A 242      33.128  -8.148  30.324  1.00 52.54           H  
ATOM   1966  HD2 LYS A 242      32.271  -9.652  31.909  1.00 60.03           H  
ATOM   1967  HD3 LYS A 242      32.307 -10.606  30.407  1.00 60.03           H  
ATOM   1968  HE2 LYS A 242      29.794  -9.615  30.211  1.00 61.36           H  
ATOM   1969  HE3 LYS A 242      29.959  -9.600  31.983  1.00 61.36           H  
ATOM   1970  HZ1 LYS A 242      30.440 -11.929  30.235  1.00 62.80           H  
ATOM   1971  HZ2 LYS A 242      30.594 -11.916  31.877  1.00 62.80           H  
ATOM   1972  HZ3 LYS A 242      29.112 -11.703  31.186  1.00 62.80           H  
ATOM   1973  N   GLU A 243      33.525  -5.705  29.016  1.00 50.55           N  
ATOM   1974  CA  GLU A 243      34.661  -4.946  29.569  1.00 52.67           C  
ATOM   1975  C   GLU A 243      35.077  -5.524  30.915  1.00 54.00           C  
ATOM   1976  O   GLU A 243      34.311  -6.278  31.516  1.00 54.97           O  
ATOM   1977  CB  GLU A 243      34.318  -3.468  29.702  1.00 52.68           C  
ATOM   1978  CG  GLU A 243      34.224  -2.722  28.360  1.00 53.61           C  
ATOM   1979  CD  GLU A 243      32.803  -2.567  27.822  1.00 55.74           C  
ATOM   1980  OE1 GLU A 243      31.836  -3.090  28.445  1.00 56.96           O  
ATOM   1981  OE2 GLU A 243      32.646  -1.904  26.762  1.00 56.61           O1-
ATOM   1982  H   GLU A 243      32.598  -5.309  29.083  1.00 50.55           H  
ATOM   1983  HA  GLU A 243      35.499  -5.035  28.878  1.00 52.67           H  
ATOM   1984  HB2 GLU A 243      35.089  -2.991  30.306  1.00 52.68           H  
ATOM   1985  HB3 GLU A 243      33.356  -3.383  30.209  1.00 52.68           H  
ATOM   1986  HG2 GLU A 243      34.810  -3.272  27.623  1.00 53.61           H  
ATOM   1987  HG3 GLU A 243      34.648  -1.727  28.494  1.00 53.61           H  
ATOM   1988  N   LEU A 244      36.296  -5.221  31.368  1.00 55.18           N  
ATOM   1989  CA  LEU A 244      36.795  -5.759  32.641  1.00 56.26           C  
ATOM   1990  C   LEU A 244      36.902  -4.717  33.782  1.00 57.05           C  
ATOM   1991  O   LEU A 244      36.925  -5.050  34.988  1.00 57.79           O  
ATOM   1992  CB  LEU A 244      38.111  -6.494  32.429  1.00 56.07           C  
ATOM   1993  CG  LEU A 244      37.973  -7.808  31.656  1.00 56.31           C  
ATOM   1994  CD1 LEU A 244      39.394  -8.435  31.404  1.00 55.88           C  
ATOM   1995  CD2 LEU A 244      37.005  -8.779  32.364  1.00 54.90           C  
ATOM   1996  H   LEU A 244      36.888  -4.610  30.823  1.00 55.18           H  
ATOM   1997  HA  LEU A 244      36.040  -6.466  32.984  1.00 56.26           H  
ATOM   1998  HB2 LEU A 244      38.542  -6.714  33.406  1.00 56.07           H  
ATOM   1999  HB3 LEU A 244      38.783  -5.840  31.874  1.00 56.07           H  
ATOM   2000  HG  LEU A 244      37.530  -7.604  30.682  1.00 56.31           H  
ATOM   2001 HD11 LEU A 244      40.009  -7.729  30.845  1.00 55.88           H  
ATOM   2002 HD12 LEU A 244      39.871  -8.654  32.359  1.00 55.88           H  
ATOM   2003 HD13 LEU A 244      39.289  -9.357  30.832  1.00 55.88           H  
ATOM   2004 HD21 LEU A 244      37.395  -9.023  33.353  1.00 54.90           H  
ATOM   2005 HD22 LEU A 244      36.028  -8.307  32.466  1.00 54.90           H  
ATOM   2006 HD23 LEU A 244      36.909  -9.691  31.776  1.00 54.90           H  
ATOM   2007  N   NME A 245      36.968  -3.459  33.404  1.00  0.00           N  
ATOM   2008  CH3 NME A 245      37.073  -2.365  34.396  1.00  0.00           C  
ATOM   2009  H   NME A 245      36.946  -3.237  32.418  1.00  0.00           H  
ATOM   2010 HH31 NME A 245      37.752  -1.590  34.031  1.00  0.00           H  
ATOM   2011 HH32 NME A 245      36.092  -1.919  34.570  1.00  0.00           H  
ATOM   2012 HH33 NME A 245      37.458  -2.751  35.343  1.00  0.00           H  
TER    2013      NME A 245 
HETATM 2014 CA    CA A1245      35.941  -1.504  23.105  1.00 44.04          CA2+
HETATM 2015 CL    CL A1246      24.571  -3.615  22.230  1.00 84.54          CL1-
CONECT    1    2    4    5    6
CONECT    2    1    3    3
CONECT    3    2    2
CONECT    4    1
CONECT    5    1
CONECT    6    1
CONECT   40  214
CONECT  214   40
CONECT  484 1931
CONECT 1614 1820
CONECT 1820 1614
CONECT 1931  484
CONECT 2007 2008 2009
CONECT 2008 2007 2010 2011 2012
CONECT 2009 2007
CONECT 2010 2008
CONECT 2011 2008
CONECT 2012 2008
END
