# Supplementary material for: Computational and Experimental Prediction of Human C-Type Lectin Receptor Druggability
Source: Front Immunol. 2014 Jul 10;5:323. doi: 10.3389/fimmu.2014.00323 (PMC4090677; doi:10.3389/fimmu.2014.00323)
Supplement: Supplementary file 2 [file Data_Sheet2.ZIP › Pockets/P-Selectin/1g1s_pocket_1_ii.pdb]

HEADER	Output of DoGSiteScorer by A. Volkamer
HEADER	Pocket 1 with 69 binding site atoms written.
HEADER	References: 
HEADER	A. Volkamer et al. Analyzing the topology of active sites: on the prediction of pockets and subpockets. J. Chem. Inf. Model. 2010,50(11), 2041-52
HEADER	A. Volkamer et al. Combining global and local measures for structure-based druggability predictions. J. Chem. Inf. Model. 2012,52,360-372
HEADER	Geometric pocket center at  25.25  -4.38   2.15 with max radius 9.61
ATOM    783  C   SER A   46     30.372 -12.230   4.279  0.00  0.00           C
ATOM    784  O   SER A   46     30.251 -11.177   3.674  0.00  0.00           O
ATOM    792  N   SER A   47     29.612 -12.544   5.313  0.00  0.00           N
ATOM    793  CA  SER A   47     28.580 -11.613   5.807  0.00  0.00           C
ATOM    794  C   SER A   47     29.183 -10.621   6.788  0.00  0.00           C
ATOM    795  O   SER A   47     28.515  -9.662   7.202  0.00  0.00           O
ATOM    796  CB  SER A   47     27.495 -12.391   6.528  0.00  0.00           C
ATOM    810  CD2 TYR A   48     31.693  -8.330   5.056  0.00  0.00           C
ATOM    812  CE2 TYR A   48     32.496  -8.385   3.904  0.00  0.00           C
ATOM   1344  CD  GLU A   80     30.128   1.851   1.642  0.00  0.00           C
ATOM   1345  OE1 GLU A   80     29.069   2.462   1.915  0.00  0.00           O
ATOM   1346  OE2 GLU A   80     30.176   0.942   0.784  0.00  0.00           O
ATOM   1372  CG  ASN A   82     26.892   2.951  -0.198  0.00  0.00           C
ATOM   1373  OD1 ASN A   82     26.148   2.430   0.644  0.00  0.00           O
ATOM   1374  ND2 ASN A   82     27.452   2.257  -1.188  0.00  0.00           N
ATOM   1395  N   LYS A   84     23.138   2.726   0.380  0.00  0.00           N
ATOM   1396  CA  LYS A   84     22.661   2.262  -0.917  0.00  0.00           C
ATOM   1399  CB  LYS A   84     23.712   1.384  -1.610  0.00  0.00           C
ATOM   1400  CG  LYS A   84     23.624   1.534  -3.142  0.00  0.00           C
ATOM   1401  CD  LYS A   84     24.670   0.738  -3.909  0.00  0.00           C
ATOM   1417  N   ARG A   85     20.909   0.753  -0.089  0.00  0.00           N
ATOM   1421  CB  ARG A   85     19.692  -1.263   0.596  0.00  0.00           C
ATOM   1422  CG  ARG A   85     18.444  -2.150   0.471  0.00  0.00           C
ATOM   1423  CD  ARG A   85     18.472  -3.368   1.412  0.00  0.00           C
ATOM   1424  NE  ARG A   85     19.640  -4.203   1.169  0.00  0.00           N
ATOM   1425  CZ  ARG A   85     19.642  -5.372   0.535  0.00  0.00           C
ATOM   1427  NH2 ARG A   85     20.796  -5.994   0.341  0.00  0.00           N
ATOM   1475  CD  GLU A   88     23.187   0.512   2.596  0.00  0.00           C
ATOM   1476  OE1 GLU A   88     24.262   1.141   2.717  0.00  0.00           O
ATOM   1477  OE2 GLU A   88     22.977  -0.342   1.707  0.00  0.00           O
ATOM   1528  CD  GLU A   92     29.201  -5.190   6.311  0.00  0.00           C
ATOM   1529  OE1 GLU A   92     28.981  -6.396   6.538  0.00  0.00           O
ATOM   1530  OE2 GLU A   92     29.160  -4.709   5.146  0.00  0.00           O
ATOM   1564  CE1 TYR A   94     32.358  -4.622   4.074  0.00  0.00           C
ATOM   1567  OH  TYR A   94     31.599  -2.930   2.576  0.00  0.00           O
ATOM   1736  CG  ASN A  105     29.270  -1.086   4.143  0.00  0.00           C
ATOM   1737  OD1 ASN A  105     29.006  -0.025   3.563  0.00  0.00           O
ATOM   1738  ND2 ASN A  105     28.601  -2.209   3.916  0.00  0.00           N
ATOM   1748  O   ASP A  106     26.077  -0.299   4.690  0.00  0.00           O
ATOM   1751  OD1 ASP A  106     26.948   2.384   4.234  0.00  0.00           O
ATOM   1758  CA  GLU A  107     24.164  -1.910   6.006  0.00  0.00           C
ATOM   1759  C   GLU A  107     22.760  -1.861   6.602  0.00  0.00           C
ATOM   1761  CB  GLU A  107     24.730  -3.313   6.317  0.00  0.00           C
ATOM   1762  CG  GLU A  107     25.933  -3.704   5.442  0.00  0.00           C
ATOM   1763  CD  GLU A  107     25.506  -4.372   4.151  0.00  0.00           C
ATOM   1764  OE1 GLU A  107     25.631  -5.610   4.067  0.00  0.00           O
ATOM   1765  OE2 GLU A  107     25.028  -3.664   3.237  0.00  0.00           O
ATOM   1772  N   HIS A  108     21.790  -2.382   5.868  0.00  0.00           N
ATOM   1773  CA  HIS A  108     20.425  -2.408   6.366  0.00  0.00           C
ATOM   1775  O   HIS A  108     21.061  -4.379   7.546  0.00  0.00           O
ATOM   1776  CB  HIS A  108     19.481  -2.979   5.307  0.00  0.00           C
ATOM   1777  CG  HIS A  108     18.044  -2.964   5.731  0.00  0.00           C
ATOM   1778  CD2 HIS A  108     17.125  -2.074   5.218  0.00  0.00           C
ATOM   1779  ND1 HIS A  108     17.378  -3.710   6.646  0.00  0.00           N
ATOM   1780  NE2 HIS A  108     15.951  -2.271   5.796  0.00  0.00           N
ATOM   1781  CE1 HIS A  108     16.077  -3.259   6.668  0.00  0.00           C
ATOM   1799  N   LEU A  110     18.460  -5.396   8.810  0.00  0.00           N
ATOM   1800  CA  LEU A  110     17.872  -6.720   8.736  0.00  0.00           C
ATOM   1801  C   LEU A  110     18.668  -7.703   7.871  0.00  0.00           C
ATOM   1802  O   LEU A  110     18.162  -8.761   7.523  0.00  0.00           O
ATOM   1803  CB  LEU A  110     16.410  -6.643   8.274  0.00  0.00           C
ATOM   1818  N   LYS A  111     19.897  -7.331   7.497  0.00  0.00           N
ATOM   1819  CA  LYS A  111     20.780  -8.279   6.786  0.00  0.00           C
ATOM   1823  CG  LYS A  111     21.752  -6.720   4.927  0.00  0.00           C
ATOM   1824  CD  LYS A  111     21.802  -7.523   3.640  0.00  0.00           C
ATOM   1825  CE  LYS A  111     23.208  -8.070   3.296  0.00  0.00           C
ATOM   1826  NZ  LYS A  111     24.140  -7.147   2.565  0.00  0.00           N
ATOM   1869  CE  LYS A  113     26.148  -6.781   7.197  0.00  0.00           C
ATOM   1870  NZ  LYS A  113     26.609  -7.538   5.990  0.00  0.00           N
