# Supplementary material for: Computational and Experimental Prediction of Human C-Type Lectin Receptor Druggability
Source: Front Immunol. 2014 Jul 10;5:323. doi: 10.3389/fimmu.2014.00323 (PMC4090677; doi:10.3389/fimmu.2014.00323)
Supplement: Supplementary file 2 [file Data_Sheet2.ZIP › Pockets/P-Selectin/1g1s_receptor.pdb]

HEADER    IMMUNE SYSTEM, MEMBRANE PROTEIN                             
REMARK  99                                                                      
REMARK  99 MOE v2013.08 (Chemical Computing Group Inc.) Wed Apr 09 17:59:39 2014
HELIX    1   1 TRP A   12  ARG A   22  1               Generated by MOE   11
HELIX    2   2 LYS A   32  VAL A   41  1               Generated by MOE   10
SHEET    1       THR A   2  TYR A  10                  Generated by MOE
SHEET    2       ASP A  25  LEU A  26                  Generated by MOE
SHEET    3       TYR A  49  TRP A  50                  Generated by MOE
SHEET    4       ILE A  51  ASN A  56                  Generated by MOE
SHEET    5       THR A  59  TRP A  62                  Generated by MOE
SHEET    6       CYS A  90  ILE A  93                  Generated by MOE
SHEET    7       TRP A 104  TRP A 104                  Generated by MOE
SHEET    8       ASN A 105  GLU A 107                  Generated by MOE
SHEET    9       LYS A 113  LYS A 113                  Generated by MOE
SHEET   10       HIS A 114  ALA A 115                  Generated by MOE
SHEET   11       LEU A 116  THR A 119                  Generated by MOE
SSBOND   1 CYS A   19    CYS A  117			     1555   1555  2.06
SSBOND   2 CYS A   90    CYS A  109			     1555   1555  2.04
ATOM      1  N   TRP A   1      39.709  -6.946  28.141  1.00 31.63           N1+
ATOM      2  CA  TRP A   1      38.471  -7.192  27.319  1.00 33.36           C  
ATOM      3  C   TRP A   1      38.602  -8.496  26.542  1.00 33.18           C  
ATOM      4  O   TRP A   1      39.575  -8.683  25.813  1.00 39.15           O  
ATOM      5  CB  TRP A   1      38.268  -6.055  26.328  1.00 34.30           C  
ATOM      6  CG  TRP A   1      38.239  -4.718  26.987  1.00 34.49           C  
ATOM      7  CD1 TRP A   1      39.149  -3.710  26.856  1.00 35.00           C  
ATOM      8  CD2 TRP A   1      37.257  -4.260  27.910  1.00 34.60           C  
ATOM      9  NE1 TRP A   1      38.789  -2.646  27.644  1.00 38.35           N  
ATOM     10  CE2 TRP A   1      37.631  -2.958  28.304  1.00 36.49           C  
ATOM     11  CE3 TRP A   1      36.094  -4.825  28.449  1.00 33.51           C  
ATOM     12  CZ2 TRP A   1      36.879  -2.207  29.213  1.00 41.04           C  
ATOM     13  CZ3 TRP A   1      35.346  -4.082  29.350  1.00 43.77           C  
ATOM     14  CH2 TRP A   1      35.744  -2.787  29.724  1.00 43.40           C  
ATOM     15  H1  TRP A   1      39.834  -7.705  28.795  1.00 31.63           H  
ATOM     16  H2  TRP A   1      40.512  -6.890  27.531  1.00 31.63           H  
ATOM     17  H3  TRP A   1      39.609  -6.078  28.647  1.00 31.63           H  
ATOM     18  HA  TRP A   1      37.619  -7.251  27.996  1.00 33.36           H  
ATOM     19  HB2 TRP A   1      37.323  -6.210  25.809  1.00 34.30           H  
ATOM     20  HB3 TRP A   1      39.086  -6.071  25.607  1.00 34.30           H  
ATOM     21  HD1 TRP A   1      40.024  -3.745  26.224  1.00 35.00           H  
ATOM     22  HE1 TRP A   1      39.295  -1.775  27.724  1.00 38.35           H  
ATOM     23  HE3 TRP A   1      35.785  -5.821  28.167  1.00 33.51           H  
ATOM     24  HZ2 TRP A   1      37.179  -1.211  29.503  1.00 41.04           H  
ATOM     25  HZ3 TRP A   1      34.446  -4.505  29.771  1.00 43.77           H  
ATOM     26  HH2 TRP A   1      35.141  -2.233  30.429  1.00 43.40           H  
ATOM     27  N   THR A   2      37.623  -9.384  26.697  1.00 31.17           N  
ATOM     28  CA  THR A   2      37.603 -10.679  26.020  1.00 31.39           C  
ATOM     29  C   THR A   2      36.531 -10.613  24.920  1.00 38.72           C  
ATOM     30  O   THR A   2      35.381 -10.232  25.169  1.00 33.89           O  
ATOM     31  CB  THR A   2      37.221 -11.809  27.002  1.00 34.25           C  
ATOM     32  OG1 THR A   2      38.131 -11.798  28.118  1.00 36.30           O  
ATOM     33  CG2 THR A   2      37.297 -13.176  26.304  1.00 38.25           C  
ATOM     34  H   THR A   2      36.856  -9.151  27.311  1.00 31.17           H  
ATOM     35  HA  THR A   2      38.592 -10.889  25.612  1.00 31.39           H  
ATOM     36  HB  THR A   2      36.201 -11.643  27.348  1.00 34.25           H  
ATOM     37 HG21 THR A   2      36.614 -13.189  25.455  1.00 38.25           H  
ATOM     38 HG22 THR A   2      38.315 -13.350  25.955  1.00 38.25           H  
ATOM     39 HG23 THR A   2      37.015 -13.959  27.008  1.00 38.25           H  
ATOM     40  HG1 THR A   2      38.062 -10.939  28.540  1.00 36.30           H  
ATOM     41  N   TYR A   3      36.907 -11.014  23.719  1.00 34.19           N  
ATOM     42  CA  TYR A   3      35.994 -10.965  22.589  1.00 35.08           C  
ATOM     43  C   TYR A   3      35.362 -12.318  22.298  1.00 35.82           C  
ATOM     44  O   TYR A   3      35.935 -13.369  22.594  1.00 36.33           O  
ATOM     45  CB  TYR A   3      36.753 -10.449  21.370  1.00 30.38           C  
ATOM     46  CG  TYR A   3      37.385  -9.095  21.601  1.00 33.32           C  
ATOM     47  CD1 TYR A   3      36.607  -7.935  21.651  1.00 36.35           C  
ATOM     48  CD2 TYR A   3      38.758  -8.974  21.798  1.00 36.07           C  
ATOM     49  CE1 TYR A   3      37.180  -6.690  21.900  1.00 37.83           C  
ATOM     50  CE2 TYR A   3      39.344  -7.730  22.043  1.00 38.58           C  
ATOM     51  CZ  TYR A   3      38.548  -6.598  22.097  1.00 34.51           C  
ATOM     52  OH  TYR A   3      39.121  -5.386  22.370  1.00 41.08           O  
ATOM     53  H   TYR A   3      37.845 -11.362  23.583  1.00 34.19           H  
ATOM     54  HA  TYR A   3      35.173 -10.290  22.833  1.00 35.08           H  
ATOM     55  HB2 TYR A   3      36.058 -10.370  20.534  1.00 30.38           H  
ATOM     56  HB3 TYR A   3      37.540 -11.162  21.122  1.00 30.38           H  
ATOM     57  HD1 TYR A   3      35.541  -8.005  21.492  1.00 36.35           H  
ATOM     58  HD2 TYR A   3      39.380  -9.856  21.762  1.00 36.07           H  
ATOM     59  HE1 TYR A   3      36.563  -5.804  21.940  1.00 37.83           H  
ATOM     60  HE2 TYR A   3      40.412  -7.652  22.190  1.00 38.58           H  
ATOM     61  HH  TYR A   3      38.680  -4.631  21.975  1.00 41.08           H  
ATOM     62  N   HIS A   4      34.165 -12.284  21.719  1.00 31.58           N  
ATOM     63  CA  HIS A   4      33.438 -13.496  21.376  1.00 33.30           C  
ATOM     64  C   HIS A   4      32.620 -13.194  20.123  1.00 32.06           C  
ATOM     65  O   HIS A   4      32.324 -12.039  19.838  1.00 33.90           O  
ATOM     66  CB  HIS A   4      32.458 -13.886  22.484  1.00 35.66           C  
ATOM     67  CG  HIS A   4      33.091 -14.100  23.822  1.00 43.95           C  
ATOM     68  ND1 HIS A   4      33.539 -15.334  24.241  1.00 45.26           N1+
ATOM     69  CD2 HIS A   4      33.281 -13.255  24.866  1.00 48.86           C  
ATOM     70  CE1 HIS A   4      33.964 -15.244  25.490  1.00 47.79           C  
ATOM     71  NE2 HIS A   4      33.816 -13.994  25.895  1.00 44.06           N  
ATOM     72  H   HIS A   4      33.748 -11.389  21.510  1.00 31.58           H  
ATOM     73  HA  HIS A   4      34.148 -14.311  21.229  1.00 33.30           H  
ATOM     74  HB2 HIS A   4      31.961 -14.811  22.190  1.00 35.66           H  
ATOM     75  HB3 HIS A   4      31.718 -13.091  22.580  1.00 35.66           H  
ATOM     76  HD1 HIS A   4      33.542 -16.176  23.682  1.00 45.26           H  
ATOM     77  HD2 HIS A   4      33.054 -12.199  24.886  1.00 48.86           H  
ATOM     78  HE2 HIS A   4      34.056 -13.640  26.809  1.00 44.06           H  
ATOM     79  HE1 HIS A   4      34.364 -16.055  26.081  1.00 47.79           H  
ATOM     80  N   TYR A   5      32.262 -14.222  19.368  1.00 30.19           N  
ATOM     81  CA  TYR A   5      31.452 -13.963  18.186  1.00 32.95           C  
ATOM     82  C   TYR A   5      30.492 -15.122  18.004  1.00 33.78           C  
ATOM     83  O   TYR A   5      30.743 -16.223  18.498  1.00 33.45           O  
ATOM     84  CB  TYR A   5      32.340 -13.752  16.956  1.00 31.50           C  
ATOM     85  CG  TYR A   5      33.160 -14.963  16.572  1.00 32.17           C  
ATOM     86  CD1 TYR A   5      34.423 -15.182  17.129  1.00 36.97           C  
ATOM     87  CD2 TYR A   5      32.661 -15.906  15.682  1.00 36.41           C  
ATOM     88  CE1 TYR A   5      35.166 -16.329  16.800  1.00 36.10           C  
ATOM     89  CE2 TYR A   5      33.391 -17.049  15.356  1.00 38.76           C  
ATOM     90  CZ  TYR A   5      34.635 -17.255  15.919  1.00 39.24           C  
ATOM     91  OH  TYR A   5      35.325 -18.412  15.632  1.00 43.09           O  
ATOM     92  H   TYR A   5      32.544 -15.162  19.606  1.00 30.19           H  
ATOM     93  HA  TYR A   5      30.878 -13.045  18.313  1.00 32.95           H  
ATOM     94  HB2 TYR A   5      33.024 -12.929  17.165  1.00 31.50           H  
ATOM     95  HB3 TYR A   5      31.701 -13.490  16.113  1.00 31.50           H  
ATOM     96  HD1 TYR A   5      34.833 -14.460  17.820  1.00 36.97           H  
ATOM     97  HD2 TYR A   5      31.691 -15.751  15.235  1.00 36.41           H  
ATOM     98  HE1 TYR A   5      36.144 -16.487  17.232  1.00 36.10           H  
ATOM     99  HE2 TYR A   5      32.983 -17.772  14.665  1.00 38.76           H  
ATOM    100  HH  TYR A   5      34.874 -19.016  15.038  1.00 43.09           H  
ATOM    101  N   SER A   6      29.369 -14.873  17.341  1.00 30.68           N  
ATOM    102  CA  SER A   6      28.385 -15.924  17.138  1.00 33.90           C  
ATOM    103  C   SER A   6      28.780 -16.683  15.886  1.00 32.99           C  
ATOM    104  O   SER A   6      29.275 -16.090  14.930  1.00 34.22           O  
ATOM    105  CB  SER A   6      26.983 -15.319  16.954  1.00 30.13           C  
ATOM    106  OG  SER A   6      26.923 -14.538  15.760  1.00 31.35           O  
ATOM    107  H   SER A   6      29.197 -13.947  16.975  1.00 30.68           H  
ATOM    108  HA  SER A   6      28.357 -16.586  18.003  1.00 33.90           H  
ATOM    109  HB2 SER A   6      26.753 -14.683  17.809  1.00 30.13           H  
ATOM    110  HB3 SER A   6      26.251 -16.124  16.892  1.00 30.13           H  
ATOM    111  HG  SER A   6      26.247 -14.921  15.197  1.00 31.35           H  
ATOM    112  N   THR A   7      28.563 -17.993  15.891  1.00 34.91           N  
ATOM    113  CA  THR A   7      28.900 -18.799  14.725  1.00 37.99           C  
ATOM    114  C   THR A   7      27.803 -18.701  13.670  1.00 34.88           C  
ATOM    115  O   THR A   7      28.055 -18.939  12.497  1.00 38.47           O  
ATOM    116  CB  THR A   7      29.140 -20.285  15.112  1.00 42.96           C  
ATOM    117  OG1 THR A   7      28.056 -20.748  15.923  1.00 48.67           O  
ATOM    118  CG2 THR A   7      30.441 -20.421  15.897  1.00 40.60           C  
ATOM    119  H   THR A   7      28.163 -18.433  16.707  1.00 34.91           H  
ATOM    120  HA  THR A   7      29.828 -18.405  14.309  1.00 37.99           H  
ATOM    121  HB  THR A   7      29.204 -20.881  14.202  1.00 42.96           H  
ATOM    122 HG21 THR A   7      31.272 -20.066  15.287  1.00 40.60           H  
ATOM    123 HG22 THR A   7      30.380 -19.826  16.808  1.00 40.60           H  
ATOM    124 HG23 THR A   7      30.602 -21.468  16.156  1.00 40.60           H  
ATOM    125  HG1 THR A   7      28.228 -21.667  16.140  1.00 48.67           H  
ATOM    126  N   LYS A   8      26.591 -18.336  14.082  1.00 36.73           N  
ATOM    127  CA  LYS A   8      25.479 -18.165  13.134  1.00 38.64           C  
ATOM    128  C   LYS A   8      25.269 -16.665  12.867  1.00 39.32           C  
ATOM    129  O   LYS A   8      25.749 -15.821  13.634  1.00 38.77           O  
ATOM    130  CB  LYS A   8      24.201 -18.807  13.691  1.00 41.30           C  
ATOM    131  CG  LYS A   8      24.312 -20.323  13.777  1.00 49.69           C  
ATOM    132  CD  LYS A   8      23.193 -20.981  14.572  1.00 57.18           C  
ATOM    133  CE  LYS A   8      21.896 -21.090  13.780  1.00 63.09           C  
ATOM    134  NZ  LYS A   8      21.178 -19.801  13.672  1.00 63.17           N1+
ATOM    135  H   LYS A   8      26.432 -18.173  15.066  1.00 36.73           H  
ATOM    136  HA  LYS A   8      25.719 -18.663  12.194  1.00 38.64           H  
ATOM    137  HB2 LYS A   8      23.366 -18.553  13.038  1.00 41.30           H  
ATOM    138  HB3 LYS A   8      24.015 -18.411  14.689  1.00 41.30           H  
ATOM    139  HG2 LYS A   8      25.262 -20.571  14.252  1.00 49.69           H  
ATOM    140  HG3 LYS A   8      24.297 -20.726  12.764  1.00 49.69           H  
ATOM    141  HD2 LYS A   8      23.006 -20.388  15.467  1.00 57.18           H  
ATOM    142  HD3 LYS A   8      23.512 -21.983  14.860  1.00 57.18           H  
ATOM    143  HE2 LYS A   8      21.246 -21.811  14.276  1.00 63.09           H  
ATOM    144  HE3 LYS A   8      22.130 -21.443  12.776  1.00 63.09           H  
ATOM    145  HZ1 LYS A   8      20.955 -19.462  14.597  1.00 63.17           H  
ATOM    146  HZ2 LYS A   8      21.764 -19.128  13.199  1.00 63.17           H  
ATOM    147  HZ3 LYS A   8      20.326 -19.933  13.147  1.00 63.17           H  
ATOM    148  N   ALA A   9      24.583 -16.319  11.779  1.00 33.37           N  
ATOM    149  CA  ALA A   9      24.368 -14.900  11.474  1.00 31.56           C  
ATOM    150  C   ALA A   9      22.936 -14.474  11.823  1.00 32.61           C  
ATOM    151  O   ALA A   9      21.983 -15.211  11.553  1.00 31.83           O  
ATOM    152  CB  ALA A   9      24.651 -14.646  10.004  1.00 33.84           C  
ATOM    153  H   ALA A   9      24.212 -17.031  11.166  1.00 33.37           H  
ATOM    154  HA  ALA A   9      25.051 -14.306  12.081  1.00 31.56           H  
ATOM    155  HB1 ALA A   9      25.679 -14.928   9.777  1.00 33.84           H  
ATOM    156  HB2 ALA A   9      23.969 -15.239   9.394  1.00 33.84           H  
ATOM    157  HB3 ALA A   9      24.508 -13.588   9.784  1.00 33.84           H  
ATOM    158  N   TYR A  10      22.795 -13.286  12.419  1.00 31.64           N  
ATOM    159  CA  TYR A  10      21.484 -12.736  12.806  1.00 27.55           C  
ATOM    160  C   TYR A  10      21.345 -11.272  12.371  1.00 29.18           C  
ATOM    161  O   TYR A  10      22.316 -10.640  11.943  1.00 26.56           O  
ATOM    162  CB  TYR A  10      21.332 -12.753  14.328  1.00 30.29           C  
ATOM    163  CG  TYR A  10      21.722 -14.046  14.985  1.00 32.50           C  
ATOM    164  CD1 TYR A  10      21.012 -15.218  14.745  1.00 33.43           C  
ATOM    165  CD2 TYR A  10      22.792 -14.093  15.877  1.00 36.72           C  
ATOM    166  CE1 TYR A  10      21.358 -16.418  15.380  1.00 34.53           C  
ATOM    167  CE2 TYR A  10      23.142 -15.281  16.513  1.00 38.59           C  
ATOM    168  CZ  TYR A  10      22.424 -16.436  16.256  1.00 38.94           C  
ATOM    169  OH  TYR A  10      22.807 -17.623  16.841  1.00 42.65           O  
ATOM    170  H   TYR A  10      23.623 -12.742  12.613  1.00 31.64           H  
ATOM    171  HA  TYR A  10      20.727 -13.353  12.321  1.00 27.55           H  
ATOM    172  HB2 TYR A  10      20.287 -12.554  14.567  1.00 30.29           H  
ATOM    173  HB3 TYR A  10      21.956 -11.961  14.740  1.00 30.29           H  
ATOM    174  HD1 TYR A  10      20.180 -15.202  14.056  1.00 33.43           H  
ATOM    175  HD2 TYR A  10      23.357 -13.195  16.078  1.00 36.72           H  
ATOM    176  HE1 TYR A  10      20.796 -17.320  15.186  1.00 34.53           H  
ATOM    177  HE2 TYR A  10      23.971 -15.301  17.205  1.00 38.59           H  
ATOM    178  HH  TYR A  10      23.578 -17.565  17.410  1.00 42.65           H  
ATOM    179  N   SER A  11      20.132 -10.727  12.508  1.00 28.89           N  
ATOM    180  CA  SER A  11      19.901  -9.318  12.200  1.00 28.96           C  
ATOM    181  C   SER A  11      20.728  -8.556  13.258  1.00 25.37           C  
ATOM    182  O   SER A  11      21.187  -9.145  14.216  1.00 28.86           O  
ATOM    183  CB  SER A  11      18.426  -8.955  12.415  1.00 32.04           C  
ATOM    184  OG  SER A  11      18.131  -9.062  13.800  1.00 28.45           O  
ATOM    185  H   SER A  11      19.364 -11.298  12.829  1.00 28.89           H  
ATOM    186  HA  SER A  11      20.167  -9.084  11.169  1.00 28.96           H  
ATOM    187  HB2 SER A  11      17.793  -9.640  11.851  1.00 32.04           H  
ATOM    188  HB3 SER A  11      18.246  -7.934  12.078  1.00 32.04           H  
ATOM    189  HG  SER A  11      17.207  -8.830  13.919  1.00 28.45           H  
ATOM    190  N   TRP A  12      20.903  -7.251  13.088  1.00 24.70           N  
ATOM    191  CA  TRP A  12      21.665  -6.468  14.054  1.00 28.72           C  
ATOM    192  C   TRP A  12      21.012  -6.538  15.444  1.00 29.69           C  
ATOM    193  O   TRP A  12      21.695  -6.718  16.443  1.00 26.76           O  
ATOM    194  CB  TRP A  12      21.749  -4.994  13.610  1.00 27.19           C  
ATOM    195  CG  TRP A  12      22.657  -4.141  14.470  1.00 28.63           C  
ATOM    196  CD1 TRP A  12      23.998  -3.880  14.266  1.00 29.98           C  
ATOM    197  CD2 TRP A  12      22.289  -3.421  15.652  1.00 30.67           C  
ATOM    198  NE1 TRP A  12      24.473  -3.041  15.242  1.00 28.73           N  
ATOM    199  CE2 TRP A  12      23.447  -2.746  16.110  1.00 32.78           C  
ATOM    200  CE3 TRP A  12      21.086  -3.279  16.371  1.00 29.19           C  
ATOM    201  CZ2 TRP A  12      23.443  -1.943  17.261  1.00 30.43           C  
ATOM    202  CZ3 TRP A  12      21.082  -2.470  17.521  1.00 31.03           C  
ATOM    203  CH2 TRP A  12      22.247  -1.818  17.950  1.00 33.62           C  
ATOM    204  H   TRP A  12      20.503  -6.795  12.281  1.00 24.70           H  
ATOM    205  HA  TRP A  12      22.670  -6.887  14.106  1.00 28.72           H  
ATOM    206  HB2 TRP A  12      20.746  -4.569  13.644  1.00 27.19           H  
ATOM    207  HB3 TRP A  12      22.120  -4.966  12.586  1.00 27.19           H  
ATOM    208  HD1 TRP A  12      24.588  -4.279  13.454  1.00 29.98           H  
ATOM    209  HE1 TRP A  12      25.420  -2.696  15.312  1.00 28.73           H  
ATOM    210  HE3 TRP A  12      20.186  -3.780  16.045  1.00 29.19           H  
ATOM    211  HZ2 TRP A  12      24.338  -1.441  17.597  1.00 30.43           H  
ATOM    212  HZ3 TRP A  12      20.167  -2.349  18.082  1.00 31.03           H  
ATOM    213  HH2 TRP A  12      22.212  -1.205  18.839  1.00 33.62           H  
ATOM    214  N   ASN A  13      19.687  -6.381  15.502  1.00 28.91           N  
ATOM    215  CA  ASN A  13      18.985  -6.422  16.776  1.00 31.99           C  
ATOM    216  C   ASN A  13      19.180  -7.749  17.528  1.00 30.03           C  
ATOM    217  O   ASN A  13      19.471  -7.744  18.719  1.00 30.76           O  
ATOM    218  CB  ASN A  13      17.478  -6.133  16.570  1.00 35.28           C  
ATOM    219  CG  ASN A  13      17.185  -4.649  16.311  1.00 42.03           C  
ATOM    220  OD1 ASN A  13      17.808  -3.767  16.903  1.00 41.76           O  
ATOM    221  ND2 ASN A  13      16.215  -4.376  15.448  1.00 44.04           N  
ATOM    222  H   ASN A  13      19.165  -6.233  14.650  1.00 28.91           H  
ATOM    223  HA  ASN A  13      19.422  -5.643  17.401  1.00 31.99           H  
ATOM    224  HB2 ASN A  13      16.939  -6.443  17.464  1.00 35.28           H  
ATOM    225  HB3 ASN A  13      17.127  -6.711  15.715  1.00 35.28           H  
ATOM    226 HD21 ASN A  13      15.963  -3.417  15.257  1.00 44.04           H  
ATOM    227 HD22 ASN A  13      15.727  -5.128  14.983  1.00 44.04           H  
ATOM    228  N   ILE A  14      19.028  -8.880  16.838  1.00 26.62           N  
ATOM    229  CA  ILE A  14      19.201 -10.190  17.462  1.00 27.95           C  
ATOM    230  C   ILE A  14      20.694 -10.413  17.791  1.00 31.36           C  
ATOM    231  O   ILE A  14      21.036 -11.039  18.802  1.00 29.16           O  
ATOM    232  CB  ILE A  14      18.623 -11.315  16.551  1.00 31.46           C  
ATOM    233  CG1 ILE A  14      17.115 -11.068  16.335  1.00 34.62           C  
ATOM    234  CG2 ILE A  14      18.777 -12.688  17.204  1.00 30.19           C  
ATOM    235  CD1 ILE A  14      16.351 -10.879  17.622  1.00 34.31           C  
ATOM    236  H   ILE A  14      18.788  -8.830  15.858  1.00 26.62           H  
ATOM    237  HA  ILE A  14      18.643 -10.225  18.397  1.00 27.95           H  
ATOM    238  HB  ILE A  14      19.169 -11.298  15.608  1.00 31.46           H  
ATOM    239 HG12 ILE A  14      16.696 -11.924  15.807  1.00 34.62           H  
ATOM    240 HG13 ILE A  14      16.995 -10.171  15.727  1.00 34.62           H  
ATOM    241 HG21 ILE A  14      19.833 -12.884  17.392  1.00 30.19           H  
ATOM    242 HG22 ILE A  14      18.231 -12.705  18.147  1.00 30.19           H  
ATOM    243 HG23 ILE A  14      18.378 -13.454  16.539  1.00 30.19           H  
ATOM    244 HD11 ILE A  14      16.460 -11.768  18.243  1.00 34.31           H  
ATOM    245 HD12 ILE A  14      16.744 -10.013  18.154  1.00 34.31           H  
ATOM    246 HD13 ILE A  14      15.296 -10.720  17.398  1.00 34.31           H  
ATOM    247  N   SER A  15      21.583  -9.865  16.961  1.00 28.87           N  
ATOM    248  CA  SER A  15      23.012  -9.963  17.265  1.00 29.96           C  
ATOM    249  C   SER A  15      23.287  -9.197  18.568  1.00 28.30           C  
ATOM    250  O   SER A  15      24.034  -9.672  19.424  1.00 32.55           O  
ATOM    251  CB  SER A  15      23.841  -9.378  16.119  1.00 30.28           C  
ATOM    252  OG  SER A  15      23.719 -10.211  14.983  1.00 30.40           O  
ATOM    253  H   SER A  15      21.273  -9.385  16.128  1.00 28.87           H  
ATOM    254  HA  SER A  15      23.294 -11.009  17.384  1.00 29.96           H  
ATOM    255  HB2 SER A  15      24.888  -9.322  16.418  1.00 30.28           H  
ATOM    256  HB3 SER A  15      23.478  -8.379  15.879  1.00 30.28           H  
ATOM    257  HG  SER A  15      22.790 -10.242  14.744  1.00 30.40           H  
ATOM    258  N   ARG A  16      22.699  -8.014  18.743  1.00 27.92           N  
ATOM    259  CA  ARG A  16      22.947  -7.307  20.004  1.00 30.35           C  
ATOM    260  C   ARG A  16      22.391  -8.115  21.184  1.00 32.35           C  
ATOM    261  O   ARG A  16      22.998  -8.167  22.258  1.00 31.88           O  
ATOM    262  CB  ARG A  16      22.337  -5.906  20.021  1.00 29.74           C  
ATOM    263  CG  ARG A  16      22.840  -5.124  21.250  1.00 32.47           C  
ATOM    264  CD  ARG A  16      22.381  -3.698  21.285  1.00 34.15           C  
ATOM    265  NE  ARG A  16      23.093  -2.996  22.348  1.00 32.26           N  
ATOM    266  CZ  ARG A  16      22.764  -1.796  22.814  1.00 36.19           C  
ATOM    267  NH1 ARG A  16      21.713  -1.144  22.323  1.00 37.58           N  
ATOM    268  NH2 ARG A  16      23.506  -1.238  23.762  1.00 37.61           N1+
ATOM    269  H   ARG A  16      22.102  -7.618  18.031  1.00 27.92           H  
ATOM    270  HA  ARG A  16      24.027  -7.200  20.096  1.00 30.35           H  
ATOM    271  HB2 ARG A  16      21.251  -5.985  20.064  1.00 29.74           H  
ATOM    272  HB3 ARG A  16      22.627  -5.376  19.113  1.00 29.74           H  
ATOM    273  HG2 ARG A  16      23.930  -5.135  21.242  1.00 32.47           H  
ATOM    274  HG3 ARG A  16      22.478  -5.625  22.148  1.00 32.47           H  
ATOM    275  HD2 ARG A  16      21.309  -3.665  21.480  1.00 34.15           H  
ATOM    276  HD3 ARG A  16      22.592  -3.223  20.328  1.00 34.15           H  
ATOM    277  HE  ARG A  16      23.895  -3.454  22.758  1.00 32.26           H  
ATOM    278 HH11 ARG A  16      21.481  -0.225  22.671  1.00 37.58           H  
ATOM    279 HH12 ARG A  16      21.147  -1.568  21.601  1.00 37.58           H  
ATOM    280 HH21 ARG A  16      24.304  -1.733  24.135  1.00 37.61           H  
ATOM    281 HH22 ARG A  16      23.273  -0.319  24.110  1.00 37.61           H  
ATOM    282  N   LYS A  17      21.247  -8.761  20.976  1.00 38.44           N  
ATOM    283  CA  LYS A  17      20.635  -9.575  22.031  1.00 36.97           C  
ATOM    284  C   LYS A  17      21.498 -10.798  22.376  1.00 38.99           C  
ATOM    285  O   LYS A  17      21.581 -11.213  23.543  1.00 38.11           O  
ATOM    286  CB  LYS A  17      19.240 -10.034  21.605  1.00 39.82           C  
ATOM    287  CG  LYS A  17      18.447 -10.701  22.743  1.00 47.03           C  
ATOM    288  CD  LYS A  17      16.980 -10.899  22.362  1.00 52.78           C  
ATOM    289  CE  LYS A  17      16.207 -11.521  23.518  1.00 57.46           C  
ATOM    290  NZ  LYS A  17      16.802 -12.827  23.925  1.00 55.95           N1+
ATOM    291  H   LYS A  17      20.792  -8.689  20.077  1.00 38.44           H  
ATOM    292  HA  LYS A  17      20.559  -8.953  22.923  1.00 36.97           H  
ATOM    293  HB2 LYS A  17      19.345 -10.749  20.789  1.00 39.82           H  
ATOM    294  HB3 LYS A  17      18.682  -9.165  21.256  1.00 39.82           H  
ATOM    295  HG2 LYS A  17      18.501 -10.069  23.630  1.00 47.03           H  
ATOM    296  HG3 LYS A  17      18.891 -11.672  22.962  1.00 47.03           H  
ATOM    297  HD2 LYS A  17      16.921 -11.558  21.496  1.00 52.78           H  
ATOM    298  HD3 LYS A  17      16.540  -9.933  22.115  1.00 52.78           H  
ATOM    299  HE2 LYS A  17      15.174 -11.682  23.209  1.00 57.46           H  
ATOM    300  HE3 LYS A  17      16.229 -10.840  24.368  1.00 57.46           H  
ATOM    301  HZ1 LYS A  17      16.784 -13.463  23.141  1.00 55.95           H  
ATOM    302  HZ2 LYS A  17      17.757 -12.684  24.221  1.00 55.95           H  
ATOM    303  HZ3 LYS A  17      16.267 -13.217  24.688  1.00 55.95           H  
ATOM    304  N   TYR A  18      22.133 -11.378  21.359  1.00 32.36           N  
ATOM    305  CA  TYR A  18      23.008 -12.523  21.563  1.00 37.18           C  
ATOM    306  C   TYR A  18      24.141 -12.090  22.501  1.00 38.00           C  
ATOM    307  O   TYR A  18      24.492 -12.802  23.447  1.00 37.67           O  
ATOM    308  CB  TYR A  18      23.596 -12.957  20.224  1.00 37.81           C  
ATOM    309  CG  TYR A  18      24.676 -14.006  20.304  1.00 37.24           C  
ATOM    310  CD1 TYR A  18      26.010 -13.658  20.547  1.00 36.33           C  
ATOM    311  CD2 TYR A  18      24.367 -15.354  20.117  1.00 37.15           C  
ATOM    312  CE1 TYR A  18      27.010 -14.637  20.602  1.00 33.98           C  
ATOM    313  CE2 TYR A  18      25.346 -16.332  20.164  1.00 38.80           C  
ATOM    314  CZ  TYR A  18      26.668 -15.967  20.408  1.00 41.66           C  
ATOM    315  OH  TYR A  18      27.631 -16.944  20.450  1.00 40.59           O  
ATOM    316  H   TYR A  18      22.004 -11.015  20.426  1.00 32.36           H  
ATOM    317  HA  TYR A  18      22.452 -13.356  21.993  1.00 37.18           H  
ATOM    318  HB2 TYR A  18      24.019 -12.076  19.740  1.00 37.81           H  
ATOM    319  HB3 TYR A  18      22.786 -13.354  19.613  1.00 37.81           H  
ATOM    320  HD1 TYR A  18      26.271 -12.620  20.693  1.00 36.33           H  
ATOM    321  HD2 TYR A  18      23.342 -15.640  19.933  1.00 37.15           H  
ATOM    322  HE1 TYR A  18      28.036 -14.359  20.793  1.00 33.98           H  
ATOM    323  HE2 TYR A  18      25.087 -17.369  20.012  1.00 38.80           H  
ATOM    324  HH  TYR A  18      28.522 -16.629  20.622  1.00 40.59           H  
ATOM    325  N   CYS A  19      24.704 -10.921  22.223  1.00 34.12           N  
ATOM    326  CA  CYS A  19      25.804 -10.401  23.021  1.00 34.66           C  
ATOM    327  C   CYS A  19      25.373 -10.080  24.450  1.00 40.70           C  
ATOM    328  O   CYS A  19      26.072 -10.437  25.406  1.00 38.84           O  
ATOM    329  CB  CYS A  19      26.366  -9.144  22.378  1.00 32.78           C  
ATOM    330  SG  CYS A  19      27.269  -9.354  20.795  1.00 33.74           S  
ATOM    331  H   CYS A  19      24.362 -10.380  21.442  1.00 34.12           H  
ATOM    332  HA  CYS A  19      26.567 -11.178  23.061  1.00 34.66           H  
ATOM    333  HB2 CYS A  19      27.053  -8.688  23.091  1.00 32.78           H  
ATOM    334  HB3 CYS A  19      25.532  -8.467  22.194  1.00 32.78           H  
ATOM    335  N   GLN A  20      24.228  -9.404  24.591  1.00 35.48           N  
ATOM    336  CA  GLN A  20      23.724  -9.013  25.908  1.00 37.56           C  
ATOM    337  C   GLN A  20      23.266 -10.219  26.710  1.00 41.88           C  
ATOM    338  O   GLN A  20      23.333 -10.213  27.940  1.00 42.07           O  
ATOM    339  CB  GLN A  20      22.580  -7.995  25.775  1.00 33.23           C  
ATOM    340  CG  GLN A  20      23.020  -6.624  25.226  1.00 35.92           C  
ATOM    341  CD  GLN A  20      21.858  -5.655  25.063  1.00 46.29           C  
ATOM    342  OE1 GLN A  20      20.779  -6.038  24.621  1.00 52.41           O  
ATOM    343  NE2 GLN A  20      22.079  -4.393  25.409  1.00 44.13           N  
ATOM    344  H   GLN A  20      23.698  -9.156  23.768  1.00 35.48           H  
ATOM    345  HA  GLN A  20      24.548  -8.546  26.447  1.00 37.56           H  
ATOM    346  HB2 GLN A  20      22.139  -7.844  26.761  1.00 33.23           H  
ATOM    347  HB3 GLN A  20      21.830  -8.410  25.101  1.00 33.23           H  
ATOM    348  HG2 GLN A  20      23.489  -6.772  24.253  1.00 35.92           H  
ATOM    349  HG3 GLN A  20      23.744  -6.188  25.915  1.00 35.92           H  
ATOM    350 HE21 GLN A  20      21.345  -3.707  25.312  1.00 44.13           H  
ATOM    351 HE22 GLN A  20      22.982  -4.118  25.769  1.00 44.13           H  
ATOM    352  N   ASN A  21      22.818 -11.271  26.030  1.00 40.62           N  
ATOM    353  CA  ASN A  21      22.369 -12.459  26.746  1.00 43.79           C  
ATOM    354  C   ASN A  21      23.506 -13.337  27.254  1.00 49.05           C  
ATOM    355  O   ASN A  21      23.410 -13.948  28.327  1.00 47.85           O  
ATOM    356  CB  ASN A  21      21.480 -13.328  25.863  1.00 47.39           C  
ATOM    357  CG  ASN A  21      20.091 -12.767  25.703  1.00 46.48           C  
ATOM    358  ND2 ASN A  21      19.735 -11.755  26.309  1.00 46.68           N  
ATOM    359  OD1 ASN A  21      19.295 -13.422  24.872  1.00 46.53           O  
ATOM    360  H   ASN A  21      22.790 -11.247  25.021  1.00 40.62           H  
ATOM    361  HA  ASN A  21      21.819 -12.073  27.605  1.00 43.79           H  
ATOM    362  HB2 ASN A  21      21.405 -14.319  26.312  1.00 47.39           H  
ATOM    363  HB3 ASN A  21      21.939 -13.409  24.878  1.00 47.39           H  
ATOM    364 HD21 ASN A  21      18.801 -11.393  26.183  1.00 46.68           H  
ATOM    365 HD22 ASN A  21      20.378 -11.288  26.933  1.00 46.68           H  
ATOM    366  N   ARG A  22      24.577 -13.420  26.472  1.00 45.28           N  
ATOM    367  CA  ARG A  22      25.687 -14.282  26.840  1.00 44.64           C  
ATOM    368  C   ARG A  22      26.918 -13.545  27.326  1.00 45.83           C  
ATOM    369  O   ARG A  22      27.688 -14.079  28.126  1.00 45.48           O  
ATOM    370  CB  ARG A  22      26.040 -15.172  25.641  1.00 47.86           C  
ATOM    371  CG  ARG A  22      24.826 -15.913  25.083  1.00 48.40           C  
ATOM    372  CD  ARG A  22      25.118 -16.608  23.777  1.00 56.10           C  
ATOM    373  NE  ARG A  22      23.969 -17.385  23.316  1.00 67.14           N  
ATOM    374  CZ  ARG A  22      22.787 -16.865  22.985  1.00 75.59           C  
ATOM    375  NH1 ARG A  22      22.581 -15.552  23.062  1.00 77.73           N  
ATOM    376  NH2 ARG A  22      21.802 -17.655  22.572  1.00 76.54           N1+
ATOM    377  H   ARG A  22      24.619 -12.881  25.619  1.00 45.28           H  
ATOM    378  HA  ARG A  22      25.355 -14.878  27.690  1.00 44.64           H  
ATOM    379  HB2 ARG A  22      26.782 -15.906  25.956  1.00 47.86           H  
ATOM    380  HB3 ARG A  22      26.460 -14.547  24.853  1.00 47.86           H  
ATOM    381  HG2 ARG A  22      24.022 -15.194  24.924  1.00 48.40           H  
ATOM    382  HG3 ARG A  22      24.508 -16.659  25.812  1.00 48.40           H  
ATOM    383  HD2 ARG A  22      25.967 -17.278  23.914  1.00 56.10           H  
ATOM    384  HD3 ARG A  22      25.364 -15.860  23.024  1.00 56.10           H  
ATOM    385  HE  ARG A  22      24.079 -18.387  23.243  1.00 67.14           H  
ATOM    386 HH11 ARG A  22      23.323 -14.942  23.374  1.00 77.73           H  
ATOM    387 HH12 ARG A  22      21.683 -15.166  22.807  1.00 77.73           H  
ATOM    388 HH21 ARG A  22      20.908 -17.259  22.320  1.00 76.54           H  
ATOM    389 HH22 ARG A  22      21.948 -18.653  22.511  1.00 76.54           H  
ATOM    390  N   TYR A  23      27.097 -12.314  26.861  1.00 39.77           N  
ATOM    391  CA  TYR A  23      28.266 -11.523  27.229  1.00 39.98           C  
ATOM    392  C   TYR A  23      27.852 -10.138  27.714  1.00 35.81           C  
ATOM    393  O   TYR A  23      26.904 -10.023  28.485  1.00 41.96           O  
ATOM    394  CB  TYR A  23      29.200 -11.461  26.010  1.00 42.48           C  
ATOM    395  CG  TYR A  23      29.505 -12.858  25.482  1.00 45.17           C  
ATOM    396  CD1 TYR A  23      30.224 -13.776  26.255  1.00 43.85           C  
ATOM    397  CD2 TYR A  23      29.024 -13.282  24.246  1.00 38.43           C  
ATOM    398  CE1 TYR A  23      30.446 -15.087  25.804  1.00 45.85           C  
ATOM    399  CE2 TYR A  23      29.241 -14.579  23.789  1.00 42.62           C  
ATOM    400  CZ  TYR A  23      29.946 -15.478  24.571  1.00 47.04           C  
ATOM    401  OH  TYR A  23      30.124 -16.766  24.134  1.00 47.66           O  
ATOM    402  H   TYR A  23      26.408 -11.916  26.239  1.00 39.77           H  
ATOM    403  HA  TYR A  23      28.798 -11.987  28.060  1.00 39.98           H  
ATOM    404  HB2 TYR A  23      30.133 -10.978  26.300  1.00 42.48           H  
ATOM    405  HB3 TYR A  23      28.720 -10.879  25.223  1.00 42.48           H  
ATOM    406  HD1 TYR A  23      30.614 -13.471  27.214  1.00 43.85           H  
ATOM    407  HD2 TYR A  23      28.471 -12.590  23.629  1.00 38.43           H  
ATOM    408  HE1 TYR A  23      31.001 -15.786  26.413  1.00 45.85           H  
ATOM    409  HE2 TYR A  23      28.859 -14.884  22.826  1.00 42.62           H  
ATOM    410  HH  TYR A  23      30.622 -17.331  24.729  1.00 47.66           H  
ATOM    411  N   THR A  24      28.539  -9.079  27.305  1.00 34.35           N  
ATOM    412  CA  THR A  24      28.131  -7.753  27.755  1.00 38.81           C  
ATOM    413  C   THR A  24      27.376  -6.986  26.671  1.00 40.38           C  
ATOM    414  O   THR A  24      26.248  -6.520  26.889  1.00 36.02           O  
ATOM    415  CB  THR A  24      29.355  -6.903  28.241  1.00 42.42           C  
ATOM    416  OG1 THR A  24      29.940  -7.530  29.391  1.00 43.86           O  
ATOM    417  CG2 THR A  24      28.931  -5.488  28.621  1.00 45.08           C  
ATOM    418  H   THR A  24      29.334  -9.189  26.692  1.00 34.35           H  
ATOM    419  HA  THR A  24      27.457  -7.913  28.597  1.00 38.81           H  
ATOM    420  HB  THR A  24      30.073  -6.846  27.424  1.00 42.42           H  
ATOM    421 HG21 THR A  24      28.473  -5.002  27.760  1.00 45.08           H  
ATOM    422 HG22 THR A  24      28.211  -5.531  29.439  1.00 45.08           H  
ATOM    423 HG23 THR A  24      29.805  -4.919  28.937  1.00 45.08           H  
ATOM    424  HG1 THR A  24      30.210  -8.414  29.134  1.00 43.86           H  
ATOM    425  N   ASP A  25      27.975  -6.865  25.493  1.00 34.82           N  
ATOM    426  CA  ASP A  25      27.324  -6.118  24.416  1.00 34.19           C  
ATOM    427  C   ASP A  25      28.162  -6.232  23.154  1.00 35.86           C  
ATOM    428  O   ASP A  25      29.212  -6.884  23.150  1.00 30.52           O  
ATOM    429  CB  ASP A  25      27.228  -4.626  24.777  1.00 34.53           C  
ATOM    430  CG  ASP A  25      25.962  -3.959  24.247  1.00 41.29           C  
ATOM    431  OD1 ASP A  25      25.473  -4.325  23.160  1.00 36.47           O  
ATOM    432  OD2 ASP A  25      25.452  -3.041  24.926  1.00 46.71           O1-
ATOM    433  H   ASP A  25      28.879  -7.288  25.340  1.00 34.82           H  
ATOM    434  HA  ASP A  25      26.326  -6.530  24.266  1.00 34.19           H  
ATOM    435  HB2 ASP A  25      28.092  -4.111  24.356  1.00 34.53           H  
ATOM    436  HB3 ASP A  25      27.241  -4.530  25.863  1.00 34.53           H  
ATOM    437  N   LEU A  26      27.681  -5.600  22.084  1.00 31.46           N  
ATOM    438  CA  LEU A  26      28.419  -5.573  20.819  1.00 31.43           C  
ATOM    439  C   LEU A  26      29.660  -4.724  21.043  1.00 32.79           C  
ATOM    440  O   LEU A  26      29.638  -3.747  21.808  1.00 32.03           O  
ATOM    441  CB  LEU A  26      27.580  -4.914  19.722  1.00 29.42           C  
ATOM    442  CG  LEU A  26      26.478  -5.777  19.122  1.00 29.15           C  
ATOM    443  CD1 LEU A  26      25.517  -4.878  18.332  1.00 29.78           C  
ATOM    444  CD2 LEU A  26      27.107  -6.848  18.198  1.00 31.78           C  
ATOM    445  H   LEU A  26      26.789  -5.130  22.147  1.00 31.46           H  
ATOM    446  HA  LEU A  26      28.666  -6.589  20.511  1.00 31.43           H  
ATOM    447  HB2 LEU A  26      28.253  -4.623  18.915  1.00 29.42           H  
ATOM    448  HB3 LEU A  26      27.115  -4.023  20.145  1.00 29.42           H  
ATOM    449  HG  LEU A  26      25.923  -6.283  19.912  1.00 29.15           H  
ATOM    450 HD11 LEU A  26      25.076  -4.140  19.001  1.00 29.78           H  
ATOM    451 HD12 LEU A  26      26.065  -4.369  17.539  1.00 29.78           H  
ATOM    452 HD13 LEU A  26      24.727  -5.488  17.893  1.00 29.78           H  
ATOM    453 HD21 LEU A  26      27.666  -6.357  17.401  1.00 31.78           H  
ATOM    454 HD22 LEU A  26      27.780  -7.479  18.778  1.00 31.78           H  
ATOM    455 HD23 LEU A  26      26.318  -7.462  17.763  1.00 31.78           H  
ATOM    456  N   VAL A  27      30.747  -5.066  20.363  1.00 33.67           N  
ATOM    457  CA  VAL A  27      31.953  -4.283  20.528  1.00 30.86           C  
ATOM    458  C   VAL A  27      31.738  -2.837  20.118  1.00 33.40           C  
ATOM    459  O   VAL A  27      30.984  -2.530  19.196  1.00 34.50           O  
ATOM    460  CB  VAL A  27      33.131  -4.885  19.729  1.00 33.30           C  
ATOM    461  CG1 VAL A  27      33.409  -6.312  20.233  1.00 29.74           C  
ATOM    462  CG2 VAL A  27      32.814  -4.891  18.239  1.00 32.46           C  
ATOM    463  H   VAL A  27      30.734  -5.861  19.741  1.00 33.67           H  
ATOM    464  HA  VAL A  27      32.202  -4.308  21.589  1.00 30.86           H  
ATOM    465  HB  VAL A  27      34.022  -4.274  19.880  1.00 33.30           H  
ATOM    466 HG11 VAL A  27      33.657  -6.281  21.294  1.00 29.74           H  
ATOM    467 HG12 VAL A  27      32.522  -6.928  20.085  1.00 29.74           H  
ATOM    468 HG13 VAL A  27      34.244  -6.738  19.677  1.00 29.74           H  
ATOM    469 HG21 VAL A  27      31.926  -5.497  18.059  1.00 32.46           H  
ATOM    470 HG22 VAL A  27      32.633  -3.871  17.901  1.00 32.46           H  
ATOM    471 HG23 VAL A  27      33.657  -5.311  17.690  1.00 32.46           H  
ATOM    472  N   ALA A  28      32.380  -1.944  20.847  1.00 33.73           N  
ATOM    473  CA  ALA A  28      32.311  -0.521  20.565  1.00 46.62           C  
ATOM    474  C   ALA A  28      33.732  -0.218  20.131  1.00 55.74           C  
ATOM    475  O   ALA A  28      34.529   0.320  20.901  1.00 62.89           O  
ATOM    476  CB  ALA A  28      31.976   0.247  21.810  1.00 45.94           C  
ATOM    477  H   ALA A  28      32.938  -2.260  21.627  1.00 33.73           H  
ATOM    478  HA  ALA A  28      31.552  -0.253  19.830  1.00 46.62           H  
ATOM    479  HB1 ALA A  28      30.981  -0.034  22.154  1.00 45.94           H  
ATOM    480  HB2 ALA A  28      32.707   0.018  22.586  1.00 45.94           H  
ATOM    481  HB3 ALA A  28      31.998   1.316  21.595  1.00 45.94           H  
ATOM    482  N   ILE A  29      34.044  -0.632  18.909  1.00 57.78           N  
ATOM    483  CA  ILE A  29      35.358  -0.455  18.306  1.00 60.08           C  
ATOM    484  C   ILE A  29      35.926   0.914  18.593  1.00 64.02           C  
ATOM    485  O   ILE A  29      35.704   1.859  17.835  1.00 65.69           O  
ATOM    486  CB  ILE A  29      35.263  -0.642  16.792  1.00 60.16           C  
ATOM    487  CG1 ILE A  29      34.967  -2.104  16.488  1.00 56.46           C  
ATOM    488  CG2 ILE A  29      36.553  -0.217  16.122  1.00 62.05           C  
ATOM    489  CD1 ILE A  29      34.712  -2.351  15.041  1.00 63.76           C  
ATOM    490  H   ILE A  29      33.330  -1.095  18.366  1.00 57.78           H  
ATOM    491  HA  ILE A  29      36.020  -1.203  18.742  1.00 60.08           H  
ATOM    492  HB  ILE A  29      34.458  -0.018  16.403  1.00 60.16           H  
ATOM    493 HG12 ILE A  29      34.087  -2.407  17.054  1.00 56.46           H  
ATOM    494 HG13 ILE A  29      35.823  -2.704  16.798  1.00 56.46           H  
ATOM    495 HG21 ILE A  29      36.749   0.832  16.344  1.00 62.05           H  
ATOM    496 HG22 ILE A  29      37.375  -0.827  16.496  1.00 62.05           H  
ATOM    497 HG23 ILE A  29      36.463  -0.349  15.044  1.00 62.05           H  
ATOM    498 HD11 ILE A  29      33.858  -1.756  14.717  1.00 63.76           H  
ATOM    499 HD12 ILE A  29      35.592  -2.068  14.463  1.00 63.76           H  
ATOM    500 HD13 ILE A  29      34.499  -3.408  14.885  1.00 63.76           H  
ATOM    501  N   GLN A  30      36.690   1.021  19.673  1.00 67.54           N  
ATOM    502  CA  GLN A  30      37.241   2.310  20.036  1.00 68.15           C  
ATOM    503  C   GLN A  30      38.470   2.771  19.265  1.00 68.29           C  
ATOM    504  O   GLN A  30      38.496   3.904  18.778  1.00 72.68           O  
ATOM    505  CB  GLN A  30      37.564   2.359  21.528  1.00 71.83           C  
ATOM    506  CG  GLN A  30      38.056   3.741  21.956  1.00 77.58           C  
ATOM    507  CD  GLN A  30      38.460   3.822  23.420  1.00 82.74           C  
ATOM    508  NE2 GLN A  30      38.942   4.863  23.882  1.00 83.25           N  
ATOM    509  OE1 GLN A  30      38.268   2.729  24.160  1.00 79.70           O  
ATOM    510  H   GLN A  30      36.886   0.208  20.238  1.00 67.54           H  
ATOM    511  HA  GLN A  30      36.444   3.001  19.763  1.00 68.15           H  
ATOM    512  HB2 GLN A  30      38.341   1.626  21.745  1.00 71.83           H  
ATOM    513  HB3 GLN A  30      36.665   2.114  22.092  1.00 71.83           H  
ATOM    514  HG2 GLN A  30      37.256   4.460  21.780  1.00 77.58           H  
ATOM    515  HG3 GLN A  30      38.920   4.003  21.346  1.00 77.58           H  
ATOM    516 HE21 GLN A  30      39.207   4.909  24.855  1.00 83.25           H  
ATOM    517 HE22 GLN A  30      39.070   5.668  23.285  1.00 83.25           H  
ATOM    518  N   ASN A  31      39.474   1.913  19.130  1.00 59.48           N  
ATOM    519  CA  ASN A  31      40.703   2.347  18.473  1.00 55.43           C  
ATOM    520  C   ASN A  31      41.341   1.431  17.429  1.00 53.54           C  
ATOM    521  O   ASN A  31      41.040   0.241  17.350  1.00 45.95           O  
ATOM    522  CB  ASN A  31      41.736   2.664  19.551  1.00 57.85           C  
ATOM    523  CG  ASN A  31      42.070   1.461  20.398  1.00 62.17           C  
ATOM    524  OD1 ASN A  31      42.620   0.475  19.903  1.00 64.25           O  
ATOM    525  ND2 ASN A  31      41.737   1.528  21.683  1.00 66.68           N  
ATOM    526  H   ASN A  31      39.387   0.968  19.477  1.00 59.48           H  
ATOM    527  HA  ASN A  31      40.389   3.207  17.882  1.00 55.43           H  
ATOM    528  HB2 ASN A  31      41.339   3.447  20.197  1.00 57.85           H  
ATOM    529  HB3 ASN A  31      42.648   3.018  19.070  1.00 57.85           H  
ATOM    530 HD21 ASN A  31      41.933   0.750  22.296  1.00 66.68           H  
ATOM    531 HD22 ASN A  31      41.287   2.357  22.045  1.00 66.68           H  
ATOM    532  N   LYS A  32      42.243   2.016  16.640  1.00 50.58           N  
ATOM    533  CA  LYS A  32      42.949   1.306  15.573  1.00 52.28           C  
ATOM    534  C   LYS A  32      43.582   0.014  16.064  1.00 51.53           C  
ATOM    535  O   LYS A  32      43.616  -0.982  15.341  1.00 53.06           O  
ATOM    536  CB  LYS A  32      44.370   2.296  16.441  1.00  0.00           C  
ATOM    537  CG  LYS A  32      45.616   2.328  15.575  1.00  0.00           C  
ATOM    538  CD  LYS A  32      46.756   3.086  16.250  1.00  0.00           C  
ATOM    539  CE  LYS A  32      47.995   3.107  15.367  1.00  0.00           C  
ATOM    540  NZ  LYS A  32      49.073   3.852  16.061  1.00  0.00           N1+
ATOM    541  H   LYS A  32      42.448   2.994  16.786  1.00 50.58           H  
ATOM    542  HA  LYS A  32      42.508   1.209  14.581  1.00 52.28           H  
ATOM    543  HB2 LYS A  32      43.993   3.304  16.640  1.00  0.00           H  
ATOM    544  HB3 LYS A  32      44.554   1.790  17.393  1.00  0.00           H  
ATOM    545  HG2 LYS A  32      45.920   1.298  15.355  1.00  0.00           H  
ATOM    546  HG3 LYS A  32      45.367   2.789  14.613  1.00  0.00           H  
ATOM    547  HD2 LYS A  32      46.436   4.113  16.467  1.00  0.00           H  
ATOM    548  HD3 LYS A  32      46.992   2.614  17.212  1.00  0.00           H  
ATOM    549  HE2 LYS A  32      48.378   2.100  15.175  1.00  0.00           H  
ATOM    550  HE3 LYS A  32      47.814   3.620  14.418  1.00  0.00           H  
ATOM    551  HZ1 LYS A  32      48.798   4.824  16.255  1.00  0.00           H  
ATOM    552  HZ2 LYS A  32      49.321   3.413  16.958  1.00  0.00           H  
ATOM    553  HZ3 LYS A  32      49.927   3.884  15.490  1.00  0.00           H  
ATOM    554  N   ASN A  33      44.079   0.030  17.297  1.00 52.29           N  
ATOM    555  CA  ASN A  33      44.709  -1.140  17.893  1.00 52.95           C  
ATOM    556  C   ASN A  33      43.736  -2.288  18.094  1.00 51.35           C  
ATOM    557  O   ASN A  33      44.086  -3.454  17.905  1.00 50.61           O  
ATOM    558  CB  ASN A  33      45.334  -0.766  19.235  1.00 63.42           C  
ATOM    559  CG  ASN A  33      46.587   0.080  19.079  1.00 67.88           C  
ATOM    560  OD1 ASN A  33      46.606   1.060  18.328  1.00 74.12           O  
ATOM    561  ND2 ASN A  33      47.639  -0.289  19.796  1.00 71.91           N  
ATOM    562  H   ASN A  33      44.017   0.881  17.837  1.00 52.29           H  
ATOM    563  HA  ASN A  33      45.477  -1.477  17.197  1.00 52.95           H  
ATOM    564  HB2 ASN A  33      45.595  -1.681  19.766  1.00 63.42           H  
ATOM    565  HB3 ASN A  33      44.603  -0.204  19.817  1.00 63.42           H  
ATOM    566 HD21 ASN A  33      47.580  -1.098  20.398  1.00 71.91           H  
ATOM    567 HD22 ASN A  33      48.498   0.238  19.740  1.00 71.91           H  
ATOM    568  N   GLU A  34      42.515  -1.958  18.494  1.00 48.72           N  
ATOM    569  CA  GLU A  34      41.494  -2.970  18.701  1.00 50.13           C  
ATOM    570  C   GLU A  34      41.099  -3.532  17.340  1.00 42.48           C  
ATOM    571  O   GLU A  34      40.927  -4.743  17.172  1.00 39.28           O  
ATOM    572  CB  GLU A  34      40.277  -2.349  19.392  1.00 51.22           C  
ATOM    573  CG  GLU A  34      39.187  -3.336  19.778  1.00 59.32           C  
ATOM    574  CD  GLU A  34      38.133  -2.729  20.711  1.00 67.69           C  
ATOM    575  OE1 GLU A  34      37.241  -3.483  21.160  1.00 70.38           O  
ATOM    576  OE2 GLU A  34      38.192  -1.508  20.996  1.00 69.15           O1-
ATOM    577  H   GLU A  34      42.292  -0.986  18.658  1.00 48.72           H  
ATOM    578  HA  GLU A  34      41.876  -3.769  19.336  1.00 50.13           H  
ATOM    579  HB2 GLU A  34      39.843  -1.612  18.716  1.00 51.22           H  
ATOM    580  HB3 GLU A  34      40.620  -1.852  20.300  1.00 51.22           H  
ATOM    581  HG2 GLU A  34      39.649  -4.185  20.281  1.00 59.32           H  
ATOM    582  HG3 GLU A  34      38.691  -3.679  18.870  1.00 59.32           H  
ATOM    583  N   ILE A  35      40.953  -2.645  16.365  1.00 41.33           N  
ATOM    584  CA  ILE A  35      40.580  -3.077  15.023  1.00 36.40           C  
ATOM    585  C   ILE A  35      41.675  -3.998  14.469  1.00 38.76           C  
ATOM    586  O   ILE A  35      41.389  -5.057  13.908  1.00 36.33           O  
ATOM    587  CB  ILE A  35      40.395  -1.858  14.094  1.00 37.38           C  
ATOM    588  CG1 ILE A  35      39.225  -1.002  14.596  1.00 35.84           C  
ATOM    589  CG2 ILE A  35      40.136  -2.324  12.657  1.00 36.48           C  
ATOM    590  CD1 ILE A  35      39.008   0.279  13.785  1.00 38.94           C  
ATOM    591  H   ILE A  35      41.101  -1.664  16.554  1.00 41.33           H  
ATOM    592  HA  ILE A  35      39.635  -3.618  15.070  1.00 36.40           H  
ATOM    593  HB  ILE A  35      41.305  -1.258  14.103  1.00 37.38           H  
ATOM    594 HG12 ILE A  35      39.422  -0.724  15.632  1.00 35.84           H  
ATOM    595 HG13 ILE A  35      38.315  -1.599  14.547  1.00 35.84           H  
ATOM    596 HG21 ILE A  35      40.980  -2.921  12.311  1.00 36.48           H  
ATOM    597 HG22 ILE A  35      39.229  -2.927  12.629  1.00 36.48           H  
ATOM    598 HG23 ILE A  35      40.016  -1.455  12.010  1.00 36.48           H  
ATOM    599 HD11 ILE A  35      39.909   0.891  13.823  1.00 38.94           H  
ATOM    600 HD12 ILE A  35      38.788   0.021  12.750  1.00 38.94           H  
ATOM    601 HD13 ILE A  35      38.172   0.838  14.206  1.00 38.94           H  
ATOM    602  N   ASP A  36      42.936  -3.615  14.646  1.00 39.96           N  
ATOM    603  CA  ASP A  36      44.027  -4.444  14.131  1.00 42.95           C  
ATOM    604  C   ASP A  36      44.003  -5.819  14.754  1.00 40.45           C  
ATOM    605  O   ASP A  36      44.150  -6.829  14.062  1.00 39.36           O  
ATOM    606  CB  ASP A  36      45.388  -3.791  14.382  1.00 49.15           C  
ATOM    607  CG  ASP A  36      45.592  -2.552  13.540  1.00 60.92           C  
ATOM    608  OD1 ASP A  36      45.065  -2.526  12.402  1.00 62.86           O  
ATOM    609  OD2 ASP A  36      46.277  -1.611  14.009  1.00 64.46           O1-
ATOM    610  H   ASP A  36      43.140  -2.754  15.133  1.00 39.96           H  
ATOM    611  HA  ASP A  36      43.879  -4.540  13.056  1.00 42.95           H  
ATOM    612  HB2 ASP A  36      46.172  -4.510  14.144  1.00 49.15           H  
ATOM    613  HB3 ASP A  36      45.457  -3.515  15.434  1.00 49.15           H  
ATOM    614  N   TYR A  37      43.805  -5.864  16.064  1.00 38.68           N  
ATOM    615  CA  TYR A  37      43.747  -7.130  16.778  1.00 37.76           C  
ATOM    616  C   TYR A  37      42.564  -8.012  16.332  1.00 36.74           C  
ATOM    617  O   TYR A  37      42.735  -9.213  16.082  1.00 34.03           O  
ATOM    618  CB  TYR A  37      43.655  -6.867  18.288  1.00 38.51           C  
ATOM    619  CG  TYR A  37      43.518  -8.119  19.110  1.00 43.27           C  
ATOM    620  CD1 TYR A  37      44.647  -8.839  19.509  1.00 46.62           C  
ATOM    621  CD2 TYR A  37      42.262  -8.601  19.475  1.00 41.81           C  
ATOM    622  CE1 TYR A  37      44.524  -9.997  20.247  1.00 48.19           C  
ATOM    623  CE2 TYR A  37      42.129  -9.759  20.210  1.00 43.65           C  
ATOM    624  CZ  TYR A  37      43.266 -10.451  20.592  1.00 48.97           C  
ATOM    625  OH  TYR A  37      43.146 -11.595  21.325  1.00 49.66           O  
ATOM    626  H   TYR A  37      43.693  -5.001  16.577  1.00 38.68           H  
ATOM    627  HA  TYR A  37      44.660  -7.676  16.542  1.00 37.76           H  
ATOM    628  HB2 TYR A  37      42.787  -6.235  18.475  1.00 38.51           H  
ATOM    629  HB3 TYR A  37      44.559  -6.345  18.602  1.00 38.51           H  
ATOM    630  HD1 TYR A  37      45.629  -8.483  19.236  1.00 46.62           H  
ATOM    631  HD2 TYR A  37      41.378  -8.057  19.176  1.00 41.81           H  
ATOM    632  HE1 TYR A  37      45.404 -10.544  20.552  1.00 48.19           H  
ATOM    633  HE2 TYR A  37      41.150 -10.123  20.485  1.00 43.65           H  
ATOM    634  HH  TYR A  37      42.244 -11.851  21.533  1.00 49.66           H  
ATOM    635  N   LEU A  38      41.364  -7.432  16.244  1.00 34.20           N  
ATOM    636  CA  LEU A  38      40.196  -8.220  15.829  1.00 30.32           C  
ATOM    637  C   LEU A  38      40.340  -8.712  14.383  1.00 29.03           C  
ATOM    638  O   LEU A  38      39.965  -9.836  14.055  1.00 30.81           O  
ATOM    639  CB  LEU A  38      38.912  -7.400  15.960  1.00 32.53           C  
ATOM    640  CG  LEU A  38      38.514  -7.117  17.419  1.00 36.80           C  
ATOM    641  CD1 LEU A  38      37.368  -6.106  17.453  1.00 38.78           C  
ATOM    642  CD2 LEU A  38      38.142  -8.434  18.113  1.00 32.41           C  
ATOM    643  H   LEU A  38      41.259  -6.452  16.464  1.00 34.20           H  
ATOM    644  HA  LEU A  38      40.138  -9.085  16.489  1.00 30.32           H  
ATOM    645  HB2 LEU A  38      38.101  -7.949  15.482  1.00 32.53           H  
ATOM    646  HB3 LEU A  38      39.056  -6.447  15.451  1.00 32.53           H  
ATOM    647  HG  LEU A  38      39.353  -6.681  17.962  1.00 36.80           H  
ATOM    648 HD11 LEU A  38      37.687  -5.179  16.977  1.00 38.78           H  
ATOM    649 HD12 LEU A  38      36.510  -6.512  16.917  1.00 38.78           H  
ATOM    650 HD13 LEU A  38      37.090  -5.907  18.488  1.00 38.78           H  
ATOM    651 HD21 LEU A  38      37.303  -8.895  17.592  1.00 32.41           H  
ATOM    652 HD22 LEU A  38      38.998  -9.109  18.093  1.00 32.41           H  
ATOM    653 HD23 LEU A  38      37.861  -8.233  19.147  1.00 32.41           H  
ATOM    654  N   ASN A  39      40.876  -7.858  13.521  1.00 31.02           N  
ATOM    655  CA  ASN A  39      41.054  -8.256  12.121  1.00 35.60           C  
ATOM    656  C   ASN A  39      42.002  -9.445  12.047  1.00 35.76           C  
ATOM    657  O   ASN A  39      41.907 -10.299  11.155  1.00 35.54           O  
ATOM    658  CB  ASN A  39      41.644  -7.104  11.315  1.00 33.01           C  
ATOM    659  CG  ASN A  39      41.565  -7.355   9.819  1.00 43.34           C  
ATOM    660  OD1 ASN A  39      40.473  -7.450   9.258  1.00 33.35           O  
ATOM    661  ND2 ASN A  39      42.726  -7.466   9.166  1.00 35.33           N  
ATOM    662  H   ASN A  39      41.160  -6.939  13.827  1.00 31.02           H  
ATOM    663  HA  ASN A  39      40.082  -8.526  11.708  1.00 35.60           H  
ATOM    664  HB2 ASN A  39      42.689  -6.978  11.596  1.00 33.01           H  
ATOM    665  HB3 ASN A  39      41.092  -6.194  11.549  1.00 33.01           H  
ATOM    666 HD21 ASN A  39      42.731  -7.636   8.171  1.00 35.33           H  
ATOM    667 HD22 ASN A  39      43.598  -7.381   9.668  1.00 35.33           H  
ATOM    668  N   LYS A  40      42.927  -9.499  13.000  1.00 38.67           N  
ATOM    669  CA  LYS A  40      43.897 -10.582  13.037  1.00 39.70           C  
ATOM    670  C   LYS A  40      43.361 -11.881  13.616  1.00 37.49           C  
ATOM    671  O   LYS A  40      43.558 -12.935  13.022  1.00 37.68           O  
ATOM    672  CB  LYS A  40      45.148 -10.140  13.814  1.00 39.05           C  
ATOM    673  CG  LYS A  40      46.188 -11.229  14.012  1.00 51.28           C  
ATOM    674  CD  LYS A  40      47.558 -10.641  14.352  1.00 51.81           C  
ATOM    675  CE  LYS A  40      47.561  -9.921  15.680  1.00 58.53           C  
ATOM    676  NZ  LYS A  40      47.369 -10.845  16.831  1.00 61.02           N1+
ATOM    677  H   LYS A  40      42.957  -8.778  13.707  1.00 38.67           H  
ATOM    678  HA  LYS A  40      44.146 -10.797  11.997  1.00 39.70           H  
ATOM    679  HB2 LYS A  40      44.832  -9.790  14.796  1.00 39.05           H  
ATOM    680  HB3 LYS A  40      45.615  -9.320  13.269  1.00 39.05           H  
ATOM    681  HG2 LYS A  40      46.271 -11.811  13.094  1.00 51.28           H  
ATOM    682  HG3 LYS A  40      45.870 -11.880  14.827  1.00 51.28           H  
ATOM    683  HD2 LYS A  40      47.840  -9.935  13.571  1.00 51.81           H  
ATOM    684  HD3 LYS A  40      48.287 -11.450  14.391  1.00 51.81           H  
ATOM    685  HE2 LYS A  40      46.755  -9.188  15.681  1.00 58.53           H  
ATOM    686  HE3 LYS A  40      48.517  -9.410  15.797  1.00 58.53           H  
ATOM    687  HZ1 LYS A  40      46.486 -11.325  16.734  1.00 61.02           H  
ATOM    688  HZ2 LYS A  40      48.120 -11.520  16.850  1.00 61.02           H  
ATOM    689  HZ3 LYS A  40      47.371 -10.316  17.692  1.00 61.02           H  
ATOM    690  N   VAL A  41      42.662 -11.822  14.753  1.00 36.03           N  
ATOM    691  CA  VAL A  41      42.181 -13.047  15.394  1.00 34.88           C  
ATOM    692  C   VAL A  41      40.848 -13.659  14.941  1.00 35.64           C  
ATOM    693  O   VAL A  41      40.651 -14.868  15.071  1.00 35.45           O  
ATOM    694  CB  VAL A  41      42.134 -12.881  16.933  1.00 41.35           C  
ATOM    695  CG1 VAL A  41      43.464 -12.342  17.429  1.00 45.79           C  
ATOM    696  CG2 VAL A  41      40.999 -11.942  17.340  1.00 38.28           C  
ATOM    697  H   VAL A  41      42.463 -10.925  15.174  1.00 36.03           H  
ATOM    698  HA  VAL A  41      42.929 -13.763  15.051  1.00 34.88           H  
ATOM    699  HB  VAL A  41      41.949 -13.855  17.386  1.00 41.35           H  
ATOM    700 HG11 VAL A  41      44.262 -13.031  17.152  1.00 45.79           H  
ATOM    701 HG12 VAL A  41      43.653 -11.368  16.978  1.00 45.79           H  
ATOM    702 HG13 VAL A  41      43.433 -12.241  18.514  1.00 45.79           H  
ATOM    703 HG21 VAL A  41      41.163 -10.959  16.898  1.00 38.28           H  
ATOM    704 HG22 VAL A  41      40.049 -12.345  16.987  1.00 38.28           H  
ATOM    705 HG23 VAL A  41      40.973 -11.851  18.426  1.00 38.28           H  
ATOM    706  N   LEU A  42      39.928 -12.839  14.432  1.00 35.00           N  
ATOM    707  CA  LEU A  42      38.628 -13.338  13.985  1.00 33.40           C  
ATOM    708  C   LEU A  42      38.651 -14.042  12.631  1.00 36.22           C  
ATOM    709  O   LEU A  42      39.364 -13.640  11.718  1.00 35.00           O  
ATOM    710  CB  LEU A  42      37.614 -12.188  13.902  1.00 32.62           C  
ATOM    711  CG  LEU A  42      37.269 -11.509  15.228  1.00 31.20           C  
ATOM    712  CD1 LEU A  42      36.516 -10.185  14.990  1.00 34.56           C  
ATOM    713  CD2 LEU A  42      36.406 -12.478  16.038  1.00 28.52           C  
ATOM    714  H   LEU A  42      40.133 -11.853  14.354  1.00 35.00           H  
ATOM    715  HA  LEU A  42      38.340 -14.078  14.732  1.00 33.40           H  
ATOM    716  HB2 LEU A  42      36.691 -12.585  13.480  1.00 32.62           H  
ATOM    717  HB3 LEU A  42      38.022 -11.429  13.234  1.00 32.62           H  
ATOM    718  HG  LEU A  42      38.183 -11.267  15.771  1.00 31.20           H  
ATOM    719 HD11 LEU A  42      37.142  -9.511  14.406  1.00 34.56           H  
ATOM    720 HD12 LEU A  42      35.592 -10.386  14.447  1.00 34.56           H  
ATOM    721 HD13 LEU A  42      36.281  -9.724  15.949  1.00 34.56           H  
ATOM    722 HD21 LEU A  42      35.498 -12.708  15.480  1.00 28.52           H  
ATOM    723 HD22 LEU A  42      36.963 -13.397  16.219  1.00 28.52           H  
ATOM    724 HD23 LEU A  42      36.141 -12.019  16.990  1.00 28.52           H  
ATOM    725  N   PRO A  43      37.854 -15.104  12.486  1.00 34.50           N  
ATOM    726  CA  PRO A  43      37.813 -15.820  11.213  1.00 36.91           C  
ATOM    727  C   PRO A  43      37.017 -15.022  10.184  1.00 39.55           C  
ATOM    728  O   PRO A  43      36.159 -14.190  10.532  1.00 32.04           O  
ATOM    729  CB  PRO A  43      37.108 -17.113  11.557  1.00 33.97           C  
ATOM    730  CG  PRO A  43      36.150 -16.692  12.656  1.00 39.19           C  
ATOM    731  CD  PRO A  43      36.986 -15.738  13.494  1.00 36.02           C  
ATOM    732  HA  PRO A  43      38.798 -15.982  10.777  1.00 36.91           H  
ATOM    733  HB2 PRO A  43      37.815 -17.861  11.917  1.00 33.97           H  
ATOM    734  HB3 PRO A  43      36.569 -17.507  10.696  1.00 33.97           H  
ATOM    735  HG2 PRO A  43      35.828 -17.550  13.245  1.00 39.19           H  
ATOM    736  HG3 PRO A  43      35.277 -16.187  12.243  1.00 39.19           H  
ATOM    737  HD2 PRO A  43      36.359 -15.000  13.994  1.00 36.02           H  
ATOM    738  HD3 PRO A  43      37.574 -16.277  14.237  1.00 36.02           H  
ATOM    739  N   TYR A  44      37.308 -15.288   8.918  1.00 29.80           N  
ATOM    740  CA  TYR A  44      36.616 -14.633   7.826  1.00 32.64           C  
ATOM    741  C   TYR A  44      35.224 -15.224   7.592  1.00 34.24           C  
ATOM    742  O   TYR A  44      35.040 -16.441   7.576  1.00 31.65           O  
ATOM    743  CB  TYR A  44      37.411 -14.770   6.526  1.00 35.88           C  
ATOM    744  CG  TYR A  44      36.613 -14.309   5.327  1.00 32.82           C  
ATOM    745  CD1 TYR A  44      36.502 -12.955   5.024  1.00 35.86           C  
ATOM    746  CD2 TYR A  44      35.938 -15.228   4.527  1.00 35.33           C  
ATOM    747  CE1 TYR A  44      35.729 -12.519   3.936  1.00 36.85           C  
ATOM    748  CE2 TYR A  44      35.160 -14.803   3.442  1.00 41.08           C  
ATOM    749  CZ  TYR A  44      35.067 -13.450   3.159  1.00 36.75           C  
ATOM    750  OH  TYR A  44      34.311 -13.021   2.095  1.00 41.30           O  
ATOM    751  H   TYR A  44      38.030 -15.962   8.710  1.00 29.80           H  
ATOM    752  HA  TYR A  44      36.517 -13.585   8.108  1.00 32.64           H  
ATOM    753  HB2 TYR A  44      37.682 -15.816   6.387  1.00 35.88           H  
ATOM    754  HB3 TYR A  44      38.315 -14.166   6.600  1.00 35.88           H  
ATOM    755  HD1 TYR A  44      37.018 -12.229   5.634  1.00 35.86           H  
ATOM    756  HD2 TYR A  44      36.015 -16.283   4.745  1.00 35.33           H  
ATOM    757  HE1 TYR A  44      35.653 -11.466   3.710  1.00 36.85           H  
ATOM    758  HE2 TYR A  44      34.638 -15.524   2.832  1.00 41.08           H  
ATOM    759  HH  TYR A  44      34.296 -12.070   1.965  1.00 41.30           H  
ATOM    760  N   TYR A  45      34.248 -14.337   7.437  1.00 31.13           N  
ATOM    761  CA  TYR A  45      32.859 -14.707   7.113  1.00 33.36           C  
ATOM    762  C   TYR A  45      32.424 -13.690   6.039  1.00 28.39           C  
ATOM    763  O   TYR A  45      32.600 -12.467   6.226  1.00 29.34           O  
ATOM    764  CB  TYR A  45      31.939 -14.570   8.324  1.00 33.18           C  
ATOM    765  CG  TYR A  45      32.067 -15.653   9.367  1.00 34.03           C  
ATOM    766  CD1 TYR A  45      31.763 -16.989   9.075  1.00 33.71           C  
ATOM    767  CD2 TYR A  45      32.436 -15.328  10.671  1.00 33.23           C  
ATOM    768  CE1 TYR A  45      31.825 -17.980  10.071  1.00 33.92           C  
ATOM    769  CE2 TYR A  45      32.500 -16.299  11.668  1.00 33.85           C  
ATOM    770  CZ  TYR A  45      32.194 -17.621  11.361  1.00 38.12           C  
ATOM    771  OH  TYR A  45      32.280 -18.566  12.362  1.00 36.48           O  
ATOM    772  H   TYR A  45      34.469 -13.358   7.547  1.00 31.13           H  
ATOM    773  HA  TYR A  45      32.799 -15.745   6.784  1.00 33.36           H  
ATOM    774  HB2 TYR A  45      30.910 -14.570   7.965  1.00 33.18           H  
ATOM    775  HB3 TYR A  45      32.156 -13.616   8.803  1.00 33.18           H  
ATOM    776  HD1 TYR A  45      31.478 -17.262   8.070  1.00 33.71           H  
ATOM    777  HD2 TYR A  45      32.676 -14.304  10.914  1.00 33.23           H  
ATOM    778  HE1 TYR A  45      31.587 -19.007   9.836  1.00 33.92           H  
ATOM    779  HE2 TYR A  45      32.786 -16.026  12.673  1.00 33.85           H  
ATOM    780  HH  TYR A  45      32.058 -19.461  12.095  1.00 36.48           H  
ATOM    781  N   SER A  46      31.827 -14.168   4.941  1.00 28.43           N  
ATOM    782  CA  SER A  46      31.433 -13.262   3.860  1.00 32.26           C  
ATOM    783  C   SER A  46      30.372 -12.230   4.279  1.00 32.41           C  
ATOM    784  O   SER A  46      30.251 -11.177   3.674  1.00 28.10           O  
ATOM    785  CB  SER A  46      30.919 -14.049   2.641  1.00 33.68           C  
ATOM    786  OG  SER A  46      29.705 -14.727   2.916  1.00 39.47           O  
ATOM    787  H   SER A  46      31.647 -15.158   4.858  1.00 28.43           H  
ATOM    788  HA  SER A  46      32.337 -12.713   3.597  1.00 32.26           H  
ATOM    789  HB2 SER A  46      31.672 -14.782   2.353  1.00 33.68           H  
ATOM    790  HB3 SER A  46      30.754 -13.354   1.818  1.00 33.68           H  
ATOM    791  HG  SER A  46      29.449 -15.198   2.119  1.00 39.47           H  
ATOM    792  N   SER A  47      29.612 -12.544   5.313  1.00 30.95           N  
ATOM    793  CA  SER A  47      28.580 -11.613   5.807  1.00 30.08           C  
ATOM    794  C   SER A  47      29.183 -10.621   6.788  1.00 32.92           C  
ATOM    795  O   SER A  47      28.515  -9.662   7.202  1.00 30.63           O  
ATOM    796  CB  SER A  47      27.495 -12.391   6.528  1.00 33.09           C  
ATOM    797  OG  SER A  47      28.070 -13.095   7.618  1.00 32.04           O  
ATOM    798  H   SER A  47      29.739 -13.435   5.771  1.00 30.95           H  
ATOM    799  HA  SER A  47      28.165 -11.079   4.952  1.00 30.08           H  
ATOM    800  HB2 SER A  47      27.035 -13.099   5.839  1.00 33.09           H  
ATOM    801  HB3 SER A  47      26.737 -11.701   6.900  1.00 33.09           H  
ATOM    802  HG  SER A  47      27.366 -13.577   8.057  1.00 32.04           H  
ATOM    803  N   TYR A  48      30.436 -10.869   7.177  1.00 29.95           N  
ATOM    804  CA  TYR A  48      31.141 -10.008   8.127  1.00 28.39           C  
ATOM    805  C   TYR A  48      30.476  -9.942   9.500  1.00 27.63           C  
ATOM    806  O   TYR A  48      29.714 -10.834   9.858  1.00 26.70           O  
ATOM    807  CB  TYR A  48      31.333  -8.598   7.551  1.00 29.09           C  
ATOM    808  CG  TYR A  48      32.222  -8.598   6.320  1.00 28.85           C  
ATOM    809  CD1 TYR A  48      33.584  -8.916   6.418  1.00 31.54           C  
ATOM    810  CD2 TYR A  48      31.693  -8.330   5.056  1.00 34.02           C  
ATOM    811  CE1 TYR A  48      34.403  -8.975   5.270  1.00 34.51           C  
ATOM    812  CE2 TYR A  48      32.496  -8.385   3.904  1.00 34.88           C  
ATOM    813  CZ  TYR A  48      33.847  -8.711   4.019  1.00 36.73           C  
ATOM    814  OH  TYR A  48      34.612  -8.800   2.866  1.00 35.29           O  
ATOM    815  H   TYR A  48      30.913 -11.678   6.804  1.00 29.95           H  
ATOM    816  HA  TYR A  48      32.118 -10.467   8.282  1.00 28.39           H  
ATOM    817  HB2 TYR A  48      31.789  -7.967   8.313  1.00 29.09           H  
ATOM    818  HB3 TYR A  48      30.358  -8.194   7.279  1.00 29.09           H  
ATOM    819  HD1 TYR A  48      34.013  -9.120   7.388  1.00 31.54           H  
ATOM    820  HD2 TYR A  48      30.647  -8.075   4.962  1.00 34.02           H  
ATOM    821  HE1 TYR A  48      35.451  -9.221   5.359  1.00 34.51           H  
ATOM    822  HE2 TYR A  48      32.070  -8.175   2.934  1.00 34.88           H  
ATOM    823  HH  TYR A  48      34.138  -8.624   2.050  1.00 35.29           H  
ATOM    824  N   TYR A  49      30.772  -8.882  10.251  1.00 27.13           N  
ATOM    825  CA  TYR A  49      30.307  -8.767  11.623  1.00 29.18           C  
ATOM    826  C   TYR A  49      29.648  -7.433  11.985  1.00 24.24           C  
ATOM    827  O   TYR A  49      30.082  -6.382  11.551  1.00 29.31           O  
ATOM    828  CB  TYR A  49      31.502  -8.935  12.570  1.00 28.33           C  
ATOM    829  CG  TYR A  49      32.272 -10.260  12.491  1.00 31.30           C  
ATOM    830  CD1 TYR A  49      33.113 -10.558  11.398  1.00 32.99           C  
ATOM    831  CD2 TYR A  49      32.239 -11.155  13.560  1.00 29.49           C  
ATOM    832  CE1 TYR A  49      33.920 -11.727  11.393  1.00 26.75           C  
ATOM    833  CE2 TYR A  49      33.030 -12.317  13.567  1.00 33.15           C  
ATOM    834  CZ  TYR A  49      33.866 -12.588  12.492  1.00 32.12           C  
ATOM    835  OH  TYR A  49      34.666 -13.703  12.555  1.00 32.35           O  
ATOM    836  H   TYR A  49      31.334  -8.141   9.857  1.00 27.13           H  
ATOM    837  HA  TYR A  49      29.546  -9.541  11.724  1.00 29.18           H  
ATOM    838  HB2 TYR A  49      31.131  -8.830  13.589  1.00 28.33           H  
ATOM    839  HB3 TYR A  49      32.208  -8.132  12.356  1.00 28.33           H  
ATOM    840  HD1 TYR A  49      33.143  -9.888  10.552  1.00 32.99           H  
ATOM    841  HD2 TYR A  49      31.592 -10.951  14.401  1.00 29.49           H  
ATOM    842  HE1 TYR A  49      34.564 -11.946  10.554  1.00 26.75           H  
ATOM    843  HE2 TYR A  49      32.987 -12.996  14.406  1.00 33.15           H  
ATOM    844  HH  TYR A  49      35.224 -13.845  11.787  1.00 32.35           H  
ATOM    845  N   TRP A  50      28.652  -7.504  12.854  1.00 29.66           N  
ATOM    846  CA  TRP A  50      27.958  -6.306  13.322  1.00 25.40           C  
ATOM    847  C   TRP A  50      28.721  -5.721  14.516  1.00 26.30           C  
ATOM    848  O   TRP A  50      29.218  -6.466  15.350  1.00 26.94           O  
ATOM    849  CB  TRP A  50      26.562  -6.686  13.822  1.00 26.46           C  
ATOM    850  CG  TRP A  50      25.539  -7.010  12.782  1.00 21.70           C  
ATOM    851  CD1 TRP A  50      24.737  -8.118  12.746  1.00 23.81           C  
ATOM    852  CD2 TRP A  50      25.101  -6.160  11.710  1.00 21.91           C  
ATOM    853  NE1 TRP A  50      23.820  -8.004  11.723  1.00 24.53           N  
ATOM    854  CE2 TRP A  50      24.021  -6.813  11.074  1.00 24.44           C  
ATOM    855  CE3 TRP A  50      25.515  -4.903  11.231  1.00 26.40           C  
ATOM    856  CZ2 TRP A  50      23.339  -6.254   9.983  1.00 28.61           C  
ATOM    857  CZ3 TRP A  50      24.834  -4.336  10.142  1.00 27.93           C  
ATOM    858  CH2 TRP A  50      23.760  -5.014   9.535  1.00 28.44           C  
ATOM    859  H   TRP A  50      28.364  -8.407  13.201  1.00 29.66           H  
ATOM    860  HA  TRP A  50      27.894  -5.590  12.503  1.00 25.40           H  
ATOM    861  HB2 TRP A  50      26.182  -5.849  14.408  1.00 26.46           H  
ATOM    862  HB3 TRP A  50      26.667  -7.560  14.464  1.00 26.46           H  
ATOM    863  HD1 TRP A  50      24.811  -8.958  13.420  1.00 23.81           H  
ATOM    864  HE1 TRP A  50      23.115  -8.688  11.489  1.00 24.53           H  
ATOM    865  HE3 TRP A  50      26.342  -4.384  11.693  1.00 26.40           H  
ATOM    866  HZ2 TRP A  50      22.517  -6.771   9.511  1.00 28.61           H  
ATOM    867  HZ3 TRP A  50      25.138  -3.370   9.766  1.00 27.93           H  
ATOM    868  HH2 TRP A  50      23.252  -4.556   8.699  1.00 28.44           H  
ATOM    869  N   ILE A  51      28.800  -4.395  14.604  1.00 26.14           N  
ATOM    870  CA  ILE A  51      29.407  -3.756  15.755  1.00 28.88           C  
ATOM    871  C   ILE A  51      28.381  -2.790  16.378  1.00 26.78           C  
ATOM    872  O   ILE A  51      27.356  -2.513  15.770  1.00 26.15           O  
ATOM    873  CB  ILE A  51      30.729  -3.025  15.395  1.00 26.71           C  
ATOM    874  CG1 ILE A  51      30.475  -1.897  14.387  1.00 28.98           C  
ATOM    875  CG2 ILE A  51      31.738  -4.081  14.844  1.00 29.42           C  
ATOM    876  CD1 ILE A  51      31.715  -1.023  14.153  1.00 32.95           C  
ATOM    877  H   ILE A  51      28.430  -3.825  13.857  1.00 26.14           H  
ATOM    878  HA  ILE A  51      29.679  -4.522  16.481  1.00 28.88           H  
ATOM    879  HB  ILE A  51      31.153  -2.556  16.283  1.00 26.71           H  
ATOM    880 HG12 ILE A  51      29.670  -1.267  14.765  1.00 28.98           H  
ATOM    881 HG13 ILE A  51      30.175  -2.339  13.437  1.00 28.98           H  
ATOM    882 HG21 ILE A  51      31.923  -4.838  15.605  1.00 29.42           H  
ATOM    883 HG22 ILE A  51      31.319  -4.553  13.955  1.00 29.42           H  
ATOM    884 HG23 ILE A  51      32.675  -3.588  14.586  1.00 29.42           H  
ATOM    885 HD11 ILE A  51      32.027  -0.574  15.096  1.00 32.95           H  
ATOM    886 HD12 ILE A  51      32.524  -1.638  13.758  1.00 32.95           H  
ATOM    887 HD13 ILE A  51      31.475  -0.236  13.438  1.00 32.95           H  
ATOM    888  N   GLY A  52      28.678  -2.296  17.579  1.00 33.61           N  
ATOM    889  CA  GLY A  52      27.767  -1.422  18.308  1.00 31.41           C  
ATOM    890  C   GLY A  52      27.606   0.019  17.892  1.00 27.92           C  
ATOM    891  O   GLY A  52      27.692   0.908  18.731  1.00 33.78           O  
ATOM    892  H   GLY A  52      29.565  -2.535  17.999  1.00 33.61           H  
ATOM    893  HA2 GLY A  52      28.101  -1.414  19.345  1.00 31.41           H  
ATOM    894  HA3 GLY A  52      26.779  -1.878  18.248  1.00 31.41           H  
ATOM    895  N   ILE A  53      27.352   0.258  16.606  1.00 27.46           N  
ATOM    896  CA  ILE A  53      27.154   1.605  16.101  1.00 31.31           C  
ATOM    897  C   ILE A  53      25.890   1.551  15.257  1.00 35.88           C  
ATOM    898  O   ILE A  53      25.734   0.653  14.423  1.00 31.30           O  
ATOM    899  CB  ILE A  53      28.317   2.081  15.208  1.00 33.18           C  
ATOM    900  CG1 ILE A  53      29.609   2.163  16.024  1.00 35.92           C  
ATOM    901  CG2 ILE A  53      27.993   3.449  14.645  1.00 35.52           C  
ATOM    902  CD1 ILE A  53      30.833   2.564  15.195  1.00 38.50           C  
ATOM    903  H   ILE A  53      27.296  -0.521  15.965  1.00 27.46           H  
ATOM    904  HA  ILE A  53      27.090   2.301  16.937  1.00 31.31           H  
ATOM    905  HB  ILE A  53      28.453   1.369  14.394  1.00 33.18           H  
ATOM    906 HG12 ILE A  53      29.799   1.185  16.468  1.00 35.92           H  
ATOM    907 HG13 ILE A  53      29.472   2.900  16.815  1.00 35.92           H  
ATOM    908 HG21 ILE A  53      27.076   3.393  14.059  1.00 35.52           H  
ATOM    909 HG22 ILE A  53      27.858   4.156  15.464  1.00 35.52           H  
ATOM    910 HG23 ILE A  53      28.812   3.783  14.008  1.00 35.52           H  
ATOM    911 HD11 ILE A  53      30.986   1.836  14.398  1.00 38.50           H  
ATOM    912 HD12 ILE A  53      30.669   3.550  14.760  1.00 38.50           H  
ATOM    913 HD13 ILE A  53      31.714   2.591  15.836  1.00 38.50           H  
ATOM    914  N   ARG A  54      24.994   2.508  15.475  1.00 30.27           N  
ATOM    915  CA  ARG A  54      23.733   2.557  14.740  1.00 31.44           C  
ATOM    916  C   ARG A  54      23.272   4.005  14.525  1.00 34.27           C  
ATOM    917  O   ARG A  54      23.545   4.894  15.341  1.00 34.06           O  
ATOM    918  CB  ARG A  54      22.670   1.762  15.502  1.00 33.46           C  
ATOM    919  CG  ARG A  54      21.359   1.686  14.757  1.00 38.51           C  
ATOM    920  CD  ARG A  54      20.391   0.663  15.356  1.00 37.95           C  
ATOM    921  NE  ARG A  54      19.215   0.588  14.492  1.00 42.91           N  
ATOM    922  CZ  ARG A  54      18.342  -0.408  14.461  1.00 41.26           C  
ATOM    923  NH1 ARG A  54      18.477  -1.455  15.259  1.00 43.03           N  
ATOM    924  NH2 ARG A  54      17.341  -0.361  13.596  1.00 46.59           N1+
ATOM    925  H   ARG A  54      25.189   3.218  16.166  1.00 30.27           H  
ATOM    926  HA  ARG A  54      23.882   2.112  13.756  1.00 31.44           H  
ATOM    927  HB2 ARG A  54      22.498   2.242  16.465  1.00 33.46           H  
ATOM    928  HB3 ARG A  54      23.040   0.749  15.662  1.00 33.46           H  
ATOM    929  HG2 ARG A  54      21.562   1.409  13.723  1.00 38.51           H  
ATOM    930  HG3 ARG A  54      20.887   2.669  14.784  1.00 38.51           H  
ATOM    931  HD2 ARG A  54      20.095   0.977  16.357  1.00 37.95           H  
ATOM    932  HD3 ARG A  54      20.873  -0.313  15.409  1.00 37.95           H  
ATOM    933  HE  ARG A  54      19.053   1.363  13.864  1.00 42.91           H  
ATOM    934 HH11 ARG A  54      17.817  -2.217  15.208  1.00 43.03           H  
ATOM    935 HH12 ARG A  54      19.240  -1.491  15.919  1.00 43.03           H  
ATOM    936 HH21 ARG A  54      17.237   0.437  12.986  1.00 46.59           H  
ATOM    937 HH22 ARG A  54      16.681  -1.124  13.545  1.00 46.59           H  
ATOM    938  N   LYS A  55      22.589   4.254  13.416  1.00 33.76           N  
ATOM    939  CA  LYS A  55      22.157   5.607  13.128  1.00 41.35           C  
ATOM    940  C   LYS A  55      20.854   5.922  13.837  1.00 45.73           C  
ATOM    941  O   LYS A  55      19.864   5.231  13.638  1.00 47.62           O  
ATOM    942  CB  LYS A  55      22.008   5.802  11.606  1.00 42.13           C  
ATOM    943  CG  LYS A  55      21.796   7.249  11.176  1.00 48.72           C  
ATOM    944  CD  LYS A  55      22.097   7.471   9.695  1.00 55.71           C  
ATOM    945  CE  LYS A  55      21.233   6.600   8.803  1.00 56.50           C  
ATOM    946  NZ  LYS A  55      21.596   6.735   7.362  1.00 57.30           N1+
ATOM    947  H   LYS A  55      22.372   3.504  12.775  1.00 33.76           H  
ATOM    948  HA  LYS A  55      22.916   6.297  13.497  1.00 41.35           H  
ATOM    949  HB2 LYS A  55      21.152   5.217  11.270  1.00 42.13           H  
ATOM    950  HB3 LYS A  55      22.913   5.432  11.125  1.00 42.13           H  
ATOM    951  HG2 LYS A  55      22.453   7.889  11.765  1.00 48.72           H  
ATOM    952  HG3 LYS A  55      20.758   7.522  11.366  1.00 48.72           H  
ATOM    953  HD2 LYS A  55      23.145   7.235   9.509  1.00 55.71           H  
ATOM    954  HD3 LYS A  55      21.913   8.517   9.451  1.00 55.71           H  
ATOM    955  HE2 LYS A  55      20.191   6.892   8.931  1.00 56.50           H  
ATOM    956  HE3 LYS A  55      21.359   5.559   9.100  1.00 56.50           H  
ATOM    957  HZ1 LYS A  55      21.483   7.697   7.075  1.00 57.30           H  
ATOM    958  HZ2 LYS A  55      22.557   6.454   7.229  1.00 57.30           H  
ATOM    959  HZ3 LYS A  55      20.993   6.145   6.807  1.00 57.30           H  
ATOM    960  N   ASN A  56      20.889   6.954  14.684  1.00 46.05           N  
ATOM    961  CA  ASN A  56      19.731   7.441  15.434  1.00 51.81           C  
ATOM    962  C   ASN A  56      19.243   8.680  14.665  1.00 56.74           C  
ATOM    963  O   ASN A  56      19.905   9.734  14.665  1.00 49.14           O  
ATOM    964  CB  ASN A  56      20.158   7.828  16.856  1.00 57.81           C  
ATOM    965  CG  ASN A  56      19.009   8.377  17.684  1.00 62.10           C  
ATOM    966  OD1 ASN A  56      18.268   9.242  17.230  1.00 69.24           O  
ATOM    967  ND2 ASN A  56      18.866   7.884  18.908  1.00 63.35           N  
ATOM    968  H   ASN A  56      21.771   7.429  14.815  1.00 46.05           H  
ATOM    969  HA  ASN A  56      18.948   6.688  15.524  1.00 51.81           H  
ATOM    970  HB2 ASN A  56      20.936   8.589  16.792  1.00 57.81           H  
ATOM    971  HB3 ASN A  56      20.555   6.944  17.354  1.00 57.81           H  
ATOM    972 HD21 ASN A  56      18.123   8.221  19.505  1.00 63.35           H  
ATOM    973 HD22 ASN A  56      19.499   7.172  19.243  1.00 63.35           H  
ATOM    974  N   ASN A  57      18.092   8.547  14.009  1.00 57.81           N  
ATOM    975  CA  ASN A  57      17.543   9.623  13.194  1.00 59.85           C  
ATOM    976  C   ASN A  57      18.523   9.753  12.031  1.00 58.65           C  
ATOM    977  O   ASN A  57      18.403   9.051  11.028  1.00 62.92           O  
ATOM    978  CB  ASN A  57      18.621  10.786  14.109  1.00  0.00           C  
ATOM    979  CG  ASN A  57      18.372  12.167  13.582  1.00  0.00           C  
ATOM    980  ND2 ASN A  57      17.604  12.399  12.656  1.00  0.00           N  
ATOM    981  OD1 ASN A  57      19.074  13.149  14.219  1.00  0.00           O  
ATOM    982  H   ASN A  57      17.585   7.676  14.078  1.00 57.81           H  
ATOM    983  HA  ASN A  57      16.471   9.635  12.997  1.00 59.85           H  
ATOM    984  HB2 ASN A  57      18.343  10.740  15.166  1.00  0.00           H  
ATOM    985  HB3 ASN A  57      19.680  10.537  14.003  1.00  0.00           H  
ATOM    986 HD21 ASN A  57      17.104  11.641  12.213  1.00  0.00           H  
ATOM    987 HD22 ASN A  57      17.470  13.347  12.337  1.00  0.00           H  
ATOM    988  N   LYS A  58      19.508  10.632  12.166  1.00 58.64           N  
ATOM    989  CA  LYS A  58      20.502  10.804  11.112  1.00 59.03           C  
ATOM    990  C   LYS A  58      21.904  10.918  11.709  1.00 56.31           C  
ATOM    991  O   LYS A  58      22.873  11.210  11.007  1.00 60.49           O  
ATOM    992  CB  LYS A  58      19.658  11.515  10.049  1.00  0.00           C  
ATOM    993  CG  LYS A  58      20.132  11.253   8.631  1.00  0.00           C  
ATOM    994  CD  LYS A  58      19.420  12.149   7.621  1.00  0.00           C  
ATOM    995  CE  LYS A  58      19.907  11.872   6.207  1.00  0.00           C  
ATOM    996  NZ  LYS A  58      19.191  12.764   5.263  1.00  0.00           N1+
ATOM    997  H   LYS A  58      19.570  11.187  13.007  1.00 58.64           H  
ATOM    998  HA  LYS A  58      21.011  10.121  10.432  1.00 59.03           H  
ATOM    999  HB2 LYS A  58      18.589  11.313  10.160  1.00  0.00           H  
ATOM   1000  HB3 LYS A  58      19.860  12.546  10.356  1.00  0.00           H  
ATOM   1001  HG2 LYS A  58      21.215  11.411   8.584  1.00  0.00           H  
ATOM   1002  HG3 LYS A  58      19.962  10.198   8.390  1.00  0.00           H  
ATOM   1003  HD2 LYS A  58      18.337  11.983   7.681  1.00  0.00           H  
ATOM   1004  HD3 LYS A  58      19.596  13.202   7.876  1.00  0.00           H  
ATOM   1005  HE2 LYS A  58      20.974  12.081   6.092  1.00  0.00           H  
ATOM   1006  HE3 LYS A  58      19.696  10.845   5.895  1.00  0.00           H  
ATOM   1007  HZ1 LYS A  58      18.174  12.609   5.291  1.00  0.00           H  
ATOM   1008  HZ2 LYS A  58      19.361  13.756   5.475  1.00  0.00           H  
ATOM   1009  HZ3 LYS A  58      19.498  12.601   4.295  1.00  0.00           H  
ATOM   1010  N   THR A  59      22.003  10.676  13.010  1.00 53.12           N  
ATOM   1011  CA  THR A  59      23.278  10.752  13.713  1.00 50.54           C  
ATOM   1012  C   THR A  59      23.860   9.377  14.019  1.00 47.42           C  
ATOM   1013  O   THR A  59      23.221   8.565  14.687  1.00 41.59           O  
ATOM   1014  CB  THR A  59      23.119  11.480  15.057  1.00 55.41           C  
ATOM   1015  OG1 THR A  59      22.517  12.762  14.834  1.00 62.99           O  
ATOM   1016  CG2 THR A  59      24.472  11.660  15.733  1.00 48.01           C  
ATOM   1017  H   THR A  59      21.171  10.433  13.529  1.00 53.12           H  
ATOM   1018  HA  THR A  59      23.949  11.293  13.046  1.00 50.54           H  
ATOM   1019  HB  THR A  59      22.483  10.882  15.710  1.00 55.41           H  
ATOM   1020 HG21 THR A  59      24.926  10.683  15.901  1.00 48.01           H  
ATOM   1021 HG22 THR A  59      25.121  12.257  15.093  1.00 48.01           H  
ATOM   1022 HG23 THR A  59      24.336  12.167  16.688  1.00 48.01           H  
ATOM   1023  HG1 THR A  59      21.664  12.614  14.421  1.00 62.99           H  
ATOM   1024  N   TRP A  60      25.068   9.104  13.533  1.00 46.58           N  
ATOM   1025  CA  TRP A  60      25.688   7.821  13.840  1.00 42.32           C  
ATOM   1026  C   TRP A  60      26.018   7.877  15.318  1.00 43.28           C  
ATOM   1027  O   TRP A  60      26.625   8.838  15.786  1.00 45.53           O  
ATOM   1028  CB  TRP A  60      26.937   7.604  12.977  1.00 41.81           C  
ATOM   1029  CG  TRP A  60      26.568   7.249  11.572  1.00 38.50           C  
ATOM   1030  CD1 TRP A  60      26.620   8.058  10.470  1.00 35.12           C  
ATOM   1031  CD2 TRP A  60      26.020   6.002  11.127  1.00 34.99           C  
ATOM   1032  NE1 TRP A  60      26.134   7.388   9.372  1.00 33.94           N  
ATOM   1033  CE2 TRP A  60      25.763   6.124   9.748  1.00 36.25           C  
ATOM   1034  CE3 TRP A  60      25.721   4.789  11.764  1.00 31.44           C  
ATOM   1035  CZ2 TRP A  60      25.224   5.081   8.995  1.00 33.72           C  
ATOM   1036  CZ3 TRP A  60      25.190   3.751  11.015  1.00 30.68           C  
ATOM   1037  CH2 TRP A  60      24.946   3.906   9.644  1.00 35.30           C  
ATOM   1038  H   TRP A  60      25.550   9.779  12.957  1.00 46.58           H  
ATOM   1039  HA  TRP A  60      25.030   6.980  13.621  1.00 42.32           H  
ATOM   1040  HB2 TRP A  60      27.529   6.795  13.404  1.00 41.81           H  
ATOM   1041  HB3 TRP A  60      27.527   8.521  12.969  1.00 41.81           H  
ATOM   1042  HD1 TRP A  60      26.988   9.074  10.464  1.00 35.12           H  
ATOM   1043  HE1 TRP A  60      26.062   7.766   8.438  1.00 33.94           H  
ATOM   1044  HE3 TRP A  60      25.901   4.666  12.821  1.00 31.44           H  
ATOM   1045  HZ2 TRP A  60      25.032   5.196   7.938  1.00 33.72           H  
ATOM   1046  HZ3 TRP A  60      24.960   2.811  11.495  1.00 30.68           H  
ATOM   1047  HH2 TRP A  60      24.531   3.080   9.085  1.00 35.30           H  
ATOM   1048  N   THR A  61      25.636   6.830  16.043  1.00 40.80           N  
ATOM   1049  CA  THR A  61      25.794   6.774  17.489  1.00 39.94           C  
ATOM   1050  C   THR A  61      26.347   5.470  18.077  1.00 38.83           C  
ATOM   1051  O   THR A  61      25.978   4.382  17.637  1.00 38.06           O  
ATOM   1052  CB  THR A  61      24.396   6.989  18.146  1.00 41.36           C  
ATOM   1053  OG1 THR A  61      23.797   8.180  17.609  1.00 45.56           O  
ATOM   1054  CG2 THR A  61      24.514   7.107  19.652  1.00 45.90           C  
ATOM   1055  H   THR A  61      25.218   6.041  15.571  1.00 40.80           H  
ATOM   1056  HA  THR A  61      26.532   7.546  17.706  1.00 39.94           H  
ATOM   1057  HB  THR A  61      23.770   6.126  17.922  1.00 41.36           H  
ATOM   1058 HG21 THR A  61      24.967   6.200  20.053  1.00 45.90           H  
ATOM   1059 HG22 THR A  61      25.137   7.965  19.902  1.00 45.90           H  
ATOM   1060 HG23 THR A  61      23.522   7.240  20.085  1.00 45.90           H  
ATOM   1061  HG1 THR A  61      23.720   8.063  16.659  1.00 45.56           H  
ATOM   1062  N   TRP A  62      27.219   5.577  19.076  1.00 35.68           N  
ATOM   1063  CA  TRP A  62      27.718   4.381  19.768  1.00 38.64           C  
ATOM   1064  C   TRP A  62      26.495   3.937  20.575  1.00 38.87           C  
ATOM   1065  O   TRP A  62      25.971   4.718  21.373  1.00 37.31           O  
ATOM   1066  CB  TRP A  62      28.827   4.739  20.746  1.00 46.86           C  
ATOM   1067  CG  TRP A  62      30.010   5.336  20.094  1.00 53.67           C  
ATOM   1068  CD1 TRP A  62      30.366   6.662  20.062  1.00 55.85           C  
ATOM   1069  CD2 TRP A  62      30.996   4.635  19.355  1.00 52.67           C  
ATOM   1070  NE1 TRP A  62      31.524   6.820  19.345  1.00 54.59           N  
ATOM   1071  CE2 TRP A  62      31.933   5.589  18.897  1.00 56.31           C  
ATOM   1072  CE3 TRP A  62      31.183   3.287  19.031  1.00 50.23           C  
ATOM   1073  CZ2 TRP A  62      33.041   5.236  18.128  1.00 55.29           C  
ATOM   1074  CZ3 TRP A  62      32.280   2.937  18.269  1.00 51.40           C  
ATOM   1075  CH2 TRP A  62      33.196   3.907  17.823  1.00 61.64           C  
ATOM   1076  H   TRP A  62      27.542   6.490  19.362  1.00 35.68           H  
ATOM   1077  HA  TRP A  62      28.120   3.635  19.082  1.00 38.64           H  
ATOM   1078  HB2 TRP A  62      29.139   3.832  21.263  1.00 46.86           H  
ATOM   1079  HB3 TRP A  62      28.434   5.453  21.469  1.00 46.86           H  
ATOM   1080  HD1 TRP A  62      29.815   7.462  20.533  1.00 55.85           H  
ATOM   1081  HE1 TRP A  62      31.998   7.696  19.175  1.00 54.59           H  
ATOM   1082  HE3 TRP A  62      30.485   2.536  19.369  1.00 50.23           H  
ATOM   1083  HZ2 TRP A  62      33.747   5.977  17.786  1.00 55.29           H  
ATOM   1084  HZ3 TRP A  62      32.438   1.900  18.011  1.00 51.40           H  
ATOM   1085  HH2 TRP A  62      34.042   3.598  17.227  1.00 61.64           H  
ATOM   1086  N   VAL A  63      26.037   2.707  20.403  1.00 35.14           N  
ATOM   1087  CA  VAL A  63      24.831   2.313  21.127  1.00 37.71           C  
ATOM   1088  C   VAL A  63      25.062   2.036  22.603  1.00 38.86           C  
ATOM   1089  O   VAL A  63      24.133   2.118  23.389  1.00 37.03           O  
ATOM   1090  CB  VAL A  63      24.113   1.105  20.459  1.00 33.38           C  
ATOM   1091  CG1 VAL A  63      23.799   1.455  18.971  1.00 29.97           C  
ATOM   1092  CG2 VAL A  63      24.946  -0.142  20.571  1.00 34.24           C  
ATOM   1093  H   VAL A  63      26.508   2.059  19.789  1.00 35.14           H  
ATOM   1094  HA  VAL A  63      24.178   3.184  21.068  1.00 37.71           H  
ATOM   1095  HB  VAL A  63      23.174   0.908  20.976  1.00 33.38           H  
ATOM   1096 HG11 VAL A  63      23.162   2.339  18.932  1.00 29.97           H  
ATOM   1097 HG12 VAL A  63      24.730   1.655  18.441  1.00 29.97           H  
ATOM   1098 HG13 VAL A  63      23.286   0.616  18.501  1.00 29.97           H  
ATOM   1099 HG21 VAL A  63      25.899   0.010  20.065  1.00 34.24           H  
ATOM   1100 HG22 VAL A  63      25.125  -0.366  21.623  1.00 34.24           H  
ATOM   1101 HG23 VAL A  63      24.418  -0.975  20.108  1.00 34.24           H  
ATOM   1102  N   GLY A  64      26.299   1.734  22.988  1.00 36.95           N  
ATOM   1103  CA  GLY A  64      26.572   1.493  24.396  1.00 39.40           C  
ATOM   1104  C   GLY A  64      26.497   2.791  25.212  1.00 44.14           C  
ATOM   1105  O   GLY A  64      25.719   2.893  26.153  1.00 41.74           O  
ATOM   1106  H   GLY A  64      27.043   1.674  22.308  1.00 36.95           H  
ATOM   1107  HA2 GLY A  64      27.571   1.069  24.495  1.00 39.40           H  
ATOM   1108  HA3 GLY A  64      25.837   0.787  24.783  1.00 39.40           H  
ATOM   1109  N   THR A  65      27.283   3.793  24.827  1.00 42.24           N  
ATOM   1110  CA  THR A  65      27.323   5.074  25.537  1.00 44.85           C  
ATOM   1111  C   THR A  65      26.321   6.121  25.050  1.00 45.59           C  
ATOM   1112  O   THR A  65      26.160   7.170  25.686  1.00 50.12           O  
ATOM   1113  CB  THR A  65      28.705   5.726  25.420  1.00 47.65           C  
ATOM   1114  OG1 THR A  65      28.942   6.059  24.044  1.00 48.31           O  
ATOM   1115  CG2 THR A  65      29.797   4.795  25.940  1.00 44.32           C  
ATOM   1116  H   THR A  65      27.873   3.666  24.017  1.00 42.24           H  
ATOM   1117  HA  THR A  65      27.067   4.799  26.560  1.00 44.85           H  
ATOM   1118  HB  THR A  65      28.729   6.630  26.029  1.00 47.65           H  
ATOM   1119 HG21 THR A  65      29.603   4.556  26.985  1.00 44.32           H  
ATOM   1120 HG22 THR A  65      29.802   3.877  25.352  1.00 44.32           H  
ATOM   1121 HG23 THR A  65      30.766   5.288  25.854  1.00 44.32           H  
ATOM   1122  HG1 THR A  65      29.807   6.473  23.990  1.00 48.31           H  
ATOM   1123  N   LYS A  66      25.667   5.840  23.927  1.00 39.78           N  
ATOM   1124  CA  LYS A  66      24.701   6.730  23.300  1.00 46.57           C  
ATOM   1125  C   LYS A  66      25.381   8.002  22.801  1.00 46.76           C  
ATOM   1126  O   LYS A  66      24.720   8.952  22.391  1.00 47.88           O  
ATOM   1127  CB  LYS A  66      23.554   7.072  24.266  1.00 49.35           C  
ATOM   1128  CG  LYS A  66      22.808   5.853  24.818  1.00 49.53           C  
ATOM   1129  CD  LYS A  66      22.323   4.949  23.692  1.00 55.21           C  
ATOM   1130  CE  LYS A  66      21.754   3.628  24.217  1.00 58.11           C  
ATOM   1131  NZ  LYS A  66      21.608   2.582  23.125  1.00 55.82           N1+
ATOM   1132  H   LYS A  66      25.853   4.953  23.481  1.00 39.78           H  
ATOM   1133  HA  LYS A  66      24.276   6.210  22.442  1.00 46.57           H  
ATOM   1134  HB2 LYS A  66      22.837   7.699  23.736  1.00 49.35           H  
ATOM   1135  HB3 LYS A  66      23.970   7.627  25.107  1.00 49.35           H  
ATOM   1136  HG2 LYS A  66      21.950   6.193  25.396  1.00 49.53           H  
ATOM   1137  HG3 LYS A  66      23.480   5.288  25.463  1.00 49.53           H  
ATOM   1138  HD2 LYS A  66      23.161   4.733  23.030  1.00 55.21           H  
ATOM   1139  HD3 LYS A  66      21.544   5.470  23.135  1.00 55.21           H  
ATOM   1140  HE2 LYS A  66      20.772   3.818  24.651  1.00 58.11           H  
ATOM   1141  HE3 LYS A  66      22.422   3.240  24.985  1.00 58.11           H  
ATOM   1142  HZ1 LYS A  66      20.990   2.930  22.406  1.00 55.82           H  
ATOM   1143  HZ2 LYS A  66      22.514   2.385  22.724  1.00 55.82           H  
ATOM   1144  HZ3 LYS A  66      21.223   1.735  23.519  1.00 55.82           H  
ATOM   1145  N   LYS A  67      26.708   8.018  22.827  1.00 48.17           N  
ATOM   1146  CA  LYS A  67      27.450   9.177  22.343  1.00 51.26           C  
ATOM   1147  C   LYS A  67      27.498   9.194  20.810  1.00 50.33           C  
ATOM   1148  O   LYS A  67      27.707   8.158  20.176  1.00 46.04           O  
ATOM   1149  CB  LYS A  67      28.880   9.155  22.881  1.00 55.00           C  
ATOM   1150  CG  LYS A  67      28.984   9.330  24.378  1.00 62.72           C  
ATOM   1151  CD  LYS A  67      30.393   9.006  24.857  1.00 69.44           C  
ATOM   1152  CE  LYS A  67      30.563   9.340  26.327  1.00 67.30           C  
ATOM   1153  NZ  LYS A  67      30.249  10.779  26.559  1.00 67.19           N1+
ATOM   1154  H   LYS A  67      27.210   7.218  23.186  1.00 48.17           H  
ATOM   1155  HA  LYS A  67      26.936  10.071  22.696  1.00 51.26           H  
ATOM   1156  HB2 LYS A  67      29.437   9.961  22.403  1.00 55.00           H  
ATOM   1157  HB3 LYS A  67      29.329   8.197  22.617  1.00 55.00           H  
ATOM   1158  HG2 LYS A  67      28.276   8.660  24.867  1.00 62.72           H  
ATOM   1159  HG3 LYS A  67      28.745  10.361  24.636  1.00 62.72           H  
ATOM   1160  HD2 LYS A  67      31.108   9.588  24.275  1.00 69.44           H  
ATOM   1161  HD3 LYS A  67      30.583   7.943  24.709  1.00 69.44           H  
ATOM   1162  HE2 LYS A  67      31.592   9.142  26.626  1.00 67.30           H  
ATOM   1163  HE3 LYS A  67      29.887   8.723  26.918  1.00 67.30           H  
ATOM   1164  HZ1 LYS A  67      30.875  11.353  26.012  1.00 67.19           H  
ATOM   1165  HZ2 LYS A  67      29.295  10.964  26.285  1.00 67.19           H  
ATOM   1166  HZ3 LYS A  67      30.366  10.995  27.539  1.00 67.19           H  
ATOM   1167  N   ALA A  68      27.306  10.367  20.218  1.00 45.38           N  
ATOM   1168  CA  ALA A  68      27.367  10.499  18.770  1.00 49.55           C  
ATOM   1169  C   ALA A  68      28.793  10.231  18.274  1.00 49.88           C  
ATOM   1170  O   ALA A  68      29.767  10.641  18.905  1.00 49.18           O  
ATOM   1171  CB  ALA A  68      26.937  11.896  18.360  1.00 46.81           C  
ATOM   1172  H   ALA A  68      27.115  11.182  20.783  1.00 45.38           H  
ATOM   1173  HA  ALA A  68      26.692   9.769  18.323  1.00 49.55           H  
ATOM   1174  HB1 ALA A  68      25.920  12.080  18.706  1.00 46.81           H  
ATOM   1175  HB2 ALA A  68      27.610  12.628  18.806  1.00 46.81           H  
ATOM   1176  HB3 ALA A  68      26.973  11.983  17.274  1.00 46.81           H  
ATOM   1177  N   LEU A  69      28.905   9.536  17.147  1.00 49.96           N  
ATOM   1178  CA  LEU A  69      30.204   9.232  16.556  1.00 54.04           C  
ATOM   1179  C   LEU A  69      30.866  10.575  16.236  1.00 57.76           C  
ATOM   1180  O   LEU A  69      30.218  11.493  15.726  1.00 55.49           O  
ATOM   1181  CB  LEU A  69      30.006   8.401  15.283  1.00 53.64           C  
ATOM   1182  CG  LEU A  69      31.202   7.856  14.501  1.00 58.21           C  
ATOM   1183  CD1 LEU A  69      32.087   7.022  15.395  1.00 55.47           C  
ATOM   1184  CD2 LEU A  69      30.700   7.022  13.339  1.00 51.91           C  
ATOM   1185  H   LEU A  69      28.067   9.210  16.686  1.00 49.96           H  
ATOM   1186  HA  LEU A  69      30.830   8.651  17.234  1.00 54.04           H  
ATOM   1187  HB2 LEU A  69      29.442   9.027  14.590  1.00 53.64           H  
ATOM   1188  HB3 LEU A  69      29.403   7.539  15.566  1.00 53.64           H  
ATOM   1189  HG  LEU A  69      31.791   8.692  14.123  1.00 58.21           H  
ATOM   1190 HD11 LEU A  69      32.445   7.632  16.224  1.00 55.47           H  
ATOM   1191 HD12 LEU A  69      31.517   6.178  15.785  1.00 55.47           H  
ATOM   1192 HD13 LEU A  69      32.937   6.652  14.822  1.00 55.47           H  
ATOM   1193 HD21 LEU A  69      30.111   6.187  13.720  1.00 51.91           H  
ATOM   1194 HD22 LEU A  69      30.079   7.639  12.690  1.00 51.91           H  
ATOM   1195 HD23 LEU A  69      31.549   6.639  12.773  1.00 51.91           H  
ATOM   1196  N   THR A  70      32.149  10.697  16.545  1.00 58.71           N  
ATOM   1197  CA  THR A  70      32.866  11.947  16.305  1.00 64.07           C  
ATOM   1198  C   THR A  70      33.751  11.911  15.064  1.00 64.73           C  
ATOM   1199  O   THR A  70      34.078  10.837  14.541  1.00 63.34           O  
ATOM   1200  CB  THR A  70      33.742  12.319  17.519  1.00 67.76           C  
ATOM   1201  OG1 THR A  70      34.570  11.201  17.871  1.00 72.09           O  
ATOM   1202  CG2 THR A  70      32.864  12.696  18.716  1.00 68.63           C  
ATOM   1203  H   THR A  70      32.639   9.914  16.952  1.00 58.71           H  
ATOM   1204  HA  THR A  70      32.092  12.698  16.143  1.00 64.07           H  
ATOM   1205  HB  THR A  70      34.365  13.174  17.254  1.00 67.76           H  
ATOM   1206 HG21 THR A  70      32.232  13.544  18.451  1.00 68.63           H  
ATOM   1207 HG22 THR A  70      32.237  11.847  18.988  1.00 68.63           H  
ATOM   1208 HG23 THR A  70      33.497  12.965  19.561  1.00 68.63           H  
ATOM   1209  HG1 THR A  70      35.109  11.464  18.621  1.00 72.09           H  
ATOM   1210  N   ASN A  71      34.141  13.099  14.606  1.00 63.70           N  
ATOM   1211  CA  ASN A  71      34.994  13.230  13.430  1.00 60.30           C  
ATOM   1212  C   ASN A  71      36.310  12.477  13.643  1.00 56.74           C  
ATOM   1213  O   ASN A  71      36.977  12.094  12.692  1.00 54.57           O  
ATOM   1214  CB  ASN A  71      35.508  14.819  14.369  1.00  0.00           C  
ATOM   1215  CG  ASN A  71      36.247  15.758  13.464  1.00  0.00           C  
ATOM   1216  OD1 ASN A  71      36.458  15.515  12.282  1.00  0.00           O  
ATOM   1217  ND2 ASN A  71      36.666  16.909  14.065  1.00  0.00           N  
ATOM   1218  H   ASN A  71      33.837  13.934  15.086  1.00 63.70           H  
ATOM   1219  HA  ASN A  71      34.613  13.055  12.423  1.00 60.30           H  
ATOM   1220  HB2 ASN A  71      34.616  15.314  14.764  1.00  0.00           H  
ATOM   1221  HB3 ASN A  71      36.155  14.525  15.201  1.00  0.00           H  
ATOM   1222 HD21 ASN A  71      37.172  17.588  13.509  1.00  0.00           H  
ATOM   1223 HD22 ASN A  71      36.496  17.117  15.041  1.00  0.00           H  
ATOM   1224  N   GLU A  72      36.663  12.248  14.902  1.00 54.05           N  
ATOM   1225  CA  GLU A  72      37.913  11.575  15.230  1.00 57.31           C  
ATOM   1226  C   GLU A  72      37.850  10.055  15.217  1.00 58.59           C  
ATOM   1227  O   GLU A  72      38.873   9.391  15.043  1.00 57.44           O  
ATOM   1228  CB  GLU A  72      38.369  12.011  16.617  1.00 59.27           C  
ATOM   1229  CG  GLU A  72      37.410  11.546  17.695  1.00 67.54           C  
ATOM   1230  CD  GLU A  72      37.926  11.774  19.094  1.00 72.63           C  
ATOM   1231  OE1 GLU A  72      38.188  12.945  19.445  1.00 76.61           O  
ATOM   1232  OE2 GLU A  72      38.064  10.779  19.844  1.00 73.63           O1-
ATOM   1233  H   GLU A  72      36.052  12.547  15.648  1.00 54.05           H  
ATOM   1234  HA  GLU A  72      38.610  11.866  14.445  1.00 57.31           H  
ATOM   1235  HB2 GLU A  72      38.429  13.099  16.643  1.00 59.27           H  
ATOM   1236  HB3 GLU A  72      39.354  11.589  16.814  1.00 59.27           H  
ATOM   1237  HG2 GLU A  72      37.232  10.478  17.561  1.00 67.54           H  
ATOM   1238  HG3 GLU A  72      36.471  12.088  17.580  1.00 67.54           H  
ATOM   1239  N   ALA A  73      36.654   9.510  15.412  1.00 60.95           N  
ATOM   1240  CA  ALA A  73      36.479   8.062  15.496  1.00 63.38           C  
ATOM   1241  C   ALA A  73      36.229   7.313  14.190  1.00 61.92           C  
ATOM   1242  O   ALA A  73      36.378   6.088  14.132  1.00 60.64           O  
ATOM   1243  CB  ALA A  73      35.360   7.753  16.490  1.00 66.87           C  
ATOM   1244  H   ALA A  73      35.847  10.110  15.505  1.00 60.95           H  
ATOM   1245  HA  ALA A  73      37.449   7.688  15.824  1.00 63.38           H  
ATOM   1246  HB1 ALA A  73      35.588   8.217  17.450  1.00 66.87           H  
ATOM   1247  HB2 ALA A  73      34.418   8.148  16.111  1.00 66.87           H  
ATOM   1248  HB3 ALA A  73      35.276   6.674  16.619  1.00 66.87           H  
ATOM   1249  N   GLU A  74      35.873   8.045  13.145  1.00 59.38           N  
ATOM   1250  CA  GLU A  74      35.581   7.456  11.845  1.00 60.75           C  
ATOM   1251  C   GLU A  74      36.622   6.480  11.248  1.00 61.12           C  
ATOM   1252  O   GLU A  74      37.799   6.810  11.099  1.00 64.64           O  
ATOM   1253  CB  GLU A  74      35.302   8.587  10.846  1.00 63.39           C  
ATOM   1254  CG  GLU A  74      35.114   8.129   9.405  1.00 64.89           C  
ATOM   1255  CD  GLU A  74      36.366   8.247   8.568  1.00 62.26           C  
ATOM   1256  OE1 GLU A  74      36.450   7.580   7.511  1.00 58.67           O  
ATOM   1257  OE2 GLU A  74      37.269   9.015   8.959  1.00 70.10           O1-
ATOM   1258  H   GLU A  74      35.802   9.047  13.254  1.00 59.38           H  
ATOM   1259  HA  GLU A  74      34.715   6.819  12.026  1.00 60.75           H  
ATOM   1260  HB2 GLU A  74      36.142   9.281  10.875  1.00 63.39           H  
ATOM   1261  HB3 GLU A  74      34.394   9.102  11.160  1.00 63.39           H  
ATOM   1262  HG2 GLU A  74      34.335   8.739   8.948  1.00 64.89           H  
ATOM   1263  HG3 GLU A  74      34.801   7.085   9.412  1.00 64.89           H  
ATOM   1264  N   ASN A  75      36.154   5.284  10.892  1.00 54.12           N  
ATOM   1265  CA  ASN A  75      36.979   4.239  10.282  1.00 43.28           C  
ATOM   1266  C   ASN A  75      36.205   3.675   9.077  1.00 38.90           C  
ATOM   1267  O   ASN A  75      36.301   2.495   8.750  1.00 38.62           O  
ATOM   1268  CB  ASN A  75      37.255   3.140  11.319  1.00 44.54           C  
ATOM   1269  CG  ASN A  75      38.068   1.983  10.758  1.00 48.81           C  
ATOM   1270  OD1 ASN A  75      39.101   2.183  10.126  1.00 49.81           O  
ATOM   1271  ND2 ASN A  75      37.604   0.760  11.008  1.00 53.84           N  
ATOM   1272  H   ASN A  75      35.177   5.088  11.052  1.00 54.12           H  
ATOM   1273  HA  ASN A  75      37.937   4.637   9.948  1.00 43.28           H  
ATOM   1274  HB2 ASN A  75      36.302   2.753  11.677  1.00 44.54           H  
ATOM   1275  HB3 ASN A  75      37.805   3.579  12.151  1.00 44.54           H  
ATOM   1276 HD21 ASN A  75      36.749   0.642  11.533  1.00 53.84           H  
ATOM   1277 HD22 ASN A  75      38.107  -0.049  10.673  1.00 53.84           H  
ATOM   1278  N   TRP A  76      35.436   4.535   8.414  1.00 35.90           N  
ATOM   1279  CA  TRP A  76      34.621   4.142   7.255  1.00 35.54           C  
ATOM   1280  C   TRP A  76      35.428   3.671   6.051  1.00 40.93           C  
ATOM   1281  O   TRP A  76      36.485   4.224   5.760  1.00 41.05           O  
ATOM   1282  CB  TRP A  76      33.746   5.320   6.792  1.00 36.76           C  
ATOM   1283  CG  TRP A  76      32.673   5.759   7.771  1.00 36.86           C  
ATOM   1284  CD1 TRP A  76      32.622   6.933   8.466  1.00 45.59           C  
ATOM   1285  CD2 TRP A  76      31.483   5.040   8.117  1.00 38.71           C  
ATOM   1286  NE1 TRP A  76      31.476   6.993   9.223  1.00 43.31           N  
ATOM   1287  CE2 TRP A  76      30.756   5.846   9.025  1.00 43.96           C  
ATOM   1288  CE3 TRP A  76      30.961   3.792   7.749  1.00 35.25           C  
ATOM   1289  CZ2 TRP A  76      29.525   5.442   9.574  1.00 41.11           C  
ATOM   1290  CZ3 TRP A  76      29.731   3.385   8.303  1.00 35.48           C  
ATOM   1291  CH2 TRP A  76      29.034   4.212   9.202  1.00 37.81           C  
ATOM   1292  H   TRP A  76      35.412   5.498   8.719  1.00 35.90           H  
ATOM   1293  HA  TRP A  76      34.022   3.302   7.607  1.00 35.54           H  
ATOM   1294  HB2 TRP A  76      33.255   5.029   5.864  1.00 36.76           H  
ATOM   1295  HB3 TRP A  76      34.401   6.171   6.605  1.00 36.76           H  
ATOM   1296  HD1 TRP A  76      33.375   7.706   8.427  1.00 45.59           H  
ATOM   1297  HE1 TRP A  76      31.209   7.758   9.827  1.00 43.31           H  
ATOM   1298  HE3 TRP A  76      31.491   3.155   7.057  1.00 35.25           H  
ATOM   1299  HZ2 TRP A  76      28.986   6.076  10.263  1.00 41.11           H  
ATOM   1300  HZ3 TRP A  76      29.318   2.424   8.033  1.00 35.48           H  
ATOM   1301  HH2 TRP A  76      28.092   3.875   9.610  1.00 37.81           H  
ATOM   1302  N   ALA A  77      34.937   2.650   5.353  1.00 35.88           N  
ATOM   1303  CA  ALA A  77      35.617   2.199   4.150  1.00 37.63           C  
ATOM   1304  C   ALA A  77      35.430   3.315   3.124  1.00 38.46           C  
ATOM   1305  O   ALA A  77      34.582   4.210   3.304  1.00 36.42           O  
ATOM   1306  CB  ALA A  77      34.994   0.932   3.633  1.00 36.19           C  
ATOM   1307  H   ALA A  77      34.092   2.188   5.660  1.00 35.88           H  
ATOM   1308  HA  ALA A  77      36.668   1.990   4.348  1.00 37.63           H  
ATOM   1309  HB1 ALA A  77      35.092   0.146   4.382  1.00 36.19           H  
ATOM   1310  HB2 ALA A  77      33.938   1.105   3.424  1.00 36.19           H  
ATOM   1311  HB3 ALA A  77      35.500   0.627   2.717  1.00 36.19           H  
ATOM   1312  N   ASP A  78      36.211   3.268   2.049  1.00 38.10           N  
ATOM   1313  CA  ASP A  78      36.096   4.280   0.997  1.00 43.51           C  
ATOM   1314  C   ASP A  78      34.673   4.316   0.429  1.00 43.63           C  
ATOM   1315  O   ASP A  78      34.059   3.271   0.219  1.00 43.80           O  
ATOM   1316  CB  ASP A  78      37.043   3.974  -0.166  1.00 44.48           C  
ATOM   1317  CG  ASP A  78      38.513   4.048   0.217  1.00 52.48           C  
ATOM   1318  OD1 ASP A  78      38.861   4.737   1.204  1.00 48.52           O  
ATOM   1319  OD2 ASP A  78      39.329   3.424  -0.499  1.00 58.53           O1-
ATOM   1320  H   ASP A  78      36.891   2.527   1.958  1.00 38.10           H  
ATOM   1321  HA  ASP A  78      36.352   5.237   1.452  1.00 43.51           H  
ATOM   1322  HB2 ASP A  78      36.856   4.695  -0.962  1.00 44.48           H  
ATOM   1323  HB3 ASP A  78      36.830   2.969  -0.530  1.00 44.48           H  
ATOM   1324  N   ASN A  79      34.174   5.521   0.167  1.00 43.77           N  
ATOM   1325  CA  ASN A  79      32.840   5.713  -0.405  1.00 44.98           C  
ATOM   1326  C   ASN A  79      31.700   5.242   0.500  1.00 44.24           C  
ATOM   1327  O   ASN A  79      30.590   4.991   0.025  1.00 45.48           O  
ATOM   1328  CB  ASN A  79      32.746   4.992  -1.753  1.00 45.58           C  
ATOM   1329  CG  ASN A  79      33.889   5.359  -2.691  1.00 53.44           C  
ATOM   1330  ND2 ASN A  79      34.480   4.488  -3.330  1.00 53.96           N  
ATOM   1331  OD1 ASN A  79      34.199   6.652  -2.779  1.00 47.76           O  
ATOM   1332  H   ASN A  79      34.736   6.335   0.371  1.00 43.77           H  
ATOM   1333  HA  ASN A  79      32.717   6.789  -0.526  1.00 44.98           H  
ATOM   1334  HB2 ASN A  79      31.803   5.262  -2.228  1.00 45.58           H  
ATOM   1335  HB3 ASN A  79      32.770   3.917  -1.577  1.00 45.58           H  
ATOM   1336 HD21 ASN A  79      35.233   4.742  -3.953  1.00 53.96           H  
ATOM   1337 HD22 ASN A  79      34.211   3.519  -3.232  1.00 53.96           H  
ATOM   1338  N   GLU A  80      31.972   5.114   1.797  1.00 43.08           N  
ATOM   1339  CA  GLU A  80      30.947   4.708   2.755  1.00 39.56           C  
ATOM   1340  C   GLU A  80      30.898   5.782   3.831  1.00 43.22           C  
ATOM   1341  O   GLU A  80      31.902   6.456   4.084  1.00 42.12           O  
ATOM   1342  CB  GLU A  80      31.290   3.355   3.384  1.00 38.95           C  
ATOM   1343  CG  GLU A  80      31.427   2.206   2.387  1.00 35.83           C  
ATOM   1344  CD  GLU A  80      30.128   1.851   1.642  1.00 44.84           C  
ATOM   1345  OE1 GLU A  80      29.069   2.462   1.915  1.00 39.67           O  
ATOM   1346  OE2 GLU A  80      30.176   0.942   0.784  1.00 39.65           O1-
ATOM   1347  H   GLU A  80      32.908   5.301   2.125  1.00 43.08           H  
ATOM   1348  HA  GLU A  80      29.983   4.600   2.257  1.00 39.56           H  
ATOM   1349  HB2 GLU A  80      30.501   3.099   4.091  1.00 38.95           H  
ATOM   1350  HB3 GLU A  80      32.235   3.458   3.917  1.00 38.95           H  
ATOM   1351  HG2 GLU A  80      31.762   1.322   2.929  1.00 35.83           H  
ATOM   1352  HG3 GLU A  80      32.178   2.485   1.647  1.00 35.83           H  
ATOM   1353  N   PRO A  81      29.741   5.957   4.493  1.00 37.93           N  
ATOM   1354  CA  PRO A  81      28.461   5.248   4.341  1.00 41.63           C  
ATOM   1355  C   PRO A  81      27.739   5.717   3.088  1.00 41.51           C  
ATOM   1356  O   PRO A  81      27.621   6.918   2.861  1.00 47.84           O  
ATOM   1357  CB  PRO A  81      27.714   5.619   5.618  1.00 36.07           C  
ATOM   1358  CG  PRO A  81      28.165   7.003   5.868  1.00 43.28           C  
ATOM   1359  CD  PRO A  81      29.661   6.965   5.563  1.00 40.47           C  
ATOM   1360  HA  PRO A  81      28.560   4.170   4.220  1.00 41.63           H  
ATOM   1361  HB2 PRO A  81      27.992   4.961   6.442  1.00 36.07           H  
ATOM   1362  HB3 PRO A  81      26.635   5.578   5.469  1.00 36.07           H  
ATOM   1363  HG2 PRO A  81      27.988   7.288   6.905  1.00 43.28           H  
ATOM   1364  HG3 PRO A  81      27.653   7.703   5.207  1.00 43.28           H  
ATOM   1365  HD2 PRO A  81      30.017   7.935   5.218  1.00 40.47           H  
ATOM   1366  HD3 PRO A  81      30.233   6.657   6.438  1.00 40.47           H  
ATOM   1367  N   ASN A  82      27.254   4.783   2.276  1.00 37.76           N  
ATOM   1368  CA  ASN A  82      26.571   5.164   1.045  1.00 40.48           C  
ATOM   1369  C   ASN A  82      25.051   4.958   1.051  1.00 42.91           C  
ATOM   1370  O   ASN A  82      24.388   5.243   0.053  1.00 41.31           O  
ATOM   1371  CB  ASN A  82      27.202   4.439  -0.162  1.00 40.44           C  
ATOM   1372  CG  ASN A  82      26.892   2.951  -0.198  1.00 42.69           C  
ATOM   1373  OD1 ASN A  82      26.148   2.430   0.644  1.00 38.15           O  
ATOM   1374  ND2 ASN A  82      27.452   2.257  -1.188  1.00 39.67           N  
ATOM   1375  H   ASN A  82      27.358   3.807   2.512  1.00 37.76           H  
ATOM   1376  HA  ASN A  82      26.711   6.242   0.962  1.00 40.48           H  
ATOM   1377  HB2 ASN A  82      28.284   4.566  -0.114  1.00 40.44           H  
ATOM   1378  HB3 ASN A  82      26.823   4.894  -1.077  1.00 40.44           H  
ATOM   1379 HD21 ASN A  82      28.053   2.722  -1.853  1.00 39.67           H  
ATOM   1380 HD22 ASN A  82      27.276   1.266  -1.272  1.00 39.67           H  
ATOM   1381  N   ASN A  83      24.502   4.489   2.176  1.00 39.63           N  
ATOM   1382  CA  ASN A  83      23.058   4.239   2.306  1.00 35.56           C  
ATOM   1383  C   ASN A  83      22.482   3.709   0.987  1.00 40.13           C  
ATOM   1384  O   ASN A  83      21.428   4.163   0.531  1.00 37.94           O  
ATOM   1385  CB  ASN A  83      22.334   5.546   2.697  1.00 35.77           C  
ATOM   1386  CG  ASN A  83      20.930   5.303   3.246  1.00 39.70           C  
ATOM   1387  ND2 ASN A  83      20.031   6.159   3.135  1.00 44.03           N  
ATOM   1388  OD1 ASN A  83      20.733   4.150   3.840  1.00 33.43           O  
ATOM   1389  H   ASN A  83      25.101   4.300   2.967  1.00 39.63           H  
ATOM   1390  HA  ASN A  83      22.905   3.491   3.083  1.00 35.56           H  
ATOM   1391  HB2 ASN A  83      22.257   6.179   1.813  1.00 35.77           H  
ATOM   1392  HB3 ASN A  83      22.923   6.056   3.459  1.00 35.77           H  
ATOM   1393 HD21 ASN A  83      20.222   7.035   2.671  1.00 44.03           H  
ATOM   1394 HD22 ASN A  83      19.111   5.977   3.511  1.00 44.03           H  
ATOM   1395  N   LYS A  84      23.138   2.726   0.380  1.00 39.01           N  
ATOM   1396  CA  LYS A  84      22.661   2.262  -0.917  1.00 40.53           C  
ATOM   1397  C   LYS A  84      21.293   1.597  -1.038  1.00 40.53           C  
ATOM   1398  O   LYS A  84      20.583   1.857  -1.999  1.00 43.20           O  
ATOM   1399  CB  LYS A  84      23.712   1.384  -1.610  1.00 43.55           C  
ATOM   1400  CG  LYS A  84      23.624   1.534  -3.142  1.00 46.91           C  
ATOM   1401  CD  LYS A  84      24.670   0.738  -3.909  1.00 59.82           C  
ATOM   1402  CE  LYS A  84      24.586   1.052  -5.405  1.00 58.65           C  
ATOM   1403  NZ  LYS A  84      25.459   0.170  -6.230  1.00 68.58           N1+
ATOM   1404  H   LYS A  84      23.951   2.308   0.810  1.00 39.01           H  
ATOM   1405  HA  LYS A  84      22.501   3.218  -1.416  1.00 40.53           H  
ATOM   1406  HB2 LYS A  84      23.540   0.341  -1.342  1.00 43.55           H  
ATOM   1407  HB3 LYS A  84      24.705   1.685  -1.277  1.00 43.55           H  
ATOM   1408  HG2 LYS A  84      23.748   2.588  -3.389  1.00 46.91           H  
ATOM   1409  HG3 LYS A  84      22.637   1.199  -3.462  1.00 46.91           H  
ATOM   1410  HD2 LYS A  84      24.496  -0.327  -3.754  1.00 59.82           H  
ATOM   1411  HD3 LYS A  84      25.662   1.000  -3.542  1.00 59.82           H  
ATOM   1412  HE2 LYS A  84      24.889   2.087  -5.561  1.00 58.65           H  
ATOM   1413  HE3 LYS A  84      23.553   0.923  -5.730  1.00 58.65           H  
ATOM   1414  HZ1 LYS A  84      26.419   0.280  -5.939  1.00 68.58           H  
ATOM   1415  HZ2 LYS A  84      25.178  -0.792  -6.108  1.00 68.58           H  
ATOM   1416  HZ3 LYS A  84      25.370   0.425  -7.204  1.00 68.58           H  
ATOM   1417  N   ARG A  85      20.909   0.753  -0.089  1.00 35.80           N  
ATOM   1418  CA  ARG A  85      19.611   0.083  -0.153  1.00 40.64           C  
ATOM   1419  C   ARG A  85      18.522   0.960   0.492  1.00 41.12           C  
ATOM   1420  O   ARG A  85      17.336   0.628   0.454  1.00 44.07           O  
ATOM   1421  CB  ARG A  85      19.692  -1.263   0.596  1.00 33.17           C  
ATOM   1422  CG  ARG A  85      18.444  -2.150   0.471  1.00 40.60           C  
ATOM   1423  CD  ARG A  85      18.472  -3.368   1.412  1.00 44.09           C  
ATOM   1424  NE  ARG A  85      19.640  -4.203   1.169  1.00 43.80           N  
ATOM   1425  CZ  ARG A  85      19.642  -5.372   0.535  1.00 42.33           C  
ATOM   1426  NH1 ARG A  85      18.527  -5.911   0.060  1.00 33.59           N  
ATOM   1427  NH2 ARG A  85      20.796  -5.994   0.341  1.00 41.72           N1+
ATOM   1428  H   ARG A  85      21.523   0.571   0.691  1.00 35.80           H  
ATOM   1429  HA  ARG A  85      19.354  -0.089  -1.199  1.00 40.64           H  
ATOM   1430  HB2 ARG A  85      19.853  -1.052   1.653  1.00 33.17           H  
ATOM   1431  HB3 ARG A  85      20.543  -1.819   0.203  1.00 33.17           H  
ATOM   1432  HG2 ARG A  85      18.373  -2.506  -0.556  1.00 40.60           H  
ATOM   1433  HG3 ARG A  85      17.566  -1.549   0.709  1.00 40.60           H  
ATOM   1434  HD2 ARG A  85      17.572  -3.962   1.250  1.00 44.09           H  
ATOM   1435  HD3 ARG A  85      18.495  -3.018   2.444  1.00 44.09           H  
ATOM   1436  HE  ARG A  85      20.527  -3.865   1.514  1.00 43.80           H  
ATOM   1437 HH11 ARG A  85      17.641  -5.447   0.201  1.00 33.59           H  
ATOM   1438 HH12 ARG A  85      18.564  -6.786  -0.444  1.00 33.59           H  
ATOM   1439 HH21 ARG A  85      20.820  -6.868  -0.164  1.00 41.72           H  
ATOM   1440 HH22 ARG A  85      21.652  -5.593   0.697  1.00 41.72           H  
ATOM   1441  N   ASN A  86      18.946   2.093   1.045  1.00 36.43           N  
ATOM   1442  CA  ASN A  86      18.089   2.995   1.814  1.00 40.68           C  
ATOM   1443  C   ASN A  86      18.060   2.307   3.187  1.00 36.39           C  
ATOM   1444  O   ASN A  86      18.195   1.076   3.278  1.00 35.21           O  
ATOM   1445  CB  ASN A  86      16.639   3.098   1.263  1.00 42.19           C  
ATOM   1446  CG  ASN A  86      16.549   3.897  -0.037  1.00 46.53           C  
ATOM   1447  OD1 ASN A  86      17.231   4.910  -0.207  1.00 50.40           O  
ATOM   1448  ND2 ASN A  86      15.694   3.445  -0.952  1.00 46.20           N  
ATOM   1449  H   ASN A  86      19.917   2.345   0.926  1.00 36.43           H  
ATOM   1450  HA  ASN A  86      18.464   4.018   1.801  1.00 40.68           H  
ATOM   1451  HB2 ASN A  86      16.016   3.585   2.013  1.00 42.19           H  
ATOM   1452  HB3 ASN A  86      16.265   2.091   1.078  1.00 42.19           H  
ATOM   1453 HD21 ASN A  86      15.585   3.937  -1.827  1.00 46.20           H  
ATOM   1454 HD22 ASN A  86      15.155   2.610  -0.771  1.00 46.20           H  
ATOM   1455  N   ASN A  87      17.905   3.105   4.236  1.00 33.12           N  
ATOM   1456  CA  ASN A  87      17.857   2.627   5.606  1.00 34.75           C  
ATOM   1457  C   ASN A  87      19.050   1.762   6.054  1.00 33.80           C  
ATOM   1458  O   ASN A  87      18.860   0.817   6.828  1.00 31.12           O  
ATOM   1459  CB  ASN A  87      16.562   1.862   5.840  1.00 35.85           C  
ATOM   1460  CG  ASN A  87      15.345   2.654   5.390  1.00 40.81           C  
ATOM   1461  OD1 ASN A  87      14.643   2.250   4.474  1.00 44.33           O  
ATOM   1462  ND2 ASN A  87      15.120   3.795   6.015  1.00 37.10           N  
ATOM   1463  H   ASN A  87      17.815   4.098   4.072  1.00 33.12           H  
ATOM   1464  HA  ASN A  87      17.911   3.528   6.218  1.00 34.75           H  
ATOM   1465  HB2 ASN A  87      16.468   1.647   6.905  1.00 35.85           H  
ATOM   1466  HB3 ASN A  87      16.600   0.927   5.282  1.00 35.85           H  
ATOM   1467 HD21 ASN A  87      14.340   4.376   5.742  1.00 37.10           H  
ATOM   1468 HD22 ASN A  87      15.728   4.087   6.767  1.00 37.10           H  
ATOM   1469  N   GLU A  88      20.256   2.062   5.565  1.00 38.13           N  
ATOM   1470  CA  GLU A  88      21.444   1.302   6.004  1.00 32.51           C  
ATOM   1471  C   GLU A  88      21.852   2.056   7.259  1.00 31.06           C  
ATOM   1472  O   GLU A  88      22.697   2.949   7.238  1.00 35.07           O  
ATOM   1473  CB  GLU A  88      22.551   1.334   4.937  1.00 34.03           C  
ATOM   1474  CG  GLU A  88      22.060   0.816   3.574  1.00 31.26           C  
ATOM   1475  CD  GLU A  88      23.187   0.512   2.596  1.00 36.16           C  
ATOM   1476  OE1 GLU A  88      24.262   1.141   2.717  1.00 28.51           O  
ATOM   1477  OE2 GLU A  88      22.977  -0.342   1.707  1.00 35.35           O1-
ATOM   1478  H   GLU A  88      20.355   2.810   4.894  1.00 38.13           H  
ATOM   1479  HA  GLU A  88      21.255   0.242   6.174  1.00 32.51           H  
ATOM   1480  HB2 GLU A  88      23.380   0.710   5.272  1.00 34.03           H  
ATOM   1481  HB3 GLU A  88      22.894   2.362   4.818  1.00 34.03           H  
ATOM   1482  HG2 GLU A  88      21.414   1.573   3.130  1.00 31.26           H  
ATOM   1483  HG3 GLU A  88      21.490  -0.099   3.738  1.00 31.26           H  
ATOM   1484  N   ASP A  89      21.231   1.667   8.365  1.00 28.52           N  
ATOM   1485  CA  ASP A  89      21.425   2.339   9.634  1.00 32.76           C  
ATOM   1486  C   ASP A  89      22.310   1.629  10.642  1.00 29.65           C  
ATOM   1487  O   ASP A  89      22.451   2.107  11.759  1.00 31.47           O  
ATOM   1488  CB  ASP A  89      20.057   2.594  10.299  1.00 36.03           C  
ATOM   1489  CG  ASP A  89      19.108   3.435   9.422  1.00 48.30           C  
ATOM   1490  OD1 ASP A  89      19.581   4.167   8.527  1.00 44.65           O  
ATOM   1491  OD2 ASP A  89      17.880   3.379   9.649  1.00 51.43           O1-
ATOM   1492  H   ASP A  89      20.602   0.878   8.321  1.00 28.52           H  
ATOM   1493  HA  ASP A  89      21.950   3.258   9.372  1.00 32.76           H  
ATOM   1494  HB2 ASP A  89      20.219   3.121  11.239  1.00 36.03           H  
ATOM   1495  HB3 ASP A  89      19.584   1.632  10.499  1.00 36.03           H  
ATOM   1496  N   CYS A  90      22.904   0.503  10.247  1.00 28.26           N  
ATOM   1497  CA  CYS A  90      23.734  -0.279  11.161  1.00 29.27           C  
ATOM   1498  C   CYS A  90      25.120  -0.437  10.585  1.00 31.47           C  
ATOM   1499  O   CYS A  90      25.289  -0.404   9.377  1.00 31.73           O  
ATOM   1500  CB  CYS A  90      23.088  -1.660  11.387  1.00 30.23           C  
ATOM   1501  SG  CYS A  90      21.593  -1.549  12.470  1.00 33.20           S  
ATOM   1502  H   CYS A  90      22.778   0.184   9.297  1.00 28.26           H  
ATOM   1503  HA  CYS A  90      23.810   0.238  12.117  1.00 29.27           H  
ATOM   1504  HB2 CYS A  90      23.818  -2.318  11.860  1.00 30.23           H  
ATOM   1505  HB3 CYS A  90      22.795  -2.076  10.423  1.00 30.23           H  
ATOM   1506  N   VAL A  91      26.103  -0.645  11.449  1.00 29.23           N  
ATOM   1507  CA  VAL A  91      27.476  -0.746  10.969  1.00 29.06           C  
ATOM   1508  C   VAL A  91      28.073  -2.146  11.099  1.00 25.19           C  
ATOM   1509  O   VAL A  91      27.943  -2.784  12.140  1.00 26.74           O  
ATOM   1510  CB  VAL A  91      28.386   0.210  11.736  1.00 30.17           C  
ATOM   1511  CG1 VAL A  91      29.824   0.136  11.174  1.00 29.74           C  
ATOM   1512  CG2 VAL A  91      27.839   1.644  11.644  1.00 29.91           C  
ATOM   1513  H   VAL A  91      25.903  -0.733  12.435  1.00 29.23           H  
ATOM   1514  HA  VAL A  91      27.423  -0.492   9.910  1.00 29.06           H  
ATOM   1515  HB  VAL A  91      28.410  -0.082  12.786  1.00 30.17           H  
ATOM   1516 HG11 VAL A  91      30.199  -0.883  11.267  1.00 29.74           H  
ATOM   1517 HG12 VAL A  91      29.819   0.426  10.123  1.00 29.74           H  
ATOM   1518 HG13 VAL A  91      30.469   0.813  11.734  1.00 29.74           H  
ATOM   1519 HG21 VAL A  91      27.807   1.954  10.600  1.00 29.91           H  
ATOM   1520 HG22 VAL A  91      26.834   1.677  12.064  1.00 29.91           H  
ATOM   1521 HG23 VAL A  91      28.488   2.317  12.204  1.00 29.91           H  
ATOM   1522  N   GLU A  92      28.723  -2.611  10.031  1.00 29.84           N  
ATOM   1523  CA  GLU A  92      29.418  -3.906  10.035  1.00 27.89           C  
ATOM   1524  C   GLU A  92      30.907  -3.568   9.932  1.00 28.50           C  
ATOM   1525  O   GLU A  92      31.264  -2.470   9.490  1.00 28.89           O  
ATOM   1526  CB  GLU A  92      29.024  -4.761   8.832  1.00 26.56           C  
ATOM   1527  CG  GLU A  92      29.546  -4.256   7.481  1.00 29.92           C  
ATOM   1528  CD  GLU A  92      29.201  -5.190   6.311  1.00 30.34           C  
ATOM   1529  OE1 GLU A  92      28.981  -6.396   6.538  1.00 29.46           O  
ATOM   1530  OE2 GLU A  92      29.160  -4.709   5.146  1.00 33.01           O1-
ATOM   1531  H   GLU A  92      28.738  -2.053   9.190  1.00 29.84           H  
ATOM   1532  HA  GLU A  92      29.165  -4.474  10.931  1.00 27.89           H  
ATOM   1533  HB2 GLU A  92      27.936  -4.794   8.783  1.00 26.56           H  
ATOM   1534  HB3 GLU A  92      29.412  -5.767   8.990  1.00 26.56           H  
ATOM   1535  HG2 GLU A  92      30.630  -4.163   7.541  1.00 29.92           H  
ATOM   1536  HG3 GLU A  92      29.108  -3.278   7.283  1.00 29.92           H  
ATOM   1537  N   ILE A  93      31.769  -4.487  10.350  1.00 27.59           N  
ATOM   1538  CA  ILE A  93      33.214  -4.255  10.239  1.00 25.40           C  
ATOM   1539  C   ILE A  93      33.761  -5.352   9.312  1.00 27.79           C  
ATOM   1540  O   ILE A  93      33.435  -6.531   9.452  1.00 25.68           O  
ATOM   1541  CB  ILE A  93      33.924  -4.243  11.630  1.00 29.80           C  
ATOM   1542  CG1 ILE A  93      35.441  -4.016  11.431  1.00 29.63           C  
ATOM   1543  CG2 ILE A  93      33.617  -5.534  12.423  1.00 27.16           C  
ATOM   1544  CD1 ILE A  93      36.196  -3.756  12.745  1.00 32.71           C  
ATOM   1545  H   ILE A  93      31.428  -5.351  10.746  1.00 27.59           H  
ATOM   1546  HA  ILE A  93      33.414  -3.267   9.824  1.00 25.40           H  
ATOM   1547  HB  ILE A  93      33.537  -3.419  12.230  1.00 29.80           H  
ATOM   1548 HG12 ILE A  93      35.579  -3.155  10.777  1.00 29.63           H  
ATOM   1549 HG13 ILE A  93      35.865  -4.902  10.959  1.00 29.63           H  
ATOM   1550 HG21 ILE A  93      32.541  -5.626  12.565  1.00 27.16           H  
ATOM   1551 HG22 ILE A  93      33.985  -6.397  11.867  1.00 27.16           H  
ATOM   1552 HG23 ILE A  93      34.110  -5.490  13.394  1.00 27.16           H  
ATOM   1553 HD11 ILE A  93      35.784  -2.872  13.231  1.00 32.71           H  
ATOM   1554 HD12 ILE A  93      36.085  -4.618  13.403  1.00 32.71           H  
ATOM   1555 HD13 ILE A  93      37.252  -3.595  12.531  1.00 32.71           H  
ATOM   1556  N   TYR A  94      34.527  -4.915   8.314  1.00 31.44           N  
ATOM   1557  CA  TYR A  94      35.103  -5.790   7.298  1.00 32.24           C  
ATOM   1558  C   TYR A  94      36.269  -6.657   7.766  1.00 34.35           C  
ATOM   1559  O   TYR A  94      37.400  -6.495   7.307  1.00 30.25           O  
ATOM   1560  CB  TYR A  94      35.573  -4.940   6.117  1.00 31.57           C  
ATOM   1561  CG  TYR A  94      34.462  -4.358   5.260  1.00 33.41           C  
ATOM   1562  CD1 TYR A  94      33.327  -5.103   4.961  1.00 33.46           C  
ATOM   1563  CD2 TYR A  94      34.602  -3.100   4.660  1.00 33.76           C  
ATOM   1564  CE1 TYR A  94      32.358  -4.622   4.074  1.00 33.45           C  
ATOM   1565  CE2 TYR A  94      33.635  -2.614   3.775  1.00 34.71           C  
ATOM   1566  CZ  TYR A  94      32.526  -3.382   3.488  1.00 30.45           C  
ATOM   1567  OH  TYR A  94      31.599  -2.930   2.576  1.00 37.30           O  
ATOM   1568  H   TYR A  94      34.721  -3.926   8.257  1.00 31.44           H  
ATOM   1569  HA  TYR A  94      34.306  -6.483   7.026  1.00 32.24           H  
ATOM   1570  HB2 TYR A  94      36.199  -5.564   5.479  1.00 31.57           H  
ATOM   1571  HB3 TYR A  94      36.164  -4.113   6.510  1.00 31.57           H  
ATOM   1572  HD1 TYR A  94      33.192  -6.070   5.422  1.00 33.46           H  
ATOM   1573  HD2 TYR A  94      35.469  -2.496   4.885  1.00 33.76           H  
ATOM   1574  HE1 TYR A  94      31.485  -5.216   3.849  1.00 33.45           H  
ATOM   1575  HE2 TYR A  94      33.755  -1.642   3.318  1.00 34.71           H  
ATOM   1576  HH  TYR A  94      30.855  -3.518   2.428  1.00 37.30           H  
ATOM   1577  N   ILE A  95      36.002  -7.586   8.663  1.00 29.80           N  
ATOM   1578  CA  ILE A  95      37.065  -8.463   9.135  1.00 32.64           C  
ATOM   1579  C   ILE A  95      37.622  -9.301   7.979  1.00 31.46           C  
ATOM   1580  O   ILE A  95      36.886 -10.022   7.325  1.00 28.67           O  
ATOM   1581  CB  ILE A  95      36.548  -9.421  10.182  1.00 25.36           C  
ATOM   1582  CG1 ILE A  95      36.060  -8.617  11.398  1.00 28.40           C  
ATOM   1583  CG2 ILE A  95      37.657 -10.392  10.598  1.00 30.78           C  
ATOM   1584  CD1 ILE A  95      37.121  -7.703  11.989  1.00 27.14           C  
ATOM   1585  H   ILE A  95      35.063  -7.689   9.021  1.00 29.80           H  
ATOM   1586  HA  ILE A  95      37.843  -7.828   9.559  1.00 32.64           H  
ATOM   1587  HB  ILE A  95      35.719 -10.000   9.774  1.00 25.36           H  
ATOM   1588 HG12 ILE A  95      35.740  -9.318  12.169  1.00 28.40           H  
ATOM   1589 HG13 ILE A  95      35.212  -8.005  11.089  1.00 28.40           H  
ATOM   1590 HG21 ILE A  95      37.991 -10.957   9.728  1.00 30.78           H  
ATOM   1591 HG22 ILE A  95      38.496  -9.830  11.010  1.00 30.78           H  
ATOM   1592 HG23 ILE A  95      37.275 -11.079  11.353  1.00 30.78           H  
ATOM   1593 HD11 ILE A  95      37.978  -8.299  12.304  1.00 27.14           H  
ATOM   1594 HD12 ILE A  95      37.438  -6.980  11.238  1.00 27.14           H  
ATOM   1595 HD13 ILE A  95      36.709  -7.176  12.849  1.00 27.14           H  
ATOM   1596  N   LYS A  96      38.922  -9.187   7.751  1.00 34.41           N  
ATOM   1597  CA  LYS A  96      39.582  -9.943   6.689  1.00 31.73           C  
ATOM   1598  C   LYS A  96      38.993  -9.729   5.306  1.00 30.85           C  
ATOM   1599  O   LYS A  96      39.047 -10.618   4.446  1.00 35.06           O  
ATOM   1600  CB  LYS A  96      39.595 -11.426   7.040  1.00 29.76           C  
ATOM   1601  CG  LYS A  96      40.721 -11.802   8.017  1.00 31.10           C  
ATOM   1602  CD  LYS A  96      40.609 -13.276   8.418  1.00 31.77           C  
ATOM   1603  CE  LYS A  96      41.799 -13.736   9.283  1.00 35.78           C  
ATOM   1604  NZ  LYS A  96      41.939 -12.965  10.547  1.00 32.20           N1+
ATOM   1605  H   LYS A  96      39.470  -8.564   8.326  1.00 34.41           H  
ATOM   1606  HA  LYS A  96      40.600  -9.557   6.632  1.00 31.73           H  
ATOM   1607  HB2 LYS A  96      39.725 -12.000   6.123  1.00 29.76           H  
ATOM   1608  HB3 LYS A  96      38.639 -11.684   7.497  1.00 29.76           H  
ATOM   1609  HG2 LYS A  96      40.645 -11.181   8.909  1.00 31.10           H  
ATOM   1610  HG3 LYS A  96      41.685 -11.633   7.537  1.00 31.10           H  
ATOM   1611  HD2 LYS A  96      40.577 -13.884   7.514  1.00 31.77           H  
ATOM   1612  HD3 LYS A  96      39.689 -13.417   8.984  1.00 31.77           H  
ATOM   1613  HE2 LYS A  96      42.715 -13.618   8.704  1.00 35.78           H  
ATOM   1614  HE3 LYS A  96      41.660 -14.787   9.533  1.00 35.78           H  
ATOM   1615  HZ1 LYS A  96      42.069 -11.987  10.332  1.00 32.20           H  
ATOM   1616  HZ2 LYS A  96      41.104 -13.080  11.105  1.00 32.20           H  
ATOM   1617  HZ3 LYS A  96      42.738 -13.306  11.063  1.00 32.20           H  
ATOM   1618  N   SER A  97      38.438  -8.544   5.080  1.00 29.33           N  
ATOM   1619  CA  SER A  97      37.917  -8.225   3.751  1.00 33.33           C  
ATOM   1620  C   SER A  97      39.149  -8.223   2.834  1.00 37.46           C  
ATOM   1621  O   SER A  97      40.191  -7.689   3.203  1.00 32.36           O  
ATOM   1622  CB  SER A  97      37.338  -6.821   3.718  1.00 34.76           C  
ATOM   1623  OG  SER A  97      37.353  -6.327   2.382  1.00 33.97           O  
ATOM   1624  H   SER A  97      38.376  -7.864   5.824  1.00 29.33           H  
ATOM   1625  HA  SER A  97      37.140  -8.932   3.461  1.00 33.33           H  
ATOM   1626  HB2 SER A  97      37.936  -6.167   4.353  1.00 34.76           H  
ATOM   1627  HB3 SER A  97      36.311  -6.843   4.085  1.00 34.76           H  
ATOM   1628  HG  SER A  97      36.983  -5.442   2.396  1.00 33.97           H  
ATOM   1629  N   PRO A  98      39.038  -8.797   1.632  1.00 39.25           N  
ATOM   1630  CA  PRO A  98      40.225  -8.782   0.771  1.00 44.35           C  
ATOM   1631  C   PRO A  98      40.590  -7.390   0.263  1.00 45.58           C  
ATOM   1632  O   PRO A  98      41.717  -7.183  -0.186  1.00 49.33           O  
ATOM   1633  CB  PRO A  98      39.846  -9.734  -0.370  1.00 43.55           C  
ATOM   1634  CG  PRO A  98      38.309  -9.592  -0.443  1.00 43.96           C  
ATOM   1635  CD  PRO A  98      37.962  -9.618   1.051  1.00 39.51           C  
ATOM   1636  HA  PRO A  98      41.121  -9.090   1.309  1.00 44.35           H  
ATOM   1637  HB2 PRO A  98      40.134 -10.759  -0.138  1.00 43.55           H  
ATOM   1638  HB3 PRO A  98      40.313  -9.429  -1.307  1.00 43.55           H  
ATOM   1639  HG2 PRO A  98      37.852 -10.425  -0.979  1.00 43.96           H  
ATOM   1640  HG3 PRO A  98      38.012  -8.653  -0.911  1.00 43.96           H  
ATOM   1641  HD2 PRO A  98      36.982  -9.177   1.238  1.00 39.51           H  
ATOM   1642  HD3 PRO A  98      37.983 -10.635   1.445  1.00 39.51           H  
ATOM   1643  N   SER A  99      39.664  -6.435   0.369  1.00 40.06           N  
ATOM   1644  CA  SER A  99      39.892  -5.080  -0.144  1.00 38.45           C  
ATOM   1645  C   SER A  99      39.882  -3.930   0.836  1.00 41.69           C  
ATOM   1646  O   SER A  99      40.471  -2.882   0.570  1.00 37.48           O  
ATOM   1647  CB  SER A  99      38.867  -4.769  -1.243  1.00 48.45           C  
ATOM   1648  OG  SER A  99      37.544  -4.946  -0.769  1.00 43.47           O  
ATOM   1649  H   SER A  99      38.783  -6.651   0.814  1.00 40.06           H  
ATOM   1650  HA  SER A  99      40.923  -5.129  -0.494  1.00 38.45           H  
ATOM   1651  HB2 SER A  99      39.036  -5.439  -2.087  1.00 48.45           H  
ATOM   1652  HB3 SER A  99      38.995  -3.737  -1.568  1.00 48.45           H  
ATOM   1653  HG  SER A  99      37.455  -5.860  -0.490  1.00 43.47           H  
ATOM   1654  N   ALA A 100      39.205  -4.095   1.968  1.00 36.41           N  
ATOM   1655  CA  ALA A 100      39.142  -3.014   2.933  1.00 34.15           C  
ATOM   1656  C   ALA A 100      39.116  -3.612   4.330  1.00 39.16           C  
ATOM   1657  O   ALA A 100      38.202  -3.353   5.113  1.00 33.63           O  
ATOM   1658  CB  ALA A 100      37.891  -2.181   2.689  1.00 40.26           C  
ATOM   1659  H   ALA A 100      38.735  -4.969   2.155  1.00 36.41           H  
ATOM   1660  HA  ALA A 100      40.013  -2.367   2.830  1.00 34.15           H  
ATOM   1661  HB1 ALA A 100      37.925  -1.759   1.684  1.00 40.26           H  
ATOM   1662  HB2 ALA A 100      37.008  -2.813   2.787  1.00 40.26           H  
ATOM   1663  HB3 ALA A 100      37.843  -1.374   3.420  1.00 40.26           H  
ATOM   1664  N   PRO A 101      40.130  -4.418   4.658  1.00 36.37           N  
ATOM   1665  CA  PRO A 101      40.189  -5.044   5.974  1.00 33.24           C  
ATOM   1666  C   PRO A 101      40.056  -4.084   7.151  1.00 31.93           C  
ATOM   1667  O   PRO A 101      40.687  -3.034   7.209  1.00 31.70           O  
ATOM   1668  CB  PRO A 101      41.536  -5.792   5.952  1.00 39.62           C  
ATOM   1669  CG  PRO A 101      42.358  -5.019   4.936  1.00 37.66           C  
ATOM   1670  CD  PRO A 101      41.355  -4.693   3.871  1.00 39.83           C  
ATOM   1671  HA  PRO A 101      39.334  -5.701   6.139  1.00 33.24           H  
ATOM   1672  HB2 PRO A 101      41.402  -6.827   5.636  1.00 39.62           H  
ATOM   1673  HB3 PRO A 101      42.010  -5.770   6.933  1.00 39.62           H  
ATOM   1674  HG2 PRO A 101      43.167  -5.631   4.538  1.00 37.66           H  
ATOM   1675  HG3 PRO A 101      42.772  -4.111   5.376  1.00 37.66           H  
ATOM   1676  HD2 PRO A 101      41.660  -3.817   3.298  1.00 39.83           H  
ATOM   1677  HD3 PRO A 101      41.209  -5.536   3.196  1.00 39.83           H  
ATOM   1678  N   GLY A 102      39.183  -4.458   8.084  1.00 35.95           N  
ATOM   1679  CA  GLY A 102      38.972  -3.663   9.272  1.00 32.36           C  
ATOM   1680  C   GLY A 102      38.163  -2.389   9.142  1.00 36.31           C  
ATOM   1681  O   GLY A 102      37.912  -1.724  10.162  1.00 31.49           O  
ATOM   1682  H   GLY A 102      38.658  -5.312   7.958  1.00 35.95           H  
ATOM   1683  HA2 GLY A 102      39.954  -3.386   9.655  1.00 32.36           H  
ATOM   1684  HA3 GLY A 102      38.464  -4.297  10.000  1.00 32.36           H  
ATOM   1685  N   LYS A 103      37.745  -2.041   7.923  1.00 32.51           N  
ATOM   1686  CA  LYS A 103      36.985  -0.805   7.722  1.00 33.46           C  
ATOM   1687  C   LYS A 103      35.483  -0.978   8.011  1.00 30.65           C  
ATOM   1688  O   LYS A 103      34.985  -2.093   8.012  1.00 27.17           O  
ATOM   1689  CB  LYS A 103      37.193  -0.294   6.289  1.00 31.97           C  
ATOM   1690  CG  LYS A 103      38.641   0.160   5.992  1.00 34.18           C  
ATOM   1691  CD  LYS A 103      39.065   1.291   6.941  1.00 38.53           C  
ATOM   1692  CE  LYS A 103      40.512   1.765   6.681  1.00 50.91           C  
ATOM   1693  NZ  LYS A 103      40.667   2.331   5.313  1.00 50.77           N1+
ATOM   1694  H   LYS A 103      37.954  -2.635   7.134  1.00 32.51           H  
ATOM   1695  HA  LYS A 103      37.363  -0.073   8.436  1.00 33.46           H  
ATOM   1696  HB2 LYS A 103      36.527   0.553   6.127  1.00 31.97           H  
ATOM   1697  HB3 LYS A 103      36.936  -1.096   5.597  1.00 31.97           H  
ATOM   1698  HG2 LYS A 103      38.700   0.515   4.963  1.00 34.18           H  
ATOM   1699  HG3 LYS A 103      39.315  -0.687   6.123  1.00 34.18           H  
ATOM   1700  HD2 LYS A 103      38.992   0.933   7.967  1.00 38.53           H  
ATOM   1701  HD3 LYS A 103      38.390   2.135   6.802  1.00 38.53           H  
ATOM   1702  HE2 LYS A 103      41.188   0.916   6.791  1.00 50.91           H  
ATOM   1703  HE3 LYS A 103      40.770   2.531   7.412  1.00 50.91           H  
ATOM   1704  HZ1 LYS A 103      40.430   1.627   4.629  1.00 50.77           H  
ATOM   1705  HZ2 LYS A 103      40.052   3.125   5.206  1.00 50.77           H  
ATOM   1706  HZ3 LYS A 103      41.623   2.625   5.177  1.00 50.77           H  
ATOM   1707  N   TRP A 104      34.783   0.136   8.234  1.00 31.31           N  
ATOM   1708  CA  TRP A 104      33.345   0.106   8.525  1.00 30.29           C  
ATOM   1709  C   TRP A 104      32.482   0.338   7.291  1.00 32.81           C  
ATOM   1710  O   TRP A 104      32.883   1.037   6.352  1.00 30.10           O  
ATOM   1711  CB  TRP A 104      32.965   1.200   9.523  1.00 27.87           C  
ATOM   1712  CG  TRP A 104      33.605   1.174  10.862  1.00 34.45           C  
ATOM   1713  CD1 TRP A 104      34.189   0.118  11.482  1.00 36.90           C  
ATOM   1714  CD2 TRP A 104      33.650   2.266  11.789  1.00 35.16           C  
ATOM   1715  NE1 TRP A 104      34.597   0.482  12.747  1.00 38.75           N  
ATOM   1716  CE2 TRP A 104      34.277   1.795  12.958  1.00 34.93           C  
ATOM   1717  CE3 TRP A 104      33.213   3.596  11.740  1.00 42.57           C  
ATOM   1718  CZ2 TRP A 104      34.485   2.603  14.077  1.00 38.63           C  
ATOM   1719  CZ3 TRP A 104      33.419   4.409  12.855  1.00 46.26           C  
ATOM   1720  CH2 TRP A 104      34.052   3.903  14.010  1.00 40.08           C  
ATOM   1721  H   TRP A 104      35.258   1.027   8.203  1.00 31.31           H  
ATOM   1722  HA  TRP A 104      33.160  -0.892   8.923  1.00 30.29           H  
ATOM   1723  HB2 TRP A 104      31.888   1.137   9.678  1.00 27.87           H  
ATOM   1724  HB3 TRP A 104      33.211   2.157   9.065  1.00 27.87           H  
ATOM   1725  HD1 TRP A 104      34.315  -0.863  11.048  1.00 36.90           H  
ATOM   1726  HE1 TRP A 104      35.059  -0.123  13.412  1.00 38.75           H  
ATOM   1727  HE3 TRP A 104      32.727   3.985  10.857  1.00 42.57           H  
ATOM   1728  HZ2 TRP A 104      34.970   2.219  14.963  1.00 38.63           H  
ATOM   1729  HZ3 TRP A 104      33.089   5.437  12.835  1.00 46.26           H  
ATOM   1730  HH2 TRP A 104      34.198   4.554  14.859  1.00 40.08           H  
ATOM   1731  N   ASN A 105      31.277  -0.229   7.307  1.00 30.37           N  
ATOM   1732  CA  ASN A 105      30.329  -0.030   6.211  1.00 29.31           C  
ATOM   1733  C   ASN A 105      28.917  -0.005   6.798  1.00 28.61           C  
ATOM   1734  O   ASN A 105      28.633  -0.749   7.742  1.00 33.21           O  
ATOM   1735  CB  ASN A 105      30.404  -1.160   5.178  1.00 27.85           C  
ATOM   1736  CG  ASN A 105      29.270  -1.086   4.143  1.00 35.49           C  
ATOM   1737  OD1 ASN A 105      29.006  -0.025   3.563  1.00 28.03           O  
ATOM   1738  ND2 ASN A 105      28.601  -2.209   3.916  1.00 33.02           N  
ATOM   1739  H   ASN A 105      31.012  -0.807   8.092  1.00 30.37           H  
ATOM   1740  HA  ASN A 105      30.577   0.905   5.709  1.00 29.31           H  
ATOM   1741  HB2 ASN A 105      30.341  -2.115   5.699  1.00 27.85           H  
ATOM   1742  HB3 ASN A 105      31.359  -1.094   4.656  1.00 27.85           H  
ATOM   1743 HD21 ASN A 105      27.844  -2.219   3.247  1.00 33.02           H  
ATOM   1744 HD22 ASN A 105      28.848  -3.054   4.411  1.00 33.02           H  
ATOM   1745  N   ASP A 106      28.047   0.829   6.224  1.00 32.83           N  
ATOM   1746  CA  ASP A 106      26.663   0.901   6.682  1.00 32.46           C  
ATOM   1747  C   ASP A 106      25.869  -0.131   5.894  1.00 32.05           C  
ATOM   1748  O   ASP A 106      26.077  -0.299   4.690  1.00 28.83           O  
ATOM   1749  CB  ASP A 106      26.092   2.327   6.509  1.00 33.77           C  
ATOM   1750  CG  ASP A 106      26.115   2.827   5.063  1.00 41.86           C  
ATOM   1751  OD1 ASP A 106      26.948   2.384   4.234  1.00 42.81           O  
ATOM   1752  OD2 ASP A 106      25.279   3.700   4.763  1.00 33.54           O1-
ATOM   1753  H   ASP A 106      28.350   1.418   5.462  1.00 32.83           H  
ATOM   1754  HA  ASP A 106      26.598   0.680   7.748  1.00 32.46           H  
ATOM   1755  HB2 ASP A 106      26.683   3.011   7.119  1.00 33.77           H  
ATOM   1756  HB3 ASP A 106      25.060   2.330   6.858  1.00 33.77           H  
ATOM   1757  N   GLU A 107      24.993  -0.855   6.595  1.00 25.62           N  
ATOM   1758  CA  GLU A 107      24.164  -1.910   6.006  1.00 26.59           C  
ATOM   1759  C   GLU A 107      22.760  -1.861   6.602  1.00 30.53           C  
ATOM   1760  O   GLU A 107      22.579  -1.378   7.716  1.00 27.84           O  
ATOM   1761  CB  GLU A 107      24.730  -3.313   6.317  1.00 27.81           C  
ATOM   1762  CG  GLU A 107      25.933  -3.704   5.442  1.00 33.76           C  
ATOM   1763  CD  GLU A 107      25.506  -4.372   4.151  1.00 33.43           C  
ATOM   1764  OE1 GLU A 107      25.631  -5.610   4.067  1.00 34.59           O  
ATOM   1765  OE2 GLU A 107      25.028  -3.664   3.237  1.00 37.13           O1-
ATOM   1766  H   GLU A 107      24.897  -0.665   7.582  1.00 25.62           H  
ATOM   1767  HA  GLU A 107      24.150  -1.742   4.929  1.00 26.59           H  
ATOM   1768  HB2 GLU A 107      23.938  -4.046   6.161  1.00 27.81           H  
ATOM   1769  HB3 GLU A 107      25.043  -3.333   7.361  1.00 27.81           H  
ATOM   1770  HG2 GLU A 107      26.565  -4.393   6.002  1.00 33.76           H  
ATOM   1771  HG3 GLU A 107      26.500  -2.804   5.202  1.00 33.76           H  
ATOM   1772  N   HIS A 108      21.790  -2.382   5.868  1.00 26.64           N  
ATOM   1773  CA  HIS A 108      20.425  -2.408   6.366  1.00 28.07           C  
ATOM   1774  C   HIS A 108      20.448  -3.315   7.585  1.00 29.78           C  
ATOM   1775  O   HIS A 108      21.061  -4.379   7.546  1.00 27.12           O  
ATOM   1776  CB  HIS A 108      19.481  -2.979   5.307  1.00 29.39           C  
ATOM   1777  CG  HIS A 108      18.044  -2.964   5.731  1.00 31.01           C  
ATOM   1778  CD2 HIS A 108      17.125  -2.074   5.218  1.00 36.55           C  
ATOM   1779  ND1 HIS A 108      17.378  -3.710   6.646  1.00 28.37           N  
ATOM   1780  NE2 HIS A 108      15.951  -2.271   5.796  1.00 27.74           N  
ATOM   1781  CE1 HIS A 108      16.077  -3.259   6.668  1.00 33.79           C  
ATOM   1782  H   HIS A 108      21.999  -2.764   4.957  1.00 26.64           H  
ATOM   1783  HA  HIS A 108      20.070  -1.406   6.610  1.00 28.07           H  
ATOM   1784  HB2 HIS A 108      19.772  -4.010   5.103  1.00 29.39           H  
ATOM   1785  HB3 HIS A 108      19.581  -2.387   4.397  1.00 29.39           H  
ATOM   1786  HD2 HIS A 108      17.331  -1.331   4.462  1.00 36.55           H  
ATOM   1787  HE2 HIS A 108      15.045  -1.720   5.591  1.00 27.74           H  
ATOM   1788  HE1 HIS A 108      15.339  -3.623   7.254  1.00 33.79           H  
ATOM   1789  N   CYS A 109      19.781  -2.905   8.666  1.00 27.07           N  
ATOM   1790  CA  CYS A 109      19.801  -3.677   9.890  1.00 28.18           C  
ATOM   1791  C   CYS A 109      19.198  -5.065   9.861  1.00 27.06           C  
ATOM   1792  O   CYS A 109      19.410  -5.847  10.790  1.00 28.20           O  
ATOM   1793  CB  CYS A 109      19.175  -2.860  11.028  1.00 36.82           C  
ATOM   1794  SG  CYS A 109      19.966  -1.221  11.277  1.00 52.27           S  
ATOM   1795  H   CYS A 109      19.255  -2.044   8.629  1.00 27.07           H  
ATOM   1796  HA  CYS A 109      20.862  -3.869  10.049  1.00 28.18           H  
ATOM   1797  HB2 CYS A 109      19.266  -3.431  11.952  1.00 36.82           H  
ATOM   1798  HB3 CYS A 109      18.121  -2.703  10.800  1.00 36.82           H  
ATOM   1799  N   LEU A 110      18.460  -5.396   8.810  1.00 25.24           N  
ATOM   1800  CA  LEU A 110      17.872  -6.720   8.736  1.00 26.14           C  
ATOM   1801  C   LEU A 110      18.668  -7.703   7.871  1.00 27.66           C  
ATOM   1802  O   LEU A 110      18.162  -8.761   7.523  1.00 30.00           O  
ATOM   1803  CB  LEU A 110      16.410  -6.643   8.274  1.00 30.66           C  
ATOM   1804  CG  LEU A 110      15.531  -5.862   9.273  1.00 30.88           C  
ATOM   1805  CD1 LEU A 110      14.083  -5.809   8.756  1.00 34.93           C  
ATOM   1806  CD2 LEU A 110      15.584  -6.558  10.655  1.00 32.31           C  
ATOM   1807  H   LEU A 110      18.309  -4.730   8.066  1.00 25.24           H  
ATOM   1808  HA  LEU A 110      17.907  -7.121   9.749  1.00 26.14           H  
ATOM   1809  HB2 LEU A 110      16.017  -7.655   8.176  1.00 30.66           H  
ATOM   1810  HB3 LEU A 110      16.372  -6.143   7.306  1.00 30.66           H  
ATOM   1811  HG  LEU A 110      15.905  -4.844   9.373  1.00 30.88           H  
ATOM   1812 HD11 LEU A 110      14.061  -5.310   7.787  1.00 34.93           H  
ATOM   1813 HD12 LEU A 110      13.697  -6.823   8.651  1.00 34.93           H  
ATOM   1814 HD13 LEU A 110      13.464  -5.256   9.463  1.00 34.93           H  
ATOM   1815 HD21 LEU A 110      15.211  -7.578  10.563  1.00 32.31           H  
ATOM   1816 HD22 LEU A 110      16.613  -6.578  11.013  1.00 32.31           H  
ATOM   1817 HD23 LEU A 110      14.964  -6.007  11.363  1.00 32.31           H  
ATOM   1818  N   LYS A 111      19.897  -7.331   7.497  1.00 30.56           N  
ATOM   1819  CA  LYS A 111      20.780  -8.279   6.786  1.00 29.84           C  
ATOM   1820  C   LYS A 111      21.283  -9.152   7.955  1.00 30.57           C  
ATOM   1821  O   LYS A 111      21.351  -8.684   9.103  1.00 30.97           O  
ATOM   1822  CB  LYS A 111      21.996  -7.569   6.168  1.00 27.73           C  
ATOM   1823  CG  LYS A 111      21.752  -6.720   4.927  1.00 38.44           C  
ATOM   1824  CD  LYS A 111      21.802  -7.523   3.640  1.00 48.65           C  
ATOM   1825  CE  LYS A 111      23.208  -8.070   3.296  1.00 42.37           C  
ATOM   1826  NZ  LYS A 111      24.140  -7.147   2.565  1.00 39.15           N1+
ATOM   1827  H   LYS A 111      20.222  -6.397   7.702  1.00 30.56           H  
ATOM   1828  HA  LYS A 111      20.276  -8.801   5.973  1.00 29.84           H  
ATOM   1829  HB2 LYS A 111      22.723  -8.336   5.903  1.00 27.73           H  
ATOM   1830  HB3 LYS A 111      22.418  -6.917   6.933  1.00 27.73           H  
ATOM   1831  HG2 LYS A 111      22.515  -5.944   4.882  1.00 38.44           H  
ATOM   1832  HG3 LYS A 111      20.768  -6.258   5.010  1.00 38.44           H  
ATOM   1833  HD2 LYS A 111      21.474  -6.882   2.822  1.00 48.65           H  
ATOM   1834  HD3 LYS A 111      21.119  -8.367   3.736  1.00 48.65           H  
ATOM   1835  HE2 LYS A 111      23.073  -8.958   2.679  1.00 42.37           H  
ATOM   1836  HE3 LYS A 111      23.690  -8.350   4.233  1.00 42.37           H  
ATOM   1837  HZ1 LYS A 111      23.721  -6.869   1.689  1.00 39.15           H  
ATOM   1838  HZ2 LYS A 111      24.315  -6.328   3.129  1.00 39.15           H  
ATOM   1839  HZ3 LYS A 111      25.013  -7.623   2.384  1.00 39.15           H  
ATOM   1840  N   LYS A 112      21.636 -10.404   7.701  1.00 27.44           N  
ATOM   1841  CA  LYS A 112      22.108 -11.271   8.780  1.00 28.40           C  
ATOM   1842  C   LYS A 112      23.644 -11.298   8.753  1.00 30.84           C  
ATOM   1843  O   LYS A 112      24.238 -11.541   7.700  1.00 30.85           O  
ATOM   1844  CB  LYS A 112      21.563 -12.688   8.588  1.00 28.98           C  
ATOM   1845  CG  LYS A 112      20.052 -12.798   8.813  1.00 33.83           C  
ATOM   1846  CD  LYS A 112      19.456 -14.087   8.255  1.00 40.24           C  
ATOM   1847  CE  LYS A 112      19.841 -15.287   9.058  1.00 44.59           C  
ATOM   1848  NZ  LYS A 112      19.147 -16.503   8.536  1.00 45.47           N1+
ATOM   1849  H   LYS A 112      21.580 -10.762   6.758  1.00 27.44           H  
ATOM   1850  HA  LYS A 112      21.759 -10.888   9.739  1.00 28.40           H  
ATOM   1851  HB2 LYS A 112      22.066 -13.349   9.294  1.00 28.98           H  
ATOM   1852  HB3 LYS A 112      21.785 -13.007   7.570  1.00 28.98           H  
ATOM   1853  HG2 LYS A 112      19.566 -11.952   8.326  1.00 33.83           H  
ATOM   1854  HG3 LYS A 112      19.857 -12.761   9.885  1.00 33.83           H  
ATOM   1855  HD2 LYS A 112      19.810 -14.222   7.233  1.00 40.24           H  
ATOM   1856  HD3 LYS A 112      18.370 -13.999   8.256  1.00 40.24           H  
ATOM   1857  HE2 LYS A 112      19.558 -15.130  10.098  1.00 44.59           H  
ATOM   1858  HE3 LYS A 112      20.919 -15.433   8.993  1.00 44.59           H  
ATOM   1859  HZ1 LYS A 112      18.148 -16.371   8.595  1.00 45.47           H  
ATOM   1860  HZ2 LYS A 112      19.411 -16.654   7.573  1.00 45.47           H  
ATOM   1861  HZ3 LYS A 112      19.414 -17.306   9.088  1.00 45.47           H  
ATOM   1862  N   LYS A 113      24.267 -11.036   9.899  1.00 28.83           N  
ATOM   1863  CA  LYS A 113      25.737 -11.047  10.006  1.00 28.38           C  
ATOM   1864  C   LYS A 113      26.116 -11.623  11.369  1.00 29.08           C  
ATOM   1865  O   LYS A 113      25.251 -11.882  12.200  1.00 27.73           O  
ATOM   1866  CB  LYS A 113      26.297  -9.632   9.877  1.00 25.03           C  
ATOM   1867  CG  LYS A 113      25.889  -8.911   8.572  1.00 24.93           C  
ATOM   1868  CD  LYS A 113      26.532  -7.542   8.491  1.00 27.67           C  
ATOM   1869  CE  LYS A 113      26.148  -6.781   7.197  1.00 29.15           C  
ATOM   1870  NZ  LYS A 113      26.609  -7.538   5.990  1.00 30.16           N1+
ATOM   1871  H   LYS A 113      23.717 -10.824  10.719  1.00 28.83           H  
ATOM   1872  HA  LYS A 113      26.154 -11.655   9.203  1.00 28.38           H  
ATOM   1873  HB2 LYS A 113      27.385  -9.690   9.910  1.00 25.03           H  
ATOM   1874  HB3 LYS A 113      25.939  -9.042  10.721  1.00 25.03           H  
ATOM   1875  HG2 LYS A 113      24.805  -8.798   8.551  1.00 24.93           H  
ATOM   1876  HG3 LYS A 113      26.209  -9.508   7.719  1.00 24.93           H  
ATOM   1877  HD2 LYS A 113      27.615  -7.663   8.517  1.00 27.67           H  
ATOM   1878  HD3 LYS A 113      26.212  -6.953   9.351  1.00 27.67           H  
ATOM   1879  HE2 LYS A 113      26.619  -5.797   7.206  1.00 29.15           H  
ATOM   1880  HE3 LYS A 113      25.065  -6.665   7.157  1.00 29.15           H  
ATOM   1881  HZ1 LYS A 113      27.612  -7.648   6.024  1.00 30.16           H  
ATOM   1882  HZ2 LYS A 113      26.171  -8.448   5.976  1.00 30.16           H  
ATOM   1883  HZ3 LYS A 113      26.354  -7.029   5.156  1.00 30.16           H  
ATOM   1884  N   HIS A 114      27.411 -11.801  11.615  1.00 29.15           N  
ATOM   1885  CA  HIS A 114      27.846 -12.375  12.881  1.00 29.12           C  
ATOM   1886  C   HIS A 114      27.936 -11.364  13.998  1.00 26.67           C  
ATOM   1887  O   HIS A 114      28.415 -10.259  13.807  1.00 27.00           O  
ATOM   1888  CB  HIS A 114      29.208 -13.065  12.676  1.00 27.61           C  
ATOM   1889  CG  HIS A 114      29.120 -14.221  11.738  1.00 28.78           C  
ATOM   1890  ND1 HIS A 114      28.900 -15.511  12.168  1.00 32.53           N1+
ATOM   1891  CD2 HIS A 114      29.091 -14.264  10.380  1.00 32.02           C  
ATOM   1892  CE1 HIS A 114      28.737 -16.299  11.118  1.00 35.90           C  
ATOM   1893  NE2 HIS A 114      28.845 -15.567  10.020  1.00 34.52           N  
ATOM   1894  H   HIS A 114      28.095 -11.537  10.921  1.00 29.15           H  
ATOM   1895  HA  HIS A 114      27.091 -13.098  13.188  1.00 29.12           H  
ATOM   1896  HB2 HIS A 114      29.568 -13.423  13.641  1.00 27.61           H  
ATOM   1897  HB3 HIS A 114      29.912 -12.338  12.272  1.00 27.61           H  
ATOM   1898  HD1 HIS A 114      28.869 -15.809  13.133  1.00 32.53           H  
ATOM   1899  HD2 HIS A 114      29.234 -13.430   9.709  1.00 32.02           H  
ATOM   1900  HE2 HIS A 114      28.762 -15.911   9.074  1.00 34.52           H  
ATOM   1901  HE1 HIS A 114      28.546 -17.362  11.150  1.00 35.90           H  
ATOM   1902  N   ALA A 115      27.472 -11.756  15.180  1.00 28.68           N  
ATOM   1903  CA  ALA A 115      27.531 -10.857  16.321  1.00 29.32           C  
ATOM   1904  C   ALA A 115      28.987 -10.804  16.795  1.00 30.37           C  
ATOM   1905  O   ALA A 115      29.636 -11.849  16.915  1.00 30.16           O  
ATOM   1906  CB  ALA A 115      26.629 -11.387  17.446  1.00 32.52           C  
ATOM   1907  H   ALA A 115      27.077 -12.680  15.286  1.00 28.68           H  
ATOM   1908  HA  ALA A 115      27.186  -9.861  16.045  1.00 29.32           H  
ATOM   1909  HB1 ALA A 115      25.599 -11.433  17.094  1.00 32.52           H  
ATOM   1910  HB2 ALA A 115      26.959 -12.385  17.736  1.00 32.52           H  
ATOM   1911  HB3 ALA A 115      26.690 -10.720  18.305  1.00 32.52           H  
ATOM   1912  N   LEU A 116      29.502  -9.601  17.036  1.00 29.46           N  
ATOM   1913  CA  LEU A 116      30.871  -9.474  17.555  1.00 29.17           C  
ATOM   1914  C   LEU A 116      30.742  -8.847  18.949  1.00 28.20           C  
ATOM   1915  O   LEU A 116      30.463  -7.649  19.078  1.00 28.63           O  
ATOM   1916  CB  LEU A 116      31.700  -8.589  16.651  1.00 28.73           C  
ATOM   1917  CG  LEU A 116      33.140  -8.400  17.109  1.00 30.29           C  
ATOM   1918  CD1 LEU A 116      33.792  -9.748  17.491  1.00 31.28           C  
ATOM   1919  CD2 LEU A 116      33.874  -7.749  15.956  1.00 32.34           C  
ATOM   1920  H   LEU A 116      28.950  -8.773  16.862  1.00 29.46           H  
ATOM   1921  HA  LEU A 116      31.370 -10.442  17.601  1.00 29.17           H  
ATOM   1922  HB2 LEU A 116      31.225  -7.609  16.603  1.00 28.73           H  
ATOM   1923  HB3 LEU A 116      31.714  -9.034  15.656  1.00 28.73           H  
ATOM   1924  HG  LEU A 116      33.183  -7.779  18.004  1.00 30.29           H  
ATOM   1925 HD11 LEU A 116      33.235 -10.202  18.311  1.00 31.28           H  
ATOM   1926 HD12 LEU A 116      33.778 -10.416  16.629  1.00 31.28           H  
ATOM   1927 HD13 LEU A 116      34.823  -9.579  17.802  1.00 31.28           H  
ATOM   1928 HD21 LEU A 116      33.814  -8.392  15.078  1.00 32.34           H  
ATOM   1929 HD22 LEU A 116      33.417  -6.785  15.733  1.00 32.34           H  
ATOM   1930 HD23 LEU A 116      34.919  -7.602  16.227  1.00 32.34           H  
ATOM   1931  N   CYS A 117      30.957  -9.672  19.979  1.00 33.73           N  
ATOM   1932  CA  CYS A 117      30.786  -9.254  21.375  1.00 34.15           C  
ATOM   1933  C   CYS A 117      32.032  -9.118  22.234  1.00 34.41           C  
ATOM   1934  O   CYS A 117      33.122  -9.566  21.871  1.00 33.00           O  
ATOM   1935  CB  CYS A 117      29.895 -10.257  22.090  1.00 32.85           C  
ATOM   1936  SG  CYS A 117      28.507 -10.963  21.131  1.00 43.48           S  
ATOM   1937  H   CYS A 117      31.247 -10.621  19.788  1.00 33.73           H  
ATOM   1938  HA  CYS A 117      30.375  -8.249  21.277  1.00 34.15           H  
ATOM   1939  HB2 CYS A 117      29.472  -9.759  22.962  1.00 32.85           H  
ATOM   1940  HB3 CYS A 117      30.525 -11.085  22.414  1.00 32.85           H  
ATOM   1941  N   TYR A 118      31.849  -8.503  23.398  1.00 33.00           N  
ATOM   1942  CA  TYR A 118      32.938  -8.368  24.364  1.00 35.90           C  
ATOM   1943  C   TYR A 118      32.407  -8.555  25.780  1.00 40.99           C  
ATOM   1944  O   TYR A 118      31.184  -8.525  26.037  1.00 37.15           O  
ATOM   1945  CB  TYR A 118      33.621  -6.990  24.264  1.00 34.70           C  
ATOM   1946  CG  TYR A 118      32.842  -5.866  24.936  1.00 38.95           C  
ATOM   1947  CD1 TYR A 118      31.851  -5.161  24.246  1.00 35.28           C  
ATOM   1948  CD2 TYR A 118      33.053  -5.552  26.277  1.00 37.49           C  
ATOM   1949  CE1 TYR A 118      31.088  -4.172  24.884  1.00 41.23           C  
ATOM   1950  CE2 TYR A 118      32.291  -4.568  26.925  1.00 35.56           C  
ATOM   1951  CZ  TYR A 118      31.317  -3.887  26.227  1.00 42.81           C  
ATOM   1952  OH  TYR A 118      30.558  -2.929  26.863  1.00 46.83           O  
ATOM   1953  H   TYR A 118      30.940  -8.121  23.619  1.00 33.00           H  
ATOM   1954  HA  TYR A 118      33.674  -9.138  24.132  1.00 35.90           H  
ATOM   1955  HB2 TYR A 118      33.742  -6.742  23.210  1.00 34.70           H  
ATOM   1956  HB3 TYR A 118      34.601  -7.058  24.736  1.00 34.70           H  
ATOM   1957  HD1 TYR A 118      31.669  -5.383  23.204  1.00 35.28           H  
ATOM   1958  HD2 TYR A 118      33.818  -6.078  26.829  1.00 37.49           H  
ATOM   1959  HE1 TYR A 118      30.328  -3.635  24.336  1.00 41.23           H  
ATOM   1960  HE2 TYR A 118      32.468  -4.345  27.966  1.00 35.56           H  
ATOM   1961  HH  TYR A 118      31.056  -2.195  27.230  1.00 46.83           H  
ATOM   1962  N   THR A 119      33.350  -8.723  26.698  1.00 39.53           N  
ATOM   1963  CA  THR A 119      33.046  -8.866  28.105  1.00 43.14           C  
ATOM   1964  C   THR A 119      34.323  -8.446  28.839  1.00 42.64           C  
ATOM   1965  O   THR A 119      35.423  -8.579  28.295  1.00 39.12           O  
ATOM   1966  CB  THR A 119      32.690 -10.332  28.437  1.00 50.10           C  
ATOM   1967  OG1 THR A 119      31.984 -10.383  29.677  1.00 62.62           O  
ATOM   1968  CG2 THR A 119      33.945 -11.188  28.538  1.00 47.19           C  
ATOM   1969  H   THR A 119      34.316  -8.753  26.404  1.00 39.53           H  
ATOM   1970  HA  THR A 119      32.189  -8.260  28.399  1.00 43.14           H  
ATOM   1971  HB  THR A 119      32.066 -10.724  27.634  1.00 50.10           H  
ATOM   1972 HG21 THR A 119      34.488 -11.150  27.594  1.00 47.19           H  
ATOM   1973 HG22 THR A 119      34.580 -10.808  29.338  1.00 47.19           H  
ATOM   1974 HG23 THR A 119      33.665 -12.219  28.755  1.00 47.19           H  
ATOM   1975  HG1 THR A 119      31.764 -11.301  29.849  1.00 62.62           H  
ATOM   1976  N   ALA A 120      34.196  -7.892  30.038  1.00 37.90           N  
ATOM   1977  CA  ALA A 120      35.400  -7.527  30.786  1.00 37.68           C  
ATOM   1978  C   ALA A 120      36.173  -8.820  31.021  1.00 38.38           C  
ATOM   1979  OXT ALA A 120      37.429  -8.810  30.988  1.00 38.38           O1-
ATOM   1980  O   ALA A 120      35.574  -9.880  31.245  1.00 36.25           O  
ATOM   1981  CB  ALA A 120      35.032  -6.898  32.120  1.00 41.45           C  
ATOM   1982  H   ALA A 120      33.280  -7.723  30.429  1.00 37.90           H  
ATOM   1983  HA  ALA A 120      35.993  -6.800  30.232  1.00 37.68           H  
ATOM   1984  HB1 ALA A 120      34.455  -5.989  31.947  1.00 41.45           H  
ATOM   1985  HB2 ALA A 120      34.436  -7.601  32.702  1.00 41.45           H  
ATOM   1986  HB3 ALA A 120      35.941  -6.652  32.669  1.00 41.45           H  
TER    1987      ALA A 120 
HETATM 1988 SR    SR A 901      26.834   0.806   2.531  1.00 34.61          SR2+
HETATM 1989  CM  MRD A 807      33.493   0.363  25.141  1.00 59.01           C  
HETATM 1990  C2  MRD A 807      34.156  -0.509  26.218  1.00 62.54           C  
HETATM 1991  O2  MRD A 807      33.275  -0.595  27.315  1.00 68.71           O  
HETATM 1992  C1  MRD A 807      35.423   0.200  26.732  1.00 58.30           C  
HETATM 1993  C3  MRD A 807      34.492  -1.964  25.771  1.00 62.70           C  
HETATM 1994  C4  MRD A 807      35.101  -2.176  24.365  1.00 65.91           C  
HETATM 1995  O4  MRD A 807      34.078  -2.160  23.382  1.00 62.79           O  
HETATM 1996  C5  MRD A 807      35.819  -3.535  24.274  1.00 58.23           C  
HETATM 1997 HMC1 MRD A 807      33.299   1.356  25.546  1.00 59.01           H  
HETATM 1998 HMC3 MRD A 807      32.553  -0.093  24.831  1.00 59.01           H  
HETATM 1999 HMC2 MRD A 807      34.158   0.446  24.281  1.00 59.01           H  
HETATM 2000  H2  MRD A 807      33.067   0.300  27.591  1.00 68.71           H  
HETATM 2001 H1C1 MRD A 807      35.171   1.215  27.040  1.00 58.30           H  
HETATM 2002 H1C2 MRD A 807      36.167   0.236  25.937  1.00 58.30           H  
HETATM 2003 H1C3 MRD A 807      35.826  -0.349  27.583  1.00 58.30           H  
HETATM 2004 H3C1 MRD A 807      33.565  -2.536  25.811  1.00 62.70           H  
HETATM 2005 H3C2 MRD A 807      35.200  -2.368  26.495  1.00 62.70           H  
HETATM 2006  H4  MRD A 807      35.814  -1.370  24.192  1.00 65.91           H  
HETATM 2007  HA  MRD A 807      33.478  -2.884  23.576  1.00 62.79           H  
HETATM 2008 H5C1 MRD A 807      35.102  -4.337  24.448  1.00 58.23           H  
HETATM 2009 H5C3 MRD A 807      36.606  -3.581  25.027  1.00 58.23           H  
HETATM 2010 H5C2 MRD A 807      36.258  -3.648  23.283  1.00 58.23           H  
HETATM 2011  CM  MRD A 811      49.571 -13.481  32.499  1.00 67.52           C  
HETATM 2012  C2  MRD A 811      48.406 -12.578  32.093  1.00 62.75           C  
HETATM 2013  O2  MRD A 811      48.912 -11.559  31.276  1.00 67.28           O  
HETATM 2014  C1  MRD A 811      47.847 -11.869  33.333  1.00 65.84           C  
HETATM 2015  C3  MRD A 811      47.287 -13.325  31.307  1.00 65.85           C  
HETATM 2016  C4  MRD A 811      46.223 -14.184  32.069  1.00 68.59           C  
HETATM 2017  O4  MRD A 811      46.781 -14.817  33.203  1.00 70.92           O  
HETATM 2018  C5  MRD A 811      45.670 -15.295  31.167  1.00 65.65           C  
HETATM 2019 HMC1 MRD A 811      50.313 -12.895  33.043  1.00 67.52           H  
HETATM 2020 HMC3 MRD A 811      50.029 -13.908  31.607  1.00 67.52           H  
HETATM 2021 HMC2 MRD A 811      49.203 -14.284  33.138  1.00 67.52           H  
HETATM 2022  H2  MRD A 811      49.600 -11.106  31.770  1.00 67.28           H  
HETATM 2023 H1C1 MRD A 811      48.656 -11.359  33.857  1.00 65.84           H  
HETATM 2024 H1C2 MRD A 811      47.391 -12.603  33.997  1.00 65.84           H  
HETATM 2025 H1C3 MRD A 811      47.096 -11.140  33.027  1.00 65.84           H  
HETATM 2026 H3C1 MRD A 811      47.789 -13.996  30.609  1.00 65.85           H  
HETATM 2027 H3C2 MRD A 811      46.737 -12.567  30.750  1.00 65.85           H  
HETATM 2028  H4  MRD A 811      45.434 -13.494  32.369  1.00 68.59           H  
HETATM 2029  HA  MRD A 811      47.468 -15.412  32.894  1.00 70.92           H  
HETATM 2030 H5C1 MRD A 811      46.478 -15.968  30.883  1.00 65.65           H  
HETATM 2031 H5C3 MRD A 811      45.232 -14.853  30.272  1.00 65.65           H  
HETATM 2032 H5C2 MRD A 811      44.905 -15.854  31.707  1.00 65.65           H  
CONECT  330 1936
CONECT 1501 1794
CONECT 1794 1501
CONECT 1936  330
CONECT 1989 1997 1998 1999 1990
CONECT 1990 1989 1991 1992 1993
CONECT 1991 1990 2000
CONECT 1992 1990 2001 2002 2003
CONECT 1993 1990 2004 2005 1994
CONECT 1994 1993 2006 1995 1996
CONECT 1995 1994 2007
CONECT 1996 1994 2008 2009 2010
CONECT 1997 1989
CONECT 1998 1989
CONECT 1999 1989
CONECT 2000 1991
CONECT 2001 1992
CONECT 2002 1992
CONECT 2003 1992
CONECT 2004 1993
CONECT 2005 1993
CONECT 2006 1994
CONECT 2007 1995
CONECT 2008 1996
CONECT 2009 1996
CONECT 2010 1996
CONECT 2011 2019 2020 2021 2012
CONECT 2012 2011 2013 2014 2015
CONECT 2013 2012 2022
CONECT 2014 2012 2023 2024 2025
CONECT 2015 2012 2026 2027 2016
CONECT 2016 2015 2028 2017 2018
CONECT 2017 2016 2029
CONECT 2018 2016 2030 2031 2032
CONECT 2019 2011
CONECT 2020 2011
CONECT 2021 2011
CONECT 2022 2013
CONECT 2023 2014
CONECT 2024 2014
CONECT 2025 2014
CONECT 2026 2015
CONECT 2027 2015
CONECT 2028 2016
CONECT 2029 2017
CONECT 2030 2018
CONECT 2031 2018
CONECT 2032 2018
END
