# Supplementary material for: Computational and Experimental Prediction of Human C-Type Lectin Receptor Druggability
Source: Front Immunol. 2014 Jul 10;5:323. doi: 10.3389/fimmu.2014.00323 (PMC4090677; doi:10.3389/fimmu.2014.00323)
Supplement: Supplementary file 2 [file Data_Sheet2.ZIP › Pockets/Reg3a/1uv0_pocket_1_iii.pdb]

HEADER	Output of DoGSiteScorer by A. Volkamer
HEADER	Pocket 0 with 104 binding site atoms written.
HEADER	References: 
HEADER	A. Volkamer et al. Analyzing the topology of active sites: on the prediction of pockets and subpockets. J. Chem. Inf. Model. 2010,50(11), 2041-52
HEADER	A. Volkamer et al. Combining global and local measures for structure-based druggability predictions. J. Chem. Inf. Model. 2012,52,360-372
HEADER	Geometric pocket center at  25.20   9.77   9.17 with max radius 10.84
ATOM   1058  CD2 LEU A   71     29.404   3.277  13.519  0.00  0.00           C
ATOM   1090  CB  ASP A   73     21.786   5.572  12.006  0.00  0.00           C
ATOM   1091  CG  ASP A   73     21.061   6.874  11.785  0.00  0.00           C
ATOM   1092  OD1 ASP A   73     20.669   7.507  12.788  0.00  0.00           O
ATOM   1093  OD2 ASP A   73     20.889   7.273  10.614  0.00  0.00           O
ATOM   1117  OG1 THR A   75     19.113   9.302  12.223  0.00  0.00           O
ATOM   1127  CA  GLN A   76     17.200   5.854  10.056  0.00  0.00           C
ATOM   1128  C   GLN A   76     17.387   6.860   8.933  0.00  0.00           C
ATOM   1143  N   GLY A   77     18.478   7.617   8.999  0.00  0.00           N
ATOM   1144  CA  GLY A   77     18.767   8.590   7.962  0.00  0.00           C
ATOM   1145  C   GLY A   77     18.242   9.996   8.168  0.00  0.00           C
ATOM   1146  O   GLY A   77     18.822  10.948   7.650  0.00  0.00           O
ATOM   1150  N   THR A   78     17.161  10.141   8.928  0.00  0.00           N
ATOM   1164  N   GLU A   79     18.466  12.021  10.593  0.00  0.00           N
ATOM   1165  CA  GLU A   79     19.371  12.935  11.289  0.00  0.00           C
ATOM   1166  C   GLU A   79     19.952  13.922  10.278  0.00  0.00           C
ATOM   1167  O   GLU A   79     20.332  13.374   9.233  0.00  0.00           O
ATOM   1168  CB  GLU A   79     20.504  12.155  11.961  0.00  0.00           C
ATOM   1169  CG  GLU A   79     21.073  12.790  13.230  0.00  0.00           C
ATOM   1180  CA  PRO A   80     19.466  15.334   8.090  0.00  0.00           C
ATOM   1181  C   PRO A   80     20.380  15.365   6.749  0.00  0.00           C
ATOM   1182  O   PRO A   80     19.835  14.706   5.859  0.00  0.00           O
ATOM   1193  N   ASN A   81     21.715  15.878   6.512  0.00  0.00           N
ATOM   1196  O   ASN A   81     23.661  14.214   8.112  0.00  0.00           O
ATOM   1207  N   GLY A   82     23.868  13.746   9.122  0.00  0.00           N
ATOM   1208  CA  GLY A   82     24.233  12.372   9.436  0.00  0.00           C
ATOM   1209  C   GLY A   82     24.919  12.101  10.768  0.00  0.00           C
ATOM   1210  O   GLY A   82     25.904  11.348  10.791  0.00  0.00           O
ATOM   1214  N   GLU A   83     24.423  12.691  11.852  0.00  0.00           N
ATOM   1215  CA  GLU A   83     25.016  12.498  13.176  0.00  0.00           C
ATOM   1216  C   GLU A   83     24.185  11.575  14.057  0.00  0.00           C
ATOM   1217  O   GLU A   83     24.282  11.627  15.285  0.00  0.00           O
ATOM   1218  CB  GLU A   83     25.172  13.846  13.894  0.00  0.00           C
ATOM   1219  CG  GLU A   83     26.581  14.434  13.860  0.00  0.00           C
ATOM   1220  CD  GLU A   83     27.092  14.678  12.450  0.00  0.00           C
ATOM   1221  OE1 GLU A   83     28.307  14.906  12.292  0.00  0.00           O
ATOM   1222  OE2 GLU A   83     26.284  14.649  11.498  0.00  0.00           O
ATOM   1229  N   GLY A   84     23.381  10.715  13.444  0.00  0.00           N
ATOM   1230  CA  GLY A   84     22.537   9.831  14.237  0.00  0.00           C
ATOM   1231  C   GLY A   84     23.179   8.552  14.723  0.00  0.00           C
ATOM   1236  N   TRP A   85     24.355   8.234  14.194  0.00  0.00           N
ATOM   1237  CA  TRP A   85     25.030   7.000  14.570  0.00  0.00           C
ATOM   1238  C   TRP A   85     25.480   6.980  16.013  0.00  0.00           C
ATOM   1239  O   TRP A   85     25.913   7.997  16.563  0.00  0.00           O
ATOM   1240  CB  TRP A   85     26.224   6.731  13.660  0.00  0.00           C
ATOM   1241  CG  TRP A   85     25.814   6.513  12.236  0.00  0.00           C
ATOM   1242  CD1 TRP A   85     25.600   7.481  11.286  0.00  0.00           C
ATOM   1243  CD2 TRP A   85     25.504   5.271  11.618  0.00  0.00           C
ATOM   1244  NE1 TRP A   85     25.171   6.913  10.120  0.00  0.00           N
ATOM   1245  CE2 TRP A   85     25.101   5.556  10.290  0.00  0.00           C
ATOM   1247  CZ2 TRP A   85     24.719   4.553   9.396  0.00  0.00           C
ATOM   1249  CH2 TRP A   85     24.746   3.259   9.851  0.00  0.00           C
ATOM   1364  CB  MET A   93     30.881   8.237  18.278  0.00  0.00           C
ATOM   1365  CG  MET A   93     29.939   7.169  17.844  0.00  0.00           C
ATOM   1366  SD  MET A   93     29.718   7.327  16.044  0.00  0.00           S
ATOM   1367  CE  MET A   93     30.985   6.188  15.459  0.00  0.00           C
ATOM   1419  CD2 PHE A   96     33.137   9.145  13.760  0.00  0.00           C
ATOM   1421  CE2 PHE A   96     32.497   9.901  14.748  0.00  0.00           C
ATOM   1422  CZ  PHE A   96     33.248  10.598  15.695  0.00  0.00           C
ATOM   1447  CG  TRP A   98     32.021   5.722   8.677  0.00  0.00           C
ATOM   1448  CD1 TRP A   98     32.006   6.729   9.608  0.00  0.00           C
ATOM   1449  CD2 TRP A   98     30.837   4.954   8.894  0.00  0.00           C
ATOM   1450  NE1 TRP A   98     30.871   6.635  10.385  0.00  0.00           N
ATOM   1451  CE2 TRP A   98     30.136   5.556   9.970  0.00  0.00           C
ATOM   1453  CZ2 TRP A   98     28.914   5.054  10.450  0.00  0.00           C
ATOM   1455  CH2 TRP A   98     28.407   3.932   9.834  0.00  0.00           C
ATOM   1506  CA  ASN A  101     30.984   8.121   5.205  0.00  0.00           C
ATOM   1507  C   ASN A  101     29.535   7.998   4.743  0.00  0.00           C
ATOM   1509  CB  ASN A  101     31.346   9.594   5.427  0.00  0.00           C
ATOM   1510  CG  ASN A  101     32.078   9.821   6.742  0.00  0.00           C
ATOM   1511  OD1 ASN A  101     33.258   9.483   6.881  0.00  0.00           O
ATOM   1512  ND2 ASN A  101     31.374  10.380   7.722  0.00  0.00           N
ATOM   1519  N   PRO A  102     28.656   7.504   5.629  0.00  0.00           N
ATOM   1520  CA  PRO A  102     27.248   7.353   5.256  0.00  0.00           C
ATOM   1521  C   PRO A  102     26.587   8.655   4.789  0.00  0.00           C
ATOM   1522  O   PRO A  102     25.617   8.610   4.046  0.00  0.00           O
ATOM   1523  CB  PRO A  102     26.611   6.743   6.512  0.00  0.00           C
ATOM   1524  CG  PRO A  102     27.547   7.118   7.623  0.00  0.00           C
ATOM   1525  CD  PRO A  102     28.909   7.015   6.996  0.00  0.00           C
ATOM   1533  N   SER A  103     27.127   9.805   5.196  0.00  0.00           N
ATOM   1534  CA  SER A  103     26.560  11.093   4.772  0.00  0.00           C
ATOM   1535  C   SER A  103     26.759  11.345   3.276  0.00  0.00           C
ATOM   1536  O   SER A  103     26.163  12.278   2.720  0.00  0.00           O
ATOM   1537  CB  SER A  103     27.176  12.264   5.540  0.00  0.00           C
ATOM   1538  OG  SER A  103     28.530  12.456   5.180  0.00  0.00           O
ATOM   1560  C   ILE A  105     23.921   8.143   0.547  0.00  0.00           C
ATOM   1561  O   ILE A  105     23.361   8.482   1.596  0.00  0.00           O
ATOM   1578  CA  SER A  106     21.848   8.261  -0.660  0.00  0.00           C
ATOM   1579  C   SER A  106     21.180   6.982  -0.142  0.00  0.00           C
ATOM   1588  N   SER A  107     20.398   7.097   0.918  0.00  0.00           N
ATOM   1589  CA  SER A  107     19.727   5.920   1.468  0.00  0.00           C
ATOM   1600  CA  PRO A  108     22.494   4.065   3.369  0.00  0.00           C
ATOM   1601  C   PRO A  108     21.837   3.081   4.332  0.00  0.00           C
ATOM   1602  O   PRO A  108     20.691   3.286   4.757  0.00  0.00           O
ATOM   1603  CB  PRO A  108     23.534   4.909   4.089  0.00  0.00           C
ATOM   1604  CG  PRO A  108     22.701   5.999   4.679  0.00  0.00           C
ATOM   1605  CD  PRO A  108     21.770   6.367   3.539  0.00  0.00           C
ATOM   1615  C   GLY A  109     22.111   1.773   6.953  0.00  0.00           C
ATOM   1616  O   GLY A  109     22.847   2.747   7.102  0.00  0.00           O
ATOM   1621  CA  HIS A  110     21.353   2.026   9.214  0.00  0.00           C
ATOM   1624  CB  HIS A  110     19.914   2.403   9.561  0.00  0.00           C
ATOM   1625  CG  HIS A  110     19.255   3.208   8.484  0.00  0.00           C
ATOM   1626  ND1 HIS A  110     19.777   4.376   7.968  0.00  0.00           N
ATOM   1628  CE1 HIS A  110     18.965   4.797   6.993  0.00  0.00           C
