# Supplementary material for: Computational and Experimental Prediction of Human C-Type Lectin Receptor Druggability
Source: Front Immunol. 2014 Jul 10;5:323. doi: 10.3389/fimmu.2014.00323 (PMC4090677; doi:10.3389/fimmu.2014.00323)
Supplement: Supplementary file 2 [file Data_Sheet2.ZIP › Pockets/Reg3a/1uv0_receptor.pdb]

HEADER    SUGAR BINDING PROTEIN                                       
REMARK  99                                                                      
REMARK  99 MOE v2013.08 (Chemical Computing Group Inc.) Wed Apr 09 17:59:41 2014
HELIX    1   1 TRP A   35  CYS A   42  1               Generated by MOE    8
HELIX    2   2 GLY A   56  VAL A   66  1               Generated by MOE   11
HELIX    3   3 PRO A  111  THR A  113  5               Generated by MOE    3
HELIX    4   4 ARG A  125  THR A  127  5               Generated by MOE    3
SHEET    1       LYS A  19  TYR A  21                  Generated by MOE
SHEET    2       HIS A  24  LYS A  33                  Generated by MOE
SHEET    3       ASN A  49  LEU A  50                  Generated by MOE
SHEET    4       TYR A  75  VAL A  76                  Generated by MOE
SHEET    5       TRP A  77  TRP A  77                  Generated by MOE
SHEET    6       ILE A  78  HIS A  81                  Generated by MOE
SHEET    7       GLU A  95  TRP A  96                  Generated by MOE
SHEET    8       CYS A 120  SER A 124                  Generated by MOE
SHEET    9       TRP A 132  TRP A 132                  Generated by MOE
SHEET   10       LYS A 133  TYR A 135                  Generated by MOE
SHEET   11       LEU A 141  PRO A 142                  Generated by MOE
SHEET   12       TYR A 143  TYR A 143                  Generated by MOE
SHEET   13       VAL A 144  PHE A 147                  Generated by MOE
SSBOND   1 CYS A   14    CYS A   25			     1555   1555  2.03
SSBOND   2 CYS A   42    CYS A  145			     1555   1555  2.02
SSBOND   3 CYS A  120    CYS A  137			     1555   1555  2.05
ATOM      1  CH3 ACE A   9      39.428  -8.765  35.960  1.00  0.00           C  
ATOM      2  C   ACE A   9      40.709  -8.128  36.456  1.00  0.00           C  
ATOM      3  O   ACE A   9      40.797  -6.893  36.535  1.00  0.00           O  
ATOM      4 HH31 ACE A   9      39.114  -9.529  36.669  1.00  0.00           H  
ATOM      5 HH32 ACE A   9      38.664  -7.995  35.880  1.00  0.00           H  
ATOM      6 HH33 ACE A   9      39.608  -9.214  34.986  1.00  0.00           H  
ATOM      7  N   ALA A  10      41.693  -8.953  36.788  1.00 47.23           N  
ATOM      8  CA  ALA A  10      43.009  -8.449  37.292  1.00 47.76           C  
ATOM      9  C   ALA A  10      43.975  -8.217  36.134  1.00 46.99           C  
ATOM     10  O   ALA A  10      44.176  -7.079  35.685  1.00 47.57           O  
ATOM     11  CB  ALA A  10      43.612  -9.452  38.291  1.00 47.06           C  
ATOM     12  H   ALA A  10      41.552  -9.939  36.699  1.00 47.23           H  
ATOM     13  HA  ALA A  10      42.843  -7.498  37.799  1.00 47.76           H  
ATOM     14  HB1 ALA A  10      42.923  -9.595  39.123  1.00 47.06           H  
ATOM     15  HB2 ALA A  10      43.781 -10.405  37.791  1.00 47.06           H  
ATOM     16  HB3 ALA A  10      44.560  -9.065  38.666  1.00 47.06           H  
ATOM     17  N   ARG A  11      44.568  -9.306  35.659  1.00 46.05           N  
ATOM     18  CA  ARG A  11      45.505  -9.275  34.547  1.00 45.46           C  
ATOM     19  C   ARG A  11      44.683  -9.701  33.344  1.00 43.61           C  
ATOM     20  O   ARG A  11      45.191 -10.274  32.376  1.00 44.58           O  
ATOM     21  CB  ARG A  11      46.637 -10.260  34.814  1.00 47.61           C  
ATOM     22  CG  ARG A  11      47.360  -9.952  36.112  1.00 50.01           C  
ATOM     23  CD  ARG A  11      47.967 -11.178  36.771  1.00 52.03           C  
ATOM     24  NE  ARG A  11      48.637 -10.803  38.014  1.00 54.56           N  
ATOM     25  CZ  ARG A  11      49.690  -9.992  38.077  1.00 55.48           C  
ATOM     26  NH1 ARG A  11      50.234  -9.699  39.250  1.00 56.38           N  
ATOM     27  NH2 ARG A  11      50.211  -9.482  36.965  1.00 55.09           N1+
ATOM     28  H   ARG A  11      44.358 -10.195  36.088  1.00 46.05           H  
ATOM     29  HA  ARG A  11      45.962  -8.297  34.395  1.00 45.46           H  
ATOM     30  HB2 ARG A  11      47.351 -10.208  33.992  1.00 47.61           H  
ATOM     31  HB3 ARG A  11      46.223 -11.267  34.871  1.00 47.61           H  
ATOM     32  HG2 ARG A  11      46.648  -9.505  36.806  1.00 50.01           H  
ATOM     33  HG3 ARG A  11      48.159  -9.241  35.903  1.00 50.01           H  
ATOM     34  HD2 ARG A  11      48.692 -11.629  36.093  1.00 52.03           H  
ATOM     35  HD3 ARG A  11      47.178 -11.897  36.990  1.00 52.03           H  
ATOM     36  HE  ARG A  11      48.279 -11.182  38.879  1.00 54.56           H  
ATOM     37 HH11 ARG A  11      49.842 -10.084  40.098  1.00 56.38           H  
ATOM     38 HH12 ARG A  11      51.039  -9.092  39.296  1.00 56.38           H  
ATOM     39 HH21 ARG A  11      51.016  -8.875  37.016  1.00 55.09           H  
ATOM     40 HH22 ARG A  11      49.801  -9.702  36.068  1.00 55.09           H  
ATOM     41  N   ILE A  12      43.392  -9.400  33.451  1.00 40.16           N  
ATOM     42  CA  ILE A  12      42.370  -9.691  32.460  1.00 36.14           C  
ATOM     43  C   ILE A  12      42.237 -11.127  31.958  1.00 32.15           C  
ATOM     44  O   ILE A  12      42.976 -11.576  31.083  1.00 31.28           O  
ATOM     45  CB  ILE A  12      42.480  -8.751  31.227  1.00 38.09           C  
ATOM     46  CG1 ILE A  12      41.281  -8.975  30.304  1.00 37.64           C  
ATOM     47  CG2 ILE A  12      43.769  -9.005  30.459  1.00 37.81           C  
ATOM     48  CD1 ILE A  12      39.952  -8.621  30.921  1.00 37.94           C  
ATOM     49  H   ILE A  12      43.096  -8.929  34.294  1.00 40.16           H  
ATOM     50  HA  ILE A  12      41.464  -9.511  33.039  1.00 36.14           H  
ATOM     51  HB  ILE A  12      42.490  -7.720  31.579  1.00 38.09           H  
ATOM     52 HG12 ILE A  12      41.257 -10.028  30.023  1.00 37.64           H  
ATOM     53 HG13 ILE A  12      41.417  -8.363  29.412  1.00 37.64           H  
ATOM     54 HG21 ILE A  12      44.622  -8.843  31.118  1.00 37.81           H  
ATOM     55 HG22 ILE A  12      43.779 -10.033  30.097  1.00 37.81           H  
ATOM     56 HG23 ILE A  12      43.829  -8.321  29.613  1.00 37.81           H  
ATOM     57 HD11 ILE A  12      39.796  -9.222  31.816  1.00 37.94           H  
ATOM     58 HD12 ILE A  12      39.945  -7.564  31.187  1.00 37.94           H  
ATOM     59 HD13 ILE A  12      39.155  -8.820  30.205  1.00 37.94           H  
ATOM     60  N   ARG A  13      41.279 -11.843  32.529  1.00 26.85           N  
ATOM     61  CA  ARG A  13      40.992 -13.192  32.085  1.00 23.73           C  
ATOM     62  C   ARG A  13      39.571 -13.163  31.546  1.00 22.62           C  
ATOM     63  O   ARG A  13      38.739 -12.345  31.972  1.00 21.01           O  
ATOM     64  CB  ARG A  13      41.112 -14.212  33.225  1.00 21.94           C  
ATOM     65  CG  ARG A  13      40.528 -13.777  34.531  1.00 21.24           C  
ATOM     66  CD  ARG A  13      40.222 -14.982  35.403  1.00 20.35           C  
ATOM     67  NE  ARG A  13      39.192 -15.817  34.789  1.00 16.84           N  
ATOM     68  CZ  ARG A  13      37.962 -15.409  34.498  1.00 16.93           C  
ATOM     69  NH1 ARG A  13      37.581 -14.163  34.773  1.00 16.24           N  
ATOM     70  NH2 ARG A  13      37.117 -16.241  33.911  1.00 15.98           N1+
ATOM     71  H   ARG A  13      40.742 -11.443  33.285  1.00 26.85           H  
ATOM     72  HA  ARG A  13      41.711 -13.502  31.327  1.00 23.73           H  
ATOM     73  HB2 ARG A  13      42.170 -14.421  33.381  1.00 21.94           H  
ATOM     74  HB3 ARG A  13      40.603 -15.125  32.915  1.00 21.94           H  
ATOM     75  HG2 ARG A  13      39.606 -13.224  34.346  1.00 21.24           H  
ATOM     76  HG3 ARG A  13      41.241 -13.133  35.046  1.00 21.24           H  
ATOM     77  HD2 ARG A  13      39.871 -14.639  36.376  1.00 20.35           H  
ATOM     78  HD3 ARG A  13      41.130 -15.570  35.531  1.00 20.35           H  
ATOM     79  HE  ARG A  13      39.432 -16.774  34.570  1.00 16.84           H  
ATOM     80 HH11 ARG A  13      38.224 -13.526  35.221  1.00 16.24           H  
ATOM     81 HH12 ARG A  13      36.649 -13.855  34.534  1.00 16.24           H  
ATOM     82 HH21 ARG A  13      36.186 -15.930  33.673  1.00 15.98           H  
ATOM     83 HH22 ARG A  13      37.403 -17.186  33.701  1.00 15.98           H  
ATOM     84  N   CYS A  14      39.292 -14.058  30.611  1.00 21.96           N  
ATOM     85  CA  CYS A  14      37.979 -14.129  30.004  1.00 21.71           C  
ATOM     86  C   CYS A  14      37.431 -15.546  29.993  1.00 22.37           C  
ATOM     87  O   CYS A  14      38.159 -16.509  30.250  1.00 22.49           O  
ATOM     88  CB  CYS A  14      38.043 -13.604  28.572  1.00 19.72           C  
ATOM     89  SG  CYS A  14      38.374 -11.823  28.505  1.00 18.84           S  
ATOM     90  H   CYS A  14      40.009 -14.704  30.315  1.00 21.96           H  
ATOM     91  HA  CYS A  14      37.308 -13.514  30.604  1.00 21.71           H  
ATOM     92  HB2 CYS A  14      37.090 -13.802  28.083  1.00 19.72           H  
ATOM     93  HB3 CYS A  14      38.839 -14.128  28.042  1.00 19.72           H  
ATOM     94  N   PRO A  15      36.132 -15.686  29.706  1.00 23.71           N  
ATOM     95  CA  PRO A  15      35.485 -17.003  29.660  1.00 25.50           C  
ATOM     96  C   PRO A  15      36.030 -17.797  28.487  1.00 27.72           C  
ATOM     97  O   PRO A  15      36.461 -17.216  27.482  1.00 26.18           O  
ATOM     98  CB  PRO A  15      34.007 -16.662  29.454  1.00 24.98           C  
ATOM     99  CG  PRO A  15      33.867 -15.288  30.047  1.00 25.76           C  
ATOM    100  CD  PRO A  15      35.136 -14.606  29.590  1.00 24.59           C  
ATOM    101  HA  PRO A  15      35.653 -17.609  30.550  1.00 25.50           H  
ATOM    102  HB2 PRO A  15      33.368 -17.376  29.974  1.00 24.98           H  
ATOM    103  HB3 PRO A  15      33.754 -16.654  28.394  1.00 24.98           H  
ATOM    104  HG2 PRO A  15      33.814 -15.332  31.135  1.00 25.76           H  
ATOM    105  HG3 PRO A  15      32.985 -14.779  29.660  1.00 25.76           H  
ATOM    106  HD2 PRO A  15      35.048 -14.258  28.561  1.00 24.59           H  
ATOM    107  HD3 PRO A  15      35.388 -13.766  30.238  1.00 24.59           H  
ATOM    108  N   LYS A  16      36.015 -19.123  28.598  1.00 29.50           N  
ATOM    109  CA  LYS A  16      36.483 -19.941  27.489  1.00 30.92           C  
ATOM    110  C   LYS A  16      35.597 -19.591  26.301  1.00 30.44           C  
ATOM    111  O   LYS A  16      34.377 -19.543  26.436  1.00 32.57           O  
ATOM    112  CB  LYS A  16      36.363 -21.436  27.818  1.00 32.99           C  
ATOM    113  CG  LYS A  16      37.693 -22.094  28.151  1.00 35.76           C  
ATOM    114  CD  LYS A  16      38.312 -21.472  29.398  1.00 38.20           C  
ATOM    115  CE  LYS A  16      39.833 -21.497  29.330  1.00 38.97           C  
ATOM    116  NZ  LYS A  16      40.338 -22.886  29.125  1.00 39.65           N1+
ATOM    117  H   LYS A  16      35.681 -19.558  29.446  1.00 29.50           H  
ATOM    118  HA  LYS A  16      37.535 -19.746  27.278  1.00 30.92           H  
ATOM    119  HB2 LYS A  16      35.933 -21.946  26.956  1.00 32.99           H  
ATOM    120  HB3 LYS A  16      35.698 -21.548  28.675  1.00 32.99           H  
ATOM    121  HG2 LYS A  16      38.375 -21.964  27.311  1.00 35.76           H  
ATOM    122  HG3 LYS A  16      37.530 -23.157  28.327  1.00 35.76           H  
ATOM    123  HD2 LYS A  16      37.987 -22.033  30.274  1.00 38.20           H  
ATOM    124  HD3 LYS A  16      37.978 -20.438  29.484  1.00 38.20           H  
ATOM    125  HE2 LYS A  16      40.238 -21.104  30.262  1.00 38.97           H  
ATOM    126  HE3 LYS A  16      40.162 -20.872  28.499  1.00 38.97           H  
ATOM    127  HZ1 LYS A  16      40.037 -23.470  29.891  1.00 39.65           H  
ATOM    128  HZ2 LYS A  16      39.973 -23.252  28.257  1.00 39.65           H  
ATOM    129  HZ3 LYS A  16      41.347 -22.874  29.087  1.00 39.65           H  
ATOM    130  N   GLY A  17      36.207 -19.321  25.151  1.00 28.04           N  
ATOM    131  CA  GLY A  17      35.422 -18.982  23.978  1.00 27.64           C  
ATOM    132  C   GLY A  17      35.507 -17.513  23.595  1.00 26.92           C  
ATOM    133  O   GLY A  17      35.005 -17.110  22.546  1.00 28.67           O  
ATOM    134  H   GLY A  17      37.215 -19.351  25.093  1.00 28.04           H  
ATOM    135  HA2 GLY A  17      34.379 -19.226  24.179  1.00 27.64           H  
ATOM    136  HA3 GLY A  17      35.780 -19.579  23.139  1.00 27.64           H  
ATOM    137  N   SER A  18      36.132 -16.703  24.444  1.00 24.73           N  
ATOM    138  CA  SER A  18      36.294 -15.281  24.154  1.00 23.73           C  
ATOM    139  C   SER A  18      37.757 -14.883  24.348  1.00 23.44           C  
ATOM    140  O   SER A  18      38.545 -15.648  24.910  1.00 22.97           O  
ATOM    141  CB  SER A  18      35.387 -14.433  25.061  1.00 24.29           C  
ATOM    142  OG  SER A  18      35.759 -14.541  26.416  1.00 23.71           O  
ATOM    143  H   SER A  18      36.502 -17.079  25.305  1.00 24.73           H  
ATOM    144  HA  SER A  18      36.003 -15.098  23.119  1.00 23.73           H  
ATOM    145  HB2 SER A  18      34.357 -14.773  24.949  1.00 24.29           H  
ATOM    146  HB3 SER A  18      35.460 -13.389  24.757  1.00 24.29           H  
ATOM    147  HG  SER A  18      35.687 -15.466  26.663  1.00 23.71           H  
ATOM    148  N   LYS A  19      38.127 -13.692  23.881  1.00 21.88           N  
ATOM    149  CA  LYS A  19      39.509 -13.221  24.003  1.00 21.47           C  
ATOM    150  C   LYS A  19      39.577 -11.865  24.708  1.00 19.62           C  
ATOM    151  O   LYS A  19      38.698 -11.025  24.531  1.00 17.22           O  
ATOM    152  CB  LYS A  19      40.156 -13.092  22.618  1.00 24.27           C  
ATOM    153  CG  LYS A  19      40.315 -14.407  21.850  1.00 28.63           C  
ATOM    154  CD  LYS A  19      41.126 -15.436  22.637  1.00 32.40           C  
ATOM    155  CE  LYS A  19      41.714 -16.502  21.717  1.00 34.46           C  
ATOM    156  NZ  LYS A  19      40.689 -17.054  20.773  1.00 35.72           N1+
ATOM    157  H   LYS A  19      37.441 -13.101  23.433  1.00 21.88           H  
ATOM    158  HA  LYS A  19      40.049 -13.957  24.598  1.00 21.47           H  
ATOM    159  HB2 LYS A  19      41.147 -12.655  22.747  1.00 24.27           H  
ATOM    160  HB3 LYS A  19      39.540 -12.423  22.018  1.00 24.27           H  
ATOM    161  HG2 LYS A  19      40.824 -14.205  20.907  1.00 28.63           H  
ATOM    162  HG3 LYS A  19      39.326 -14.818  21.648  1.00 28.63           H  
ATOM    163  HD2 LYS A  19      40.476 -15.918  23.367  1.00 32.40           H  
ATOM    164  HD3 LYS A  19      41.939 -14.927  23.154  1.00 32.40           H  
ATOM    165  HE2 LYS A  19      42.106 -17.316  22.327  1.00 34.46           H  
ATOM    166  HE3 LYS A  19      42.524 -16.059  21.138  1.00 34.46           H  
ATOM    167  HZ1 LYS A  19      39.933 -17.467  21.301  1.00 35.72           H  
ATOM    168  HZ2 LYS A  19      40.328 -16.309  20.195  1.00 35.72           H  
ATOM    169  HZ3 LYS A  19      41.114 -17.758  20.188  1.00 35.72           H  
ATOM    170  N   ALA A  20      40.630 -11.663  25.498  1.00 18.15           N  
ATOM    171  CA  ALA A  20      40.807 -10.417  26.231  1.00 17.80           C  
ATOM    172  C   ALA A  20      41.578  -9.361  25.443  1.00 17.06           C  
ATOM    173  O   ALA A  20      42.438  -9.670  24.637  1.00 16.63           O  
ATOM    174  CB  ALA A  20      41.529 -10.693  27.565  1.00 18.45           C  
ATOM    175  H   ALA A  20      41.323 -12.393  25.592  1.00 18.15           H  
ATOM    176  HA  ALA A  20      39.810 -10.015  26.410  1.00 17.80           H  
ATOM    177  HB1 ALA A  20      40.956 -11.416  28.145  1.00 18.45           H  
ATOM    178  HB2 ALA A  20      42.523 -11.093  27.365  1.00 18.45           H  
ATOM    179  HB3 ALA A  20      41.619  -9.764  28.129  1.00 18.45           H  
ATOM    180  N   TYR A  21      41.240  -8.106  25.697  1.00 17.29           N  
ATOM    181  CA  TYR A  21      41.903  -6.959  25.090  1.00 19.06           C  
ATOM    182  C   TYR A  21      41.466  -5.787  25.943  1.00 18.13           C  
ATOM    183  O   TYR A  21      40.278  -5.531  26.091  1.00 17.88           O  
ATOM    184  CB  TYR A  21      41.474  -6.737  23.638  1.00 19.16           C  
ATOM    185  CG  TYR A  21      42.109  -5.492  23.056  1.00 19.59           C  
ATOM    186  CD1 TYR A  21      43.422  -5.505  22.583  1.00 21.18           C  
ATOM    187  CD2 TYR A  21      41.426  -4.282  23.062  1.00 20.67           C  
ATOM    188  CE1 TYR A  21      44.041  -4.329  22.131  1.00 20.76           C  
ATOM    189  CE2 TYR A  21      42.032  -3.111  22.626  1.00 20.56           C  
ATOM    190  CZ  TYR A  21      43.327  -3.135  22.167  1.00 21.48           C  
ATOM    191  OH  TYR A  21      43.908  -1.943  21.770  1.00 24.15           O  
ATOM    192  H   TYR A  21      40.483  -7.936  26.345  1.00 17.29           H  
ATOM    193  HA  TYR A  21      42.984  -7.099  25.057  1.00 19.06           H  
ATOM    194  HB2 TYR A  21      40.389  -6.631  23.602  1.00 19.16           H  
ATOM    195  HB3 TYR A  21      41.774  -7.599  23.044  1.00 19.16           H  
ATOM    196  HD1 TYR A  21      43.971  -6.434  22.565  1.00 21.18           H  
ATOM    197  HD2 TYR A  21      40.405  -4.252  23.412  1.00 20.67           H  
ATOM    198  HE1 TYR A  21      45.055  -4.350  21.761  1.00 20.76           H  
ATOM    199  HE2 TYR A  21      41.484  -2.181  22.647  1.00 20.56           H  
ATOM    200  HH  TYR A  21      43.344  -1.171  21.850  1.00 24.15           H  
ATOM    201  N   GLY A  22      42.426  -5.080  26.521  1.00 19.74           N  
ATOM    202  CA  GLY A  22      42.052  -3.982  27.385  1.00 20.25           C  
ATOM    203  C   GLY A  22      41.371  -4.598  28.590  1.00 22.29           C  
ATOM    204  O   GLY A  22      41.837  -5.614  29.107  1.00 23.17           O  
ATOM    205  H   GLY A  22      43.398  -5.304  26.362  1.00 19.74           H  
ATOM    206  HA2 GLY A  22      41.367  -3.311  26.866  1.00 20.25           H  
ATOM    207  HA3 GLY A  22      42.938  -3.428  27.695  1.00 20.25           H  
ATOM    208  N   SER A  23      40.257  -4.012  29.022  1.00 22.33           N  
ATOM    209  CA  SER A  23      39.521  -4.509  30.176  1.00 22.26           C  
ATOM    210  C   SER A  23      38.231  -5.185  29.736  1.00 20.11           C  
ATOM    211  O   SER A  23      37.266  -5.254  30.496  1.00 19.52           O  
ATOM    212  CB  SER A  23      39.181  -3.355  31.121  1.00 25.46           C  
ATOM    213  OG  SER A  23      40.172  -2.341  31.043  1.00 31.21           O  
ATOM    214  H   SER A  23      39.911  -3.197  28.534  1.00 22.33           H  
ATOM    215  HA  SER A  23      40.150  -5.235  30.693  1.00 22.26           H  
ATOM    216  HB2 SER A  23      39.132  -3.731  32.143  1.00 25.46           H  
ATOM    217  HB3 SER A  23      38.215  -2.935  30.841  1.00 25.46           H  
ATOM    218  HG  SER A  23      40.829  -2.626  30.404  1.00 31.21           H  
ATOM    219  N   HIS A  24      38.221  -5.689  28.505  1.00 17.95           N  
ATOM    220  CA  HIS A  24      37.040  -6.341  27.978  1.00 16.38           C  
ATOM    221  C   HIS A  24      37.316  -7.700  27.374  1.00 14.99           C  
ATOM    222  O   HIS A  24      38.459  -8.032  27.028  1.00 14.05           O  
ATOM    223  CB  HIS A  24      36.392  -5.462  26.908  1.00 18.65           C  
ATOM    224  CG  HIS A  24      35.736  -4.240  27.458  1.00 20.03           C  
ATOM    225  CD2 HIS A  24      34.525  -4.247  28.107  1.00 21.81           C  
ATOM    226  ND1 HIS A  24      36.172  -2.957  27.504  1.00 21.48           N  
ATOM    227  NE2 HIS A  24      34.269  -3.009  28.518  1.00 21.71           N  
ATOM    228  CE1 HIS A  24      35.234  -2.185  28.179  1.00 24.55           C  
ATOM    229  H   HIS A  24      39.048  -5.617  27.930  1.00 17.95           H  
ATOM    230  HA  HIS A  24      36.374  -6.486  28.829  1.00 16.38           H  
ATOM    231  HB2 HIS A  24      35.638  -6.052  26.386  1.00 18.65           H  
ATOM    232  HB3 HIS A  24      37.163  -5.152  26.202  1.00 18.65           H  
ATOM    233  HD1 HIS A  24      37.098  -2.594  27.084  1.00 21.48           H  
ATOM    234  HD2 HIS A  24      33.891  -5.108  28.257  1.00 21.81           H  
ATOM    235  HE1 HIS A  24      35.287  -1.126  28.383  1.00 24.55           H  
ATOM    236  N   CYS A  25      36.246  -8.480  27.263  1.00 14.92           N  
ATOM    237  CA  CYS A  25      36.305  -9.799  26.653  1.00 14.19           C  
ATOM    238  C   CYS A  25      35.546  -9.693  25.338  1.00 13.86           C  
ATOM    239  O   CYS A  25      34.528  -9.012  25.260  1.00 12.58           O  
ATOM    240  CB  CYS A  25      35.658 -10.841  27.562  1.00 16.34           C  
ATOM    241  SG  CYS A  25      36.612 -11.020  29.105  1.00 16.16           S  
ATOM    242  H   CYS A  25      35.360  -8.145  27.615  1.00 14.92           H  
ATOM    243  HA  CYS A  25      37.336 -10.115  26.491  1.00 14.19           H  
ATOM    244  HB2 CYS A  25      35.628 -11.801  27.045  1.00 16.34           H  
ATOM    245  HB3 CYS A  25      34.642 -10.527  27.802  1.00 16.34           H  
ATOM    246  N   TYR A  26      36.049 -10.374  24.316  1.00 14.92           N  
ATOM    247  CA  TYR A  26      35.425 -10.322  23.002  1.00 15.52           C  
ATOM    248  C   TYR A  26      35.158 -11.710  22.471  1.00 17.28           C  
ATOM    249  O   TYR A  26      35.975 -12.610  22.629  1.00 17.57           O  
ATOM    250  CB  TYR A  26      36.330  -9.599  22.012  1.00 14.64           C  
ATOM    251  CG  TYR A  26      36.691  -8.193  22.424  1.00 14.07           C  
ATOM    252  CD1 TYR A  26      37.510  -7.956  23.529  1.00 15.33           C  
ATOM    253  CD2 TYR A  26      36.211  -7.098  21.708  1.00 16.05           C  
ATOM    254  CE1 TYR A  26      37.836  -6.668  23.907  1.00 15.48           C  
ATOM    255  CE2 TYR A  26      36.539  -5.800  22.080  1.00 14.03           C  
ATOM    256  CZ  TYR A  26      37.351  -5.593  23.180  1.00 15.16           C  
ATOM    257  OH  TYR A  26      37.677  -4.297  23.553  1.00 14.36           O  
ATOM    258  H   TYR A  26      36.877 -10.936  24.451  1.00 14.92           H  
ATOM    259  HA  TYR A  26      34.482  -9.787  23.111  1.00 15.52           H  
ATOM    260  HB2 TYR A  26      35.820  -9.554  21.050  1.00 14.64           H  
ATOM    261  HB3 TYR A  26      37.252 -10.172  21.909  1.00 14.64           H  
ATOM    262  HD1 TYR A  26      37.894  -8.791  24.096  1.00 15.33           H  
ATOM    263  HD2 TYR A  26      35.574  -7.260  20.850  1.00 16.05           H  
ATOM    264  HE1 TYR A  26      38.467  -6.499  24.768  1.00 15.48           H  
ATOM    265  HE2 TYR A  26      36.164  -4.959  21.515  1.00 14.03           H  
ATOM    266  HH  TYR A  26      37.302  -3.609  22.999  1.00 14.36           H  
ATOM    267  N   ALA A  27      34.029 -11.873  21.800  1.00 17.43           N  
ATOM    268  CA  ALA A  27      33.699 -13.176  21.243  1.00 18.42           C  
ATOM    269  C   ALA A  27      33.010 -13.051  19.889  1.00 18.54           C  
ATOM    270  O   ALA A  27      32.102 -12.240  19.723  1.00 16.71           O  
ATOM    271  CB  ALA A  27      32.803 -13.937  22.222  1.00 19.06           C  
ATOM    272  H   ALA A  27      33.398 -11.095  21.675  1.00 17.43           H  
ATOM    273  HA  ALA A  27      34.627 -13.726  21.089  1.00 18.42           H  
ATOM    274  HB1 ALA A  27      33.320 -14.048  23.175  1.00 19.06           H  
ATOM    275  HB2 ALA A  27      31.877 -13.383  22.373  1.00 19.06           H  
ATOM    276  HB3 ALA A  27      32.576 -14.922  21.815  1.00 19.06           H  
ATOM    277  N   LEU A  28      33.459 -13.861  18.926  1.00 19.35           N  
ATOM    278  CA  LEU A  28      32.882 -13.894  17.579  1.00 19.13           C  
ATOM    279  C   LEU A  28      31.890 -15.052  17.506  1.00 20.62           C  
ATOM    280  O   LEU A  28      32.189 -16.172  17.942  1.00 20.11           O  
ATOM    281  CB  LEU A  28      33.977 -14.108  16.524  1.00 19.81           C  
ATOM    282  CG  LEU A  28      33.526 -14.462  15.091  1.00 21.03           C  
ATOM    283  CD1 LEU A  28      32.643 -13.372  14.506  1.00 20.72           C  
ATOM    284  CD2 LEU A  28      34.757 -14.671  14.231  1.00 21.42           C  
ATOM    285  H   LEU A  28      34.231 -14.478  19.136  1.00 19.35           H  
ATOM    286  HA  LEU A  28      32.385 -12.945  17.379  1.00 19.13           H  
ATOM    287  HB2 LEU A  28      34.615 -14.918  16.876  1.00 19.81           H  
ATOM    288  HB3 LEU A  28      34.557 -13.187  16.465  1.00 19.81           H  
ATOM    289  HG  LEU A  28      32.934 -15.377  15.118  1.00 21.03           H  
ATOM    290 HD11 LEU A  28      31.762 -13.241  15.135  1.00 20.72           H  
ATOM    291 HD12 LEU A  28      33.201 -12.437  14.463  1.00 20.72           H  
ATOM    292 HD13 LEU A  28      32.332 -13.657  13.501  1.00 20.72           H  
ATOM    293 HD21 LEU A  28      35.344 -13.753  14.209  1.00 21.42           H  
ATOM    294 HD22 LEU A  28      35.360 -15.478  14.649  1.00 21.42           H  
ATOM    295 HD23 LEU A  28      34.453 -14.933  13.218  1.00 21.42           H  
ATOM    296  N   PHE A  29      30.708 -14.775  16.967  1.00 19.70           N  
ATOM    297  CA  PHE A  29      29.666 -15.788  16.825  1.00 20.02           C  
ATOM    298  C   PHE A  29      29.379 -15.940  15.343  1.00 21.50           C  
ATOM    299  O   PHE A  29      29.169 -14.949  14.640  1.00 20.04           O  
ATOM    300  CB  PHE A  29      28.406 -15.349  17.568  1.00 18.22           C  
ATOM    301  CG  PHE A  29      28.578 -15.305  19.053  1.00 19.51           C  
ATOM    302  CD1 PHE A  29      28.391 -16.456  19.822  1.00 20.11           C  
ATOM    303  CD2 PHE A  29      28.988 -14.137  19.686  1.00 19.04           C  
ATOM    304  CE1 PHE A  29      28.612 -16.440  21.190  1.00 20.37           C  
ATOM    305  CE2 PHE A  29      29.209 -14.115  21.048  1.00 19.43           C  
ATOM    306  CZ  PHE A  29      29.021 -15.272  21.806  1.00 19.07           C  
ATOM    307  H   PHE A  29      30.524 -13.835  16.646  1.00 19.70           H  
ATOM    308  HA  PHE A  29      29.990 -16.738  17.250  1.00 20.02           H  
ATOM    309  HB2 PHE A  29      27.605 -16.049  17.333  1.00 18.22           H  
ATOM    310  HB3 PHE A  29      28.131 -14.352  17.222  1.00 18.22           H  
ATOM    311  HD1 PHE A  29      28.070 -17.369  19.345  1.00 20.11           H  
ATOM    312  HD2 PHE A  29      29.134 -13.238  19.106  1.00 19.04           H  
ATOM    313  HE1 PHE A  29      28.466 -17.337  21.773  1.00 20.37           H  
ATOM    314  HE2 PHE A  29      29.527 -13.202  21.528  1.00 19.43           H  
ATOM    315  HZ  PHE A  29      29.194 -15.254  22.872  1.00 19.07           H  
ATOM    316  N   LEU A  30      29.380 -17.185  14.877  1.00 23.09           N  
ATOM    317  CA  LEU A  30      29.149 -17.458  13.465  1.00 25.53           C  
ATOM    318  C   LEU A  30      27.683 -17.651  13.065  1.00 25.60           C  
ATOM    319  O   LEU A  30      27.306 -17.299  11.947  1.00 26.60           O  
ATOM    320  CB  LEU A  30      29.984 -18.668  13.038  1.00 28.21           C  
ATOM    321  CG  LEU A  30      31.497 -18.499  13.220  1.00 28.83           C  
ATOM    322  CD1 LEU A  30      32.209 -19.764  12.771  1.00 31.74           C  
ATOM    323  CD2 LEU A  30      31.986 -17.302  12.411  1.00 28.10           C  
ATOM    324  H   LEU A  30      29.543 -17.953  15.512  1.00 23.09           H  
ATOM    325  HA  LEU A  30      29.462 -16.558  12.936  1.00 25.53           H  
ATOM    326  HB2 LEU A  30      29.788 -18.861  11.983  1.00 28.21           H  
ATOM    327  HB3 LEU A  30      29.665 -19.527  13.629  1.00 28.21           H  
ATOM    328  HG  LEU A  30      31.718 -18.322  14.272  1.00 28.83           H  
ATOM    329 HD11 LEU A  30      31.860 -20.608  13.366  1.00 31.74           H  
ATOM    330 HD12 LEU A  30      31.994 -19.948  11.719  1.00 31.74           H  
ATOM    331 HD13 LEU A  30      33.284 -19.643  12.906  1.00 31.74           H  
ATOM    332 HD21 LEU A  30      31.771 -17.466  11.355  1.00 28.10           H  
ATOM    333 HD22 LEU A  30      31.474 -16.401  12.751  1.00 28.10           H  
ATOM    334 HD23 LEU A  30      33.060 -17.184  12.550  1.00 28.10           H  
ATOM    335  N   SER A  31      26.852 -18.206  13.944  1.00 25.51           N  
ATOM    336  CA  SER A  31      25.449 -18.367  13.573  1.00 26.27           C  
ATOM    337  C   SER A  31      24.930 -16.944  13.439  1.00 24.78           C  
ATOM    338  O   SER A  31      24.826 -16.190  14.420  1.00 22.03           O  
ATOM    339  CB  SER A  31      24.662 -19.178  14.611  1.00 28.67           C  
ATOM    340  OG  SER A  31      24.710 -18.592  15.893  1.00 35.90           O  
ATOM    341  H   SER A  31      27.185 -18.509  14.848  1.00 25.51           H  
ATOM    342  HA  SER A  31      25.331 -18.935  12.651  1.00 26.27           H  
ATOM    343  HB2 SER A  31      25.086 -20.181  14.667  1.00 28.67           H  
ATOM    344  HB3 SER A  31      23.622 -19.240  14.292  1.00 28.67           H  
ATOM    345  HG  SER A  31      24.322 -17.717  15.827  1.00 35.90           H  
ATOM    346  N   PRO A  32      24.595 -16.560  12.201  1.00 23.13           N  
ATOM    347  CA  PRO A  32      24.100 -15.231  11.838  1.00 21.98           C  
ATOM    348  C   PRO A  32      22.808 -14.745  12.465  1.00 19.58           C  
ATOM    349  O   PRO A  32      21.852 -15.491  12.631  1.00 19.22           O  
ATOM    350  CB  PRO A  32      24.024 -15.307  10.312  1.00 23.07           C  
ATOM    351  CG  PRO A  32      23.576 -16.732  10.096  1.00 24.12           C  
ATOM    352  CD  PRO A  32      24.435 -17.508  11.078  1.00 23.92           C  
ATOM    353  HA  PRO A  32      24.771 -14.472  12.238  1.00 21.98           H  
ATOM    354  HB2 PRO A  32      24.998 -15.123   9.857  1.00 23.07           H  
ATOM    355  HB3 PRO A  32      23.298 -14.597   9.915  1.00 23.07           H  
ATOM    356  HG2 PRO A  32      23.765 -17.051   9.071  1.00 24.12           H  
ATOM    357  HG3 PRO A  32      22.516 -16.849  10.323  1.00 24.12           H  
ATOM    358  HD2 PRO A  32      23.932 -18.419  11.404  1.00 23.92           H  
ATOM    359  HD3 PRO A  32      25.400 -17.762  10.639  1.00 23.92           H  
ATOM    360  N   LYS A  33      22.806 -13.464  12.799  1.00 17.72           N  
ATOM    361  CA  LYS A  33      21.655 -12.805  13.391  1.00 17.71           C  
ATOM    362  C   LYS A  33      21.518 -11.386  12.834  1.00 16.46           C  
ATOM    363  O   LYS A  33      22.508 -10.781  12.418  1.00 17.33           O  
ATOM    364  CB  LYS A  33      21.809 -12.741  14.912  1.00 18.81           C  
ATOM    365  CG  LYS A  33      21.709 -14.086  15.602  1.00 17.62           C  
ATOM    366  CD  LYS A  33      21.886 -13.930  17.106  1.00 19.43           C  
ATOM    367  CE  LYS A  33      21.764 -15.271  17.832  1.00 21.34           C  
ATOM    368  NZ  LYS A  33      20.382 -15.790  17.794  1.00 26.64           N1+
ATOM    369  H   LYS A  33      23.641 -12.921  12.635  1.00 17.72           H  
ATOM    370  HA  LYS A  33      20.761 -13.378  13.144  1.00 17.71           H  
ATOM    371  HB2 LYS A  33      21.026 -12.094  15.308  1.00 18.81           H  
ATOM    372  HB3 LYS A  33      22.785 -12.312  15.139  1.00 18.81           H  
ATOM    373  HG2 LYS A  33      22.486 -14.745  15.216  1.00 17.62           H  
ATOM    374  HG3 LYS A  33      20.730 -14.520  15.400  1.00 17.62           H  
ATOM    375  HD2 LYS A  33      21.120 -13.253  17.484  1.00 19.43           H  
ATOM    376  HD3 LYS A  33      22.872 -13.510  17.304  1.00 19.43           H  
ATOM    377  HE2 LYS A  33      22.063 -15.138  18.872  1.00 21.34           H  
ATOM    378  HE3 LYS A  33      22.426 -15.993  17.354  1.00 21.34           H  
ATOM    379  HZ1 LYS A  33      19.761 -15.127  18.235  1.00 26.64           H  
ATOM    380  HZ2 LYS A  33      20.100 -15.927  16.834  1.00 26.64           H  
ATOM    381  HZ3 LYS A  33      20.339 -16.671  18.286  1.00 26.64           H  
ATOM    382  N   SER A  34      20.284 -10.878  12.804  1.00 16.02           N  
ATOM    383  CA  SER A  34      20.032  -9.508  12.355  1.00 15.84           C  
ATOM    384  C   SER A  34      20.773  -8.641  13.376  1.00 13.92           C  
ATOM    385  O   SER A  34      21.145  -9.141  14.441  1.00 13.76           O  
ATOM    386  CB  SER A  34      18.537  -9.195  12.417  1.00 16.80           C  
ATOM    387  OG  SER A  34      18.079  -9.136  13.766  1.00 18.43           O  
ATOM    388  H   SER A  34      19.507 -11.451  13.099  1.00 16.02           H  
ATOM    389  HA  SER A  34      20.358  -9.340  11.328  1.00 15.84           H  
ATOM    390  HB2 SER A  34      17.989  -9.975  11.889  1.00 16.80           H  
ATOM    391  HB3 SER A  34      18.355  -8.234  11.937  1.00 16.80           H  
ATOM    392  HG  SER A  34      17.139  -8.942  13.745  1.00 18.43           H  
ATOM    393  N   TRP A  35      20.980  -7.355  13.082  1.00 11.65           N  
ATOM    394  CA  TRP A  35      21.700  -6.495  14.014  1.00 12.59           C  
ATOM    395  C   TRP A  35      21.024  -6.475  15.394  1.00 12.68           C  
ATOM    396  O   TRP A  35      21.678  -6.640  16.421  1.00  9.93           O  
ATOM    397  CB  TRP A  35      21.786  -5.058  13.471  1.00 11.71           C  
ATOM    398  CG  TRP A  35      22.648  -4.128  14.305  1.00 11.55           C  
ATOM    399  CD1 TRP A  35      23.990  -3.897  14.161  1.00 10.93           C  
ATOM    400  CD2 TRP A  35      22.220  -3.300  15.405  1.00 12.50           C  
ATOM    401  NE1 TRP A  35      24.419  -2.979  15.091  1.00 11.30           N  
ATOM    402  CE2 TRP A  35      23.358  -2.596  15.868  1.00 11.83           C  
ATOM    403  CE3 TRP A  35      20.991  -3.086  16.040  1.00 11.84           C  
ATOM    404  CZ2 TRP A  35      23.303  -1.690  16.940  1.00 11.39           C  
ATOM    405  CZ3 TRP A  35      20.933  -2.186  17.103  1.00 13.73           C  
ATOM    406  CH2 TRP A  35      22.085  -1.500  17.540  1.00 11.23           C  
ATOM    407  H   TRP A  35      20.636  -6.976  12.211  1.00 11.65           H  
ATOM    408  HA  TRP A  35      22.705  -6.904  14.122  1.00 12.59           H  
ATOM    409  HB2 TRP A  35      20.777  -4.646  13.432  1.00 11.71           H  
ATOM    410  HB3 TRP A  35      22.201  -5.097  12.464  1.00 11.71           H  
ATOM    411  HD1 TRP A  35      24.621  -4.368  13.423  1.00 10.93           H  
ATOM    412  HE1 TRP A  35      25.366  -2.642  15.187  1.00 11.30           H  
ATOM    413  HE3 TRP A  35      20.104  -3.608  15.712  1.00 11.84           H  
ATOM    414  HZ2 TRP A  35      24.184  -1.164  17.278  1.00 11.39           H  
ATOM    415  HZ3 TRP A  35      19.990  -2.012  17.600  1.00 13.73           H  
ATOM    416  HH2 TRP A  35      22.006  -0.809  18.366  1.00 11.23           H  
ATOM    417  N   THR A  36      19.713  -6.274  15.420  1.00 14.59           N  
ATOM    418  CA  THR A  36      19.016  -6.223  16.704  1.00 16.11           C  
ATOM    419  C   THR A  36      19.121  -7.529  17.470  1.00 15.89           C  
ATOM    420  O   THR A  36      19.364  -7.521  18.669  1.00 14.98           O  
ATOM    421  CB  THR A  36      17.524  -5.876  16.527  1.00 16.19           C  
ATOM    422  OG1 THR A  36      16.942  -6.768  15.579  1.00 26.86           O  
ATOM    423  CG2 THR A  36      17.365  -4.461  16.024  1.00 13.01           C  
ATOM    424  H   THR A  36      19.200  -6.157  14.558  1.00 14.59           H  
ATOM    425  HA  THR A  36      19.509  -5.437  17.276  1.00 16.11           H  
ATOM    426  HB  THR A  36      17.029  -5.970  17.493  1.00 16.19           H  
ATOM    427 HG21 THR A  36      17.815  -3.769  16.736  1.00 13.01           H  
ATOM    428 HG22 THR A  36      17.859  -4.361  15.057  1.00 13.01           H  
ATOM    429 HG23 THR A  36      16.305  -4.232  15.915  1.00 13.01           H  
ATOM    430  HG1 THR A  36      17.049  -7.660  15.916  1.00 26.86           H  
ATOM    431  N   ASP A  37      18.943  -8.657  16.780  1.00 16.70           N  
ATOM    432  CA  ASP A  37      19.010  -9.938  17.470  1.00 16.10           C  
ATOM    433  C   ASP A  37      20.425 -10.224  17.977  1.00 15.34           C  
ATOM    434  O   ASP A  37      20.606 -10.804  19.064  1.00 14.15           O  
ATOM    435  CB  ASP A  37      18.502 -11.066  16.561  1.00 16.01           C  
ATOM    436  CG  ASP A  37      16.983 -11.006  16.340  1.00 17.01           C  
ATOM    437  OD1 ASP A  37      16.273 -10.332  17.118  1.00 19.31           O  
ATOM    438  OD2 ASP A  37      16.493 -11.658  15.400  1.00 19.25           O1-
ATOM    439  H   ASP A  37      18.763  -8.622  15.787  1.00 16.70           H  
ATOM    440  HA  ASP A  37      18.359  -9.889  18.343  1.00 16.10           H  
ATOM    441  HB2 ASP A  37      18.751 -12.023  17.019  1.00 16.01           H  
ATOM    442  HB3 ASP A  37      18.999 -10.986  15.594  1.00 16.01           H  
ATOM    443  N   ALA A  38      21.427  -9.796  17.210  1.00 14.20           N  
ATOM    444  CA  ALA A  38      22.817  -9.988  17.608  1.00 13.53           C  
ATOM    445  C   ALA A  38      23.106  -9.190  18.879  1.00 14.19           C  
ATOM    446  O   ALA A  38      23.696  -9.712  19.846  1.00 11.01           O  
ATOM    447  CB  ALA A  38      23.757  -9.537  16.477  1.00 16.07           C  
ATOM    448  H   ALA A  38      21.220  -9.331  16.338  1.00 14.20           H  
ATOM    449  HA  ALA A  38      22.987 -11.047  17.805  1.00 13.53           H  
ATOM    450  HB1 ALA A  38      23.550 -10.118  15.578  1.00 16.07           H  
ATOM    451  HB2 ALA A  38      23.596  -8.479  16.271  1.00 16.07           H  
ATOM    452  HB3 ALA A  38      24.792  -9.694  16.780  1.00 16.07           H  
ATOM    453  N   ASP A  39      22.702  -7.918  18.891  1.00 13.23           N  
ATOM    454  CA  ASP A  39      22.949  -7.105  20.082  1.00 12.41           C  
ATOM    455  C   ASP A  39      22.198  -7.660  21.293  1.00 13.66           C  
ATOM    456  O   ASP A  39      22.709  -7.643  22.416  1.00 12.36           O  
ATOM    457  CB  ASP A  39      22.545  -5.642  19.852  1.00 13.78           C  
ATOM    458  CG  ASP A  39      23.040  -4.724  20.963  1.00 13.11           C  
ATOM    459  OD1 ASP A  39      24.279  -4.540  21.090  1.00 11.89           O  
ATOM    460  OD2 ASP A  39      22.190  -4.186  21.713  1.00 11.88           O1-
ATOM    461  H   ASP A  39      22.233  -7.523  18.089  1.00 13.23           H  
ATOM    462  HA  ASP A  39      24.020  -7.144  20.280  1.00 12.41           H  
ATOM    463  HB2 ASP A  39      21.457  -5.582  19.806  1.00 13.78           H  
ATOM    464  HB3 ASP A  39      22.968  -5.306  18.905  1.00 13.78           H  
ATOM    465  N   LEU A  40      20.978  -8.120  21.075  1.00 12.28           N  
ATOM    466  CA  LEU A  40      20.221  -8.701  22.176  1.00 13.46           C  
ATOM    467  C   LEU A  40      20.942  -9.944  22.671  1.00 13.25           C  
ATOM    468  O   LEU A  40      20.999 -10.200  23.876  1.00 13.52           O  
ATOM    469  CB  LEU A  40      18.803  -9.056  21.721  1.00 13.52           C  
ATOM    470  CG  LEU A  40      17.799  -7.910  21.770  1.00 15.57           C  
ATOM    471  CD1 LEU A  40      16.546  -8.284  21.002  1.00 18.16           C  
ATOM    472  CD2 LEU A  40      17.463  -7.604  23.211  1.00 18.37           C  
ATOM    473  H   LEU A  40      20.573  -8.068  20.152  1.00 12.28           H  
ATOM    474  HA  LEU A  40      20.146  -7.976  22.987  1.00 13.46           H  
ATOM    475  HB2 LEU A  40      18.434  -9.855  22.363  1.00 13.52           H  
ATOM    476  HB3 LEU A  40      18.859  -9.412  20.693  1.00 13.52           H  
ATOM    477  HG  LEU A  40      18.233  -7.023  21.307  1.00 15.57           H  
ATOM    478 HD11 LEU A  40      16.804  -8.494  19.964  1.00 18.16           H  
ATOM    479 HD12 LEU A  40      16.096  -9.170  21.451  1.00 18.16           H  
ATOM    480 HD13 LEU A  40      15.836  -7.458  21.040  1.00 18.16           H  
ATOM    481 HD21 LEU A  40      17.028  -8.487  23.678  1.00 18.37           H  
ATOM    482 HD22 LEU A  40      18.370  -7.321  23.743  1.00 18.37           H  
ATOM    483 HD23 LEU A  40      16.747  -6.783  23.250  1.00 18.37           H  
ATOM    484  N   ALA A  41      21.499 -10.721  21.751  1.00 13.64           N  
ATOM    485  CA  ALA A  41      22.217 -11.931  22.148  1.00 13.75           C  
ATOM    486  C   ALA A  41      23.437 -11.537  22.988  1.00 14.90           C  
ATOM    487  O   ALA A  41      23.737 -12.172  24.008  1.00 15.46           O  
ATOM    488  CB  ALA A  41      22.647 -12.726  20.906  1.00 12.90           C  
ATOM    489  H   ALA A  41      21.426 -10.476  20.774  1.00 13.64           H  
ATOM    490  HA  ALA A  41      21.563 -12.567  22.744  1.00 13.75           H  
ATOM    491  HB1 ALA A  41      21.765 -13.004  20.330  1.00 12.90           H  
ATOM    492  HB2 ALA A  41      23.304 -12.111  20.291  1.00 12.90           H  
ATOM    493  HB3 ALA A  41      23.177 -13.626  21.217  1.00 12.90           H  
ATOM    494  N   CYS A  42      24.141 -10.481  22.572  1.00 12.17           N  
ATOM    495  CA  CYS A  42      25.302 -10.018  23.331  1.00 12.86           C  
ATOM    496  C   CYS A  42      24.908  -9.540  24.732  1.00 12.07           C  
ATOM    497  O   CYS A  42      25.674  -9.683  25.674  1.00 12.31           O  
ATOM    498  CB  CYS A  42      26.004  -8.847  22.618  1.00 11.26           C  
ATOM    499  SG  CYS A  42      26.824  -9.240  21.032  1.00 14.22           S  
ATOM    500  H   CYS A  42      23.870  -9.998  21.727  1.00 12.17           H  
ATOM    501  HA  CYS A  42      25.975 -10.872  23.406  1.00 12.86           H  
ATOM    502  HB2 CYS A  42      26.762  -8.453  23.295  1.00 11.26           H  
ATOM    503  HB3 CYS A  42      25.255  -8.079  22.424  1.00 11.26           H  
ATOM    504  N   GLN A  43      23.722  -8.962  24.863  1.00 14.02           N  
ATOM    505  CA  GLN A  43      23.290  -8.452  26.155  1.00 16.14           C  
ATOM    506  C   GLN A  43      23.082  -9.531  27.216  1.00 18.99           C  
ATOM    507  O   GLN A  43      22.921  -9.213  28.392  1.00 18.69           O  
ATOM    508  CB  GLN A  43      22.029  -7.598  25.997  1.00 17.43           C  
ATOM    509  CG  GLN A  43      22.264  -6.329  25.163  1.00 18.74           C  
ATOM    510  CD  GLN A  43      21.099  -5.351  25.211  1.00 22.21           C  
ATOM    511  NE2 GLN A  43      20.914  -4.544  24.300  1.00 23.92           N  
ATOM    512  OE1 GLN A  43      20.318  -5.411  26.278  1.00 20.20           O  
ATOM    513  H   GLN A  43      23.114  -8.875  24.061  1.00 14.02           H  
ATOM    514  HA  GLN A  43      24.110  -7.835  26.522  1.00 16.14           H  
ATOM    515  HB2 GLN A  43      21.682  -7.304  26.988  1.00 17.43           H  
ATOM    516  HB3 GLN A  43      21.262  -8.199  25.508  1.00 17.43           H  
ATOM    517  HG2 GLN A  43      22.427  -6.623  24.126  1.00 18.74           H  
ATOM    518  HG3 GLN A  43      23.153  -5.826  25.543  1.00 18.74           H  
ATOM    519 HE21 GLN A  43      21.534  -4.532  23.503  1.00 23.92           H  
ATOM    520 HE22 GLN A  43      20.142  -3.894  24.350  1.00 23.92           H  
ATOM    521  N   LYS A  44      23.111 -10.798  26.809  1.00 21.09           N  
ATOM    522  CA  LYS A  44      22.943 -11.890  27.768  1.00 22.85           C  
ATOM    523  C   LYS A  44      24.150 -11.896  28.697  1.00 23.24           C  
ATOM    524  O   LYS A  44      24.060 -12.350  29.836  1.00 21.83           O  
ATOM    525  CB  LYS A  44      22.856 -13.237  27.058  1.00 24.89           C  
ATOM    526  CG  LYS A  44      21.649 -13.375  26.138  1.00 30.40           C  
ATOM    527  CD  LYS A  44      21.581 -14.772  25.559  1.00 33.50           C  
ATOM    528  CE  LYS A  44      20.534 -14.855  24.464  1.00 37.22           C  
ATOM    529  NZ  LYS A  44      19.199 -14.365  24.941  1.00 39.35           N1+
ATOM    530  H   LYS A  44      23.252 -11.007  25.831  1.00 21.09           H  
ATOM    531  HA  LYS A  44      22.017 -11.736  28.323  1.00 22.85           H  
ATOM    532  HB2 LYS A  44      22.801 -14.020  27.815  1.00 24.89           H  
ATOM    533  HB3 LYS A  44      23.758 -13.370  26.463  1.00 24.89           H  
ATOM    534  HG2 LYS A  44      21.734 -12.653  25.325  1.00 30.40           H  
ATOM    535  HG3 LYS A  44      20.740 -13.177  26.706  1.00 30.40           H  
ATOM    536  HD2 LYS A  44      21.325 -15.474  26.352  1.00 33.50           H  
ATOM    537  HD3 LYS A  44      22.554 -15.033  25.143  1.00 33.50           H  
ATOM    538  HE2 LYS A  44      20.437 -15.893  24.145  1.00 37.22           H  
ATOM    539  HE3 LYS A  44      20.855 -14.244  23.621  1.00 37.22           H  
ATOM    540  HZ1 LYS A  44      18.895 -14.927  25.723  1.00 39.35           H  
ATOM    541  HZ2 LYS A  44      19.278 -13.401  25.229  1.00 39.35           H  
ATOM    542  HZ3 LYS A  44      18.527 -14.439  24.191  1.00 39.35           H  
ATOM    543  N   ARG A  45      25.272 -11.386  28.185  1.00 20.69           N  
ATOM    544  CA  ARG A  45      26.528 -11.293  28.922  1.00 20.16           C  
ATOM    545  C   ARG A  45      26.565 -10.010  29.742  1.00 18.80           C  
ATOM    546  O   ARG A  45      25.934  -9.006  29.380  1.00 16.81           O  
ATOM    547  CB  ARG A  45      27.722 -11.285  27.943  1.00 22.78           C  
ATOM    548  CG  ARG A  45      28.275 -12.664  27.558  1.00 28.24           C  
ATOM    549  CD  ARG A  45      28.925 -13.302  28.785  1.00 32.33           C  
ATOM    550  NE  ARG A  45      29.598 -14.577  28.534  1.00 36.46           N  
ATOM    551  CZ  ARG A  45      30.063 -15.367  29.505  1.00 38.22           C  
ATOM    552  NH1 ARG A  45      29.923 -15.003  30.778  1.00 38.03           N  
ATOM    553  NH2 ARG A  45      30.657 -16.518  29.212  1.00 37.36           N1+
ATOM    554  H   ARG A  45      25.251 -11.045  27.234  1.00 20.69           H  
ATOM    555  HA  ARG A  45      26.599 -12.157  29.583  1.00 20.16           H  
ATOM    556  HB2 ARG A  45      28.529 -10.717  28.405  1.00 22.78           H  
ATOM    557  HB3 ARG A  45      27.402 -10.784  27.029  1.00 22.78           H  
ATOM    558  HG2 ARG A  45      29.017 -12.553  26.768  1.00 28.24           H  
ATOM    559  HG3 ARG A  45      27.461 -13.298  27.205  1.00 28.24           H  
ATOM    560  HD2 ARG A  45      28.148 -13.471  29.530  1.00 32.33           H  
ATOM    561  HD3 ARG A  45      29.661 -12.603  29.180  1.00 32.33           H  
ATOM    562  HE  ARG A  45      29.717 -14.875  27.576  1.00 36.46           H  
ATOM    563 HH11 ARG A  45      29.473 -14.128  31.006  1.00 38.03           H  
ATOM    564 HH12 ARG A  45      30.267 -15.601  31.515  1.00 38.03           H  
ATOM    565 HH21 ARG A  45      30.999 -17.112  29.954  1.00 37.36           H  
ATOM    566 HH22 ARG A  45      30.766 -16.799  28.249  1.00 37.36           H  
ATOM    567  N   PRO A  46      27.327 -10.021  30.854  1.00 18.10           N  
ATOM    568  CA  PRO A  46      27.499  -8.889  31.774  1.00 17.30           C  
ATOM    569  C   PRO A  46      27.990  -7.655  31.024  1.00 16.01           C  
ATOM    570  O   PRO A  46      29.081  -7.667  30.439  1.00 16.46           O  
ATOM    571  CB  PRO A  46      28.543  -9.405  32.766  1.00 16.91           C  
ATOM    572  CG  PRO A  46      28.282 -10.900  32.795  1.00 18.02           C  
ATOM    573  CD  PRO A  46      28.057 -11.214  31.331  1.00 20.36           C  
ATOM    574  HA  PRO A  46      26.576  -8.579  32.264  1.00 17.30           H  
ATOM    575  HB2 PRO A  46      28.398  -8.963  33.752  1.00 16.91           H  
ATOM    576  HB3 PRO A  46      29.553  -9.190  32.417  1.00 16.91           H  
ATOM    577  HG2 PRO A  46      27.400 -11.136  33.390  1.00 18.02           H  
ATOM    578  HG3 PRO A  46      29.141 -11.443  33.188  1.00 18.02           H  
ATOM    579  HD2 PRO A  46      29.004 -11.332  30.804  1.00 20.36           H  
ATOM    580  HD3 PRO A  46      27.458 -12.116  31.210  1.00 20.36           H  
ATOM    581  N   SER A  47      27.191  -6.590  31.066  1.00 16.84           N  
ATOM    582  CA  SER A  47      27.492  -5.344  30.370  1.00 15.84           C  
ATOM    583  C   SER A  47      27.842  -5.640  28.919  1.00 14.80           C  
ATOM    584  O   SER A  47      28.667  -4.952  28.325  1.00 14.07           O  
ATOM    585  CB  SER A  47      28.657  -4.609  31.035  1.00 18.31           C  
ATOM    586  OG  SER A  47      28.341  -4.279  32.378  1.00 23.17           O  
ATOM    587  H   SER A  47      26.339  -6.648  31.605  1.00 16.84           H  
ATOM    588  HA  SER A  47      26.610  -4.705  30.417  1.00 15.84           H  
ATOM    589  HB2 SER A  47      28.865  -3.693  30.481  1.00 18.31           H  
ATOM    590  HB3 SER A  47      29.539  -5.250  31.021  1.00 18.31           H  
ATOM    591  HG  SER A  47      28.168  -5.100  32.845  1.00 23.17           H  
ATOM    592  N   GLY A  48      27.197  -6.655  28.357  1.00 14.06           N  
ATOM    593  CA  GLY A  48      27.483  -7.038  26.990  1.00 12.93           C  
ATOM    594  C   GLY A  48      26.694  -6.304  25.928  1.00 11.77           C  
ATOM    595  O   GLY A  48      25.578  -5.849  26.148  1.00 10.87           O  
ATOM    596  H   GLY A  48      26.502  -7.162  28.886  1.00 14.06           H  
ATOM    597  HA2 GLY A  48      27.272  -8.103  26.889  1.00 12.93           H  
ATOM    598  HA3 GLY A  48      28.542  -6.859  26.806  1.00 12.93           H  
ATOM    599  N   ASN A  49      27.309  -6.178  24.759  1.00 12.62           N  
ATOM    600  CA  ASN A  49      26.680  -5.524  23.621  1.00 11.02           C  
ATOM    601  C   ASN A  49      27.523  -5.875  22.410  1.00 11.86           C  
ATOM    602  O   ASN A  49      28.637  -6.387  22.543  1.00 11.68           O  
ATOM    603  CB  ASN A  49      26.710  -3.990  23.768  1.00 12.73           C  
ATOM    604  CG  ASN A  49      25.526  -3.431  24.536  1.00 11.30           C  
ATOM    605  OD1 ASN A  49      25.688  -2.899  25.642  1.00 17.21           O  
ATOM    606  ND2 ASN A  49      24.339  -3.512  23.950  1.00 10.62           N  
ATOM    607  H   ASN A  49      28.243  -6.548  24.656  1.00 12.62           H  
ATOM    608  HA  ASN A  49      25.643  -5.848  23.538  1.00 11.02           H  
ATOM    609  HB2 ASN A  49      26.714  -3.547  22.772  1.00 12.73           H  
ATOM    610  HB3 ASN A  49      27.623  -3.712  24.294  1.00 12.73           H  
ATOM    611 HD21 ASN A  49      24.251  -3.954  23.046  1.00 10.62           H  
ATOM    612 HD22 ASN A  49      23.523  -3.130  24.406  1.00 10.62           H  
ATOM    613  N   LEU A  50      26.986  -5.611  21.222  1.00 11.14           N  
ATOM    614  CA  LEU A  50      27.766  -5.813  20.003  1.00 11.60           C  
ATOM    615  C   LEU A  50      29.003  -4.930  20.216  1.00 12.27           C  
ATOM    616  O   LEU A  50      28.907  -3.867  20.828  1.00 10.08           O  
ATOM    617  CB  LEU A  50      26.970  -5.335  18.787  1.00 10.48           C  
ATOM    618  CG  LEU A  50      25.989  -6.319  18.143  1.00 10.69           C  
ATOM    619  CD1 LEU A  50      25.129  -5.550  17.142  1.00 10.64           C  
ATOM    620  CD2 LEU A  50      26.756  -7.440  17.439  1.00  8.40           C  
ATOM    621  H   LEU A  50      26.038  -5.269  21.162  1.00 11.14           H  
ATOM    622  HA  LEU A  50      28.018  -6.858  19.821  1.00 11.60           H  
ATOM    623  HB2 LEU A  50      27.689  -5.044  18.022  1.00 10.48           H  
ATOM    624  HB3 LEU A  50      26.397  -4.461  19.097  1.00 10.48           H  
ATOM    625  HG  LEU A  50      25.355  -6.772  18.905  1.00 10.69           H  
ATOM    626 HD11 LEU A  50      24.577  -4.768  17.663  1.00 10.64           H  
ATOM    627 HD12 LEU A  50      25.769  -5.100  16.383  1.00 10.64           H  
ATOM    628 HD13 LEU A  50      24.427  -6.234  16.665  1.00 10.64           H  
ATOM    629 HD21 LEU A  50      27.400  -7.012  16.670  1.00  8.40           H  
ATOM    630 HD22 LEU A  50      27.366  -7.975  18.167  1.00  8.40           H  
ATOM    631 HD23 LEU A  50      26.050  -8.130  16.979  1.00  8.40           H  
ATOM    632  N   VAL A  51      30.158  -5.370  19.723  1.00 12.00           N  
ATOM    633  CA  VAL A  51      31.388  -4.628  19.935  1.00 12.95           C  
ATOM    634  C   VAL A  51      31.381  -3.150  19.524  1.00 12.57           C  
ATOM    635  O   VAL A  51      30.865  -2.783  18.468  1.00 11.73           O  
ATOM    636  CB  VAL A  51      32.612  -5.341  19.245  1.00 13.87           C  
ATOM    637  CG1 VAL A  51      32.399  -5.456  17.723  1.00 13.59           C  
ATOM    638  CG2 VAL A  51      33.912  -4.552  19.521  1.00 14.77           C  
ATOM    639  H   VAL A  51      30.180  -6.231  19.195  1.00 12.00           H  
ATOM    640  HA  VAL A  51      31.484  -4.628  21.021  1.00 12.95           H  
ATOM    641  HB  VAL A  51      32.695  -6.343  19.664  1.00 13.87           H  
ATOM    642 HG11 VAL A  51      31.485  -6.016  17.526  1.00 13.59           H  
ATOM    643 HG12 VAL A  51      32.314  -4.459  17.291  1.00 13.59           H  
ATOM    644 HG13 VAL A  51      33.247  -5.975  17.276  1.00 13.59           H  
ATOM    645 HG21 VAL A  51      33.825  -3.550  19.101  1.00 14.77           H  
ATOM    646 HG22 VAL A  51      34.073  -4.482  20.597  1.00 14.77           H  
ATOM    647 HG23 VAL A  51      34.754  -5.067  19.060  1.00 14.77           H  
ATOM    648  N   SER A  52      31.943  -2.304  20.387  1.00 11.84           N  
ATOM    649  CA  SER A  52      32.097  -0.891  20.071  1.00 11.65           C  
ATOM    650  C   SER A  52      33.597  -0.743  19.810  1.00 12.01           C  
ATOM    651  O   SER A  52      34.415  -1.340  20.515  1.00 11.79           O  
ATOM    652  CB  SER A  52      31.647  -0.004  21.241  1.00 13.50           C  
ATOM    653  OG  SER A  52      32.256  -0.371  22.466  1.00 14.84           O  
ATOM    654  H   SER A  52      32.267  -2.650  21.279  1.00 11.84           H  
ATOM    655  HA  SER A  52      31.487  -0.581  19.223  1.00 11.65           H  
ATOM    656  HB2 SER A  52      30.566  -0.089  21.349  1.00 13.50           H  
ATOM    657  HB3 SER A  52      31.909   1.030  21.017  1.00 13.50           H  
ATOM    658  HG  SER A  52      31.922   0.219  23.145  1.00 14.84           H  
ATOM    659  N   VAL A  53      33.968   0.025  18.789  1.00 10.10           N  
ATOM    660  CA  VAL A  53      35.385   0.204  18.449  1.00 10.27           C  
ATOM    661  C   VAL A  53      35.691   1.650  18.771  1.00 11.76           C  
ATOM    662  O   VAL A  53      35.268   2.555  18.061  1.00  9.63           O  
ATOM    663  CB  VAL A  53      35.632  -0.097  16.963  1.00 10.78           C  
ATOM    664  CG1 VAL A  53      37.121  -0.025  16.622  1.00 10.98           C  
ATOM    665  CG2 VAL A  53      35.110  -1.486  16.656  1.00 10.44           C  
ATOM    666  H   VAL A  53      33.262   0.493  18.238  1.00 10.10           H  
ATOM    667  HA  VAL A  53      36.029  -0.476  19.007  1.00 10.27           H  
ATOM    668  HB  VAL A  53      35.112   0.649  16.361  1.00 10.78           H  
ATOM    669 HG11 VAL A  53      37.498   0.972  16.851  1.00 10.98           H  
ATOM    670 HG12 VAL A  53      37.664  -0.763  17.212  1.00 10.98           H  
ATOM    671 HG13 VAL A  53      37.262  -0.232  15.561  1.00 10.98           H  
ATOM    672 HG21 VAL A  53      35.641  -2.216  17.267  1.00 10.44           H  
ATOM    673 HG22 VAL A  53      34.044  -1.531  16.881  1.00 10.44           H  
ATOM    674 HG23 VAL A  53      35.268  -1.709  15.602  1.00 10.44           H  
ATOM    675  N   LEU A  54      36.447   1.845  19.844  1.00 11.65           N  
ATOM    676  CA  LEU A  54      36.738   3.178  20.363  1.00 12.14           C  
ATOM    677  C   LEU A  54      38.151   3.698  20.147  1.00 13.66           C  
ATOM    678  O   LEU A  54      38.526   4.730  20.715  1.00 14.37           O  
ATOM    679  CB  LEU A  54      36.392   3.204  21.864  1.00 12.10           C  
ATOM    680  CG  LEU A  54      35.033   2.586  22.239  1.00 11.37           C  
ATOM    681  CD1 LEU A  54      34.772   2.765  23.732  1.00 12.45           C  
ATOM    682  CD2 LEU A  54      33.917   3.263  21.431  1.00 11.16           C  
ATOM    683  H   LEU A  54      36.835   1.042  20.319  1.00 11.65           H  
ATOM    684  HA  LEU A  54      36.119   3.858  19.779  1.00 12.14           H  
ATOM    685  HB2 LEU A  54      36.390   4.244  22.191  1.00 12.10           H  
ATOM    686  HB3 LEU A  54      37.169   2.657  22.398  1.00 12.10           H  
ATOM    687  HG  LEU A  54      35.049   1.521  22.009  1.00 11.37           H  
ATOM    688 HD11 LEU A  54      35.564   2.278  24.301  1.00 12.45           H  
ATOM    689 HD12 LEU A  54      34.753   3.828  23.973  1.00 12.45           H  
ATOM    690 HD13 LEU A  54      33.812   2.318  23.990  1.00 12.45           H  
ATOM    691 HD21 LEU A  54      33.897   4.328  21.659  1.00 11.16           H  
ATOM    692 HD22 LEU A  54      34.104   3.122  20.366  1.00 11.16           H  
ATOM    693 HD23 LEU A  54      32.957   2.817  21.693  1.00 11.16           H  
ATOM    694  N   SER A  55      38.937   2.989  19.345  1.00 14.47           N  
ATOM    695  CA  SER A  55      40.304   3.416  19.030  1.00 15.45           C  
ATOM    696  C   SER A  55      40.828   2.571  17.877  1.00 15.59           C  
ATOM    697  O   SER A  55      40.326   1.479  17.624  1.00 15.89           O  
ATOM    698  CB  SER A  55      41.235   3.226  20.231  1.00 16.89           C  
ATOM    699  OG  SER A  55      41.464   1.837  20.451  1.00 17.73           O  
ATOM    700  H   SER A  55      38.584   2.133  18.942  1.00 14.47           H  
ATOM    701  HA  SER A  55      40.283   4.473  18.766  1.00 15.45           H  
ATOM    702  HB2 SER A  55      40.774   3.661  21.118  1.00 16.89           H  
ATOM    703  HB3 SER A  55      42.185   3.722  20.034  1.00 16.89           H  
ATOM    704  HG  SER A  55      40.613   1.426  20.621  1.00 17.73           H  
ATOM    705  N   GLY A  56      41.838   3.072  17.178  1.00 13.43           N  
ATOM    706  CA  GLY A  56      42.391   2.303  16.082  1.00 16.86           C  
ATOM    707  C   GLY A  56      42.973   1.003  16.600  1.00 15.51           C  
ATOM    708  O   GLY A  56      42.882  -0.029  15.932  1.00 17.62           O  
ATOM    709  H   GLY A  56      42.218   3.979  17.408  1.00 13.43           H  
ATOM    710  HA2 GLY A  56      43.176   2.881  15.595  1.00 16.86           H  
ATOM    711  HA3 GLY A  56      41.602   2.083  15.362  1.00 16.86           H  
ATOM    712  N   ALA A  57      43.553   1.048  17.800  1.00 16.63           N  
ATOM    713  CA  ALA A  57      44.157  -0.137  18.404  1.00 17.99           C  
ATOM    714  C   ALA A  57      43.100  -1.205  18.628  1.00 16.75           C  
ATOM    715  O   ALA A  57      43.348  -2.390  18.418  1.00 17.09           O  
ATOM    716  CB  ALA A  57      44.839   0.213  19.751  1.00 16.02           C  
ATOM    717  H   ALA A  57      43.576   1.923  18.303  1.00 16.63           H  
ATOM    718  HA  ALA A  57      44.916  -0.516  17.720  1.00 17.99           H  
ATOM    719  HB1 ALA A  57      45.603   0.973  19.585  1.00 16.02           H  
ATOM    720  HB2 ALA A  57      44.093   0.594  20.448  1.00 16.02           H  
ATOM    721  HB3 ALA A  57      45.301  -0.682  20.167  1.00 16.02           H  
ATOM    722  N   GLU A  58      41.919  -0.784  19.064  1.00 15.75           N  
ATOM    723  CA  GLU A  58      40.855  -1.736  19.301  1.00 14.11           C  
ATOM    724  C   GLU A  58      40.377  -2.244  17.955  1.00 14.42           C  
ATOM    725  O   GLU A  58      40.010  -3.415  17.808  1.00 13.50           O  
ATOM    726  CB  GLU A  58      39.706  -1.079  20.069  1.00 13.31           C  
ATOM    727  CG  GLU A  58      38.632  -2.071  20.452  1.00 12.42           C  
ATOM    728  CD  GLU A  58      37.665  -1.498  21.453  1.00 13.32           C  
ATOM    729  OE1 GLU A  58      37.508  -0.250  21.499  1.00 10.25           O  
ATOM    730  OE2 GLU A  58      37.046  -2.299  22.176  1.00 13.85           O1-
ATOM    731  H   GLU A  58      41.763   0.200  19.229  1.00 15.75           H  
ATOM    732  HA  GLU A  58      41.220  -2.564  19.908  1.00 14.11           H  
ATOM    733  HB2 GLU A  58      39.262  -0.306  19.442  1.00 13.31           H  
ATOM    734  HB3 GLU A  58      40.105  -0.626  20.977  1.00 13.31           H  
ATOM    735  HG2 GLU A  58      39.106  -2.952  20.885  1.00 12.42           H  
ATOM    736  HG3 GLU A  58      38.082  -2.357  19.556  1.00 12.42           H  
ATOM    737  N   GLY A  59      40.390  -1.354  16.967  1.00 14.49           N  
ATOM    738  CA  GLY A  59      39.975  -1.744  15.637  1.00 14.79           C  
ATOM    739  C   GLY A  59      40.859  -2.854  15.098  1.00 14.53           C  
ATOM    740  O   GLY A  59      40.352  -3.801  14.511  1.00 17.11           O  
ATOM    741  H   GLY A  59      40.689  -0.406  17.145  1.00 14.49           H  
ATOM    742  HA2 GLY A  59      40.041  -0.882  14.975  1.00 14.79           H  
ATOM    743  HA3 GLY A  59      38.944  -2.096  15.674  1.00 14.79           H  
ATOM    744  N   SER A  60      42.173  -2.750  15.301  1.00 15.79           N  
ATOM    745  CA  SER A  60      43.100  -3.773  14.808  1.00 16.63           C  
ATOM    746  C   SER A  60      42.862  -5.101  15.508  1.00 16.67           C  
ATOM    747  O   SER A  60      42.866  -6.157  14.867  1.00 16.43           O  
ATOM    748  CB  SER A  60      44.559  -3.354  15.028  1.00 18.57           C  
ATOM    749  OG  SER A  60      44.880  -2.212  14.254  1.00 25.41           O  
ATOM    750  H   SER A  60      42.536  -1.953  15.804  1.00 15.79           H  
ATOM    751  HA  SER A  60      42.915  -3.883  13.740  1.00 16.63           H  
ATOM    752  HB2 SER A  60      45.214  -4.176  14.738  1.00 18.57           H  
ATOM    753  HB3 SER A  60      44.710  -3.123  16.083  1.00 18.57           H  
ATOM    754  HG  SER A  60      44.297  -1.501  14.531  1.00 25.41           H  
ATOM    755  N   PHE A  61      42.657  -5.041  16.825  1.00 16.88           N  
ATOM    756  CA  PHE A  61      42.405  -6.241  17.609  1.00 15.09           C  
ATOM    757  C   PHE A  61      41.143  -6.953  17.134  1.00 15.22           C  
ATOM    758  O   PHE A  61      41.143  -8.167  16.936  1.00 15.28           O  
ATOM    759  CB  PHE A  61      42.251  -5.897  19.095  1.00 17.46           C  
ATOM    760  CG  PHE A  61      41.706  -7.031  19.903  1.00 17.21           C  
ATOM    761  CD1 PHE A  61      42.500  -8.134  20.201  1.00 20.62           C  
ATOM    762  CD2 PHE A  61      40.369  -7.050  20.275  1.00 19.14           C  
ATOM    763  CE1 PHE A  61      41.962  -9.246  20.859  1.00 20.39           C  
ATOM    764  CE2 PHE A  61      39.820  -8.153  20.930  1.00 19.04           C  
ATOM    765  CZ  PHE A  61      40.619  -9.253  21.219  1.00 19.55           C  
ATOM    766  H   PHE A  61      42.678  -4.143  17.288  1.00 16.88           H  
ATOM    767  HA  PHE A  61      43.261  -6.902  17.474  1.00 15.09           H  
ATOM    768  HB2 PHE A  61      41.575  -5.048  19.187  1.00 17.46           H  
ATOM    769  HB3 PHE A  61      43.230  -5.627  19.492  1.00 17.46           H  
ATOM    770  HD1 PHE A  61      43.543  -8.131  19.921  1.00 20.62           H  
ATOM    771  HD2 PHE A  61      39.743  -6.197  20.055  1.00 19.14           H  
ATOM    772  HE1 PHE A  61      42.588 -10.096  21.086  1.00 20.39           H  
ATOM    773  HE2 PHE A  61      38.777  -8.153  21.211  1.00 19.04           H  
ATOM    774  HZ  PHE A  61      40.198 -10.111  21.722  1.00 19.55           H  
ATOM    775  N   VAL A  62      40.062  -6.200  16.955  1.00 15.66           N  
ATOM    776  CA  VAL A  62      38.803  -6.798  16.521  1.00 14.97           C  
ATOM    777  C   VAL A  62      39.019  -7.419  15.148  1.00 15.88           C  
ATOM    778  O   VAL A  62      38.506  -8.502  14.858  1.00 16.97           O  
ATOM    779  CB  VAL A  62      37.669  -5.742  16.463  1.00 13.87           C  
ATOM    780  CG1 VAL A  62      36.416  -6.347  15.841  1.00 12.20           C  
ATOM    781  CG2 VAL A  62      37.358  -5.257  17.861  1.00 11.22           C  
ATOM    782  H   VAL A  62      40.112  -5.205  17.121  1.00 15.66           H  
ATOM    783  HA  VAL A  62      38.497  -7.560  17.238  1.00 14.97           H  
ATOM    784  HB  VAL A  62      37.999  -4.903  15.849  1.00 13.87           H  
ATOM    785 HG11 VAL A  62      36.642  -6.695  14.832  1.00 12.20           H  
ATOM    786 HG12 VAL A  62      36.079  -7.188  16.447  1.00 12.20           H  
ATOM    787 HG13 VAL A  62      35.631  -5.592  15.797  1.00 12.20           H  
ATOM    788 HG21 VAL A  62      37.029  -6.098  18.472  1.00 11.22           H  
ATOM    789 HG22 VAL A  62      38.252  -4.816  18.301  1.00 11.22           H  
ATOM    790 HG23 VAL A  62      36.567  -4.508  17.818  1.00 11.22           H  
ATOM    791  N   SER A  63      39.807  -6.729  14.327  1.00 17.37           N  
ATOM    792  CA  SER A  63      40.141  -7.184  12.983  1.00 19.40           C  
ATOM    793  C   SER A  63      40.824  -8.555  13.055  1.00 19.92           C  
ATOM    794  O   SER A  63      40.449  -9.484  12.332  1.00 20.30           O  
ATOM    795  CB  SER A  63      41.078  -6.168  12.306  1.00 19.85           C  
ATOM    796  OG  SER A  63      41.646  -6.709  11.126  1.00 21.27           O  
ATOM    797  H   SER A  63      40.190  -5.852  14.649  1.00 17.37           H  
ATOM    798  HA  SER A  63      39.227  -7.271  12.396  1.00 19.40           H  
ATOM    799  HB2 SER A  63      41.877  -5.904  12.998  1.00 19.85           H  
ATOM    800  HB3 SER A  63      40.509  -5.274  12.051  1.00 19.85           H  
ATOM    801  HG  SER A  63      41.384  -6.146  10.394  1.00 21.27           H  
ATOM    802  N   SER A  64      41.823  -8.677  13.930  1.00 21.97           N  
ATOM    803  CA  SER A  64      42.547  -9.939  14.088  1.00 23.31           C  
ATOM    804  C   SER A  64      41.643 -11.048  14.616  1.00 22.18           C  
ATOM    805  O   SER A  64      41.843 -12.224  14.334  1.00 20.71           O  
ATOM    806  CB  SER A  64      43.749  -9.753  15.024  1.00 24.39           C  
ATOM    807  OG  SER A  64      43.344  -9.293  16.302  1.00 28.04           O  
ATOM    808  H   SER A  64      42.086  -7.882  14.495  1.00 21.97           H  
ATOM    809  HA  SER A  64      42.900 -10.238  13.102  1.00 23.31           H  
ATOM    810  HB2 SER A  64      44.431  -9.025  14.584  1.00 24.39           H  
ATOM    811  HB3 SER A  64      44.261 -10.709  15.137  1.00 24.39           H  
ATOM    812  HG  SER A  64      42.388  -9.206  16.290  1.00 28.04           H  
ATOM    813  N   LEU A  65      40.627 -10.665  15.378  1.00 22.22           N  
ATOM    814  CA  LEU A  65      39.708 -11.636  15.933  1.00 23.73           C  
ATOM    815  C   LEU A  65      38.865 -12.281  14.837  1.00 24.82           C  
ATOM    816  O   LEU A  65      38.532 -13.459  14.910  1.00 25.64           O  
ATOM    817  CB  LEU A  65      38.779 -10.944  16.936  1.00 23.38           C  
ATOM    818  CG  LEU A  65      37.797 -11.844  17.684  1.00 27.98           C  
ATOM    819  CD1 LEU A  65      38.579 -12.780  18.603  1.00 26.83           C  
ATOM    820  CD2 LEU A  65      36.837 -10.978  18.504  1.00 28.26           C  
ATOM    821  H   LEU A  65      40.493  -9.683  15.574  1.00 22.22           H  
ATOM    822  HA  LEU A  65      40.290 -12.413  16.428  1.00 23.73           H  
ATOM    823  HB2 LEU A  65      38.197 -10.201  16.391  1.00 23.38           H  
ATOM    824  HB3 LEU A  65      39.403 -10.445  17.677  1.00 23.38           H  
ATOM    825  HG  LEU A  65      37.220 -12.438  16.976  1.00 27.98           H  
ATOM    826 HD11 LEU A  65      39.253 -13.396  18.007  1.00 26.83           H  
ATOM    827 HD12 LEU A  65      39.159 -12.191  19.314  1.00 26.83           H  
ATOM    828 HD13 LEU A  65      37.884 -13.422  19.144  1.00 26.83           H  
ATOM    829 HD21 LEU A  65      37.405 -10.379  19.216  1.00 28.26           H  
ATOM    830 HD22 LEU A  65      36.283 -10.319  17.835  1.00 28.26           H  
ATOM    831 HD23 LEU A  65      36.139 -11.619  19.043  1.00 28.26           H  
ATOM    832  N   VAL A  66      38.539 -11.505  13.811  1.00 26.36           N  
ATOM    833  CA  VAL A  66      37.671 -11.982  12.736  1.00 28.23           C  
ATOM    834  C   VAL A  66      38.303 -12.372  11.404  1.00 30.19           C  
ATOM    835  O   VAL A  66      37.664 -13.055  10.604  1.00 29.42           O  
ATOM    836  CB  VAL A  66      36.560 -10.936  12.438  1.00 28.66           C  
ATOM    837  CG1 VAL A  66      35.783 -10.626  13.700  1.00 28.23           C  
ATOM    838  CG2 VAL A  66      37.168  -9.664  11.899  1.00 27.74           C  
ATOM    839  H   VAL A  66      38.901 -10.563  13.771  1.00 26.36           H  
ATOM    840  HA  VAL A  66      37.300 -12.918  13.152  1.00 28.23           H  
ATOM    841  HB  VAL A  66      35.885 -11.354  11.692  1.00 28.66           H  
ATOM    842 HG11 VAL A  66      35.336 -11.542  14.086  1.00 28.23           H  
ATOM    843 HG12 VAL A  66      36.456 -10.207  14.448  1.00 28.23           H  
ATOM    844 HG13 VAL A  66      34.997  -9.905  13.475  1.00 28.23           H  
ATOM    845 HG21 VAL A  66      37.845  -9.241  12.641  1.00 27.74           H  
ATOM    846 HG22 VAL A  66      37.723  -9.885  10.986  1.00 27.74           H  
ATOM    847 HG23 VAL A  66      36.377  -8.948  11.678  1.00 27.74           H  
ATOM    848  N   LYS A  67      39.538 -11.941  11.161  1.00 31.99           N  
ATOM    849  CA  LYS A  67      40.228 -12.237   9.904  1.00 35.55           C  
ATOM    850  C   LYS A  67      40.141 -13.681   9.410  1.00 36.56           C  
ATOM    851  O   LYS A  67      40.135 -13.924   8.200  1.00 36.35           O  
ATOM    852  CB  LYS A  67      41.710 -11.840   9.996  1.00 36.54           C  
ATOM    853  CG  LYS A  67      41.991 -10.387   9.654  1.00 40.11           C  
ATOM    854  CD  LYS A  67      43.470 -10.151   9.366  1.00 42.17           C  
ATOM    855  CE  LYS A  67      44.344 -10.574  10.539  1.00 44.82           C  
ATOM    856  NZ  LYS A  67      45.809 -10.456  10.252  1.00 45.53           N1+
ATOM    857  H   LYS A  67      40.014 -11.394  11.865  1.00 31.99           H  
ATOM    858  HA  LYS A  67      39.690 -11.638   9.169  1.00 35.55           H  
ATOM    859  HB2 LYS A  67      42.275 -12.468   9.307  1.00 36.54           H  
ATOM    860  HB3 LYS A  67      42.050 -12.023  11.015  1.00 36.54           H  
ATOM    861  HG2 LYS A  67      41.691  -9.762  10.495  1.00 40.11           H  
ATOM    862  HG3 LYS A  67      41.411 -10.113   8.773  1.00 40.11           H  
ATOM    863  HD2 LYS A  67      43.628  -9.090   9.171  1.00 42.17           H  
ATOM    864  HD3 LYS A  67      43.755 -10.728   8.486  1.00 42.17           H  
ATOM    865  HE2 LYS A  67      44.120 -11.613  10.781  1.00 44.82           H  
ATOM    866  HE3 LYS A  67      44.106  -9.942  11.394  1.00 44.82           H  
ATOM    867  HZ1 LYS A  67      46.045 -11.038   9.461  1.00 45.53           H  
ATOM    868  HZ2 LYS A  67      46.035  -9.495  10.043  1.00 45.53           H  
ATOM    869  HZ3 LYS A  67      46.335 -10.758  11.060  1.00 45.53           H  
ATOM    870  N   SER A  68      40.082 -14.630  10.340  1.00 38.05           N  
ATOM    871  CA  SER A  68      40.017 -16.053   9.997  1.00 40.68           C  
ATOM    872  C   SER A  68      38.603 -16.639   9.946  1.00 42.05           C  
ATOM    873  O   SER A  68      38.439 -17.857  10.064  1.00 42.07           O  
ATOM    874  CB  SER A  68      40.833 -16.861  11.011  1.00 41.09           C  
ATOM    875  OG  SER A  68      40.243 -16.797  12.302  1.00 40.57           O  
ATOM    876  H   SER A  68      40.081 -14.361  11.314  1.00 38.05           H  
ATOM    877  HA  SER A  68      40.423 -16.123   8.988  1.00 40.68           H  
ATOM    878  HB2 SER A  68      41.844 -16.456  11.059  1.00 41.09           H  
ATOM    879  HB3 SER A  68      40.873 -17.901  10.688  1.00 41.09           H  
ATOM    880  HG  SER A  68      40.791 -17.313  12.897  1.00 40.57           H  
ATOM    881  N   ILE A  69      37.586 -15.800   9.769  1.00 43.01           N  
ATOM    882  CA  ILE A  69      36.217 -16.307   9.729  1.00 43.53           C  
ATOM    883  C   ILE A  69      35.959 -17.224   8.521  1.00 44.84           C  
ATOM    884  O   ILE A  69      35.433 -18.329   8.682  1.00 44.36           O  
ATOM    885  CB  ILE A  69      35.181 -15.143   9.774  1.00 42.71           C  
ATOM    886  CG1 ILE A  69      33.764 -15.716   9.843  1.00 43.10           C  
ATOM    887  CG2 ILE A  69      35.336 -14.239   8.566  1.00 41.95           C  
ATOM    888  CD1 ILE A  69      32.692 -14.678  10.113  1.00 42.61           C  
ATOM    889  H   ILE A  69      37.761 -14.811   9.662  1.00 43.01           H  
ATOM    890  HA  ILE A  69      36.088 -16.917  10.623  1.00 43.53           H  
ATOM    891  HB  ILE A  69      35.364 -14.544  10.666  1.00 42.71           H  
ATOM    892 HG12 ILE A  69      33.733 -16.457  10.642  1.00 43.10           H  
ATOM    893 HG13 ILE A  69      33.543 -16.198   8.891  1.00 43.10           H  
ATOM    894 HG21 ILE A  69      36.346 -13.830   8.546  1.00 41.95           H  
ATOM    895 HG22 ILE A  69      35.159 -14.814   7.657  1.00 41.95           H  
ATOM    896 HG23 ILE A  69      34.615 -13.424   8.628  1.00 41.95           H  
ATOM    897 HD11 ILE A  69      32.896 -14.183  11.063  1.00 42.61           H  
ATOM    898 HD12 ILE A  69      32.691 -13.940   9.311  1.00 42.61           H  
ATOM    899 HD13 ILE A  69      31.718 -15.166  10.159  1.00 42.61           H  
ATOM    900  N   GLY A  70      36.322 -16.784   7.317  1.00 45.84           N  
ATOM    901  CA  GLY A  70      36.126 -17.646   6.161  1.00 48.64           C  
ATOM    902  C   GLY A  70      35.197 -17.222   5.034  1.00 49.99           C  
ATOM    903  O   GLY A  70      34.140 -16.629   5.262  1.00 51.37           O  
ATOM    904  H   GLY A  70      36.727 -15.866   7.209  1.00 45.84           H  
ATOM    905  HA2 GLY A  70      35.748 -18.596   6.538  1.00 48.64           H  
ATOM    906  HA3 GLY A  70      37.109 -17.798   5.715  1.00 48.64           H  
ATOM    907  N   ASN A  71      35.611 -17.574   3.815  1.00 50.31           N  
ATOM    908  CA  ASN A  71      34.918 -17.295   2.551  1.00 49.69           C  
ATOM    909  C   ASN A  71      33.408 -17.058   2.614  1.00 48.37           C  
ATOM    910  O   ASN A  71      32.895 -16.112   2.010  1.00 48.63           O  
ATOM    911  CB  ASN A  71      35.213 -18.438   1.561  1.00 51.53           C  
ATOM    912  CG  ASN A  71      34.784 -18.117   0.132  1.00 53.06           C  
ATOM    913  OD1 ASN A  71      33.598 -18.014  -0.164  1.00 54.38           O  
ATOM    914  ND2 ASN A  71      35.759 -17.962  -0.759  1.00 53.66           N  
ATOM    915  H   ASN A  71      36.484 -18.079   3.756  1.00 50.31           H  
ATOM    916  HA  ASN A  71      35.319 -16.333   2.230  1.00 49.69           H  
ATOM    917  HB2 ASN A  71      34.680 -19.329   1.891  1.00 51.53           H  
ATOM    918  HB3 ASN A  71      36.286 -18.633   1.565  1.00 51.53           H  
ATOM    919 HD21 ASN A  71      35.534 -17.751  -1.721  1.00 53.66           H  
ATOM    920 HD22 ASN A  71      36.723 -18.055  -0.475  1.00 53.66           H  
ATOM    921  N   SER A  72      32.699 -17.920   3.334  1.00 46.29           N  
ATOM    922  CA  SER A  72      31.249 -17.812   3.445  1.00 44.01           C  
ATOM    923  C   SER A  72      30.757 -16.492   4.029  1.00 41.28           C  
ATOM    924  O   SER A  72      29.596 -16.126   3.844  1.00 40.83           O  
ATOM    925  CB  SER A  72      30.712 -18.969   4.287  1.00 45.51           C  
ATOM    926  OG  SER A  72      31.075 -20.214   3.711  1.00 48.07           O  
ATOM    927  H   SER A  72      33.176 -18.669   3.816  1.00 46.29           H  
ATOM    928  HA  SER A  72      30.869 -17.853   2.425  1.00 44.01           H  
ATOM    929  HB2 SER A  72      29.625 -18.901   4.339  1.00 45.51           H  
ATOM    930  HB3 SER A  72      31.128 -18.905   5.293  1.00 45.51           H  
ATOM    931  HG  SER A  72      32.034 -20.251   3.682  1.00 48.07           H  
ATOM    932  N   TYR A  73      31.640 -15.778   4.720  1.00 38.08           N  
ATOM    933  CA  TYR A  73      31.274 -14.516   5.360  1.00 34.18           C  
ATOM    934  C   TYR A  73      32.127 -13.328   4.924  1.00 31.14           C  
ATOM    935  O   TYR A  73      33.358 -13.405   4.903  1.00 32.18           O  
ATOM    936  CB  TYR A  73      31.355 -14.695   6.879  1.00 35.39           C  
ATOM    937  CG  TYR A  73      30.443 -15.785   7.405  1.00 37.66           C  
ATOM    938  CD1 TYR A  73      30.962 -16.919   8.035  1.00 38.40           C  
ATOM    939  CD2 TYR A  73      29.056 -15.665   7.305  1.00 38.58           C  
ATOM    940  CE1 TYR A  73      30.121 -17.905   8.562  1.00 39.45           C  
ATOM    941  CE2 TYR A  73      28.204 -16.642   7.832  1.00 41.04           C  
ATOM    942  CZ  TYR A  73      28.743 -17.761   8.463  1.00 40.98           C  
ATOM    943  OH  TYR A  73      27.902 -18.710   9.016  1.00 42.42           O  
ATOM    944  H   TYR A  73      32.589 -16.115   4.805  1.00 38.08           H  
ATOM    945  HA  TYR A  73      30.258 -14.279   5.045  1.00 34.18           H  
ATOM    946  HB2 TYR A  73      31.078 -13.754   7.353  1.00 35.39           H  
ATOM    947  HB3 TYR A  73      32.382 -14.947   7.143  1.00 35.39           H  
ATOM    948  HD1 TYR A  73      32.032 -17.036   8.116  1.00 38.40           H  
ATOM    949  HD2 TYR A  73      28.632 -14.802   6.813  1.00 38.58           H  
ATOM    950  HE1 TYR A  73      30.541 -18.776   9.044  1.00 39.45           H  
ATOM    951  HE2 TYR A  73      27.133 -16.530   7.749  1.00 41.04           H  
ATOM    952  HH  TYR A  73      27.319 -18.383   9.705  1.00 42.42           H  
ATOM    953  N   SER A  74      31.476 -12.223   4.571  1.00 26.09           N  
ATOM    954  CA  SER A  74      32.193 -11.030   4.139  1.00 21.92           C  
ATOM    955  C   SER A  74      31.863  -9.805   4.986  1.00 19.54           C  
ATOM    956  O   SER A  74      32.469  -8.741   4.829  1.00 17.32           O  
ATOM    957  CB  SER A  74      31.888 -10.725   2.672  1.00 24.68           C  
ATOM    958  OG  SER A  74      32.539 -11.659   1.818  1.00 27.78           O  
ATOM    959  H   SER A  74      30.466 -12.211   4.603  1.00 26.09           H  
ATOM    960  HA  SER A  74      33.254 -11.245   4.265  1.00 21.92           H  
ATOM    961  HB2 SER A  74      32.238  -9.720   2.436  1.00 24.68           H  
ATOM    962  HB3 SER A  74      30.812 -10.782   2.511  1.00 24.68           H  
ATOM    963  HG  SER A  74      32.211 -12.533   2.040  1.00 27.78           H  
ATOM    964  N   TYR A  75      30.882  -9.947   5.865  1.00 16.69           N  
ATOM    965  CA  TYR A  75      30.508  -8.837   6.733  1.00 16.33           C  
ATOM    966  C   TYR A  75      30.194  -9.392   8.112  1.00 14.73           C  
ATOM    967  O   TYR A  75      29.647 -10.503   8.253  1.00 15.79           O  
ATOM    968  CB  TYR A  75      29.316  -8.052   6.154  1.00 18.07           C  
ATOM    969  CG  TYR A  75      29.617  -7.407   4.806  1.00 19.37           C  
ATOM    970  CD1 TYR A  75      29.274  -8.047   3.608  1.00 23.06           C  
ATOM    971  CD2 TYR A  75      30.300  -6.192   4.725  1.00 20.37           C  
ATOM    972  CE1 TYR A  75      29.610  -7.488   2.365  1.00 22.54           C  
ATOM    973  CE2 TYR A  75      30.645  -5.629   3.492  1.00 23.38           C  
ATOM    974  CZ  TYR A  75      30.296  -6.280   2.320  1.00 22.95           C  
ATOM    975  OH  TYR A  75      30.640  -5.723   1.103  1.00 24.79           O  
ATOM    976  H   TYR A  75      30.392 -10.827   5.934  1.00 16.69           H  
ATOM    977  HA  TYR A  75      31.336  -8.133   6.807  1.00 16.33           H  
ATOM    978  HB2 TYR A  75      29.043  -7.267   6.860  1.00 18.07           H  
ATOM    979  HB3 TYR A  75      28.477  -8.737   6.030  1.00 18.07           H  
ATOM    980  HD1 TYR A  75      28.742  -8.986   3.641  1.00 23.06           H  
ATOM    981  HD2 TYR A  75      30.568  -5.676   5.635  1.00 20.37           H  
ATOM    982  HE1 TYR A  75      29.336  -7.992   1.450  1.00 22.54           H  
ATOM    983  HE2 TYR A  75      31.180  -4.692   3.454  1.00 23.38           H  
ATOM    984  HH  TYR A  75      30.367  -6.228   0.334  1.00 24.79           H  
ATOM    985  N   VAL A  76      30.563  -8.615   9.122  1.00 14.18           N  
ATOM    986  CA  VAL A  76      30.381  -8.984  10.525  1.00 14.19           C  
ATOM    987  C   VAL A  76      29.790  -7.779  11.268  1.00 12.92           C  
ATOM    988  O   VAL A  76      30.321  -6.674  11.172  1.00 14.16           O  
ATOM    989  CB  VAL A  76      31.762  -9.353  11.166  1.00 14.34           C  
ATOM    990  CG1 VAL A  76      31.568  -9.848  12.607  1.00 15.41           C  
ATOM    991  CG2 VAL A  76      32.472 -10.411  10.315  1.00 17.15           C  
ATOM    992  H   VAL A  76      30.991  -7.725   8.911  1.00 14.18           H  
ATOM    993  HA  VAL A  76      29.714  -9.843  10.597  1.00 14.19           H  
ATOM    994  HB  VAL A  76      32.387  -8.461  11.195  1.00 14.34           H  
ATOM    995 HG11 VAL A  76      31.084  -9.070  13.196  1.00 15.41           H  
ATOM    996 HG12 VAL A  76      30.945 -10.742  12.603  1.00 15.41           H  
ATOM    997 HG13 VAL A  76      32.539 -10.083  13.044  1.00 15.41           H  
ATOM    998 HG21 VAL A  76      31.862 -11.313  10.273  1.00 17.15           H  
ATOM    999 HG22 VAL A  76      32.621 -10.026   9.306  1.00 17.15           H  
ATOM   1000 HG23 VAL A  76      33.438 -10.647  10.761  1.00 17.15           H  
ATOM   1001  N   TRP A  77      28.695  -7.982  12.001  1.00 10.58           N  
ATOM   1002  CA  TRP A  77      28.074  -6.872  12.731  1.00 11.25           C  
ATOM   1003  C   TRP A  77      28.907  -6.299  13.866  1.00 11.37           C  
ATOM   1004  O   TRP A  77      29.564  -7.053  14.587  1.00 10.61           O  
ATOM   1005  CB  TRP A  77      26.751  -7.315  13.373  1.00 11.30           C  
ATOM   1006  CG  TRP A  77      25.600  -7.470  12.456  1.00 10.64           C  
ATOM   1007  CD1 TRP A  77      24.745  -8.529  12.392  1.00 11.56           C  
ATOM   1008  CD2 TRP A  77      25.128  -6.514  11.508  1.00 10.40           C  
ATOM   1009  NE1 TRP A  77      23.764  -8.292  11.462  1.00 10.30           N  
ATOM   1010  CE2 TRP A  77      23.978  -7.060  10.904  1.00  9.95           C  
ATOM   1011  CE3 TRP A  77      25.565  -5.243  11.109  1.00 10.52           C  
ATOM   1012  CZ2 TRP A  77      23.260  -6.381   9.923  1.00  9.20           C  
ATOM   1013  CZ3 TRP A  77      24.851  -4.570  10.132  1.00 12.47           C  
ATOM   1014  CH2 TRP A  77      23.711  -5.138   9.551  1.00 10.80           C  
ATOM   1015  H   TRP A  77      28.290  -8.906  12.053  1.00 10.58           H  
ATOM   1016  HA  TRP A  77      27.949  -6.105  11.966  1.00 11.25           H  
ATOM   1017  HB2 TRP A  77      26.481  -6.573  14.125  1.00 11.30           H  
ATOM   1018  HB3 TRP A  77      26.922  -8.277  13.858  1.00 11.30           H  
ATOM   1019  HD1 TRP A  77      24.828  -9.426  12.988  1.00 11.56           H  
ATOM   1020  HE1 TRP A  77      23.010  -8.922  11.228  1.00 10.30           H  
ATOM   1021  HE3 TRP A  77      26.443  -4.798  11.554  1.00 10.52           H  
ATOM   1022  HZ2 TRP A  77      22.380  -6.815   9.472  1.00  9.20           H  
ATOM   1023  HZ3 TRP A  77      25.178  -3.591   9.813  1.00 12.47           H  
ATOM   1024  HH2 TRP A  77      23.174  -4.587   8.792  1.00 10.80           H  
ATOM   1025  N   ILE A  78      28.897  -4.967  14.000  1.00 10.76           N  
ATOM   1026  CA  ILE A  78      29.505  -4.315  15.154  1.00 11.09           C  
ATOM   1027  C   ILE A  78      28.362  -3.487  15.742  1.00  9.39           C  
ATOM   1028  O   ILE A  78      27.279  -3.371  15.127  1.00  9.06           O  
ATOM   1029  CB  ILE A  78      30.763  -3.450  14.861  1.00 11.69           C  
ATOM   1030  CG1 ILE A  78      30.448  -2.314  13.891  1.00 12.84           C  
ATOM   1031  CG2 ILE A  78      31.891  -4.362  14.349  1.00 12.62           C  
ATOM   1032  CD1 ILE A  78      31.670  -1.437  13.602  1.00 10.99           C  
ATOM   1033  H   ILE A  78      28.459  -4.401  13.286  1.00 10.76           H  
ATOM   1034  HA  ILE A  78      29.912  -5.060  15.837  1.00 11.09           H  
ATOM   1035  HB  ILE A  78      31.097  -2.972  15.782  1.00 11.69           H  
ATOM   1036 HG12 ILE A  78      29.665  -1.691  14.324  1.00 12.84           H  
ATOM   1037 HG13 ILE A  78      30.095  -2.742  12.953  1.00 12.84           H  
ATOM   1038 HG21 ILE A  78      32.116  -5.118  15.100  1.00 12.62           H  
ATOM   1039 HG22 ILE A  78      31.574  -4.849  13.427  1.00 12.62           H  
ATOM   1040 HG23 ILE A  78      32.782  -3.764  14.156  1.00 12.62           H  
ATOM   1041 HD11 ILE A  78      32.034  -1.002  14.533  1.00 10.99           H  
ATOM   1042 HD12 ILE A  78      32.456  -2.045  13.154  1.00 10.99           H  
ATOM   1043 HD13 ILE A  78      31.391  -0.639  12.914  1.00 10.99           H  
ATOM   1044  N   GLY A  79      28.579  -2.914  16.920  1.00  9.18           N  
ATOM   1045  CA  GLY A  79      27.476  -2.234  17.597  1.00 10.23           C  
ATOM   1046  C   GLY A  79      27.051  -0.840  17.214  1.00 11.94           C  
ATOM   1047  O   GLY A  79      26.402  -0.158  18.013  1.00  9.10           O  
ATOM   1048  H   GLY A  79      29.495  -2.948  17.344  1.00  9.18           H  
ATOM   1049  HA2 GLY A  79      27.742  -2.195  18.653  1.00 10.23           H  
ATOM   1050  HA3 GLY A  79      26.599  -2.868  17.467  1.00 10.23           H  
ATOM   1051  N   LEU A  80      27.373  -0.423  15.993  1.00 10.91           N  
ATOM   1052  CA  LEU A  80      27.034   0.924  15.565  1.00 11.01           C  
ATOM   1053  C   LEU A  80      25.744   0.989  14.753  1.00 10.73           C  
ATOM   1054  O   LEU A  80      25.561   0.235  13.802  1.00 10.97           O  
ATOM   1055  CB  LEU A  80      28.195   1.481  14.744  1.00 13.14           C  
ATOM   1056  CG  LEU A  80      28.256   2.988  14.514  1.00 12.90           C  
ATOM   1057  CD1 LEU A  80      28.489   3.712  15.837  1.00 13.96           C  
ATOM   1058  CD2 LEU A  80      29.404   3.277  13.519  1.00 17.22           C  
ATOM   1059  H   LEU A  80      27.854  -1.045  15.360  1.00 10.91           H  
ATOM   1060  HA  LEU A  80      26.863   1.523  16.460  1.00 11.01           H  
ATOM   1061  HB2 LEU A  80      28.156   1.005  13.765  1.00 13.14           H  
ATOM   1062  HB3 LEU A  80      29.116   1.194  15.251  1.00 13.14           H  
ATOM   1063  HG  LEU A  80      27.313   3.347  14.100  1.00 12.90           H  
ATOM   1064 HD11 LEU A  80      27.668   3.494  16.520  1.00 13.96           H  
ATOM   1065 HD12 LEU A  80      29.427   3.372  16.276  1.00 13.96           H  
ATOM   1066 HD13 LEU A  80      28.538   4.786  15.660  1.00 13.96           H  
ATOM   1067 HD21 LEU A  80      30.345   2.916  13.936  1.00 17.22           H  
ATOM   1068 HD22 LEU A  80      29.205   2.768  12.577  1.00 17.22           H  
ATOM   1069 HD23 LEU A  80      29.472   4.351  13.345  1.00 17.22           H  
ATOM   1070  N   HIS A  81      24.802   1.850  15.146  1.00 10.90           N  
ATOM   1071  CA  HIS A  81      23.583   1.970  14.347  1.00 11.39           C  
ATOM   1072  C   HIS A  81      23.046   3.376  14.364  1.00 12.34           C  
ATOM   1073  O   HIS A  81      23.495   4.210  15.148  1.00 11.33           O  
ATOM   1074  CB  HIS A  81      22.478   0.985  14.794  1.00 13.89           C  
ATOM   1075  CG  HIS A  81      21.659   1.456  15.962  1.00 16.04           C  
ATOM   1076  ND1 HIS A  81      20.308   1.217  16.096  1.00 16.23           N  
ATOM   1077  CD2 HIS A  81      22.028   2.104  17.094  1.00 18.84           C  
ATOM   1078  CE1 HIS A  81      19.907   1.703  17.273  1.00 18.92           C  
ATOM   1079  NE2 HIS A  81      20.913   2.253  17.919  1.00 18.91           N1-
ATOM   1080  H   HIS A  81      24.930   2.408  15.978  1.00 10.90           H  
ATOM   1081  HA  HIS A  81      23.868   1.710  13.327  1.00 11.39           H  
ATOM   1082  HB2 HIS A  81      22.953   0.043  15.069  1.00 13.89           H  
ATOM   1083  HB3 HIS A  81      21.806   0.821  13.952  1.00 13.89           H  
ATOM   1084  HD2 HIS A  81      23.026   2.449  17.321  1.00 18.84           H  
ATOM   1085  HE1 HIS A  81      18.894   1.652  17.645  1.00 18.92           H  
ATOM   1086  N   ASP A  82      22.086   3.637  13.482  1.00 12.77           N  
ATOM   1087  CA  ASP A  82      21.471   4.948  13.382  1.00 14.83           C  
ATOM   1088  C   ASP A  82      19.961   4.877  13.611  1.00 15.30           C  
ATOM   1089  O   ASP A  82      19.182   4.656  12.674  1.00 14.12           O  
ATOM   1090  CB  ASP A  82      21.786   5.572  12.006  1.00 15.20           C  
ATOM   1091  CG  ASP A  82      21.061   6.874  11.785  1.00 20.47           C  
ATOM   1092  OD1 ASP A  82      20.669   7.507  12.788  1.00 21.33           O  
ATOM   1093  OD2 ASP A  82      20.889   7.273  10.614  1.00 22.14           O1-
ATOM   1094  H   ASP A  82      21.776   2.902  12.863  1.00 12.77           H  
ATOM   1095  HA  ASP A  82      21.889   5.581  14.164  1.00 14.83           H  
ATOM   1096  HB2 ASP A  82      21.489   4.869  11.227  1.00 15.20           H  
ATOM   1097  HB3 ASP A  82      22.859   5.753  11.942  1.00 15.20           H  
ATOM   1098  N   PRO A  83      19.525   5.059  14.876  1.00 16.66           N  
ATOM   1099  CA  PRO A  83      18.106   5.016  15.240  1.00 18.94           C  
ATOM   1100  C   PRO A  83      17.260   6.090  14.539  1.00 23.36           C  
ATOM   1101  O   PRO A  83      16.027   6.056  14.604  1.00 24.43           O  
ATOM   1102  CB  PRO A  83      18.136   5.181  16.759  1.00 17.47           C  
ATOM   1103  CG  PRO A  83      19.333   6.067  16.965  1.00 16.99           C  
ATOM   1104  CD  PRO A  83      20.351   5.419  16.042  1.00 15.77           C  
ATOM   1105  HA  PRO A  83      17.623   4.092  14.921  1.00 18.94           H  
ATOM   1106  HB2 PRO A  83      18.266   4.220  17.257  1.00 17.47           H  
ATOM   1107  HB3 PRO A  83      17.226   5.658  17.121  1.00 17.47           H  
ATOM   1108  HG2 PRO A  83      19.668   6.048  18.002  1.00 16.99           H  
ATOM   1109  HG3 PRO A  83      19.124   7.094  16.669  1.00 16.99           H  
ATOM   1110  HD2 PRO A  83      21.139   6.121  15.768  1.00 15.77           H  
ATOM   1111  HD3 PRO A  83      20.795   4.535  16.501  1.00 15.77           H  
ATOM   1112  N   THR A  84      17.917   7.038  13.871  1.00 25.02           N  
ATOM   1113  CA  THR A  84      17.191   8.084  13.159  1.00 28.65           C  
ATOM   1114  C   THR A  84      16.888   7.615  11.734  1.00 31.08           C  
ATOM   1115  O   THR A  84      16.186   8.290  10.983  1.00 31.91           O  
ATOM   1116  CB  THR A  84      17.995   9.423  13.112  1.00 28.42           C  
ATOM   1117  OG1 THR A  84      19.113   9.302  12.223  1.00 30.09           O  
ATOM   1118  CG2 THR A  84      18.506   9.776  14.489  1.00 28.96           C  
ATOM   1119  H   THR A  84      18.927   7.032  13.858  1.00 25.02           H  
ATOM   1120  HA  THR A  84      16.263   8.273  13.698  1.00 28.65           H  
ATOM   1121  HB  THR A  84      17.326  10.207  12.757  1.00 28.42           H  
ATOM   1122 HG21 THR A  84      17.664   9.872  15.175  1.00 28.96           H  
ATOM   1123 HG22 THR A  84      19.174   8.990  14.841  1.00 28.96           H  
ATOM   1124 HG23 THR A  84      19.048  10.720  14.444  1.00 28.96           H  
ATOM   1125  HG1 THR A  84      19.680   8.606  12.563  1.00 30.09           H  
ATOM   1126  N   GLN A  85      17.397   6.435  11.382  1.00 33.41           N  
ATOM   1127  CA  GLN A  85      17.200   5.854  10.056  1.00 36.40           C  
ATOM   1128  C   GLN A  85      17.387   6.860   8.933  1.00 37.47           C  
ATOM   1129  O   GLN A  85      16.554   6.956   8.032  1.00 38.10           O  
ATOM   1130  CB  GLN A  85      15.812   5.217   9.935  1.00 37.42           C  
ATOM   1131  CG  GLN A  85      15.649   3.919  10.697  1.00 40.84           C  
ATOM   1132  CD  GLN A  85      14.405   3.159  10.277  1.00 42.86           C  
ATOM   1133  OE1 GLN A  85      14.254   2.790   9.109  1.00 45.17           O  
ATOM   1134  NE2 GLN A  85      13.507   2.919  11.226  1.00 43.79           N  
ATOM   1135  H   GLN A  85      17.942   5.922  12.060  1.00 33.41           H  
ATOM   1136  HA  GLN A  85      17.969   5.089   9.951  1.00 36.40           H  
ATOM   1137  HB2 GLN A  85      15.620   5.020   8.880  1.00 37.42           H  
ATOM   1138  HB3 GLN A  85      15.077   5.929  10.311  1.00 37.42           H  
ATOM   1139  HG2 GLN A  85      15.580   4.144  11.761  1.00 40.84           H  
ATOM   1140  HG3 GLN A  85      16.521   3.293  10.513  1.00 40.84           H  
ATOM   1141 HE21 GLN A  85      13.672   3.240  12.169  1.00 43.79           H  
ATOM   1142 HE22 GLN A  85      12.660   2.417  11.004  1.00 43.79           H  
ATOM   1143  N   GLY A  86      18.478   7.617   8.999  1.00 38.17           N  
ATOM   1144  CA  GLY A  86      18.767   8.590   7.962  1.00 40.17           C  
ATOM   1145  C   GLY A  86      18.242   9.996   8.168  1.00 41.64           C  
ATOM   1146  O   GLY A  86      18.822  10.948   7.650  1.00 42.38           O  
ATOM   1147  H   GLY A  86      19.112   7.513   9.778  1.00 38.17           H  
ATOM   1148  HA2 GLY A  86      18.342   8.215   7.031  1.00 40.17           H  
ATOM   1149  HA3 GLY A  86      19.851   8.656   7.866  1.00 40.17           H  
ATOM   1150  N   THR A  87      17.161  10.141   8.928  1.00 42.82           N  
ATOM   1151  CA  THR A  87      16.565  11.453   9.164  1.00 44.18           C  
ATOM   1152  C   THR A  87      17.462  12.481   9.851  1.00 45.95           C  
ATOM   1153  O   THR A  87      17.246  13.684   9.707  1.00 46.43           O  
ATOM   1154  CB  THR A  87      15.257  11.325   9.972  1.00 44.01           C  
ATOM   1155  OG1 THR A  87      15.514  10.640  11.202  1.00 43.13           O  
ATOM   1156  CG2 THR A  87      14.220  10.555   9.176  1.00 44.22           C  
ATOM   1157  H   THR A  87      16.742   9.325   9.351  1.00 42.82           H  
ATOM   1158  HA  THR A  87      16.382  11.834   8.159  1.00 44.18           H  
ATOM   1159  HB  THR A  87      14.877  12.325  10.182  1.00 44.01           H  
ATOM   1160 HG21 THR A  87      14.021  11.075   8.239  1.00 44.22           H  
ATOM   1161 HG22 THR A  87      14.595   9.554   8.964  1.00 44.22           H  
ATOM   1162 HG23 THR A  87      13.298  10.483   9.754  1.00 44.22           H  
ATOM   1163  HG1 THR A  87      15.846   9.767  10.984  1.00 43.13           H  
ATOM   1164  N   GLU A  88      18.466  12.021  10.593  1.00 47.31           N  
ATOM   1165  CA  GLU A  88      19.371  12.935  11.289  1.00 48.57           C  
ATOM   1166  C   GLU A  88      19.952  13.922  10.278  1.00 49.30           C  
ATOM   1167  O   GLU A  88      20.332  13.374   9.233  1.00 49.55           O  
ATOM   1168  CB  GLU A  88      20.504  12.155  11.961  1.00 48.79           C  
ATOM   1169  CG  GLU A  88      21.073  12.790  13.230  1.00 49.94           C  
ATOM   1170  CD  GLU A  88      21.662  14.179  13.014  1.00 51.50           C  
ATOM   1171  OE1 GLU A  88      22.391  14.382  12.017  1.00 51.97           O  
ATOM   1172  OE2 GLU A  88      21.403  15.067  13.857  1.00 50.79           O1-
ATOM   1173  H   GLU A  88      18.604  11.034  10.676  1.00 47.31           H  
ATOM   1174  HA  GLU A  88      18.818  13.474  12.059  1.00 48.57           H  
ATOM   1175  HB2 GLU A  88      21.317  12.055  11.242  1.00 48.79           H  
ATOM   1176  HB3 GLU A  88      20.125  11.166  12.221  1.00 48.79           H  
ATOM   1177  HG2 GLU A  88      21.858  12.140  13.617  1.00 49.94           H  
ATOM   1178  HG3 GLU A  88      20.271  12.867  13.964  1.00 49.94           H  
ATOM   1179  N   PRO A  89      19.409  15.088   9.649  1.00  0.00           N  
ATOM   1180  CA  PRO A  89      19.466  15.334   8.090  1.00  0.00           C  
ATOM   1181  C   PRO A  89      20.380  15.365   6.749  1.00  0.00           C  
ATOM   1182  O   PRO A  89      19.835  14.706   5.859  1.00  0.00           O  
ATOM   1183  CB  PRO A  89      18.739  16.636   7.969  1.00  0.00           C  
ATOM   1184  CG  PRO A  89      17.591  16.430   8.924  1.00  0.00           C  
ATOM   1185  CD  PRO A  89      18.408  16.000  10.112  1.00  0.00           C  
ATOM   1186  HA  PRO A  89      18.763  14.536   7.787  1.00  0.00           H  
ATOM   1187  HB2 PRO A  89      19.429  17.413   8.249  1.00  0.00           H  
ATOM   1188  HB3 PRO A  89      18.501  16.921   6.967  1.00  0.00           H  
ATOM   1189  HG2 PRO A  89      16.918  15.638   8.587  1.00  0.00           H  
ATOM   1190  HG3 PRO A  89      16.952  17.293   9.112  1.00  0.00           H  
ATOM   1191  HD2 PRO A  89      17.783  15.643  10.881  1.00  0.00           H  
ATOM   1192  HD3 PRO A  89      18.961  16.850  10.410  1.00  0.00           H  
ATOM   1193  N   ASN A  90      21.715  15.878   6.512  1.00  0.00           N  
ATOM   1194  CA  ASN A  90      23.101  16.332   7.585  1.00  0.00           C  
ATOM   1195  C   ASN A  90      24.167  15.194   8.734  1.00  0.00           C  
ATOM   1196  O   ASN A  90      23.661  14.214   8.112  1.00  0.00           O  
ATOM   1197  CB  ASN A  90      22.413  17.427   8.212  1.00  0.00           C  
ATOM   1198  CG  ASN A  90      21.967  17.541   9.534  1.00  0.00           C  
ATOM   1199  OD1 ASN A  90      20.865  18.010   9.719  1.00  0.00           O  
ATOM   1200  ND2 ASN A  90      22.911  17.282  10.445  1.00  0.00           N  
ATOM   1201  H   ASN A  90      21.967  16.043   5.541  1.00  0.00           H  
ATOM   1202  HA  ASN A  90      23.716  16.644   6.780  1.00  0.00           H  
ATOM   1203  HB2 ASN A  90      23.171  18.148   8.170  1.00  0.00           H  
ATOM   1204  HB3 ASN A  90      21.509  17.707   7.674  1.00  0.00           H  
ATOM   1205 HD21 ASN A  90      23.016  17.788  11.318  1.00  0.00           H  
ATOM   1206 HD22 ASN A  90      23.705  16.641  10.365  1.00  0.00           H  
ATOM   1207  N   GLY A  91      23.868  13.746   9.122  1.00 47.94           N  
ATOM   1208  CA  GLY A  91      24.233  12.372   9.436  1.00 46.70           C  
ATOM   1209  C   GLY A  91      24.919  12.101  10.768  1.00 45.34           C  
ATOM   1210  O   GLY A  91      25.904  11.348  10.791  1.00 47.06           O  
ATOM   1211  H   GLY A  91      23.052  14.031   9.626  1.00 47.94           H  
ATOM   1212  HA2 GLY A  91      24.904  12.027   8.649  1.00 46.70           H  
ATOM   1213  HA3 GLY A  91      23.317  11.781   9.416  1.00 46.70           H  
ATOM   1214  N   GLU A  92      24.423  12.691  11.852  1.00 43.20           N  
ATOM   1215  CA  GLU A  92      25.016  12.498  13.176  1.00 40.74           C  
ATOM   1216  C   GLU A  92      24.185  11.575  14.057  1.00 37.24           C  
ATOM   1217  O   GLU A  92      24.282  11.627  15.285  1.00 38.27           O  
ATOM   1218  CB  GLU A  92      25.172  13.846  13.894  1.00 43.04           C  
ATOM   1219  CG  GLU A  92      26.581  14.434  13.860  1.00 45.55           C  
ATOM   1220  CD  GLU A  92      27.092  14.678  12.450  1.00 46.41           C  
ATOM   1221  OE1 GLU A  92      28.307  14.906  12.292  1.00 47.27           O  
ATOM   1222  OE2 GLU A  92      26.284  14.649  11.498  1.00 46.29           O1-
ATOM   1223  H   GLU A  92      23.614  13.289  11.759  1.00 43.20           H  
ATOM   1224  HA  GLU A  92      25.990  12.036  13.014  1.00 40.74           H  
ATOM   1225  HB2 GLU A  92      24.887  13.709  14.937  1.00 43.04           H  
ATOM   1226  HB3 GLU A  92      24.496  14.560  13.424  1.00 43.04           H  
ATOM   1227  HG2 GLU A  92      27.258  13.740  14.359  1.00 45.55           H  
ATOM   1228  HG3 GLU A  92      26.574  15.383  14.396  1.00 45.55           H  
ATOM   1229  N   GLY A  93      23.381  10.715  13.444  1.00 33.13           N  
ATOM   1230  CA  GLY A  93      22.537   9.831  14.237  1.00 27.01           C  
ATOM   1231  C   GLY A  93      23.179   8.552  14.723  1.00 22.41           C  
ATOM   1232  O   GLY A  93      22.624   7.863  15.587  1.00 20.60           O  
ATOM   1233  H   GLY A  93      23.355  10.674  12.435  1.00 33.13           H  
ATOM   1234  HA2 GLY A  93      21.676   9.559  13.627  1.00 27.01           H  
ATOM   1235  HA3 GLY A  93      22.202  10.388  15.112  1.00 27.01           H  
ATOM   1236  N   TRP A  94      24.355   8.234  14.194  1.00 18.77           N  
ATOM   1237  CA  TRP A  94      25.030   7.000  14.570  1.00 14.83           C  
ATOM   1238  C   TRP A  94      25.480   6.980  16.013  1.00 13.36           C  
ATOM   1239  O   TRP A  94      25.913   7.997  16.563  1.00 12.17           O  
ATOM   1240  CB  TRP A  94      26.224   6.731  13.660  1.00 13.66           C  
ATOM   1241  CG  TRP A  94      25.814   6.513  12.236  1.00 14.66           C  
ATOM   1242  CD1 TRP A  94      25.600   7.481  11.286  1.00 17.35           C  
ATOM   1243  CD2 TRP A  94      25.504   5.271  11.618  1.00 14.89           C  
ATOM   1244  NE1 TRP A  94      25.171   6.913  10.120  1.00 15.55           N  
ATOM   1245  CE2 TRP A  94      25.101   5.556  10.290  1.00 15.51           C  
ATOM   1246  CE3 TRP A  94      25.519   3.935  12.052  1.00 13.13           C  
ATOM   1247  CZ2 TRP A  94      24.719   4.553   9.396  1.00 13.26           C  
ATOM   1248  CZ3 TRP A  94      25.145   2.951  11.179  1.00 13.38           C  
ATOM   1249  CH2 TRP A  94      24.746   3.259   9.851  1.00 13.31           C  
ATOM   1250  H   TRP A  94      24.786   8.854  13.523  1.00 18.77           H  
ATOM   1251  HA  TRP A  94      24.289   6.209  14.451  1.00 14.83           H  
ATOM   1252  HB2 TRP A  94      26.742   5.840  14.016  1.00 13.66           H  
ATOM   1253  HB3 TRP A  94      26.899   7.586  13.705  1.00 13.66           H  
ATOM   1254  HD1 TRP A  94      25.750   8.540  11.438  1.00 17.35           H  
ATOM   1255  HE1 TRP A  94      24.942   7.412   9.272  1.00 15.55           H  
ATOM   1256  HE3 TRP A  94      25.821   3.689  13.059  1.00 13.13           H  
ATOM   1257  HZ2 TRP A  94      24.416   4.788   8.387  1.00 13.26           H  
ATOM   1258  HZ3 TRP A  94      25.154   1.921  11.504  1.00 13.38           H  
ATOM   1259  HH2 TRP A  94      24.456   2.458   9.187  1.00 13.31           H  
ATOM   1260  N   GLU A  95      25.383   5.799  16.611  1.00 12.14           N  
ATOM   1261  CA  GLU A  95      25.768   5.603  18.002  1.00 12.07           C  
ATOM   1262  C   GLU A  95      26.053   4.128  18.294  1.00 11.68           C  
ATOM   1263  O   GLU A  95      25.595   3.245  17.572  1.00 12.54           O  
ATOM   1264  CB  GLU A  95      24.636   6.075  18.921  1.00 13.07           C  
ATOM   1265  CG  GLU A  95      23.374   5.207  18.806  1.00 13.36           C  
ATOM   1266  CD  GLU A  95      22.165   5.837  19.470  1.00 17.41           C  
ATOM   1267  OE1 GLU A  95      21.108   5.181  19.560  1.00 17.17           O  
ATOM   1268  OE2 GLU A  95      22.265   6.995  19.906  1.00 17.34           O1-
ATOM   1269  H   GLU A  95      25.030   5.012  16.085  1.00 12.14           H  
ATOM   1270  HA  GLU A  95      26.674   6.181  18.184  1.00 12.07           H  
ATOM   1271  HB2 GLU A  95      24.379   7.101  18.658  1.00 13.07           H  
ATOM   1272  HB3 GLU A  95      24.988   6.042  19.952  1.00 13.07           H  
ATOM   1273  HG2 GLU A  95      23.568   4.244  19.278  1.00 13.36           H  
ATOM   1274  HG3 GLU A  95      23.151   5.056  17.750  1.00 13.36           H  
ATOM   1275  N   TRP A  96      26.801   3.881  19.364  1.00  9.82           N  
ATOM   1276  CA  TRP A  96      27.136   2.529  19.802  1.00 11.68           C  
ATOM   1277  C   TRP A  96      26.060   2.009  20.764  1.00 11.60           C  
ATOM   1278  O   TRP A  96      25.648   2.721  21.681  1.00 12.45           O  
ATOM   1279  CB  TRP A  96      28.480   2.528  20.546  1.00 11.24           C  
ATOM   1280  CG  TRP A  96      29.639   2.881  19.696  1.00 11.48           C  
ATOM   1281  CD1 TRP A  96      30.432   3.982  19.803  1.00 12.55           C  
ATOM   1282  CD2 TRP A  96      30.188   2.089  18.639  1.00 11.73           C  
ATOM   1283  NE1 TRP A  96      31.454   3.924  18.876  1.00 13.25           N  
ATOM   1284  CE2 TRP A  96      31.323   2.769  18.151  1.00 11.33           C  
ATOM   1285  CE3 TRP A  96      29.830   0.867  18.059  1.00 11.46           C  
ATOM   1286  CZ2 TRP A  96      32.110   2.264  17.103  1.00  9.60           C  
ATOM   1287  CZ3 TRP A  96      30.616   0.363  17.012  1.00 10.34           C  
ATOM   1288  CH2 TRP A  96      31.739   1.062  16.552  1.00  9.56           C  
ATOM   1289  H   TRP A  96      27.154   4.662  19.897  1.00  9.82           H  
ATOM   1290  HA  TRP A  96      27.197   1.892  18.919  1.00 11.68           H  
ATOM   1291  HB2 TRP A  96      28.645   1.530  20.954  1.00 11.24           H  
ATOM   1292  HB3 TRP A  96      28.420   3.248  21.362  1.00 11.24           H  
ATOM   1293  HD1 TRP A  96      30.283   4.784  20.510  1.00 12.55           H  
ATOM   1294  HE1 TRP A  96      32.178   4.618  18.754  1.00 13.25           H  
ATOM   1295  HE3 TRP A  96      28.966   0.323  18.410  1.00 11.46           H  
ATOM   1296  HZ2 TRP A  96      32.975   2.801  16.743  1.00  9.60           H  
ATOM   1297  HZ3 TRP A  96      30.352  -0.578  16.554  1.00 10.34           H  
ATOM   1298  HH2 TRP A  96      32.326   0.646  15.747  1.00  9.56           H  
ATOM   1299  N   SER A  97      25.604   0.780  20.563  1.00 11.07           N  
ATOM   1300  CA  SER A  97      24.579   0.211  21.449  1.00 10.39           C  
ATOM   1301  C   SER A  97      25.052   0.189  22.902  1.00 11.51           C  
ATOM   1302  O   SER A  97      24.242   0.116  23.833  1.00 11.21           O  
ATOM   1303  CB  SER A  97      24.225  -1.203  20.984  1.00 12.12           C  
ATOM   1304  OG  SER A  97      25.380  -2.001  20.900  1.00 10.35           O  
ATOM   1305  H   SER A  97      25.964   0.230  19.796  1.00 11.07           H  
ATOM   1306  HA  SER A  97      23.692   0.843  21.400  1.00 10.39           H  
ATOM   1307  HB2 SER A  97      23.755  -1.149  20.002  1.00 12.12           H  
ATOM   1308  HB3 SER A  97      23.531  -1.651  21.695  1.00 12.12           H  
ATOM   1309  HG  SER A  97      25.109  -2.873  20.603  1.00 10.35           H  
ATOM   1310  N   SER A  98      26.366   0.246  23.097  1.00 12.57           N  
ATOM   1311  CA  SER A  98      26.932   0.246  24.451  1.00 15.63           C  
ATOM   1312  C   SER A  98      26.888   1.652  25.072  1.00 15.20           C  
ATOM   1313  O   SER A  98      27.223   1.847  26.250  1.00 15.99           O  
ATOM   1314  CB  SER A  98      28.379  -0.240  24.401  1.00 15.61           C  
ATOM   1315  OG  SER A  98      29.191   0.721  23.747  1.00 17.26           O  
ATOM   1316  H   SER A  98      26.985   0.289  22.300  1.00 12.57           H  
ATOM   1317  HA  SER A  98      26.334  -0.423  25.070  1.00 15.63           H  
ATOM   1318  HB2 SER A  98      28.424  -1.182  23.855  1.00 15.61           H  
ATOM   1319  HB3 SER A  98      28.744  -0.391  25.417  1.00 15.61           H  
ATOM   1320  HG  SER A  98      29.866   1.002  24.369  1.00 17.26           H  
ATOM   1321  N   SER A  99      26.481   2.625  24.262  1.00 16.71           N  
ATOM   1322  CA  SER A  99      26.370   4.028  24.669  1.00 16.05           C  
ATOM   1323  C   SER A  99      27.703   4.731  24.915  1.00 17.57           C  
ATOM   1324  O   SER A  99      27.726   5.825  25.468  1.00 15.76           O  
ATOM   1325  CB  SER A  99      25.465   4.168  25.901  1.00 18.18           C  
ATOM   1326  OG  SER A  99      24.151   3.700  25.603  1.00 18.62           O  
ATOM   1327  H   SER A  99      26.235   2.382  23.313  1.00 16.71           H  
ATOM   1328  HA  SER A  99      25.922   4.535  23.814  1.00 16.05           H  
ATOM   1329  HB2 SER A  99      25.416   5.217  26.194  1.00 18.18           H  
ATOM   1330  HB3 SER A  99      25.880   3.581  26.720  1.00 18.18           H  
ATOM   1331  HG  SER A  99      24.222   2.776  25.352  1.00 18.62           H  
ATOM   1332  N   ASP A 100      28.806   4.102  24.509  1.00 18.49           N  
ATOM   1333  CA  ASP A 100      30.133   4.706  24.641  1.00 18.82           C  
ATOM   1334  C   ASP A 100      30.150   5.913  23.713  1.00 18.28           C  
ATOM   1335  O   ASP A 100      29.477   5.913  22.682  1.00 18.17           O  
ATOM   1336  CB  ASP A 100      31.216   3.735  24.167  1.00 20.35           C  
ATOM   1337  CG  ASP A 100      31.486   2.622  25.153  1.00 23.21           C  
ATOM   1338  OD1 ASP A 100      32.008   2.921  26.247  1.00 28.75           O  
ATOM   1339  OD2 ASP A 100      31.192   1.455  24.827  1.00 26.46           O1-
ATOM   1340  H   ASP A 100      28.724   3.183  24.098  1.00 18.49           H  
ATOM   1341  HA  ASP A 100      30.326   4.969  25.681  1.00 18.82           H  
ATOM   1342  HB2 ASP A 100      32.139   4.293  24.012  1.00 20.35           H  
ATOM   1343  HB3 ASP A 100      30.897   3.292  23.223  1.00 20.35           H  
ATOM   1344  N   VAL A 101      30.916   6.944  24.053  1.00 16.17           N  
ATOM   1345  CA  VAL A 101      30.994   8.107  23.167  1.00 17.18           C  
ATOM   1346  C   VAL A 101      31.658   7.665  21.858  1.00 16.41           C  
ATOM   1347  O   VAL A 101      32.566   6.843  21.877  1.00 13.94           O  
ATOM   1348  CB  VAL A 101      31.877   9.222  23.790  1.00 16.82           C  
ATOM   1349  CG1 VAL A 101      32.097  10.368  22.793  1.00 18.69           C  
ATOM   1350  CG2 VAL A 101      31.225   9.728  25.063  1.00 20.17           C  
ATOM   1351  H   VAL A 101      31.441   6.926  24.916  1.00 16.17           H  
ATOM   1352  HA  VAL A 101      29.988   8.493  23.005  1.00 17.18           H  
ATOM   1353  HB  VAL A 101      32.856   8.808  24.032  1.00 16.82           H  
ATOM   1354 HG11 VAL A 101      32.581   9.981  21.896  1.00 18.69           H  
ATOM   1355 HG12 VAL A 101      31.136  10.807  22.527  1.00 18.69           H  
ATOM   1356 HG13 VAL A 101      32.731  11.129  23.248  1.00 18.69           H  
ATOM   1357 HG21 VAL A 101      30.245  10.144  24.828  1.00 20.17           H  
ATOM   1358 HG22 VAL A 101      31.111   8.903  25.765  1.00 20.17           H  
ATOM   1359 HG23 VAL A 101      31.850  10.501  25.509  1.00 20.17           H  
ATOM   1360  N   MET A 102      31.186   8.184  20.724  1.00 16.70           N  
ATOM   1361  CA  MET A 102      31.801   7.875  19.441  1.00 18.47           C  
ATOM   1362  C   MET A 102      33.023   8.793  19.397  1.00 19.75           C  
ATOM   1363  O   MET A 102      32.906   9.967  19.059  1.00 21.33           O  
ATOM   1364  CB  MET A 102      30.881   8.237  18.278  1.00 21.24           C  
ATOM   1365  CG  MET A 102      29.939   7.169  17.844  1.00 23.88           C  
ATOM   1366  SD  MET A 102      29.718   7.327  16.044  1.00 21.42           S  
ATOM   1367  CE  MET A 102      30.985   6.188  15.459  1.00 26.01           C  
ATOM   1368  H   MET A 102      30.388   8.803  20.756  1.00 16.70           H  
ATOM   1369  HA  MET A 102      32.031   6.813  19.350  1.00 18.47           H  
ATOM   1370  HB2 MET A 102      31.506   8.498  17.425  1.00 21.24           H  
ATOM   1371  HB3 MET A 102      30.291   9.104  18.575  1.00 21.24           H  
ATOM   1372  HG2 MET A 102      28.980   7.292  18.349  1.00 23.88           H  
ATOM   1373  HG3 MET A 102      30.352   6.189  18.084  1.00 23.88           H  
ATOM   1374  HE1 MET A 102      31.962   6.517  15.812  1.00 26.01           H  
ATOM   1375  HE2 MET A 102      30.779   5.188  15.841  1.00 26.01           H  
ATOM   1376  HE3 MET A 102      30.981   6.168  14.369  1.00 26.01           H  
ATOM   1377  N   ASN A 103      34.179   8.234  19.731  1.00 18.64           N  
ATOM   1378  CA  ASN A 103      35.445   8.956  19.828  1.00 20.96           C  
ATOM   1379  C   ASN A 103      36.445   8.551  18.750  1.00 17.58           C  
ATOM   1380  O   ASN A 103      37.566   9.061  18.705  1.00 19.35           O  
ATOM   1381  CB  ASN A 103      36.049   8.632  21.197  1.00 23.13           C  
ATOM   1382  CG  ASN A 103      37.032   9.663  21.668  1.00 26.56           C  
ATOM   1383  ND2 ASN A 103      37.950   9.346  22.432  1.00 29.21           N  
ATOM   1384  OD1 ASN A 103      36.844  10.907  21.244  1.00 27.64           O  
ATOM   1385  H   ASN A 103      34.183   7.244  19.932  1.00 18.64           H  
ATOM   1386  HA  ASN A 103      35.245  10.020  19.696  1.00 20.96           H  
ATOM   1387  HB2 ASN A 103      36.559   7.671  21.132  1.00 23.13           H  
ATOM   1388  HB3 ASN A 103      35.241   8.566  21.926  1.00 23.13           H  
ATOM   1389 HD21 ASN A 103      38.053   8.386  22.727  1.00 29.21           H  
ATOM   1390 HD22 ASN A 103      38.597  10.048  22.762  1.00 29.21           H  
ATOM   1391  N   TYR A 104      36.033   7.620  17.906  1.00 16.14           N  
ATOM   1392  CA  TYR A 104      36.874   7.083  16.849  1.00 15.40           C  
ATOM   1393  C   TYR A 104      35.993   6.781  15.647  1.00 15.02           C  
ATOM   1394  O   TYR A 104      34.875   6.302  15.799  1.00 12.54           O  
ATOM   1395  CB  TYR A 104      37.566   5.811  17.355  1.00 13.69           C  
ATOM   1396  CG  TYR A 104      38.320   5.048  16.291  1.00 14.79           C  
ATOM   1397  CD1 TYR A 104      39.475   5.581  15.699  1.00 14.42           C  
ATOM   1398  CD2 TYR A 104      37.872   3.795  15.852  1.00 13.83           C  
ATOM   1399  CE1 TYR A 104      40.147   4.887  14.716  1.00 16.42           C  
ATOM   1400  CE2 TYR A 104      38.547   3.091  14.858  1.00 14.54           C  
ATOM   1401  CZ  TYR A 104      39.685   3.642  14.294  1.00 16.07           C  
ATOM   1402  OH  TYR A 104      40.373   2.952  13.320  1.00 17.77           O  
ATOM   1403  H   TYR A 104      35.092   7.265  18.000  1.00 16.14           H  
ATOM   1404  HA  TYR A 104      37.643   7.800  16.560  1.00 15.40           H  
ATOM   1405  HB2 TYR A 104      36.804   5.152  17.772  1.00 13.69           H  
ATOM   1406  HB3 TYR A 104      38.270   6.094  18.137  1.00 13.69           H  
ATOM   1407  HD1 TYR A 104      39.841   6.546  16.018  1.00 14.42           H  
ATOM   1408  HD2 TYR A 104      36.984   3.366  16.294  1.00 13.83           H  
ATOM   1409  HE1 TYR A 104      41.036   5.311  14.270  1.00 16.42           H  
ATOM   1410  HE2 TYR A 104      38.188   2.127  14.532  1.00 14.54           H  
ATOM   1411  HH  TYR A 104      40.001   2.099  13.087  1.00 17.77           H  
ATOM   1412  N   PHE A 105      36.485   7.092  14.453  1.00 16.45           N  
ATOM   1413  CA  PHE A 105      35.703   6.869  13.239  1.00 16.80           C  
ATOM   1414  C   PHE A 105      36.510   6.122  12.196  1.00 16.15           C  
ATOM   1415  O   PHE A 105      37.646   6.498  11.880  1.00 16.26           O  
ATOM   1416  CB  PHE A 105      35.216   8.214  12.682  1.00 18.18           C  
ATOM   1417  CG  PHE A 105      34.529   9.079  13.711  1.00 17.50           C  
ATOM   1418  CD1 PHE A 105      35.273   9.786  14.662  1.00 18.16           C  
ATOM   1419  CD2 PHE A 105      33.137   9.145  13.760  1.00 20.61           C  
ATOM   1420  CE1 PHE A 105      34.643  10.546  15.653  1.00 20.25           C  
ATOM   1421  CE2 PHE A 105      32.497   9.901  14.748  1.00 21.79           C  
ATOM   1422  CZ  PHE A 105      33.248  10.598  15.695  1.00 21.68           C  
ATOM   1423  H   PHE A 105      37.411   7.489  14.384  1.00 16.45           H  
ATOM   1424  HA  PHE A 105      34.840   6.253  13.493  1.00 16.80           H  
ATOM   1425  HB2 PHE A 105      34.514   8.018  11.871  1.00 18.18           H  
ATOM   1426  HB3 PHE A 105      36.077   8.758  12.293  1.00 18.18           H  
ATOM   1427  HD1 PHE A 105      36.352   9.745  14.629  1.00 18.16           H  
ATOM   1428  HD2 PHE A 105      32.549   8.608  13.030  1.00 20.61           H  
ATOM   1429  HE1 PHE A 105      35.231  11.087  16.380  1.00 20.25           H  
ATOM   1430  HE2 PHE A 105      31.418   9.946  14.778  1.00 21.79           H  
ATOM   1431  HZ  PHE A 105      32.752  11.177  16.460  1.00 21.68           H  
ATOM   1432  N   ALA A 106      35.930   5.056  11.659  1.00 14.90           N  
ATOM   1433  CA  ALA A 106      36.639   4.256  10.665  1.00 15.15           C  
ATOM   1434  C   ALA A 106      35.738   3.788   9.523  1.00 14.98           C  
ATOM   1435  O   ALA A 106      35.791   2.631   9.119  1.00 15.65           O  
ATOM   1436  CB  ALA A 106      37.311   3.043  11.354  1.00 16.34           C  
ATOM   1437  H   ALA A 106      34.994   4.797  11.938  1.00 14.90           H  
ATOM   1438  HA  ALA A 106      37.398   4.897  10.217  1.00 15.15           H  
ATOM   1439  HB1 ALA A 106      37.987   3.396  12.133  1.00 16.34           H  
ATOM   1440  HB2 ALA A 106      36.545   2.407  11.799  1.00 16.34           H  
ATOM   1441  HB3 ALA A 106      37.873   2.471  10.616  1.00 16.34           H  
ATOM   1442  N   TRP A 107      34.919   4.697   8.998  1.00 14.80           N  
ATOM   1443  CA  TRP A 107      34.028   4.366   7.885  1.00 14.99           C  
ATOM   1444  C   TRP A 107      34.803   4.125   6.591  1.00 16.00           C  
ATOM   1445  O   TRP A 107      35.785   4.806   6.322  1.00 16.50           O  
ATOM   1446  CB  TRP A 107      33.035   5.498   7.614  1.00 12.46           C  
ATOM   1447  CG  TRP A 107      32.021   5.722   8.677  1.00 13.19           C  
ATOM   1448  CD1 TRP A 107      32.006   6.729   9.608  1.00 14.46           C  
ATOM   1449  CD2 TRP A 107      30.837   4.954   8.894  1.00 11.81           C  
ATOM   1450  NE1 TRP A 107      30.871   6.635  10.385  1.00 15.96           N  
ATOM   1451  CE2 TRP A 107      30.136   5.556   9.970  1.00 13.14           C  
ATOM   1452  CE3 TRP A 107      30.296   3.814   8.287  1.00 12.24           C  
ATOM   1453  CZ2 TRP A 107      28.914   5.054  10.450  1.00 12.04           C  
ATOM   1454  CZ3 TRP A 107      29.085   3.310   8.761  1.00 13.09           C  
ATOM   1455  CH2 TRP A 107      28.407   3.932   9.834  1.00 11.63           C  
ATOM   1456  H   TRP A 107      34.913   5.634   9.375  1.00 14.80           H  
ATOM   1457  HA  TRP A 107      33.503   3.458   8.181  1.00 14.99           H  
ATOM   1458  HB2 TRP A 107      32.507   5.269   6.689  1.00 12.46           H  
ATOM   1459  HB3 TRP A 107      33.602   6.420   7.490  1.00 12.46           H  
ATOM   1460  HD1 TRP A 107      32.771   7.483   9.717  1.00 14.46           H  
ATOM   1461  HE1 TRP A 107      30.621   7.261  11.137  1.00 15.96           H  
ATOM   1462  HE3 TRP A 107      30.807   3.333   7.467  1.00 12.24           H  
ATOM   1463  HZ2 TRP A 107      28.394   5.529  11.268  1.00 12.04           H  
ATOM   1464  HZ3 TRP A 107      28.659   2.432   8.300  1.00 13.09           H  
ATOM   1465  HH2 TRP A 107      27.471   3.518  10.179  1.00 11.63           H  
ATOM   1466  N   GLU A 108      34.348   3.157   5.803  1.00 18.96           N  
ATOM   1467  CA  GLU A 108      34.952   2.847   4.499  1.00 22.36           C  
ATOM   1468  C   GLU A 108      34.571   4.062   3.643  1.00 22.87           C  
ATOM   1469  O   GLU A 108      35.416   4.668   2.986  1.00 22.51           O  
ATOM   1470  CB  GLU A 108      34.311   1.578   3.936  1.00 23.83           C  
ATOM   1471  CG  GLU A 108      35.103   0.844   2.894  1.00 30.39           C  
ATOM   1472  CD  GLU A 108      34.467  -0.489   2.541  1.00 33.00           C  
ATOM   1473  OE1 GLU A 108      33.879  -1.134   3.436  1.00 32.08           O  
ATOM   1474  OE2 GLU A 108      34.570  -0.907   1.371  1.00 36.57           O1-
ATOM   1475  H   GLU A 108      33.556   2.612   6.113  1.00 18.96           H  
ATOM   1476  HA  GLU A 108      36.027   2.674   4.538  1.00 22.36           H  
ATOM   1477  HB2 GLU A 108      33.355   1.857   3.492  1.00 23.83           H  
ATOM   1478  HB3 GLU A 108      34.141   0.894   4.767  1.00 23.83           H  
ATOM   1479  HG2 GLU A 108      36.108   0.666   3.275  1.00 30.39           H  
ATOM   1480  HG3 GLU A 108      35.158   1.458   1.995  1.00 30.39           H  
ATOM   1481  N   ARG A 109      33.282   4.398   3.683  1.00 22.49           N  
ATOM   1482  CA  ARG A 109      32.697   5.548   2.989  1.00 23.46           C  
ATOM   1483  C   ARG A 109      31.729   6.191   3.982  1.00 22.66           C  
ATOM   1484  O   ARG A 109      30.844   5.513   4.518  1.00 19.93           O  
ATOM   1485  CB  ARG A 109      31.934   5.102   1.740  1.00 26.23           C  
ATOM   1486  CG  ARG A 109      32.831   4.439   0.709  1.00 31.70           C  
ATOM   1487  CD  ARG A 109      32.074   4.036  -0.553  1.00 36.98           C  
ATOM   1488  NE  ARG A 109      32.880   3.146  -1.389  1.00 41.27           N  
ATOM   1489  CZ  ARG A 109      34.105   3.429  -1.828  1.00 43.12           C  
ATOM   1490  NH1 ARG A 109      34.681   4.584  -1.515  1.00 44.83           N  
ATOM   1491  NH2 ARG A 109      34.758   2.556  -2.584  1.00 44.33           N1+
ATOM   1492  H   ARG A 109      32.664   3.818   4.231  1.00 22.49           H  
ATOM   1493  HA  ARG A 109      33.472   6.242   2.664  1.00 23.46           H  
ATOM   1494  HB2 ARG A 109      31.469   5.977   1.285  1.00 26.23           H  
ATOM   1495  HB3 ARG A 109      31.162   4.393   2.038  1.00 26.23           H  
ATOM   1496  HG2 ARG A 109      33.271   3.546   1.153  1.00 31.70           H  
ATOM   1497  HG3 ARG A 109      33.622   5.136   0.434  1.00 31.70           H  
ATOM   1498  HD2 ARG A 109      31.827   4.932  -1.121  1.00 36.98           H  
ATOM   1499  HD3 ARG A 109      31.156   3.522  -0.268  1.00 36.98           H  
ATOM   1500  HE  ARG A 109      32.480   2.256  -1.652  1.00 41.27           H  
ATOM   1501 HH11 ARG A 109      35.610   4.793  -1.852  1.00 44.83           H  
ATOM   1502 HH12 ARG A 109      34.190   5.253  -0.940  1.00 44.83           H  
ATOM   1503 HH21 ARG A 109      34.327   1.676  -2.827  1.00 44.33           H  
ATOM   1504 HH22 ARG A 109      35.687   2.773  -2.917  1.00 44.33           H  
ATOM   1505  N   ASN A 110      31.883   7.486   4.241  1.00 21.56           N  
ATOM   1506  CA  ASN A 110      30.984   8.121   5.205  1.00 22.49           C  
ATOM   1507  C   ASN A 110      29.535   7.998   4.743  1.00 21.24           C  
ATOM   1508  O   ASN A 110      29.193   8.337   3.607  1.00 19.24           O  
ATOM   1509  CB  ASN A 110      31.346   9.594   5.427  1.00 24.96           C  
ATOM   1510  CG  ASN A 110      32.078   9.821   6.742  1.00 29.57           C  
ATOM   1511  OD1 ASN A 110      33.258   9.483   6.881  1.00 31.13           O  
ATOM   1512  ND2 ASN A 110      31.374  10.380   7.722  1.00 31.72           N  
ATOM   1513  H   ASN A 110      32.606   8.020   3.782  1.00 21.56           H  
ATOM   1514  HA  ASN A 110      31.100   7.601   6.156  1.00 22.49           H  
ATOM   1515  HB2 ASN A 110      30.428  10.183   5.431  1.00 24.96           H  
ATOM   1516  HB3 ASN A 110      31.986   9.924   4.609  1.00 24.96           H  
ATOM   1517 HD21 ASN A 110      31.802  10.543   8.622  1.00 31.72           H  
ATOM   1518 HD22 ASN A 110      30.411  10.641   7.566  1.00 31.72           H  
ATOM   1519  N   PRO A 111      28.656   7.504   5.629  1.00 19.41           N  
ATOM   1520  CA  PRO A 111      27.248   7.353   5.256  1.00 19.34           C  
ATOM   1521  C   PRO A 111      26.587   8.655   4.789  1.00 20.83           C  
ATOM   1522  O   PRO A 111      25.617   8.610   4.046  1.00 20.68           O  
ATOM   1523  CB  PRO A 111      26.611   6.743   6.512  1.00 20.10           C  
ATOM   1524  CG  PRO A 111      27.547   7.118   7.623  1.00 18.67           C  
ATOM   1525  CD  PRO A 111      28.909   7.015   6.996  1.00 20.59           C  
ATOM   1526  HA  PRO A 111      27.116   6.719   4.380  1.00 19.34           H  
ATOM   1527  HB2 PRO A 111      26.536   5.659   6.420  1.00 20.10           H  
ATOM   1528  HB3 PRO A 111      25.620   7.162   6.685  1.00 20.10           H  
ATOM   1529  HG2 PRO A 111      27.452   6.427   8.460  1.00 18.67           H  
ATOM   1530  HG3 PRO A 111      27.354   8.134   7.967  1.00 18.67           H  
ATOM   1531  HD2 PRO A 111      29.632   7.644   7.514  1.00 20.59           H  
ATOM   1532  HD3 PRO A 111      29.264   5.984   6.988  1.00 20.59           H  
ATOM   1533  N   SER A 112      27.127   9.805   5.196  1.00 20.95           N  
ATOM   1534  CA  SER A 112      26.560  11.093   4.772  1.00 23.48           C  
ATOM   1535  C   SER A 112      26.759  11.345   3.276  1.00 23.72           C  
ATOM   1536  O   SER A 112      26.163  12.278   2.720  1.00 25.79           O  
ATOM   1537  CB  SER A 112      27.176  12.264   5.540  1.00 23.64           C  
ATOM   1538  OG  SER A 112      28.530  12.456   5.180  1.00 27.37           O  
ATOM   1539  H   SER A 112      27.935   9.790   5.802  1.00 20.95           H  
ATOM   1540  HA  SER A 112      25.494  11.032   4.989  1.00 23.48           H  
ATOM   1541  HB2 SER A 112      27.119  12.057   6.609  1.00 23.64           H  
ATOM   1542  HB3 SER A 112      26.615  13.171   5.316  1.00 23.64           H  
ATOM   1543  HG  SER A 112      28.864  13.196   5.692  1.00 27.37           H  
ATOM   1544  N   THR A 113      27.606  10.542   2.634  1.00 21.54           N  
ATOM   1545  CA  THR A 113      27.833  10.686   1.191  1.00 21.07           C  
ATOM   1546  C   THR A 113      27.014   9.651   0.426  1.00 19.86           C  
ATOM   1547  O   THR A 113      27.102   9.551  -0.802  1.00 16.76           O  
ATOM   1548  CB  THR A 113      29.307  10.474   0.798  1.00 21.92           C  
ATOM   1549  OG1 THR A 113      29.693   9.122   1.089  1.00 20.35           O  
ATOM   1550  CG2 THR A 113      30.204  11.460   1.530  1.00 21.30           C  
ATOM   1551  H   THR A 113      28.098   9.824   3.146  1.00 21.54           H  
ATOM   1552  HA  THR A 113      27.537  11.705   0.939  1.00 21.07           H  
ATOM   1553  HB  THR A 113      29.418  10.650  -0.272  1.00 21.92           H  
ATOM   1554 HG21 THR A 113      29.903  12.478   1.282  1.00 21.30           H  
ATOM   1555 HG22 THR A 113      30.112  11.305   2.605  1.00 21.30           H  
ATOM   1556 HG23 THR A 113      31.239  11.303   1.228  1.00 21.30           H  
ATOM   1557  HG1 THR A 113      29.588   8.987   2.034  1.00 20.35           H  
ATOM   1558  N   ILE A 114      26.210   8.882   1.147  1.00 16.30           N  
ATOM   1559  CA  ILE A 114      25.409   7.843   0.516  1.00 18.19           C  
ATOM   1560  C   ILE A 114      23.921   8.143   0.547  1.00 18.68           C  
ATOM   1561  O   ILE A 114      23.361   8.482   1.596  1.00 18.86           O  
ATOM   1562  CB  ILE A 114      25.633   6.480   1.214  1.00 17.43           C  
ATOM   1563  CG1 ILE A 114      27.132   6.197   1.329  1.00 18.72           C  
ATOM   1564  CG2 ILE A 114      24.932   5.367   0.447  1.00 17.40           C  
ATOM   1565  CD1 ILE A 114      27.463   4.897   2.096  1.00 17.86           C  
ATOM   1566  H   ILE A 114      26.153   9.018   2.146  1.00 16.30           H  
ATOM   1567  HA  ILE A 114      25.735   7.808  -0.523  1.00 18.19           H  
ATOM   1568  HB  ILE A 114      25.208   6.520   2.217  1.00 17.43           H  
ATOM   1569 HG12 ILE A 114      27.601   7.032   1.849  1.00 18.72           H  
ATOM   1570 HG13 ILE A 114      27.545   6.118   0.323  1.00 18.72           H  
ATOM   1571 HG21 ILE A 114      23.864   5.580   0.394  1.00 17.40           H  
ATOM   1572 HG22 ILE A 114      25.341   5.307  -0.561  1.00 17.40           H  
ATOM   1573 HG23 ILE A 114      25.088   4.418   0.960  1.00 17.40           H  
ATOM   1574 HD11 ILE A 114      27.057   4.958   3.106  1.00 17.86           H  
ATOM   1575 HD12 ILE A 114      27.020   4.047   1.577  1.00 17.86           H  
ATOM   1576 HD13 ILE A 114      28.544   4.770   2.146  1.00 17.86           H  
ATOM   1577  N   SER A 115      23.274   8.027  -0.604  1.00 19.26           N  
ATOM   1578  CA  SER A 115      21.848   8.261  -0.660  1.00 21.50           C  
ATOM   1579  C   SER A 115      21.180   6.982  -0.142  1.00 21.35           C  
ATOM   1580  O   SER A 115      21.387   5.900  -0.682  1.00 21.94           O  
ATOM   1581  CB  SER A 115      21.404   8.533  -2.101  1.00 23.39           C  
ATOM   1582  OG  SER A 115      20.011   8.773  -2.137  1.00 25.65           O  
ATOM   1583  H   SER A 115      23.777   7.774  -1.442  1.00 19.26           H  
ATOM   1584  HA  SER A 115      21.572   9.129  -0.061  1.00 21.50           H  
ATOM   1585  HB2 SER A 115      21.638   7.668  -2.722  1.00 23.39           H  
ATOM   1586  HB3 SER A 115      21.931   9.408  -2.483  1.00 23.39           H  
ATOM   1587  HG  SER A 115      19.768   8.939  -3.051  1.00 25.65           H  
ATOM   1588  N   SER A 116      20.398   7.097   0.918  1.00 22.56           N  
ATOM   1589  CA  SER A 116      19.727   5.920   1.468  1.00 21.86           C  
ATOM   1590  C   SER A 116      20.695   4.797   1.889  1.00 20.50           C  
ATOM   1591  O   SER A 116      20.688   3.694   1.335  1.00 20.33           O  
ATOM   1592  CB  SER A 116      18.725   5.384   0.448  1.00 23.25           C  
ATOM   1593  OG  SER A 116      18.171   4.167   0.882  1.00 27.91           O  
ATOM   1594  H   SER A 116      20.264   8.001   1.350  1.00 22.56           H  
ATOM   1595  HA  SER A 116      19.218   6.243   2.376  1.00 21.86           H  
ATOM   1596  HB2 SER A 116      19.233   5.226  -0.503  1.00 23.25           H  
ATOM   1597  HB3 SER A 116      17.926   6.113   0.316  1.00 23.25           H  
ATOM   1598  HG  SER A 116      18.891   3.543   0.991  1.00 27.91           H  
ATOM   1599  N   PRO A 117      21.536   5.066   2.892  1.00 19.10           N  
ATOM   1600  CA  PRO A 117      22.494   4.065   3.369  1.00 17.99           C  
ATOM   1601  C   PRO A 117      21.837   3.081   4.332  1.00 17.87           C  
ATOM   1602  O   PRO A 117      20.691   3.286   4.757  1.00 17.07           O  
ATOM   1603  CB  PRO A 117      23.534   4.909   4.089  1.00 19.19           C  
ATOM   1604  CG  PRO A 117      22.701   5.999   4.679  1.00 17.30           C  
ATOM   1605  CD  PRO A 117      21.770   6.367   3.539  1.00 19.23           C  
ATOM   1606  HA  PRO A 117      22.907   3.455   2.566  1.00 17.99           H  
ATOM   1607  HB2 PRO A 117      24.271   5.308   3.392  1.00 19.19           H  
ATOM   1608  HB3 PRO A 117      24.041   4.335   4.864  1.00 19.19           H  
ATOM   1609  HG2 PRO A 117      23.318   6.848   4.973  1.00 17.30           H  
ATOM   1610  HG3 PRO A 117      22.141   5.640   5.543  1.00 17.30           H  
ATOM   1611  HD2 PRO A 117      20.840   6.795   3.912  1.00 19.23           H  
ATOM   1612  HD3 PRO A 117      22.244   7.069   2.854  1.00 19.23           H  
ATOM   1613  N   GLY A 118      22.561   2.009   4.650  1.00 17.23           N  
ATOM   1614  CA  GLY A 118      22.065   1.043   5.618  1.00 15.30           C  
ATOM   1615  C   GLY A 118      22.111   1.773   6.953  1.00 14.87           C  
ATOM   1616  O   GLY A 118      22.847   2.747   7.102  1.00 16.48           O  
ATOM   1617  H   GLY A 118      23.461   1.865   4.215  1.00 17.23           H  
ATOM   1618  HA2 GLY A 118      22.704   0.160   5.641  1.00 15.30           H  
ATOM   1619  HA3 GLY A 118      21.044   0.747   5.377  1.00 15.30           H  
ATOM   1620  N   HIS A 119      21.349   1.324   7.943  1.00 13.17           N  
ATOM   1621  CA  HIS A 119      21.353   2.026   9.214  1.00 13.99           C  
ATOM   1622  C   HIS A 119      22.043   1.290  10.362  1.00 12.59           C  
ATOM   1623  O   HIS A 119      21.876   1.640  11.525  1.00 12.02           O  
ATOM   1624  CB  HIS A 119      19.914   2.403   9.561  1.00 16.62           C  
ATOM   1625  CG  HIS A 119      19.255   3.208   8.484  1.00 19.07           C  
ATOM   1626  ND1 HIS A 119      19.777   4.376   7.968  1.00 23.97           N  
ATOM   1627  CD2 HIS A 119      18.115   2.975   7.784  1.00 22.91           C  
ATOM   1628  CE1 HIS A 119      18.965   4.797   6.993  1.00 25.00           C  
ATOM   1629  NE2 HIS A 119      17.945   3.976   6.852  1.00 24.38           N  
ATOM   1630  H   HIS A 119      20.773   0.505   7.814  1.00 13.17           H  
ATOM   1631  HA  HIS A 119      21.966   2.918   9.087  1.00 13.99           H  
ATOM   1632  HB2 HIS A 119      19.918   2.987  10.481  1.00 16.62           H  
ATOM   1633  HB3 HIS A 119      19.341   1.488   9.713  1.00 16.62           H  
ATOM   1634  HD1 HIS A 119      20.684   4.864   8.295  1.00 23.97           H  
ATOM   1635  HD2 HIS A 119      17.447   2.140   7.935  1.00 22.91           H  
ATOM   1636  HE1 HIS A 119      19.123   5.687   6.403  1.00 25.00           H  
ATOM   1637  N   CYS A 120      22.830   0.280  10.000  1.00 11.66           N  
ATOM   1638  CA  CYS A 120      23.621  -0.489  10.949  1.00 11.35           C  
ATOM   1639  C   CYS A 120      25.003  -0.548  10.301  1.00 11.36           C  
ATOM   1640  O   CYS A 120      25.133  -0.301   9.094  1.00 11.49           O  
ATOM   1641  CB  CYS A 120      23.025  -1.897  11.134  1.00 12.43           C  
ATOM   1642  SG  CYS A 120      21.539  -1.842  12.178  1.00 12.60           S  
ATOM   1643  H   CYS A 120      22.881   0.036   9.021  1.00 11.66           H  
ATOM   1644  HA  CYS A 120      23.647  -0.048  11.945  1.00 11.35           H  
ATOM   1645  HB2 CYS A 120      23.769  -2.539  11.606  1.00 12.43           H  
ATOM   1646  HB3 CYS A 120      22.761  -2.304  10.158  1.00 12.43           H  
ATOM   1647  N   ALA A 121      26.037  -0.829  11.076  1.00 11.14           N  
ATOM   1648  CA  ALA A 121      27.393  -0.886  10.514  1.00 12.27           C  
ATOM   1649  C   ALA A 121      28.016  -2.257  10.738  1.00 13.68           C  
ATOM   1650  O   ALA A 121      27.785  -2.884  11.768  1.00 12.99           O  
ATOM   1651  CB  ALA A 121      28.271   0.211  11.128  1.00 15.05           C  
ATOM   1652  H   ALA A 121      25.894  -1.006  12.060  1.00 11.14           H  
ATOM   1653  HA  ALA A 121      27.325  -0.717   9.439  1.00 12.27           H  
ATOM   1654  HB1 ALA A 121      27.824   1.186  10.934  1.00 15.05           H  
ATOM   1655  HB2 ALA A 121      28.348   0.055  12.204  1.00 15.05           H  
ATOM   1656  HB3 ALA A 121      29.266   0.172  10.684  1.00 15.05           H  
ATOM   1657  N   SER A 122      28.797  -2.709   9.754  1.00 13.34           N  
ATOM   1658  CA  SER A 122      29.455  -4.005   9.786  1.00 13.67           C  
ATOM   1659  C   SER A 122      30.927  -3.845   9.387  1.00 14.39           C  
ATOM   1660  O   SER A 122      31.295  -2.857   8.743  1.00 14.60           O  
ATOM   1661  CB  SER A 122      28.780  -4.951   8.786  1.00 16.94           C  
ATOM   1662  OG  SER A 122      28.916  -4.446   7.452  1.00 15.79           O  
ATOM   1663  H   SER A 122      28.938  -2.120   8.946  1.00 13.34           H  
ATOM   1664  HA  SER A 122      29.383  -4.414  10.794  1.00 13.67           H  
ATOM   1665  HB2 SER A 122      27.722  -5.037   9.032  1.00 16.94           H  
ATOM   1666  HB3 SER A 122      29.249  -5.933   8.848  1.00 16.94           H  
ATOM   1667  HG  SER A 122      28.496  -3.583   7.424  1.00 15.79           H  
ATOM   1668  N   LEU A 123      31.760  -4.810   9.767  1.00 12.02           N  
ATOM   1669  CA  LEU A 123      33.166  -4.787   9.393  1.00 13.38           C  
ATOM   1670  C   LEU A 123      33.144  -5.506   8.055  1.00 14.10           C  
ATOM   1671  O   LEU A 123      32.456  -6.515   7.921  1.00 12.93           O  
ATOM   1672  CB  LEU A 123      34.031  -5.569  10.396  1.00 12.93           C  
ATOM   1673  CG  LEU A 123      34.133  -4.958  11.796  1.00 14.44           C  
ATOM   1674  CD1 LEU A 123      34.914  -5.882  12.725  1.00 13.71           C  
ATOM   1675  CD2 LEU A 123      34.787  -3.602  11.697  1.00 14.65           C  
ATOM   1676  H   LEU A 123      31.410  -5.574  10.327  1.00 12.02           H  
ATOM   1677  HA  LEU A 123      33.587  -3.782   9.365  1.00 13.38           H  
ATOM   1678  HB2 LEU A 123      35.039  -5.640   9.987  1.00 12.93           H  
ATOM   1679  HB3 LEU A 123      33.608  -6.568  10.496  1.00 12.93           H  
ATOM   1680  HG  LEU A 123      33.135  -4.837  12.217  1.00 14.44           H  
ATOM   1681 HD11 LEU A 123      34.408  -6.846  12.788  1.00 13.71           H  
ATOM   1682 HD12 LEU A 123      35.920  -6.026  12.332  1.00 13.71           H  
ATOM   1683 HD13 LEU A 123      34.971  -5.436  13.717  1.00 13.71           H  
ATOM   1684 HD21 LEU A 123      35.786  -3.710  11.277  1.00 14.65           H  
ATOM   1685 HD22 LEU A 123      34.189  -2.956  11.053  1.00 14.65           H  
ATOM   1686 HD23 LEU A 123      34.857  -3.159  12.691  1.00 14.65           H  
ATOM   1687  N   SER A 124      33.890  -4.986   7.081  1.00 15.72           N  
ATOM   1688  CA  SER A 124      33.921  -5.559   5.732  1.00 18.45           C  
ATOM   1689  C   SER A 124      35.213  -6.299   5.390  1.00 18.79           C  
ATOM   1690  O   SER A 124      36.309  -5.809   5.656  1.00 20.94           O  
ATOM   1691  CB  SER A 124      33.701  -4.455   4.693  1.00 18.72           C  
ATOM   1692  OG  SER A 124      34.679  -3.434   4.819  1.00 20.09           O  
ATOM   1693  H   SER A 124      34.453  -4.170   7.278  1.00 15.72           H  
ATOM   1694  HA  SER A 124      33.119  -6.297   5.710  1.00 18.45           H  
ATOM   1695  HB2 SER A 124      32.712  -4.020   4.838  1.00 18.72           H  
ATOM   1696  HB3 SER A 124      33.765  -4.887   3.694  1.00 18.72           H  
ATOM   1697  HG  SER A 124      34.493  -2.770   4.151  1.00 20.09           H  
ATOM   1698  N   ARG A 125      35.068  -7.475   4.792  1.00 21.57           N  
ATOM   1699  CA  ARG A 125      36.217  -8.284   4.395  1.00 23.76           C  
ATOM   1700  C   ARG A 125      37.074  -7.520   3.389  1.00 25.66           C  
ATOM   1701  O   ARG A 125      38.293  -7.687   3.351  1.00 27.21           O  
ATOM   1702  CB  ARG A 125      35.731  -9.597   3.787  1.00 27.08           C  
ATOM   1703  CG  ARG A 125      36.829 -10.490   3.250  1.00 28.27           C  
ATOM   1704  CD  ARG A 125      36.301 -11.890   3.037  1.00 31.91           C  
ATOM   1705  NE  ARG A 125      37.236 -12.874   3.566  1.00 36.62           N  
ATOM   1706  CZ  ARG A 125      37.000 -13.649   4.618  1.00 37.53           C  
ATOM   1707  NH1 ARG A 125      35.848 -13.569   5.259  1.00 38.39           N  
ATOM   1708  NH2 ARG A 125      37.929 -14.496   5.037  1.00 41.15           N1+
ATOM   1709  H   ARG A 125      34.137  -7.819   4.605  1.00 21.57           H  
ATOM   1710  HA  ARG A 125      36.825  -8.501   5.273  1.00 23.76           H  
ATOM   1711  HB2 ARG A 125      35.053  -9.362   2.966  1.00 27.08           H  
ATOM   1712  HB3 ARG A 125      35.191 -10.149   4.556  1.00 27.08           H  
ATOM   1713  HG2 ARG A 125      37.652 -10.519   3.965  1.00 28.27           H  
ATOM   1714  HG3 ARG A 125      37.187 -10.091   2.301  1.00 28.27           H  
ATOM   1715  HD2 ARG A 125      36.163 -12.064   1.970  1.00 31.91           H  
ATOM   1716  HD3 ARG A 125      35.344 -11.994   3.549  1.00 31.91           H  
ATOM   1717  HE  ARG A 125      38.127 -12.973   3.101  1.00 36.62           H  
ATOM   1718 HH11 ARG A 125      35.679 -14.152   6.066  1.00 38.39           H  
ATOM   1719 HH12 ARG A 125      35.138 -12.925   4.943  1.00 38.39           H  
ATOM   1720 HH21 ARG A 125      38.811 -14.560   4.549  1.00 41.15           H  
ATOM   1721 HH22 ARG A 125      37.755 -15.077   5.845  1.00 41.15           H  
ATOM   1722  N   SER A 126      36.435  -6.672   2.587  1.00 25.24           N  
ATOM   1723  CA  SER A 126      37.144  -5.883   1.584  1.00 27.08           C  
ATOM   1724  C   SER A 126      38.186  -4.961   2.212  1.00 25.14           C  
ATOM   1725  O   SER A 126      39.195  -4.637   1.578  1.00 26.16           O  
ATOM   1726  CB  SER A 126      36.158  -5.045   0.758  1.00 28.88           C  
ATOM   1727  OG  SER A 126      35.645  -3.950   1.510  1.00 32.33           O  
ATOM   1728  H   SER A 126      35.433  -6.572   2.675  1.00 25.24           H  
ATOM   1729  HA  SER A 126      37.660  -6.590   0.935  1.00 27.08           H  
ATOM   1730  HB2 SER A 126      35.329  -5.679   0.445  1.00 28.88           H  
ATOM   1731  HB3 SER A 126      36.673  -4.659  -0.122  1.00 28.88           H  
ATOM   1732  HG  SER A 126      35.035  -3.470   0.945  1.00 32.33           H  
ATOM   1733  N   THR A 127      37.949  -4.535   3.453  1.00 23.88           N  
ATOM   1734  CA  THR A 127      38.887  -3.653   4.139  1.00 21.27           C  
ATOM   1735  C   THR A 127      39.658  -4.412   5.222  1.00 20.14           C  
ATOM   1736  O   THR A 127      40.185  -3.804   6.163  1.00 21.97           O  
ATOM   1737  CB  THR A 127      38.168  -2.446   4.804  1.00 21.32           C  
ATOM   1738  OG1 THR A 127      37.247  -2.923   5.790  1.00 21.60           O  
ATOM   1739  CG2 THR A 127      37.412  -1.634   3.770  1.00 21.24           C  
ATOM   1740  H   THR A 127      37.106  -4.828   3.927  1.00 23.88           H  
ATOM   1741  HA  THR A 127      39.575  -3.283   3.378  1.00 21.27           H  
ATOM   1742  HB  THR A 127      38.921  -1.810   5.270  1.00 21.32           H  
ATOM   1743 HG21 THR A 127      38.108  -1.271   3.014  1.00 21.24           H  
ATOM   1744 HG22 THR A 127      36.656  -2.261   3.297  1.00 21.24           H  
ATOM   1745 HG23 THR A 127      36.930  -0.786   4.256  1.00 21.24           H  
ATOM   1746  HG1 THR A 127      36.603  -3.477   5.342  1.00 21.60           H  
ATOM   1747  N   ALA A 128      39.731  -5.732   5.074  1.00 19.71           N  
ATOM   1748  CA  ALA A 128      40.425  -6.583   6.028  1.00 18.99           C  
ATOM   1749  C   ALA A 128      39.775  -6.443   7.403  1.00 19.68           C  
ATOM   1750  O   ALA A 128      40.450  -6.569   8.427  1.00 20.05           O  
ATOM   1751  CB  ALA A 128      41.898  -6.188   6.108  1.00 19.62           C  
ATOM   1752  H   ALA A 128      39.290  -6.158   4.271  1.00 19.71           H  
ATOM   1753  HA  ALA A 128      40.356  -7.619   5.699  1.00 18.99           H  
ATOM   1754  HB1 ALA A 128      42.357  -6.294   5.125  1.00 19.62           H  
ATOM   1755  HB2 ALA A 128      41.979  -5.152   6.436  1.00 19.62           H  
ATOM   1756  HB3 ALA A 128      42.410  -6.836   6.820  1.00 19.62           H  
ATOM   1757  N   PHE A 129      38.466  -6.184   7.409  1.00 19.15           N  
ATOM   1758  CA  PHE A 129      37.694  -6.024   8.643  1.00 19.03           C  
ATOM   1759  C   PHE A 129      38.197  -4.908   9.556  1.00 17.78           C  
ATOM   1760  O   PHE A 129      38.007  -4.961  10.768  1.00 17.02           O  
ATOM   1761  CB  PHE A 129      37.670  -7.343   9.419  1.00 20.89           C  
ATOM   1762  CG  PHE A 129      37.043  -8.473   8.662  1.00 20.42           C  
ATOM   1763  CD1 PHE A 129      35.669  -8.477   8.406  1.00 21.29           C  
ATOM   1764  CD2 PHE A 129      37.826  -9.511   8.164  1.00 23.49           C  
ATOM   1765  CE1 PHE A 129      35.087  -9.495   7.661  1.00 23.40           C  
ATOM   1766  CE2 PHE A 129      37.248 -10.546   7.409  1.00 23.40           C  
ATOM   1767  CZ  PHE A 129      35.879 -10.535   7.160  1.00 22.94           C  
ATOM   1768  H   PHE A 129      37.987  -6.095   6.524  1.00 19.15           H  
ATOM   1769  HA  PHE A 129      36.690  -5.737   8.330  1.00 19.03           H  
ATOM   1770  HB2 PHE A 129      37.106  -7.191  10.340  1.00 20.89           H  
ATOM   1771  HB3 PHE A 129      38.696  -7.619   9.663  1.00 20.89           H  
ATOM   1772  HD1 PHE A 129      35.053  -7.678   8.791  1.00 21.29           H  
ATOM   1773  HD2 PHE A 129      38.888  -9.520   8.359  1.00 23.49           H  
ATOM   1774  HE1 PHE A 129      34.025  -9.485   7.469  1.00 23.40           H  
ATOM   1775  HE2 PHE A 129      37.863 -11.346   7.024  1.00 23.40           H  
ATOM   1776  HZ  PHE A 129      35.427 -11.328   6.581  1.00 22.94           H  
ATOM   1777  N   LEU A 130      38.831  -3.894   8.984  1.00 16.45           N  
ATOM   1778  CA  LEU A 130      39.334  -2.777   9.776  1.00 18.09           C  
ATOM   1779  C   LEU A 130      38.461  -1.538   9.597  1.00 19.45           C  
ATOM   1780  O   LEU A 130      38.552  -0.585  10.375  1.00 20.63           O  
ATOM   1781  CB  LEU A 130      40.777  -2.437   9.369  1.00 18.18           C  
ATOM   1782  CG  LEU A 130      41.884  -3.389   9.837  1.00 16.96           C  
ATOM   1783  CD1 LEU A 130      43.128  -3.156   8.978  1.00 19.27           C  
ATOM   1784  CD2 LEU A 130      42.184  -3.163  11.333  1.00 14.74           C  
ATOM   1785  H   LEU A 130      38.966  -3.894   7.984  1.00 16.45           H  
ATOM   1786  HA  LEU A 130      39.310  -3.080  10.822  1.00 18.09           H  
ATOM   1787  HB2 LEU A 130      41.005  -1.449   9.767  1.00 18.18           H  
ATOM   1788  HB3 LEU A 130      40.811  -2.407   8.280  1.00 18.18           H  
ATOM   1789  HG  LEU A 130      41.561  -4.424   9.721  1.00 16.96           H  
ATOM   1790 HD11 LEU A 130      42.890  -3.352   7.933  1.00 19.27           H  
ATOM   1791 HD12 LEU A 130      43.458  -2.123   9.088  1.00 19.27           H  
ATOM   1792 HD13 LEU A 130      43.924  -3.827   9.301  1.00 19.27           H  
ATOM   1793 HD21 LEU A 130      42.510  -2.135  11.487  1.00 14.74           H  
ATOM   1794 HD22 LEU A 130      41.282  -3.350  11.916  1.00 14.74           H  
ATOM   1795 HD23 LEU A 130      42.971  -3.846  11.652  1.00 14.74           H  
ATOM   1796  N   ARG A 131      37.605  -1.565   8.583  1.00 18.37           N  
ATOM   1797  CA  ARG A 131      36.749  -0.427   8.283  1.00 18.60           C  
ATOM   1798  C   ARG A 131      35.265  -0.776   8.342  1.00 16.25           C  
ATOM   1799  O   ARG A 131      34.888  -1.946   8.246  1.00 16.14           O  
ATOM   1800  CB  ARG A 131      37.118   0.134   6.912  1.00 20.94           C  
ATOM   1801  CG  ARG A 131      38.536   0.699   6.849  1.00 26.23           C  
ATOM   1802  CD  ARG A 131      38.627   1.955   7.692  1.00 28.76           C  
ATOM   1803  NE  ARG A 131      39.782   2.778   7.343  1.00 34.14           N  
ATOM   1804  CZ  ARG A 131      40.995   2.640   7.872  1.00 35.60           C  
ATOM   1805  NH1 ARG A 131      41.226   1.707   8.788  1.00 36.42           N  
ATOM   1806  NH2 ARG A 131      41.980   3.441   7.486  1.00 37.40           N1+
ATOM   1807  H   ARG A 131      37.546  -2.393   8.008  1.00 18.37           H  
ATOM   1808  HA  ARG A 131      36.918   0.329   9.051  1.00 18.60           H  
ATOM   1809  HB2 ARG A 131      36.416   0.931   6.665  1.00 20.94           H  
ATOM   1810  HB3 ARG A 131      37.032  -0.667   6.177  1.00 20.94           H  
ATOM   1811  HG2 ARG A 131      38.784   0.939   5.815  1.00 26.23           H  
ATOM   1812  HG3 ARG A 131      39.238  -0.043   7.229  1.00 26.23           H  
ATOM   1813  HD2 ARG A 131      38.706   1.667   8.740  1.00 28.76           H  
ATOM   1814  HD3 ARG A 131      37.721   2.542   7.543  1.00 28.76           H  
ATOM   1815  HE  ARG A 131      39.651   3.503   6.652  1.00 34.14           H  
ATOM   1816 HH11 ARG A 131      42.148   1.610   9.189  1.00 36.42           H  
ATOM   1817 HH12 ARG A 131      40.479   1.094   9.085  1.00 36.42           H  
ATOM   1818 HH21 ARG A 131      41.809   4.152   6.790  1.00 37.40           H  
ATOM   1819 HH22 ARG A 131      42.900   3.341   7.890  1.00 37.40           H  
ATOM   1820  N   TRP A 132      34.435   0.249   8.510  1.00 16.76           N  
ATOM   1821  CA  TRP A 132      32.990   0.057   8.643  1.00 15.38           C  
ATOM   1822  C   TRP A 132      32.181   0.316   7.377  1.00 16.13           C  
ATOM   1823  O   TRP A 132      32.444   1.266   6.649  1.00 17.49           O  
ATOM   1824  CB  TRP A 132      32.432   0.959   9.742  1.00 13.80           C  
ATOM   1825  CG  TRP A 132      33.265   1.020  10.980  1.00 12.95           C  
ATOM   1826  CD1 TRP A 132      34.121   0.063  11.443  1.00 13.58           C  
ATOM   1827  CD2 TRP A 132      33.301   2.085  11.930  1.00 12.78           C  
ATOM   1828  NE1 TRP A 132      34.695   0.467  12.624  1.00 12.30           N  
ATOM   1829  CE2 TRP A 132      34.203   1.706  12.950  1.00 13.96           C  
ATOM   1830  CE3 TRP A 132      32.656   3.323  12.022  1.00 11.86           C  
ATOM   1831  CZ2 TRP A 132      34.476   2.525  14.050  1.00 11.90           C  
ATOM   1832  CZ3 TRP A 132      32.928   4.139  13.112  1.00 13.84           C  
ATOM   1833  CH2 TRP A 132      33.831   3.735  14.111  1.00 13.94           C  
ATOM   1834  H   TRP A 132      34.811   1.186   8.547  1.00 16.76           H  
ATOM   1835  HA  TRP A 132      32.881  -1.001   8.882  1.00 15.38           H  
ATOM   1836  HB2 TRP A 132      31.443   0.591  10.015  1.00 13.80           H  
ATOM   1837  HB3 TRP A 132      32.345   1.969   9.341  1.00 13.80           H  
ATOM   1838  HD1 TRP A 132      34.319  -0.877  10.951  1.00 13.58           H  
ATOM   1839  HE1 TRP A 132      35.367  -0.060  13.163  1.00 12.30           H  
ATOM   1840  HE3 TRP A 132      31.960   3.639  11.258  1.00 11.86           H  
ATOM   1841  HZ2 TRP A 132      35.167   2.217  14.821  1.00 11.90           H  
ATOM   1842  HZ3 TRP A 132      32.438   5.098  13.194  1.00 13.84           H  
ATOM   1843  HH2 TRP A 132      34.022   4.393  14.946  1.00 13.94           H  
ATOM   1844  N   LYS A 133      31.183  -0.528   7.146  1.00 15.84           N  
ATOM   1845  CA  LYS A 133      30.312  -0.383   5.993  1.00 16.62           C  
ATOM   1846  C   LYS A 133      28.865  -0.304   6.446  1.00 15.56           C  
ATOM   1847  O   LYS A 133      28.406  -1.123   7.243  1.00 12.72           O  
ATOM   1848  CB  LYS A 133      30.465  -1.568   5.039  1.00 19.62           C  
ATOM   1849  CG  LYS A 133      29.614  -1.448   3.771  1.00 23.54           C  
ATOM   1850  CD  LYS A 133      29.901  -2.588   2.806  1.00 27.88           C  
ATOM   1851  CE  LYS A 133      29.252  -2.366   1.442  1.00 29.56           C  
ATOM   1852  NZ  LYS A 133      29.841  -1.186   0.720  1.00 32.04           N1+
ATOM   1853  H   LYS A 133      31.025  -1.291   7.789  1.00 15.84           H  
ATOM   1854  HA  LYS A 133      30.594   0.533   5.473  1.00 16.62           H  
ATOM   1855  HB2 LYS A 133      30.170  -2.475   5.567  1.00 19.62           H  
ATOM   1856  HB3 LYS A 133      31.512  -1.642   4.746  1.00 19.62           H  
ATOM   1857  HG2 LYS A 133      29.840  -0.501   3.280  1.00 23.54           H  
ATOM   1858  HG3 LYS A 133      28.560  -1.472   4.046  1.00 23.54           H  
ATOM   1859  HD2 LYS A 133      29.516  -3.514   3.232  1.00 27.88           H  
ATOM   1860  HD3 LYS A 133      30.980  -2.671   2.672  1.00 27.88           H  
ATOM   1861  HE2 LYS A 133      28.185  -2.194   1.584  1.00 29.56           H  
ATOM   1862  HE3 LYS A 133      29.398  -3.258   0.833  1.00 29.56           H  
ATOM   1863  HZ1 LYS A 133      29.711  -0.353   1.275  1.00 32.04           H  
ATOM   1864  HZ2 LYS A 133      30.828  -1.341   0.571  1.00 32.04           H  
ATOM   1865  HZ3 LYS A 133      29.380  -1.072  -0.171  1.00 32.04           H  
ATOM   1866  N   ASP A 134      28.150   0.695   5.945  1.00 14.76           N  
ATOM   1867  CA  ASP A 134      26.743   0.829   6.284  1.00 14.53           C  
ATOM   1868  C   ASP A 134      26.097  -0.432   5.713  1.00 15.38           C  
ATOM   1869  O   ASP A 134      26.444  -0.886   4.607  1.00 15.71           O  
ATOM   1870  CB  ASP A 134      26.168   2.105   5.660  1.00 14.31           C  
ATOM   1871  CG  ASP A 134      26.178   2.063   4.134  1.00 16.40           C  
ATOM   1872  OD1 ASP A 134      25.095   1.886   3.540  1.00 14.76           O  
ATOM   1873  OD2 ASP A 134      27.270   2.191   3.550  1.00 14.53           O1-
ATOM   1874  H   ASP A 134      28.584   1.363   5.325  1.00 14.76           H  
ATOM   1875  HA  ASP A 134      26.564   0.919   7.356  1.00 14.53           H  
ATOM   1876  HB2 ASP A 134      26.764   2.956   5.991  1.00 14.31           H  
ATOM   1877  HB3 ASP A 134      25.139   2.227   6.000  1.00 14.31           H  
ATOM   1878  N   TYR A 135      25.154  -1.003   6.454  1.00 13.99           N  
ATOM   1879  CA  TYR A 135      24.543  -2.249   6.018  1.00 13.77           C  
ATOM   1880  C   TYR A 135      23.103  -2.395   6.504  1.00 14.65           C  
ATOM   1881  O   TYR A 135      22.757  -1.911   7.582  1.00 12.42           O  
ATOM   1882  CB  TYR A 135      25.402  -3.393   6.554  1.00 12.82           C  
ATOM   1883  CG  TYR A 135      25.543  -4.576   5.638  1.00 14.74           C  
ATOM   1884  CD1 TYR A 135      26.445  -4.549   4.567  1.00 14.94           C  
ATOM   1885  CD2 TYR A 135      24.776  -5.721   5.831  1.00 14.11           C  
ATOM   1886  CE1 TYR A 135      26.575  -5.633   3.709  1.00 18.01           C  
ATOM   1887  CE2 TYR A 135      24.896  -6.817   4.975  1.00 17.59           C  
ATOM   1888  CZ  TYR A 135      25.798  -6.763   3.913  1.00 18.01           C  
ATOM   1889  OH  TYR A 135      25.908  -7.823   3.039  1.00 19.00           O  
ATOM   1890  H   TYR A 135      24.861  -0.572   7.319  1.00 13.99           H  
ATOM   1891  HA  TYR A 135      24.500  -2.264   4.928  1.00 13.77           H  
ATOM   1892  HB2 TYR A 135      24.955  -3.740   7.485  1.00 12.82           H  
ATOM   1893  HB3 TYR A 135      26.399  -3.000   6.752  1.00 12.82           H  
ATOM   1894  HD1 TYR A 135      27.050  -3.669   4.405  1.00 14.94           H  
ATOM   1895  HD2 TYR A 135      24.077  -5.761   6.654  1.00 14.11           H  
ATOM   1896  HE1 TYR A 135      27.276  -5.597   2.888  1.00 18.01           H  
ATOM   1897  HE2 TYR A 135      24.296  -7.701   5.135  1.00 17.59           H  
ATOM   1898  HH  TYR A 135      26.551  -7.705   2.336  1.00 19.00           H  
ATOM   1899  N   ASN A 136      22.279  -3.080   5.702  1.00 13.14           N  
ATOM   1900  CA  ASN A 136      20.867  -3.315   6.026  1.00 13.76           C  
ATOM   1901  C   ASN A 136      20.745  -4.064   7.349  1.00 11.82           C  
ATOM   1902  O   ASN A 136      21.129  -5.220   7.439  1.00 11.95           O  
ATOM   1903  CB  ASN A 136      20.212  -4.161   4.937  1.00 13.39           C  
ATOM   1904  CG  ASN A 136      18.730  -4.337   5.154  1.00 17.26           C  
ATOM   1905  OD1 ASN A 136      18.261  -4.559   6.282  1.00 16.58           O  
ATOM   1906  ND2 ASN A 136      17.973  -4.253   4.069  1.00 17.30           N  
ATOM   1907  H   ASN A 136      22.645  -3.451   4.837  1.00 13.14           H  
ATOM   1908  HA  ASN A 136      20.371  -2.347   6.099  1.00 13.76           H  
ATOM   1909  HB2 ASN A 136      20.683  -5.143   4.928  1.00 13.39           H  
ATOM   1910  HB3 ASN A 136      20.369  -3.673   3.975  1.00 13.39           H  
ATOM   1911 HD21 ASN A 136      16.973  -4.372   4.141  1.00 17.30           H  
ATOM   1912 HD22 ASN A 136      18.397  -4.071   3.170  1.00 17.30           H  
ATOM   1913  N   CYS A 137      20.201  -3.398   8.362  1.00 12.78           N  
ATOM   1914  CA  CYS A 137      20.034  -3.973   9.704  1.00 13.61           C  
ATOM   1915  C   CYS A 137      19.357  -5.333   9.793  1.00 15.06           C  
ATOM   1916  O   CYS A 137      19.643  -6.114  10.702  1.00 13.66           O  
ATOM   1917  CB  CYS A 137      19.245  -3.011  10.571  1.00 14.57           C  
ATOM   1918  SG  CYS A 137      20.041  -1.406  10.853  1.00 13.36           S  
ATOM   1919  H   CYS A 137      19.888  -2.451   8.202  1.00 12.78           H  
ATOM   1920  HA  CYS A 137      21.058  -4.131  10.044  1.00 13.61           H  
ATOM   1921  HB2 CYS A 137      19.083  -3.483  11.540  1.00 14.57           H  
ATOM   1922  HB3 CYS A 137      18.283  -2.832  10.090  1.00 14.57           H  
ATOM   1923  N   ASN A 138      18.446  -5.610   8.857  1.00 15.44           N  
ATOM   1924  CA  ASN A 138      17.722  -6.868   8.853  1.00 15.44           C  
ATOM   1925  C   ASN A 138      18.507  -8.060   8.303  1.00 14.79           C  
ATOM   1926  O   ASN A 138      18.052  -9.193   8.425  1.00 14.77           O  
ATOM   1927  CB  ASN A 138      16.411  -6.708   8.074  1.00 19.87           C  
ATOM   1928  CG  ASN A 138      15.509  -5.659   8.675  1.00 23.16           C  
ATOM   1929  ND2 ASN A 138      15.075  -4.734   7.991  1.00 29.98           N  
ATOM   1930  OD1 ASN A 138      15.230  -5.786   9.962  1.00 22.01           O  
ATOM   1931  H   ASN A 138      18.256  -4.929   8.136  1.00 15.44           H  
ATOM   1932  HA  ASN A 138      17.531  -7.101   9.901  1.00 15.44           H  
ATOM   1933  HB2 ASN A 138      15.885  -7.663   8.073  1.00 19.87           H  
ATOM   1934  HB3 ASN A 138      16.646  -6.422   7.049  1.00 19.87           H  
ATOM   1935 HD21 ASN A 138      15.314  -4.676   7.011  1.00 29.98           H  
ATOM   1936 HD22 ASN A 138      14.480  -4.034   8.408  1.00 29.98           H  
ATOM   1937  N   VAL A 139      19.663  -7.826   7.684  1.00 14.05           N  
ATOM   1938  CA  VAL A 139      20.456  -8.940   7.167  1.00 14.43           C  
ATOM   1939  C   VAL A 139      21.083  -9.678   8.333  1.00 15.46           C  
ATOM   1940  O   VAL A 139      21.554  -9.044   9.285  1.00 15.68           O  
ATOM   1941  CB  VAL A 139      21.587  -8.472   6.229  1.00 14.51           C  
ATOM   1942  CG1 VAL A 139      22.468  -9.666   5.849  1.00 16.04           C  
ATOM   1943  CG2 VAL A 139      20.987  -7.863   4.987  1.00 14.42           C  
ATOM   1944  H   VAL A 139      19.992  -6.877   7.571  1.00 14.05           H  
ATOM   1945  HA  VAL A 139      19.784  -9.582   6.597  1.00 14.43           H  
ATOM   1946  HB  VAL A 139      22.199  -7.727   6.738  1.00 14.51           H  
ATOM   1947 HG11 VAL A 139      22.901 -10.099   6.751  1.00 16.04           H  
ATOM   1948 HG12 VAL A 139      21.863 -10.416   5.340  1.00 16.04           H  
ATOM   1949 HG13 VAL A 139      23.267  -9.332   5.187  1.00 16.04           H  
ATOM   1950 HG21 VAL A 139      20.375  -8.607   4.477  1.00 14.42           H  
ATOM   1951 HG22 VAL A 139      20.367  -7.011   5.264  1.00 14.42           H  
ATOM   1952 HG23 VAL A 139      21.785  -7.532   4.323  1.00 14.42           H  
ATOM   1953  N   ARG A 140      21.076 -11.006   8.261  1.00 14.03           N  
ATOM   1954  CA  ARG A 140      21.648 -11.836   9.314  1.00 15.37           C  
ATOM   1955  C   ARG A 140      23.134 -12.041   9.023  1.00 15.75           C  
ATOM   1956  O   ARG A 140      23.501 -12.495   7.941  1.00 15.34           O  
ATOM   1957  CB  ARG A 140      20.913 -13.178   9.373  1.00 17.41           C  
ATOM   1958  CG  ARG A 140      19.458 -13.075   9.805  1.00 22.44           C  
ATOM   1959  CD  ARG A 140      18.917 -14.479  10.054  1.00 27.18           C  
ATOM   1960  NE  ARG A 140      17.514 -14.536  10.468  1.00 32.42           N  
ATOM   1961  CZ  ARG A 140      16.472 -14.240   9.693  1.00 33.77           C  
ATOM   1962  NH1 ARG A 140      15.241 -14.340  10.177  1.00 35.30           N  
ATOM   1963  NH2 ARG A 140      16.648 -13.828   8.447  1.00 35.59           N1+
ATOM   1964  H   ARG A 140      20.662 -11.452   7.455  1.00 14.03           H  
ATOM   1965  HA  ARG A 140      21.537 -11.347  10.282  1.00 15.37           H  
ATOM   1966  HB2 ARG A 140      21.435 -13.823  10.081  1.00 17.41           H  
ATOM   1967  HB3 ARG A 140      20.943 -13.629   8.381  1.00 17.41           H  
ATOM   1968  HG2 ARG A 140      18.876 -12.593   9.020  1.00 22.44           H  
ATOM   1969  HG3 ARG A 140      19.389 -12.489  10.722  1.00 22.44           H  
ATOM   1970  HD2 ARG A 140      19.520 -14.940  10.837  1.00 27.18           H  
ATOM   1971  HD3 ARG A 140      19.021 -15.050   9.132  1.00 27.18           H  
ATOM   1972  HE  ARG A 140      17.321 -14.824  11.417  1.00 32.42           H  
ATOM   1973 HH11 ARG A 140      15.095 -14.653  11.127  1.00 35.30           H  
ATOM   1974 HH12 ARG A 140      14.449 -14.104   9.597  1.00 35.30           H  
ATOM   1975 HH21 ARG A 140      15.849 -13.594   7.875  1.00 35.59           H  
ATOM   1976 HH22 ARG A 140      17.581 -13.748   8.068  1.00 35.59           H  
ATOM   1977  N   LEU A 141      23.985 -11.700   9.988  1.00 14.94           N  
ATOM   1978  CA  LEU A 141      25.439 -11.802   9.828  1.00 15.14           C  
ATOM   1979  C   LEU A 141      26.107 -12.312  11.094  1.00 15.83           C  
ATOM   1980  O   LEU A 141      25.509 -12.288  12.170  1.00 16.08           O  
ATOM   1981  CB  LEU A 141      26.048 -10.415   9.561  1.00 15.67           C  
ATOM   1982  CG  LEU A 141      25.667  -9.521   8.372  1.00 14.51           C  
ATOM   1983  CD1 LEU A 141      26.359  -8.168   8.494  1.00 13.69           C  
ATOM   1984  CD2 LEU A 141      26.086 -10.208   7.075  1.00 15.56           C  
ATOM   1985  H   LEU A 141      23.615 -11.357  10.863  1.00 14.94           H  
ATOM   1986  HA  LEU A 141      25.607 -12.489   8.998  1.00 15.14           H  
ATOM   1987  HB2 LEU A 141      27.123 -10.576   9.476  1.00 15.67           H  
ATOM   1988  HB3 LEU A 141      25.839  -9.824  10.453  1.00 15.67           H  
ATOM   1989  HG  LEU A 141      24.589  -9.361   8.368  1.00 14.51           H  
ATOM   1990 HD11 LEU A 141      26.052  -7.684   9.421  1.00 13.69           H  
ATOM   1991 HD12 LEU A 141      27.440  -8.312   8.500  1.00 13.69           H  
ATOM   1992 HD13 LEU A 141      26.081  -7.540   7.647  1.00 13.69           H  
ATOM   1993 HD21 LEU A 141      27.165 -10.368   7.081  1.00 15.56           H  
ATOM   1994 HD22 LEU A 141      25.577 -11.169   6.992  1.00 15.56           H  
ATOM   1995 HD23 LEU A 141      25.816  -9.579   6.227  1.00 15.56           H  
ATOM   1996  N   PRO A 142      27.351 -12.800  10.975  1.00 17.03           N  
ATOM   1997  CA  PRO A 142      28.053 -13.266  12.170  1.00 16.80           C  
ATOM   1998  C   PRO A 142      28.265 -11.926  12.899  1.00 16.21           C  
ATOM   1999  O   PRO A 142      28.088 -10.870  12.296  1.00 14.65           O  
ATOM   2000  CB  PRO A 142      29.365 -13.806  11.621  1.00 18.09           C  
ATOM   2001  CG  PRO A 142      29.018 -14.198  10.218  1.00 20.51           C  
ATOM   2002  CD  PRO A 142      28.133 -13.087   9.759  1.00 19.99           C  
ATOM   2003  HA  PRO A 142      27.584 -14.018  12.805  1.00 16.80           H  
ATOM   2004  HB2 PRO A 142      29.702 -14.669  12.195  1.00 18.09           H  
ATOM   2005  HB3 PRO A 142      30.138 -13.037  11.632  1.00 18.09           H  
ATOM   2006  HG2 PRO A 142      28.490 -15.151  10.199  1.00 20.51           H  
ATOM   2007  HG3 PRO A 142      29.912 -14.266   9.599  1.00 20.51           H  
ATOM   2008  HD2 PRO A 142      28.714 -12.220   9.446  1.00 19.99           H  
ATOM   2009  HD3 PRO A 142      27.488 -13.406   8.939  1.00 19.99           H  
ATOM   2010  N   TYR A 143      28.691 -11.967  14.151  1.00 14.81           N  
ATOM   2011  CA  TYR A 143      28.850 -10.746  14.924  1.00 14.49           C  
ATOM   2012  C   TYR A 143      29.837 -10.900  16.076  1.00 15.38           C  
ATOM   2013  O   TYR A 143      30.139 -12.007  16.516  1.00 15.86           O  
ATOM   2014  CB  TYR A 143      27.490 -10.333  15.487  1.00 13.20           C  
ATOM   2015  CG  TYR A 143      26.813 -11.411  16.320  1.00 14.12           C  
ATOM   2016  CD1 TYR A 143      26.094 -12.441  15.713  1.00 14.49           C  
ATOM   2017  CD2 TYR A 143      26.896 -11.402  17.716  1.00 14.45           C  
ATOM   2018  CE1 TYR A 143      25.468 -13.437  16.472  1.00 14.16           C  
ATOM   2019  CE2 TYR A 143      26.271 -12.405  18.488  1.00 15.76           C  
ATOM   2020  CZ  TYR A 143      25.564 -13.406  17.858  1.00 14.23           C  
ATOM   2021  OH  TYR A 143      24.931 -14.365  18.606  1.00 16.51           O  
ATOM   2022  H   TYR A 143      28.909 -12.857  14.576  1.00 14.81           H  
ATOM   2023  HA  TYR A 143      29.249  -9.985  14.252  1.00 14.49           H  
ATOM   2024  HB2 TYR A 143      26.836 -10.082  14.652  1.00 13.20           H  
ATOM   2025  HB3 TYR A 143      27.632  -9.453  16.115  1.00 13.20           H  
ATOM   2026  HD1 TYR A 143      26.020 -12.471  14.636  1.00 14.49           H  
ATOM   2027  HD2 TYR A 143      27.447 -10.616  18.211  1.00 14.45           H  
ATOM   2028  HE1 TYR A 143      24.913 -14.224  15.984  1.00 14.16           H  
ATOM   2029  HE2 TYR A 143      26.346 -12.388  19.565  1.00 15.76           H  
ATOM   2030  HH  TYR A 143      25.348 -14.565  19.447  1.00 16.51           H  
ATOM   2031  N   VAL A 144      30.325  -9.771  16.575  1.00 14.56           N  
ATOM   2032  CA  VAL A 144      31.250  -9.791  17.692  1.00 14.22           C  
ATOM   2033  C   VAL A 144      30.654  -9.097  18.907  1.00 13.50           C  
ATOM   2034  O   VAL A 144      30.113  -7.998  18.809  1.00 14.04           O  
ATOM   2035  CB  VAL A 144      32.594  -9.102  17.334  1.00 13.06           C  
ATOM   2036  CG1 VAL A 144      33.471  -8.988  18.596  1.00 14.06           C  
ATOM   2037  CG2 VAL A 144      33.318  -9.925  16.253  1.00 11.91           C  
ATOM   2038  H   VAL A 144      30.049  -8.887  16.171  1.00 14.56           H  
ATOM   2039  HA  VAL A 144      31.439 -10.839  17.923  1.00 14.22           H  
ATOM   2040  HB  VAL A 144      32.402  -8.100  16.950  1.00 13.06           H  
ATOM   2041 HG11 VAL A 144      32.950  -8.397  19.349  1.00 14.06           H  
ATOM   2042 HG12 VAL A 144      33.671  -9.984  18.991  1.00 14.06           H  
ATOM   2043 HG13 VAL A 144      34.414  -8.503  18.341  1.00 14.06           H  
ATOM   2044 HG21 VAL A 144      33.513 -10.929  16.631  1.00 11.91           H  
ATOM   2045 HG22 VAL A 144      32.692  -9.987  15.363  1.00 11.91           H  
ATOM   2046 HG23 VAL A 144      34.262  -9.442  16.000  1.00 11.91           H  
ATOM   2047  N   CYS A 145      30.754  -9.754  20.054  1.00 14.25           N  
ATOM   2048  CA  CYS A 145      30.257  -9.198  21.308  1.00 12.87           C  
ATOM   2049  C   CYS A 145      31.446  -8.737  22.138  1.00 12.38           C  
ATOM   2050  O   CYS A 145      32.531  -9.328  22.073  1.00 12.66           O  
ATOM   2051  CB  CYS A 145      29.498 -10.260  22.118  1.00 13.00           C  
ATOM   2052  SG  CYS A 145      27.956 -10.879  21.366  1.00 15.80           S  
ATOM   2053  H   CYS A 145      31.188 -10.666  20.059  1.00 14.25           H  
ATOM   2054  HA  CYS A 145      29.582  -8.373  21.080  1.00 12.87           H  
ATOM   2055  HB2 CYS A 145      29.247  -9.826  23.086  1.00 13.00           H  
ATOM   2056  HB3 CYS A 145      30.164 -11.110  22.262  1.00 13.00           H  
ATOM   2057  N   LYS A 146      31.223  -7.682  22.914  1.00 12.45           N  
ATOM   2058  CA  LYS A 146      32.221  -7.103  23.807  1.00 12.52           C  
ATOM   2059  C   LYS A 146      31.536  -7.084  25.165  1.00 12.00           C  
ATOM   2060  O   LYS A 146      30.417  -6.593  25.294  1.00 11.70           O  
ATOM   2061  CB  LYS A 146      32.559  -5.686  23.328  1.00 12.05           C  
ATOM   2062  CG  LYS A 146      33.528  -4.925  24.198  1.00 14.16           C  
ATOM   2063  CD  LYS A 146      33.861  -3.601  23.500  1.00 12.95           C  
ATOM   2064  CE  LYS A 146      34.601  -2.644  24.378  1.00 14.74           C  
ATOM   2065  NZ  LYS A 146      34.899  -1.382  23.619  1.00 10.93           N1+
ATOM   2066  H   LYS A 146      30.308  -7.255  22.885  1.00 12.45           H  
ATOM   2067  HA  LYS A 146      33.160  -7.657  23.839  1.00 12.52           H  
ATOM   2068  HB2 LYS A 146      31.631  -5.116  23.280  1.00 12.05           H  
ATOM   2069  HB3 LYS A 146      32.990  -5.761  22.330  1.00 12.05           H  
ATOM   2070  HG2 LYS A 146      34.438  -5.509  24.334  1.00 14.16           H  
ATOM   2071  HG3 LYS A 146      33.075  -4.726  25.169  1.00 14.16           H  
ATOM   2072  HD2 LYS A 146      32.929  -3.132  23.184  1.00 12.95           H  
ATOM   2073  HD3 LYS A 146      34.475  -3.815  22.625  1.00 12.95           H  
ATOM   2074  HE2 LYS A 146      35.536  -3.100  24.703  1.00 14.74           H  
ATOM   2075  HE3 LYS A 146      33.991  -2.407  25.250  1.00 14.74           H  
ATOM   2076  HZ1 LYS A 146      35.464  -1.600  22.811  1.00 10.93           H  
ATOM   2077  HZ2 LYS A 146      34.033  -0.957  23.319  1.00 10.93           H  
ATOM   2078  HZ3 LYS A 146      35.400  -0.739  24.216  1.00 10.93           H  
ATOM   2079  N   PHE A 147      32.172  -7.659  26.176  1.00 12.29           N  
ATOM   2080  CA  PHE A 147      31.534  -7.728  27.487  1.00 14.38           C  
ATOM   2081  C   PHE A 147      32.562  -7.756  28.594  1.00 14.29           C  
ATOM   2082  O   PHE A 147      33.760  -7.717  28.333  1.00 14.49           O  
ATOM   2083  CB  PHE A 147      30.637  -8.981  27.593  1.00 13.45           C  
ATOM   2084  CG  PHE A 147      31.358 -10.304  27.335  1.00 14.37           C  
ATOM   2085  CD1 PHE A 147      31.651 -10.725  26.038  1.00 16.80           C  
ATOM   2086  CD2 PHE A 147      31.714 -11.136  28.403  1.00 19.06           C  
ATOM   2087  CE1 PHE A 147      32.285 -11.950  25.800  1.00 18.15           C  
ATOM   2088  CE2 PHE A 147      32.348 -12.366  28.181  1.00 17.69           C  
ATOM   2089  CZ  PHE A 147      32.632 -12.776  26.875  1.00 17.44           C  
ATOM   2090  H   PHE A 147      33.095  -8.047  26.039  1.00 12.29           H  
ATOM   2091  HA  PHE A 147      30.920  -6.834  27.597  1.00 14.38           H  
ATOM   2092  HB2 PHE A 147      29.832  -8.886  26.866  1.00 13.45           H  
ATOM   2093  HB3 PHE A 147      30.217  -9.014  28.599  1.00 13.45           H  
ATOM   2094  HD1 PHE A 147      31.384 -10.095  25.202  1.00 16.80           H  
ATOM   2095  HD2 PHE A 147      31.496 -10.826  29.414  1.00 19.06           H  
ATOM   2096  HE1 PHE A 147      32.505 -12.257  24.788  1.00 18.15           H  
ATOM   2097  HE2 PHE A 147      32.616 -12.996  29.017  1.00 17.69           H  
ATOM   2098  HZ  PHE A 147      33.117 -13.725  26.696  1.00 17.44           H  
ATOM   2099  N   THR A 148      32.098  -7.819  29.835  1.00 16.65           N  
ATOM   2100  CA  THR A 148      33.038  -7.854  30.948  1.00 18.79           C  
ATOM   2101  C   THR A 148      32.892  -9.180  31.691  1.00 18.45           C  
ATOM   2102  O   THR A 148      31.849  -9.830  31.619  1.00 18.06           O  
ATOM   2103  CB  THR A 148      32.793  -6.692  31.933  1.00 21.35           C  
ATOM   2104  OG1 THR A 148      31.575  -6.911  32.635  1.00 22.96           O  
ATOM   2105  CG2 THR A 148      32.693  -5.379  31.196  1.00 21.83           C  
ATOM   2106  H   THR A 148      31.103  -7.842  30.007  1.00 16.65           H  
ATOM   2107  HA  THR A 148      34.044  -7.752  30.543  1.00 18.79           H  
ATOM   2108  HB  THR A 148      33.632  -6.651  32.628  1.00 21.35           H  
ATOM   2109 HG21 THR A 148      33.616  -5.200  30.645  1.00 21.83           H  
ATOM   2110 HG22 THR A 148      31.855  -5.416  30.500  1.00 21.83           H  
ATOM   2111 HG23 THR A 148      32.535  -4.572  31.912  1.00 21.83           H  
ATOM   2112  HG1 THR A 148      30.867  -6.940  31.986  1.00 22.96           H  
ATOM   2113  N   ASP A 149      33.938  -9.582  32.398  1.00 18.46           N  
ATOM   2114  CA  ASP A 149      33.879 -10.836  33.133  1.00 19.67           C  
ATOM   2115  C   ASP A 149      34.429 -10.659  34.532  1.00 21.71           C  
ATOM   2116  O   ASP A 149      34.334  -9.530  35.038  1.00 23.07           O  
ATOM   2117  CB  ASP A 149      34.654 -11.938  32.417  1.00 18.45           C  
ATOM   2118  CG  ASP A 149      34.433 -13.302  33.056  1.00 20.32           C  
ATOM   2119  OD1 ASP A 149      33.264 -13.599  33.377  1.00 17.99           O  
ATOM   2120  OD2 ASP A 149      35.408 -14.059  33.226  1.00 19.80           O1-
ATOM   2121  OXT ASP A 149      34.925 -11.649  35.100  1.00 22.65           O1-
ATOM   2122  H   ASP A 149      34.776  -9.018  32.426  1.00 18.46           H  
ATOM   2123  HA  ASP A 149      32.831 -11.131  33.190  1.00 19.67           H  
ATOM   2124  HB2 ASP A 149      35.718 -11.701  32.454  1.00 18.45           H  
ATOM   2125  HB3 ASP A 149      34.328 -11.980  31.378  1.00 18.45           H  
TER    2126      ASP A 149 
HETATM 2127 ZN    ZN A1150      20.749   3.205  19.730  1.00 15.72          ZN2+
HETATM 2128 ZN    ZN A1151      31.974  -2.358  29.072  1.00 48.37          ZN2+
HETATM 2129 ZN    ZN A1152      16.669   4.079   5.025  1.00 39.90          ZN2+
CONECT    1    5    6    4    2
CONECT    2    1    3    3
CONECT    3    2    2
CONECT    4    1
CONECT    5    1
CONECT    6    1
CONECT   89  241
CONECT  241   89
CONECT  499 2052
CONECT 1642 1918
CONECT 1918 1642
CONECT 2052  499
END
