# Supplementary material for: Computational and Experimental Prediction of Human C-Type Lectin Receptor Druggability
Source: Front Immunol. 2014 Jul 10;5:323. doi: 10.3389/fimmu.2014.00323 (PMC4090677; doi:10.3389/fimmu.2014.00323)
Supplement: Supplementary file 2 [file Data_Sheet2.ZIP › Pockets/SP-D_Trimer/3ikn_pocket_1_ii.pdb]

HEADER	Output of DoGSiteScorer by A. Volkamer
HEADER	Pocket 4 with 91 binding site atoms written.
HEADER	References: 
HEADER	A. Volkamer et al. Analyzing the topology of active sites: on the prediction of pockets and subpockets. J. Chem. Inf. Model. 2010,50(11), 2041-52
HEADER	A. Volkamer et al. Combining global and local measures for structure-based druggability predictions. J. Chem. Inf. Model. 2012,52,360-372
HEADER	Geometric pocket center at  19.32 -44.26  35.13 with max radius 13.79
ATOM   5382  CE1 PHE C  355     20.707 -40.585  28.688  0.00  0.00           C
ATOM   5383  CE2 PHE C  355     21.541 -42.844  28.706  0.00  0.00           C
ATOM   5384  CZ  PHE C  355     21.176 -41.688  29.394  0.00  0.00           C
ATOM   5434  CA  GLN C  359     26.240 -39.639  28.355  0.00  0.00           C
ATOM   5435  C   GLN C  359     27.727 -39.795  28.671  0.00  0.00           C
ATOM   5436  O   GLN C  359     28.220 -39.247  29.655  0.00  0.00           O
ATOM   5437  CB  GLN C  359     25.494 -40.912  28.761  0.00  0.00           C
ATOM   5438  CG  GLN C  359     25.624 -41.273  30.227  0.00  0.00           C
ATOM   5439  CD  GLN C  359     24.865 -42.536  30.579  0.00  0.00           C
ATOM   5441  NE2 GLN C  359     23.918 -42.418  31.500  0.00  0.00           N
ATOM   5492  CB  CYS C  362     28.111 -35.491  30.243  0.00  0.00           C
ATOM   5493  SG  CYS C  362     27.056 -34.584  29.067  0.00  0.00           S
ATOM   5504  CG2 THR C  363     29.070 -39.779  32.799  0.00  0.00           C
ATOM   5554  CA  GLN C  368     26.821 -35.445  33.545  0.00  0.00           C
ATOM   5555  C   GLN C  368     25.801 -34.753  32.659  0.00  0.00           C
ATOM   5557  CB  GLN C  368     26.133 -36.021  34.790  0.00  0.00           C
ATOM   5558  CG  GLN C  368     25.409 -35.010  35.655  0.00  0.00           C
ATOM   5570  N   LEU C  369     24.937 -35.537  32.027  0.00  0.00           N
ATOM   5571  CA  LEU C  369     23.915 -34.965  31.165  0.00  0.00           C
ATOM   5572  C   LEU C  369     23.005 -34.033  31.954  0.00  0.00           C
ATOM   5573  O   LEU C  369     22.754 -34.247  33.146  0.00  0.00           O
ATOM   5574  CB  LEU C  369     23.085 -36.074  30.515  0.00  0.00           C
ATOM   5575  CG  LEU C  369     23.742 -36.775  29.331  0.00  0.00           C
ATOM   5576  CD1 LEU C  369     22.993 -38.063  29.024  0.00  0.00           C
ATOM   5577  CD2 LEU C  369     23.745 -35.843  28.128  0.00  0.00           C
ATOM   5953  CA  SER C  395     20.173 -37.556  32.012  0.00  0.00           C
ATOM   5954  C   SER C  395     19.304 -38.711  32.477  0.00  0.00           C
ATOM   5955  O   SER C  395     19.778 -39.838  32.607  0.00  0.00           O
ATOM   5956  CB  SER C  395     21.002 -37.114  33.212  0.00  0.00           C
ATOM   5964  CA  MET C  396     17.109 -39.409  33.270  0.00  0.00           C
ATOM   5965  C   MET C  396     16.537 -40.461  32.322  0.00  0.00           C
ATOM   5980  N   THR C  397     16.368 -41.680  32.839  0.00  0.00           N
ATOM   5981  CA  THR C  397     15.822 -42.786  32.051  0.00  0.00           C
ATOM   5982  C   THR C  397     15.019 -43.737  32.935  0.00  0.00           C
ATOM   5983  O   THR C  397     15.117 -43.689  34.162  0.00  0.00           O
ATOM   5984  CB  THR C  397     16.932 -43.654  31.401  0.00  0.00           C
ATOM   5985  OG1 THR C  397     17.446 -44.572  32.375  0.00  0.00           O
ATOM   5986  CG2 THR C  397     18.078 -42.793  30.890  0.00  0.00           C
ATOM   5994  N   ASP C  398     14.219 -44.595  32.304  0.00  0.00           N
ATOM   5995  CA  ASP C  398     13.461 -45.599  33.048  0.00  0.00           C
ATOM   5996  C   ASP C  398     13.850 -46.965  32.482  0.00  0.00           C
ATOM   5997  O   ASP C  398     13.026 -47.874  32.353  0.00  0.00           O
ATOM   5998  CB  ASP C  398     11.941 -45.343  32.961  0.00  0.00           C
ATOM   6006  N   SER C  399     15.137 -47.089  32.156  0.00  0.00           N
ATOM   6007  CA  SER C  399     15.703 -48.315  31.595  0.00  0.00           C
ATOM   6008  C   SER C  399     15.719 -49.470  32.589  0.00  0.00           C
ATOM   6010  CB  SER C  399     17.132 -48.063  31.101  0.00  0.00           C
ATOM   6017  N   LYS C  400     15.823 -49.160  33.879  0.00  0.00           N
ATOM   6018  CA  LYS C  400     15.849 -50.203  34.902  0.00  0.00           C
ATOM   6019  C   LYS C  400     14.447 -50.734  35.172  0.00  0.00           C
ATOM   6021  CB  LYS C  400     16.448 -49.674  36.208  0.00  0.00           C
ATOM   6022  CG  LYS C  400     16.521 -50.732  37.306  0.00  0.00           C
ATOM   6023  CD  LYS C  400     17.020 -50.165  38.624  0.00  0.00           C
ATOM   6024  CE  LYS C  400     17.067 -51.245  39.699  0.00  0.00           C
ATOM   6025  NZ  LYS C  400     17.506 -50.708  41.016  0.00  0.00           N
ATOM   6039  N   THR C  401     13.520 -49.821  35.440  0.00  0.00           N
ATOM   6040  CA  THR C  401     12.135 -50.183  35.712  0.00  0.00           C
ATOM   6041  C   THR C  401     11.217 -49.352  34.821  0.00  0.00           C
ATOM   6042  O   THR C  401     11.068 -48.148  35.030  0.00  0.00           O
ATOM   6043  CB  THR C  401     11.764 -49.916  37.183  0.00  0.00           C
ATOM   6044  OG1 THR C  401     12.683 -50.605  38.042  0.00  0.00           O
ATOM   6045  CG2 THR C  401     10.350 -50.406  37.474  0.00  0.00           C
ATOM   6076  CA  LYS C  404      9.862 -45.156  36.625  0.00  0.00           C
ATOM   6077  C   LYS C  404     11.175 -44.493  36.228  0.00  0.00           C
ATOM   6078  O   LYS C  404     12.216 -45.148  36.148  0.00  0.00           O
ATOM   6079  CB  LYS C  404     10.099 -46.114  37.793  0.00  0.00           C
ATOM   6080  CG  LYS C  404     10.594 -45.435  39.059  0.00  0.00           C
ATOM   6081  CD  LYS C  404     10.592 -46.403  40.235  0.00  0.00           C
ATOM   6082  CE  LYS C  404     10.996 -45.711  41.530  0.00  0.00           C
ATOM   6083  NZ  LYS C  404     12.399 -45.213  41.483  0.00  0.00           N
ATOM   6098  CA  PHE C  405     12.313 -42.454  35.581  0.00  0.00           C
ATOM   6099  C   PHE C  405     13.181 -42.057  36.767  0.00  0.00           C
ATOM   6117  N   THR C  406     14.491 -42.169  36.578  0.00  0.00           N
ATOM   6118  CA  THR C  406     15.447 -41.851  37.629  0.00  0.00           C
ATOM   6119  C   THR C  406     16.696 -41.161  37.097  0.00  0.00           C
ATOM   6120  O   THR C  406     16.974 -41.177  35.898  0.00  0.00           O
ATOM   6121  CB  THR C  406     15.917 -43.127  38.339  0.00  0.00           C
ATOM   6122  OG1 THR C  406     16.656 -43.936  37.411  0.00  0.00           O
ATOM   6123  CG2 THR C  406     14.725 -43.925  38.855  0.00  0.00           C
ATOM   6132  CA  TYR C  407     18.698 -39.896  37.693  0.00  0.00           C
ATOM   6133  C   TYR C  407     19.761 -40.978  37.555  0.00  0.00           C
ATOM   6134  O   TYR C  407     19.521 -42.137  37.898  0.00  0.00           O
ATOM   6152  N   PRO C  408     20.947 -40.621  37.047  0.00  0.00           N
ATOM   6153  CA  PRO C  408     22.015 -41.612  36.886  0.00  0.00           C
ATOM   6154  C   PRO C  408     22.359 -42.347  38.183  0.00  0.00           C
ATOM   6155  O   PRO C  408     22.818 -43.490  38.154  0.00  0.00           O
ATOM   6156  CB  PRO C  408     23.179 -40.775  36.365  0.00  0.00           C
ATOM   6157  CG  PRO C  408     22.486 -39.715  35.565  0.00  0.00           C
ATOM   6158  CD  PRO C  408     21.351 -39.321  36.480  0.00  0.00           C
ATOM   6181  CA  GLY C  410     19.154 -44.204  40.824  0.00  0.00           C
ATOM   6183  O   GLY C  410     16.913 -44.116  41.669  0.00  0.00           O
