# Supplementary material for: Computational and Experimental Prediction of Human C-Type Lectin Receptor Druggability
Source: Front Immunol. 2014 Jul 10;5:323. doi: 10.3389/fimmu.2014.00323 (PMC4090677; doi:10.3389/fimmu.2014.00323)
Supplement: Supplementary file 2 [file Data_Sheet2.ZIP › Pockets/SP-D_Trimer/3ikn_pocket_2_ii.pdb]

HEADER	Output of DoGSiteScorer by A. Volkamer
HEADER	Pocket 5 with 87 binding site atoms written.
HEADER	References: 
HEADER	A. Volkamer et al. Analyzing the topology of active sites: on the prediction of pockets and subpockets. J. Chem. Inf. Model. 2010,50(11), 2041-52
HEADER	A. Volkamer et al. Combining global and local measures for structure-based druggability predictions. J. Chem. Inf. Model. 2012,52,360-372
HEADER	Geometric pocket center at  22.27   2.42  19.31 with max radius 13.20
ATOM    806  CE1 PHE A   51     23.433  -3.215  15.964  0.00  0.00           C
ATOM    807  CE2 PHE A   51     21.122  -2.762  16.455  0.00  0.00           C
ATOM    808  CZ  PHE A   51     22.474  -2.535  16.703  0.00  0.00           C
ATOM    849  C   ALA A   54     22.967  -9.268  18.775  0.00  0.00           C
ATOM    850  O   ALA A   54     23.665  -9.653  19.716  0.00  0.00           O
ATOM    857  N   GLN A   55     22.330  -8.102  18.780  0.00  0.00           N
ATOM    858  CA  GLN A   55     22.413  -7.174  19.900  0.00  0.00           C
ATOM    859  C   GLN A   55     21.881  -7.815  21.182  0.00  0.00           C
ATOM    860  O   GLN A   55     22.465  -7.663  22.251  0.00  0.00           O
ATOM    861  CB  GLN A   55     21.610  -5.917  19.572  0.00  0.00           C
ATOM    862  CG  GLN A   55     21.655  -4.831  20.633  0.00  0.00           C
ATOM    863  CD  GLN A   55     20.810  -3.634  20.239  0.00  0.00           C
ATOM    865  OE1 GLN A   55     21.452  -2.489  20.074  0.00  0.00           O
ATOM    914  C   CYS A   58     24.971  -9.275  24.792  0.00  0.00           C
ATOM    916  CB  CYS A   58     26.084  -8.792  22.631  0.00  0.00           C
ATOM    917  SG  CYS A   58     26.940  -9.375  21.134  0.00  0.00           S
ATOM    922  N   THR A   59     23.862  -8.541  24.785  0.00  0.00           N
ATOM    928  CG2 THR A   59     22.662  -5.847  24.770  0.00  0.00           C
ATOM    978  CA  GLN A   64     27.447  -5.675  24.015  0.00  0.00           C
ATOM    979  C   GLN A   64     28.128  -5.991  22.693  0.00  0.00           C
ATOM    981  CB  GLN A   64     27.530  -4.174  24.316  0.00  0.00           C
ATOM    982  CG  GLN A   64     28.922  -3.574  24.332  0.00  0.00           C
ATOM    994  N   LEU A   65     27.539  -5.545  21.590  0.00  0.00           N
ATOM    995  CA  LEU A   65     28.141  -5.808  20.292  0.00  0.00           C
ATOM    998  CB  LEU A   65     27.221  -5.319  19.167  0.00  0.00           C
ATOM    999  CG  LEU A   65     26.078  -6.265  18.792  0.00  0.00           C
ATOM   1000  CD1 LEU A   65     25.058  -5.520  17.937  0.00  0.00           C
ATOM   1001  CD2 LEU A   65     26.634  -7.468  18.035  0.00  0.00           C
ATOM   1377  CA  SER A   91     27.148  -1.917  17.961  0.00  0.00           C
ATOM   1378  C   SER A   91     26.470  -0.615  17.574  0.00  0.00           C
ATOM   1379  O   SER A   91     25.312  -0.375  17.930  0.00  0.00           O
ATOM   1380  CB  SER A   91     27.594  -1.767  19.411  0.00  0.00           C
ATOM   1388  CA  MET A   92     26.728   1.551  16.495  0.00  0.00           C
ATOM   1389  C   MET A   92     25.670   1.680  15.399  0.00  0.00           C
ATOM   1404  N   THR A   93     24.778   2.654  15.566  0.00  0.00           N
ATOM   1405  CA  THR A   93     23.709   2.907  14.597  0.00  0.00           C
ATOM   1406  C   THR A   93     23.410   4.395  14.525  0.00  0.00           C
ATOM   1407  O   THR A   93     23.800   5.155  15.406  0.00  0.00           O
ATOM   1408  CB  THR A   93     22.382   2.243  15.002  0.00  0.00           C
ATOM   1409  OG1 THR A   93     21.761   3.022  16.036  0.00  0.00           O
ATOM   1410  CG2 THR A   93     22.612   0.828  15.508  0.00  0.00           C
ATOM   1418  N   ASP A   94     22.715   4.808  13.470  0.00  0.00           N
ATOM   1419  CA  ASP A   94     22.314   6.204  13.345  0.00  0.00           C
ATOM   1420  C   ASP A   94     20.793   6.224  13.181  0.00  0.00           C
ATOM   1421  O   ASP A   94     20.233   7.024  12.436  0.00  0.00           O
ATOM   1422  CB  ASP A   94     23.039   6.892  12.170  0.00  0.00           C
ATOM   1430  N   SER A   95     20.133   5.323  13.904  0.00  0.00           N
ATOM   1431  CA  SER A   95     18.679   5.196  13.875  0.00  0.00           C
ATOM   1432  C   SER A   95     17.964   6.415  14.454  0.00  0.00           C
ATOM   1434  CB  SER A   95     18.237   3.954  14.657  0.00  0.00           C
ATOM   1435  OG  SER A   95     18.742   2.766  14.078  0.00  0.00           O
ATOM   1441  N   LYS A   96     18.521   6.991  15.515  0.00  0.00           N
ATOM   1442  CA  LYS A   96     17.906   8.153  16.155  0.00  0.00           C
ATOM   1443  C   LYS A   96     17.991   9.401  15.282  0.00  0.00           C
ATOM   1445  CB  LYS A   96     18.570   8.422  17.509  0.00  0.00           C
ATOM   1446  CG  LYS A   96     17.924   9.552  18.296  0.00  0.00           C
ATOM   1447  CD  LYS A   96     18.515   9.658  19.689  0.00  0.00           C
ATOM   1463  N   THR A   97     19.188   9.691  14.788  0.00  0.00           N
ATOM   1464  CA  THR A   97     19.408  10.853  13.932  0.00  0.00           C
ATOM   1465  C   THR A   97     20.218  10.409  12.722  0.00  0.00           C
ATOM   1466  O   THR A   97     21.407  10.123  12.839  0.00  0.00           O
ATOM   1467  CB  THR A   97     20.191  11.955  14.670  0.00  0.00           C
ATOM   1468  OG1 THR A   97     19.494  12.316  15.869  0.00  0.00           O
ATOM   1469  CG2 THR A   97     20.337  13.184  13.788  0.00  0.00           C
ATOM   1500  CA  LYS A  100     24.875  10.570  13.267  0.00  0.00           C
ATOM   1501  C   LYS A  100     24.957   9.223  13.982  0.00  0.00           C
ATOM   1502  O   LYS A  100     24.016   8.805  14.658  0.00  0.00           O
ATOM   1503  CB  LYS A  100     24.157  11.607  14.140  0.00  0.00           C
ATOM   1504  CG  LYS A  100     24.914  12.067  15.372  0.00  0.00           C
ATOM   1505  CD  LYS A  100     24.519  11.274  16.601  0.00  0.00           C
ATOM   1506  CE  LYS A  100     24.949  11.994  17.869  0.00  0.00           C
ATOM   1541  N   THR A  102     26.037   6.498  16.726  0.00  0.00           N
ATOM   1542  CA  THR A  102     26.301   6.495  18.156  0.00  0.00           C
ATOM   1544  O   THR A  102     25.953   4.117  18.138  0.00  0.00           O
ATOM   1545  CB  THR A  102     25.176   7.207  18.918  0.00  0.00           C
ATOM   1546  OG1 THR A  102     23.949   6.498  18.715  0.00  0.00           O
ATOM   1547  CG2 THR A  102     25.015   8.631  18.424  0.00  0.00           C
ATOM   1557  C   TYR A  103     25.826   3.543  21.314  0.00  0.00           C
ATOM   1558  O   TYR A  103     25.002   4.459  21.366  0.00  0.00           O
ATOM   1576  N   PRO A  104     25.581   2.341  21.854  0.00  0.00           N
ATOM   1577  CA  PRO A  104     24.323   2.041  22.544  0.00  0.00           C
ATOM   1578  C   PRO A  104     23.941   3.076  23.609  0.00  0.00           C
ATOM   1579  O   PRO A  104     22.759   3.296  23.874  0.00  0.00           O
ATOM   1580  CB  PRO A  104     24.588   0.664  23.143  0.00  0.00           C
ATOM   1581  CG  PRO A  104     25.451   0.031  22.105  0.00  0.00           C
ATOM   1582  CD  PRO A  104     26.421   1.134  21.752  0.00  0.00           C
ATOM   1605  CA  GLY A  106     23.947   7.501  22.764  0.00  0.00           C
