# Supplementary material for: Computational and Experimental Prediction of Human C-Type Lectin Receptor Druggability
Source: Front Immunol. 2014 Jul 10;5:323. doi: 10.3389/fimmu.2014.00323 (PMC4090677; doi:10.3389/fimmu.2014.00323)
Supplement: Supplementary file 2 [file Data_Sheet2.ZIP › Pockets/SP-D_Trimer/3ikn_pocket_3_ii.pdb]

HEADER	Output of DoGSiteScorer by A. Volkamer
HEADER	Pocket 6 with 87 binding site atoms written.
HEADER	References: 
HEADER	A. Volkamer et al. Analyzing the topology of active sites: on the prediction of pockets and subpockets. J. Chem. Inf. Model. 2010,50(11), 2041-52
HEADER	A. Volkamer et al. Combining global and local measures for structure-based druggability predictions. J. Chem. Inf. Model. 2012,52,360-372
HEADER	Geometric pocket center at  60.47 -27.55  13.75 with max radius 13.13
ATOM   3094  CE1 PHE B  203     53.948 -28.087  11.828  0.00  0.00           C
ATOM   3095  CE2 PHE B  203     55.108 -26.468  10.468  0.00  0.00           C
ATOM   3096  CZ  PHE B  203     54.993 -27.181  11.663  0.00  0.00           C
ATOM   3146  CA  GLN B  207     51.279 -23.344  13.406  0.00  0.00           C
ATOM   3147  C   GLN B  207     51.108 -21.879  13.797  0.00  0.00           C
ATOM   3148  O   GLN B  207     51.271 -21.516  14.960  0.00  0.00           O
ATOM   3149  CB  GLN B  207     52.616 -23.541  12.695  0.00  0.00           C
ATOM   3150  CG  GLN B  207     53.821 -23.159  13.506  0.00  0.00           C
ATOM   3151  CD  GLN B  207     55.101 -23.357  12.725  0.00  0.00           C
ATOM   3153  OE1 GLN B  207     55.956 -24.239  13.214  0.00  0.00           O
ATOM   3204  CB  CYS B  210     49.333 -23.037  17.845  0.00  0.00           C
ATOM   3205  SG  CYS B  210     48.248 -24.434  17.423  0.00  0.00           S
ATOM   3216  CG2 THR B  211     53.547 -20.450  16.947  0.00  0.00           C
ATOM   3266  CA  GLN B  216     52.157 -23.917  19.933  0.00  0.00           C
ATOM   3267  C   GLN B  216     51.419 -25.192  19.562  0.00  0.00           C
ATOM   3269  CB  GLN B  216     53.615 -24.237  20.297  0.00  0.00           C
ATOM   3270  CG  GLN B  216     53.821 -25.237  21.415  0.00  0.00           C
ATOM   3271  CD  GLN B  216     55.288 -25.613  21.582  0.00  0.00           C
ATOM   3272  OE1 GLN B  216     56.157 -24.744  21.665  0.00  0.00           O
ATOM   3282  N   LEU B  217     51.751 -25.766  18.411  0.00  0.00           N
ATOM   3283  CA  LEU B  217     51.095 -26.995  17.986  0.00  0.00           C
ATOM   3284  C   LEU B  217     51.330 -28.110  18.991  0.00  0.00           C
ATOM   3285  O   LEU B  217     52.360 -28.143  19.664  0.00  0.00           O
ATOM   3286  CB  LEU B  217     51.601 -27.421  16.608  0.00  0.00           C
ATOM   3287  CG  LEU B  217     50.958 -26.682  15.436  0.00  0.00           C
ATOM   3288  CD1 LEU B  217     51.764 -26.940  14.170  0.00  0.00           C
ATOM   3289  CD2 LEU B  217     49.517 -27.151  15.266  0.00  0.00           C
ATOM   3665  CA  SER B  243     54.533 -29.418  16.074  0.00  0.00           C
ATOM   3666  C   SER B  243     55.866 -29.719  15.399  0.00  0.00           C
ATOM   3667  O   SER B  243     56.484 -28.833  14.808  0.00  0.00           O
ATOM   3668  CB  SER B  243     54.857 -28.736  17.394  0.00  0.00           C
ATOM   3676  CA  MET B  244     57.596 -31.388  14.997  0.00  0.00           C
ATOM   3677  C   MET B  244     57.759 -31.600  13.492  0.00  0.00           C
ATOM   3692  N   THR B  245     58.940 -31.246  12.983  0.00  0.00           N
ATOM   3693  CA  THR B  245     59.251 -31.394  11.559  0.00  0.00           C
ATOM   3694  C   THR B  245     60.739 -31.687  11.369  0.00  0.00           C
ATOM   3695  O   THR B  245     61.536 -31.479  12.279  0.00  0.00           O
ATOM   3696  CB  THR B  245     58.974 -30.095  10.764  0.00  0.00           C
ATOM   3697  OG1 THR B  245     60.079 -29.195  10.929  0.00  0.00           O
ATOM   3698  CG2 THR B  245     57.708 -29.415  11.252  0.00  0.00           C
ATOM   3706  N   ASP B  246     61.103 -32.188  10.192  0.00  0.00           N
ATOM   3707  CA  ASP B  246     62.511 -32.423   9.881  0.00  0.00           C
ATOM   3708  C   ASP B  246     62.807 -31.589   8.635  0.00  0.00           C
ATOM   3709  O   ASP B  246     63.501 -32.019   7.707  0.00  0.00           O
ATOM   3710  CB  ASP B  246     62.801 -33.920   9.663  0.00  0.00           C
ATOM   3718  N   SER B  247     62.262 -30.375   8.637  0.00  0.00           N
ATOM   3719  CA  SER B  247     62.429 -29.428   7.534  0.00  0.00           C
ATOM   3720  C   SER B  247     63.850 -28.884   7.447  0.00  0.00           C
ATOM   3722  CB  SER B  247     61.454 -28.252   7.684  0.00  0.00           C
ATOM   3729  N   LYS B  248     64.521 -28.768   8.589  0.00  0.00           N
ATOM   3730  CA  LYS B  248     65.885 -28.253   8.607  0.00  0.00           C
ATOM   3731  C   LYS B  248     66.859 -29.300   8.090  0.00  0.00           C
ATOM   3733  CB  LYS B  248     66.281 -27.833  10.024  0.00  0.00           C
ATOM   3734  CG  LYS B  248     67.695 -27.278  10.120  0.00  0.00           C
ATOM   3735  CD  LYS B  248     68.001 -26.780  11.521  0.00  0.00           C
ATOM   3751  N   THR B  249     66.801 -30.491   8.673  0.00  0.00           N
ATOM   3752  CA  THR B  249     67.668 -31.590   8.264  0.00  0.00           C
ATOM   3753  C   THR B  249     66.838 -32.857   8.095  0.00  0.00           C
ATOM   3754  O   THR B  249     66.322 -33.409   9.069  0.00  0.00           O
ATOM   3755  CB  THR B  249     68.774 -31.847   9.304  0.00  0.00           C
ATOM   3756  OG1 THR B  249     69.565 -30.663   9.458  0.00  0.00           O
ATOM   3757  CG2 THR B  249     69.676 -32.994   8.856  0.00  0.00           C
ATOM   3788  CA  LYS B  252     65.981 -35.402  12.021  0.00  0.00           C
ATOM   3789  C   LYS B  252     64.826 -34.512  12.460  0.00  0.00           C
ATOM   3790  O   LYS B  252     64.830 -33.312  12.202  0.00  0.00           O
ATOM   3791  CB  LYS B  252     67.299 -34.642  12.176  0.00  0.00           C
ATOM   3792  CG  LYS B  252     68.531 -35.485  11.894  0.00  0.00           C
ATOM   3793  CD  LYS B  252     69.816 -34.712  12.159  0.00  0.00           C
ATOM   3810  CA  PHE B  253     62.691 -34.343  13.590  0.00  0.00           C
ATOM   3811  C   PHE B  253     62.986 -33.574  14.864  0.00  0.00           C
ATOM   3829  N   THR B  254     62.559 -32.316  14.887  0.00  0.00           N
ATOM   3830  CA  THR B  254     62.781 -31.452  16.036  0.00  0.00           C
ATOM   3831  C   THR B  254     61.531 -30.669  16.417  0.00  0.00           C
ATOM   3832  O   THR B  254     60.587 -30.558  15.634  0.00  0.00           O
ATOM   3833  CB  THR B  254     63.881 -30.424  15.749  0.00  0.00           C
ATOM   3834  OG1 THR B  254     63.457 -29.555  14.690  0.00  0.00           O
ATOM   3835  CG2 THR B  254     65.167 -31.124  15.343  0.00  0.00           C
ATOM   3844  CA  TYR B  255     60.449 -29.305  18.127  0.00  0.00           C
ATOM   3845  C   TYR B  255     60.689 -27.904  17.570  0.00  0.00           C
ATOM   3846  O   TYR B  255     61.767 -27.621  17.041  0.00  0.00           O
ATOM   3864  N   PRO B  256     59.697 -27.005  17.689  0.00  0.00           N
ATOM   3865  CA  PRO B  256     59.848 -25.636  17.181  0.00  0.00           C
ATOM   3866  C   PRO B  256     61.083 -24.923  17.735  0.00  0.00           C
ATOM   3867  O   PRO B  256     61.542 -23.934  17.165  0.00  0.00           O
ATOM   3868  CB  PRO B  256     58.552 -24.961  17.622  0.00  0.00           C
ATOM   3869  CG  PRO B  256     57.567 -26.087  17.610  0.00  0.00           C
ATOM   3870  CD  PRO B  256     58.350 -27.206  18.251  0.00  0.00           C
