# Supplementary material for: Computational and Experimental Prediction of Human C-Type Lectin Receptor Druggability
Source: Front Immunol. 2014 Jul 10;5:323. doi: 10.3389/fimmu.2014.00323 (PMC4090677; doi:10.3389/fimmu.2014.00323)
Supplement: Supplementary file 2 [file Data_Sheet2.ZIP › Pockets/SP-D_Trimer/3ikn_pocket_4_ii.pdb]

HEADER	Output of DoGSiteScorer by A. Volkamer
HEADER	Pocket 9 with 54 binding site atoms written.
HEADER	References: 
HEADER	A. Volkamer et al. Analyzing the topology of active sites: on the prediction of pockets and subpockets. J. Chem. Inf. Model. 2010,50(11), 2041-52
HEADER	A. Volkamer et al. Combining global and local measures for structure-based druggability predictions. J. Chem. Inf. Model. 2012,52,360-372
HEADER	Geometric pocket center at   7.79 -42.35  34.50 with max radius 9.37
ATOM   5999  CG  ASP C  398     11.355 -45.639  31.597  0.00  0.00           C
ATOM   6001  OD2 ASP C  398     10.166 -46.043  31.547  0.00  0.00           O
ATOM   6059  CD  GLU C  402      8.627 -48.627  30.182  0.00  0.00           C
ATOM   6061  OE2 GLU C  402      7.928 -47.631  29.908  0.00  0.00           O
ATOM   6068  N   GLY C  403      8.496 -47.248  33.271  0.00  0.00           N
ATOM   6069  CA  GLY C  403      7.506 -46.400  33.910  0.00  0.00           C
ATOM   6070  C   GLY C  403      8.031 -45.610  35.096  0.00  0.00           C
ATOM   6071  O   GLY C  403      7.317 -44.779  35.654  0.00  0.00           O
ATOM   6075  N   LYS C  404      9.273 -45.869  35.495  0.00  0.00           N
ATOM   6076  CA  LYS C  404      9.862 -45.156  36.625  0.00  0.00           C
ATOM   6077  C   LYS C  404     11.175 -44.493  36.228  0.00  0.00           C
ATOM   6079  CB  LYS C  404     10.099 -46.114  37.793  0.00  0.00           C
ATOM   6080  CG  LYS C  404     10.594 -45.435  39.059  0.00  0.00           C
ATOM   6081  CD  LYS C  404     10.592 -46.403  40.235  0.00  0.00           C
ATOM   6082  CE  LYS C  404     10.996 -45.711  41.530  0.00  0.00           C
ATOM   6083  NZ  LYS C  404     12.399 -45.213  41.483  0.00  0.00           N
ATOM   6097  N   PHE C  405     11.121 -43.190  35.974  0.00  0.00           N
ATOM   6098  CA  PHE C  405     12.313 -42.454  35.581  0.00  0.00           C
ATOM   6099  C   PHE C  405     13.181 -42.057  36.767  0.00  0.00           C
ATOM   6100  O   PHE C  405     12.681 -41.662  37.822  0.00  0.00           O
ATOM   6101  CB  PHE C  405     11.925 -41.222  34.759  0.00  0.00           C
ATOM   6102  CG  PHE C  405     11.468 -41.557  33.369  0.00  0.00           C
ATOM   6103  CD1 PHE C  405     10.166 -41.999  33.133  0.00  0.00           C
ATOM   6105  CE1 PHE C  405      9.765 -42.373  31.846  0.00  0.00           C
ATOM   6107  CZ  PHE C  405     10.670 -42.304  30.790  0.00  0.00           C
ATOM   6203  CA  SER C  412     13.631 -40.890  41.640  0.00  0.00           C
ATOM   6204  C   SER C  412     13.579 -39.390  41.369  0.00  0.00           C
ATOM   6206  CB  SER C  412     12.395 -41.313  42.434  0.00  0.00           C
ATOM   6207  OG  SER C  412     12.387 -42.712  42.654  0.00  0.00           O
ATOM   6213  N   LEU C  413     12.889 -39.000  40.299  0.00  0.00           N
ATOM   6217  CB  LEU C  413     11.899 -37.431  38.682  0.00  0.00           C
ATOM   6218  CG  LEU C  413     12.270 -38.181  37.403  0.00  0.00           C
ATOM   6219  CD1 LEU C  413     11.327 -37.744  36.290  0.00  0.00           C
ATOM   6300  CD1 TRP C  418      6.513 -36.063  33.456  0.00  0.00           C
ATOM   6302  NE1 TRP C  418      7.481 -36.968  33.824  0.00  0.00           N
ATOM   6303  CE2 TRP C  418      8.194 -37.331  32.713  0.00  0.00           C
ATOM   6305  CZ2 TRP C  418      9.271 -38.219  32.582  0.00  0.00           C
ATOM   6365  CA  PRO C  423      5.784 -40.195  29.138  0.00  0.00           C
ATOM   6366  C   PRO C  423      4.820 -41.301  28.699  0.00  0.00           C
ATOM   6367  O   PRO C  423      4.004 -41.766  29.500  0.00  0.00           O
ATOM   6368  CB  PRO C  423      6.947 -40.727  29.971  0.00  0.00           C
ATOM   6369  CG  PRO C  423      6.369 -40.775  31.349  0.00  0.00           C
ATOM   6370  CD  PRO C  423      5.589 -39.469  31.445  0.00  0.00           C
ATOM   6378  N   ASN C  424      4.920 -41.732  27.445  0.00  0.00           N
ATOM   6379  CA  ASN C  424      4.014 -42.759  26.928  0.00  0.00           C
ATOM   6380  C   ASN C  424      4.665 -44.032  26.382  0.00  0.00           C
ATOM   6381  O   ASN C  424      3.976 -44.873  25.802  0.00  0.00           O
ATOM   6392  N   ASP C  425      5.976 -44.173  26.570  0.00  0.00           N
ATOM   6393  CA  ASP C  425      6.722 -45.345  26.090  0.00  0.00           C
ATOM   6396  CB  ASP C  425      6.579 -46.502  27.093  0.00  0.00           C
ATOM   6444  O   GLU C  430     10.783 -44.695  27.151  0.00  0.00           O
ATOM   6648  CG  ASP C  443      8.416 -41.375  26.983  0.00  0.00           C
ATOM   6650  OD2 ASP C  443      8.093 -42.554  27.241  0.00  0.00           O
ATOM   6921 CA    CA C  465     10.007 -46.336  28.903  0.00  0.00           A
