# Supplementary material for: Computational and Experimental Prediction of Human C-Type Lectin Receptor Druggability
Source: Front Immunol. 2014 Jul 10;5:323. doi: 10.3389/fimmu.2014.00323 (PMC4090677; doi:10.3389/fimmu.2014.00323)
Supplement: Supplementary file 2 [file Data_Sheet2.ZIP › Pockets/SP-D_Trimer/3ikn_receptor.pdb]

HEADER    SUGAR BINDING PROTEIN                                       
REMARK  99                                                                      
REMARK  99 MOE v2013.08 (Chemical Computing Group Inc.) Wed Apr 09 17:59:43 2014
HELIX    1   1 VAL A  204  LEU A  233  1               Generated by MOE   30
HELIX    2   2 PHE A  254  GLN A  263  1               Generated by MOE   10
HELIX    3   3 ALA A  274  LYS A  287  1               Generated by MOE   14
HELIX    4   4 ASP A  325  GLY A  327  5               Generated by MOE    3
HELIX    5   5 ALA B  205  LEU B  233  1               Generated by MOE   29
HELIX    6   6 PHE B  254  GLN B  263  1               Generated by MOE   10
HELIX    7   7 ALA B  274  LYS B  287  1               Generated by MOE   14
HELIX    8   8 ASP B  325  GLY B  327  5               Generated by MOE    3
HELIX    9   9 ALA C  205  LEU C  233  1               Generated by MOE   29
HELIX   10  10 PHE C  254  GLN C  263  1               Generated by MOE   10
HELIX   11  11 ALA C  274  LYS C  287  1               Generated by MOE   14
HELIX   12  12 ASP C  325  GLY C  327  5               Generated by MOE    3
SHEET    1       GLY A 237  VAL A 240                  Generated by MOE
SHEET    2       LYS A 243  PRO A 253                  Generated by MOE
SHEET    3       GLN A 267  LEU A 268                  Generated by MOE
SHEET    4       ALA A 291  ALA A 291                  Generated by MOE
SHEET    5       PHE A 292  PHE A 292                  Generated by MOE
SHEET    6       CYS A 331  ILE A 334                  Generated by MOE
SHEET    7       TRP A 340  TRP A 340                  Generated by MOE
SHEET    8       ASN A 341  ARG A 343                  Generated by MOE
SHEET    9       LYS A 348  ARG A 349                  Generated by MOE
SHEET   10       LEU A 350  LEU A 350                  Generated by MOE
SHEET   11       VAL A 351  GLU A 354                  Generated by MOE
SHEET   12       GLY B 237  VAL B 240                  Generated by MOE
SHEET   13       LYS B 243  PRO B 253                  Generated by MOE
SHEET   14       GLN B 267  LEU B 268                  Generated by MOE
SHEET   15       ALA B 291  ALA B 291                  Generated by MOE
SHEET   16       PHE B 292  PHE B 292                  Generated by MOE
SHEET   17       CYS B 331  ILE B 334                  Generated by MOE
SHEET   18       TRP B 340  TRP B 340                  Generated by MOE
SHEET   19       ASN B 341  ARG B 343                  Generated by MOE
SHEET   20       LYS B 348  ARG B 349                  Generated by MOE
SHEET   21       LEU B 350  LEU B 350                  Generated by MOE
SHEET   22       VAL B 351  GLU B 354                  Generated by MOE
SHEET   23       GLY C 237  VAL C 240                  Generated by MOE
SHEET   24       LYS C 243  PRO C 253                  Generated by MOE
SHEET   25       GLN C 267  LEU C 268                  Generated by MOE
SHEET   26       ALA C 291  ALA C 291                  Generated by MOE
SHEET   27       PHE C 292  PHE C 292                  Generated by MOE
SHEET   28       CYS C 331  ILE C 334                  Generated by MOE
SHEET   29       TRP C 340  TRP C 340                  Generated by MOE
SHEET   30       ASN C 341  ARG C 343                  Generated by MOE
SHEET   31       LYS C 348  ARG C 349                  Generated by MOE
SHEET   32       LEU C 350  LEU C 350                  Generated by MOE
SHEET   33       VAL C 351  GLU C 354                  Generated by MOE
SSBOND   1 CYS A  261    CYS A  353			     1555   1555  2.03
SSBOND   2 CYS A  331    CYS A  345			     1555   1555  2.04
SSBOND   3 CYS B  261    CYS B  353			     1555   1555  2.03
SSBOND   4 CYS B  331    CYS B  345			     1555   1555  2.04
SSBOND   5 CYS C  261    CYS C  353			     1555   1555  2.03
SSBOND   6 CYS C  331    CYS C  345			     1555   1555  2.03
ATOM      1  CH3 ACE A 203      49.460 -13.353  64.802  1.00  0.00           C  
ATOM      2  C   ACE A 203      50.558 -12.616  64.065  1.00  0.00           C  
ATOM      3  O   ACE A 203      50.585 -12.622  62.825  1.00  0.00           O  
ATOM      4 HH31 ACE A 203      48.958 -12.662  65.477  1.00  0.00           H  
ATOM      5 HH32 ACE A 203      48.752 -13.742  64.074  1.00  0.00           H  
ATOM      6 HH33 ACE A 203      49.898 -14.172  65.369  1.00  0.00           H  
ATOM      7  N   VAL A 204      51.455 -11.986  64.812  1.00 48.24           N  
ATOM      8  CA  VAL A 204      52.585 -11.223  64.207  1.00 48.25           C  
ATOM      9  C   VAL A 204      53.453 -12.147  63.360  1.00 48.60           C  
ATOM     10  O   VAL A 204      53.515 -11.998  62.131  1.00 49.07           O  
ATOM     11  CB  VAL A 204      53.470 -10.579  65.297  1.00 48.09           C  
ATOM     12  CG1 VAL A 204      54.569  -9.747  64.652  1.00 47.86           C  
ATOM     13  CG2 VAL A 204      52.617  -9.720  66.219  1.00 48.13           C  
ATOM     14  H   VAL A 204      51.371 -12.023  65.808  1.00 48.24           H  
ATOM     15  HA  VAL A 204      52.155 -10.438  63.585  1.00 48.25           H  
ATOM     16  HB  VAL A 204      53.935 -11.366  65.891  1.00 48.09           H  
ATOM     17 HG11 VAL A 204      55.179 -10.385  64.012  1.00 47.86           H  
ATOM     18 HG12 VAL A 204      54.120  -8.955  64.053  1.00 47.86           H  
ATOM     19 HG13 VAL A 204      55.194  -9.307  65.428  1.00 47.86           H  
ATOM     20 HG21 VAL A 204      52.144  -8.926  65.641  1.00 48.13           H  
ATOM     21 HG22 VAL A 204      51.850 -10.337  66.685  1.00 48.13           H  
ATOM     22 HG23 VAL A 204      53.248  -9.279  66.991  1.00 48.13           H  
ATOM     23  N   ALA A 205      54.117 -13.093  64.018  1.00 48.52           N  
ATOM     24  CA  ALA A 205      54.974 -14.046  63.324  1.00 47.99           C  
ATOM     25  C   ALA A 205      54.099 -15.039  62.572  1.00 47.83           C  
ATOM     26  O   ALA A 205      54.395 -15.413  61.435  1.00 47.78           O  
ATOM     27  CB  ALA A 205      55.859 -14.777  64.323  1.00 48.10           C  
ATOM     28  H   ALA A 205      54.025 -13.153  65.022  1.00 48.52           H  
ATOM     29  HA  ALA A 205      55.615 -13.517  62.618  1.00 47.99           H  
ATOM     30  HB1 ALA A 205      56.481 -14.055  64.853  1.00 48.10           H  
ATOM     31  HB2 ALA A 205      55.234 -15.312  65.038  1.00 48.10           H  
ATOM     32  HB3 ALA A 205      56.495 -15.486  63.795  1.00 48.10           H  
ATOM     33  N   SER A 206      53.018 -15.463  63.220  1.00 47.49           N  
ATOM     34  CA  SER A 206      52.085 -16.406  62.621  1.00 47.02           C  
ATOM     35  C   SER A 206      51.353 -15.728  61.469  1.00 46.59           C  
ATOM     36  O   SER A 206      50.977 -16.373  60.492  1.00 46.60           O  
ATOM     37  CB  SER A 206      51.071 -16.882  63.665  1.00 47.27           C  
ATOM     38  OG  SER A 206      50.316 -15.794  64.177  1.00 47.66           O  
ATOM     39  H   SER A 206      52.840 -15.120  64.153  1.00 47.49           H  
ATOM     40  HA  SER A 206      52.638 -17.269  62.249  1.00 47.02           H  
ATOM     41  HB2 SER A 206      51.604 -17.363  64.485  1.00 47.27           H  
ATOM     42  HB3 SER A 206      50.393 -17.599  63.202  1.00 47.27           H  
ATOM     43  HG  SER A 206      49.851 -15.392  63.440  1.00 47.66           H  
ATOM     44  N   LEU A 207      51.158 -14.419  61.592  1.00 46.24           N  
ATOM     45  CA  LEU A 207      50.466 -13.655  60.564  1.00 45.93           C  
ATOM     46  C   LEU A 207      51.328 -13.563  59.309  1.00 45.75           C  
ATOM     47  O   LEU A 207      50.810 -13.559  58.191  1.00 45.71           O  
ATOM     48  CB  LEU A 207      50.139 -12.252  61.081  1.00 46.11           C  
ATOM     49  CG  LEU A 207      48.989 -11.515  60.388  1.00 46.19           C  
ATOM     50  CD1 LEU A 207      47.683 -12.263  60.629  1.00 46.50           C  
ATOM     51  CD2 LEU A 207      48.891 -10.097  60.933  1.00 46.89           C  
ATOM     52  H   LEU A 207      51.498 -13.944  62.416  1.00 46.24           H  
ATOM     53  HA  LEU A 207      49.534 -14.164  60.315  1.00 45.93           H  
ATOM     54  HB2 LEU A 207      51.036 -11.642  60.971  1.00 46.11           H  
ATOM     55  HB3 LEU A 207      49.887 -12.339  62.138  1.00 46.11           H  
ATOM     56  HG  LEU A 207      49.177 -11.470  59.316  1.00 46.19           H  
ATOM     57 HD11 LEU A 207      47.763 -13.273  60.226  1.00 46.50           H  
ATOM     58 HD12 LEU A 207      47.485 -12.314  61.699  1.00 46.50           H  
ATOM     59 HD13 LEU A 207      46.866 -11.738  60.133  1.00 46.50           H  
ATOM     60 HD21 LEU A 207      48.703 -10.132  62.006  1.00 46.89           H  
ATOM     61 HD22 LEU A 207      49.827  -9.570  60.746  1.00 46.89           H  
ATOM     62 HD23 LEU A 207      48.074  -9.573  60.438  1.00 46.89           H  
ATOM     63  N   ARG A 208      52.644 -13.491  59.493  1.00 45.42           N  
ATOM     64  CA  ARG A 208      53.557 -13.411  58.360  1.00 45.06           C  
ATOM     65  C   ARG A 208      53.483 -14.679  57.519  1.00 44.70           C  
ATOM     66  O   ARG A 208      53.244 -14.620  56.314  1.00 44.25           O  
ATOM     67  CB  ARG A 208      55.001 -13.213  58.826  1.00 46.18           C  
ATOM     68  CG  ARG A 208      56.000 -13.296  57.679  1.00 47.66           C  
ATOM     69  CD  ARG A 208      57.443 -13.339  58.153  1.00 49.14           C  
ATOM     70  NE  ARG A 208      58.353 -13.613  57.042  1.00 50.41           N  
ATOM     71  CZ  ARG A 208      59.677 -13.694  57.154  1.00 50.94           C  
ATOM     72  NH1 ARG A 208      60.260 -13.522  58.332  1.00 51.14           N  
ATOM     73  NH2 ARG A 208      60.417 -13.953  56.083  1.00 50.88           N1+
ATOM     74  H   ARG A 208      53.015 -13.492  60.433  1.00 45.42           H  
ATOM     75  HA  ARG A 208      53.254 -12.554  57.759  1.00 45.06           H  
ATOM     76  HB2 ARG A 208      55.242 -13.985  59.557  1.00 46.18           H  
ATOM     77  HB3 ARG A 208      55.086 -12.232  59.293  1.00 46.18           H  
ATOM     78  HG2 ARG A 208      55.870 -12.422  57.040  1.00 47.66           H  
ATOM     79  HG3 ARG A 208      55.796 -14.199  57.104  1.00 47.66           H  
ATOM     80  HD2 ARG A 208      57.548 -14.124  58.901  1.00 49.14           H  
ATOM     81  HD3 ARG A 208      57.701 -12.377  58.596  1.00 49.14           H  
ATOM     82  HE  ARG A 208      57.950 -13.750  56.126  1.00 50.41           H  
ATOM     83 HH11 ARG A 208      59.700 -13.325  59.149  1.00 51.14           H  
ATOM     84 HH12 ARG A 208      61.265 -13.587  58.412  1.00 51.14           H  
ATOM     85 HH21 ARG A 208      61.421 -14.018  56.167  1.00 50.88           H  
ATOM     86 HH22 ARG A 208      59.976 -14.085  55.184  1.00 50.88           H  
ATOM     87  N   GLN A 209      53.697 -15.826  58.161  1.00 43.56           N  
ATOM     88  CA  GLN A 209      53.655 -17.106  57.462  1.00 43.38           C  
ATOM     89  C   GLN A 209      52.294 -17.306  56.814  1.00 42.19           C  
ATOM     90  O   GLN A 209      52.170 -17.992  55.800  1.00 41.63           O  
ATOM     91  CB  GLN A 209      53.928 -18.259  58.431  1.00 45.15           C  
ATOM     92  CG  GLN A 209      52.855 -18.442  59.491  1.00 47.76           C  
ATOM     93  CD  GLN A 209      53.067 -19.692  60.325  1.00 49.79           C  
ATOM     94  OE1 GLN A 209      54.106 -19.859  60.968  1.00 50.89           O  
ATOM     95  NE2 GLN A 209      52.077 -20.580  60.319  1.00 50.57           N  
ATOM     96  H   GLN A 209      53.893 -15.809  59.151  1.00 43.56           H  
ATOM     97  HA  GLN A 209      54.428 -17.099  56.693  1.00 43.38           H  
ATOM     98  HB2 GLN A 209      54.876 -18.068  58.933  1.00 45.15           H  
ATOM     99  HB3 GLN A 209      54.001 -19.181  57.854  1.00 45.15           H  
ATOM    100  HG2 GLN A 209      51.885 -18.511  58.998  1.00 47.76           H  
ATOM    101  HG3 GLN A 209      52.866 -17.575  60.152  1.00 47.76           H  
ATOM    102 HE21 GLN A 209      51.243 -20.403  59.778  1.00 50.57           H  
ATOM    103 HE22 GLN A 209      52.160 -21.432  60.855  1.00 50.57           H  
ATOM    104  N   GLN A 210      51.271 -16.706  57.414  1.00 41.30           N  
ATOM    105  CA  GLN A 210      49.914 -16.812  56.900  1.00 40.53           C  
ATOM    106  C   GLN A 210      49.818 -16.001  55.611  1.00 39.45           C  
ATOM    107  O   GLN A 210      49.194 -16.428  54.638  1.00 38.57           O  
ATOM    108  CB  GLN A 210      48.925 -16.292  57.944  1.00 41.79           C  
ATOM    109  CG  GLN A 210      47.487 -16.722  57.722  1.00 44.61           C  
ATOM    110  CD  GLN A 210      46.621 -16.499  58.949  1.00 46.23           C  
ATOM    111  NE2 GLN A 210      45.429 -16.808  58.947  1.00 47.38           N  
ATOM    112  OE1 GLN A 210      47.220 -15.960  60.007  1.00 46.59           O  
ATOM    113  H   GLN A 210      51.439 -16.162  58.248  1.00 41.30           H  
ATOM    114  HA  GLN A 210      49.669 -17.853  56.689  1.00 40.53           H  
ATOM    115  HB2 GLN A 210      48.960 -15.202  57.932  1.00 41.79           H  
ATOM    116  HB3 GLN A 210      49.241 -16.654  58.922  1.00 41.79           H  
ATOM    117  HG2 GLN A 210      47.474 -17.783  57.472  1.00 44.61           H  
ATOM    118  HG3 GLN A 210      47.074 -16.149  56.892  1.00 44.61           H  
ATOM    119 HE21 GLN A 210      44.867 -16.655  59.772  1.00 47.38           H  
ATOM    120 HE22 GLN A 210      45.014 -17.215  58.121  1.00 47.38           H  
ATOM    121  N   VAL A 211      50.449 -14.831  55.611  1.00 37.95           N  
ATOM    122  CA  VAL A 211      50.455 -13.963  54.439  1.00 37.63           C  
ATOM    123  C   VAL A 211      51.332 -14.593  53.366  1.00 37.35           C  
ATOM    124  O   VAL A 211      51.013 -14.550  52.178  1.00 37.06           O  
ATOM    125  CB  VAL A 211      51.020 -12.568  54.776  1.00 37.56           C  
ATOM    126  CG1 VAL A 211      51.132 -11.730  53.509  1.00 37.50           C  
ATOM    127  CG2 VAL A 211      50.123 -11.877  55.790  1.00 37.38           C  
ATOM    128  H   VAL A 211      50.937 -14.535  56.444  1.00 37.95           H  
ATOM    129  HA  VAL A 211      49.428 -13.850  54.091  1.00 37.63           H  
ATOM    130  HB  VAL A 211      52.014 -12.681  55.208  1.00 37.56           H  
ATOM    131 HG11 VAL A 211      51.790 -12.231  52.799  1.00 37.50           H  
ATOM    132 HG12 VAL A 211      50.144 -11.609  53.065  1.00 37.50           H  
ATOM    133 HG13 VAL A 211      51.542 -10.751  53.756  1.00 37.50           H  
ATOM    134 HG21 VAL A 211      49.124 -11.758  55.370  1.00 37.38           H  
ATOM    135 HG22 VAL A 211      50.066 -12.480  56.696  1.00 37.38           H  
ATOM    136 HG23 VAL A 211      50.535 -10.897  56.031  1.00 37.38           H  
ATOM    137  N   GLU A 212      52.443 -15.178  53.801  1.00 37.02           N  
ATOM    138  CA  GLU A 212      53.376 -15.821  52.888  1.00 36.63           C  
ATOM    139  C   GLU A 212      52.677 -16.976  52.177  1.00 35.40           C  
ATOM    140  O   GLU A 212      52.805 -17.140  50.965  1.00 33.60           O  
ATOM    141  CB  GLU A 212      54.584 -16.353  53.664  1.00 39.08           C  
ATOM    142  CG  GLU A 212      55.797 -16.647  52.802  1.00 42.53           C  
ATOM    143  CD  GLU A 212      56.437 -15.382  52.260  1.00 44.85           C  
ATOM    144  OE1 GLU A 212      56.879 -14.546  53.076  1.00 46.46           O  
ATOM    145  OE2 GLU A 212      56.493 -15.224  51.021  1.00 46.50           O1-
ATOM    146  H   GLU A 212      52.645 -15.176  54.790  1.00 37.02           H  
ATOM    147  HA  GLU A 212      53.717 -15.093  52.153  1.00 36.63           H  
ATOM    148  HB2 GLU A 212      54.289 -17.276  54.164  1.00 39.08           H  
ATOM    149  HB3 GLU A 212      54.866 -15.610  54.409  1.00 39.08           H  
ATOM    150  HG2 GLU A 212      55.489 -17.271  51.964  1.00 42.53           H  
ATOM    151  HG3 GLU A 212      56.532 -17.182  53.403  1.00 42.53           H  
ATOM    152  N   ALA A 213      51.931 -17.766  52.943  1.00 34.14           N  
ATOM    153  CA  ALA A 213      51.217 -18.917  52.404  1.00 33.58           C  
ATOM    154  C   ALA A 213      50.098 -18.522  51.450  1.00 33.45           C  
ATOM    155  O   ALA A 213      49.980 -19.072  50.355  1.00 32.57           O  
ATOM    156  CB  ALA A 213      50.652 -19.755  53.544  1.00 34.35           C  
ATOM    157  H   ALA A 213      51.857 -17.562  53.929  1.00 34.14           H  
ATOM    158  HA  ALA A 213      51.937 -19.499  51.829  1.00 33.58           H  
ATOM    159  HB1 ALA A 213      51.463 -20.068  54.201  1.00 34.35           H  
ATOM    160  HB2 ALA A 213      49.934 -19.161  54.110  1.00 34.35           H  
ATOM    161  HB3 ALA A 213      50.154 -20.635  53.136  1.00 34.35           H  
ATOM    162  N   LEU A 214      49.277 -17.566  51.872  1.00 32.77           N  
ATOM    163  CA  LEU A 214      48.159 -17.115  51.058  1.00 32.97           C  
ATOM    164  C   LEU A 214      48.619 -16.513  49.736  1.00 32.81           C  
ATOM    165  O   LEU A 214      47.966 -16.694  48.707  1.00 32.07           O  
ATOM    166  CB  LEU A 214      47.324 -16.091  51.831  1.00 34.44           C  
ATOM    167  CG  LEU A 214      45.988 -15.694  51.199  1.00 35.88           C  
ATOM    168  CD1 LEU A 214      45.108 -16.927  51.030  1.00 37.04           C  
ATOM    169  CD2 LEU A 214      45.296 -14.670  52.077  1.00 37.69           C  
ATOM    170  H   LEU A 214      49.432 -17.145  52.777  1.00 32.77           H  
ATOM    171  HA  LEU A 214      47.550 -17.990  50.830  1.00 32.97           H  
ATOM    172  HB2 LEU A 214      47.922 -15.187  51.939  1.00 34.44           H  
ATOM    173  HB3 LEU A 214      47.115 -16.508  52.816  1.00 34.44           H  
ATOM    174  HG  LEU A 214      46.166 -15.257  50.216  1.00 35.88           H  
ATOM    175 HD11 LEU A 214      45.614 -17.649  50.390  1.00 37.04           H  
ATOM    176 HD12 LEU A 214      44.921 -17.375  52.006  1.00 37.04           H  
ATOM    177 HD13 LEU A 214      44.161 -16.638  50.575  1.00 37.04           H  
ATOM    178 HD21 LEU A 214      45.113 -15.099  53.062  1.00 37.69           H  
ATOM    179 HD22 LEU A 214      45.930 -13.789  52.176  1.00 37.69           H  
ATOM    180 HD23 LEU A 214      44.347 -14.384  51.623  1.00 37.69           H  
ATOM    181  N   GLN A 215      49.742 -15.802  49.756  1.00 31.28           N  
ATOM    182  CA  GLN A 215      50.252 -15.186  48.538  1.00 31.36           C  
ATOM    183  C   GLN A 215      50.756 -16.244  47.562  1.00 30.00           C  
ATOM    184  O   GLN A 215      50.640 -16.081  46.346  1.00 28.74           O  
ATOM    185  CB  GLN A 215      51.368 -14.195  48.864  1.00 32.63           C  
ATOM    186  CG  GLN A 215      51.834 -13.394  47.659  1.00 35.33           C  
ATOM    187  CD  GLN A 215      52.658 -12.188  48.048  1.00 37.04           C  
ATOM    188  OE1 GLN A 215      53.656 -12.306  48.759  1.00 38.15           O  
ATOM    189  NE2 GLN A 215      52.242 -11.013  47.579  1.00 36.38           N  
ATOM    190  H   GLN A 215      50.246 -15.688  50.623  1.00 31.28           H  
ATOM    191  HA  GLN A 215      49.431 -14.647  48.065  1.00 31.36           H  
ATOM    192  HB2 GLN A 215      52.218 -14.750  49.260  1.00 32.63           H  
ATOM    193  HB3 GLN A 215      51.003 -13.501  49.620  1.00 32.63           H  
ATOM    194  HG2 GLN A 215      50.959 -13.056  47.105  1.00 35.33           H  
ATOM    195  HG3 GLN A 215      52.440 -14.040  47.024  1.00 35.33           H  
ATOM    196 HE21 GLN A 215      51.417 -10.964  46.999  1.00 36.38           H  
ATOM    197 HE22 GLN A 215      52.753 -10.171  47.804  1.00 36.38           H  
ATOM    198  N   GLY A 216      51.322 -17.322  48.095  1.00 28.70           N  
ATOM    199  CA  GLY A 216      51.796 -18.389  47.235  1.00 27.29           C  
ATOM    200  C   GLY A 216      50.584 -18.962  46.521  1.00 27.23           C  
ATOM    201  O   GLY A 216      50.630 -19.273  45.329  1.00 25.57           O  
ATOM    202  H   GLY A 216      51.423 -17.397  49.097  1.00 28.70           H  
ATOM    203  HA2 GLY A 216      52.279 -19.163  47.831  1.00 27.29           H  
ATOM    204  HA3 GLY A 216      52.506 -17.995  46.507  1.00 27.29           H  
ATOM    205  N   GLN A 217      49.490 -19.091  47.265  1.00 26.67           N  
ATOM    206  CA  GLN A 217      48.244 -19.612  46.719  1.00 27.01           C  
ATOM    207  C   GLN A 217      47.681 -18.673  45.663  1.00 24.59           C  
ATOM    208  O   GLN A 217      47.189 -19.117  44.628  1.00 23.35           O  
ATOM    209  CB  GLN A 217      47.203 -19.790  47.824  1.00 29.61           C  
ATOM    210  CG  GLN A 217      47.506 -20.901  48.807  1.00 34.54           C  
ATOM    211  CD  GLN A 217      46.375 -21.109  49.792  1.00 37.57           C  
ATOM    212  OE1 GLN A 217      46.041 -20.214  50.571  1.00 39.31           O  
ATOM    213  NE2 GLN A 217      45.772 -22.293  49.758  1.00 39.73           N  
ATOM    214  H   GLN A 217      49.523 -18.820  48.238  1.00 26.67           H  
ATOM    215  HA  GLN A 217      48.464 -20.578  46.265  1.00 27.01           H  
ATOM    216  HB2 GLN A 217      46.243 -20.004  47.354  1.00 29.61           H  
ATOM    217  HB3 GLN A 217      47.134 -18.854  48.379  1.00 29.61           H  
ATOM    218  HG2 GLN A 217      48.411 -20.646  49.359  1.00 34.54           H  
ATOM    219  HG3 GLN A 217      47.666 -21.827  48.254  1.00 34.54           H  
ATOM    220 HE21 GLN A 217      46.080 -22.997  49.103  1.00 39.73           H  
ATOM    221 HE22 GLN A 217      45.007 -22.488  50.387  1.00 39.73           H  
ATOM    222  N   VAL A 218      47.745 -17.373  45.933  1.00 23.74           N  
ATOM    223  CA  VAL A 218      47.234 -16.385  44.991  1.00 22.46           C  
ATOM    224  C   VAL A 218      48.055 -16.365  43.708  1.00 21.35           C  
ATOM    225  O   VAL A 218      47.506 -16.245  42.613  1.00 19.86           O  
ATOM    226  CB  VAL A 218      47.230 -14.974  45.616  1.00 23.31           C  
ATOM    227  CG1 VAL A 218      46.967 -13.920  44.548  1.00 23.14           C  
ATOM    228  CG2 VAL A 218      46.165 -14.905  46.697  1.00 24.44           C  
ATOM    229  H   VAL A 218      48.154 -17.065  46.803  1.00 23.74           H  
ATOM    230  HA  VAL A 218      46.211 -16.672  44.749  1.00 22.46           H  
ATOM    231  HB  VAL A 218      48.206 -14.776  46.059  1.00 23.31           H  
ATOM    232 HG11 VAL A 218      47.742 -13.976  43.783  1.00 23.14           H  
ATOM    233 HG12 VAL A 218      45.994 -14.101  44.091  1.00 23.14           H  
ATOM    234 HG13 VAL A 218      46.977 -12.930  45.003  1.00 23.14           H  
ATOM    235 HG21 VAL A 218      45.188 -15.102  46.257  1.00 24.44           H  
ATOM    236 HG22 VAL A 218      46.376 -15.650  47.464  1.00 24.44           H  
ATOM    237 HG23 VAL A 218      46.168 -13.911  47.146  1.00 24.44           H  
ATOM    238  N   GLN A 219      49.369 -16.498  43.832  1.00 21.46           N  
ATOM    239  CA  GLN A 219      50.208 -16.483  42.649  1.00 20.21           C  
ATOM    240  C   GLN A 219      50.044 -17.769  41.836  1.00 20.01           C  
ATOM    241  O   GLN A 219      50.165 -17.754  40.612  1.00 19.66           O  
ATOM    242  CB  GLN A 219      51.658 -16.183  43.059  1.00 23.05           C  
ATOM    243  CG  GLN A 219      51.719 -14.749  43.616  1.00 24.99           C  
ATOM    244  CD  GLN A 219      53.085 -14.265  44.056  1.00 28.04           C  
ATOM    245  OE1 GLN A 219      53.244 -13.088  44.393  1.00 27.93           O  
ATOM    246  NE2 GLN A 219      54.072 -15.153  44.063  1.00 28.20           N  
ATOM    247  H   GLN A 219      49.783 -16.609  44.747  1.00 21.46           H  
ATOM    248  HA  GLN A 219      49.895 -15.685  41.976  1.00 20.21           H  
ATOM    249  HB2 GLN A 219      52.311 -16.268  42.191  1.00 23.05           H  
ATOM    250  HB3 GLN A 219      51.977 -16.889  43.826  1.00 23.05           H  
ATOM    251  HG2 GLN A 219      51.054 -14.697  44.478  1.00 24.99           H  
ATOM    252  HG3 GLN A 219      51.360 -14.074  42.839  1.00 24.99           H  
ATOM    253 HE21 GLN A 219      53.896 -16.106  43.779  1.00 28.20           H  
ATOM    254 HE22 GLN A 219      54.999 -14.875  44.353  1.00 28.20           H  
ATOM    255  N   HIS A 220      49.726 -18.874  42.506  1.00 19.25           N  
ATOM    256  CA  HIS A 220      49.487 -20.122  41.788  1.00 19.11           C  
ATOM    257  C   HIS A 220      48.159 -19.962  41.052  1.00 18.91           C  
ATOM    258  O   HIS A 220      48.002 -20.416  39.920  1.00 17.85           O  
ATOM    259  CB  HIS A 220      49.401 -21.306  42.751  1.00 20.89           C  
ATOM    260  CG  HIS A 220      50.734 -21.802  43.216  1.00 24.10           C  
ATOM    261  CD2 HIS A 220      50.867 -22.813  44.144  1.00 27.12           C  
ATOM    262  ND1 HIS A 220      51.992 -21.430  42.880  1.00 25.73           N  
ATOM    263  NE2 HIS A 220      52.151 -23.042  44.359  1.00 28.32           N  
ATOM    264  CE1 HIS A 220      52.855 -22.216  43.606  1.00 27.02           C  
ATOM    265  H   HIS A 220      49.650 -18.849  43.513  1.00 19.25           H  
ATOM    266  HA  HIS A 220      50.308 -20.321  41.098  1.00 19.11           H  
ATOM    267  HB2 HIS A 220      48.887 -22.123  42.246  1.00 20.89           H  
ATOM    268  HB3 HIS A 220      48.825 -20.998  43.623  1.00 20.89           H  
ATOM    269  HD2 HIS A 220      50.051 -23.337  44.619  1.00 27.12           H  
ATOM    270  HE2 HIS A 220      52.556 -23.780  45.037  1.00 28.32           H  
ATOM    271  HE1 HIS A 220      53.863 -22.169  43.569  1.00 27.02           H  
ATOM    272  N   LEU A 221      47.203 -19.306  41.704  1.00 18.26           N  
ATOM    273  CA  LEU A 221      45.898 -19.070  41.099  1.00 19.05           C  
ATOM    274  C   LEU A 221      46.067 -18.143  39.894  1.00 18.57           C  
ATOM    275  O   LEU A 221      45.454 -18.356  38.849  1.00 18.45           O  
ATOM    276  CB  LEU A 221      44.941 -18.448  42.123  1.00 21.32           C  
ATOM    277  CG  LEU A 221      43.496 -18.206  41.679  1.00 24.01           C  
ATOM    278  CD1 LEU A 221      42.861 -19.502  41.194  1.00 23.99           C  
ATOM    279  CD2 LEU A 221      42.709 -17.630  42.849  1.00 25.32           C  
ATOM    280  H   LEU A 221      47.386 -18.964  42.637  1.00 18.26           H  
ATOM    281  HA  LEU A 221      45.471 -20.018  40.770  1.00 19.05           H  
ATOM    282  HB2 LEU A 221      45.359 -17.485  42.417  1.00 21.32           H  
ATOM    283  HB3 LEU A 221      44.912 -19.111  42.987  1.00 21.32           H  
ATOM    284  HG  LEU A 221      43.484 -17.498  40.850  1.00 24.01           H  
ATOM    285 HD11 LEU A 221      43.433 -19.895  40.354  1.00 23.99           H  
ATOM    286 HD12 LEU A 221      42.858 -20.230  42.005  1.00 23.99           H  
ATOM    287 HD13 LEU A 221      41.836 -19.308  40.877  1.00 23.99           H  
ATOM    288 HD21 LEU A 221      42.721 -18.338  43.677  1.00 25.32           H  
ATOM    289 HD22 LEU A 221      43.164 -16.692  43.166  1.00 25.32           H  
ATOM    290 HD23 LEU A 221      41.680 -17.449  42.540  1.00 25.32           H  
ATOM    291  N   GLN A 222      46.911 -17.120  40.038  1.00 17.69           N  
ATOM    292  CA  GLN A 222      47.169 -16.181  38.941  1.00 18.41           C  
ATOM    293  C   GLN A 222      47.726 -16.929  37.733  1.00 17.18           C  
ATOM    294  O   GLN A 222      47.318 -16.685  36.599  1.00 17.55           O  
ATOM    295  CB  GLN A 222      48.181 -15.104  39.360  1.00 21.18           C  
ATOM    296  CG  GLN A 222      47.623 -13.980  40.221  1.00 24.59           C  
ATOM    297  CD  GLN A 222      48.697 -13.002  40.692  1.00 28.63           C  
ATOM    298  OE1 GLN A 222      48.393 -11.971  41.292  1.00 29.61           O  
ATOM    299  NE2 GLN A 222      49.957 -13.327  40.426  1.00 29.96           N  
ATOM    300  H   GLN A 222      47.383 -16.989  40.921  1.00 17.69           H  
ATOM    301  HA  GLN A 222      46.223 -15.703  38.686  1.00 18.41           H  
ATOM    302  HB2 GLN A 222      48.593 -14.660  38.454  1.00 21.18           H  
ATOM    303  HB3 GLN A 222      48.978 -15.592  39.921  1.00 21.18           H  
ATOM    304  HG2 GLN A 222      47.143 -14.418  41.096  1.00 24.59           H  
ATOM    305  HG3 GLN A 222      46.883 -13.431  39.638  1.00 24.59           H  
ATOM    306 HE21 GLN A 222      50.165 -14.183  39.931  1.00 29.96           H  
ATOM    307 HE22 GLN A 222      50.708 -12.718  40.718  1.00 29.96           H  
ATOM    308  N   ALA A 223      48.665 -17.837  37.987  1.00 15.12           N  
ATOM    309  CA  ALA A 223      49.285 -18.610  36.917  1.00 16.14           C  
ATOM    310  C   ALA A 223      48.278 -19.511  36.220  1.00 14.45           C  
ATOM    311  O   ALA A 223      48.255 -19.588  34.988  1.00 15.43           O  
ATOM    312  CB  ALA A 223      50.447 -19.438  37.468  1.00 16.09           C  
ATOM    313  H   ALA A 223      48.954 -17.994  38.942  1.00 15.12           H  
ATOM    314  HA  ALA A 223      49.667 -17.907  36.177  1.00 16.14           H  
ATOM    315  HB1 ALA A 223      51.176 -18.775  37.935  1.00 16.09           H  
ATOM    316  HB2 ALA A 223      50.071 -20.143  38.209  1.00 16.09           H  
ATOM    317  HB3 ALA A 223      50.922 -19.985  36.654  1.00 16.09           H  
ATOM    318  N   ALA A 224      47.441 -20.186  37.005  1.00 15.10           N  
ATOM    319  CA  ALA A 224      46.429 -21.077  36.444  1.00 15.96           C  
ATOM    320  C   ALA A 224      45.393 -20.289  35.656  1.00 15.89           C  
ATOM    321  O   ALA A 224      44.978 -20.702  34.573  1.00 16.83           O  
ATOM    322  CB  ALA A 224      45.752 -21.870  37.553  1.00 16.16           C  
ATOM    323  H   ALA A 224      47.507 -20.079  38.007  1.00 15.10           H  
ATOM    324  HA  ALA A 224      46.922 -21.771  35.763  1.00 15.96           H  
ATOM    325  HB1 ALA A 224      46.501 -22.447  38.096  1.00 16.16           H  
ATOM    326  HB2 ALA A 224      45.256 -21.184  38.239  1.00 16.16           H  
ATOM    327  HB3 ALA A 224      45.016 -22.547  37.119  1.00 16.16           H  
ATOM    328  N   PHE A 225      44.971 -19.153  36.206  1.00 15.56           N  
ATOM    329  CA  PHE A 225      43.994 -18.317  35.526  1.00 17.12           C  
ATOM    330  C   PHE A 225      44.553 -17.828  34.189  1.00 17.27           C  
ATOM    331  O   PHE A 225      43.858 -17.853  33.171  1.00 17.40           O  
ATOM    332  CB  PHE A 225      43.620 -17.108  36.385  1.00 17.89           C  
ATOM    333  CG  PHE A 225      42.633 -16.198  35.724  1.00 17.72           C  
ATOM    334  CD1 PHE A 225      41.322 -16.613  35.512  1.00 18.80           C  
ATOM    335  CD2 PHE A 225      43.028 -14.949  35.256  1.00 17.81           C  
ATOM    336  CE1 PHE A 225      40.419 -15.793  34.837  1.00 17.74           C  
ATOM    337  CE2 PHE A 225      42.133 -14.125  34.581  1.00 20.35           C  
ATOM    338  CZ  PHE A 225      40.826 -14.550  34.371  1.00 19.98           C  
ATOM    339  H   PHE A 225      45.332 -18.868  37.105  1.00 15.56           H  
ATOM    340  HA  PHE A 225      43.103 -18.920  35.351  1.00 17.12           H  
ATOM    341  HB2 PHE A 225      44.526 -16.541  36.598  1.00 17.89           H  
ATOM    342  HB3 PHE A 225      43.188 -17.467  37.319  1.00 17.89           H  
ATOM    343  HD1 PHE A 225      41.002 -17.579  35.873  1.00 18.80           H  
ATOM    344  HD2 PHE A 225      44.042 -14.614  35.420  1.00 17.81           H  
ATOM    345  HE1 PHE A 225      39.403 -16.124  34.677  1.00 17.74           H  
ATOM    346  HE2 PHE A 225      42.452 -13.158  34.221  1.00 20.35           H  
ATOM    347  HZ  PHE A 225      40.129 -13.914  33.846  1.00 19.98           H  
ATOM    348  N   SER A 226      45.810 -17.387  34.195  1.00 16.83           N  
ATOM    349  CA  SER A 226      46.459 -16.890  32.983  1.00 17.62           C  
ATOM    350  C   SER A 226      46.471 -17.957  31.891  1.00 16.63           C  
ATOM    351  O   SER A 226      46.240 -17.658  30.718  1.00 17.06           O  
ATOM    352  CB  SER A 226      47.894 -16.454  33.291  1.00 20.40           C  
ATOM    353  OG  SER A 226      48.524 -15.901  32.143  1.00 26.12           O  
ATOM    354  H   SER A 226      46.330 -17.397  35.061  1.00 16.83           H  
ATOM    355  HA  SER A 226      45.890 -16.032  32.625  1.00 17.62           H  
ATOM    356  HB2 SER A 226      48.464 -17.320  33.627  1.00 20.40           H  
ATOM    357  HB3 SER A 226      47.875 -15.703  34.082  1.00 20.40           H  
ATOM    358  HG  SER A 226      49.417 -15.651  32.394  1.00 26.12           H  
ATOM    359  N   GLN A 227      46.745 -19.200  32.279  1.00 15.20           N  
ATOM    360  CA  GLN A 227      46.762 -20.294  31.313  1.00 14.82           C  
ATOM    361  C   GLN A 227      45.362 -20.550  30.761  1.00 13.72           C  
ATOM    362  O   GLN A 227      45.176 -20.677  29.550  1.00 15.14           O  
ATOM    363  CB  GLN A 227      47.295 -21.577  31.957  1.00 14.41           C  
ATOM    364  CG  GLN A 227      47.289 -22.776  31.005  1.00 14.16           C  
ATOM    365  CD  GLN A 227      47.752 -24.060  31.672  1.00 16.67           C  
ATOM    366  OE1 GLN A 227      47.367 -24.354  32.801  1.00 18.04           O  
ATOM    367  NE2 GLN A 227      48.568 -24.842  30.964  1.00 15.77           N  
ATOM    368  H   GLN A 227      46.942 -19.388  33.251  1.00 15.20           H  
ATOM    369  HA  GLN A 227      47.422 -20.003  30.496  1.00 14.82           H  
ATOM    370  HB2 GLN A 227      46.674 -21.816  32.820  1.00 14.41           H  
ATOM    371  HB3 GLN A 227      48.320 -21.401  32.285  1.00 14.41           H  
ATOM    372  HG2 GLN A 227      47.952 -22.560  30.168  1.00 14.16           H  
ATOM    373  HG3 GLN A 227      46.273 -22.922  30.637  1.00 14.16           H  
ATOM    374 HE21 GLN A 227      48.860 -24.561  30.039  1.00 15.77           H  
ATOM    375 HE22 GLN A 227      48.894 -25.715  31.353  1.00 15.77           H  
ATOM    376  N   TYR A 228      44.370 -20.627  31.643  1.00 13.70           N  
ATOM    377  CA  TYR A 228      43.009 -20.880  31.185  1.00 14.50           C  
ATOM    378  C   TYR A 228      42.443 -19.736  30.347  1.00 16.36           C  
ATOM    379  O   TYR A 228      41.606 -19.960  29.471  1.00 15.56           O  
ATOM    380  CB  TYR A 228      42.101 -21.223  32.378  1.00 16.30           C  
ATOM    381  CG  TYR A 228      42.103 -22.713  32.683  1.00 17.33           C  
ATOM    382  CD1 TYR A 228      41.182 -23.573  32.075  1.00 18.33           C  
ATOM    383  CD2 TYR A 228      43.074 -23.276  33.520  1.00 17.69           C  
ATOM    384  CE1 TYR A 228      41.226 -24.956  32.290  1.00 18.57           C  
ATOM    385  CE2 TYR A 228      43.131 -24.662  33.734  1.00 19.21           C  
ATOM    386  CZ  TYR A 228      42.204 -25.492  33.116  1.00 19.80           C  
ATOM    387  OH  TYR A 228      42.258 -26.855  33.320  1.00 20.73           O  
ATOM    388  H   TYR A 228      44.558 -20.511  32.628  1.00 13.70           H  
ATOM    389  HA  TYR A 228      43.043 -21.742  30.518  1.00 14.50           H  
ATOM    390  HB2 TYR A 228      41.083 -20.912  32.146  1.00 16.30           H  
ATOM    391  HB3 TYR A 228      42.455 -20.683  33.256  1.00 16.30           H  
ATOM    392  HD1 TYR A 228      40.423 -23.162  31.426  1.00 18.33           H  
ATOM    393  HD2 TYR A 228      43.790 -22.633  34.010  1.00 17.69           H  
ATOM    394  HE1 TYR A 228      40.502 -25.602  31.816  1.00 18.57           H  
ATOM    395  HE2 TYR A 228      43.893 -25.081  34.376  1.00 19.21           H  
ATOM    396  HH  TYR A 228      41.584 -27.361  32.859  1.00 20.73           H  
ATOM    397  N   LYS A 229      42.911 -18.514  30.580  1.00 16.22           N  
ATOM    398  CA  LYS A 229      42.422 -17.394  29.778  1.00 17.47           C  
ATOM    399  C   LYS A 229      42.901 -17.539  28.329  1.00 16.76           C  
ATOM    400  O   LYS A 229      42.141 -17.289  27.391  1.00 15.95           O  
ATOM    401  CB  LYS A 229      42.894 -16.054  30.347  1.00 21.05           C  
ATOM    402  CG  LYS A 229      42.210 -14.870  29.678  1.00 25.48           C  
ATOM    403  CD  LYS A 229      42.689 -13.539  30.231  1.00 29.48           C  
ATOM    404  CE  LYS A 229      42.040 -12.381  29.485  1.00 31.51           C  
ATOM    405  NZ  LYS A 229      42.615 -11.060  29.874  1.00 36.15           N1+
ATOM    406  H   LYS A 229      43.598 -18.361  31.305  1.00 16.22           H  
ATOM    407  HA  LYS A 229      41.333 -17.411  29.807  1.00 17.47           H  
ATOM    408  HB2 LYS A 229      43.970 -15.969  30.196  1.00 21.05           H  
ATOM    409  HB3 LYS A 229      42.673 -16.029  31.414  1.00 21.05           H  
ATOM    410  HG2 LYS A 229      41.135 -14.949  29.839  1.00 25.48           H  
ATOM    411  HG3 LYS A 229      42.421 -14.902  28.609  1.00 25.48           H  
ATOM    412  HD2 LYS A 229      43.772 -13.474  30.119  1.00 29.48           H  
ATOM    413  HD3 LYS A 229      42.429 -13.476  31.287  1.00 29.48           H  
ATOM    414  HE2 LYS A 229      40.973 -12.376  29.707  1.00 31.51           H  
ATOM    415  HE3 LYS A 229      42.188 -12.526  28.415  1.00 31.51           H  
ATOM    416  HZ1 LYS A 229      42.484 -10.915  30.865  1.00 36.15           H  
ATOM    417  HZ2 LYS A 229      43.602 -11.047  29.660  1.00 36.15           H  
ATOM    418  HZ3 LYS A 229      42.150 -10.326  29.361  1.00 36.15           H  
ATOM    419  N   LYS A 230      44.159 -17.941  28.144  1.00 16.22           N  
ATOM    420  CA  LYS A 230      44.689 -18.130  26.794  1.00 16.97           C  
ATOM    421  C   LYS A 230      43.921 -19.256  26.112  1.00 15.78           C  
ATOM    422  O   LYS A 230      43.571 -19.171  24.935  1.00 16.00           O  
ATOM    423  CB  LYS A 230      46.189 -18.470  26.829  1.00 19.38           C  
ATOM    424  CG  LYS A 230      47.074 -17.308  27.252  1.00 23.59           C  
ATOM    425  CD  LYS A 230      48.548 -17.539  26.906  1.00 25.12           C  
ATOM    426  CE  LYS A 230      49.168 -18.646  27.725  1.00 26.75           C  
ATOM    427  NZ  LYS A 230      50.604 -18.842  27.359  1.00 25.65           N1+
ATOM    428  H   LYS A 230      44.751 -18.116  28.943  1.00 16.22           H  
ATOM    429  HA  LYS A 230      44.568 -17.201  26.238  1.00 16.97           H  
ATOM    430  HB2 LYS A 230      46.492 -18.787  25.832  1.00 19.38           H  
ATOM    431  HB3 LYS A 230      46.339 -19.290  27.532  1.00 19.38           H  
ATOM    432  HG2 LYS A 230      46.984 -17.174  28.331  1.00 23.59           H  
ATOM    433  HG3 LYS A 230      46.732 -16.405  26.745  1.00 23.59           H  
ATOM    434  HD2 LYS A 230      49.100 -16.617  27.090  1.00 25.12           H  
ATOM    435  HD3 LYS A 230      48.623 -17.801  25.850  1.00 25.12           H  
ATOM    436  HE2 LYS A 230      48.623 -19.572  27.542  1.00 26.75           H  
ATOM    437  HE3 LYS A 230      49.101 -18.388  28.782  1.00 26.75           H  
ATOM    438  HZ1 LYS A 230      50.673 -19.082  26.380  1.00 25.65           H  
ATOM    439  HZ2 LYS A 230      51.116 -17.989  27.533  1.00 25.65           H  
ATOM    440  HZ3 LYS A 230      50.995 -19.588  27.916  1.00 25.65           H  
ATOM    441  N   VAL A 231      43.656 -20.317  26.861  1.00 13.89           N  
ATOM    442  CA  VAL A 231      42.918 -21.449  26.317  1.00 14.33           C  
ATOM    443  C   VAL A 231      41.526 -20.989  25.882  1.00 14.23           C  
ATOM    444  O   VAL A 231      41.070 -21.306  24.789  1.00 13.90           O  
ATOM    445  CB  VAL A 231      42.798 -22.575  27.369  1.00 14.09           C  
ATOM    446  CG1 VAL A 231      41.927 -23.700  26.839  1.00 16.72           C  
ATOM    447  CG2 VAL A 231      44.190 -23.111  27.711  1.00 14.87           C  
ATOM    448  H   VAL A 231      43.969 -20.341  27.820  1.00 13.89           H  
ATOM    449  HA  VAL A 231      43.458 -21.840  25.455  1.00 14.33           H  
ATOM    450  HB  VAL A 231      42.337 -22.170  28.269  1.00 14.09           H  
ATOM    451 HG11 VAL A 231      40.935 -23.312  26.605  1.00 16.72           H  
ATOM    452 HG12 VAL A 231      42.377 -24.115  25.938  1.00 16.72           H  
ATOM    453 HG13 VAL A 231      41.842 -24.481  27.595  1.00 16.72           H  
ATOM    454 HG21 VAL A 231      44.654 -23.517  26.812  1.00 14.87           H  
ATOM    455 HG22 VAL A 231      44.806 -22.302  28.104  1.00 14.87           H  
ATOM    456 HG23 VAL A 231      44.103 -23.897  28.461  1.00 14.87           H  
ATOM    457  N   GLU A 232      40.860 -20.229  26.743  1.00 15.61           N  
ATOM    458  CA  GLU A 232      39.527 -19.726  26.446  1.00 15.75           C  
ATOM    459  C   GLU A 232      39.435 -18.951  25.133  1.00 15.41           C  
ATOM    460  O   GLU A 232      38.516 -19.168  24.342  1.00 16.23           O  
ATOM    461  CB  GLU A 232      39.053 -18.829  27.598  1.00 15.65           C  
ATOM    462  CG  GLU A 232      38.059 -17.738  27.200  1.00 20.48           C  
ATOM    463  CD  GLU A 232      36.752 -18.288  26.692  1.00 23.36           C  
ATOM    464  OE1 GLU A 232      36.211 -19.183  27.356  1.00 24.23           O  
ATOM    465  OE2 GLU A 232      36.260 -17.823  25.638  1.00 24.04           O1-
ATOM    466  H   GLU A 232      41.289 -19.994  27.626  1.00 15.61           H  
ATOM    467  HA  GLU A 232      38.885 -20.600  26.336  1.00 15.75           H  
ATOM    468  HB2 GLU A 232      39.929 -18.346  28.032  1.00 15.65           H  
ATOM    469  HB3 GLU A 232      38.578 -19.462  28.347  1.00 15.65           H  
ATOM    470  HG2 GLU A 232      38.507 -17.129  26.415  1.00 20.48           H  
ATOM    471  HG3 GLU A 232      37.858 -17.116  28.072  1.00 20.48           H  
ATOM    472  N   LEU A 233      40.381 -18.044  24.907  1.00 13.75           N  
ATOM    473  CA  LEU A 233      40.363 -17.205  23.710  1.00 14.18           C  
ATOM    474  C   LEU A 233      40.646 -17.929  22.399  1.00 13.65           C  
ATOM    475  O   LEU A 233      40.375 -17.399  21.322  1.00 14.53           O  
ATOM    476  CB  LEU A 233      41.339 -16.037  23.887  1.00 16.01           C  
ATOM    477  CG  LEU A 233      41.037 -15.115  25.074  1.00 18.98           C  
ATOM    478  CD1 LEU A 233      42.191 -14.139  25.280  1.00 21.78           C  
ATOM    479  CD2 LEU A 233      39.734 -14.375  24.821  1.00 20.82           C  
ATOM    480  H   LEU A 233      41.129 -17.933  25.577  1.00 13.75           H  
ATOM    481  HA  LEU A 233      39.335 -16.853  23.619  1.00 14.18           H  
ATOM    482  HB2 LEU A 233      41.315 -15.437  22.977  1.00 16.01           H  
ATOM    483  HB3 LEU A 233      42.338 -16.450  24.024  1.00 16.01           H  
ATOM    484  HG  LEU A 233      40.929 -15.707  25.983  1.00 18.98           H  
ATOM    485 HD11 LEU A 233      43.107 -14.696  25.477  1.00 21.78           H  
ATOM    486 HD12 LEU A 233      42.319 -13.533  24.382  1.00 21.78           H  
ATOM    487 HD13 LEU A 233      41.971 -13.490  26.127  1.00 21.78           H  
ATOM    488 HD21 LEU A 233      39.826 -13.777  23.914  1.00 20.82           H  
ATOM    489 HD22 LEU A 233      38.925 -15.095  24.701  1.00 20.82           H  
ATOM    490 HD23 LEU A 233      39.517 -13.722  25.666  1.00 20.82           H  
ATOM    491  N   PHE A 234      41.197 -19.133  22.482  1.00 13.23           N  
ATOM    492  CA  PHE A 234      41.492 -19.889  21.273  1.00 13.64           C  
ATOM    493  C   PHE A 234      40.277 -20.741  20.921  1.00 14.34           C  
ATOM    494  O   PHE A 234      39.824 -21.535  21.737  1.00 15.80           O  
ATOM    495  CB  PHE A 234      42.708 -20.794  21.489  1.00 13.03           C  
ATOM    496  CG  PHE A 234      43.057 -21.621  20.285  1.00 15.50           C  
ATOM    497  CD1 PHE A 234      43.521 -21.013  19.126  1.00 16.90           C  
ATOM    498  CD2 PHE A 234      42.874 -23.000  20.290  1.00 16.70           C  
ATOM    499  CE1 PHE A 234      43.797 -21.765  17.984  1.00 19.46           C  
ATOM    500  CE2 PHE A 234      43.146 -23.757  19.156  1.00 18.22           C  
ATOM    501  CZ  PHE A 234      43.607 -23.138  18.003  1.00 18.46           C  
ATOM    502  H   PHE A 234      41.413 -19.527  23.387  1.00 13.23           H  
ATOM    503  HA  PHE A 234      41.717 -19.197  20.461  1.00 13.64           H  
ATOM    504  HB2 PHE A 234      42.494 -21.467  22.320  1.00 13.03           H  
ATOM    505  HB3 PHE A 234      43.564 -20.168  21.739  1.00 13.03           H  
ATOM    506  HD1 PHE A 234      43.671 -19.944  19.109  1.00 16.90           H  
ATOM    507  HD2 PHE A 234      42.516 -23.487  21.185  1.00 16.70           H  
ATOM    508  HE1 PHE A 234      44.158 -21.279  17.089  1.00 19.46           H  
ATOM    509  HE2 PHE A 234      42.998 -24.827  19.173  1.00 18.22           H  
ATOM    510  HZ  PHE A 234      43.818 -23.726  17.121  1.00 18.46           H  
ATOM    511  N   PRO A 235      39.748 -20.611  19.692  1.00 15.45           N  
ATOM    512  CA  PRO A 235      40.172 -19.747  18.583  1.00 15.40           C  
ATOM    513  C   PRO A 235      39.177 -18.631  18.259  1.00 15.50           C  
ATOM    514  O   PRO A 235      39.334 -17.942  17.248  1.00 17.36           O  
ATOM    515  CB  PRO A 235      40.251 -20.729  17.434  1.00 16.91           C  
ATOM    516  CG  PRO A 235      38.972 -21.510  17.654  1.00 16.88           C  
ATOM    517  CD  PRO A 235      38.939 -21.734  19.174  1.00 16.88           C  
ATOM    518  HA  PRO A 235      41.097 -19.217  18.809  1.00 15.40           H  
ATOM    519  HB2 PRO A 235      41.132 -21.367  17.509  1.00 16.91           H  
ATOM    520  HB3 PRO A 235      40.252 -20.221  16.470  1.00 16.91           H  
ATOM    521  HG2 PRO A 235      39.001 -22.461  17.122  1.00 16.88           H  
ATOM    522  HG3 PRO A 235      38.105 -20.937  17.327  1.00 16.88           H  
ATOM    523  HD2 PRO A 235      37.918 -21.690  19.554  1.00 16.88           H  
ATOM    524  HD3 PRO A 235      39.384 -22.693  19.439  1.00 16.88           H  
ATOM    525  N   ASN A 236      38.173 -18.443  19.110  1.00 14.83           N  
ATOM    526  CA  ASN A 236      37.121 -17.462  18.835  1.00 14.80           C  
ATOM    527  C   ASN A 236      37.153 -16.142  19.581  1.00 15.49           C  
ATOM    528  O   ASN A 236      36.201 -15.360  19.495  1.00 15.87           O  
ATOM    529  CB  ASN A 236      35.760 -18.118  19.063  1.00 16.44           C  
ATOM    530  CG  ASN A 236      35.552 -19.322  18.177  1.00 18.17           C  
ATOM    531  OD1 ASN A 236      35.689 -19.229  16.961  1.00 20.27           O  
ATOM    532  ND2 ASN A 236      35.235 -20.461  18.778  1.00 20.84           N  
ATOM    533  H   ASN A 236      38.136 -18.986  19.961  1.00 14.83           H  
ATOM    534  HA  ASN A 236      37.309 -17.177  17.800  1.00 14.80           H  
ATOM    535  HB2 ASN A 236      34.979 -17.388  18.852  1.00 16.44           H  
ATOM    536  HB3 ASN A 236      35.692 -18.433  20.104  1.00 16.44           H  
ATOM    537 HD21 ASN A 236      35.133 -20.491  19.782  1.00 20.84           H  
ATOM    538 HD22 ASN A 236      35.095 -21.299  18.231  1.00 20.84           H  
ATOM    539  N   GLY A 237      38.234 -15.890  20.303  1.00 15.64           N  
ATOM    540  CA  GLY A 237      38.336 -14.649  21.046  1.00 16.20           C  
ATOM    541  C   GLY A 237      39.630 -13.898  20.811  1.00 16.63           C  
ATOM    542  O   GLY A 237      40.610 -14.454  20.309  1.00 16.63           O  
ATOM    543  H   GLY A 237      38.987 -16.562  20.337  1.00 15.64           H  
ATOM    544  HA2 GLY A 237      38.261 -14.877  22.109  1.00 16.20           H  
ATOM    545  HA3 GLY A 237      37.507 -14.004  20.754  1.00 16.20           H  
ATOM    546  N   GLN A 238      39.623 -12.617  21.162  1.00 15.80           N  
ATOM    547  CA  GLN A 238      40.790 -11.759  21.027  1.00 16.89           C  
ATOM    548  C   GLN A 238      40.772 -10.737  22.152  1.00 17.69           C  
ATOM    549  O   GLN A 238      39.754 -10.085  22.389  1.00 18.01           O  
ATOM    550  CB  GLN A 238      40.782 -11.013  19.686  1.00 18.98           C  
ATOM    551  CG  GLN A 238      41.186 -11.838  18.477  1.00 24.84           C  
ATOM    552  CD  GLN A 238      42.600 -12.381  18.588  1.00 28.20           C  
ATOM    553  OE1 GLN A 238      43.527 -11.662  18.968  1.00 31.66           O  
ATOM    554  NE2 GLN A 238      42.775 -13.655  18.246  1.00 31.72           N  
ATOM    555  H   GLN A 238      38.772 -12.222  21.539  1.00 15.80           H  
ATOM    556  HA  GLN A 238      41.685 -12.380  21.071  1.00 16.89           H  
ATOM    557  HB2 GLN A 238      41.472 -10.173  19.765  1.00 18.98           H  
ATOM    558  HB3 GLN A 238      39.772 -10.639  19.516  1.00 18.98           H  
ATOM    559  HG2 GLN A 238      41.122 -11.210  17.588  1.00 24.84           H  
ATOM    560  HG3 GLN A 238      40.496 -12.676  18.380  1.00 24.84           H  
ATOM    561 HE21 GLN A 238      43.695 -14.068  18.292  1.00 31.72           H  
ATOM    562 HE22 GLN A 238      41.987 -14.208  17.940  1.00 31.72           H  
ATOM    563  N   SER A 239      41.890 -10.609  22.854  1.00 16.42           N  
ATOM    564  CA  SER A 239      41.987  -9.639  23.932  1.00 18.36           C  
ATOM    565  C   SER A 239      42.809  -8.449  23.451  1.00 18.27           C  
ATOM    566  O   SER A 239      43.791  -8.610  22.722  1.00 20.83           O  
ATOM    567  CB  SER A 239      42.658 -10.266  25.157  1.00 19.81           C  
ATOM    568  OG  SER A 239      43.938 -10.767  24.827  1.00 26.34           O  
ATOM    569  H   SER A 239      42.685 -11.194  22.636  1.00 16.42           H  
ATOM    570  HA  SER A 239      40.986  -9.314  24.215  1.00 18.36           H  
ATOM    571  HB2 SER A 239      42.038 -11.084  25.524  1.00 19.81           H  
ATOM    572  HB3 SER A 239      42.760  -9.509  25.935  1.00 19.81           H  
ATOM    573  HG  SER A 239      44.466 -10.029  24.513  1.00 26.34           H  
ATOM    574  N   VAL A 240      42.388  -7.255  23.848  1.00 16.64           N  
ATOM    575  CA  VAL A 240      43.086  -6.029  23.487  1.00 17.18           C  
ATOM    576  C   VAL A 240      42.856  -5.073  24.650  1.00 18.18           C  
ATOM    577  O   VAL A 240      41.725  -4.673  24.928  1.00 17.78           O  
ATOM    578  CB  VAL A 240      42.550  -5.436  22.157  1.00 18.50           C  
ATOM    579  CG1 VAL A 240      41.044  -5.247  22.224  1.00 19.17           C  
ATOM    580  CG2 VAL A 240      43.247  -4.116  21.862  1.00 19.35           C  
ATOM    581  H   VAL A 240      41.557  -7.195  24.419  1.00 16.64           H  
ATOM    582  HA  VAL A 240      44.147  -6.212  23.320  1.00 17.18           H  
ATOM    583  HB  VAL A 240      42.766  -6.134  21.348  1.00 18.50           H  
ATOM    584 HG11 VAL A 240      40.565  -6.208  22.417  1.00 19.17           H  
ATOM    585 HG12 VAL A 240      40.800  -4.552  23.028  1.00 19.17           H  
ATOM    586 HG13 VAL A 240      40.685  -4.847  21.276  1.00 19.17           H  
ATOM    587 HG21 VAL A 240      43.039  -3.408  22.664  1.00 19.35           H  
ATOM    588 HG22 VAL A 240      44.322  -4.280  21.791  1.00 19.35           H  
ATOM    589 HG23 VAL A 240      42.878  -3.714  20.918  1.00 19.35           H  
ATOM    590  N   GLY A 241      43.933  -4.725  25.341  1.00 18.62           N  
ATOM    591  CA  GLY A 241      43.788  -3.862  26.496  1.00 19.72           C  
ATOM    592  C   GLY A 241      42.989  -4.651  27.514  1.00 19.78           C  
ATOM    593  O   GLY A 241      43.270  -5.824  27.747  1.00 21.03           O  
ATOM    594  H   GLY A 241      44.846  -5.058  25.065  1.00 18.62           H  
ATOM    595  HA2 GLY A 241      43.257  -2.950  26.223  1.00 19.72           H  
ATOM    596  HA3 GLY A 241      44.767  -3.605  26.901  1.00 19.72           H  
ATOM    597  N   GLU A 242      41.983  -4.025  28.111  1.00 18.83           N  
ATOM    598  CA  GLU A 242      41.157  -4.707  29.103  1.00 20.85           C  
ATOM    599  C   GLU A 242      39.872  -5.239  28.470  1.00 18.87           C  
ATOM    600  O   GLU A 242      38.993  -5.760  29.162  1.00 17.96           O  
ATOM    601  CB  GLU A 242      40.821  -3.744  30.246  1.00 23.69           C  
ATOM    602  CG  GLU A 242      42.048  -3.169  30.942  1.00 30.87           C  
ATOM    603  CD  GLU A 242      41.694  -2.261  32.105  1.00 35.21           C  
ATOM    604  OE1 GLU A 242      40.994  -1.251  31.886  1.00 38.67           O  
ATOM    605  OE2 GLU A 242      42.117  -2.557  33.242  1.00 39.12           O1-
ATOM    606  H   GLU A 242      41.786  -3.062  27.876  1.00 18.83           H  
ATOM    607  HA  GLU A 242      41.717  -5.554  29.497  1.00 20.85           H  
ATOM    608  HB2 GLU A 242      40.226  -4.281  30.985  1.00 23.69           H  
ATOM    609  HB3 GLU A 242      40.237  -2.918  29.841  1.00 23.69           H  
ATOM    610  HG2 GLU A 242      42.624  -2.596  30.215  1.00 30.87           H  
ATOM    611  HG3 GLU A 242      42.654  -3.994  31.316  1.00 30.87           H  
ATOM    612  N   LYS A 243      39.778  -5.124  27.148  1.00 17.18           N  
ATOM    613  CA  LYS A 243      38.600  -5.570  26.409  1.00 16.06           C  
ATOM    614  C   LYS A 243      38.799  -6.944  25.779  1.00 15.28           C  
ATOM    615  O   LYS A 243      39.909  -7.305  25.400  1.00 15.86           O  
ATOM    616  CB  LYS A 243      38.264  -4.544  25.315  1.00 16.33           C  
ATOM    617  CG  LYS A 243      37.100  -4.931  24.412  1.00 17.05           C  
ATOM    618  CD  LYS A 243      36.743  -3.816  23.419  1.00 15.98           C  
ATOM    619  CE  LYS A 243      36.065  -2.628  24.097  1.00 16.83           C  
ATOM    620  NZ  LYS A 243      35.602  -1.600  23.100  1.00 17.66           N1+
ATOM    621  H   LYS A 243      40.548  -4.715  26.639  1.00 17.18           H  
ATOM    622  HA  LYS A 243      37.777  -5.652  27.119  1.00 16.06           H  
ATOM    623  HB2 LYS A 243      39.148  -4.413  24.691  1.00 16.33           H  
ATOM    624  HB3 LYS A 243      38.017  -3.600  25.800  1.00 16.33           H  
ATOM    625  HG2 LYS A 243      36.229  -5.142  25.032  1.00 17.05           H  
ATOM    626  HG3 LYS A 243      37.372  -5.826  23.852  1.00 17.05           H  
ATOM    627  HD2 LYS A 243      36.067  -4.222  22.666  1.00 15.98           H  
ATOM    628  HD3 LYS A 243      37.657  -3.470  22.938  1.00 15.98           H  
ATOM    629  HE2 LYS A 243      36.775  -2.161  24.780  1.00 16.83           H  
ATOM    630  HE3 LYS A 243      35.203  -2.987  24.658  1.00 16.83           H  
ATOM    631  HZ1 LYS A 243      36.395  -1.261  22.574  1.00 17.66           H  
ATOM    632  HZ2 LYS A 243      34.934  -2.020  22.470  1.00 17.66           H  
ATOM    633  HZ3 LYS A 243      35.167  -0.831  23.588  1.00 17.66           H  
ATOM    634  N   ILE A 244      37.719  -7.713  25.690  1.00 14.62           N  
ATOM    635  CA  ILE A 244      37.768  -9.029  25.068  1.00 13.79           C  
ATOM    636  C   ILE A 244      36.655  -9.146  24.029  1.00 13.78           C  
ATOM    637  O   ILE A 244      35.481  -8.906  24.333  1.00 14.34           O  
ATOM    638  CB  ILE A 244      37.584 -10.171  26.102  1.00 14.32           C  
ATOM    639  CG1 ILE A 244      38.764 -10.191  27.073  1.00 16.21           C  
ATOM    640  CG2 ILE A 244      37.465 -11.518  25.377  1.00 15.29           C  
ATOM    641  CD1 ILE A 244      38.619 -11.208  28.193  1.00 17.41           C  
ATOM    642  H   ILE A 244      36.843  -7.377  26.063  1.00 14.62           H  
ATOM    643  HA  ILE A 244      38.750  -9.130  24.607  1.00 13.79           H  
ATOM    644  HB  ILE A 244      36.669  -9.997  26.668  1.00 14.32           H  
ATOM    645 HG12 ILE A 244      38.860  -9.200  27.519  1.00 16.21           H  
ATOM    646 HG13 ILE A 244      39.669 -10.424  26.512  1.00 16.21           H  
ATOM    647 HG21 ILE A 244      36.610 -11.492  24.702  1.00 15.29           H  
ATOM    648 HG22 ILE A 244      38.374 -11.705  24.806  1.00 15.29           H  
ATOM    649 HG23 ILE A 244      37.326 -12.313  26.110  1.00 15.29           H  
ATOM    650 HD11 ILE A 244      37.718 -10.990  28.767  1.00 17.41           H  
ATOM    651 HD12 ILE A 244      38.545 -12.209  27.767  1.00 17.41           H  
ATOM    652 HD13 ILE A 244      39.488 -11.155  28.847  1.00 17.41           H  
ATOM    653  N   PHE A 245      37.031  -9.485  22.798  1.00 14.06           N  
ATOM    654  CA  PHE A 245      36.059  -9.685  21.725  1.00 13.70           C  
ATOM    655  C   PHE A 245      35.897 -11.192  21.585  1.00 13.89           C  
ATOM    656  O   PHE A 245      36.883 -11.933  21.648  1.00 15.28           O  
ATOM    657  CB  PHE A 245      36.576  -9.164  20.373  1.00 13.76           C  
ATOM    658  CG  PHE A 245      36.617  -7.670  20.250  1.00 14.71           C  
ATOM    659  CD1 PHE A 245      35.449  -6.918  20.303  1.00 16.18           C  
ATOM    660  CD2 PHE A 245      37.827  -7.014  20.026  1.00 14.46           C  
ATOM    661  CE1 PHE A 245      35.483  -5.530  20.133  1.00 15.71           C  
ATOM    662  CE2 PHE A 245      37.871  -5.627  19.854  1.00 15.63           C  
ATOM    663  CZ  PHE A 245      36.700  -4.886  19.907  1.00 15.92           C  
ATOM    664  H   PHE A 245      38.014  -9.608  22.600  1.00 14.06           H  
ATOM    665  HA  PHE A 245      35.138  -9.155  21.969  1.00 13.70           H  
ATOM    666  HB2 PHE A 245      35.925  -9.552  19.589  1.00 13.76           H  
ATOM    667  HB3 PHE A 245      37.587  -9.545  20.228  1.00 13.76           H  
ATOM    668  HD1 PHE A 245      34.504  -7.411  20.477  1.00 16.18           H  
ATOM    669  HD2 PHE A 245      38.743  -7.585  19.985  1.00 14.46           H  
ATOM    670  HE1 PHE A 245      34.568  -4.958  20.177  1.00 15.71           H  
ATOM    671  HE2 PHE A 245      38.815  -5.133  19.679  1.00 15.63           H  
ATOM    672  HZ  PHE A 245      36.729  -3.815  19.774  1.00 15.92           H  
ATOM    673  N   LYS A 246      34.667 -11.654  21.417  1.00 14.23           N  
ATOM    674  CA  LYS A 246      34.448 -13.077  21.201  1.00 13.69           C  
ATOM    675  C   LYS A 246      33.307 -13.250  20.225  1.00 14.96           C  
ATOM    676  O   LYS A 246      32.259 -12.616  20.360  1.00 13.82           O  
ATOM    677  CB  LYS A 246      34.128 -13.816  22.504  1.00 13.94           C  
ATOM    678  CG  LYS A 246      33.950 -15.312  22.272  1.00 13.99           C  
ATOM    679  CD  LYS A 246      33.768 -16.099  23.561  1.00 14.77           C  
ATOM    680  CE  LYS A 246      33.652 -17.589  23.257  1.00 15.60           C  
ATOM    681  NZ  LYS A 246      33.526 -18.406  24.502  1.00 16.77           N1+
ATOM    682  H   LYS A 246      33.881 -11.020  21.439  1.00 14.23           H  
ATOM    683  HA  LYS A 246      35.367 -13.506  20.803  1.00 13.69           H  
ATOM    684  HB2 LYS A 246      33.207 -13.411  22.923  1.00 13.94           H  
ATOM    685  HB3 LYS A 246      34.946 -13.663  23.208  1.00 13.94           H  
ATOM    686  HG2 LYS A 246      34.832 -15.691  21.756  1.00 13.99           H  
ATOM    687  HG3 LYS A 246      33.070 -15.464  21.646  1.00 13.99           H  
ATOM    688  HD2 LYS A 246      32.861 -15.763  24.064  1.00 14.77           H  
ATOM    689  HD3 LYS A 246      34.627 -15.930  24.211  1.00 14.77           H  
ATOM    690  HE2 LYS A 246      34.543 -17.908  22.716  1.00 15.60           H  
ATOM    691  HE3 LYS A 246      32.771 -17.754  22.637  1.00 15.60           H  
ATOM    692  HZ1 LYS A 246      34.338 -18.260  25.085  1.00 16.77           H  
ATOM    693  HZ2 LYS A 246      32.696 -18.126  25.006  1.00 16.77           H  
ATOM    694  HZ3 LYS A 246      33.458 -19.383  24.258  1.00 16.77           H  
ATOM    695  N   THR A 247      33.518 -14.102  19.231  1.00 14.58           N  
ATOM    696  CA  THR A 247      32.483 -14.353  18.244  1.00 15.45           C  
ATOM    697  C   THR A 247      31.688 -15.605  18.585  1.00 17.20           C  
ATOM    698  O   THR A 247      32.226 -16.563  19.153  1.00 17.61           O  
ATOM    699  CB  THR A 247      33.069 -14.520  16.834  1.00 14.47           C  
ATOM    700  OG1 THR A 247      31.998 -14.719  15.903  1.00 15.93           O  
ATOM    701  CG2 THR A 247      34.004 -15.719  16.780  1.00 15.54           C  
ATOM    702  H   THR A 247      34.404 -14.581  19.160  1.00 14.58           H  
ATOM    703  HA  THR A 247      31.828 -13.482  18.259  1.00 15.45           H  
ATOM    704  HB  THR A 247      33.633 -13.623  16.578  1.00 14.47           H  
ATOM    705 HG21 THR A 247      34.817 -15.578  17.493  1.00 15.54           H  
ATOM    706 HG22 THR A 247      33.451 -16.623  17.034  1.00 15.54           H  
ATOM    707 HG23 THR A 247      34.415 -15.815  15.775  1.00 15.54           H  
ATOM    708  HG1 THR A 247      31.427 -13.949  15.949  1.00 15.93           H  
ATOM    709  N   ALA A 248      30.403 -15.582  18.242  1.00 16.54           N  
ATOM    710  CA  ALA A 248      29.508 -16.709  18.477  1.00 17.45           C  
ATOM    711  C   ALA A 248      29.708 -17.741  17.377  1.00 19.35           C  
ATOM    712  O   ALA A 248      29.299 -18.895  17.509  1.00 21.94           O  
ATOM    713  CB  ALA A 248      28.056 -16.234  18.497  1.00 17.88           C  
ATOM    714  H   ALA A 248      30.034 -14.753  17.800  1.00 16.54           H  
ATOM    715  HA  ALA A 248      29.734 -17.159  19.444  1.00 17.45           H  
ATOM    716  HB1 ALA A 248      27.925 -15.499  19.292  1.00 17.88           H  
ATOM    717  HB2 ALA A 248      27.809 -15.779  17.538  1.00 17.88           H  
ATOM    718  HB3 ALA A 248      27.398 -17.084  18.677  1.00 17.88           H  
ATOM    719  N   GLY A 249      30.328 -17.311  16.282  1.00 19.81           N  
ATOM    720  CA  GLY A 249      30.597 -18.214  15.178  1.00 21.56           C  
ATOM    721  C   GLY A 249      29.518 -18.298  14.117  1.00 23.27           C  
ATOM    722  O   GLY A 249      29.699 -18.987  13.113  1.00 26.15           O  
ATOM    723  H   GLY A 249      30.616 -16.345  16.218  1.00 19.81           H  
ATOM    724  HA2 GLY A 249      30.739 -19.213  15.590  1.00 21.56           H  
ATOM    725  HA3 GLY A 249      31.517 -17.886  14.695  1.00 21.56           H  
ATOM    726  N   PHE A 250      28.400 -17.610  14.331  1.00 21.51           N  
ATOM    727  CA  PHE A 250      27.306 -17.620  13.366  1.00 21.59           C  
ATOM    728  C   PHE A 250      26.807 -16.208  13.078  1.00 20.62           C  
ATOM    729  O   PHE A 250      27.197 -15.253  13.756  1.00 19.12           O  
ATOM    730  CB  PHE A 250      26.155 -18.498  13.874  1.00 21.31           C  
ATOM    731  CG  PHE A 250      25.675 -18.144  15.254  1.00 21.77           C  
ATOM    732  CD1 PHE A 250      24.974 -16.963  15.486  1.00 22.48           C  
ATOM    733  CD2 PHE A 250      25.924 -18.996  16.329  1.00 22.99           C  
ATOM    734  CE1 PHE A 250      24.527 -16.635  16.768  1.00 21.19           C  
ATOM    735  CE2 PHE A 250      25.483 -18.680  17.613  1.00 22.07           C  
ATOM    736  CZ  PHE A 250      24.783 -17.495  17.833  1.00 22.61           C  
ATOM    737  H   PHE A 250      28.307 -17.068  15.178  1.00 21.51           H  
ATOM    738  HA  PHE A 250      27.685 -18.039  12.434  1.00 21.59           H  
ATOM    739  HB2 PHE A 250      26.494 -19.533  13.886  1.00 21.31           H  
ATOM    740  HB3 PHE A 250      25.318 -18.397  13.184  1.00 21.31           H  
ATOM    741  HD1 PHE A 250      24.774 -16.292  14.664  1.00 22.48           H  
ATOM    742  HD2 PHE A 250      26.467 -19.915  16.164  1.00 22.99           H  
ATOM    743  HE1 PHE A 250      23.984 -15.716  16.933  1.00 21.19           H  
ATOM    744  HE2 PHE A 250      25.684 -19.351  18.436  1.00 22.07           H  
ATOM    745  HZ  PHE A 250      24.440 -17.245  18.826  1.00 22.61           H  
ATOM    746  N   VAL A 251      25.952 -16.083  12.068  1.00 21.52           N  
ATOM    747  CA  VAL A 251      25.403 -14.789  11.681  1.00 20.01           C  
ATOM    748  C   VAL A 251      23.965 -14.609  12.156  1.00 20.64           C  
ATOM    749  O   VAL A 251      23.221 -15.580  12.318  1.00 21.75           O  
ATOM    750  CB  VAL A 251      25.432 -14.598  10.142  1.00 20.28           C  
ATOM    751  CG1 VAL A 251      26.845 -14.791   9.616  1.00 19.57           C  
ATOM    752  CG2 VAL A 251      24.462 -15.567   9.472  1.00 20.62           C  
ATOM    753  H   VAL A 251      25.675 -16.907  11.555  1.00 21.52           H  
ATOM    754  HA  VAL A 251      26.036 -14.043  12.160  1.00 20.01           H  
ATOM    755  HB  VAL A 251      25.116 -13.582   9.904  1.00 20.28           H  
ATOM    756 HG11 VAL A 251      27.511 -14.070  10.091  1.00 19.57           H  
ATOM    757 HG12 VAL A 251      27.182 -15.802   9.843  1.00 19.57           H  
ATOM    758 HG13 VAL A 251      26.855 -14.638   8.537  1.00 19.57           H  
ATOM    759 HG21 VAL A 251      24.760 -16.591   9.697  1.00 20.62           H  
ATOM    760 HG22 VAL A 251      23.455 -15.390   9.848  1.00 20.62           H  
ATOM    761 HG23 VAL A 251      24.480 -15.412   8.393  1.00 20.62           H  
ATOM    762  N   LYS A 252      23.586 -13.352  12.380  1.00 18.34           N  
ATOM    763  CA  LYS A 252      22.239 -12.998  12.819  1.00 19.33           C  
ATOM    764  C   LYS A 252      21.947 -11.558  12.413  1.00 19.31           C  
ATOM    765  O   LYS A 252      22.869 -10.791  12.135  1.00 17.92           O  
ATOM    766  CB  LYS A 252      22.121 -13.077  14.346  1.00 19.51           C  
ATOM    767  CG  LYS A 252      22.147 -14.473  14.945  1.00 21.59           C  
ATOM    768  CD  LYS A 252      20.853 -15.224  14.689  1.00 24.19           C  
ATOM    769  CE  LYS A 252      20.826 -16.525  15.475  1.00 26.51           C  
ATOM    770  NZ  LYS A 252      19.562 -17.278  15.250  1.00 28.45           N1+
ATOM    771  H   LYS A 252      24.259 -12.613  12.239  1.00 18.34           H  
ATOM    772  HA  LYS A 252      21.538 -13.695  12.359  1.00 19.33           H  
ATOM    773  HB2 LYS A 252      21.180 -12.608  14.633  1.00 19.51           H  
ATOM    774  HB3 LYS A 252      22.952 -12.515  14.774  1.00 19.51           H  
ATOM    775  HG2 LYS A 252      22.300 -14.392  16.021  1.00 21.59           H  
ATOM    776  HG3 LYS A 252      22.972 -15.031  14.501  1.00 21.59           H  
ATOM    777  HD2 LYS A 252      20.772 -15.446  13.625  1.00 24.19           H  
ATOM    778  HD3 LYS A 252      20.011 -14.602  14.995  1.00 24.19           H  
ATOM    779  HE2 LYS A 252      20.917 -16.298  16.537  1.00 26.51           H  
ATOM    780  HE3 LYS A 252      21.667 -17.144  15.163  1.00 26.51           H  
ATOM    781  HZ1 LYS A 252      18.777 -16.711  15.537  1.00 28.45           H  
ATOM    782  HZ2 LYS A 252      19.475 -17.503  14.269  1.00 28.45           H  
ATOM    783  HZ3 LYS A 252      19.577 -18.131  15.790  1.00 28.45           H  
ATOM    784  N   PRO A 253      20.656 -11.182  12.347  1.00 19.82           N  
ATOM    785  CA  PRO A 253      20.332  -9.798  11.985  1.00 19.55           C  
ATOM    786  C   PRO A 253      20.740  -8.959  13.193  1.00 18.67           C  
ATOM    787  O   PRO A 253      20.913  -9.495  14.287  1.00 17.75           O  
ATOM    788  CB  PRO A 253      18.819  -9.833  11.790  1.00 20.67           C  
ATOM    789  CG  PRO A 253      18.556 -11.248  11.376  1.00 21.27           C  
ATOM    790  CD  PRO A 253      19.451 -12.027  12.314  1.00 21.02           C  
ATOM    791  HA  PRO A 253      20.822  -9.394  11.099  1.00 19.55           H  
ATOM    792  HB2 PRO A 253      18.509  -9.135  11.011  1.00 20.67           H  
ATOM    793  HB3 PRO A 253      18.300  -9.595  12.718  1.00 20.67           H  
ATOM    794  HG2 PRO A 253      18.834 -11.414  10.336  1.00 21.27           H  
ATOM    795  HG3 PRO A 253      17.508 -11.514  11.519  1.00 21.27           H  
ATOM    796  HD2 PRO A 253      19.004 -12.121  13.303  1.00 21.02           H  
ATOM    797  HD3 PRO A 253      19.672 -13.019  11.920  1.00 21.02           H  
ATOM    798  N   PHE A 254      20.874  -7.652  13.013  1.00 16.58           N  
ATOM    799  CA  PHE A 254      21.306  -6.784  14.102  1.00 16.95           C  
ATOM    800  C   PHE A 254      20.563  -6.913  15.430  1.00 17.73           C  
ATOM    801  O   PHE A 254      21.183  -7.120  16.470  1.00 16.97           O  
ATOM    802  CB  PHE A 254      21.266  -5.321  13.654  1.00 16.82           C  
ATOM    803  CG  PHE A 254      21.690  -4.351  14.721  1.00 17.37           C  
ATOM    804  CD1 PHE A 254      23.037  -4.120  14.978  1.00 16.65           C  
ATOM    805  CD2 PHE A 254      20.738  -3.665  15.469  1.00 15.73           C  
ATOM    806  CE1 PHE A 254      23.433  -3.215  15.964  1.00 16.34           C  
ATOM    807  CE2 PHE A 254      21.122  -2.762  16.455  1.00 16.01           C  
ATOM    808  CZ  PHE A 254      22.474  -2.535  16.703  1.00 16.84           C  
ATOM    809  H   PHE A 254      20.674  -7.251  12.108  1.00 16.58           H  
ATOM    810  HA  PHE A 254      22.317  -7.128  14.315  1.00 16.95           H  
ATOM    811  HB2 PHE A 254      20.246  -5.080  13.355  1.00 16.82           H  
ATOM    812  HB3 PHE A 254      21.933  -5.205  12.799  1.00 16.82           H  
ATOM    813  HD1 PHE A 254      23.787  -4.649  14.408  1.00 16.65           H  
ATOM    814  HD2 PHE A 254      19.688  -3.835  15.281  1.00 15.73           H  
ATOM    815  HE1 PHE A 254      24.483  -3.044  16.151  1.00 16.34           H  
ATOM    816  HE2 PHE A 254      20.372  -2.237  17.029  1.00 16.01           H  
ATOM    817  HZ  PHE A 254      22.775  -1.834  17.467  1.00 16.84           H  
ATOM    818  N   THR A 255      19.241  -6.783  15.409  1.00 18.21           N  
ATOM    819  CA  THR A 255      18.480  -6.852  16.650  1.00 18.80           C  
ATOM    820  C   THR A 255      18.740  -8.127  17.439  1.00 17.98           C  
ATOM    821  O   THR A 255      18.926  -8.080  18.656  1.00 17.35           O  
ATOM    822  CB  THR A 255      16.973  -6.712  16.390  1.00 20.73           C  
ATOM    823  OG1 THR A 255      16.720  -5.439  15.783  1.00 23.02           O  
ATOM    824  CG2 THR A 255      16.200  -6.797  17.703  1.00 21.82           C  
ATOM    825  H   THR A 255      18.763  -6.635  14.531  1.00 18.21           H  
ATOM    826  HA  THR A 255      18.826  -6.012  17.252  1.00 18.80           H  
ATOM    827  HB  THR A 255      16.649  -7.519  15.732  1.00 20.73           H  
ATOM    828 HG21 THR A 255      16.395  -7.759  18.178  1.00 21.82           H  
ATOM    829 HG22 THR A 255      16.519  -5.993  18.365  1.00 21.82           H  
ATOM    830 HG23 THR A 255      15.132  -6.701  17.502  1.00 21.82           H  
ATOM    831  HG1 THR A 255      15.775  -5.374  15.627  1.00 23.02           H  
ATOM    832  N  AGLU A 256      18.755  -9.264  16.751  1.00 17.61           N  
ATOM    833  CA AGLU A 256      19.003 -10.539  17.412  1.00 18.42           C  
ATOM    834  C  AGLU A 256      20.436 -10.617  17.919  1.00 18.02           C  
ATOM    835  O  AGLU A 256      20.688 -11.129  19.010  1.00 17.85           O  
ATOM    836  CB AGLU A 256      18.725 -11.695  16.451  1.00 20.05           C  
ATOM    837  CG AGLU A 256      17.252 -11.889  16.138  1.00 22.65           C  
ATOM    838  CD AGLU A 256      17.027 -12.886  15.025  1.00 23.92           C  
ATOM    839  OE1AGLU A 256      17.543 -14.020  15.124  1.00 25.65           O  
ATOM    840  OE2AGLU A 256      16.329 -12.535  14.050  1.00 25.68           O1-
ATOM    841  H   GLU A 256      18.593  -9.244  15.755  1.00 17.61           H  
ATOM    842  HA  GLU A 256      18.330 -10.616  18.266  1.00 18.42           H  
ATOM    843  HB2 GLU A 256      19.105 -12.613  16.899  1.00 20.05           H  
ATOM    844  HB3 GLU A 256      19.252 -11.501  15.518  1.00 20.05           H  
ATOM    845  HG2 GLU A 256      16.828 -10.930  15.841  1.00 22.65           H  
ATOM    846  HG3 GLU A 256      16.747 -12.246  17.036  1.00 22.65           H  
ATOM    847  N   ALA A 257      21.376 -10.111  17.126  1.00 17.33           N  
ATOM    848  CA  ALA A 257      22.784 -10.123  17.521  1.00 16.93           C  
ATOM    849  C   ALA A 257      22.967  -9.268  18.775  1.00 16.89           C  
ATOM    850  O   ALA A 257      23.665  -9.653  19.716  1.00 15.74           O  
ATOM    851  CB  ALA A 257      23.652  -9.577  16.384  1.00 15.80           C  
ATOM    852  H   ALA A 257      21.114  -9.711  16.236  1.00 17.33           H  
ATOM    853  HA  ALA A 257      23.089 -11.148  17.734  1.00 16.93           H  
ATOM    854  HB1 ALA A 257      23.519 -10.195  15.496  1.00 15.80           H  
ATOM    855  HB2 ALA A 257      23.356  -8.552  16.161  1.00 15.80           H  
ATOM    856  HB3 ALA A 257      24.699  -9.595  16.686  1.00 15.80           H  
ATOM    857  N   GLN A 258      22.330  -8.102  18.780  1.00 15.79           N  
ATOM    858  CA  GLN A 258      22.413  -7.174  19.900  1.00 15.23           C  
ATOM    859  C   GLN A 258      21.881  -7.815  21.182  1.00 15.81           C  
ATOM    860  O   GLN A 258      22.465  -7.663  22.251  1.00 16.98           O  
ATOM    861  CB  GLN A 258      21.610  -5.917  19.572  1.00 17.12           C  
ATOM    862  CG  GLN A 258      21.655  -4.831  20.633  1.00 20.09           C  
ATOM    863  CD  GLN A 258      20.810  -3.634  20.239  1.00 21.16           C  
ATOM    864  NE2 GLN A 258      19.591  -3.742  20.079  1.00 25.31           N  
ATOM    865  OE1 GLN A 258      21.452  -2.489  20.074  1.00 20.18           O  
ATOM    866  H   GLN A 258      21.768  -7.851  17.979  1.00 15.79           H  
ATOM    867  HA  GLN A 258      23.459  -6.912  20.063  1.00 15.23           H  
ATOM    868  HB2 GLN A 258      20.569  -6.208  19.430  1.00 17.12           H  
ATOM    869  HB3 GLN A 258      21.999  -5.499  18.644  1.00 17.12           H  
ATOM    870  HG2 GLN A 258      22.687  -4.508  20.766  1.00 20.09           H  
ATOM    871  HG3 GLN A 258      21.278  -5.237  21.572  1.00 20.09           H  
ATOM    872 HE21 GLN A 258      19.141  -4.636  20.216  1.00 25.31           H  
ATOM    873 HE22 GLN A 258      19.044  -2.937  19.810  1.00 25.31           H  
ATOM    874  N   LEU A 259      20.770  -8.533  21.062  1.00 16.87           N  
ATOM    875  CA  LEU A 259      20.163  -9.192  22.209  1.00 18.02           C  
ATOM    876  C   LEU A 259      21.063 -10.288  22.772  1.00 17.34           C  
ATOM    877  O   LEU A 259      21.200 -10.422  23.988  1.00 17.95           O  
ATOM    878  CB  LEU A 259      18.804  -9.780  21.820  1.00 18.70           C  
ATOM    879  CG  LEU A 259      17.987 -10.389  22.964  1.00 20.23           C  
ATOM    880  CD1 LEU A 259      17.746  -9.349  24.045  1.00 20.03           C  
ATOM    881  CD2 LEU A 259      16.671 -10.905  22.420  1.00 20.26           C  
ATOM    882  H   LEU A 259      20.337  -8.625  20.154  1.00 16.87           H  
ATOM    883  HA  LEU A 259      20.025  -8.441  22.988  1.00 18.02           H  
ATOM    884  HB2 LEU A 259      18.977 -10.561  21.080  1.00 18.70           H  
ATOM    885  HB3 LEU A 259      18.210  -8.982  21.374  1.00 18.70           H  
ATOM    886  HG  LEU A 259      18.541 -11.218  23.405  1.00 20.23           H  
ATOM    887 HD11 LEU A 259      18.702  -8.997  24.431  1.00 20.03           H  
ATOM    888 HD12 LEU A 259      17.193  -8.509  23.624  1.00 20.03           H  
ATOM    889 HD13 LEU A 259      17.169  -9.795  24.856  1.00 20.03           H  
ATOM    890 HD21 LEU A 259      16.113 -10.081  21.977  1.00 20.26           H  
ATOM    891 HD22 LEU A 259      16.864 -11.663  21.660  1.00 20.26           H  
ATOM    892 HD23 LEU A 259      16.090 -11.344  23.231  1.00 20.26           H  
ATOM    893  N   LEU A 260      21.679 -11.074  21.893  1.00 17.82           N  
ATOM    894  CA  LEU A 260      22.568 -12.140  22.345  1.00 17.44           C  
ATOM    895  C   LEU A 260      23.707 -11.576  23.188  1.00 17.81           C  
ATOM    896  O   LEU A 260      24.036 -12.115  24.248  1.00 18.86           O  
ATOM    897  CB  LEU A 260      23.142 -12.910  21.151  1.00 19.03           C  
ATOM    898  CG  LEU A 260      22.169 -13.845  20.424  1.00 19.88           C  
ATOM    899  CD1 LEU A 260      22.856 -14.473  19.221  1.00 21.92           C  
ATOM    900  CD2 LEU A 260      21.681 -14.927  21.389  1.00 23.96           C  
ATOM    901  H   LEU A 260      21.530 -10.932  20.904  1.00 17.82           H  
ATOM    902  HA  LEU A 260      21.982 -12.824  22.960  1.00 17.44           H  
ATOM    903  HB2 LEU A 260      23.976 -13.511  21.511  1.00 19.03           H  
ATOM    904  HB3 LEU A 260      23.506 -12.180  20.428  1.00 19.03           H  
ATOM    905  HG  LEU A 260      21.310 -13.275  20.072  1.00 19.88           H  
ATOM    906 HD11 LEU A 260      23.184 -13.688  18.540  1.00 21.92           H  
ATOM    907 HD12 LEU A 260      23.719 -15.048  19.556  1.00 21.92           H  
ATOM    908 HD13 LEU A 260      22.157 -15.132  18.707  1.00 21.92           H  
ATOM    909 HD21 LEU A 260      22.533 -15.504  21.748  1.00 23.96           H  
ATOM    910 HD22 LEU A 260      21.177 -14.458  22.235  1.00 23.96           H  
ATOM    911 HD23 LEU A 260      20.985 -15.588  20.873  1.00 23.96           H  
ATOM    912  N   CYS A 261      24.305 -10.483  22.726  1.00 17.46           N  
ATOM    913  CA  CYS A 261      25.407  -9.879  23.464  1.00 16.32           C  
ATOM    914  C   CYS A 261      24.971  -9.275  24.792  1.00 17.38           C  
ATOM    915  O   CYS A 261      25.637  -9.466  25.809  1.00 16.38           O  
ATOM    916  CB  CYS A 261      26.084  -8.792  22.631  1.00 16.86           C  
ATOM    917  SG  CYS A 261      26.940  -9.375  21.134  1.00 16.38           S  
ATOM    918  H   CYS A 261      23.994 -10.068  21.860  1.00 17.46           H  
ATOM    919  HA  CYS A 261      26.106 -10.688  23.673  1.00 16.32           H  
ATOM    920  HB2 CYS A 261      26.816  -8.291  23.263  1.00 16.86           H  
ATOM    921  HB3 CYS A 261      25.319  -8.078  22.324  1.00 16.86           H  
ATOM    922  N   THR A 262      23.862  -8.541  24.785  1.00 17.00           N  
ATOM    923  CA  THR A 262      23.383  -7.917  26.013  1.00 18.07           C  
ATOM    924  C   THR A 262      22.959  -8.957  27.049  1.00 16.92           C  
ATOM    925  O   THR A 262      23.259  -8.814  28.238  1.00 17.42           O  
ATOM    926  CB  THR A 262      22.212  -6.940  25.727  1.00 20.22           C  
ATOM    927  OG1 THR A 262      21.117  -7.650  25.143  1.00 26.51           O  
ATOM    928  CG2 THR A 262      22.662  -5.847  24.770  1.00 20.79           C  
ATOM    929  H   THR A 262      23.349  -8.415  23.924  1.00 17.00           H  
ATOM    930  HA  THR A 262      24.217  -7.349  26.425  1.00 18.07           H  
ATOM    931  HB  THR A 262      21.897  -6.491  26.669  1.00 20.22           H  
ATOM    932 HG21 THR A 262      23.497  -5.301  25.209  1.00 20.79           H  
ATOM    933 HG22 THR A 262      22.977  -6.296  23.828  1.00 20.79           H  
ATOM    934 HG23 THR A 262      21.836  -5.161  24.586  1.00 20.79           H  
ATOM    935  HG1 THR A 262      21.426  -8.032  24.318  1.00 26.51           H  
ATOM    936  N   GLN A 263      22.277 -10.008  26.604  1.00 16.07           N  
ATOM    937  CA  GLN A 263      21.843 -11.062  27.519  1.00 18.01           C  
ATOM    938  C   GLN A 263      23.044 -11.787  28.122  1.00 18.44           C  
ATOM    939  O   GLN A 263      22.958 -12.340  29.221  1.00 19.47           O  
ATOM    940  CB  GLN A 263      20.938 -12.064  26.797  1.00 20.99           C  
ATOM    941  CG  GLN A 263      19.508 -11.572  26.605  1.00 25.50           C  
ATOM    942  CD  GLN A 263      18.638 -12.557  25.844  1.00 27.89           C  
ATOM    943  NE2 GLN A 263      17.408 -12.484  25.896  1.00 31.73           N  
ATOM    944  OE1 GLN A 263      19.268 -13.474  25.121  1.00 30.99           O  
ATOM    945  H   GLN A 263      22.055 -10.078  25.621  1.00 16.07           H  
ATOM    946  HA  GLN A 263      21.279 -10.594  28.325  1.00 18.01           H  
ATOM    947  HB2 GLN A 263      20.909 -12.984  27.381  1.00 20.99           H  
ATOM    948  HB3 GLN A 263      21.365 -12.269  25.816  1.00 20.99           H  
ATOM    949  HG2 GLN A 263      19.535 -10.633  26.053  1.00 25.50           H  
ATOM    950  HG3 GLN A 263      19.064 -11.403  27.587  1.00 25.50           H  
ATOM    951 HE21 GLN A 263      16.841 -13.138  25.375  1.00 31.73           H  
ATOM    952 HE22 GLN A 263      16.968 -11.770  26.459  1.00 31.73           H  
ATOM    953  N   ALA A 264      24.164 -11.774  27.403  1.00 16.93           N  
ATOM    954  CA  ALA A 264      25.386 -12.427  27.870  1.00 15.55           C  
ATOM    955  C   ALA A 264      26.215 -11.531  28.792  1.00 15.11           C  
ATOM    956  O   ALA A 264      27.302 -11.915  29.230  1.00 16.67           O  
ATOM    957  CB  ALA A 264      26.230 -12.862  26.672  1.00 16.42           C  
ATOM    958  H   ALA A 264      24.170 -11.300  26.511  1.00 16.93           H  
ATOM    959  HA  ALA A 264      25.086 -13.298  28.453  1.00 15.55           H  
ATOM    960  HB1 ALA A 264      25.646 -13.531  26.040  1.00 16.42           H  
ATOM    961  HB2 ALA A 264      26.524 -11.984  26.097  1.00 16.42           H  
ATOM    962  HB3 ALA A 264      27.121 -13.381  27.025  1.00 16.42           H  
ATOM    963  N   GLY A 265      25.718 -10.333  29.075  1.00 14.92           N  
ATOM    964  CA  GLY A 265      26.444  -9.435  29.957  1.00 14.95           C  
ATOM    965  C   GLY A 265      27.443  -8.531  29.261  1.00 16.06           C  
ATOM    966  O   GLY A 265      28.289  -7.923  29.908  1.00 17.12           O  
ATOM    967  H   GLY A 265      24.836 -10.046  28.677  1.00 14.92           H  
ATOM    968  HA2 GLY A 265      26.983 -10.039  30.687  1.00 14.95           H  
ATOM    969  HA3 GLY A 265      25.718  -8.806  30.471  1.00 14.95           H  
ATOM    970  N   GLY A 266      27.343  -8.442  27.939  1.00 14.93           N  
ATOM    971  CA  GLY A 266      28.250  -7.591  27.190  1.00 16.58           C  
ATOM    972  C   GLY A 266      27.471  -6.743  26.208  1.00 15.61           C  
ATOM    973  O   GLY A 266      26.339  -6.340  26.486  1.00 16.33           O  
ATOM    974  H   GLY A 266      26.632  -8.969  27.453  1.00 14.93           H  
ATOM    975  HA2 GLY A 266      28.962  -8.212  26.647  1.00 16.58           H  
ATOM    976  HA3 GLY A 266      28.788  -6.941  27.881  1.00 16.58           H  
ATOM    977  N   GLN A 267      28.086  -6.457  25.065  1.00 14.25           N  
ATOM    978  CA  GLN A 267      27.447  -5.675  24.015  1.00 15.71           C  
ATOM    979  C   GLN A 267      28.128  -5.991  22.693  1.00 14.39           C  
ATOM    980  O   GLN A 267      29.162  -6.658  22.664  1.00 14.11           O  
ATOM    981  CB  GLN A 267      27.530  -4.174  24.316  1.00 19.49           C  
ATOM    982  CG  GLN A 267      28.922  -3.574  24.332  1.00 24.71           C  
ATOM    983  CD  GLN A 267      28.888  -2.071  24.566  1.00 28.42           C  
ATOM    984  OE1 GLN A 267      28.254  -1.595  25.508  1.00 32.36           O  
ATOM    985  NE2 GLN A 267      29.568  -1.319  23.709  1.00 30.37           N  
ATOM    986  H   GLN A 267      29.028  -6.793  24.920  1.00 14.25           H  
ATOM    987  HA  GLN A 267      26.390  -5.939  23.961  1.00 15.71           H  
ATOM    988  HB2 GLN A 267      27.083  -4.005  25.295  1.00 19.49           H  
ATOM    989  HB3 GLN A 267      26.951  -3.649  23.556  1.00 19.49           H  
ATOM    990  HG2 GLN A 267      29.402  -3.771  23.374  1.00 24.71           H  
ATOM    991  HG3 GLN A 267      29.498  -4.042  25.131  1.00 24.71           H  
ATOM    992 HE21 GLN A 267      29.579  -0.315  23.816  1.00 30.37           H  
ATOM    993 HE22 GLN A 267      30.075  -1.751  22.950  1.00 30.37           H  
ATOM    994  N   LEU A 268      27.539  -5.545  21.590  1.00 14.19           N  
ATOM    995  CA  LEU A 268      28.141  -5.808  20.292  1.00 13.91           C  
ATOM    996  C   LEU A 268      29.491  -5.113  20.199  1.00 13.55           C  
ATOM    997  O   LEU A 268      29.703  -4.065  20.813  1.00 14.05           O  
ATOM    998  CB  LEU A 268      27.221  -5.319  19.167  1.00 13.47           C  
ATOM    999  CG  LEU A 268      26.078  -6.265  18.792  1.00 14.61           C  
ATOM   1000  CD1 LEU A 268      25.058  -5.520  17.937  1.00 15.47           C  
ATOM   1001  CD2 LEU A 268      26.634  -7.468  18.035  1.00 14.76           C  
ATOM   1002  H   LEU A 268      26.675  -5.025  21.651  1.00 14.19           H  
ATOM   1003  HA  LEU A 268      28.283  -6.883  20.182  1.00 13.91           H  
ATOM   1004  HB2 LEU A 268      27.832  -5.161  18.278  1.00 13.47           H  
ATOM   1005  HB3 LEU A 268      26.783  -4.371  19.480  1.00 13.47           H  
ATOM   1006  HG  LEU A 268      25.585  -6.620  19.696  1.00 14.61           H  
ATOM   1007 HD11 LEU A 268      24.663  -4.674  18.499  1.00 15.47           H  
ATOM   1008 HD12 LEU A 268      25.540  -5.159  17.028  1.00 15.47           H  
ATOM   1009 HD13 LEU A 268      24.243  -6.194  17.674  1.00 15.47           H  
ATOM   1010 HD21 LEU A 268      27.131  -7.129  17.126  1.00 14.76           H  
ATOM   1011 HD22 LEU A 268      27.350  -7.995  18.665  1.00 14.76           H  
ATOM   1012 HD23 LEU A 268      25.817  -8.141  17.772  1.00 14.76           H  
ATOM   1013  N   ALA A 269      30.401  -5.707  19.430  1.00 13.16           N  
ATOM   1014  CA  ALA A 269      31.735  -5.152  19.246  1.00 14.18           C  
ATOM   1015  C   ALA A 269      31.675  -3.658  18.969  1.00 14.97           C  
ATOM   1016  O   ALA A 269      30.966  -3.205  18.064  1.00 14.12           O  
ATOM   1017  CB  ALA A 269      32.442  -5.865  18.107  1.00 14.97           C  
ATOM   1018  H   ALA A 269      30.159  -6.567  18.961  1.00 13.16           H  
ATOM   1019  HA  ALA A 269      32.296  -5.304  20.168  1.00 14.18           H  
ATOM   1020  HB1 ALA A 269      32.502  -6.931  18.328  1.00 14.97           H  
ATOM   1021  HB2 ALA A 269      31.884  -5.716  17.183  1.00 14.97           H  
ATOM   1022  HB3 ALA A 269      33.448  -5.461  17.994  1.00 14.97           H  
ATOM   1023  N   SER A 270      32.433  -2.902  19.758  1.00 14.86           N  
ATOM   1024  CA  SER A 270      32.480  -1.451  19.641  1.00 16.82           C  
ATOM   1025  C   SER A 270      33.923  -0.961  19.631  1.00 16.89           C  
ATOM   1026  O   SER A 270      34.399  -0.388  20.617  1.00 17.57           O  
ATOM   1027  CB  SER A 270      31.742  -0.819  20.824  1.00 16.48           C  
ATOM   1028  OG  SER A 270      30.441  -1.366  20.958  1.00 18.66           O  
ATOM   1029  H   SER A 270      32.997  -3.352  20.465  1.00 14.86           H  
ATOM   1030  HA  SER A 270      32.001  -1.161  18.706  1.00 16.82           H  
ATOM   1031  HB2 SER A 270      31.662   0.256  20.661  1.00 16.48           H  
ATOM   1032  HB3 SER A 270      32.305  -1.008  21.738  1.00 16.48           H  
ATOM   1033  HG  SER A 270      30.536  -2.310  21.107  1.00 18.66           H  
ATOM   1034  N   PRO A 271      34.645  -1.186  18.522  1.00 17.83           N  
ATOM   1035  CA  PRO A 271      36.039  -0.741  18.434  1.00 18.51           C  
ATOM   1036  C   PRO A 271      36.167   0.774  18.586  1.00 19.02           C  
ATOM   1037  O   PRO A 271      35.577   1.540  17.818  1.00 19.35           O  
ATOM   1038  CB  PRO A 271      36.480  -1.251  17.060  1.00 18.26           C  
ATOM   1039  CG  PRO A 271      35.193  -1.316  16.275  1.00 17.64           C  
ATOM   1040  CD  PRO A 271      34.223  -1.868  17.285  1.00 17.72           C  
ATOM   1041  HA  PRO A 271      36.669  -1.127  19.236  1.00 18.51           H  
ATOM   1042  HB2 PRO A 271      36.938  -2.238  17.140  1.00 18.26           H  
ATOM   1043  HB3 PRO A 271      37.185  -0.561  16.597  1.00 18.26           H  
ATOM   1044  HG2 PRO A 271      35.288  -1.980  15.416  1.00 17.64           H  
ATOM   1045  HG3 PRO A 271      34.888  -0.326  15.936  1.00 17.64           H  
ATOM   1046  HD2 PRO A 271      33.195  -1.616  17.025  1.00 17.72           H  
ATOM   1047  HD3 PRO A 271      34.320  -2.949  17.377  1.00 17.72           H  
ATOM   1048  N   ARG A 272      36.935   1.196  19.587  1.00 18.87           N  
ATOM   1049  CA  ARG A 272      37.122   2.613  19.867  1.00 20.41           C  
ATOM   1050  C   ARG A 272      38.514   3.125  19.504  1.00 21.39           C  
ATOM   1051  O   ARG A 272      38.861   4.263  19.821  1.00 21.87           O  
ATOM   1052  CB  ARG A 272      36.839   2.890  21.349  1.00 21.80           C  
ATOM   1053  CG  ARG A 272      35.410   2.581  21.786  1.00 24.19           C  
ATOM   1054  CD  ARG A 272      35.246   2.766  23.290  1.00 27.88           C  
ATOM   1055  NE  ARG A 272      35.394   4.163  23.698  1.00 31.77           N  
ATOM   1056  CZ  ARG A 272      34.403   5.048  23.723  1.00 31.79           C  
ATOM   1057  NH1 ARG A 272      33.177   4.688  23.369  1.00 30.67           N  
ATOM   1058  NH2 ARG A 272      34.638   6.300  24.101  1.00 33.36           N1+
ATOM   1059  H   ARG A 272      37.401   0.515  20.170  1.00 18.87           H  
ATOM   1060  HA  ARG A 272      36.416   3.152  19.235  1.00 20.41           H  
ATOM   1061  HB2 ARG A 272      37.035   3.944  21.542  1.00 21.80           H  
ATOM   1062  HB3 ARG A 272      37.518   2.279  21.945  1.00 21.80           H  
ATOM   1063  HG2 ARG A 272      35.172   1.550  21.527  1.00 24.19           H  
ATOM   1064  HG3 ARG A 272      34.726   3.253  21.268  1.00 24.19           H  
ATOM   1065  HD2 ARG A 272      36.002   2.170  23.801  1.00 27.88           H  
ATOM   1066  HD3 ARG A 272      34.254   2.420  23.579  1.00 27.88           H  
ATOM   1067  HE  ARG A 272      36.312   4.476  23.980  1.00 31.77           H  
ATOM   1068 HH11 ARG A 272      32.427   5.364  23.388  1.00 30.67           H  
ATOM   1069 HH12 ARG A 272      32.993   3.738  23.081  1.00 30.67           H  
ATOM   1070 HH21 ARG A 272      35.571   6.578  24.371  1.00 33.36           H  
ATOM   1071 HH22 ARG A 272      33.885   6.972  24.118  1.00 33.36           H  
ATOM   1072  N   SER A 273      39.306   2.288  18.840  1.00 20.93           N  
ATOM   1073  CA  SER A 273      40.658   2.672  18.431  1.00 21.84           C  
ATOM   1074  C   SER A 273      41.154   1.764  17.315  1.00 21.80           C  
ATOM   1075  O   SER A 273      40.540   0.743  17.019  1.00 22.64           O  
ATOM   1076  CB  SER A 273      41.624   2.576  19.614  1.00 22.00           C  
ATOM   1077  OG  SER A 273      41.886   1.222  19.939  1.00 21.41           O  
ATOM   1078  H   SER A 273      38.966   1.364  18.613  1.00 20.93           H  
ATOM   1079  HA  SER A 273      40.620   3.702  18.074  1.00 21.84           H  
ATOM   1080  HB2 SER A 273      41.181   3.072  20.478  1.00 22.00           H  
ATOM   1081  HB3 SER A 273      42.560   3.069  19.352  1.00 22.00           H  
ATOM   1082  HG  SER A 273      41.049   0.810  20.165  1.00 21.41           H  
ATOM   1083  N   ALA A 274      42.273   2.138  16.702  1.00 21.46           N  
ATOM   1084  CA  ALA A 274      42.853   1.343  15.627  1.00 21.86           C  
ATOM   1085  C   ALA A 274      43.281  -0.019  16.167  1.00 20.19           C  
ATOM   1086  O   ALA A 274      43.143  -1.037  15.489  1.00 21.65           O  
ATOM   1087  CB  ALA A 274      44.054   2.075  15.023  1.00 23.46           C  
ATOM   1088  H   ALA A 274      42.731   2.991  16.987  1.00 21.46           H  
ATOM   1089  HA  ALA A 274      42.106   1.197  14.846  1.00 21.86           H  
ATOM   1090  HB1 ALA A 274      43.732   3.040  14.632  1.00 23.46           H  
ATOM   1091  HB2 ALA A 274      44.810   2.229  15.793  1.00 23.46           H  
ATOM   1092  HB3 ALA A 274      44.475   1.477  14.215  1.00 23.46           H  
ATOM   1093  N   ALA A 275      43.795  -0.032  17.395  1.00 21.96           N  
ATOM   1094  CA  ALA A 275      44.237  -1.270  18.031  1.00 21.64           C  
ATOM   1095  C   ALA A 275      43.055  -2.211  18.244  1.00 20.49           C  
ATOM   1096  O   ALA A 275      43.144  -3.406  17.970  1.00 21.96           O  
ATOM   1097  CB  ALA A 275      44.912  -0.965  19.360  1.00 22.82           C  
ATOM   1098  H   ALA A 275      43.880   0.839  17.901  1.00 21.96           H  
ATOM   1099  HA  ALA A 275      44.956  -1.760  17.374  1.00 21.64           H  
ATOM   1100  HB1 ALA A 275      45.765  -0.307  19.191  1.00 22.82           H  
ATOM   1101  HB2 ALA A 275      44.201  -0.474  20.024  1.00 22.82           H  
ATOM   1102  HB3 ALA A 275      45.254  -1.894  19.815  1.00 22.82           H  
ATOM   1103  N   GLU A 276      41.942  -1.674  18.734  1.00 19.55           N  
ATOM   1104  CA  GLU A 276      40.770  -2.513  18.947  1.00 18.70           C  
ATOM   1105  C   GLU A 276      40.204  -2.975  17.606  1.00 17.39           C  
ATOM   1106  O   GLU A 276      39.770  -4.116  17.464  1.00 17.69           O  
ATOM   1107  CB  GLU A 276      39.693  -1.762  19.736  1.00 17.80           C  
ATOM   1108  CG  GLU A 276      40.116  -1.345  21.142  1.00 18.89           C  
ATOM   1109  CD  GLU A 276      38.930  -0.995  22.030  1.00 19.09           C  
ATOM   1110  OE1 GLU A 276      37.830  -0.747  21.488  1.00 18.18           O  
ATOM   1111  OE2 GLU A 276      39.093  -0.959  23.269  1.00 20.33           O1-
ATOM   1112  H   GLU A 276      41.909  -0.690  18.957  1.00 19.55           H  
ATOM   1113  HA  GLU A 276      41.077  -3.384  19.527  1.00 18.70           H  
ATOM   1114  HB2 GLU A 276      38.820  -2.409  19.820  1.00 17.80           H  
ATOM   1115  HB3 GLU A 276      39.428  -0.864  19.179  1.00 17.80           H  
ATOM   1116  HG2 GLU A 276      40.766  -0.473  21.068  1.00 18.89           H  
ATOM   1117  HG3 GLU A 276      40.664  -2.168  21.601  1.00 18.89           H  
ATOM   1118  N   ASN A 277      40.217  -2.095  16.610  1.00 17.90           N  
ATOM   1119  CA  ASN A 277      39.690  -2.468  15.309  1.00 18.11           C  
ATOM   1120  C   ASN A 277      40.508  -3.604  14.705  1.00 18.30           C  
ATOM   1121  O   ASN A 277      39.958  -4.505  14.074  1.00 18.54           O  
ATOM   1122  CB  ASN A 277      39.694  -1.275  14.352  1.00 18.66           C  
ATOM   1123  CG  ASN A 277      38.662  -1.417  13.251  1.00 20.30           C  
ATOM   1124  OD1 ASN A 277      37.461  -1.290  13.498  1.00 18.22           O  
ATOM   1125  ND2 ASN A 277      39.119  -1.698  12.034  1.00 21.29           N  
ATOM   1126  H   ASN A 277      40.592  -1.169  16.758  1.00 17.90           H  
ATOM   1127  HA  ASN A 277      38.662  -2.802  15.452  1.00 18.11           H  
ATOM   1128  HB2 ASN A 277      40.681  -1.193  13.898  1.00 18.66           H  
ATOM   1129  HB3 ASN A 277      39.479  -0.370  14.920  1.00 18.66           H  
ATOM   1130 HD21 ASN A 277      38.473  -1.818  11.267  1.00 21.29           H  
ATOM   1131 HD22 ASN A 277      40.112  -1.793  11.877  1.00 21.29           H  
ATOM   1132  N   ALA A 278      41.823  -3.554  14.905  1.00 20.19           N  
ATOM   1133  CA  ALA A 278      42.719  -4.579  14.383  1.00 21.32           C  
ATOM   1134  C   ALA A 278      42.457  -5.925  15.048  1.00 21.09           C  
ATOM   1135  O   ALA A 278      42.480  -6.967  14.390  1.00 22.25           O  
ATOM   1136  CB  ALA A 278      44.173  -4.160  14.597  1.00 21.73           C  
ATOM   1137  H   ALA A 278      42.210  -2.785  15.433  1.00 20.19           H  
ATOM   1138  HA  ALA A 278      42.531  -4.686  13.315  1.00 21.32           H  
ATOM   1139  HB1 ALA A 278      44.354  -3.209  14.097  1.00 21.73           H  
ATOM   1140  HB2 ALA A 278      44.366  -4.051  15.665  1.00 21.73           H  
ATOM   1141  HB3 ALA A 278      44.835  -4.921  14.184  1.00 21.73           H  
ATOM   1142  N   ALA A 279      42.201  -5.900  16.354  1.00 20.86           N  
ATOM   1143  CA  ALA A 279      41.927  -7.128  17.094  1.00 20.84           C  
ATOM   1144  C   ALA A 279      40.621  -7.739  16.603  1.00 19.75           C  
ATOM   1145  O   ALA A 279      40.530  -8.942  16.384  1.00 20.64           O  
ATOM   1146  CB  ALA A 279      41.847  -6.836  18.589  1.00 20.41           C  
ATOM   1147  H   ALA A 279      42.195  -5.016  16.841  1.00 20.86           H  
ATOM   1148  HA  ALA A 279      42.739  -7.836  16.924  1.00 20.84           H  
ATOM   1149  HB1 ALA A 279      42.791  -6.410  18.928  1.00 20.41           H  
ATOM   1150  HB2 ALA A 279      41.040  -6.129  18.779  1.00 20.41           H  
ATOM   1151  HB3 ALA A 279      41.653  -7.763  19.130  1.00 20.41           H  
ATOM   1152  N   LEU A 280      39.608  -6.898  16.422  1.00 18.23           N  
ATOM   1153  CA  LEU A 280      38.317  -7.364  15.945  1.00 18.10           C  
ATOM   1154  C   LEU A 280      38.458  -7.927  14.529  1.00 17.89           C  
ATOM   1155  O   LEU A 280      37.853  -8.945  14.187  1.00 18.95           O  
ATOM   1156  CB  LEU A 280      37.313  -6.208  15.959  1.00 16.41           C  
ATOM   1157  CG  LEU A 280      35.928  -6.485  15.369  1.00 17.28           C  
ATOM   1158  CD1 LEU A 280      35.255  -7.619  16.130  1.00 17.62           C  
ATOM   1159  CD2 LEU A 280      35.086  -5.221  15.447  1.00 17.23           C  
ATOM   1160  H   LEU A 280      39.738  -5.916  16.619  1.00 18.23           H  
ATOM   1161  HA  LEU A 280      37.954  -8.155  16.602  1.00 18.10           H  
ATOM   1162  HB2 LEU A 280      37.751  -5.384  15.396  1.00 16.41           H  
ATOM   1163  HB3 LEU A 280      37.174  -5.906  16.997  1.00 16.41           H  
ATOM   1164  HG  LEU A 280      36.030  -6.782  14.326  1.00 17.28           H  
ATOM   1165 HD11 LEU A 280      35.866  -8.519  16.058  1.00 17.62           H  
ATOM   1166 HD12 LEU A 280      35.144  -7.339  17.178  1.00 17.62           H  
ATOM   1167 HD13 LEU A 280      34.272  -7.812  15.700  1.00 17.62           H  
ATOM   1168 HD21 LEU A 280      34.980  -4.918  16.488  1.00 17.23           H  
ATOM   1169 HD22 LEU A 280      35.573  -4.424  14.884  1.00 17.23           H  
ATOM   1170 HD23 LEU A 280      34.101  -5.414  15.023  1.00 17.23           H  
ATOM   1171  N   GLN A 281      39.264  -7.258  13.712  1.00 19.67           N  
ATOM   1172  CA  GLN A 281      39.481  -7.688  12.338  1.00 20.66           C  
ATOM   1173  C   GLN A 281      39.986  -9.133  12.269  1.00 21.60           C  
ATOM   1174  O   GLN A 281      39.609  -9.886  11.370  1.00 20.91           O  
ATOM   1175  CB  GLN A 281      40.480  -6.755  11.653  1.00 21.20           C  
ATOM   1176  CG  GLN A 281      40.622  -6.996  10.163  1.00 22.64           C  
ATOM   1177  CD  GLN A 281      41.679  -6.110   9.537  1.00 22.71           C  
ATOM   1178  OE1 GLN A 281      42.165  -5.166  10.162  1.00 25.42           O  
ATOM   1179  NE2 GLN A 281      42.034  -6.403   8.290  1.00 23.47           N  
ATOM   1180  H   GLN A 281      39.736  -6.432  14.052  1.00 19.67           H  
ATOM   1181  HA  GLN A 281      38.524  -7.646  11.819  1.00 20.66           H  
ATOM   1182  HB2 GLN A 281      41.456  -6.894  12.118  1.00 21.20           H  
ATOM   1183  HB3 GLN A 281      40.149  -5.727  11.805  1.00 21.20           H  
ATOM   1184  HG2 GLN A 281      39.665  -6.794   9.682  1.00 22.64           H  
ATOM   1185  HG3 GLN A 281      40.897  -8.038  10.001  1.00 22.64           H  
ATOM   1186 HE21 GLN A 281      42.729  -5.842   7.818  1.00 23.47           H  
ATOM   1187 HE22 GLN A 281      41.609  -7.187   7.815  1.00 23.47           H  
ATOM   1188  N   GLN A 282      40.830  -9.521  13.224  1.00 22.28           N  
ATOM   1189  CA  GLN A 282      41.361 -10.884  13.249  1.00 22.44           C  
ATOM   1190  C   GLN A 282      40.256 -11.930  13.280  1.00 22.18           C  
ATOM   1191  O   GLN A 282      40.332 -12.936  12.578  1.00 22.19           O  
ATOM   1192  CB  GLN A 282      42.278 -11.085  14.457  1.00 24.79           C  
ATOM   1193  CG  GLN A 282      43.553 -10.265  14.416  1.00 27.71           C  
ATOM   1194  CD  GLN A 282      44.468 -10.558  15.589  1.00 31.84           C  
ATOM   1195  NE2 GLN A 282      44.940 -11.683  15.760  1.00 34.60           N  
ATOM   1196  OE1 GLN A 282      44.719  -9.545  16.410  1.00 33.14           O  
ATOM   1197  H   GLN A 282      41.106  -8.866  13.941  1.00 22.28           H  
ATOM   1198  HA  GLN A 282      41.930 -11.014  12.328  1.00 22.44           H  
ATOM   1199  HB2 GLN A 282      42.551 -12.139  14.506  1.00 24.79           H  
ATOM   1200  HB3 GLN A 282      41.724 -10.811  15.355  1.00 24.79           H  
ATOM   1201  HG2 GLN A 282      43.289  -9.208  14.433  1.00 27.71           H  
ATOM   1202  HG3 GLN A 282      44.085 -10.492  13.492  1.00 27.71           H  
ATOM   1203 HE21 GLN A 282      44.723 -12.426  15.110  1.00 34.60           H  
ATOM   1204 HE22 GLN A 282      45.544 -11.863  16.549  1.00 34.60           H  
ATOM   1205  N   LEU A 283      39.232 -11.703  14.099  1.00 20.87           N  
ATOM   1206  CA  LEU A 283      38.126 -12.648  14.191  1.00 20.04           C  
ATOM   1207  C   LEU A 283      37.315 -12.661  12.905  1.00 21.39           C  
ATOM   1208  O   LEU A 283      36.851 -13.712  12.462  1.00 20.92           O  
ATOM   1209  CB  LEU A 283      37.217 -12.296  15.375  1.00 20.94           C  
ATOM   1210  CG  LEU A 283      37.841 -12.509  16.754  1.00 19.78           C  
ATOM   1211  CD1 LEU A 283      36.883 -12.028  17.829  1.00 21.64           C  
ATOM   1212  CD2 LEU A 283      38.162 -13.985  16.946  1.00 20.40           C  
ATOM   1213  H   LEU A 283      39.221 -10.866  14.663  1.00 20.87           H  
ATOM   1214  HA  LEU A 283      38.547 -13.641  14.348  1.00 20.04           H  
ATOM   1215  HB2 LEU A 283      36.322 -12.915  15.309  1.00 20.94           H  
ATOM   1216  HB3 LEU A 283      36.940 -11.246  15.288  1.00 20.94           H  
ATOM   1217  HG  LEU A 283      38.766 -11.937  16.831  1.00 19.78           H  
ATOM   1218 HD11 LEU A 283      36.676 -10.968  17.682  1.00 21.64           H  
ATOM   1219 HD12 LEU A 283      35.952 -12.592  17.765  1.00 21.64           H  
ATOM   1220 HD13 LEU A 283      37.332 -12.178  18.810  1.00 21.64           H  
ATOM   1221 HD21 LEU A 283      37.245 -14.569  16.872  1.00 20.40           H  
ATOM   1222 HD22 LEU A 283      38.862 -14.308  16.175  1.00 20.40           H  
ATOM   1223 HD23 LEU A 283      38.610 -14.135  17.929  1.00 20.40           H  
ATOM   1224  N   VAL A 284      37.136 -11.486  12.309  1.00 20.06           N  
ATOM   1225  CA  VAL A 284      36.384 -11.391  11.071  1.00 20.61           C  
ATOM   1226  C   VAL A 284      37.111 -12.171   9.978  1.00 20.62           C  
ATOM   1227  O   VAL A 284      36.489 -12.899   9.207  1.00 20.89           O  
ATOM   1228  CB  VAL A 284      36.214  -9.918  10.642  1.00 20.00           C  
ATOM   1229  CG1 VAL A 284      35.570  -9.844   9.266  1.00 20.64           C  
ATOM   1230  CG2 VAL A 284      35.353  -9.183  11.665  1.00 21.76           C  
ATOM   1231  H   VAL A 284      37.529 -10.652  12.721  1.00 20.06           H  
ATOM   1232  HA  VAL A 284      35.392 -11.814  11.230  1.00 20.61           H  
ATOM   1233  HB  VAL A 284      37.195  -9.444  10.593  1.00 20.00           H  
ATOM   1234 HG11 VAL A 284      36.198 -10.364   8.543  1.00 20.64           H  
ATOM   1235 HG12 VAL A 284      34.588 -10.314   9.299  1.00 20.64           H  
ATOM   1236 HG13 VAL A 284      35.464  -8.800   8.970  1.00 20.64           H  
ATOM   1237 HG21 VAL A 284      34.371  -9.652  11.718  1.00 21.76           H  
ATOM   1238 HG22 VAL A 284      35.832  -9.229  12.643  1.00 21.76           H  
ATOM   1239 HG23 VAL A 284      35.242  -8.141  11.364  1.00 21.76           H  
ATOM   1240  N   VAL A 285      38.428 -12.014   9.928  1.00 21.98           N  
ATOM   1241  CA  VAL A 285      39.246 -12.709   8.943  1.00 23.48           C  
ATOM   1242  C   VAL A 285      39.240 -14.211   9.198  1.00 23.70           C  
ATOM   1243  O   VAL A 285      39.117 -15.004   8.267  1.00 24.46           O  
ATOM   1244  CB  VAL A 285      40.704 -12.203   8.975  1.00 23.04           C  
ATOM   1245  CG1 VAL A 285      41.607 -13.134   8.162  1.00 24.52           C  
ATOM   1246  CG2 VAL A 285      40.770 -10.794   8.413  1.00 23.65           C  
ATOM   1247  H   VAL A 285      38.875 -11.396  10.590  1.00 21.98           H  
ATOM   1248  HA  VAL A 285      38.817 -12.505   7.962  1.00 23.48           H  
ATOM   1249  HB  VAL A 285      41.052 -12.194  10.008  1.00 23.04           H  
ATOM   1250 HG11 VAL A 285      41.560 -14.140   8.578  1.00 24.52           H  
ATOM   1251 HG12 VAL A 285      41.271 -13.153   7.126  1.00 24.52           H  
ATOM   1252 HG13 VAL A 285      42.634 -12.771   8.204  1.00 24.52           H  
ATOM   1253 HG21 VAL A 285      40.422 -10.799   7.380  1.00 23.65           H  
ATOM   1254 HG22 VAL A 285      40.136 -10.136   9.007  1.00 23.65           H  
ATOM   1255 HG23 VAL A 285      41.799 -10.436   8.448  1.00 23.65           H  
ATOM   1256  N   ALA A 286      39.364 -14.597  10.465  1.00 25.05           N  
ATOM   1257  CA  ALA A 286      39.381 -16.007  10.832  1.00 25.54           C  
ATOM   1258  C   ALA A 286      38.112 -16.729  10.399  1.00 26.08           C  
ATOM   1259  O   ALA A 286      38.168 -17.862   9.922  1.00 27.16           O  
ATOM   1260  CB  ALA A 286      39.574 -16.156  12.335  1.00 25.16           C  
ATOM   1261  H   ALA A 286      39.449 -13.897  11.189  1.00 25.05           H  
ATOM   1262  HA  ALA A 286      40.218 -16.468  10.306  1.00 25.54           H  
ATOM   1263  HB1 ALA A 286      40.501 -15.667  12.633  1.00 25.16           H  
ATOM   1264  HB2 ALA A 286      38.736 -15.693  12.856  1.00 25.16           H  
ATOM   1265  HB3 ALA A 286      39.623 -17.214  12.593  1.00 25.16           H  
ATOM   1266  N   LYS A 287      36.968 -16.072  10.568  1.00 25.28           N  
ATOM   1267  CA  LYS A 287      35.686 -16.662  10.201  1.00 25.72           C  
ATOM   1268  C   LYS A 287      35.313 -16.344   8.756  1.00 25.10           C  
ATOM   1269  O   LYS A 287      34.378 -16.932   8.203  1.00 25.23           O  
ATOM   1270  CB  LYS A 287      34.585 -16.148  11.135  1.00 26.97           C  
ATOM   1271  CG  LYS A 287      34.807 -16.461  12.612  1.00 29.21           C  
ATOM   1272  CD  LYS A 287      34.690 -17.956  12.906  1.00 33.07           C  
ATOM   1273  CE  LYS A 287      33.269 -18.468  12.698  1.00 34.66           C  
ATOM   1274  NZ  LYS A 287      33.125 -19.907  13.076  1.00 37.64           N1+
ATOM   1275  H   LYS A 287      36.987 -15.142  10.961  1.00 25.28           H  
ATOM   1276  HA  LYS A 287      35.782 -17.743  10.298  1.00 25.72           H  
ATOM   1277  HB2 LYS A 287      33.641 -16.601  10.829  1.00 26.97           H  
ATOM   1278  HB3 LYS A 287      34.521 -15.066  11.022  1.00 26.97           H  
ATOM   1279  HG2 LYS A 287      34.061 -15.928  13.200  1.00 29.21           H  
ATOM   1280  HG3 LYS A 287      35.804 -16.124  12.896  1.00 29.21           H  
ATOM   1281  HD2 LYS A 287      34.981 -18.135  13.942  1.00 33.07           H  
ATOM   1282  HD3 LYS A 287      35.361 -18.500  12.242  1.00 33.07           H  
ATOM   1283  HE2 LYS A 287      33.006 -18.353  11.647  1.00 34.66           H  
ATOM   1284  HE3 LYS A 287      32.590 -17.875  13.310  1.00 34.66           H  
ATOM   1285  HZ1 LYS A 287      33.751 -20.466  12.515  1.00 37.64           H  
ATOM   1286  HZ2 LYS A 287      33.354 -20.023  14.053  1.00 37.64           H  
ATOM   1287  HZ3 LYS A 287      32.173 -20.203  12.916  1.00 37.64           H  
ATOM   1288  N   ASN A 288      36.047 -15.413   8.155  1.00 25.90           N  
ATOM   1289  CA  ASN A 288      35.799 -14.989   6.781  1.00 26.32           C  
ATOM   1290  C   ASN A 288      34.352 -14.521   6.643  1.00 26.15           C  
ATOM   1291  O   ASN A 288      33.665 -14.841   5.672  1.00 25.55           O  
ATOM   1292  CB  ASN A 288      36.078 -16.144   5.815  1.00 28.37           C  
ATOM   1293  CG  ASN A 288      36.185 -15.681   4.377  1.00 29.70           C  
ATOM   1294  OD1 ASN A 288      36.906 -14.732   4.076  1.00 30.69           O  
ATOM   1295  ND2 ASN A 288      35.475 -16.357   3.479  1.00 32.39           N  
ATOM   1296  H   ASN A 288      36.803 -14.983   8.668  1.00 25.90           H  
ATOM   1297  HA  ASN A 288      36.466 -14.163   6.535  1.00 26.32           H  
ATOM   1298  HB2 ASN A 288      35.265 -16.867   5.890  1.00 28.37           H  
ATOM   1299  HB3 ASN A 288      37.016 -16.620   6.100  1.00 28.37           H  
ATOM   1300 HD21 ASN A 288      34.896 -17.131   3.772  1.00 32.39           H  
ATOM   1301 HD22 ASN A 288      35.516 -16.097   2.504  1.00 32.39           H  
ATOM   1302  N   GLU A 289      33.896 -13.752   7.629  1.00 23.93           N  
ATOM   1303  CA  GLU A 289      32.529 -13.240   7.645  1.00 23.87           C  
ATOM   1304  C   GLU A 289      32.468 -11.843   8.252  1.00 21.88           C  
ATOM   1305  O   GLU A 289      32.857 -11.648   9.402  1.00 21.92           O  
ATOM   1306  CB  GLU A 289      31.629 -14.171   8.462  1.00 26.70           C  
ATOM   1307  CG  GLU A 289      31.264 -15.467   7.763  1.00 31.96           C  
ATOM   1308  CD  GLU A 289      29.911 -15.396   7.086  1.00 34.27           C  
ATOM   1309  OE1 GLU A 289      29.632 -14.385   6.407  1.00 33.76           O  
ATOM   1310  OE2 GLU A 289      29.125 -16.356   7.232  1.00 37.60           O1-
ATOM   1311  H   GLU A 289      34.516 -13.516   8.391  1.00 23.93           H  
ATOM   1312  HA  GLU A 289      32.184 -13.192   6.612  1.00 23.87           H  
ATOM   1313  HB2 GLU A 289      30.707 -13.638   8.693  1.00 26.70           H  
ATOM   1314  HB3 GLU A 289      32.147 -14.419   9.388  1.00 26.70           H  
ATOM   1315  HG2 GLU A 289      31.244 -16.270   8.500  1.00 31.96           H  
ATOM   1316  HG3 GLU A 289      32.021 -15.684   7.009  1.00 31.96           H  
ATOM   1317  N   ALA A 290      31.978 -10.875   7.482  1.00 19.90           N  
ATOM   1318  CA  ALA A 290      31.854  -9.507   7.980  1.00 17.83           C  
ATOM   1319  C   ALA A 290      30.959  -9.540   9.216  1.00 15.57           C  
ATOM   1320  O   ALA A 290      30.016 -10.332   9.285  1.00 16.91           O  
ATOM   1321  CB  ALA A 290      31.242  -8.613   6.914  1.00 17.48           C  
ATOM   1322  H   ALA A 290      31.686 -11.089   6.539  1.00 19.90           H  
ATOM   1323  HA  ALA A 290      32.836  -9.105   8.232  1.00 17.83           H  
ATOM   1324  HB1 ALA A 290      31.884  -8.606   6.033  1.00 17.48           H  
ATOM   1325  HB2 ALA A 290      30.257  -8.993   6.643  1.00 17.48           H  
ATOM   1326  HB3 ALA A 290      31.145  -7.599   7.301  1.00 17.48           H  
ATOM   1327  N   ALA A 291      31.236  -8.667  10.181  1.00 16.00           N  
ATOM   1328  CA  ALA A 291      30.473  -8.646  11.422  1.00 15.63           C  
ATOM   1329  C   ALA A 291      29.822  -7.302  11.717  1.00 15.66           C  
ATOM   1330  O   ALA A 291      30.273  -6.267  11.232  1.00 17.12           O  
ATOM   1331  CB  ALA A 291      31.388  -9.027  12.581  1.00 16.70           C  
ATOM   1332  H   ALA A 291      31.989  -8.007  10.051  1.00 16.00           H  
ATOM   1333  HA  ALA A 291      29.663  -9.366  11.304  1.00 15.63           H  
ATOM   1334  HB1 ALA A 291      31.822 -10.010  12.393  1.00 16.70           H  
ATOM   1335  HB2 ALA A 291      32.185  -8.290  12.672  1.00 16.70           H  
ATOM   1336  HB3 ALA A 291      30.811  -9.056  13.505  1.00 16.70           H  
ATOM   1337  N   PHE A 292      28.759  -7.327  12.516  1.00 14.46           N  
ATOM   1338  CA  PHE A 292      28.086  -6.092  12.910  1.00 13.57           C  
ATOM   1339  C   PHE A 292      28.824  -5.434  14.068  1.00 13.39           C  
ATOM   1340  O   PHE A 292      29.413  -6.113  14.917  1.00 14.66           O  
ATOM   1341  CB  PHE A 292      26.656  -6.351  13.406  1.00 14.25           C  
ATOM   1342  CG  PHE A 292      25.611  -6.361  12.329  1.00 15.50           C  
ATOM   1343  CD1 PHE A 292      25.473  -5.282  11.454  1.00 16.49           C  
ATOM   1344  CD2 PHE A 292      24.727  -7.433  12.220  1.00 16.20           C  
ATOM   1345  CE1 PHE A 292      24.468  -5.272  10.483  1.00 16.65           C  
ATOM   1346  CE2 PHE A 292      23.719  -7.436  11.255  1.00 17.79           C  
ATOM   1347  CZ  PHE A 292      23.588  -6.350  10.384  1.00 17.89           C  
ATOM   1348  H   PHE A 292      28.411  -8.213  12.856  1.00 14.46           H  
ATOM   1349  HA  PHE A 292      28.070  -5.457  12.024  1.00 13.57           H  
ATOM   1350  HB2 PHE A 292      26.398  -5.571  14.122  1.00 14.25           H  
ATOM   1351  HB3 PHE A 292      26.640  -7.321  13.904  1.00 14.25           H  
ATOM   1352  HD1 PHE A 292      26.152  -4.445  11.528  1.00 16.49           H  
ATOM   1353  HD2 PHE A 292      24.823  -8.273  12.892  1.00 16.20           H  
ATOM   1354  HE1 PHE A 292      24.372  -4.431   9.811  1.00 16.65           H  
ATOM   1355  HE2 PHE A 292      23.043  -8.275  11.181  1.00 17.79           H  
ATOM   1356  HZ  PHE A 292      22.809  -6.346   9.636  1.00 17.89           H  
ATOM   1357  N   LEU A 293      28.792  -4.105  14.091  1.00 13.40           N  
ATOM   1358  CA  LEU A 293      29.361  -3.351  15.198  1.00 12.40           C  
ATOM   1359  C   LEU A 293      28.112  -2.946  15.984  1.00 13.25           C  
ATOM   1360  O   LEU A 293      26.993  -3.210  15.544  1.00 13.73           O  
ATOM   1361  CB  LEU A 293      30.123  -2.121  14.700  1.00 13.86           C  
ATOM   1362  CG  LEU A 293      31.294  -2.461  13.765  1.00 13.84           C  
ATOM   1363  CD1 LEU A 293      32.118  -1.210  13.498  1.00 16.33           C  
ATOM   1364  CD2 LEU A 293      32.168  -3.535  14.401  1.00 15.47           C  
ATOM   1365  H   LEU A 293      28.362  -3.608  13.324  1.00 13.40           H  
ATOM   1366  HA  LEU A 293      30.086  -3.914  15.785  1.00 12.40           H  
ATOM   1367  HB2 LEU A 293      30.517  -1.586  15.564  1.00 13.86           H  
ATOM   1368  HB3 LEU A 293      29.427  -1.479  14.160  1.00 13.86           H  
ATOM   1369  HG  LEU A 293      30.902  -2.836  12.820  1.00 13.84           H  
ATOM   1370 HD11 LEU A 293      31.487  -0.451  13.035  1.00 16.33           H  
ATOM   1371 HD12 LEU A 293      32.513  -0.828  14.439  1.00 16.33           H  
ATOM   1372 HD13 LEU A 293      32.943  -1.454  12.830  1.00 16.33           H  
ATOM   1373 HD21 LEU A 293      32.564  -3.168  15.348  1.00 15.47           H  
ATOM   1374 HD22 LEU A 293      31.571  -4.430  14.580  1.00 15.47           H  
ATOM   1375 HD23 LEU A 293      32.993  -3.777  13.731  1.00 15.47           H  
ATOM   1376  N   SER A 294      28.289  -2.301  17.129  1.00 13.51           N  
ATOM   1377  CA  SER A 294      27.148  -1.917  17.961  1.00 15.29           C  
ATOM   1378  C   SER A 294      26.470  -0.615  17.574  1.00 15.05           C  
ATOM   1379  O   SER A 294      25.312  -0.375  17.930  1.00 16.61           O  
ATOM   1380  CB  SER A 294      27.594  -1.767  19.411  1.00 15.99           C  
ATOM   1381  OG  SER A 294      28.393  -0.600  19.548  1.00 16.10           O  
ATOM   1382  H   SER A 294      29.225  -2.071  17.431  1.00 13.51           H  
ATOM   1383  HA  SER A 294      26.424  -2.718  17.812  1.00 15.29           H  
ATOM   1384  HB2 SER A 294      28.176  -2.641  19.704  1.00 15.99           H  
ATOM   1385  HB3 SER A 294      26.717  -1.684  20.054  1.00 15.99           H  
ATOM   1386  HG  SER A 294      29.256  -0.874  19.866  1.00 16.10           H  
ATOM   1387  N   MET A 295      27.201   0.220  16.851  1.00 15.94           N  
ATOM   1388  CA  MET A 295      26.728   1.551  16.495  1.00 15.88           C  
ATOM   1389  C   MET A 295      25.670   1.680  15.399  1.00 16.06           C  
ATOM   1390  O   MET A 295      25.656   0.918  14.437  1.00 16.68           O  
ATOM   1391  CB  MET A 295      27.946   2.417  16.170  1.00 14.74           C  
ATOM   1392  CG  MET A 295      29.049   2.392  17.252  1.00 16.83           C  
ATOM   1393  SD  MET A 295      30.201   0.959  17.186  1.00 18.25           S  
ATOM   1394  CE  MET A 295      31.404   1.585  16.001  1.00 20.96           C  
ATOM   1395  H   MET A 295      28.114  -0.076  16.537  1.00 15.94           H  
ATOM   1396  HA  MET A 295      26.177   1.889  17.373  1.00 15.88           H  
ATOM   1397  HB2 MET A 295      27.610   3.447  16.049  1.00 14.74           H  
ATOM   1398  HB3 MET A 295      28.377   2.063  15.234  1.00 14.74           H  
ATOM   1399  HG2 MET A 295      28.561   2.385  18.226  1.00 16.83           H  
ATOM   1400  HG3 MET A 295      29.640   3.302  17.148  1.00 16.83           H  
ATOM   1401  HE1 MET A 295      30.905   1.797  15.055  1.00 20.96           H  
ATOM   1402  HE2 MET A 295      31.853   2.499  16.388  1.00 20.96           H  
ATOM   1403  HE3 MET A 295      32.180   0.837  15.843  1.00 20.96           H  
ATOM   1404  N   THR A 296      24.778   2.654  15.566  1.00 15.31           N  
ATOM   1405  CA  THR A 296      23.709   2.907  14.597  1.00 15.98           C  
ATOM   1406  C   THR A 296      23.410   4.395  14.525  1.00 17.20           C  
ATOM   1407  O   THR A 296      23.800   5.155  15.406  1.00 16.99           O  
ATOM   1408  CB  THR A 296      22.382   2.243  15.002  1.00 17.17           C  
ATOM   1409  OG1 THR A 296      21.761   3.022  16.036  1.00 19.00           O  
ATOM   1410  CG2 THR A 296      22.612   0.828  15.508  1.00 17.67           C  
ATOM   1411  H   THR A 296      24.840   3.238  16.387  1.00 15.31           H  
ATOM   1412  HA  THR A 296      24.066   2.503  13.650  1.00 15.98           H  
ATOM   1413  HB  THR A 296      21.736   2.194  14.126  1.00 17.17           H  
ATOM   1414 HG21 THR A 296      23.088   0.236  14.727  1.00 17.67           H  
ATOM   1415 HG22 THR A 296      23.258   0.857  16.386  1.00 17.67           H  
ATOM   1416 HG23 THR A 296      21.656   0.378  15.774  1.00 17.67           H  
ATOM   1417  HG1 THR A 296      22.361   3.040  16.785  1.00 19.00           H  
ATOM   1418  N   ASP A 297      22.715   4.808  13.470  1.00 17.70           N  
ATOM   1419  CA  ASP A 297      22.314   6.204  13.345  1.00 17.92           C  
ATOM   1420  C   ASP A 297      20.793   6.224  13.181  1.00 18.57           C  
ATOM   1421  O   ASP A 297      20.233   7.024  12.436  1.00 19.65           O  
ATOM   1422  CB  ASP A 297      23.039   6.892  12.170  1.00 18.11           C  
ATOM   1423  CG  ASP A 297      22.543   6.447  10.809  1.00 18.69           C  
ATOM   1424  OD1 ASP A 297      22.118   5.286  10.654  1.00 17.07           O  
ATOM   1425  OD2 ASP A 297      22.602   7.273   9.870  1.00 17.78           O1-
ATOM   1426  H   ASP A 297      22.463   4.148  12.748  1.00 17.70           H  
ATOM   1427  HA  ASP A 297      22.597   6.770  14.233  1.00 17.92           H  
ATOM   1428  HB2 ASP A 297      24.103   6.665  12.241  1.00 18.11           H  
ATOM   1429  HB3 ASP A 297      22.891   7.969  12.257  1.00 18.11           H  
ATOM   1430  N   SER A 298      20.133   5.323  13.904  1.00 19.67           N  
ATOM   1431  CA  SER A 298      18.679   5.196  13.875  1.00 20.81           C  
ATOM   1432  C   SER A 298      17.964   6.415  14.454  1.00 22.14           C  
ATOM   1433  O   SER A 298      16.916   6.818  13.953  1.00 22.63           O  
ATOM   1434  CB  SER A 298      18.237   3.954  14.657  1.00 22.54           C  
ATOM   1435  OG  SER A 298      18.742   2.766  14.078  1.00 25.13           O  
ATOM   1436  H   SER A 298      20.661   4.701  14.499  1.00 19.67           H  
ATOM   1437  HA  SER A 298      18.402   5.109  12.824  1.00 20.81           H  
ATOM   1438  HB2 SER A 298      17.148   3.908  14.664  1.00 22.54           H  
ATOM   1439  HB3 SER A 298      18.604   4.031  15.681  1.00 22.54           H  
ATOM   1440  HG  SER A 298      19.701   2.821  14.091  1.00 25.13           H  
ATOM   1441  N   LYS A 299      18.521   6.991  15.515  1.00 22.57           N  
ATOM   1442  CA  LYS A 299      17.906   8.153  16.155  1.00 24.16           C  
ATOM   1443  C   LYS A 299      17.991   9.401  15.282  1.00 24.14           C  
ATOM   1444  O   LYS A 299      16.991  10.086  15.066  1.00 25.06           O  
ATOM   1445  CB  LYS A 299      18.570   8.422  17.509  1.00 26.75           C  
ATOM   1446  CG  LYS A 299      17.924   9.552  18.296  1.00 31.17           C  
ATOM   1447  CD  LYS A 299      18.515   9.658  19.689  1.00 34.68           C  
ATOM   1448  CE  LYS A 299      17.765  10.676  20.534  1.00 36.12           C  
ATOM   1449  NZ  LYS A 299      18.273  10.702  21.934  1.00 38.31           N1+
ATOM   1450  H   LYS A 299      19.384   6.620  15.885  1.00 22.57           H  
ATOM   1451  HA  LYS A 299      16.851   7.921  16.301  1.00 24.16           H  
ATOM   1452  HB2 LYS A 299      19.615   8.679  17.335  1.00 26.75           H  
ATOM   1453  HB3 LYS A 299      18.514   7.512  18.106  1.00 26.75           H  
ATOM   1454  HG2 LYS A 299      16.853   9.362  18.377  1.00 31.17           H  
ATOM   1455  HG3 LYS A 299      18.086  10.491  17.768  1.00 31.17           H  
ATOM   1456  HD2 LYS A 299      19.559   9.963  19.609  1.00 34.68           H  
ATOM   1457  HD3 LYS A 299      18.458   8.683  20.174  1.00 34.68           H  
ATOM   1458  HE2 LYS A 299      16.706  10.416  20.545  1.00 36.12           H  
ATOM   1459  HE3 LYS A 299      17.891  11.665  20.093  1.00 36.12           H  
ATOM   1460  HZ1 LYS A 299      18.159   9.788  22.350  1.00 38.31           H  
ATOM   1461  HZ2 LYS A 299      19.251  10.952  21.933  1.00 38.31           H  
ATOM   1462  HZ3 LYS A 299      17.752  11.382  22.469  1.00 38.31           H  
ATOM   1463  N   THR A 300      19.188   9.691  14.788  1.00 22.86           N  
ATOM   1464  CA  THR A 300      19.408  10.853  13.932  1.00 22.32           C  
ATOM   1465  C   THR A 300      20.218  10.409  12.722  1.00 20.62           C  
ATOM   1466  O   THR A 300      21.407  10.123  12.839  1.00 19.86           O  
ATOM   1467  CB  THR A 300      20.191  11.955  14.670  1.00 23.73           C  
ATOM   1468  OG1 THR A 300      19.494  12.316  15.869  1.00 25.58           O  
ATOM   1469  CG2 THR A 300      20.337  13.184  13.788  1.00 24.91           C  
ATOM   1470  H   THR A 300      19.969   9.091  15.011  1.00 22.86           H  
ATOM   1471  HA  THR A 300      18.439  11.257  13.637  1.00 22.32           H  
ATOM   1472  HB  THR A 300      21.182  11.573  14.916  1.00 23.73           H  
ATOM   1473 HG21 THR A 300      20.864  12.914  12.873  1.00 24.91           H  
ATOM   1474 HG22 THR A 300      19.350  13.571  13.538  1.00 24.91           H  
ATOM   1475 HG23 THR A 300      20.903  13.948  14.321  1.00 24.91           H  
ATOM   1476  HG1 THR A 300      19.420  11.527  16.411  1.00 25.58           H  
ATOM   1477  N   GLU A 301      19.569  10.354  11.562  1.00 20.34           N  
ATOM   1478  CA  GLU A 301      20.230   9.930  10.332  1.00 19.69           C  
ATOM   1479  C   GLU A 301      21.558  10.639  10.099  1.00 20.55           C  
ATOM   1480  O   GLU A 301      21.639  11.869  10.157  1.00 21.51           O  
ATOM   1481  CB  GLU A 301      19.303  10.164   9.134  1.00 19.50           C  
ATOM   1482  CG  GLU A 301      19.912   9.820   7.783  1.00 19.94           C  
ATOM   1483  CD  GLU A 301      20.454   8.412   7.733  1.00 19.73           C  
ATOM   1484  OE1 GLU A 301      19.831   7.527   8.343  1.00 17.77           O  
ATOM   1485  OE2 GLU A 301      21.492   8.177   7.080  1.00 18.67           O1-
ATOM   1486  H   GLU A 301      18.593  10.613  11.532  1.00 20.34           H  
ATOM   1487  HA  GLU A 301      20.447   8.867  10.439  1.00 19.69           H  
ATOM   1488  HB2 GLU A 301      19.024  11.218   9.123  1.00 19.50           H  
ATOM   1489  HB3 GLU A 301      18.411   9.553   9.270  1.00 19.50           H  
ATOM   1490  HG2 GLU A 301      20.726  10.516   7.579  1.00 19.94           H  
ATOM   1491  HG3 GLU A 301      19.143   9.926   7.017  1.00 19.94           H  
ATOM   1492  N   GLY A 302      22.598   9.854   9.836  1.00 20.16           N  
ATOM   1493  CA  GLY A 302      23.915  10.411   9.590  1.00 20.66           C  
ATOM   1494  C   GLY A 302      24.769  10.565  10.835  1.00 20.47           C  
ATOM   1495  O   GLY A 302      25.972  10.797  10.737  1.00 22.72           O  
ATOM   1496  H   GLY A 302      22.469   8.852   9.808  1.00 20.16           H  
ATOM   1497  HA2 GLY A 302      23.790  11.395   9.138  1.00 20.66           H  
ATOM   1498  HA3 GLY A 302      24.439   9.756   8.895  1.00 20.66           H  
ATOM   1499  N   LYS A 303      24.155  10.426  12.006  1.00 20.40           N  
ATOM   1500  CA  LYS A 303      24.875  10.570  13.267  1.00 20.98           C  
ATOM   1501  C   LYS A 303      24.957   9.223  13.982  1.00 19.00           C  
ATOM   1502  O   LYS A 303      24.016   8.805  14.658  1.00 19.31           O  
ATOM   1503  CB  LYS A 303      24.157  11.607  14.140  1.00 23.23           C  
ATOM   1504  CG  LYS A 303      24.914  12.067  15.372  1.00 30.87           C  
ATOM   1505  CD  LYS A 303      24.519  11.274  16.601  1.00 34.82           C  
ATOM   1506  CE  LYS A 303      24.949  11.994  17.869  1.00 36.02           C  
ATOM   1507  NZ  LYS A 303      24.281  13.320  17.983  1.00 38.93           N1+
ATOM   1508  H   LYS A 303      23.167  10.216  12.023  1.00 20.40           H  
ATOM   1509  HA  LYS A 303      25.892  10.912  13.072  1.00 20.98           H  
ATOM   1510  HB2 LYS A 303      23.214  11.172  14.470  1.00 23.23           H  
ATOM   1511  HB3 LYS A 303      23.957  12.483  13.524  1.00 23.23           H  
ATOM   1512  HG2 LYS A 303      24.696  13.121  15.547  1.00 30.87           H  
ATOM   1513  HG3 LYS A 303      25.982  11.941  15.198  1.00 30.87           H  
ATOM   1514  HD2 LYS A 303      25.000  10.296  16.565  1.00 34.82           H  
ATOM   1515  HD3 LYS A 303      23.437  11.146  16.612  1.00 34.82           H  
ATOM   1516  HE2 LYS A 303      26.029  12.140  17.847  1.00 36.02           H  
ATOM   1517  HE3 LYS A 303      24.682  11.386  18.733  1.00 36.02           H  
ATOM   1518  HZ1 LYS A 303      24.525  13.889  17.185  1.00 38.93           H  
ATOM   1519  HZ2 LYS A 303      23.280  13.191  18.011  1.00 38.93           H  
ATOM   1520  HZ3 LYS A 303      24.586  13.779  18.829  1.00 38.93           H  
ATOM   1521  N   PHE A 304      26.088   8.541  13.822  1.00 19.09           N  
ATOM   1522  CA  PHE A 304      26.272   7.238  14.448  1.00 18.27           C  
ATOM   1523  C   PHE A 304      26.668   7.332  15.910  1.00 18.10           C  
ATOM   1524  O   PHE A 304      27.516   8.136  16.293  1.00 20.04           O  
ATOM   1525  CB  PHE A 304      27.300   6.412  13.668  1.00 18.01           C  
ATOM   1526  CG  PHE A 304      26.783   5.912  12.356  1.00 17.28           C  
ATOM   1527  CD1 PHE A 304      26.808   6.723  11.225  1.00 18.53           C  
ATOM   1528  CD2 PHE A 304      26.198   4.654  12.267  1.00 18.36           C  
ATOM   1529  CE1 PHE A 304      26.252   6.290  10.025  1.00 18.13           C  
ATOM   1530  CE2 PHE A 304      25.640   4.211  11.073  1.00 19.48           C  
ATOM   1531  CZ  PHE A 304      25.666   5.033   9.948  1.00 18.32           C  
ATOM   1532  H   PHE A 304      26.830   8.933  13.260  1.00 19.09           H  
ATOM   1533  HA  PHE A 304      25.305   6.737  14.418  1.00 18.27           H  
ATOM   1534  HB2 PHE A 304      27.587   5.554  14.276  1.00 18.01           H  
ATOM   1535  HB3 PHE A 304      28.175   7.035  13.482  1.00 18.01           H  
ATOM   1536  HD1 PHE A 304      27.265   7.701  11.280  1.00 18.53           H  
ATOM   1537  HD2 PHE A 304      26.178   4.013  13.136  1.00 18.36           H  
ATOM   1538  HE1 PHE A 304      26.277   6.930   9.155  1.00 18.13           H  
ATOM   1539  HE2 PHE A 304      25.187   3.232  11.018  1.00 19.48           H  
ATOM   1540  HZ  PHE A 304      25.232   4.693   9.019  1.00 18.32           H  
ATOM   1541  N   THR A 305      26.037   6.498  16.726  1.00 17.54           N  
ATOM   1542  CA  THR A 305      26.301   6.495  18.156  1.00 18.96           C  
ATOM   1543  C   THR A 305      26.412   5.093  18.733  1.00 19.01           C  
ATOM   1544  O   THR A 305      25.953   4.117  18.138  1.00 19.05           O  
ATOM   1545  CB  THR A 305      25.176   7.207  18.918  1.00 19.20           C  
ATOM   1546  OG1 THR A 305      23.949   6.498  18.715  1.00 20.14           O  
ATOM   1547  CG2 THR A 305      25.015   8.631  18.424  1.00 20.72           C  
ATOM   1548  H   THR A 305      25.359   5.853  16.347  1.00 17.54           H  
ATOM   1549  HA  THR A 305      27.253   7.011  18.278  1.00 18.96           H  
ATOM   1550  HB  THR A 305      25.429   7.228  19.979  1.00 19.20           H  
ATOM   1551 HG21 THR A 305      25.949   9.174  18.570  1.00 20.72           H  
ATOM   1552 HG22 THR A 305      24.762   8.621  17.364  1.00 20.72           H  
ATOM   1553 HG23 THR A 305      24.219   9.121  18.983  1.00 20.72           H  
ATOM   1554  HG1 THR A 305      23.764   6.503  17.773  1.00 20.14           H  
ATOM   1555  N   TYR A 306      27.031   5.011  19.905  1.00 19.51           N  
ATOM   1556  CA  TYR A 306      27.172   3.751  20.617  1.00 19.84           C  
ATOM   1557  C   TYR A 306      25.826   3.543  21.314  1.00 21.97           C  
ATOM   1558  O   TYR A 306      25.002   4.459  21.366  1.00 21.20           O  
ATOM   1559  CB  TYR A 306      28.286   3.855  21.663  1.00 19.68           C  
ATOM   1560  CG  TYR A 306      29.640   4.195  21.089  1.00 18.56           C  
ATOM   1561  CD1 TYR A 306      30.347   3.269  20.323  1.00 18.24           C  
ATOM   1562  CD2 TYR A 306      30.204   5.455  21.288  1.00 19.26           C  
ATOM   1563  CE1 TYR A 306      31.583   3.593  19.769  1.00 17.49           C  
ATOM   1564  CE2 TYR A 306      31.436   5.786  20.738  1.00 18.32           C  
ATOM   1565  CZ  TYR A 306      32.120   4.851  19.980  1.00 18.60           C  
ATOM   1566  OH  TYR A 306      33.330   5.185  19.425  1.00 19.95           O  
ATOM   1567  H   TYR A 306      27.416   5.850  20.315  1.00 19.51           H  
ATOM   1568  HA  TYR A 306      27.428   2.928  19.949  1.00 19.84           H  
ATOM   1569  HB2 TYR A 306      28.363   2.898  22.178  1.00 19.68           H  
ATOM   1570  HB3 TYR A 306      28.012   4.632  22.378  1.00 19.68           H  
ATOM   1571  HD1 TYR A 306      29.930   2.287  20.157  1.00 18.24           H  
ATOM   1572  HD2 TYR A 306      29.673   6.186  21.879  1.00 19.26           H  
ATOM   1573  HE1 TYR A 306      32.120   2.865  19.178  1.00 17.49           H  
ATOM   1574  HE2 TYR A 306      31.857   6.766  20.902  1.00 18.32           H  
ATOM   1575  HH  TYR A 306      33.747   4.489  18.912  1.00 19.95           H  
ATOM   1576  N   PRO A 307      25.581   2.341  21.854  1.00 22.86           N  
ATOM   1577  CA  PRO A 307      24.323   2.041  22.544  1.00 25.07           C  
ATOM   1578  C   PRO A 307      23.941   3.076  23.609  1.00 27.64           C  
ATOM   1579  O   PRO A 307      22.759   3.296  23.874  1.00 29.07           O  
ATOM   1580  CB  PRO A 307      24.588   0.664  23.143  1.00 25.81           C  
ATOM   1581  CG  PRO A 307      25.451   0.031  22.105  1.00 23.97           C  
ATOM   1582  CD  PRO A 307      26.421   1.134  21.752  1.00 22.69           C  
ATOM   1583  HA  PRO A 307      23.466   2.066  21.871  1.00 25.07           H  
ATOM   1584  HB2 PRO A 307      23.662   0.107  23.280  1.00 25.81           H  
ATOM   1585  HB3 PRO A 307      25.110   0.742  24.097  1.00 25.81           H  
ATOM   1586  HG2 PRO A 307      24.864  -0.268  21.237  1.00 23.97           H  
ATOM   1587  HG3 PRO A 307      25.974  -0.837  22.507  1.00 23.97           H  
ATOM   1588  HD2 PRO A 307      27.251   1.170  22.458  1.00 22.69           H  
ATOM   1589  HD3 PRO A 307      26.810   1.008  20.741  1.00 22.69           H  
ATOM   1590  N   THR A 308      24.945   3.713  24.202  1.00 29.33           N  
ATOM   1591  CA  THR A 308      24.720   4.721  25.238  1.00 31.73           C  
ATOM   1592  C   THR A 308      24.237   6.064  24.685  1.00 31.92           C  
ATOM   1593  O   THR A 308      23.754   6.913  25.435  1.00 32.77           O  
ATOM   1594  CB  THR A 308      26.007   4.972  26.045  1.00 32.83           C  
ATOM   1595  OG1 THR A 308      27.020   5.496  25.177  1.00 35.83           O  
ATOM   1596  CG2 THR A 308      26.504   3.679  26.671  1.00 33.42           C  
ATOM   1597  H   THR A 308      25.892   3.495  23.930  1.00 29.33           H  
ATOM   1598  HA  THR A 308      23.934   4.312  25.873  1.00 31.73           H  
ATOM   1599  HB  THR A 308      25.788   5.688  26.837  1.00 32.83           H  
ATOM   1600 HG21 THR A 308      25.735   3.275  27.329  1.00 33.42           H  
ATOM   1601 HG22 THR A 308      26.726   2.957  25.885  1.00 33.42           H  
ATOM   1602 HG23 THR A 308      27.408   3.879  27.247  1.00 33.42           H  
ATOM   1603  HG1 THR A 308      27.805   5.651  25.708  1.00 35.83           H  
ATOM   1604  N   GLY A 309      24.373   6.254  23.376  1.00 30.79           N  
ATOM   1605  CA  GLY A 309      23.947   7.501  22.764  1.00 29.81           C  
ATOM   1606  C   GLY A 309      25.118   8.421  22.474  1.00 29.24           C  
ATOM   1607  O   GLY A 309      24.966   9.462  21.835  1.00 28.99           O  
ATOM   1608  H   GLY A 309      24.775   5.527  22.803  1.00 30.79           H  
ATOM   1609  HA2 GLY A 309      23.260   8.009  23.441  1.00 29.81           H  
ATOM   1610  HA3 GLY A 309      23.435   7.277  21.828  1.00 29.81           H  
ATOM   1611  N   GLU A 310      26.294   8.033  22.956  1.00 29.03           N  
ATOM   1612  CA  GLU A 310      27.520   8.800  22.758  1.00 28.70           C  
ATOM   1613  C   GLU A 310      27.976   8.751  21.295  1.00 28.43           C  
ATOM   1614  O   GLU A 310      27.871   7.713  20.640  1.00 27.00           O  
ATOM   1615  CB  GLU A 310      28.615   8.236  23.670  1.00 31.16           C  
ATOM   1616  CG  GLU A 310      30.039   8.554  23.251  1.00 33.62           C  
ATOM   1617  CD  GLU A 310      31.062   7.760  24.045  1.00 35.26           C  
ATOM   1618  OE1 GLU A 310      30.821   6.558  24.287  1.00 35.92           O  
ATOM   1619  OE2 GLU A 310      32.109   8.330  24.416  1.00 37.36           O1-
ATOM   1620  H   GLU A 310      26.340   7.171  23.482  1.00 29.03           H  
ATOM   1621  HA  GLU A 310      27.327   9.842  23.009  1.00 28.70           H  
ATOM   1622  HB2 GLU A 310      28.506   7.152  23.696  1.00 31.16           H  
ATOM   1623  HB3 GLU A 310      28.461   8.640  24.671  1.00 31.16           H  
ATOM   1624  HG2 GLU A 310      30.222   9.617  23.407  1.00 33.62           H  
ATOM   1625  HG3 GLU A 310      30.155   8.317  22.194  1.00 33.62           H  
ATOM   1626  N   SER A 311      28.480   9.875  20.790  1.00 28.08           N  
ATOM   1627  CA  SER A 311      28.959   9.953  19.411  1.00 27.92           C  
ATOM   1628  C   SER A 311      30.289   9.218  19.261  1.00 26.49           C  
ATOM   1629  O   SER A 311      31.065   9.125  20.210  1.00 26.17           O  
ATOM   1630  CB  SER A 311      29.129  11.414  18.988  1.00 29.89           C  
ATOM   1631  OG  SER A 311      27.884  12.085  18.985  1.00 33.61           O  
ATOM   1632  H   SER A 311      28.532  10.697  21.375  1.00 28.08           H  
ATOM   1633  HA  SER A 311      28.218   9.477  18.768  1.00 27.92           H  
ATOM   1634  HB2 SER A 311      29.556  11.448  17.986  1.00 29.89           H  
ATOM   1635  HB3 SER A 311      29.802  11.912  19.687  1.00 29.89           H  
ATOM   1636  HG  SER A 311      27.531  12.047  19.877  1.00 33.61           H  
ATOM   1637  N   LEU A 312      30.554   8.705  18.061  1.00 26.30           N  
ATOM   1638  CA  LEU A 312      31.787   7.961  17.801  1.00 26.72           C  
ATOM   1639  C   LEU A 312      33.073   8.710  18.154  1.00 27.33           C  
ATOM   1640  O   LEU A 312      33.187   9.916  17.930  1.00 28.77           O  
ATOM   1641  CB  LEU A 312      31.854   7.546  16.328  1.00 25.81           C  
ATOM   1642  CG  LEU A 312      30.721   6.708  15.731  1.00 25.86           C  
ATOM   1643  CD1 LEU A 312      31.085   6.347  14.298  1.00 25.44           C  
ATOM   1644  CD2 LEU A 312      30.505   5.444  16.551  1.00 26.61           C  
ATOM   1645  H   LEU A 312      29.887   8.833  17.313  1.00 26.30           H  
ATOM   1646  HA  LEU A 312      31.736   7.095  18.460  1.00 26.72           H  
ATOM   1647  HB2 LEU A 312      32.773   6.974  16.202  1.00 25.81           H  
ATOM   1648  HB3 LEU A 312      31.913   8.463  15.742  1.00 25.81           H  
ATOM   1649  HG  LEU A 312      29.796   7.283  15.745  1.00 25.86           H  
ATOM   1650 HD11 LEU A 312      31.219   7.259  13.716  1.00 25.44           H  
ATOM   1651 HD12 LEU A 312      32.011   5.772  14.292  1.00 25.44           H  
ATOM   1652 HD13 LEU A 312      30.284   5.751  13.859  1.00 25.44           H  
ATOM   1653 HD21 LEU A 312      31.419   4.851  16.552  1.00 26.61           H  
ATOM   1654 HD22 LEU A 312      30.246   5.715  17.575  1.00 26.61           H  
ATOM   1655 HD23 LEU A 312      29.694   4.862  16.114  1.00 26.61           H  
ATOM   1656  N   VAL A 313      34.042   7.980  18.703  1.00 27.67           N  
ATOM   1657  CA  VAL A 313      35.339   8.549  19.064  1.00 27.25           C  
ATOM   1658  C   VAL A 313      36.403   7.977  18.126  1.00 26.76           C  
ATOM   1659  O   VAL A 313      37.583   8.321  18.215  1.00 27.84           O  
ATOM   1660  CB  VAL A 313      35.725   8.207  20.527  1.00 27.79           C  
ATOM   1661  CG1 VAL A 313      34.650   8.707  21.479  1.00 28.80           C  
ATOM   1662  CG2 VAL A 313      35.927   6.707  20.680  1.00 28.61           C  
ATOM   1663  H   VAL A 313      33.875   6.999  18.876  1.00 27.67           H  
ATOM   1664  HA  VAL A 313      35.276   9.633  18.973  1.00 27.25           H  
ATOM   1665  HB  VAL A 313      36.662   8.705  20.773  1.00 27.79           H  
ATOM   1666 HG11 VAL A 313      34.540   9.785  21.368  1.00 28.80           H  
ATOM   1667 HG12 VAL A 313      33.704   8.218  21.246  1.00 28.80           H  
ATOM   1668 HG13 VAL A 313      34.937   8.474  22.504  1.00 28.80           H  
ATOM   1669 HG21 VAL A 313      34.999   6.189  20.437  1.00 28.61           H  
ATOM   1670 HG22 VAL A 313      36.715   6.376  20.004  1.00 28.61           H  
ATOM   1671 HG23 VAL A 313      36.211   6.482  21.707  1.00 28.61           H  
ATOM   1672  N   TYR A 314      35.964   7.097  17.230  1.00 24.71           N  
ATOM   1673  CA  TYR A 314      36.832   6.448  16.252  1.00 22.80           C  
ATOM   1674  C   TYR A 314      35.970   5.862  15.144  1.00 22.19           C  
ATOM   1675  O   TYR A 314      34.859   5.402  15.396  1.00 21.90           O  
ATOM   1676  CB  TYR A 314      37.630   5.310  16.902  1.00 22.21           C  
ATOM   1677  CG  TYR A 314      38.343   4.404  15.914  1.00 21.05           C  
ATOM   1678  CD1 TYR A 314      39.561   4.777  15.340  1.00 22.04           C  
ATOM   1679  CD2 TYR A 314      37.782   3.186  15.528  1.00 20.39           C  
ATOM   1680  CE1 TYR A 314      40.200   3.958  14.406  1.00 20.56           C  
ATOM   1681  CE2 TYR A 314      38.411   2.362  14.594  1.00 20.11           C  
ATOM   1682  CZ  TYR A 314      39.619   2.752  14.036  1.00 19.51           C  
ATOM   1683  OH  TYR A 314      40.232   1.942  13.112  1.00 23.20           O  
ATOM   1684  H   TYR A 314      34.981   6.866  17.227  1.00 24.71           H  
ATOM   1685  HA  TYR A 314      37.527   7.188  15.856  1.00 22.80           H  
ATOM   1686  HB2 TYR A 314      36.941   4.701  17.488  1.00 22.21           H  
ATOM   1687  HB3 TYR A 314      38.377   5.750  17.563  1.00 22.21           H  
ATOM   1688  HD1 TYR A 314      40.016   5.714  15.623  1.00 22.04           H  
ATOM   1689  HD2 TYR A 314      36.843   2.874  15.960  1.00 20.39           H  
ATOM   1690  HE1 TYR A 314      41.141   4.262  13.973  1.00 20.56           H  
ATOM   1691  HE2 TYR A 314      37.959   1.425  14.306  1.00 20.11           H  
ATOM   1692  HH  TYR A 314      41.065   2.275  12.768  1.00 23.20           H  
ATOM   1693  N   SER A 315      36.482   5.889  13.919  1.00 22.16           N  
ATOM   1694  CA  SER A 315      35.774   5.318  12.782  1.00 21.90           C  
ATOM   1695  C   SER A 315      36.805   4.872  11.753  1.00 21.63           C  
ATOM   1696  O   SER A 315      37.931   5.373  11.735  1.00 21.84           O  
ATOM   1697  CB  SER A 315      34.813   6.339  12.158  1.00 22.79           C  
ATOM   1698  OG  SER A 315      35.515   7.413  11.557  1.00 24.37           O  
ATOM   1699  H   SER A 315      37.385   6.316  13.772  1.00 22.16           H  
ATOM   1700  HA  SER A 315      35.178   4.469  13.117  1.00 21.90           H  
ATOM   1701  HB2 SER A 315      34.161   6.734  12.937  1.00 22.79           H  
ATOM   1702  HB3 SER A 315      34.211   5.840  11.399  1.00 22.79           H  
ATOM   1703  HG  SER A 315      36.037   7.837  12.241  1.00 24.37           H  
ATOM   1704  N   ASN A 316      36.422   3.920  10.910  1.00 20.28           N  
ATOM   1705  CA  ASN A 316      37.315   3.414   9.874  1.00 19.96           C  
ATOM   1706  C   ASN A 316      36.499   3.101   8.623  1.00 20.09           C  
ATOM   1707  O   ASN A 316      36.588   2.010   8.060  1.00 20.34           O  
ATOM   1708  CB  ASN A 316      38.047   2.160  10.370  1.00 21.54           C  
ATOM   1709  CG  ASN A 316      39.179   1.740   9.444  1.00 23.80           C  
ATOM   1710  OD1 ASN A 316      39.924   2.583   8.940  1.00 25.87           O  
ATOM   1711  ND2 ASN A 316      39.319   0.437   9.222  1.00 23.36           N  
ATOM   1712  H   ASN A 316      35.491   3.537  10.989  1.00 20.28           H  
ATOM   1713  HA  ASN A 316      38.064   4.168   9.633  1.00 19.96           H  
ATOM   1714  HB2 ASN A 316      37.331   1.342  10.440  1.00 21.54           H  
ATOM   1715  HB3 ASN A 316      38.462   2.365  11.358  1.00 21.54           H  
ATOM   1716 HD21 ASN A 316      38.686  -0.220   9.656  1.00 23.36           H  
ATOM   1717 HD22 ASN A 316      40.059   0.103   8.621  1.00 23.36           H  
ATOM   1718  N   TRP A 317      35.708   4.081   8.199  1.00 20.25           N  
ATOM   1719  CA  TRP A 317      34.846   3.947   7.030  1.00 19.95           C  
ATOM   1720  C   TRP A 317      35.596   3.646   5.740  1.00 20.60           C  
ATOM   1721  O   TRP A 317      36.645   4.232   5.465  1.00 22.40           O  
ATOM   1722  CB  TRP A 317      34.034   5.231   6.817  1.00 19.26           C  
ATOM   1723  CG  TRP A 317      33.125   5.612   7.949  1.00 18.50           C  
ATOM   1724  CD1 TRP A 317      33.240   6.704   8.758  1.00 18.37           C  
ATOM   1725  CD2 TRP A 317      31.937   4.924   8.370  1.00 18.06           C  
ATOM   1726  NE1 TRP A 317      32.197   6.744   9.655  1.00 18.66           N  
ATOM   1727  CE2 TRP A 317      31.384   5.664   9.440  1.00 18.42           C  
ATOM   1728  CE3 TRP A 317      31.286   3.755   7.947  1.00 19.14           C  
ATOM   1729  CZ2 TRP A 317      30.208   5.274  10.094  1.00 18.11           C  
ATOM   1730  CZ3 TRP A 317      30.115   3.366   8.599  1.00 18.98           C  
ATOM   1731  CH2 TRP A 317      29.589   4.127   9.661  1.00 18.84           C  
ATOM   1732  H   TRP A 317      35.703   4.954   8.707  1.00 20.25           H  
ATOM   1733  HA  TRP A 317      34.200   3.096   7.246  1.00 19.95           H  
ATOM   1734  HB2 TRP A 317      33.423   5.099   5.925  1.00 19.26           H  
ATOM   1735  HB3 TRP A 317      34.735   6.050   6.659  1.00 19.26           H  
ATOM   1736  HD1 TRP A 317      34.036   7.432   8.703  1.00 18.37           H  
ATOM   1737  HE1 TRP A 317      32.054   7.456  10.357  1.00 18.66           H  
ATOM   1738  HE3 TRP A 317      31.685   3.167   7.133  1.00 19.14           H  
ATOM   1739  HZ2 TRP A 317      29.803   5.855  10.909  1.00 18.11           H  
ATOM   1740  HZ3 TRP A 317      29.603   2.468   8.284  1.00 18.98           H  
ATOM   1741  HH2 TRP A 317      28.680   3.803  10.146  1.00 18.84           H  
ATOM   1742  N   ALA A 318      35.038   2.740   4.946  1.00 20.41           N  
ATOM   1743  CA  ALA A 318      35.621   2.390   3.658  1.00 22.91           C  
ATOM   1744  C   ALA A 318      35.349   3.591   2.759  1.00 23.78           C  
ATOM   1745  O   ALA A 318      34.455   4.393   3.040  1.00 22.33           O  
ATOM   1746  CB  ALA A 318      34.944   1.158   3.094  1.00 22.57           C  
ATOM   1747  H   ALA A 318      34.189   2.282   5.243  1.00 20.41           H  
ATOM   1748  HA  ALA A 318      36.685   2.168   3.739  1.00 22.91           H  
ATOM   1749  HB1 ALA A 318      35.108   0.314   3.764  1.00 22.57           H  
ATOM   1750  HB2 ALA A 318      33.874   1.342   2.998  1.00 22.57           H  
ATOM   1751  HB3 ALA A 318      35.362   0.930   2.114  1.00 22.57           H  
ATOM   1752  N   PRO A 319      36.113   3.735   1.666  1.00 24.55           N  
ATOM   1753  CA  PRO A 319      35.886   4.876   0.772  1.00 25.46           C  
ATOM   1754  C   PRO A 319      34.429   4.959   0.318  1.00 24.62           C  
ATOM   1755  O   PRO A 319      33.834   3.948  -0.058  1.00 25.42           O  
ATOM   1756  CB  PRO A 319      36.839   4.594  -0.389  1.00 25.27           C  
ATOM   1757  CG  PRO A 319      37.972   3.865   0.278  1.00 27.16           C  
ATOM   1758  CD  PRO A 319      37.239   2.909   1.196  1.00 25.71           C  
ATOM   1759  HA  PRO A 319      36.072   5.839   1.247  1.00 25.46           H  
ATOM   1760  HB2 PRO A 319      37.184   5.521  -0.847  1.00 25.27           H  
ATOM   1761  HB3 PRO A 319      36.362   3.970  -1.145  1.00 25.27           H  
ATOM   1762  HG2 PRO A 319      38.604   4.550   0.844  1.00 27.16           H  
ATOM   1763  HG3 PRO A 319      38.579   3.327  -0.450  1.00 27.16           H  
ATOM   1764  HD2 PRO A 319      36.887   2.032   0.654  1.00 25.71           H  
ATOM   1765  HD3 PRO A 319      37.871   2.594   2.026  1.00 25.71           H  
ATOM   1766  N   GLY A 320      33.859   6.161   0.371  1.00 24.14           N  
ATOM   1767  CA  GLY A 320      32.482   6.358  -0.047  1.00 23.68           C  
ATOM   1768  C   GLY A 320      31.430   6.055   1.008  1.00 22.47           C  
ATOM   1769  O   GLY A 320      30.230   6.184   0.748  1.00 23.97           O  
ATOM   1770  H   GLY A 320      34.394   6.950   0.706  1.00 24.14           H  
ATOM   1771  HA2 GLY A 320      32.294   5.710  -0.903  1.00 23.68           H  
ATOM   1772  HA3 GLY A 320      32.366   7.399  -0.347  1.00 23.68           H  
ATOM   1773  N   GLU A 321      31.876   5.659   2.197  1.00 21.20           N  
ATOM   1774  CA  GLU A 321      30.968   5.324   3.292  1.00 19.28           C  
ATOM   1775  C   GLU A 321      31.113   6.311   4.450  1.00 18.79           C  
ATOM   1776  O   GLU A 321      32.162   6.931   4.612  1.00 20.15           O  
ATOM   1777  CB  GLU A 321      31.274   3.917   3.811  1.00 19.97           C  
ATOM   1778  CG  GLU A 321      31.324   2.835   2.740  1.00 20.61           C  
ATOM   1779  CD  GLU A 321      30.010   2.657   2.015  1.00 21.33           C  
ATOM   1780  OE1 GLU A 321      28.987   3.172   2.502  1.00 21.85           O  
ATOM   1781  OE2 GLU A 321      29.994   1.987   0.960  1.00 23.07           O1-
ATOM   1782  H   GLU A 321      32.872   5.588   2.348  1.00 21.20           H  
ATOM   1783  HA  GLU A 321      29.950   5.374   2.906  1.00 19.28           H  
ATOM   1784  HB2 GLU A 321      30.500   3.646   4.530  1.00 19.97           H  
ATOM   1785  HB3 GLU A 321      32.241   3.943   4.312  1.00 19.97           H  
ATOM   1786  HG2 GLU A 321      31.590   1.890   3.214  1.00 20.61           H  
ATOM   1787  HG3 GLU A 321      32.089   3.105   2.011  1.00 20.61           H  
ATOM   1788  N   PRO A 322      30.049   6.485   5.257  1.00 18.61           N  
ATOM   1789  CA  PRO A 322      28.749   5.813   5.129  1.00 18.48           C  
ATOM   1790  C   PRO A 322      27.898   6.551   4.094  1.00 19.70           C  
ATOM   1791  O   PRO A 322      28.004   7.773   3.974  1.00 22.88           O  
ATOM   1792  CB  PRO A 322      28.175   5.913   6.538  1.00 19.08           C  
ATOM   1793  CG  PRO A 322      28.677   7.251   6.994  1.00 19.36           C  
ATOM   1794  CD  PRO A 322      30.116   7.269   6.504  1.00 18.74           C  
ATOM   1795  HA  PRO A 322      28.798   4.780   4.784  1.00 18.48           H  
ATOM   1796  HB2 PRO A 322      28.551   5.112   7.175  1.00 19.08           H  
ATOM   1797  HB3 PRO A 322      27.085   5.884   6.523  1.00 19.08           H  
ATOM   1798  HG2 PRO A 322      28.633   7.335   8.080  1.00 19.36           H  
ATOM   1799  HG3 PRO A 322      28.101   8.059   6.543  1.00 19.36           H  
ATOM   1800  HD2 PRO A 322      30.451   8.288   6.310  1.00 18.74           H  
ATOM   1801  HD3 PRO A 322      30.782   6.799   7.228  1.00 18.74           H  
ATOM   1802  N   ASN A 323      27.058   5.829   3.357  1.00 18.09           N  
ATOM   1803  CA  ASN A 323      26.233   6.474   2.333  1.00 17.73           C  
ATOM   1804  C   ASN A 323      24.719   6.299   2.440  1.00 18.18           C  
ATOM   1805  O   ASN A 323      23.979   6.782   1.577  1.00 18.21           O  
ATOM   1806  CB  ASN A 323      26.679   6.018   0.940  1.00 19.15           C  
ATOM   1807  CG  ASN A 323      26.624   4.513   0.772  1.00 20.48           C  
ATOM   1808  OD1 ASN A 323      25.926   3.815   1.513  1.00 19.62           O  
ATOM   1809  ND2 ASN A 323      27.355   4.002  -0.213  1.00 21.59           N  
ATOM   1810  H   ASN A 323      26.988   4.832   3.504  1.00 18.09           H  
ATOM   1811  HA  ASN A 323      26.404   7.536   2.507  1.00 17.73           H  
ATOM   1812  HB2 ASN A 323      27.705   6.350   0.776  1.00 19.15           H  
ATOM   1813  HB3 ASN A 323      26.026   6.476   0.197  1.00 19.15           H  
ATOM   1814 HD21 ASN A 323      27.913   4.610  -0.796  1.00 21.59           H  
ATOM   1815 HD22 ASN A 323      27.353   3.006  -0.379  1.00 21.59           H  
ATOM   1816  N   ASP A 324      24.253   5.623   3.487  1.00 17.35           N  
ATOM   1817  CA  ASP A 324      22.825   5.383   3.686  1.00 17.10           C  
ATOM   1818  C   ASP A 324      22.187   4.923   2.376  1.00 18.39           C  
ATOM   1819  O   ASP A 324      21.191   5.487   1.915  1.00 18.28           O  
ATOM   1820  CB  ASP A 324      22.130   6.654   4.201  1.00 16.82           C  
ATOM   1821  CG  ASP A 324      20.765   6.364   4.823  1.00 19.18           C  
ATOM   1822  OD1 ASP A 324      20.659   5.380   5.587  1.00 19.67           O  
ATOM   1823  OD2 ASP A 324      19.796   7.113   4.569  1.00 19.46           O1-
ATOM   1824  H   ASP A 324      24.908   5.263   4.167  1.00 17.35           H  
ATOM   1825  HA  ASP A 324      22.702   4.599   4.434  1.00 17.10           H  
ATOM   1826  HB2 ASP A 324      21.995   7.341   3.365  1.00 16.82           H  
ATOM   1827  HB3 ASP A 324      22.766   7.119   4.954  1.00 16.82           H  
ATOM   1828  N   ASP A 325      22.765   3.883   1.789  1.00 19.27           N  
ATOM   1829  CA  ASP A 325      22.266   3.358   0.525  1.00 20.54           C  
ATOM   1830  C   ASP A 325      20.792   2.998   0.585  1.00 22.66           C  
ATOM   1831  O   ASP A 325      20.302   2.458   1.581  1.00 22.28           O  
ATOM   1832  CB  ASP A 325      23.082   2.142   0.091  1.00 22.19           C  
ATOM   1833  CG  ASP A 325      22.908   1.831  -1.384  1.00 23.05           C  
ATOM   1834  OD1 ASP A 325      21.835   1.327  -1.769  1.00 26.65           O  
ATOM   1835  OD2 ASP A 325      23.844   2.108  -2.160  1.00 27.69           O1-
ATOM   1836  H   ASP A 325      23.565   3.447   2.226  1.00 19.27           H  
ATOM   1837  HA  ASP A 325      22.378   4.154  -0.211  1.00 20.54           H  
ATOM   1838  HB2 ASP A 325      22.759   1.277   0.672  1.00 22.19           H  
ATOM   1839  HB3 ASP A 325      24.136   2.338   0.286  1.00 22.19           H  
ATOM   1840  N   GLY A 326      20.083   3.307  -0.494  1.00 22.26           N  
ATOM   1841  CA  GLY A 326      18.664   3.018  -0.552  1.00 23.98           C  
ATOM   1842  C   GLY A 326      17.886   3.859   0.437  1.00 23.88           C  
ATOM   1843  O   GLY A 326      16.662   3.751   0.531  1.00 26.54           O  
ATOM   1844  H   GLY A 326      20.537   3.746  -1.282  1.00 22.26           H  
ATOM   1845  HA2 GLY A 326      18.507   1.965  -0.322  1.00 23.98           H  
ATOM   1846  HA3 GLY A 326      18.300   3.228  -1.558  1.00 23.98           H  
ATOM   1847  N   GLY A 327      18.603   4.707   1.171  1.00 22.89           N  
ATOM   1848  CA  GLY A 327      17.977   5.559   2.166  1.00 22.71           C  
ATOM   1849  C   GLY A 327      17.582   4.767   3.398  1.00 23.25           C  
ATOM   1850  O   GLY A 327      16.697   5.175   4.151  1.00 24.05           O  
ATOM   1851  H   GLY A 327      19.602   4.759   1.033  1.00 22.89           H  
ATOM   1852  HA2 GLY A 327      17.085   6.014   1.734  1.00 22.71           H  
ATOM   1853  HA3 GLY A 327      18.679   6.341   2.456  1.00 22.71           H  
ATOM   1854  N   SER A 328      18.248   3.636   3.615  1.00 23.20           N  
ATOM   1855  CA  SER A 328      17.922   2.790   4.756  1.00 23.35           C  
ATOM   1856  C   SER A 328      19.049   1.886   5.259  1.00 22.09           C  
ATOM   1857  O   SER A 328      18.890   0.668   5.309  1.00 23.18           O  
ATOM   1858  CB  SER A 328      16.708   1.926   4.416  1.00 25.73           C  
ATOM   1859  OG  SER A 328      16.989   1.097   3.302  1.00 31.80           O  
ATOM   1860  H   SER A 328      18.985   3.360   2.982  1.00 23.20           H  
ATOM   1861  HA  SER A 328      17.721   3.485   5.572  1.00 23.35           H  
ATOM   1862  HB2 SER A 328      15.862   2.572   4.179  1.00 25.73           H  
ATOM   1863  HB3 SER A 328      16.459   1.303   5.275  1.00 25.73           H  
ATOM   1864  HG  SER A 328      17.732   0.537   3.537  1.00 31.80           H  
ATOM   1865  N   GLU A 329      20.183   2.472   5.621  1.00 19.26           N  
ATOM   1866  CA  GLU A 329      21.293   1.690   6.166  1.00 17.53           C  
ATOM   1867  C   GLU A 329      21.689   2.357   7.473  1.00 17.05           C  
ATOM   1868  O   GLU A 329      22.445   3.324   7.472  1.00 17.54           O  
ATOM   1869  CB  GLU A 329      22.484   1.666   5.204  1.00 19.58           C  
ATOM   1870  CG  GLU A 329      22.221   0.894   3.918  1.00 18.26           C  
ATOM   1871  CD  GLU A 329      23.479   0.686   3.114  1.00 16.63           C  
ATOM   1872  OE1 GLU A 329      24.254   1.652   3.002  1.00 17.11           O  
ATOM   1873  OE2 GLU A 329      23.695  -0.427   2.588  1.00 18.81           O1-
ATOM   1874  H   GLU A 329      20.281   3.472   5.519  1.00 19.26           H  
ATOM   1875  HA  GLU A 329      20.991   0.653   6.318  1.00 17.53           H  
ATOM   1876  HB2 GLU A 329      23.329   1.205   5.715  1.00 19.58           H  
ATOM   1877  HB3 GLU A 329      22.735   2.694   4.942  1.00 19.58           H  
ATOM   1878  HG2 GLU A 329      21.506   1.452   3.314  1.00 18.26           H  
ATOM   1879  HG3 GLU A 329      21.801  -0.079   4.172  1.00 18.26           H  
ATOM   1880  N   ASP A 330      21.169   1.843   8.585  1.00 16.59           N  
ATOM   1881  CA  ASP A 330      21.449   2.438   9.886  1.00 16.27           C  
ATOM   1882  C   ASP A 330      22.365   1.633  10.800  1.00 15.77           C  
ATOM   1883  O   ASP A 330      22.652   2.057  11.920  1.00 16.49           O  
ATOM   1884  CB  ASP A 330      20.137   2.742  10.622  1.00 16.10           C  
ATOM   1885  CG  ASP A 330      19.275   3.745   9.886  1.00 19.56           C  
ATOM   1886  OD1 ASP A 330      19.733   4.280   8.859  1.00 18.63           O  
ATOM   1887  OD2 ASP A 330      18.141   4.002  10.333  1.00 21.35           O1-
ATOM   1888  H   ASP A 330      20.572   1.030   8.527  1.00 16.59           H  
ATOM   1889  HA  ASP A 330      22.000   3.350   9.656  1.00 16.27           H  
ATOM   1890  HB2 ASP A 330      20.375   3.142  11.607  1.00 16.10           H  
ATOM   1891  HB3 ASP A 330      19.576   1.814  10.732  1.00 16.10           H  
ATOM   1892  N   CYS A 331      22.823   0.480  10.330  1.00 15.17           N  
ATOM   1893  CA  CYS A 331      23.730  -0.341  11.124  1.00 15.20           C  
ATOM   1894  C   CYS A 331      25.115  -0.291  10.489  1.00 16.91           C  
ATOM   1895  O   CYS A 331      25.282   0.302   9.426  1.00 16.16           O  
ATOM   1896  CB  CYS A 331      23.184  -1.775  11.238  1.00 18.96           C  
ATOM   1897  SG  CYS A 331      21.877  -1.864  12.512  1.00 18.03           S  
ATOM   1898  H   CYS A 331      22.540   0.167   9.413  1.00 15.17           H  
ATOM   1899  HA  CYS A 331      23.808   0.045  12.141  1.00 15.20           H  
ATOM   1900  HB2 CYS A 331      23.997  -2.447  11.511  1.00 18.96           H  
ATOM   1901  HB3 CYS A 331      22.769  -2.078  10.277  1.00 18.96           H  
ATOM   1902  N   VAL A 332      26.107  -0.890  11.138  1.00 14.52           N  
ATOM   1903  CA  VAL A 332      27.476  -0.860  10.628  1.00 15.90           C  
ATOM   1904  C   VAL A 332      28.127  -2.237  10.607  1.00 16.23           C  
ATOM   1905  O   VAL A 332      28.032  -2.989  11.572  1.00 16.22           O  
ATOM   1906  CB  VAL A 332      28.361   0.072  11.495  1.00 17.19           C  
ATOM   1907  CG1 VAL A 332      29.757   0.176  10.907  1.00 16.94           C  
ATOM   1908  CG2 VAL A 332      27.724   1.442  11.598  1.00 17.69           C  
ATOM   1909  H   VAL A 332      25.910  -1.376  12.001  1.00 14.52           H  
ATOM   1910  HA  VAL A 332      27.406  -0.490   9.605  1.00 15.90           H  
ATOM   1911  HB  VAL A 332      28.444  -0.352  12.496  1.00 17.19           H  
ATOM   1912 HG11 VAL A 332      30.206  -0.816  10.857  1.00 16.94           H  
ATOM   1913 HG12 VAL A 332      29.698   0.599   9.903  1.00 16.94           H  
ATOM   1914 HG13 VAL A 332      30.370   0.821  11.537  1.00 16.94           H  
ATOM   1915 HG21 VAL A 332      27.636   1.877  10.602  1.00 17.69           H  
ATOM   1916 HG22 VAL A 332      26.733   1.350  12.043  1.00 17.69           H  
ATOM   1917 HG23 VAL A 332      28.344   2.086  12.222  1.00 17.69           H  
ATOM   1918  N   GLU A 333      28.797  -2.560   9.506  1.00 16.54           N  
ATOM   1919  CA  GLU A 333      29.491  -3.838   9.392  1.00 17.28           C  
ATOM   1920  C   GLU A 333      30.982  -3.576   9.199  1.00 18.35           C  
ATOM   1921  O   GLU A 333      31.375  -2.524   8.684  1.00 15.96           O  
ATOM   1922  CB  GLU A 333      28.961  -4.640   8.198  1.00 17.29           C  
ATOM   1923  CG  GLU A 333      29.376  -4.090   6.829  1.00 19.16           C  
ATOM   1924  CD  GLU A 333      28.926  -4.976   5.678  1.00 22.89           C  
ATOM   1925  OE1 GLU A 333      29.146  -6.204   5.750  1.00 24.54           O  
ATOM   1926  OE2 GLU A 333      28.361  -4.449   4.696  1.00 21.78           O1-
ATOM   1927  H   GLU A 333      28.826  -1.910   8.734  1.00 16.54           H  
ATOM   1928  HA  GLU A 333      29.321  -4.415  10.301  1.00 17.28           H  
ATOM   1929  HB2 GLU A 333      27.873  -4.645   8.248  1.00 17.29           H  
ATOM   1930  HB3 GLU A 333      29.334  -5.661   8.282  1.00 17.29           H  
ATOM   1931  HG2 GLU A 333      30.462  -4.008   6.801  1.00 19.16           H  
ATOM   1932  HG3 GLU A 333      28.933  -3.103   6.701  1.00 19.16           H  
ATOM   1933  N   ILE A 334      31.806  -4.523   9.641  1.00 16.62           N  
ATOM   1934  CA  ILE A 334      33.248  -4.422   9.471  1.00 16.47           C  
ATOM   1935  C   ILE A 334      33.667  -5.575   8.560  1.00 17.21           C  
ATOM   1936  O   ILE A 334      33.298  -6.728   8.794  1.00 16.37           O  
ATOM   1937  CB  ILE A 334      34.013  -4.480  10.827  1.00 16.45           C  
ATOM   1938  CG1 ILE A 334      35.528  -4.528  10.572  1.00 16.85           C  
ATOM   1939  CG2 ILE A 334      33.559  -5.681  11.648  1.00 15.59           C  
ATOM   1940  CD1 ILE A 334      36.372  -4.366  11.821  1.00 18.36           C  
ATOM   1941  H   ILE A 334      31.420  -5.333  10.106  1.00 16.62           H  
ATOM   1942  HA  ILE A 334      33.500  -3.456   9.033  1.00 16.47           H  
ATOM   1943  HB  ILE A 334      33.787  -3.581  11.400  1.00 16.45           H  
ATOM   1944 HG12 ILE A 334      35.784  -3.725   9.881  1.00 16.85           H  
ATOM   1945 HG13 ILE A 334      35.769  -5.489  10.119  1.00 16.85           H  
ATOM   1946 HG21 ILE A 334      32.487  -5.610  11.834  1.00 15.59           H  
ATOM   1947 HG22 ILE A 334      33.773  -6.598  11.100  1.00 15.59           H  
ATOM   1948 HG23 ILE A 334      34.092  -5.694  12.599  1.00 15.59           H  
ATOM   1949 HD11 ILE A 334      36.147  -3.409  12.291  1.00 18.36           H  
ATOM   1950 HD12 ILE A 334      36.150  -5.175  12.517  1.00 18.36           H  
ATOM   1951 HD13 ILE A 334      37.428  -4.399  11.552  1.00 18.36           H  
ATOM   1952  N   PHE A 335      34.408  -5.242   7.505  1.00 17.69           N  
ATOM   1953  CA  PHE A 335      34.881  -6.219   6.525  1.00 18.73           C  
ATOM   1954  C   PHE A 335      36.167  -6.911   6.963  1.00 20.09           C  
ATOM   1955  O   PHE A 335      36.790  -6.527   7.952  1.00 19.15           O  
ATOM   1956  CB  PHE A 335      35.165  -5.542   5.177  1.00 18.50           C  
ATOM   1957  CG  PHE A 335      33.977  -4.862   4.558  1.00 18.96           C  
ATOM   1958  CD1 PHE A 335      32.769  -5.532   4.396  1.00 19.68           C  
ATOM   1959  CD2 PHE A 335      34.092  -3.563   4.068  1.00 20.09           C  
ATOM   1960  CE1 PHE A 335      31.691  -4.922   3.750  1.00 20.46           C  
ATOM   1961  CE2 PHE A 335      33.023  -2.944   3.421  1.00 19.01           C  
ATOM   1962  CZ  PHE A 335      31.822  -3.625   3.261  1.00 19.72           C  
ATOM   1963  H   PHE A 335      34.653  -4.271   7.375  1.00 17.69           H  
ATOM   1964  HA  PHE A 335      34.086  -6.960   6.436  1.00 18.73           H  
ATOM   1965  HB2 PHE A 335      35.522  -6.302   4.482  1.00 18.50           H  
ATOM   1966  HB3 PHE A 335      35.944  -4.794   5.329  1.00 18.50           H  
ATOM   1967  HD1 PHE A 335      32.663  -6.538   4.776  1.00 19.68           H  
ATOM   1968  HD2 PHE A 335      35.022  -3.028   4.192  1.00 20.09           H  
ATOM   1969  HE1 PHE A 335      30.759  -5.455   3.629  1.00 20.46           H  
ATOM   1970  HE2 PHE A 335      33.129  -1.937   3.045  1.00 19.01           H  
ATOM   1971  HZ  PHE A 335      30.993  -3.149   2.759  1.00 19.72           H  
ATOM   1972  N   THR A 336      36.578  -7.916   6.194  1.00 21.91           N  
ATOM   1973  CA  THR A 336      37.803  -8.639   6.500  1.00 22.96           C  
ATOM   1974  C   THR A 336      39.027  -7.730   6.359  1.00 23.21           C  
ATOM   1975  O   THR A 336      40.099  -8.051   6.864  1.00 24.14           O  
ATOM   1976  CB  THR A 336      37.975  -9.875   5.586  1.00 22.91           C  
ATOM   1977  OG1 THR A 336      37.956  -9.467   4.213  1.00 25.41           O  
ATOM   1978  CG2 THR A 336      36.853 -10.876   5.833  1.00 22.56           C  
ATOM   1979  H   THR A 336      36.032  -8.181   5.387  1.00 21.91           H  
ATOM   1980  HA  THR A 336      37.725  -8.976   7.533  1.00 22.96           H  
ATOM   1981  HB  THR A 336      38.929 -10.349   5.814  1.00 22.91           H  
ATOM   1982 HG21 THR A 336      36.868 -11.188   6.877  1.00 22.56           H  
ATOM   1983 HG22 THR A 336      35.894 -10.410   5.607  1.00 22.56           H  
ATOM   1984 HG23 THR A 336      36.994 -11.746   5.191  1.00 22.56           H  
ATOM   1985  HG1 THR A 336      38.075 -10.253   3.675  1.00 25.41           H  
ATOM   1986  N   ASN A 337      38.875  -6.599   5.671  1.00 23.27           N  
ATOM   1987  CA  ASN A 337      39.992  -5.668   5.520  1.00 23.00           C  
ATOM   1988  C   ASN A 337      39.989  -4.614   6.631  1.00 22.97           C  
ATOM   1989  O   ASN A 337      40.787  -3.674   6.619  1.00 24.48           O  
ATOM   1990  CB  ASN A 337      39.974  -4.995   4.134  1.00 22.39           C  
ATOM   1991  CG  ASN A 337      38.780  -4.083   3.926  1.00 23.69           C  
ATOM   1992  OD1 ASN A 337      37.969  -3.878   4.827  1.00 22.89           O  
ATOM   1993  ND2 ASN A 337      38.674  -3.520   2.726  1.00 24.44           N  
ATOM   1994  H   ASN A 337      37.982  -6.383   5.251  1.00 23.27           H  
ATOM   1995  HA  ASN A 337      40.911  -6.247   5.605  1.00 23.00           H  
ATOM   1996  HB2 ASN A 337      39.952  -5.773   3.371  1.00 22.39           H  
ATOM   1997  HB3 ASN A 337      40.883  -4.404   4.024  1.00 22.39           H  
ATOM   1998 HD21 ASN A 337      39.363  -3.716   2.014  1.00 24.44           H  
ATOM   1999 HD22 ASN A 337      37.904  -2.897   2.526  1.00 24.44           H  
ATOM   2000  N   GLY A 338      39.090  -4.786   7.597  1.00 21.82           N  
ATOM   2001  CA  GLY A 338      39.011  -3.862   8.713  1.00 20.10           C  
ATOM   2002  C   GLY A 338      38.188  -2.605   8.490  1.00 20.13           C  
ATOM   2003  O   GLY A 338      37.856  -1.913   9.447  1.00 21.08           O  
ATOM   2004  H   GLY A 338      38.455  -5.570   7.553  1.00 21.82           H  
ATOM   2005  HA2 GLY A 338      40.026  -3.554   8.962  1.00 20.10           H  
ATOM   2006  HA3 GLY A 338      38.576  -4.398   9.557  1.00 20.10           H  
ATOM   2007  N   LYS A 339      37.853  -2.304   7.240  1.00 20.25           N  
ATOM   2008  CA  LYS A 339      37.071  -1.108   6.946  1.00 19.81           C  
ATOM   2009  C   LYS A 339      35.594  -1.261   7.296  1.00 18.76           C  
ATOM   2010  O   LYS A 339      35.071  -2.372   7.356  1.00 17.19           O  
ATOM   2011  CB  LYS A 339      37.223  -0.730   5.470  1.00 21.50           C  
ATOM   2012  CG  LYS A 339      38.649  -0.365   5.080  1.00 24.31           C  
ATOM   2013  CD  LYS A 339      39.129   0.855   5.852  1.00 27.82           C  
ATOM   2014  CE  LYS A 339      40.556   1.232   5.481  1.00 30.41           C  
ATOM   2015  NZ  LYS A 339      41.001   2.462   6.193  1.00 32.33           N1+
ATOM   2016  H   LYS A 339      38.143  -2.909   6.486  1.00 20.25           H  
ATOM   2017  HA  LYS A 339      37.464  -0.311   7.577  1.00 19.81           H  
ATOM   2018  HB2 LYS A 339      36.579   0.125   5.265  1.00 21.50           H  
ATOM   2019  HB3 LYS A 339      36.906  -1.578   4.862  1.00 21.50           H  
ATOM   2020  HG2 LYS A 339      38.683  -0.147   4.013  1.00 24.31           H  
ATOM   2021  HG3 LYS A 339      39.306  -1.207   5.300  1.00 24.31           H  
ATOM   2022  HD2 LYS A 339      39.088   0.636   6.919  1.00 27.82           H  
ATOM   2023  HD3 LYS A 339      38.472   1.695   5.628  1.00 27.82           H  
ATOM   2024  HE2 LYS A 339      40.607   1.408   4.406  1.00 30.41           H  
ATOM   2025  HE3 LYS A 339      41.220   0.410   5.746  1.00 30.41           H  
ATOM   2026  HZ1 LYS A 339      40.391   3.230   5.953  1.00 32.33           H  
ATOM   2027  HZ2 LYS A 339      40.967   2.305   7.190  1.00 32.33           H  
ATOM   2028  HZ3 LYS A 339      41.948   2.686   5.920  1.00 32.33           H  
ATOM   2029  N   TRP A 340      34.929  -0.133   7.530  1.00 18.69           N  
ATOM   2030  CA  TRP A 340      33.514  -0.126   7.893  1.00 18.22           C  
ATOM   2031  C   TRP A 340      32.595   0.293   6.755  1.00 19.24           C  
ATOM   2032  O   TRP A 340      32.987   1.041   5.857  1.00 19.02           O  
ATOM   2033  CB  TRP A 340      33.249   0.845   9.037  1.00 17.38           C  
ATOM   2034  CG  TRP A 340      34.002   0.625  10.300  1.00 17.42           C  
ATOM   2035  CD1 TRP A 340      34.956  -0.320  10.557  1.00 18.87           C  
ATOM   2036  CD2 TRP A 340      33.861   1.393  11.494  1.00 17.85           C  
ATOM   2037  NE1 TRP A 340      35.419  -0.179  11.846  1.00 18.17           N  
ATOM   2038  CE2 TRP A 340      34.763   0.864  12.442  1.00 17.30           C  
ATOM   2039  CE3 TRP A 340      33.055   2.481  11.856  1.00 18.06           C  
ATOM   2040  CZ2 TRP A 340      34.882   1.389  13.732  1.00 17.87           C  
ATOM   2041  CZ3 TRP A 340      33.173   3.002  13.136  1.00 17.97           C  
ATOM   2042  CH2 TRP A 340      34.081   2.455  14.059  1.00 16.97           C  
ATOM   2043  H   TRP A 340      35.419   0.747   7.454  1.00 18.69           H  
ATOM   2044  HA  TRP A 340      33.298  -1.157   8.172  1.00 18.22           H  
ATOM   2045  HB2 TRP A 340      32.186   0.790   9.275  1.00 17.38           H  
ATOM   2046  HB3 TRP A 340      33.490   1.846   8.681  1.00 17.38           H  
ATOM   2047  HD1 TRP A 340      35.296  -1.065   9.854  1.00 18.87           H  
ATOM   2048  HE1 TRP A 340      36.127  -0.752  12.281  1.00 18.17           H  
ATOM   2049  HE3 TRP A 340      32.356   2.907  11.152  1.00 18.06           H  
ATOM   2050  HZ2 TRP A 340      35.579   0.972  14.444  1.00 17.87           H  
ATOM   2051  HZ3 TRP A 340      32.559   3.840  13.428  1.00 17.97           H  
ATOM   2052  HH2 TRP A 340      34.149   2.883  15.048  1.00 16.97           H  
ATOM   2053  N   ASN A 341      31.349  -0.159   6.837  1.00 17.19           N  
ATOM   2054  CA  ASN A 341      30.334   0.171   5.847  1.00 17.73           C  
ATOM   2055  C   ASN A 341      28.969   0.180   6.513  1.00 18.21           C  
ATOM   2056  O   ASN A 341      28.650  -0.745   7.263  1.00 16.34           O  
ATOM   2057  CB  ASN A 341      30.324  -0.868   4.726  1.00 16.85           C  
ATOM   2058  CG  ASN A 341      29.158  -0.686   3.786  1.00 19.68           C  
ATOM   2059  OD1 ASN A 341      28.920   0.415   3.300  1.00 19.62           O  
ATOM   2060  ND2 ASN A 341      28.424  -1.759   3.523  1.00 19.27           N  
ATOM   2061  H   ASN A 341      31.097  -0.753   7.614  1.00 17.19           H  
ATOM   2062  HA  ASN A 341      30.561   1.151   5.428  1.00 17.73           H  
ATOM   2063  HB2 ASN A 341      30.265  -1.862   5.170  1.00 16.85           H  
ATOM   2064  HB3 ASN A 341      31.250  -0.779   4.157  1.00 16.85           H  
ATOM   2065 HD21 ASN A 341      27.632  -1.689   2.900  1.00 19.27           H  
ATOM   2066 HD22 ASN A 341      28.657  -2.646   3.946  1.00 19.27           H  
ATOM   2067  N   ASP A 342      28.162   1.214   6.273  1.00 16.01           N  
ATOM   2068  CA  ASP A 342      26.835   1.204   6.871  1.00 16.40           C  
ATOM   2069  C   ASP A 342      26.009   0.206   6.069  1.00 17.26           C  
ATOM   2070  O   ASP A 342      26.108   0.134   4.840  1.00 18.11           O  
ATOM   2071  CB  ASP A 342      26.211   2.621   6.966  1.00 15.15           C  
ATOM   2072  CG  ASP A 342      26.154   3.368   5.646  1.00 16.34           C  
ATOM   2073  OD1 ASP A 342      26.997   3.140   4.762  1.00 17.02           O  
ATOM   2074  OD2 ASP A 342      25.263   4.234   5.524  1.00 16.17           O1-
ATOM   2075  H   ASP A 342      28.463   1.983   5.692  1.00 16.01           H  
ATOM   2076  HA  ASP A 342      26.874   0.887   7.913  1.00 16.40           H  
ATOM   2077  HB2 ASP A 342      26.805   3.209   7.665  1.00 15.15           H  
ATOM   2078  HB3 ASP A 342      25.194   2.522   7.346  1.00 15.15           H  
ATOM   2079  N   ARG A 343      25.232  -0.594   6.792  1.00 16.75           N  
ATOM   2080  CA  ARG A 343      24.441  -1.674   6.222  1.00 19.05           C  
ATOM   2081  C   ARG A 343      23.046  -1.753   6.832  1.00 17.56           C  
ATOM   2082  O   ARG A 343      22.856  -1.385   7.989  1.00 17.08           O  
ATOM   2083  CB  ARG A 343      25.190  -2.984   6.495  1.00 20.51           C  
ATOM   2084  CG  ARG A 343      24.428  -4.253   6.182  1.00 23.89           C  
ATOM   2085  CD  ARG A 343      24.261  -4.391   4.698  1.00 24.54           C  
ATOM   2086  NE  ARG A 343      25.551  -4.362   4.019  1.00 24.88           N  
ATOM   2087  CZ  ARG A 343      25.694  -4.220   2.707  1.00 25.34           C  
ATOM   2088  NH1 ARG A 343      24.622  -4.092   1.938  1.00 28.13           N  
ATOM   2089  NH2 ARG A 343      26.904  -4.213   2.165  1.00 26.29           N1+
ATOM   2090  H   ARG A 343      25.189  -0.444   7.789  1.00 16.75           H  
ATOM   2091  HA  ARG A 343      24.312  -1.494   5.154  1.00 19.05           H  
ATOM   2092  HB2 ARG A 343      25.455  -3.004   7.552  1.00 20.51           H  
ATOM   2093  HB3 ARG A 343      26.098  -2.982   5.893  1.00 20.51           H  
ATOM   2094  HG2 ARG A 343      23.447  -4.212   6.655  1.00 23.89           H  
ATOM   2095  HG3 ARG A 343      24.980  -5.111   6.566  1.00 23.89           H  
ATOM   2096  HD2 ARG A 343      23.647  -3.569   4.330  1.00 24.54           H  
ATOM   2097  HD3 ARG A 343      23.766  -5.338   4.482  1.00 24.54           H  
ATOM   2098  HE  ARG A 343      26.386  -4.455   4.581  1.00 24.88           H  
ATOM   2099 HH11 ARG A 343      24.727  -3.989   0.939  1.00 28.13           H  
ATOM   2100 HH12 ARG A 343      23.700  -4.098   2.351  1.00 28.13           H  
ATOM   2101 HH21 ARG A 343      27.721  -4.310   2.751  1.00 26.29           H  
ATOM   2102 HH22 ARG A 343      27.010  -4.110   1.166  1.00 26.29           H  
ATOM   2103  N   ALA A 344      22.079  -2.246   6.058  1.00 17.98           N  
ATOM   2104  CA  ALA A 344      20.714  -2.392   6.550  1.00 18.05           C  
ATOM   2105  C   ALA A 344      20.740  -3.331   7.747  1.00 18.00           C  
ATOM   2106  O   ALA A 344      21.369  -4.389   7.708  1.00 17.79           O  
ATOM   2107  CB  ALA A 344      19.813  -2.959   5.458  1.00 19.55           C  
ATOM   2108  H   ALA A 344      22.297  -2.525   5.112  1.00 17.98           H  
ATOM   2109  HA  ALA A 344      20.317  -1.419   6.841  1.00 18.05           H  
ATOM   2110  HB1 ALA A 344      19.808  -2.282   4.603  1.00 19.55           H  
ATOM   2111  HB2 ALA A 344      20.188  -3.934   5.148  1.00 19.55           H  
ATOM   2112  HB3 ALA A 344      18.798  -3.065   5.843  1.00 19.55           H  
ATOM   2113  N   CYS A 345      20.047  -2.941   8.808  1.00 17.48           N  
ATOM   2114  CA  CYS A 345      20.022  -3.732  10.031  1.00 18.42           C  
ATOM   2115  C   CYS A 345      19.362  -5.102   9.897  1.00 19.20           C  
ATOM   2116  O   CYS A 345      19.605  -5.990  10.715  1.00 17.90           O  
ATOM   2117  CB  CYS A 345      19.349  -2.930  11.143  1.00 18.95           C  
ATOM   2118  SG  CYS A 345      20.156  -1.340  11.559  1.00 22.56           S  
ATOM   2119  H   CYS A 345      19.524  -2.078   8.766  1.00 17.48           H  
ATOM   2120  HA  CYS A 345      21.064  -3.939  10.274  1.00 18.42           H  
ATOM   2121  HB2 CYS A 345      19.336  -3.546  12.042  1.00 18.95           H  
ATOM   2122  HB3 CYS A 345      18.326  -2.718  10.834  1.00 18.95           H  
ATOM   2123  N   GLY A 346      18.543  -5.286   8.866  1.00 19.59           N  
ATOM   2124  CA  GLY A 346      17.878  -6.562   8.668  1.00 20.92           C  
ATOM   2125  C   GLY A 346      18.767  -7.646   8.082  1.00 20.90           C  
ATOM   2126  O   GLY A 346      18.410  -8.826   8.101  1.00 22.30           O  
ATOM   2127  H   GLY A 346      18.382  -4.531   8.214  1.00 19.59           H  
ATOM   2128  HA2 GLY A 346      17.037  -6.408   7.992  1.00 20.92           H  
ATOM   2129  HA3 GLY A 346      17.509  -6.909   9.633  1.00 20.92           H  
ATOM   2130  N   GLU A 347      19.917  -7.251   7.544  1.00 20.11           N  
ATOM   2131  CA  GLU A 347      20.852  -8.207   6.965  1.00 20.41           C  
ATOM   2132  C   GLU A 347      21.507  -9.018   8.075  1.00 19.21           C  
ATOM   2133  O   GLU A 347      21.568  -8.576   9.217  1.00 20.13           O  
ATOM   2134  CB  GLU A 347      21.929  -7.485   6.154  1.00 21.94           C  
ATOM   2135  CG  GLU A 347      21.401  -6.780   4.910  1.00 26.61           C  
ATOM   2136  CD  GLU A 347      20.693  -7.731   3.962  1.00 29.85           C  
ATOM   2137  OE1 GLU A 347      21.312  -8.735   3.550  1.00 30.66           O  
ATOM   2138  OE2 GLU A 347      19.516  -7.476   3.628  1.00 33.85           O1-
ATOM   2139  H   GLU A 347      20.148  -6.267   7.537  1.00 20.11           H  
ATOM   2140  HA  GLU A 347      20.301  -8.872   6.300  1.00 20.41           H  
ATOM   2141  HB2 GLU A 347      22.673  -8.218   5.843  1.00 21.94           H  
ATOM   2142  HB3 GLU A 347      22.400  -6.740   6.796  1.00 21.94           H  
ATOM   2143  HG2 GLU A 347      22.239  -6.321   4.385  1.00 26.61           H  
ATOM   2144  HG3 GLU A 347      20.698  -6.005   5.218  1.00 26.61           H  
ATOM   2145  N   LYS A 348      21.987 -10.207   7.730  1.00 21.33           N  
ATOM   2146  CA  LYS A 348      22.635 -11.078   8.702  1.00 20.94           C  
ATOM   2147  C   LYS A 348      24.153 -10.967   8.616  1.00 19.84           C  
ATOM   2148  O   LYS A 348      24.733 -11.059   7.534  1.00 19.03           O  
ATOM   2149  CB  LYS A 348      22.206 -12.527   8.469  1.00 23.19           C  
ATOM   2150  CG  LYS A 348      20.712 -12.750   8.618  1.00 26.56           C  
ATOM   2151  CD  LYS A 348      20.341 -14.196   8.338  1.00 30.98           C  
ATOM   2152  CE  LYS A 348      18.847 -14.422   8.498  1.00 33.42           C  
ATOM   2153  NZ  LYS A 348      18.471 -15.838   8.219  1.00 36.13           N1+
ATOM   2154  H   LYS A 348      21.902 -10.515   6.772  1.00 21.33           H  
ATOM   2155  HA  LYS A 348      22.328 -10.762   9.700  1.00 20.94           H  
ATOM   2156  HB2 LYS A 348      22.722 -13.160   9.191  1.00 23.19           H  
ATOM   2157  HB3 LYS A 348      22.498 -12.814   7.459  1.00 23.19           H  
ATOM   2158  HG2 LYS A 348      20.185 -12.105   7.915  1.00 26.56           H  
ATOM   2159  HG3 LYS A 348      20.415 -12.498   9.636  1.00 26.56           H  
ATOM   2160  HD2 LYS A 348      20.875 -14.842   9.035  1.00 30.98           H  
ATOM   2161  HD3 LYS A 348      20.631 -14.446   7.317  1.00 30.98           H  
ATOM   2162  HE2 LYS A 348      18.315 -13.772   7.803  1.00 33.42           H  
ATOM   2163  HE3 LYS A 348      18.559 -14.174   9.520  1.00 33.42           H  
ATOM   2164  HZ1 LYS A 348      18.734 -16.076   7.274  1.00 36.13           H  
ATOM   2165  HZ2 LYS A 348      18.951 -16.447   8.866  1.00 36.13           H  
ATOM   2166  HZ3 LYS A 348      17.473 -15.950   8.330  1.00 36.13           H  
ATOM   2167  N   ARG A 349      24.792 -10.768   9.766  1.00 18.83           N  
ATOM   2168  CA  ARG A 349      26.244 -10.640   9.831  1.00 17.65           C  
ATOM   2169  C   ARG A 349      26.802 -11.409  11.030  1.00 16.13           C  
ATOM   2170  O   ARG A 349      26.057 -11.796  11.931  1.00 16.72           O  
ATOM   2171  CB  ARG A 349      26.639  -9.160   9.919  1.00 16.97           C  
ATOM   2172  CG  ARG A 349      26.364  -8.349   8.640  1.00 18.17           C  
ATOM   2173  CD  ARG A 349      27.296  -8.799   7.510  1.00 18.34           C  
ATOM   2174  NE  ARG A 349      27.157  -8.036   6.263  1.00 21.04           N  
ATOM   2175  CZ  ARG A 349      26.229  -8.256   5.337  1.00 20.06           C  
ATOM   2176  NH1 ARG A 349      25.329  -9.216   5.498  1.00 21.35           N  
ATOM   2177  NH2 ARG A 349      26.221  -7.531   4.221  1.00 22.02           N1+
ATOM   2178  H   ARG A 349      24.256 -10.705  10.619  1.00 18.83           H  
ATOM   2179  HA  ARG A 349      26.669 -11.067   8.923  1.00 17.65           H  
ATOM   2180  HB2 ARG A 349      27.706  -9.105  10.135  1.00 16.97           H  
ATOM   2181  HB3 ARG A 349      26.078  -8.707  10.737  1.00 16.97           H  
ATOM   2182  HG2 ARG A 349      26.530  -7.291   8.843  1.00 18.17           H  
ATOM   2183  HG3 ARG A 349      25.329  -8.502   8.333  1.00 18.17           H  
ATOM   2184  HD2 ARG A 349      27.086  -9.846   7.293  1.00 18.34           H  
ATOM   2185  HD3 ARG A 349      28.324  -8.699   7.857  1.00 18.34           H  
ATOM   2186  HE  ARG A 349      27.816  -7.288   6.097  1.00 21.04           H  
ATOM   2187 HH11 ARG A 349      24.645  -9.392   4.776  1.00 21.35           H  
ATOM   2188 HH12 ARG A 349      25.328  -9.771   6.342  1.00 21.35           H  
ATOM   2189 HH21 ARG A 349      26.903  -6.798   4.091  1.00 22.02           H  
ATOM   2190 HH22 ARG A 349      25.533  -7.715   3.505  1.00 22.02           H  
ATOM   2191  N   LEU A 350      28.114 -11.625  11.037  1.00 15.38           N  
ATOM   2192  CA  LEU A 350      28.753 -12.365  12.120  1.00 14.99           C  
ATOM   2193  C   LEU A 350      28.507 -11.684  13.459  1.00 14.68           C  
ATOM   2194  O   LEU A 350      28.627 -10.466  13.576  1.00 15.48           O  
ATOM   2195  CB  LEU A 350      30.261 -12.470  11.875  1.00 15.65           C  
ATOM   2196  CG  LEU A 350      31.031 -13.346  12.871  1.00 16.08           C  
ATOM   2197  CD1 LEU A 350      30.650 -14.809  12.673  1.00 18.56           C  
ATOM   2198  CD2 LEU A 350      32.525 -13.150  12.676  1.00 15.53           C  
ATOM   2199  H   LEU A 350      28.678 -11.269  10.279  1.00 15.38           H  
ATOM   2200  HA  LEU A 350      28.320 -13.364  12.145  1.00 14.99           H  
ATOM   2201  HB2 LEU A 350      30.680 -11.465  11.918  1.00 15.65           H  
ATOM   2202  HB3 LEU A 350      30.411 -12.884  10.878  1.00 15.65           H  
ATOM   2203  HG  LEU A 350      30.771 -13.054  13.888  1.00 16.08           H  
ATOM   2204 HD11 LEU A 350      29.579 -14.930  12.832  1.00 18.56           H  
ATOM   2205 HD12 LEU A 350      30.904 -15.117  11.659  1.00 18.56           H  
ATOM   2206 HD13 LEU A 350      31.196 -15.426  13.387  1.00 18.56           H  
ATOM   2207 HD21 LEU A 350      32.801 -13.438  11.662  1.00 15.53           H  
ATOM   2208 HD22 LEU A 350      32.778 -12.102  12.838  1.00 15.53           H  
ATOM   2209 HD23 LEU A 350      33.069 -13.769  13.390  1.00 15.53           H  
ATOM   2210  N   VAL A 351      28.167 -12.482  14.467  1.00 13.91           N  
ATOM   2211  CA  VAL A 351      27.912 -11.957  15.800  1.00 13.36           C  
ATOM   2212  C   VAL A 351      29.203 -11.971  16.607  1.00 14.75           C  
ATOM   2213  O   VAL A 351      29.801 -13.027  16.827  1.00 14.43           O  
ATOM   2214  CB  VAL A 351      26.857 -12.800  16.555  1.00 13.54           C  
ATOM   2215  CG1 VAL A 351      26.645 -12.234  17.956  1.00 15.41           C  
ATOM   2216  CG2 VAL A 351      25.544 -12.802  15.790  1.00 14.56           C  
ATOM   2217  H   VAL A 351      28.084 -13.475  14.303  1.00 13.91           H  
ATOM   2218  HA  VAL A 351      27.532 -10.942  15.687  1.00 13.36           H  
ATOM   2219  HB  VAL A 351      27.218 -13.825  16.636  1.00 13.54           H  
ATOM   2220 HG11 VAL A 351      27.589 -12.250  18.501  1.00 15.41           H  
ATOM   2221 HG12 VAL A 351      26.285 -11.208  17.883  1.00 15.41           H  
ATOM   2222 HG13 VAL A 351      25.911 -12.841  18.485  1.00 15.41           H  
ATOM   2223 HG21 VAL A 351      25.174 -11.781  15.702  1.00 14.56           H  
ATOM   2224 HG22 VAL A 351      25.704 -13.218  14.796  1.00 14.56           H  
ATOM   2225 HG23 VAL A 351      24.814 -13.409  16.325  1.00 14.56           H  
ATOM   2226  N   VAL A 352      29.642 -10.785  17.016  1.00 13.35           N  
ATOM   2227  CA  VAL A 352      30.847 -10.647  17.822  1.00 13.99           C  
ATOM   2228  C   VAL A 352      30.510  -9.701  18.961  1.00 13.26           C  
ATOM   2229  O   VAL A 352      30.049  -8.578  18.737  1.00 13.45           O  
ATOM   2230  CB  VAL A 352      32.026 -10.047  17.020  1.00 13.09           C  
ATOM   2231  CG1 VAL A 352      33.286 -10.020  17.887  1.00 13.47           C  
ATOM   2232  CG2 VAL A 352      32.266 -10.857  15.756  1.00 14.77           C  
ATOM   2233  H   VAL A 352      29.125  -9.956  16.761  1.00 13.35           H  
ATOM   2234  HA  VAL A 352      31.157 -11.632  18.169  1.00 13.99           H  
ATOM   2235  HB  VAL A 352      31.777  -9.026  16.733  1.00 13.09           H  
ATOM   2236 HG11 VAL A 352      33.101  -9.420  18.778  1.00 13.47           H  
ATOM   2237 HG12 VAL A 352      33.546 -11.037  18.182  1.00 13.47           H  
ATOM   2238 HG13 VAL A 352      34.108  -9.585  17.319  1.00 13.47           H  
ATOM   2239 HG21 VAL A 352      32.517 -11.883  16.024  1.00 14.77           H  
ATOM   2240 HG22 VAL A 352      31.364 -10.851  15.144  1.00 14.77           H  
ATOM   2241 HG23 VAL A 352      33.090 -10.417  15.194  1.00 14.77           H  
ATOM   2242  N   CYS A 353      30.729 -10.163  20.185  1.00 13.35           N  
ATOM   2243  CA  CYS A 353      30.447  -9.345  21.351  1.00 14.65           C  
ATOM   2244  C   CYS A 353      31.734  -8.915  22.020  1.00 15.18           C  
ATOM   2245  O   CYS A 353      32.796  -9.485  21.773  1.00 16.43           O  
ATOM   2246  CB  CYS A 353      29.638 -10.130  22.378  1.00 16.29           C  
ATOM   2247  SG  CYS A 353      28.104 -10.910  21.784  1.00 18.25           S  
ATOM   2248  H   CYS A 353      31.097 -11.096  20.308  1.00 13.35           H  
ATOM   2249  HA  CYS A 353      29.884  -8.477  21.008  1.00 14.65           H  
ATOM   2250  HB2 CYS A 353      29.370  -9.444  23.182  1.00 16.29           H  
ATOM   2251  HB3 CYS A 353      30.280 -10.918  22.772  1.00 16.29           H  
ATOM   2252  N   GLU A 354      31.632  -7.894  22.858  1.00 14.24           N  
ATOM   2253  CA  GLU A 354      32.780  -7.436  23.622  1.00 14.43           C  
ATOM   2254  C   GLU A 354      32.396  -7.505  25.089  1.00 16.08           C  
ATOM   2255  O   GLU A 354      31.246  -7.240  25.459  1.00 16.35           O  
ATOM   2256  CB  GLU A 354      33.200  -6.009  23.244  1.00 14.74           C  
ATOM   2257  CG  GLU A 354      32.167  -4.915  23.463  1.00 14.98           C  
ATOM   2258  CD  GLU A 354      32.765  -3.534  23.234  1.00 17.02           C  
ATOM   2259  OE1 GLU A 354      33.517  -3.372  22.249  1.00 15.68           O  
ATOM   2260  OE2 GLU A 354      32.489  -2.617  24.036  1.00 17.92           O1-
ATOM   2261  H   GLU A 354      30.743  -7.427  22.968  1.00 14.24           H  
ATOM   2262  HA  GLU A 354      33.639  -8.071  23.405  1.00 14.43           H  
ATOM   2263  HB2 GLU A 354      33.462  -6.010  22.186  1.00 14.74           H  
ATOM   2264  HB3 GLU A 354      34.080  -5.756  23.836  1.00 14.74           H  
ATOM   2265  HG2 GLU A 354      31.796  -4.976  24.486  1.00 14.98           H  
ATOM   2266  HG3 GLU A 354      31.340  -5.063  22.768  1.00 14.98           H  
ATOM   2267  N   PHE A 355      33.362  -7.894  25.911  1.00 14.80           N  
ATOM   2268  CA  PHE A 355      33.169  -8.032  27.350  1.00 16.44           C  
ATOM   2269  C   PHE A 355      34.302  -7.300  28.064  1.00 18.14           C  
ATOM   2270  O   PHE A 355      35.272  -6.903  27.375  1.00 18.07           O  
ATOM   2271  CB  PHE A 355      33.200  -9.516  27.728  1.00 15.57           C  
ATOM   2272  CG  PHE A 355      32.147 -10.342  27.040  1.00 14.72           C  
ATOM   2273  CD1 PHE A 355      30.867 -10.438  27.575  1.00 13.79           C  
ATOM   2274  CD2 PHE A 355      32.431 -11.014  25.855  1.00 14.02           C  
ATOM   2275  CE1 PHE A 355      29.876 -11.198  26.937  1.00 15.28           C  
ATOM   2276  CE2 PHE A 355      31.454 -11.772  25.210  1.00 16.09           C  
ATOM   2277  CZ  PHE A 355      30.169 -11.863  25.756  1.00 15.47           C  
ATOM   2278  OXT PHE A 355      34.215  -7.147  29.303  1.00 18.61           O1-
ATOM   2279  H   PHE A 355      34.271  -8.104  25.523  1.00 14.80           H  
ATOM   2280  HA  PHE A 355      32.209  -7.608  27.641  1.00 16.44           H  
ATOM   2281  HB2 PHE A 355      33.053  -9.599  28.805  1.00 15.57           H  
ATOM   2282  HB3 PHE A 355      34.179  -9.918  27.463  1.00 15.57           H  
ATOM   2283  HD1 PHE A 355      30.633  -9.922  28.494  1.00 13.79           H  
ATOM   2284  HD2 PHE A 355      33.421 -10.948  25.428  1.00 14.02           H  
ATOM   2285  HE1 PHE A 355      28.886 -11.264  27.364  1.00 15.28           H  
ATOM   2286  HE2 PHE A 355      31.690 -12.288  24.291  1.00 16.09           H  
ATOM   2287  HZ  PHE A 355      29.409 -12.449  25.260  1.00 15.47           H  
TER    2288      PHE A 355 
ATOM   2289  CH3 ACE B 203      47.254  -1.771  63.289  1.00  0.00           C  
ATOM   2290  C   ACE B 203      47.726  -3.200  63.122  1.00  0.00           C  
ATOM   2291  O   ACE B 203      48.435  -3.510  62.153  1.00  0.00           O  
ATOM   2292 HH31 ACE B 203      47.806  -1.315  64.107  1.00  0.00           H  
ATOM   2293 HH32 ACE B 203      46.188  -1.772  63.513  1.00  0.00           H  
ATOM   2294 HH33 ACE B 203      47.438  -1.225  62.366  1.00  0.00           H  
ATOM   2295  N   VAL B 204      47.341  -4.065  64.052  1.00 47.33           N  
ATOM   2296  CA  VAL B 204      47.739  -5.501  64.002  1.00 46.89           C  
ATOM   2297  C   VAL B 204      46.504  -6.386  63.928  1.00 46.72           C  
ATOM   2298  O   VAL B 204      46.412  -7.258  63.051  1.00 47.38           O  
ATOM   2299  CB  VAL B 204      48.563  -5.897  65.244  1.00 46.91           C  
ATOM   2300  CG1 VAL B 204      48.990  -7.355  65.147  1.00 46.31           C  
ATOM   2301  CG2 VAL B 204      49.777  -4.993  65.366  1.00 47.40           C  
ATOM   2302  H   VAL B 204      46.768  -3.744  64.807  1.00 47.33           H  
ATOM   2303  HA  VAL B 204      48.352  -5.642  63.112  1.00 46.89           H  
ATOM   2304  HB  VAL B 204      47.946  -5.777  66.135  1.00 46.91           H  
ATOM   2305 HG11 VAL B 204      48.106  -7.989  65.076  1.00 46.31           H  
ATOM   2306 HG12 VAL B 204      49.609  -7.495  64.261  1.00 46.31           H  
ATOM   2307 HG13 VAL B 204      49.561  -7.627  66.035  1.00 46.31           H  
ATOM   2308 HG21 VAL B 204      50.403  -5.104  64.481  1.00 47.40           H  
ATOM   2309 HG22 VAL B 204      49.452  -3.957  65.454  1.00 47.40           H  
ATOM   2310 HG23 VAL B 204      50.349  -5.271  66.252  1.00 47.40           H  
ATOM   2311  N   ALA B 205      45.563  -6.165  64.842  1.00 46.68           N  
ATOM   2312  CA  ALA B 205      44.327  -6.938  64.862  1.00 46.75           C  
ATOM   2313  C   ALA B 205      43.582  -6.643  63.566  1.00 46.72           C  
ATOM   2314  O   ALA B 205      42.807  -7.465  63.074  1.00 47.11           O  
ATOM   2315  CB  ALA B 205      43.477  -6.546  66.064  1.00 46.69           C  
ATOM   2316  H   ALA B 205      45.708  -5.446  65.537  1.00 46.68           H  
ATOM   2317  HA  ALA B 205      44.543  -8.004  64.943  1.00 46.75           H  
ATOM   2318  HB1 ALA B 205      44.028  -6.752  66.981  1.00 46.69           H  
ATOM   2319  HB2 ALA B 205      43.243  -5.483  66.012  1.00 46.69           H  
ATOM   2320  HB3 ALA B 205      42.552  -7.122  66.059  1.00 46.69           H  
ATOM   2321  N   SER B 206      43.828  -5.455  63.024  1.00 46.21           N  
ATOM   2322  CA  SER B 206      43.210  -5.026  61.779  1.00 45.88           C  
ATOM   2323  C   SER B 206      43.795  -5.844  60.632  1.00 45.17           C  
ATOM   2324  O   SER B 206      43.063  -6.335  59.774  1.00 44.66           O  
ATOM   2325  CB  SER B 206      43.468  -3.536  61.550  1.00 46.28           C  
ATOM   2326  OG  SER B 206      44.852  -3.242  61.619  1.00 47.37           O  
ATOM   2327  H   SER B 206      44.467  -4.828  63.493  1.00 46.21           H  
ATOM   2328  HA  SER B 206      42.133  -5.185  61.829  1.00 45.88           H  
ATOM   2329  HB2 SER B 206      42.943  -2.962  62.314  1.00 46.28           H  
ATOM   2330  HB3 SER B 206      43.093  -3.257  60.565  1.00 46.28           H  
ATOM   2331  HG  SER B 206      45.291  -3.751  60.934  1.00 47.37           H  
ATOM   2332  N   LEU B 207      45.119  -5.987  60.621  1.00 44.80           N  
ATOM   2333  CA  LEU B 207      45.791  -6.767  59.586  1.00 44.53           C  
ATOM   2334  C   LEU B 207      45.303  -8.206  59.685  1.00 44.42           C  
ATOM   2335  O   LEU B 207      45.113  -8.883  58.671  1.00 43.67           O  
ATOM   2336  CB  LEU B 207      47.311  -6.719  59.771  1.00 44.40           C  
ATOM   2337  CG  LEU B 207      48.003  -5.380  59.500  1.00 44.93           C  
ATOM   2338  CD1 LEU B 207      49.501  -5.533  59.708  1.00 44.97           C  
ATOM   2339  CD2 LEU B 207      47.712  -4.925  58.076  1.00 44.94           C  
ATOM   2340  H   LEU B 207      45.670  -5.547  61.344  1.00 44.80           H  
ATOM   2341  HA  LEU B 207      45.559  -6.351  58.605  1.00 44.53           H  
ATOM   2342  HB2 LEU B 207      47.747  -7.457  59.097  1.00 44.40           H  
ATOM   2343  HB3 LEU B 207      47.525  -6.997  60.802  1.00 44.40           H  
ATOM   2344  HG  LEU B 207      47.622  -4.628  60.191  1.00 44.93           H  
ATOM   2345 HD11 LEU B 207      49.696  -5.846  60.734  1.00 44.97           H  
ATOM   2346 HD12 LEU B 207      49.889  -6.284  59.019  1.00 44.97           H  
ATOM   2347 HD13 LEU B 207      49.993  -4.579  59.519  1.00 44.97           H  
ATOM   2348 HD21 LEU B 207      48.087  -5.669  57.373  1.00 44.94           H  
ATOM   2349 HD22 LEU B 207      46.636  -4.812  57.944  1.00 44.94           H  
ATOM   2350 HD23 LEU B 207      48.203  -3.970  57.892  1.00 44.94           H  
ATOM   2351  N   ARG B 208      45.107  -8.665  60.917  1.00 44.08           N  
ATOM   2352  CA  ARG B 208      44.616 -10.012  61.176  1.00 44.34           C  
ATOM   2353  C   ARG B 208      43.303 -10.191  60.423  1.00 43.78           C  
ATOM   2354  O   ARG B 208      43.143 -11.130  59.644  1.00 43.80           O  
ATOM   2355  CB  ARG B 208      44.388 -10.204  62.681  1.00 45.46           C  
ATOM   2356  CG  ARG B 208      43.426 -11.327  63.048  1.00 47.09           C  
ATOM   2357  CD  ARG B 208      43.183 -11.370  64.555  1.00 48.79           C  
ATOM   2358  NE  ARG B 208      42.047 -12.220  64.913  1.00 50.48           N  
ATOM   2359  CZ  ARG B 208      41.643 -12.445  66.160  1.00 51.26           C  
ATOM   2360  NH1 ARG B 208      42.283 -11.885  67.180  1.00 51.61           N  
ATOM   2361  NH2 ARG B 208      40.594 -13.226  66.391  1.00 51.52           N1+
ATOM   2362  H   ARG B 208      45.306  -8.059  61.701  1.00 44.08           H  
ATOM   2363  HA  ARG B 208      45.344 -10.751  60.841  1.00 44.34           H  
ATOM   2364  HB2 ARG B 208      43.991  -9.272  63.084  1.00 45.46           H  
ATOM   2365  HB3 ARG B 208      45.351 -10.418  63.144  1.00 45.46           H  
ATOM   2366  HG2 ARG B 208      43.850 -12.279  62.729  1.00 47.09           H  
ATOM   2367  HG3 ARG B 208      42.476 -11.163  62.539  1.00 47.09           H  
ATOM   2368  HD2 ARG B 208      42.987 -10.358  64.907  1.00 48.79           H  
ATOM   2369  HD3 ARG B 208      44.077 -11.758  65.043  1.00 48.79           H  
ATOM   2370  HE  ARG B 208      41.536 -12.665  64.164  1.00 50.48           H  
ATOM   2371 HH11 ARG B 208      43.081 -11.290  67.009  1.00 51.61           H  
ATOM   2372 HH12 ARG B 208      41.971 -12.053  68.125  1.00 51.61           H  
ATOM   2373 HH21 ARG B 208      40.286 -13.392  67.339  1.00 51.52           H  
ATOM   2374 HH22 ARG B 208      40.103 -13.655  65.619  1.00 51.52           H  
ATOM   2375  N   GLN B 209      42.374  -9.270  60.657  1.00 43.41           N  
ATOM   2376  CA  GLN B 209      41.068  -9.305  60.014  1.00 43.11           C  
ATOM   2377  C   GLN B 209      41.197  -9.239  58.494  1.00 41.82           C  
ATOM   2378  O   GLN B 209      40.488  -9.941  57.774  1.00 41.47           O  
ATOM   2379  CB  GLN B 209      40.211  -8.143  60.524  1.00 45.01           C  
ATOM   2380  CG  GLN B 209      38.898  -8.578  61.159  1.00 47.77           C  
ATOM   2381  CD  GLN B 209      38.559  -7.784  62.409  1.00 49.43           C  
ATOM   2382  OE1 GLN B 209      38.469  -6.555  62.375  1.00 50.44           O  
ATOM   2383  NE2 GLN B 209      38.367  -8.487  63.522  1.00 50.04           N  
ATOM   2384  H   GLN B 209      42.580  -8.522  61.303  1.00 43.41           H  
ATOM   2385  HA  GLN B 209      40.586 -10.250  60.266  1.00 43.11           H  
ATOM   2386  HB2 GLN B 209      39.985  -7.488  59.682  1.00 45.01           H  
ATOM   2387  HB3 GLN B 209      40.786  -7.593  61.268  1.00 45.01           H  
ATOM   2388  HG2 GLN B 209      38.972  -9.633  61.425  1.00 47.77           H  
ATOM   2389  HG3 GLN B 209      38.097  -8.443  60.432  1.00 47.77           H  
ATOM   2390 HE21 GLN B 209      38.451  -9.493  63.505  1.00 50.04           H  
ATOM   2391 HE22 GLN B 209      38.138  -8.014  64.384  1.00 50.04           H  
ATOM   2392  N   GLN B 210      42.108  -8.400  58.010  1.00 40.95           N  
ATOM   2393  CA  GLN B 210      42.322  -8.261  56.573  1.00 40.32           C  
ATOM   2394  C   GLN B 210      42.792  -9.583  55.976  1.00 39.59           C  
ATOM   2395  O   GLN B 210      42.289 -10.019  54.939  1.00 39.83           O  
ATOM   2396  CB  GLN B 210      43.360  -7.171  56.290  1.00 40.95           C  
ATOM   2397  CG  GLN B 210      42.956  -5.782  56.769  1.00 43.07           C  
ATOM   2398  CD  GLN B 210      44.002  -4.725  56.461  1.00 44.75           C  
ATOM   2399  NE2 GLN B 210      43.871  -3.569  56.865  1.00 46.77           N  
ATOM   2400  OE1 GLN B 210      45.048  -5.115  55.740  1.00 44.67           O  
ATOM   2401  H   GLN B 210      42.662  -7.848  58.649  1.00 40.95           H  
ATOM   2402  HA  GLN B 210      41.376  -7.978  56.112  1.00 40.32           H  
ATOM   2403  HB2 GLN B 210      43.525  -7.127  55.214  1.00 40.95           H  
ATOM   2404  HB3 GLN B 210      44.290  -7.447  56.789  1.00 40.95           H  
ATOM   2405  HG2 GLN B 210      42.804  -5.817  57.848  1.00 43.07           H  
ATOM   2406  HG3 GLN B 210      42.024  -5.503  56.279  1.00 43.07           H  
ATOM   2407 HE21 GLN B 210      43.060  -3.314  57.411  1.00 46.77           H  
ATOM   2408 HE22 GLN B 210      44.574  -2.876  56.651  1.00 46.77           H  
ATOM   2409  N   VAL B 211      43.757 -10.219  56.635  1.00 38.56           N  
ATOM   2410  CA  VAL B 211      44.284 -11.496  56.167  1.00 38.13           C  
ATOM   2411  C   VAL B 211      43.183 -12.548  56.146  1.00 37.99           C  
ATOM   2412  O   VAL B 211      43.095 -13.349  55.215  1.00 37.14           O  
ATOM   2413  CB  VAL B 211      45.435 -11.994  57.071  1.00 38.21           C  
ATOM   2414  CG1 VAL B 211      45.866 -13.395  56.648  1.00 38.43           C  
ATOM   2415  CG2 VAL B 211      46.611 -11.034  56.981  1.00 37.90           C  
ATOM   2416  H   VAL B 211      44.133  -9.808  57.477  1.00 38.56           H  
ATOM   2417  HA  VAL B 211      44.669 -11.340  55.159  1.00 38.13           H  
ATOM   2418  HB  VAL B 211      45.085 -12.033  58.102  1.00 38.21           H  
ATOM   2419 HG11 VAL B 211      45.019 -14.075  56.726  1.00 38.43           H  
ATOM   2420 HG12 VAL B 211      46.219 -13.371  55.617  1.00 38.43           H  
ATOM   2421 HG13 VAL B 211      46.670 -13.739  57.299  1.00 38.43           H  
ATOM   2422 HG21 VAL B 211      46.966 -10.990  55.952  1.00 37.90           H  
ATOM   2423 HG22 VAL B 211      46.294 -10.041  57.300  1.00 37.90           H  
ATOM   2424 HG23 VAL B 211      47.415 -11.384  57.628  1.00 37.90           H  
ATOM   2425  N   GLU B 212      42.341 -12.543  57.176  1.00 37.99           N  
ATOM   2426  CA  GLU B 212      41.245 -13.499  57.261  1.00 38.19           C  
ATOM   2427  C   GLU B 212      40.248 -13.238  56.141  1.00 36.83           C  
ATOM   2428  O   GLU B 212      39.671 -14.167  55.580  1.00 36.83           O  
ATOM   2429  CB  GLU B 212      40.539 -13.383  58.615  1.00 40.55           C  
ATOM   2430  CG  GLU B 212      41.447 -13.628  59.807  1.00 43.69           C  
ATOM   2431  CD  GLU B 212      40.724 -13.477  61.130  1.00 45.77           C  
ATOM   2432  OE1 GLU B 212      40.107 -12.413  61.353  1.00 48.03           O  
ATOM   2433  OE2 GLU B 212      40.777 -14.418  61.948  1.00 47.29           O1-
ATOM   2434  H   GLU B 212      42.465 -11.864  57.913  1.00 37.99           H  
ATOM   2435  HA  GLU B 212      41.650 -14.507  57.162  1.00 38.19           H  
ATOM   2436  HB2 GLU B 212      39.731 -14.113  58.644  1.00 40.55           H  
ATOM   2437  HB3 GLU B 212      40.125 -12.379  58.700  1.00 40.55           H  
ATOM   2438  HG2 GLU B 212      42.268 -12.912  59.773  1.00 43.69           H  
ATOM   2439  HG3 GLU B 212      41.845 -14.640  59.740  1.00 43.69           H  
ATOM   2440  N   ALA B 213      40.049 -11.963  55.821  1.00 34.85           N  
ATOM   2441  CA  ALA B 213      39.125 -11.580  54.763  1.00 33.26           C  
ATOM   2442  C   ALA B 213      39.623 -12.122  53.426  1.00 31.98           C  
ATOM   2443  O   ALA B 213      38.851 -12.675  52.644  1.00 31.63           O  
ATOM   2444  CB  ALA B 213      39.002 -10.064  54.702  1.00 32.39           C  
ATOM   2445  H   ALA B 213      40.550 -11.244  56.323  1.00 34.85           H  
ATOM   2446  HA  ALA B 213      38.143 -12.002  54.975  1.00 33.26           H  
ATOM   2447  HB1 ALA B 213      38.637  -9.690  55.658  1.00 32.39           H  
ATOM   2448  HB2 ALA B 213      39.979  -9.629  54.490  1.00 32.39           H  
ATOM   2449  HB3 ALA B 213      38.303  -9.788  53.913  1.00 32.39           H  
ATOM   2450  N   LEU B 214      40.919 -11.961  53.175  1.00 31.33           N  
ATOM   2451  CA  LEU B 214      41.524 -12.436  51.936  1.00 30.61           C  
ATOM   2452  C   LEU B 214      41.419 -13.952  51.806  1.00 30.91           C  
ATOM   2453  O   LEU B 214      41.216 -14.478  50.710  1.00 29.78           O  
ATOM   2454  CB  LEU B 214      42.993 -12.008  51.865  1.00 31.67           C  
ATOM   2455  CG  LEU B 214      43.261 -10.513  51.673  1.00 32.75           C  
ATOM   2456  CD1 LEU B 214      44.756 -10.239  51.736  1.00 31.72           C  
ATOM   2457  CD2 LEU B 214      42.688 -10.064  50.335  1.00 33.49           C  
ATOM   2458  H   LEU B 214      41.499 -11.498  53.860  1.00 31.33           H  
ATOM   2459  HA  LEU B 214      40.975 -11.986  51.108  1.00 30.61           H  
ATOM   2460  HB2 LEU B 214      43.453 -12.537  51.030  1.00 31.67           H  
ATOM   2461  HB3 LEU B 214      43.472 -12.314  52.796  1.00 31.67           H  
ATOM   2462  HG  LEU B 214      42.776  -9.950  52.471  1.00 32.75           H  
ATOM   2463 HD11 LEU B 214      45.143 -10.555  52.705  1.00 31.72           H  
ATOM   2464 HD12 LEU B 214      45.260 -10.794  50.945  1.00 31.72           H  
ATOM   2465 HD13 LEU B 214      44.936  -9.172  51.604  1.00 31.72           H  
ATOM   2466 HD21 LEU B 214      43.167 -10.621  49.530  1.00 33.49           H  
ATOM   2467 HD22 LEU B 214      41.614 -10.251  50.318  1.00 33.49           H  
ATOM   2468 HD23 LEU B 214      42.874  -8.998  50.200  1.00 33.49           H  
ATOM   2469  N   GLN B 215      41.558 -14.657  52.924  1.00 29.38           N  
ATOM   2470  CA  GLN B 215      41.469 -16.110  52.902  1.00 29.49           C  
ATOM   2471  C   GLN B 215      40.096 -16.535  52.392  1.00 27.82           C  
ATOM   2472  O   GLN B 215      39.977 -17.481  51.614  1.00 26.60           O  
ATOM   2473  CB  GLN B 215      41.721 -16.675  54.304  1.00 32.09           C  
ATOM   2474  CG  GLN B 215      43.101 -16.326  54.851  1.00 36.64           C  
ATOM   2475  CD  GLN B 215      43.330 -16.840  56.260  1.00 38.43           C  
ATOM   2476  NE2 GLN B 215      42.550 -16.558  57.172  1.00 41.10           N  
ATOM   2477  OE1 GLN B 215      44.410 -17.592  56.448  1.00 40.09           O  
ATOM   2478  H   GLN B 215      41.728 -14.179  53.797  1.00 29.38           H  
ATOM   2479  HA  GLN B 215      42.231 -16.506  52.230  1.00 29.49           H  
ATOM   2480  HB2 GLN B 215      41.628 -17.760  54.263  1.00 32.09           H  
ATOM   2481  HB3 GLN B 215      40.968 -16.272  54.981  1.00 32.09           H  
ATOM   2482  HG2 GLN B 215      43.209 -15.242  54.855  1.00 36.64           H  
ATOM   2483  HG3 GLN B 215      43.855 -16.764  54.195  1.00 36.64           H  
ATOM   2484 HE21 GLN B 215      41.742 -15.982  56.985  1.00 41.10           H  
ATOM   2485 HE22 GLN B 215      42.720 -16.902  58.106  1.00 41.10           H  
ATOM   2486  N   GLY B 216      39.062 -15.819  52.824  1.00 27.81           N  
ATOM   2487  CA  GLY B 216      37.713 -16.138  52.392  1.00 25.82           C  
ATOM   2488  C   GLY B 216      37.491 -15.853  50.916  1.00 25.05           C  
ATOM   2489  O   GLY B 216      36.833 -16.627  50.218  1.00 24.26           O  
ATOM   2490  H   GLY B 216      39.216 -15.048  53.457  1.00 27.81           H  
ATOM   2491  HA2 GLY B 216      37.010 -15.540  52.973  1.00 25.82           H  
ATOM   2492  HA3 GLY B 216      37.528 -17.196  52.576  1.00 25.82           H  
ATOM   2493  N   GLN B 217      38.038 -14.743  50.437  1.00 24.14           N  
ATOM   2494  CA  GLN B 217      37.888 -14.377  49.035  1.00 23.85           C  
ATOM   2495  C   GLN B 217      38.643 -15.358  48.149  1.00 22.96           C  
ATOM   2496  O   GLN B 217      38.166 -15.720  47.073  1.00 22.18           O  
ATOM   2497  CB  GLN B 217      38.391 -12.952  48.796  1.00 24.80           C  
ATOM   2498  CG  GLN B 217      37.608 -11.902  49.574  1.00 28.56           C  
ATOM   2499  CD  GLN B 217      38.019 -10.486  49.232  1.00 30.52           C  
ATOM   2500  OE1 GLN B 217      39.194 -10.129  49.318  1.00 31.60           O  
ATOM   2501  NE2 GLN B 217      37.046  -9.666  48.847  1.00 31.27           N  
ATOM   2502  H   GLN B 217      38.567 -14.143  51.054  1.00 24.14           H  
ATOM   2503  HA  GLN B 217      36.829 -14.417  48.779  1.00 23.85           H  
ATOM   2504  HB2 GLN B 217      38.308 -12.729  47.732  1.00 24.80           H  
ATOM   2505  HB3 GLN B 217      39.437 -12.898  49.097  1.00 24.80           H  
ATOM   2506  HG2 GLN B 217      37.773 -12.064  50.639  1.00 28.56           H  
ATOM   2507  HG3 GLN B 217      36.548 -12.021  49.348  1.00 28.56           H  
ATOM   2508 HE21 GLN B 217      37.258  -8.707  48.611  1.00 31.27           H  
ATOM   2509 HE22 GLN B 217      36.096 -10.002  48.791  1.00 31.27           H  
ATOM   2510  N   VAL B 218      39.815 -15.792  48.604  1.00 22.69           N  
ATOM   2511  CA  VAL B 218      40.610 -16.742  47.837  1.00 22.15           C  
ATOM   2512  C   VAL B 218      39.911 -18.096  47.759  1.00 21.98           C  
ATOM   2513  O   VAL B 218      39.891 -18.721  46.701  1.00 20.93           O  
ATOM   2514  CB  VAL B 218      42.026 -16.919  48.441  1.00 22.64           C  
ATOM   2515  CG1 VAL B 218      42.755 -18.063  47.748  1.00 22.80           C  
ATOM   2516  CG2 VAL B 218      42.822 -15.628  48.274  1.00 22.45           C  
ATOM   2517  H   VAL B 218      40.159 -15.458  49.493  1.00 22.69           H  
ATOM   2518  HA  VAL B 218      40.714 -16.335  46.831  1.00 22.15           H  
ATOM   2519  HB  VAL B 218      41.930 -17.151  49.501  1.00 22.64           H  
ATOM   2520 HG11 VAL B 218      42.186 -18.984  47.872  1.00 22.80           H  
ATOM   2521 HG12 VAL B 218      42.855 -17.839  46.686  1.00 22.80           H  
ATOM   2522 HG13 VAL B 218      43.744 -18.184  48.189  1.00 22.80           H  
ATOM   2523 HG21 VAL B 218      42.919 -15.395  47.214  1.00 22.45           H  
ATOM   2524 HG22 VAL B 218      42.304 -14.813  48.780  1.00 22.45           H  
ATOM   2525 HG23 VAL B 218      43.813 -15.754  48.710  1.00 22.45           H  
ATOM   2526  N   GLN B 219      39.333 -18.553  48.868  1.00 21.08           N  
ATOM   2527  CA  GLN B 219      38.633 -19.832  48.863  1.00 21.16           C  
ATOM   2528  C   GLN B 219      37.498 -19.801  47.840  1.00 20.68           C  
ATOM   2529  O   GLN B 219      37.279 -20.771  47.118  1.00 20.00           O  
ATOM   2530  CB  GLN B 219      38.080 -20.161  50.256  1.00 22.67           C  
ATOM   2531  CG  GLN B 219      37.298 -21.476  50.319  1.00 25.32           C  
ATOM   2532  CD  GLN B 219      37.049 -21.955  51.746  1.00 26.79           C  
ATOM   2533  OE1 GLN B 219      36.738 -21.164  52.631  1.00 28.17           O  
ATOM   2534  NE2 GLN B 219      37.171 -23.260  51.964  1.00 27.68           N  
ATOM   2535  H   GLN B 219      39.379 -18.010  49.719  1.00 21.08           H  
ATOM   2536  HA  GLN B 219      39.344 -20.611  48.586  1.00 21.16           H  
ATOM   2537  HB2 GLN B 219      37.416 -19.352  50.561  1.00 22.67           H  
ATOM   2538  HB3 GLN B 219      38.917 -20.226  50.952  1.00 22.67           H  
ATOM   2539  HG2 GLN B 219      37.864 -22.242  49.789  1.00 25.32           H  
ATOM   2540  HG3 GLN B 219      36.335 -21.332  49.828  1.00 25.32           H  
ATOM   2541 HE21 GLN B 219      37.429 -23.877  51.207  1.00 27.68           H  
ATOM   2542 HE22 GLN B 219      37.006 -23.635  52.887  1.00 27.68           H  
ATOM   2543  N   HIS B 220      36.785 -18.679  47.770  1.00 19.87           N  
ATOM   2544  CA  HIS B 220      35.690 -18.555  46.815  1.00 19.18           C  
ATOM   2545  C   HIS B 220      36.207 -18.631  45.379  1.00 17.67           C  
ATOM   2546  O   HIS B 220      35.642 -19.341  44.547  1.00 18.01           O  
ATOM   2547  CB  HIS B 220      34.945 -17.233  46.997  1.00 20.47           C  
ATOM   2548  CG  HIS B 220      33.892 -16.998  45.957  1.00 22.78           C  
ATOM   2549  ND1 HIS B 220      32.707 -17.702  45.929  1.00 24.28           N  
ATOM   2550  CD2 HIS B 220      33.875 -16.186  44.874  1.00 24.61           C  
ATOM   2551  CE1 HIS B 220      32.005 -17.333  44.871  1.00 26.32           C  
ATOM   2552  NE2 HIS B 220      32.691 -16.416  44.214  1.00 23.37           N  
ATOM   2553  H   HIS B 220      37.004 -17.908  48.384  1.00 19.87           H  
ATOM   2554  HA  HIS B 220      35.008 -19.384  47.003  1.00 19.18           H  
ATOM   2555  HB2 HIS B 220      35.668 -16.419  46.947  1.00 20.47           H  
ATOM   2556  HB3 HIS B 220      34.469 -17.237  47.977  1.00 20.47           H  
ATOM   2557  HD2 HIS B 220      34.647 -15.489  44.582  1.00 24.61           H  
ATOM   2558  HE2 HIS B 220      32.394 -15.957  43.365  1.00 23.37           H  
ATOM   2559  HE1 HIS B 220      31.035 -17.717  44.592  1.00 26.32           H  
ATOM   2560  N   LEU B 221      37.275 -17.894  45.091  1.00 17.64           N  
ATOM   2561  CA  LEU B 221      37.842 -17.896  43.744  1.00 16.98           C  
ATOM   2562  C   LEU B 221      38.326 -19.288  43.364  1.00 17.06           C  
ATOM   2563  O   LEU B 221      38.103 -19.745  42.247  1.00 16.97           O  
ATOM   2564  CB  LEU B 221      38.997 -16.896  43.645  1.00 18.18           C  
ATOM   2565  CG  LEU B 221      38.602 -15.419  43.566  1.00 21.26           C  
ATOM   2566  CD1 LEU B 221      39.827 -14.545  43.750  1.00 22.75           C  
ATOM   2567  CD2 LEU B 221      37.931 -15.143  42.220  1.00 21.87           C  
ATOM   2568  H   LEU B 221      37.700 -17.326  45.811  1.00 17.64           H  
ATOM   2569  HA  LEU B 221      37.057 -17.598  43.048  1.00 16.98           H  
ATOM   2570  HB2 LEU B 221      39.571 -17.136  42.749  1.00 18.18           H  
ATOM   2571  HB3 LEU B 221      39.627 -17.026  44.525  1.00 18.18           H  
ATOM   2572  HG  LEU B 221      37.895 -15.185  44.362  1.00 21.26           H  
ATOM   2573 HD11 LEU B 221      40.276 -14.749  44.722  1.00 22.75           H  
ATOM   2574 HD12 LEU B 221      40.550 -14.762  42.963  1.00 22.75           H  
ATOM   2575 HD13 LEU B 221      39.536 -13.496  43.697  1.00 22.75           H  
ATOM   2576 HD21 LEU B 221      38.626 -15.372  41.413  1.00 21.87           H  
ATOM   2577 HD22 LEU B 221      37.042 -15.767  42.122  1.00 21.87           H  
ATOM   2578 HD23 LEU B 221      37.645 -14.092  42.165  1.00 21.87           H  
ATOM   2579  N   GLN B 222      38.979 -19.963  44.304  1.00 16.68           N  
ATOM   2580  CA  GLN B 222      39.491 -21.307  44.058  1.00 18.39           C  
ATOM   2581  C   GLN B 222      38.379 -22.263  43.657  1.00 16.78           C  
ATOM   2582  O   GLN B 222      38.508 -23.020  42.689  1.00 17.10           O  
ATOM   2583  CB  GLN B 222      40.178 -21.840  45.315  1.00 20.69           C  
ATOM   2584  CG  GLN B 222      41.436 -21.085  45.684  1.00 26.11           C  
ATOM   2585  CD  GLN B 222      42.671 -21.656  45.026  1.00 31.09           C  
ATOM   2586  OE1 GLN B 222      42.677 -21.950  43.827  1.00 34.73           O  
ATOM   2587  NE2 GLN B 222      43.735 -21.809  45.809  1.00 32.07           N  
ATOM   2588  H   GLN B 222      39.124 -19.537  45.208  1.00 16.68           H  
ATOM   2589  HA  GLN B 222      40.205 -21.242  43.237  1.00 18.39           H  
ATOM   2590  HB2 GLN B 222      40.440 -22.885  45.147  1.00 20.69           H  
ATOM   2591  HB3 GLN B 222      39.478 -21.770  46.146  1.00 20.69           H  
ATOM   2592  HG2 GLN B 222      41.564 -21.129  46.765  1.00 26.11           H  
ATOM   2593  HG3 GLN B 222      41.323 -20.047  45.373  1.00 26.11           H  
ATOM   2594 HE21 GLN B 222      43.685 -21.555  46.785  1.00 32.07           H  
ATOM   2595 HE22 GLN B 222      44.594 -22.179  45.426  1.00 32.07           H  
ATOM   2596  N   ALA B 223      37.286 -22.237  44.414  1.00 17.39           N  
ATOM   2597  CA  ALA B 223      36.158 -23.115  44.146  1.00 16.54           C  
ATOM   2598  C   ALA B 223      35.459 -22.771  42.837  1.00 17.64           C  
ATOM   2599  O   ALA B 223      35.139 -23.660  42.049  1.00 18.42           O  
ATOM   2600  CB  ALA B 223      35.162 -23.054  45.302  1.00 17.65           C  
ATOM   2601  H   ALA B 223      37.239 -21.593  45.191  1.00 17.39           H  
ATOM   2602  HA  ALA B 223      36.549 -24.128  44.050  1.00 16.54           H  
ATOM   2603  HB1 ALA B 223      35.662 -23.337  46.229  1.00 17.65           H  
ATOM   2604  HB2 ALA B 223      34.773 -22.040  45.394  1.00 17.65           H  
ATOM   2605  HB3 ALA B 223      34.339 -23.743  45.109  1.00 17.65           H  
ATOM   2606  N   ALA B 224      35.216 -21.484  42.609  1.00 16.41           N  
ATOM   2607  CA  ALA B 224      34.541 -21.066  41.386  1.00 18.42           C  
ATOM   2608  C   ALA B 224      35.402 -21.359  40.162  1.00 18.11           C  
ATOM   2609  O   ALA B 224      34.901 -21.816  39.137  1.00 19.64           O  
ATOM   2610  CB  ALA B 224      34.200 -19.578  41.453  1.00 17.84           C  
ATOM   2611  H   ALA B 224      35.501 -20.791  43.287  1.00 16.41           H  
ATOM   2612  HA  ALA B 224      33.616 -21.636  41.294  1.00 18.42           H  
ATOM   2613  HB1 ALA B 224      33.563 -19.390  42.317  1.00 17.84           H  
ATOM   2614  HB2 ALA B 224      35.118 -18.998  41.545  1.00 17.84           H  
ATOM   2615  HB3 ALA B 224      33.674 -19.285  40.544  1.00 17.84           H  
ATOM   2616  N   PHE B 225      36.702 -21.104  40.268  1.00 18.37           N  
ATOM   2617  CA  PHE B 225      37.595 -21.349  39.144  1.00 18.67           C  
ATOM   2618  C   PHE B 225      37.693 -22.841  38.830  1.00 18.84           C  
ATOM   2619  O   PHE B 225      37.735 -23.239  37.667  1.00 19.08           O  
ATOM   2620  CB  PHE B 225      38.982 -20.767  39.427  1.00 21.43           C  
ATOM   2621  CG  PHE B 225      39.918 -20.846  38.258  1.00 22.08           C  
ATOM   2622  CD1 PHE B 225      39.455 -20.637  36.960  1.00 22.31           C  
ATOM   2623  CD2 PHE B 225      41.265 -21.117  38.455  1.00 25.25           C  
ATOM   2624  CE1 PHE B 225      40.325 -20.699  35.876  1.00 23.38           C  
ATOM   2625  CE2 PHE B 225      42.147 -21.180  37.379  1.00 26.44           C  
ATOM   2626  CZ  PHE B 225      41.673 -20.971  36.083  1.00 23.11           C  
ATOM   2627  H   PHE B 225      37.073 -20.739  41.134  1.00 18.37           H  
ATOM   2628  HA  PHE B 225      37.179 -20.850  38.268  1.00 18.67           H  
ATOM   2629  HB2 PHE B 225      39.423 -21.315  40.260  1.00 21.43           H  
ATOM   2630  HB3 PHE B 225      38.865 -19.719  39.704  1.00 21.43           H  
ATOM   2631  HD1 PHE B 225      38.409 -20.425  36.794  1.00 22.31           H  
ATOM   2632  HD2 PHE B 225      41.635 -21.281  39.456  1.00 25.25           H  
ATOM   2633  HE1 PHE B 225      39.954 -20.536  34.875  1.00 23.38           H  
ATOM   2634  HE2 PHE B 225      43.193 -21.389  37.547  1.00 26.44           H  
ATOM   2635  HZ  PHE B 225      42.351 -21.021  35.244  1.00 23.11           H  
ATOM   2636  N   SER B 226      37.721 -23.665  39.871  1.00 18.13           N  
ATOM   2637  CA  SER B 226      37.792 -25.105  39.688  1.00 19.17           C  
ATOM   2638  C   SER B 226      36.629 -25.591  38.818  1.00 18.78           C  
ATOM   2639  O   SER B 226      36.803 -26.452  37.953  1.00 18.35           O  
ATOM   2640  CB  SER B 226      37.759 -25.804  41.048  1.00 21.40           C  
ATOM   2641  OG  SER B 226      37.666 -27.207  40.901  1.00 28.37           O  
ATOM   2642  H   SER B 226      37.693 -23.284  40.806  1.00 18.13           H  
ATOM   2643  HA  SER B 226      38.727 -25.348  39.185  1.00 19.17           H  
ATOM   2644  HB2 SER B 226      36.897 -25.447  41.611  1.00 21.40           H  
ATOM   2645  HB3 SER B 226      38.673 -25.564  41.593  1.00 21.40           H  
ATOM   2646  HG  SER B 226      37.645 -27.590  41.781  1.00 28.37           H  
ATOM   2647  N   GLN B 227      35.440 -25.038  39.040  1.00 16.91           N  
ATOM   2648  CA  GLN B 227      34.278 -25.443  38.255  1.00 16.97           C  
ATOM   2649  C   GLN B 227      34.427 -24.986  36.812  1.00 16.96           C  
ATOM   2650  O   GLN B 227      34.160 -25.743  35.875  1.00 16.90           O  
ATOM   2651  CB  GLN B 227      32.993 -24.859  38.849  1.00 17.02           C  
ATOM   2652  CG  GLN B 227      31.732 -25.198  38.056  1.00 19.46           C  
ATOM   2653  CD  GLN B 227      30.494 -24.543  38.641  1.00 20.71           C  
ATOM   2654  OE1 GLN B 227      30.506 -23.356  38.964  1.00 22.17           O  
ATOM   2655  NE2 GLN B 227      29.416 -25.309  38.765  1.00 22.06           N  
ATOM   2656  H   GLN B 227      35.341 -24.333  39.757  1.00 16.91           H  
ATOM   2657  HA  GLN B 227      34.215 -26.531  38.281  1.00 16.97           H  
ATOM   2658  HB2 GLN B 227      33.094 -23.774  38.885  1.00 17.02           H  
ATOM   2659  HB3 GLN B 227      32.876 -25.246  39.862  1.00 17.02           H  
ATOM   2660  HG2 GLN B 227      31.593 -26.279  38.063  1.00 19.46           H  
ATOM   2661  HG3 GLN B 227      31.859 -24.854  37.030  1.00 19.46           H  
ATOM   2662 HE21 GLN B 227      29.451 -26.279  38.487  1.00 22.06           H  
ATOM   2663 HE22 GLN B 227      28.561 -24.921  39.138  1.00 22.06           H  
ATOM   2664  N   TYR B 228      34.859 -23.744  36.620  1.00 14.54           N  
ATOM   2665  CA  TYR B 228      35.010 -23.247  35.260  1.00 15.48           C  
ATOM   2666  C   TYR B 228      36.080 -23.958  34.442  1.00 15.29           C  
ATOM   2667  O   TYR B 228      36.003 -23.981  33.214  1.00 16.00           O  
ATOM   2668  CB  TYR B 228      35.238 -21.734  35.261  1.00 15.81           C  
ATOM   2669  CG  TYR B 228      33.933 -20.978  35.264  1.00 17.98           C  
ATOM   2670  CD1 TYR B 228      33.205 -20.820  36.438  1.00 19.47           C  
ATOM   2671  CD2 TYR B 228      33.387 -20.492  34.070  1.00 18.02           C  
ATOM   2672  CE1 TYR B 228      31.962 -20.202  36.429  1.00 20.67           C  
ATOM   2673  CE2 TYR B 228      32.139 -19.872  34.051  1.00 20.97           C  
ATOM   2674  CZ  TYR B 228      31.435 -19.732  35.235  1.00 21.00           C  
ATOM   2675  OH  TYR B 228      30.204 -19.118  35.224  1.00 24.54           O  
ATOM   2676  H   TYR B 228      35.079 -23.152  37.408  1.00 14.54           H  
ATOM   2677  HA  TYR B 228      34.069 -23.474  34.759  1.00 15.48           H  
ATOM   2678  HB2 TYR B 228      35.804 -21.461  34.370  1.00 15.81           H  
ATOM   2679  HB3 TYR B 228      35.807 -21.463  36.150  1.00 15.81           H  
ATOM   2680  HD1 TYR B 228      33.612 -21.182  37.370  1.00 19.47           H  
ATOM   2681  HD2 TYR B 228      33.941 -20.599  33.149  1.00 18.02           H  
ATOM   2682  HE1 TYR B 228      31.408 -20.088  37.348  1.00 20.67           H  
ATOM   2683  HE2 TYR B 228      31.726 -19.505  33.123  1.00 20.97           H  
ATOM   2684  HH  TYR B 228      29.908 -18.818  34.361  1.00 24.54           H  
ATOM   2685  N   LYS B 229      37.076 -24.543  35.101  1.00 16.15           N  
ATOM   2686  CA  LYS B 229      38.107 -25.264  34.351  1.00 16.10           C  
ATOM   2687  C   LYS B 229      37.452 -26.431  33.618  1.00 17.07           C  
ATOM   2688  O   LYS B 229      37.732 -26.671  32.442  1.00 17.69           O  
ATOM   2689  CB  LYS B 229      39.206 -25.806  35.280  1.00 18.16           C  
ATOM   2690  CG  LYS B 229      40.107 -24.755  35.918  1.00 18.97           C  
ATOM   2691  CD  LYS B 229      41.153 -25.420  36.821  1.00 23.01           C  
ATOM   2692  CE  LYS B 229      42.041 -24.398  37.519  1.00 27.84           C  
ATOM   2693  NZ  LYS B 229      42.997 -25.028  38.476  1.00 29.31           N1+
ATOM   2694  H   LYS B 229      37.120 -24.492  36.109  1.00 16.15           H  
ATOM   2695  HA  LYS B 229      38.571 -24.572  33.648  1.00 16.10           H  
ATOM   2696  HB2 LYS B 229      39.835 -26.479  34.698  1.00 18.16           H  
ATOM   2697  HB3 LYS B 229      38.722 -26.364  36.082  1.00 18.16           H  
ATOM   2698  HG2 LYS B 229      39.498 -24.075  36.514  1.00 18.97           H  
ATOM   2699  HG3 LYS B 229      40.615 -24.195  35.133  1.00 18.97           H  
ATOM   2700  HD2 LYS B 229      41.779 -26.073  36.213  1.00 23.01           H  
ATOM   2701  HD3 LYS B 229      40.638 -26.013  37.578  1.00 23.01           H  
ATOM   2702  HE2 LYS B 229      41.407 -23.701  38.067  1.00 27.84           H  
ATOM   2703  HE3 LYS B 229      42.609 -23.856  36.764  1.00 27.84           H  
ATOM   2704  HZ1 LYS B 229      42.482 -25.534  39.182  1.00 29.31           H  
ATOM   2705  HZ2 LYS B 229      43.601 -25.666  37.977  1.00 29.31           H  
ATOM   2706  HZ3 LYS B 229      43.555 -24.310  38.916  1.00 29.31           H  
ATOM   2707  N   LYS B 230      36.575 -27.154  34.310  1.00 16.61           N  
ATOM   2708  CA  LYS B 230      35.906 -28.294  33.695  1.00 18.12           C  
ATOM   2709  C   LYS B 230      35.021 -27.837  32.548  1.00 16.29           C  
ATOM   2710  O   LYS B 230      34.984 -28.463  31.482  1.00 16.08           O  
ATOM   2711  CB  LYS B 230      35.046 -29.051  34.719  1.00 19.85           C  
ATOM   2712  CG  LYS B 230      35.823 -29.674  35.868  1.00 24.85           C  
ATOM   2713  CD  LYS B 230      34.876 -30.381  36.831  1.00 28.08           C  
ATOM   2714  CE  LYS B 230      35.636 -31.047  37.959  1.00 31.26           C  
ATOM   2715  NZ  LYS B 230      34.713 -31.777  38.872  1.00 35.44           N1+
ATOM   2716  H   LYS B 230      36.370 -26.911  35.269  1.00 16.61           H  
ATOM   2717  HA  LYS B 230      36.680 -28.962  33.317  1.00 18.12           H  
ATOM   2718  HB2 LYS B 230      34.518 -29.847  34.196  1.00 19.85           H  
ATOM   2719  HB3 LYS B 230      34.324 -28.350  35.139  1.00 19.85           H  
ATOM   2720  HG2 LYS B 230      36.361 -28.892  36.404  1.00 24.85           H  
ATOM   2721  HG3 LYS B 230      36.535 -30.397  35.469  1.00 24.85           H  
ATOM   2722  HD2 LYS B 230      34.314 -31.139  36.284  1.00 28.08           H  
ATOM   2723  HD3 LYS B 230      34.185 -29.650  37.251  1.00 28.08           H  
ATOM   2724  HE2 LYS B 230      36.170 -30.285  38.527  1.00 31.26           H  
ATOM   2725  HE3 LYS B 230      36.352 -31.754  37.537  1.00 31.26           H  
ATOM   2726  HZ1 LYS B 230      34.047 -31.128  39.267  1.00 35.44           H  
ATOM   2727  HZ2 LYS B 230      34.221 -32.491  38.354  1.00 35.44           H  
ATOM   2728  HZ3 LYS B 230      35.244 -32.208  39.615  1.00 35.44           H  
ATOM   2729  N   VAL B 231      34.304 -26.743  32.778  1.00 15.61           N  
ATOM   2730  CA  VAL B 231      33.406 -26.196  31.776  1.00 15.27           C  
ATOM   2731  C   VAL B 231      34.180 -25.816  30.516  1.00 15.13           C  
ATOM   2732  O   VAL B 231      33.776 -26.159  29.405  1.00 14.05           O  
ATOM   2733  CB  VAL B 231      32.654 -24.949  32.318  1.00 15.03           C  
ATOM   2734  CG1 VAL B 231      31.795 -24.341  31.224  1.00 17.73           C  
ATOM   2735  CG2 VAL B 231      31.781 -25.344  33.509  1.00 16.20           C  
ATOM   2736  H   VAL B 231      34.385 -26.281  33.672  1.00 15.61           H  
ATOM   2737  HA  VAL B 231      32.674 -26.965  31.531  1.00 15.27           H  
ATOM   2738  HB  VAL B 231      33.385 -24.209  32.643  1.00 15.03           H  
ATOM   2739 HG11 VAL B 231      32.427 -24.052  30.384  1.00 17.73           H  
ATOM   2740 HG12 VAL B 231      31.060 -25.073  30.890  1.00 17.73           H  
ATOM   2741 HG13 VAL B 231      31.282 -23.461  31.611  1.00 17.73           H  
ATOM   2742 HG21 VAL B 231      31.047 -26.085  33.192  1.00 16.20           H  
ATOM   2743 HG22 VAL B 231      32.408 -25.767  34.294  1.00 16.20           H  
ATOM   2744 HG23 VAL B 231      31.267 -24.462  33.891  1.00 16.20           H  
ATOM   2745  N   GLU B 232      35.296 -25.111  30.689  1.00 14.95           N  
ATOM   2746  CA  GLU B 232      36.124 -24.694  29.560  1.00 16.37           C  
ATOM   2747  C   GLU B 232      36.576 -25.855  28.679  1.00 16.53           C  
ATOM   2748  O   GLU B 232      36.439 -25.802  27.457  1.00 16.44           O  
ATOM   2749  CB  GLU B 232      37.361 -23.938  30.066  1.00 19.11           C  
ATOM   2750  CG  GLU B 232      38.599 -24.012  29.151  1.00 22.13           C  
ATOM   2751  CD  GLU B 232      38.420 -23.279  27.832  1.00 24.84           C  
ATOM   2752  OE1 GLU B 232      37.965 -22.122  27.865  1.00 26.27           O  
ATOM   2753  OE2 GLU B 232      38.750 -23.845  26.764  1.00 21.99           O1-
ATOM   2754  H   GLU B 232      35.577 -24.857  31.625  1.00 14.95           H  
ATOM   2755  HA  GLU B 232      35.499 -24.046  28.946  1.00 16.37           H  
ATOM   2756  HB2 GLU B 232      37.635 -24.351  31.037  1.00 19.11           H  
ATOM   2757  HB3 GLU B 232      37.091 -22.888  30.182  1.00 19.11           H  
ATOM   2758  HG2 GLU B 232      38.808 -25.061  28.937  1.00 22.13           H  
ATOM   2759  HG3 GLU B 232      39.446 -23.573  29.678  1.00 22.13           H  
ATOM   2760  N   LEU B 233      37.111 -26.900  29.300  1.00 15.40           N  
ATOM   2761  CA  LEU B 233      37.624 -28.047  28.558  1.00 15.12           C  
ATOM   2762  C   LEU B 233      36.582 -28.847  27.784  1.00 14.53           C  
ATOM   2763  O   LEU B 233      36.930 -29.612  26.895  1.00 14.90           O  
ATOM   2764  CB  LEU B 233      38.409 -28.970  29.496  1.00 18.73           C  
ATOM   2765  CG  LEU B 233      39.669 -28.381  30.149  1.00 20.88           C  
ATOM   2766  CD1 LEU B 233      40.161 -29.324  31.234  1.00 21.37           C  
ATOM   2767  CD2 LEU B 233      40.753 -28.155  29.105  1.00 21.28           C  
ATOM   2768  H   LEU B 233      37.165 -26.900  30.309  1.00 15.40           H  
ATOM   2769  HA  LEU B 233      38.274 -27.622  27.793  1.00 15.12           H  
ATOM   2770  HB2 LEU B 233      38.713 -29.844  28.921  1.00 18.73           H  
ATOM   2771  HB3 LEU B 233      37.736 -29.278  30.296  1.00 18.73           H  
ATOM   2772  HG  LEU B 233      39.426 -27.417  30.596  1.00 20.88           H  
ATOM   2773 HD11 LEU B 233      39.381 -29.455  31.983  1.00 21.37           H  
ATOM   2774 HD12 LEU B 233      40.407 -30.290  30.792  1.00 21.37           H  
ATOM   2775 HD13 LEU B 233      41.050 -28.903  31.704  1.00 21.37           H  
ATOM   2776 HD21 LEU B 233      41.015 -29.106  28.642  1.00 21.28           H  
ATOM   2777 HD22 LEU B 233      40.385 -27.469  28.343  1.00 21.28           H  
ATOM   2778 HD23 LEU B 233      41.634 -27.729  29.584  1.00 21.28           H  
ATOM   2779  N   PHE B 234      35.304 -28.679  28.115  1.00 14.21           N  
ATOM   2780  CA  PHE B 234      34.254 -29.396  27.400  1.00 13.90           C  
ATOM   2781  C   PHE B 234      33.811 -28.552  26.206  1.00 14.61           C  
ATOM   2782  O   PHE B 234      33.458 -27.387  26.368  1.00 14.86           O  
ATOM   2783  CB  PHE B 234      33.050 -29.633  28.322  1.00 13.90           C  
ATOM   2784  CG  PHE B 234      31.891 -30.298  27.635  1.00 16.67           C  
ATOM   2785  CD1 PHE B 234      31.981 -31.621  27.227  1.00 17.15           C  
ATOM   2786  CD2 PHE B 234      30.725 -29.590  27.365  1.00 17.31           C  
ATOM   2787  CE1 PHE B 234      30.927 -32.235  26.555  1.00 19.16           C  
ATOM   2788  CE2 PHE B 234      29.666 -30.195  26.692  1.00 18.75           C  
ATOM   2789  CZ  PHE B 234      29.768 -31.519  26.286  1.00 18.89           C  
ATOM   2790  H   PHE B 234      35.060 -28.050  28.866  1.00 14.21           H  
ATOM   2791  HA  PHE B 234      34.638 -30.359  27.064  1.00 13.90           H  
ATOM   2792  HB2 PHE B 234      32.716 -28.671  28.709  1.00 13.90           H  
ATOM   2793  HB3 PHE B 234      33.370 -30.266  29.150  1.00 13.90           H  
ATOM   2794  HD1 PHE B 234      32.880 -32.182  27.433  1.00 17.15           H  
ATOM   2795  HD2 PHE B 234      30.639 -28.561  27.681  1.00 17.31           H  
ATOM   2796  HE1 PHE B 234      31.011 -33.266  26.244  1.00 19.16           H  
ATOM   2797  HE2 PHE B 234      28.765 -29.635  26.487  1.00 18.75           H  
ATOM   2798  HZ  PHE B 234      28.950 -31.990  25.762  1.00 18.89           H  
ATOM   2799  N   PRO B 235      33.793 -29.127  24.990  1.00 14.78           N  
ATOM   2800  CA  PRO B 235      34.141 -30.491  24.590  1.00 15.66           C  
ATOM   2801  C   PRO B 235      35.434 -30.551  23.767  1.00 16.27           C  
ATOM   2802  O   PRO B 235      35.780 -31.608  23.241  1.00 18.31           O  
ATOM   2803  CB  PRO B 235      32.955 -30.876  23.723  1.00 15.29           C  
ATOM   2804  CG  PRO B 235      32.795 -29.614  22.901  1.00 16.62           C  
ATOM   2805  CD  PRO B 235      32.997 -28.480  23.928  1.00 14.78           C  
ATOM   2806  HA  PRO B 235      34.319 -31.146  25.443  1.00 15.66           H  
ATOM   2807  HB2 PRO B 235      32.068 -31.082  24.322  1.00 15.29           H  
ATOM   2808  HB3 PRO B 235      33.178 -31.739  23.095  1.00 15.29           H  
ATOM   2809  HG2 PRO B 235      31.801 -29.562  22.457  1.00 16.62           H  
ATOM   2810  HG3 PRO B 235      33.548 -29.564  22.115  1.00 16.62           H  
ATOM   2811  HD2 PRO B 235      33.540 -27.645  23.487  1.00 14.78           H  
ATOM   2812  HD3 PRO B 235      32.041 -28.129  24.316  1.00 14.78           H  
ATOM   2813  N   ASN B 236      36.147 -29.433  23.665  1.00 15.63           N  
ATOM   2814  CA  ASN B 236      37.341 -29.389  22.828  1.00 14.90           C  
ATOM   2815  C   ASN B 236      38.713 -29.363  23.474  1.00 15.50           C  
ATOM   2816  O   ASN B 236      39.715 -29.183  22.778  1.00 14.93           O  
ATOM   2817  CB  ASN B 236      37.223 -28.209  21.868  1.00 16.86           C  
ATOM   2818  CG  ASN B 236      35.984 -28.293  21.010  1.00 18.65           C  
ATOM   2819  OD1 ASN B 236      35.723 -29.319  20.395  1.00 19.63           O  
ATOM   2820  ND2 ASN B 236      35.210 -27.213  20.971  1.00 23.63           N  
ATOM   2821  H   ASN B 236      35.860 -28.608  24.172  1.00 15.63           H  
ATOM   2822  HA  ASN B 236      37.330 -30.368  22.351  1.00 14.90           H  
ATOM   2823  HB2 ASN B 236      38.099 -28.196  21.219  1.00 16.86           H  
ATOM   2824  HB3 ASN B 236      37.187 -27.287  22.448  1.00 16.86           H  
ATOM   2825 HD21 ASN B 236      35.467 -26.389  21.496  1.00 23.63           H  
ATOM   2826 HD22 ASN B 236      34.366 -27.217  20.417  1.00 23.63           H  
ATOM   2827  N   GLY B 237      38.777 -29.563  24.786  1.00 15.52           N  
ATOM   2828  CA  GLY B 237      40.061 -29.534  25.459  1.00 15.58           C  
ATOM   2829  C   GLY B 237      40.382 -30.794  26.231  1.00 15.12           C  
ATOM   2830  O   GLY B 237      39.513 -31.615  26.518  1.00 17.66           O  
ATOM   2831  H   GLY B 237      37.933 -29.734  25.314  1.00 15.52           H  
ATOM   2832  HA2 GLY B 237      40.064 -28.696  26.155  1.00 15.58           H  
ATOM   2833  HA3 GLY B 237      40.837 -29.386  24.708  1.00 15.58           H  
ATOM   2834  N   GLN B 238      41.654 -30.937  26.574  1.00 15.90           N  
ATOM   2835  CA  GLN B 238      42.117 -32.086  27.323  1.00 16.64           C  
ATOM   2836  C   GLN B 238      43.298 -31.666  28.182  1.00 17.17           C  
ATOM   2837  O   GLN B 238      44.293 -31.142  27.680  1.00 16.52           O  
ATOM   2838  CB  GLN B 238      42.528 -33.204  26.362  1.00 19.22           C  
ATOM   2839  CG  GLN B 238      42.936 -34.501  27.036  1.00 25.50           C  
ATOM   2840  CD  GLN B 238      41.798 -35.149  27.801  1.00 27.68           C  
ATOM   2841  OE1 GLN B 238      40.738 -35.428  27.242  1.00 30.79           O  
ATOM   2842  NE2 GLN B 238      42.012 -35.387  29.091  1.00 30.30           N  
ATOM   2843  H   GLN B 238      42.319 -30.226  26.306  1.00 15.90           H  
ATOM   2844  HA  GLN B 238      41.317 -32.459  27.962  1.00 16.64           H  
ATOM   2845  HB2 GLN B 238      43.372 -32.850  25.769  1.00 19.22           H  
ATOM   2846  HB3 GLN B 238      41.685 -33.414  25.704  1.00 19.22           H  
ATOM   2847  HG2 GLN B 238      43.748 -34.291  27.731  1.00 25.50           H  
ATOM   2848  HG3 GLN B 238      43.282 -35.196  26.271  1.00 25.50           H  
ATOM   2849 HE21 GLN B 238      41.289 -35.812  29.653  1.00 30.30           H  
ATOM   2850 HE22 GLN B 238      42.898 -35.142  29.510  1.00 30.30           H  
ATOM   2851  N   SER B 239      43.178 -31.898  29.483  1.00 16.88           N  
ATOM   2852  CA  SER B 239      44.232 -31.551  30.414  1.00 18.09           C  
ATOM   2853  C   SER B 239      45.053 -32.794  30.741  1.00 17.85           C  
ATOM   2854  O   SER B 239      44.517 -33.896  30.851  1.00 20.72           O  
ATOM   2855  CB  SER B 239      43.616 -30.980  31.697  1.00 19.00           C  
ATOM   2856  OG  SER B 239      44.593 -30.760  32.693  1.00 26.73           O  
ATOM   2857  H   SER B 239      42.333 -32.327  29.832  1.00 16.88           H  
ATOM   2858  HA  SER B 239      44.882 -30.801  29.965  1.00 18.09           H  
ATOM   2859  HB2 SER B 239      42.876 -31.684  32.078  1.00 19.00           H  
ATOM   2860  HB3 SER B 239      43.129 -30.033  31.464  1.00 19.00           H  
ATOM   2861  HG  SER B 239      44.146 -30.409  33.467  1.00 26.73           H  
ATOM   2862  N   VAL B 240      46.362 -32.620  30.859  1.00 14.92           N  
ATOM   2863  CA  VAL B 240      47.247 -33.722  31.210  1.00 16.52           C  
ATOM   2864  C   VAL B 240      48.444 -33.097  31.914  1.00 17.10           C  
ATOM   2865  O   VAL B 240      49.201 -32.338  31.319  1.00 16.39           O  
ATOM   2866  CB  VAL B 240      47.684 -34.527  29.952  1.00 16.35           C  
ATOM   2867  CG1 VAL B 240      48.320 -33.610  28.926  1.00 16.89           C  
ATOM   2868  CG2 VAL B 240      48.646 -35.641  30.355  1.00 17.05           C  
ATOM   2869  H   VAL B 240      46.754 -31.702  30.701  1.00 14.92           H  
ATOM   2870  HA  VAL B 240      46.740 -34.437  31.857  1.00 16.52           H  
ATOM   2871  HB  VAL B 240      46.802 -34.977  29.497  1.00 16.35           H  
ATOM   2872 HG11 VAL B 240      47.607 -32.837  28.639  1.00 16.89           H  
ATOM   2873 HG12 VAL B 240      49.207 -33.145  29.355  1.00 16.89           H  
ATOM   2874 HG13 VAL B 240      48.602 -34.189  28.047  1.00 16.89           H  
ATOM   2875 HG21 VAL B 240      49.535 -35.207  30.812  1.00 17.05           H  
ATOM   2876 HG22 VAL B 240      48.156 -36.303  31.070  1.00 17.05           H  
ATOM   2877 HG23 VAL B 240      48.933 -36.211  29.471  1.00 17.05           H  
ATOM   2878  N   GLY B 241      48.614 -33.412  33.193  1.00 17.29           N  
ATOM   2879  CA  GLY B 241      49.707 -32.801  33.925  1.00 18.08           C  
ATOM   2880  C   GLY B 241      49.420 -31.311  33.977  1.00 17.17           C  
ATOM   2881  O   GLY B 241      48.300 -30.909  34.291  1.00 18.83           O  
ATOM   2882  H   GLY B 241      47.993 -34.065  33.649  1.00 17.29           H  
ATOM   2883  HA2 GLY B 241      50.651 -32.984  33.412  1.00 18.08           H  
ATOM   2884  HA3 GLY B 241      49.757 -33.209  34.935  1.00 18.08           H  
ATOM   2885  N   GLU B 242      50.416 -30.493  33.649  1.00 19.09           N  
ATOM   2886  CA  GLU B 242      50.262 -29.040  33.656  1.00 20.40           C  
ATOM   2887  C   GLU B 242      49.956 -28.518  32.250  1.00 18.72           C  
ATOM   2888  O   GLU B 242      49.839 -27.312  32.042  1.00 18.80           O  
ATOM   2889  CB  GLU B 242      51.553 -28.392  34.149  1.00 23.18           C  
ATOM   2890  CG  GLU B 242      51.995 -28.862  35.521  1.00 30.84           C  
ATOM   2891  CD  GLU B 242      51.568 -27.915  36.618  1.00 35.89           C  
ATOM   2892  OE1 GLU B 242      50.354 -27.635  36.729  1.00 40.00           O  
ATOM   2893  OE2 GLU B 242      52.448 -27.450  37.372  1.00 38.79           O1-
ATOM   2894  H   GLU B 242      51.307 -30.889  33.387  1.00 19.09           H  
ATOM   2895  HA  GLU B 242      49.433 -28.787  34.317  1.00 20.40           H  
ATOM   2896  HB2 GLU B 242      51.402 -27.314  34.189  1.00 23.18           H  
ATOM   2897  HB3 GLU B 242      52.345 -28.622  33.436  1.00 23.18           H  
ATOM   2898  HG2 GLU B 242      53.082 -28.942  35.530  1.00 30.84           H  
ATOM   2899  HG3 GLU B 242      51.558 -29.842  35.714  1.00 30.84           H  
ATOM   2900  N   LYS B 243      49.824 -29.436  31.299  1.00 16.07           N  
ATOM   2901  CA  LYS B 243      49.569 -29.083  29.904  1.00 16.09           C  
ATOM   2902  C   LYS B 243      48.099 -29.170  29.500  1.00 14.46           C  
ATOM   2903  O   LYS B 243      47.342 -29.995  30.016  1.00 15.05           O  
ATOM   2904  CB  LYS B 243      50.407 -29.995  28.991  1.00 15.40           C  
ATOM   2905  CG  LYS B 243      50.223 -29.762  27.490  1.00 15.98           C  
ATOM   2906  CD  LYS B 243      51.187 -30.605  26.648  1.00 16.23           C  
ATOM   2907  CE  LYS B 243      52.633 -30.125  26.768  1.00 15.29           C  
ATOM   2908  NZ  LYS B 243      53.532 -30.851  25.812  1.00 15.22           N1+
ATOM   2909  H   LYS B 243      49.904 -30.411  31.549  1.00 16.07           H  
ATOM   2910  HA  LYS B 243      49.853 -28.037  29.790  1.00 16.09           H  
ATOM   2911  HB2 LYS B 243      50.137 -31.029  29.207  1.00 15.40           H  
ATOM   2912  HB3 LYS B 243      51.459 -29.837  29.230  1.00 15.40           H  
ATOM   2913  HG2 LYS B 243      50.399 -28.708  27.275  1.00 15.98           H  
ATOM   2914  HG3 LYS B 243      49.200 -30.022  27.218  1.00 15.98           H  
ATOM   2915  HD2 LYS B 243      50.884 -30.546  25.602  1.00 16.23           H  
ATOM   2916  HD3 LYS B 243      51.133 -31.641  26.983  1.00 16.23           H  
ATOM   2917  HE2 LYS B 243      52.981 -30.301  27.785  1.00 15.29           H  
ATOM   2918  HE3 LYS B 243      52.671 -29.058  26.550  1.00 15.29           H  
ATOM   2919  HZ1 LYS B 243      53.502 -31.842  26.007  1.00 15.22           H  
ATOM   2920  HZ2 LYS B 243      53.221 -30.685  24.865  1.00 15.22           H  
ATOM   2921  HZ3 LYS B 243      54.478 -30.515  25.919  1.00 15.22           H  
ATOM   2922  N   ILE B 244      47.695 -28.298  28.584  1.00 13.45           N  
ATOM   2923  CA  ILE B 244      46.327 -28.324  28.088  1.00 14.04           C  
ATOM   2924  C   ILE B 244      46.330 -28.347  26.569  1.00 13.63           C  
ATOM   2925  O   ILE B 244      46.917 -27.474  25.929  1.00 14.04           O  
ATOM   2926  CB  ILE B 244      45.526 -27.088  28.538  1.00 14.88           C  
ATOM   2927  CG1 ILE B 244      45.398 -27.084  30.063  1.00 15.76           C  
ATOM   2928  CG2 ILE B 244      44.148 -27.090  27.880  1.00 15.13           C  
ATOM   2929  CD1 ILE B 244      44.690 -25.864  30.614  1.00 16.06           C  
ATOM   2930  H   ILE B 244      48.343 -27.610  28.228  1.00 13.45           H  
ATOM   2931  HA  ILE B 244      45.857 -29.219  28.496  1.00 14.04           H  
ATOM   2932  HB  ILE B 244      46.052 -26.184  28.230  1.00 14.88           H  
ATOM   2933 HG12 ILE B 244      46.399 -27.124  30.492  1.00 15.76           H  
ATOM   2934 HG13 ILE B 244      44.838 -27.970  30.362  1.00 15.76           H  
ATOM   2935 HG21 ILE B 244      44.263 -27.076  26.796  1.00 15.13           H  
ATOM   2936 HG22 ILE B 244      43.605 -27.987  28.176  1.00 15.13           H  
ATOM   2937 HG23 ILE B 244      43.592 -26.208  28.198  1.00 15.13           H  
ATOM   2938 HD11 ILE B 244      45.236 -24.966  30.324  1.00 16.06           H  
ATOM   2939 HD12 ILE B 244      43.678 -25.819  30.213  1.00 16.06           H  
ATOM   2940 HD13 ILE B 244      44.648 -25.929  31.701  1.00 16.06           H  
ATOM   2941  N   PHE B 245      45.704 -29.367  25.995  1.00 13.52           N  
ATOM   2942  CA  PHE B 245      45.582 -29.460  24.544  1.00 13.54           C  
ATOM   2943  C   PHE B 245      44.186 -28.935  24.222  1.00 14.17           C  
ATOM   2944  O   PHE B 245      43.229 -29.206  24.958  1.00 16.16           O  
ATOM   2945  CB  PHE B 245      45.634 -30.913  24.060  1.00 12.73           C  
ATOM   2946  CG  PHE B 245      46.975 -31.567  24.188  1.00 13.33           C  
ATOM   2947  CD1 PHE B 245      48.066 -31.098  23.464  1.00 15.00           C  
ATOM   2948  CD2 PHE B 245      47.131 -32.694  24.991  1.00 13.17           C  
ATOM   2949  CE1 PHE B 245      49.294 -31.744  23.531  1.00 16.13           C  
ATOM   2950  CE2 PHE B 245      48.350 -33.349  25.068  1.00 15.60           C  
ATOM   2951  CZ  PHE B 245      49.439 -32.878  24.336  1.00 15.85           C  
ATOM   2952  H   PHE B 245      45.304 -30.092  26.573  1.00 13.52           H  
ATOM   2953  HA  PHE B 245      46.394 -28.909  24.069  1.00 13.54           H  
ATOM   2954  HB2 PHE B 245      45.347 -30.931  23.009  1.00 12.73           H  
ATOM   2955  HB3 PHE B 245      44.918 -31.491  24.643  1.00 12.73           H  
ATOM   2956  HD1 PHE B 245      47.958 -30.221  22.842  1.00 15.00           H  
ATOM   2957  HD2 PHE B 245      46.291 -33.063  25.560  1.00 13.17           H  
ATOM   2958  HE1 PHE B 245      50.134 -31.372  22.963  1.00 16.13           H  
ATOM   2959  HE2 PHE B 245      48.456 -34.223  25.694  1.00 15.60           H  
ATOM   2960  HZ  PHE B 245      50.390 -33.386  24.392  1.00 15.85           H  
ATOM   2961  N   LYS B 246      44.059 -28.184  23.137  1.00 12.32           N  
ATOM   2962  CA  LYS B 246      42.748 -27.690  22.726  1.00 12.76           C  
ATOM   2963  C   LYS B 246      42.657 -27.615  21.210  1.00 13.67           C  
ATOM   2964  O   LYS B 246      43.543 -27.075  20.546  1.00 13.61           O  
ATOM   2965  CB  LYS B 246      42.446 -26.311  23.318  1.00 13.43           C  
ATOM   2966  CG  LYS B 246      41.045 -25.838  22.939  1.00 16.04           C  
ATOM   2967  CD  LYS B 246      40.650 -24.533  23.601  1.00 17.16           C  
ATOM   2968  CE  LYS B 246      39.199 -24.200  23.268  1.00 17.38           C  
ATOM   2969  NZ  LYS B 246      38.732 -22.958  23.947  1.00 17.45           N1+
ATOM   2970  H   LYS B 246      44.876 -27.952  22.590  1.00 12.32           H  
ATOM   2971  HA  LYS B 246      42.009 -28.396  23.104  1.00 12.76           H  
ATOM   2972  HB2 LYS B 246      43.177 -25.595  22.942  1.00 13.43           H  
ATOM   2973  HB3 LYS B 246      42.520 -26.368  24.404  1.00 13.43           H  
ATOM   2974  HG2 LYS B 246      40.329 -26.605  23.234  1.00 16.04           H  
ATOM   2975  HG3 LYS B 246      41.006 -25.702  21.858  1.00 16.04           H  
ATOM   2976  HD2 LYS B 246      41.297 -23.734  23.239  1.00 17.16           H  
ATOM   2977  HD3 LYS B 246      40.761 -24.628  24.682  1.00 17.16           H  
ATOM   2978  HE2 LYS B 246      38.568 -25.030  23.584  1.00 17.38           H  
ATOM   2979  HE3 LYS B 246      39.109 -24.065  22.190  1.00 17.38           H  
ATOM   2980  HZ1 LYS B 246      38.810 -23.071  24.947  1.00 17.45           H  
ATOM   2981  HZ2 LYS B 246      39.301 -22.178  23.650  1.00 17.45           H  
ATOM   2982  HZ3 LYS B 246      37.767 -22.783  23.702  1.00 17.45           H  
ATOM   2983  N   THR B 247      41.580 -28.165  20.660  1.00 14.53           N  
ATOM   2984  CA  THR B 247      41.413 -28.138  19.218  1.00 14.38           C  
ATOM   2985  C   THR B 247      40.554 -26.966  18.766  1.00 16.12           C  
ATOM   2986  O   THR B 247      39.642 -26.524  19.482  1.00 16.48           O  
ATOM   2987  CB  THR B 247      40.797 -29.454  18.692  1.00 15.71           C  
ATOM   2988  OG1 THR B 247      40.686 -29.386  17.266  1.00 15.60           O  
ATOM   2989  CG2 THR B 247      39.414 -29.688  19.287  1.00 15.48           C  
ATOM   2990  H   THR B 247      40.880 -28.600  21.244  1.00 14.53           H  
ATOM   2991  HA  THR B 247      42.412 -28.020  18.798  1.00 14.38           H  
ATOM   2992  HB  THR B 247      41.446 -30.279  18.986  1.00 15.71           H  
ATOM   2993 HG21 THR B 247      39.488 -29.732  20.373  1.00 15.48           H  
ATOM   2994 HG22 THR B 247      38.752 -28.870  19.001  1.00 15.48           H  
ATOM   2995 HG23 THR B 247      39.011 -30.628  18.911  1.00 15.48           H  
ATOM   2996  HG1 THR B 247      41.569 -29.250  16.913  1.00 15.60           H  
ATOM   2997  N   ALA B 248      40.870 -26.455  17.581  1.00 16.87           N  
ATOM   2998  CA  ALA B 248      40.132 -25.349  16.990  1.00 19.50           C  
ATOM   2999  C   ALA B 248      38.866 -25.910  16.360  1.00 20.62           C  
ATOM   3000  O   ALA B 248      37.923 -25.171  16.079  1.00 22.46           O  
ATOM   3001  CB  ALA B 248      40.979 -24.650  15.934  1.00 18.64           C  
ATOM   3002  H   ALA B 248      41.649 -26.848  17.073  1.00 16.87           H  
ATOM   3003  HA  ALA B 248      39.879 -24.617  17.757  1.00 19.50           H  
ATOM   3004  HB1 ALA B 248      41.886 -24.259  16.396  1.00 18.64           H  
ATOM   3005  HB2 ALA B 248      41.246 -25.361  15.153  1.00 18.64           H  
ATOM   3006  HB3 ALA B 248      40.410 -23.828  15.498  1.00 18.64           H  
ATOM   3007  N   GLY B 249      38.860 -27.220  16.122  1.00 20.81           N  
ATOM   3008  CA  GLY B 249      37.694 -27.873  15.549  1.00 21.89           C  
ATOM   3009  C   GLY B 249      37.668 -27.987  14.037  1.00 22.44           C  
ATOM   3010  O   GLY B 249      36.732 -28.558  13.471  1.00 25.43           O  
ATOM   3011  H   GLY B 249      39.679 -27.769  16.343  1.00 20.81           H  
ATOM   3012  HA2 GLY B 249      36.812 -27.309  15.855  1.00 21.89           H  
ATOM   3013  HA3 GLY B 249      37.641 -28.881  15.960  1.00 21.89           H  
ATOM   3014  N   PHE B 250      38.686 -27.447  13.377  1.00 20.25           N  
ATOM   3015  CA  PHE B 250      38.763 -27.499  11.922  1.00 20.02           C  
ATOM   3016  C   PHE B 250      40.165 -27.865  11.450  1.00 20.07           C  
ATOM   3017  O   PHE B 250      41.102 -27.925  12.248  1.00 18.37           O  
ATOM   3018  CB  PHE B 250      38.329 -26.152  11.325  1.00 21.14           C  
ATOM   3019  CG  PHE B 250      39.066 -24.964  11.885  1.00 19.53           C  
ATOM   3020  CD1 PHE B 250      40.378 -24.695  11.508  1.00 20.55           C  
ATOM   3021  CD2 PHE B 250      38.444 -24.108  12.792  1.00 20.84           C  
ATOM   3022  CE1 PHE B 250      41.062 -23.591  12.024  1.00 21.18           C  
ATOM   3023  CE2 PHE B 250      39.120 -23.000  13.313  1.00 20.66           C  
ATOM   3024  CZ  PHE B 250      40.429 -22.742  12.929  1.00 20.95           C  
ATOM   3025  H   PHE B 250      39.424 -26.991  13.895  1.00 20.25           H  
ATOM   3026  HA  PHE B 250      38.085 -28.279  11.574  1.00 20.02           H  
ATOM   3027  HB2 PHE B 250      37.265 -26.018  11.521  1.00 21.14           H  
ATOM   3028  HB3 PHE B 250      38.499 -26.184  10.249  1.00 21.14           H  
ATOM   3029  HD1 PHE B 250      40.875 -25.349  10.807  1.00 20.55           H  
ATOM   3030  HD2 PHE B 250      37.426 -24.303  13.096  1.00 20.84           H  
ATOM   3031  HE1 PHE B 250      42.081 -23.396  11.721  1.00 21.18           H  
ATOM   3032  HE2 PHE B 250      38.624 -22.345  14.014  1.00 20.66           H  
ATOM   3033  HZ  PHE B 250      40.954 -21.888  13.331  1.00 20.95           H  
ATOM   3034  N   VAL B 251      40.305 -28.110  10.151  1.00 19.58           N  
ATOM   3035  CA  VAL B 251      41.596 -28.481   9.586  1.00 18.95           C  
ATOM   3036  C   VAL B 251      42.277 -27.335   8.848  1.00 19.52           C  
ATOM   3037  O   VAL B 251      41.619 -26.415   8.351  1.00 21.04           O  
ATOM   3038  CB  VAL B 251      41.460 -29.680   8.618  1.00 17.16           C  
ATOM   3039  CG1 VAL B 251      40.792 -30.846   9.329  1.00 18.12           C  
ATOM   3040  CG2 VAL B 251      40.663 -29.271   7.381  1.00 19.56           C  
ATOM   3041  H   VAL B 251      39.502 -28.037   9.543  1.00 19.58           H  
ATOM   3042  HA  VAL B 251      42.218 -28.755  10.439  1.00 18.95           H  
ATOM   3043  HB  VAL B 251      42.452 -29.993   8.295  1.00 17.16           H  
ATOM   3044 HG11 VAL B 251      41.390 -31.135  10.193  1.00 18.12           H  
ATOM   3045 HG12 VAL B 251      39.797 -30.549   9.658  1.00 18.12           H  
ATOM   3046 HG13 VAL B 251      40.711 -31.691   8.644  1.00 18.12           H  
ATOM   3047 HG21 VAL B 251      39.664 -28.953   7.681  1.00 19.56           H  
ATOM   3048 HG22 VAL B 251      41.170 -28.448   6.878  1.00 19.56           H  
ATOM   3049 HG23 VAL B 251      40.586 -30.120   6.702  1.00 19.56           H  
ATOM   3050  N   LYS B 252      43.602 -27.401   8.786  1.00 18.48           N  
ATOM   3051  CA  LYS B 252      44.419 -26.395   8.113  1.00 18.46           C  
ATOM   3052  C   LYS B 252      45.767 -27.002   7.746  1.00 19.33           C  
ATOM   3053  O   LYS B 252      46.166 -28.027   8.301  1.00 18.71           O  
ATOM   3054  CB  LYS B 252      44.696 -25.199   9.031  1.00 19.06           C  
ATOM   3055  CG  LYS B 252      43.512 -24.306   9.349  1.00 18.75           C  
ATOM   3056  CD  LYS B 252      43.110 -23.442   8.162  1.00 21.06           C  
ATOM   3057  CE  LYS B 252      41.967 -22.513   8.552  1.00 24.04           C  
ATOM   3058  NZ  LYS B 252      41.596 -21.567   7.463  1.00 26.74           N1+
ATOM   3059  H   LYS B 252      44.066 -28.183   9.224  1.00 18.48           H  
ATOM   3060  HA  LYS B 252      43.873 -26.063   7.229  1.00 18.46           H  
ATOM   3061  HB2 LYS B 252      45.458 -24.583   8.552  1.00 19.06           H  
ATOM   3062  HB3 LYS B 252      45.083 -25.586   9.973  1.00 19.06           H  
ATOM   3063  HG2 LYS B 252      43.776 -23.656  10.183  1.00 18.75           H  
ATOM   3064  HG3 LYS B 252      42.666 -24.932   9.631  1.00 18.75           H  
ATOM   3065  HD2 LYS B 252      42.789 -24.084   7.342  1.00 21.06           H  
ATOM   3066  HD3 LYS B 252      43.966 -22.847   7.844  1.00 21.06           H  
ATOM   3067  HE2 LYS B 252      42.270 -21.936   9.426  1.00 24.04           H  
ATOM   3068  HE3 LYS B 252      41.095 -23.118   8.800  1.00 24.04           H  
ATOM   3069  HZ1 LYS B 252      42.395 -21.000   7.222  1.00 26.74           H  
ATOM   3070  HZ2 LYS B 252      41.297 -22.089   6.651  1.00 26.74           H  
ATOM   3071  HZ3 LYS B 252      40.842 -20.972   7.776  1.00 26.74           H  
ATOM   3072  N   PRO B 253      46.477 -26.388   6.788  1.00 19.41           N  
ATOM   3073  CA  PRO B 253      47.791 -26.909   6.402  1.00 19.13           C  
ATOM   3074  C   PRO B 253      48.720 -26.567   7.568  1.00 19.48           C  
ATOM   3075  O   PRO B 253      48.398 -25.690   8.371  1.00 19.00           O  
ATOM   3076  CB  PRO B 253      48.127 -26.112   5.141  1.00 20.56           C  
ATOM   3077  CG  PRO B 253      46.778 -25.780   4.578  1.00 20.08           C  
ATOM   3078  CD  PRO B 253      46.010 -25.386   5.815  1.00 19.34           C  
ATOM   3079  HA  PRO B 253      47.860 -27.979   6.207  1.00 19.13           H  
ATOM   3080  HB2 PRO B 253      48.706 -26.714   4.440  1.00 20.56           H  
ATOM   3081  HB3 PRO B 253      48.682 -25.206   5.386  1.00 20.56           H  
ATOM   3082  HG2 PRO B 253      46.329 -26.646   4.092  1.00 20.08           H  
ATOM   3083  HG3 PRO B 253      46.837 -24.955   3.869  1.00 20.08           H  
ATOM   3084  HD2 PRO B 253      46.261 -24.375   6.134  1.00 19.34           H  
ATOM   3085  HD3 PRO B 253      44.934 -25.459   5.654  1.00 19.34           H  
ATOM   3086  N   PHE B 254      49.868 -27.229   7.656  1.00 18.67           N  
ATOM   3087  CA  PHE B 254      50.805 -26.999   8.754  1.00 18.95           C  
ATOM   3088  C   PHE B 254      51.160 -25.546   9.075  1.00 18.52           C  
ATOM   3089  O   PHE B 254      51.045 -25.119  10.221  1.00 18.21           O  
ATOM   3090  CB  PHE B 254      52.107 -27.771   8.518  1.00 18.10           C  
ATOM   3091  CG  PHE B 254      53.126 -27.576   9.607  1.00 18.29           C  
ATOM   3092  CD1 PHE B 254      53.024 -28.279  10.806  1.00 17.46           C  
ATOM   3093  CD2 PHE B 254      54.175 -26.671   9.448  1.00 17.03           C  
ATOM   3094  CE1 PHE B 254      53.948 -28.087  11.828  1.00 18.21           C  
ATOM   3095  CE2 PHE B 254      55.108 -26.468  10.468  1.00 17.86           C  
ATOM   3096  CZ  PHE B 254      54.993 -27.181  11.663  1.00 18.87           C  
ATOM   3097  H   PHE B 254      50.099 -27.909   6.946  1.00 18.67           H  
ATOM   3098  HA  PHE B 254      50.254 -27.359   9.623  1.00 18.95           H  
ATOM   3099  HB2 PHE B 254      52.540 -27.437   7.576  1.00 18.10           H  
ATOM   3100  HB3 PHE B 254      51.870 -28.833   8.453  1.00 18.10           H  
ATOM   3101  HD1 PHE B 254      52.217 -28.983  10.944  1.00 17.46           H  
ATOM   3102  HD2 PHE B 254      54.267 -26.120   8.524  1.00 17.03           H  
ATOM   3103  HE1 PHE B 254      53.856 -28.641  12.751  1.00 18.21           H  
ATOM   3104  HE2 PHE B 254      55.914 -25.763  10.332  1.00 17.86           H  
ATOM   3105  HZ  PHE B 254      55.711 -27.030  12.455  1.00 18.87           H  
ATOM   3106  N   THR B 255      51.601 -24.786   8.077  1.00 18.74           N  
ATOM   3107  CA  THR B 255      51.991 -23.405   8.323  1.00 19.94           C  
ATOM   3108  C   THR B 255      50.864 -22.578   8.931  1.00 18.31           C  
ATOM   3109  O   THR B 255      51.089 -21.833   9.889  1.00 17.84           O  
ATOM   3110  CB  THR B 255      52.488 -22.726   7.035  1.00 21.15           C  
ATOM   3111  OG1 THR B 255      53.605 -23.459   6.519  1.00 23.92           O  
ATOM   3112  CG2 THR B 255      52.931 -21.294   7.324  1.00 23.30           C  
ATOM   3113  H   THR B 255      51.667 -25.169   7.144  1.00 18.74           H  
ATOM   3114  HA  THR B 255      52.806 -23.446   9.046  1.00 19.94           H  
ATOM   3115  HB  THR B 255      51.675 -22.710   6.309  1.00 21.15           H  
ATOM   3116 HG21 THR B 255      52.091 -20.729   7.728  1.00 23.30           H  
ATOM   3117 HG22 THR B 255      53.744 -21.305   8.050  1.00 23.30           H  
ATOM   3118 HG23 THR B 255      53.273 -20.826   6.401  1.00 23.30           H  
ATOM   3119  HG1 THR B 255      53.893 -23.021   5.714  1.00 23.92           H  
ATOM   3120  N   GLU B 256      49.661 -22.712   8.384  1.00 18.10           N  
ATOM   3121  CA  GLU B 256      48.512 -21.969   8.902  1.00 19.67           C  
ATOM   3122  C   GLU B 256      48.213 -22.411  10.333  1.00 18.84           C  
ATOM   3123  O   GLU B 256      47.990 -21.580  11.216  1.00 18.31           O  
ATOM   3124  CB  GLU B 256      47.271 -22.211   8.038  1.00 21.65           C  
ATOM   3125  CG  GLU B 256      47.242 -21.478   6.696  1.00 27.03           C  
ATOM   3126  CD  GLU B 256      48.346 -21.909   5.754  1.00 30.99           C  
ATOM   3127  OE1 GLU B 256      48.687 -23.112   5.740  1.00 31.59           O  
ATOM   3128  OE2 GLU B 256      48.863 -21.047   5.012  1.00 35.64           O1-
ATOM   3129  H   GLU B 256      49.537 -23.335   7.599  1.00 18.10           H  
ATOM   3130  HA  GLU B 256      48.757 -20.907   8.881  1.00 19.67           H  
ATOM   3131  HB2 GLU B 256      46.398 -21.897   8.610  1.00 21.65           H  
ATOM   3132  HB3 GLU B 256      47.207 -23.281   7.836  1.00 21.65           H  
ATOM   3133  HG2 GLU B 256      47.345 -20.409   6.883  1.00 27.03           H  
ATOM   3134  HG3 GLU B 256      46.283 -21.672   6.216  1.00 27.03           H  
ATOM   3135  N   ALA B 257      48.210 -23.726  10.550  1.00 17.86           N  
ATOM   3136  CA  ALA B 257      47.936 -24.287  11.871  1.00 16.77           C  
ATOM   3137  C   ALA B 257      48.931 -23.773  12.903  1.00 16.41           C  
ATOM   3138  O   ALA B 257      48.553 -23.371  14.004  1.00 16.75           O  
ATOM   3139  CB  ALA B 257      47.989 -25.819  11.811  1.00 16.31           C  
ATOM   3140  H   ALA B 257      48.403 -24.351   9.780  1.00 17.86           H  
ATOM   3141  HA  ALA B 257      46.937 -23.971  12.173  1.00 16.77           H  
ATOM   3142  HB1 ALA B 257      47.258 -26.180  11.087  1.00 16.31           H  
ATOM   3143  HB2 ALA B 257      48.987 -26.137  11.509  1.00 16.31           H  
ATOM   3144  HB3 ALA B 257      47.759 -26.229  12.794  1.00 16.31           H  
ATOM   3145  N   GLN B 258      50.206 -23.794  12.536  1.00 16.14           N  
ATOM   3146  CA  GLN B 258      51.279 -23.344  13.406  1.00 16.59           C  
ATOM   3147  C   GLN B 258      51.108 -21.879  13.797  1.00 17.55           C  
ATOM   3148  O   GLN B 258      51.271 -21.516  14.960  1.00 16.92           O  
ATOM   3149  CB  GLN B 258      52.616 -23.541  12.695  1.00 19.76           C  
ATOM   3150  CG  GLN B 258      53.821 -23.159  13.506  1.00 20.81           C  
ATOM   3151  CD  GLN B 258      55.101 -23.357  12.725  1.00 22.27           C  
ATOM   3152  NE2 GLN B 258      55.315 -22.726  11.686  1.00 25.60           N  
ATOM   3153  OE1 GLN B 258      55.956 -24.239  13.214  1.00 20.92           O  
ATOM   3154  H   GLN B 258      50.440 -24.136  11.615  1.00 16.14           H  
ATOM   3155  HA  GLN B 258      51.251 -23.935  14.321  1.00 16.59           H  
ATOM   3156  HB2 GLN B 258      52.611 -22.935  11.789  1.00 19.76           H  
ATOM   3157  HB3 GLN B 258      52.706 -24.594  12.427  1.00 19.76           H  
ATOM   3158  HG2 GLN B 258      53.854 -23.778  14.402  1.00 20.81           H  
ATOM   3159  HG3 GLN B 258      53.738 -22.111  13.791  1.00 20.81           H  
ATOM   3160 HE21 GLN B 258      54.633 -22.062  11.349  1.00 25.60           H  
ATOM   3161 HE22 GLN B 258      56.172 -22.875  11.172  1.00 25.60           H  
ATOM   3162  N   LEU B 259      50.779 -21.038  12.823  1.00 18.38           N  
ATOM   3163  CA  LEU B 259      50.596 -19.623  13.103  1.00 18.21           C  
ATOM   3164  C   LEU B 259      49.433 -19.394  14.064  1.00 19.64           C  
ATOM   3165  O   LEU B 259      49.525 -18.562  14.967  1.00 19.88           O  
ATOM   3166  CB  LEU B 259      50.361 -18.853  11.804  1.00 19.52           C  
ATOM   3167  CG  LEU B 259      50.306 -17.330  11.960  1.00 20.45           C  
ATOM   3168  CD1 LEU B 259      51.602 -16.818  12.576  1.00 22.15           C  
ATOM   3169  CD2 LEU B 259      50.066 -16.697  10.597  1.00 23.29           C  
ATOM   3170  H   LEU B 259      50.655 -21.384  11.882  1.00 18.38           H  
ATOM   3171  HA  LEU B 259      51.506 -19.257  13.578  1.00 18.21           H  
ATOM   3172  HB2 LEU B 259      49.413 -19.185  11.380  1.00 19.52           H  
ATOM   3173  HB3 LEU B 259      51.171 -19.094  11.116  1.00 19.52           H  
ATOM   3174  HG  LEU B 259      49.487 -17.059  12.626  1.00 20.45           H  
ATOM   3175 HD11 LEU B 259      51.745 -17.276  13.555  1.00 22.15           H  
ATOM   3176 HD12 LEU B 259      52.439 -17.078  11.928  1.00 22.15           H  
ATOM   3177 HD13 LEU B 259      51.549 -15.735  12.686  1.00 22.15           H  
ATOM   3178 HD21 LEU B 259      50.881 -16.963   9.924  1.00 23.29           H  
ATOM   3179 HD22 LEU B 259      49.123 -17.060  10.189  1.00 23.29           H  
ATOM   3180 HD23 LEU B 259      50.022 -15.613  10.703  1.00 23.29           H  
ATOM   3181  N   LEU B 260      48.342 -20.129  13.868  1.00 19.20           N  
ATOM   3182  CA  LEU B 260      47.175 -19.993  14.738  1.00 19.27           C  
ATOM   3183  C   LEU B 260      47.542 -20.259  16.195  1.00 19.39           C  
ATOM   3184  O   LEU B 260      47.148 -19.515  17.093  1.00 19.70           O  
ATOM   3185  CB  LEU B 260      46.066 -20.959  14.310  1.00 20.25           C  
ATOM   3186  CG  LEU B 260      45.190 -20.530  13.129  1.00 22.15           C  
ATOM   3187  CD1 LEU B 260      44.270 -21.669  12.712  1.00 22.74           C  
ATOM   3188  CD2 LEU B 260      44.377 -19.301  13.531  1.00 24.24           C  
ATOM   3189  H   LEU B 260      48.319 -20.791  13.106  1.00 19.20           H  
ATOM   3190  HA  LEU B 260      46.816 -18.968  14.647  1.00 19.27           H  
ATOM   3191  HB2 LEU B 260      45.411 -21.109  15.168  1.00 20.25           H  
ATOM   3192  HB3 LEU B 260      46.537 -21.905  14.043  1.00 20.25           H  
ATOM   3193  HG  LEU B 260      45.822 -20.280  12.278  1.00 22.15           H  
ATOM   3194 HD11 LEU B 260      44.870 -22.532  12.421  1.00 22.74           H  
ATOM   3195 HD12 LEU B 260      43.625 -21.940  13.548  1.00 22.74           H  
ATOM   3196 HD13 LEU B 260      43.658 -21.351  11.869  1.00 22.74           H  
ATOM   3197 HD21 LEU B 260      43.743 -19.547  14.383  1.00 24.24           H  
ATOM   3198 HD22 LEU B 260      45.053 -18.491  13.805  1.00 24.24           H  
ATOM   3199 HD23 LEU B 260      43.754 -18.987  12.694  1.00 24.24           H  
ATOM   3200  N   CYS B 261      48.304 -21.319  16.431  1.00 18.29           N  
ATOM   3201  CA  CYS B 261      48.689 -21.652  17.790  1.00 18.17           C  
ATOM   3202  C   CYS B 261      49.653 -20.642  18.390  1.00 18.93           C  
ATOM   3203  O   CYS B 261      49.497 -20.236  19.539  1.00 18.57           O  
ATOM   3204  CB  CYS B 261      49.333 -23.037  17.845  1.00 17.78           C  
ATOM   3205  SG  CYS B 261      48.248 -24.434  17.423  1.00 16.91           S  
ATOM   3206  H   CYS B 261      48.618 -21.895  15.663  1.00 18.29           H  
ATOM   3207  HA  CYS B 261      47.771 -21.639  18.377  1.00 18.17           H  
ATOM   3208  HB2 CYS B 261      49.702 -23.194  18.858  1.00 17.78           H  
ATOM   3209  HB3 CYS B 261      50.172 -23.043  17.148  1.00 17.78           H  
ATOM   3210  N   THR B 262      50.658 -20.237  17.615  1.00 19.80           N  
ATOM   3211  CA  THR B 262      51.646 -19.295  18.115  1.00 20.71           C  
ATOM   3212  C   THR B 262      51.045 -17.930  18.422  1.00 19.99           C  
ATOM   3213  O   THR B 262      51.361 -17.329  19.448  1.00 20.45           O  
ATOM   3214  CB  THR B 262      52.817 -19.131  17.117  1.00 22.68           C  
ATOM   3215  OG1 THR B 262      52.315 -18.708  15.845  1.00 28.37           O  
ATOM   3216  CG2 THR B 262      53.547 -20.450  16.947  1.00 21.49           C  
ATOM   3217  H   THR B 262      50.734 -20.588  16.671  1.00 19.80           H  
ATOM   3218  HA  THR B 262      52.023 -19.715  19.048  1.00 20.71           H  
ATOM   3219  HB  THR B 262      53.506 -18.383  17.509  1.00 22.68           H  
ATOM   3220 HG21 THR B 262      53.931 -20.780  17.912  1.00 21.49           H  
ATOM   3221 HG22 THR B 262      52.858 -21.199  16.555  1.00 21.49           H  
ATOM   3222 HG23 THR B 262      54.376 -20.320  16.251  1.00 21.49           H  
ATOM   3223  HG1 THR B 262      51.714 -19.387  15.530  1.00 28.37           H  
ATOM   3224  N   GLN B 263      50.174 -17.448  17.544  1.00 18.83           N  
ATOM   3225  CA  GLN B 263      49.551 -16.151  17.763  1.00 21.07           C  
ATOM   3226  C   GLN B 263      48.635 -16.192  18.975  1.00 20.35           C  
ATOM   3227  O   GLN B 263      48.409 -15.167  19.616  1.00 21.74           O  
ATOM   3228  CB  GLN B 263      48.771 -15.713  16.522  1.00 21.83           C  
ATOM   3229  CG  GLN B 263      49.660 -15.505  15.307  1.00 27.20           C  
ATOM   3230  CD  GLN B 263      48.949 -14.814  14.160  1.00 29.69           C  
ATOM   3231  OE1 GLN B 263      47.857 -15.210  13.759  1.00 33.78           O  
ATOM   3232  NE2 GLN B 263      49.580 -13.777  13.617  1.00 34.01           N  
ATOM   3233  H   GLN B 263      49.944 -17.984  16.719  1.00 18.83           H  
ATOM   3234  HA  GLN B 263      50.339 -15.423  17.952  1.00 21.07           H  
ATOM   3235  HB2 GLN B 263      48.262 -14.775  16.745  1.00 21.83           H  
ATOM   3236  HB3 GLN B 263      48.033 -16.480  16.287  1.00 21.83           H  
ATOM   3237  HG2 GLN B 263      50.009 -16.478  14.962  1.00 27.20           H  
ATOM   3238  HG3 GLN B 263      50.514 -14.896  15.602  1.00 27.20           H  
ATOM   3239 HE21 GLN B 263      49.162 -13.282  12.842  1.00 34.01           H  
ATOM   3240 HE22 GLN B 263      50.477 -13.486  13.978  1.00 34.01           H  
ATOM   3241  N   ALA B 264      48.121 -17.377  19.296  1.00 19.28           N  
ATOM   3242  CA  ALA B 264      47.234 -17.537  20.446  1.00 18.06           C  
ATOM   3243  C   ALA B 264      48.023 -17.689  21.747  1.00 17.90           C  
ATOM   3244  O   ALA B 264      47.440 -17.847  22.821  1.00 17.38           O  
ATOM   3245  CB  ALA B 264      46.314 -18.749  20.243  1.00 18.19           C  
ATOM   3246  H   ALA B 264      48.349 -18.183  18.733  1.00 19.28           H  
ATOM   3247  HA  ALA B 264      46.627 -16.635  20.526  1.00 18.06           H  
ATOM   3248  HB1 ALA B 264      45.735 -18.617  19.330  1.00 18.19           H  
ATOM   3249  HB2 ALA B 264      46.917 -19.654  20.163  1.00 18.19           H  
ATOM   3250  HB3 ALA B 264      45.637 -18.838  21.093  1.00 18.19           H  
ATOM   3251  N   GLY B 265      49.348 -17.655  21.651  1.00 16.79           N  
ATOM   3252  CA  GLY B 265      50.173 -17.773  22.840  1.00 18.10           C  
ATOM   3253  C   GLY B 265      50.605 -19.180  23.197  1.00 18.06           C  
ATOM   3254  O   GLY B 265      51.121 -19.418  24.290  1.00 19.85           O  
ATOM   3255  H   GLY B 265      49.784 -17.546  20.746  1.00 16.79           H  
ATOM   3256  HA2 GLY B 265      49.608 -17.371  23.681  1.00 18.10           H  
ATOM   3257  HA3 GLY B 265      51.071 -17.174  22.687  1.00 18.10           H  
ATOM   3258  N   GLY B 266      50.399 -20.117  22.278  1.00 17.24           N  
ATOM   3259  CA  GLY B 266      50.788 -21.495  22.524  1.00 17.44           C  
ATOM   3260  C   GLY B 266      51.614 -22.017  21.367  1.00 17.66           C  
ATOM   3261  O   GLY B 266      52.398 -21.275  20.782  1.00 18.24           O  
ATOM   3262  H   GLY B 266      49.967 -19.868  21.400  1.00 17.24           H  
ATOM   3263  HA2 GLY B 266      49.894 -22.108  22.633  1.00 17.44           H  
ATOM   3264  HA3 GLY B 266      51.378 -21.545  23.439  1.00 17.44           H  
ATOM   3265  N   GLN B 267      51.449 -23.297  21.048  1.00 16.88           N  
ATOM   3266  CA  GLN B 267      52.157 -23.917  19.933  1.00 16.81           C  
ATOM   3267  C   GLN B 267      51.419 -25.192  19.562  1.00 15.35           C  
ATOM   3268  O   GLN B 267      50.542 -25.641  20.299  1.00 15.90           O  
ATOM   3269  CB  GLN B 267      53.615 -24.237  20.297  1.00 20.66           C  
ATOM   3270  CG  GLN B 267      53.821 -25.237  21.415  1.00 26.65           C  
ATOM   3271  CD  GLN B 267      55.288 -25.613  21.582  1.00 31.20           C  
ATOM   3272  OE1 GLN B 267      56.157 -24.744  21.665  1.00 33.62           O  
ATOM   3273  NE2 GLN B 267      55.566 -26.912  21.636  1.00 33.80           N  
ATOM   3274  H   GLN B 267      50.812 -23.858  21.595  1.00 16.88           H  
ATOM   3275  HA  GLN B 267      52.181 -23.225  19.092  1.00 16.81           H  
ATOM   3276  HB2 GLN B 267      54.097 -23.304  20.591  1.00 20.66           H  
ATOM   3277  HB3 GLN B 267      54.102 -24.631  19.404  1.00 20.66           H  
ATOM   3278  HG2 GLN B 267      53.250 -26.138  21.191  1.00 26.65           H  
ATOM   3279  HG3 GLN B 267      53.461 -24.801  22.347  1.00 26.65           H  
ATOM   3280 HE21 GLN B 267      54.822 -27.591  21.564  1.00 33.80           H  
ATOM   3281 HE22 GLN B 267      56.521 -27.219  21.748  1.00 33.80           H  
ATOM   3282  N   LEU B 268      51.751 -25.766  18.411  1.00 15.44           N  
ATOM   3283  CA  LEU B 268      51.095 -26.995  17.986  1.00 13.19           C  
ATOM   3284  C   LEU B 268      51.330 -28.110  18.991  1.00 12.99           C  
ATOM   3285  O   LEU B 268      52.360 -28.143  19.664  1.00 14.62           O  
ATOM   3286  CB  LEU B 268      51.601 -27.421  16.608  1.00 13.70           C  
ATOM   3287  CG  LEU B 268      50.958 -26.682  15.436  1.00 14.16           C  
ATOM   3288  CD1 LEU B 268      51.764 -26.940  14.170  1.00 14.97           C  
ATOM   3289  CD2 LEU B 268      49.517 -27.151  15.266  1.00 15.17           C  
ATOM   3290  H   LEU B 268      52.462 -25.348  17.828  1.00 15.44           H  
ATOM   3291  HA  LEU B 268      50.024 -26.801  17.927  1.00 13.19           H  
ATOM   3292  HB2 LEU B 268      51.403 -28.486  16.489  1.00 13.70           H  
ATOM   3293  HB3 LEU B 268      52.676 -27.245  16.572  1.00 13.70           H  
ATOM   3294  HG  LEU B 268      50.953 -25.610  15.632  1.00 14.16           H  
ATOM   3295 HD11 LEU B 268      52.784 -26.583  14.309  1.00 14.97           H  
ATOM   3296 HD12 LEU B 268      51.779 -28.010  13.960  1.00 14.97           H  
ATOM   3297 HD13 LEU B 268      51.305 -26.412  13.333  1.00 14.97           H  
ATOM   3298 HD21 LEU B 268      49.505 -28.223  15.069  1.00 15.17           H  
ATOM   3299 HD22 LEU B 268      48.957 -26.943  16.178  1.00 15.17           H  
ATOM   3300 HD23 LEU B 268      49.059 -26.623  14.430  1.00 15.17           H  
ATOM   3301  N   ALA B 269      50.363 -29.013  19.091  1.00 13.09           N  
ATOM   3302  CA  ALA B 269      50.458 -30.141  20.014  1.00 13.25           C  
ATOM   3303  C   ALA B 269      51.840 -30.785  19.928  1.00 13.63           C  
ATOM   3304  O   ALA B 269      52.298 -31.157  18.842  1.00 13.65           O  
ATOM   3305  CB  ALA B 269      49.376 -31.156  19.690  1.00 13.56           C  
ATOM   3306  H   ALA B 269      49.539 -28.918  18.514  1.00 13.09           H  
ATOM   3307  HA  ALA B 269      50.315 -29.781  21.032  1.00 13.25           H  
ATOM   3308  HB1 ALA B 269      48.398 -30.685  19.778  1.00 13.56           H  
ATOM   3309  HB2 ALA B 269      49.513 -31.521  18.672  1.00 13.56           H  
ATOM   3310  HB3 ALA B 269      49.442 -31.991  20.387  1.00 13.56           H  
ATOM   3311  N   SER B 270      52.489 -30.930  21.083  1.00 13.35           N  
ATOM   3312  CA  SER B 270      53.831 -31.506  21.162  1.00 14.13           C  
ATOM   3313  C   SER B 270      53.910 -32.525  22.295  1.00 13.80           C  
ATOM   3314  O   SER B 270      54.527 -32.269  23.325  1.00 15.01           O  
ATOM   3315  CB  SER B 270      54.859 -30.400  21.419  1.00 15.37           C  
ATOM   3316  OG  SER B 270      54.727 -29.327  20.494  1.00 17.35           O  
ATOM   3317  H   SER B 270      52.037 -30.632  21.935  1.00 13.35           H  
ATOM   3318  HA  SER B 270      54.047 -32.002  20.216  1.00 14.13           H  
ATOM   3319  HB2 SER B 270      55.861 -30.821  21.329  1.00 15.37           H  
ATOM   3320  HB3 SER B 270      54.717 -30.014  22.428  1.00 15.37           H  
ATOM   3321  HG  SER B 270      53.844 -28.963  20.597  1.00 17.35           H  
ATOM   3322  N   PRO B 271      53.281 -33.698  22.124  1.00 14.34           N  
ATOM   3323  CA  PRO B 271      53.323 -34.716  23.183  1.00 15.88           C  
ATOM   3324  C   PRO B 271      54.759 -35.140  23.499  1.00 15.78           C  
ATOM   3325  O   PRO B 271      55.486 -35.593  22.615  1.00 16.10           O  
ATOM   3326  CB  PRO B 271      52.476 -35.851  22.608  1.00 16.49           C  
ATOM   3327  CG  PRO B 271      52.579 -35.652  21.116  1.00 17.84           C  
ATOM   3328  CD  PRO B 271      52.505 -34.163  20.962  1.00 16.80           C  
ATOM   3329  HA  PRO B 271      52.940 -34.364  24.141  1.00 15.88           H  
ATOM   3330  HB2 PRO B 271      51.441 -35.772  22.941  1.00 16.49           H  
ATOM   3331  HB3 PRO B 271      52.878 -36.822  22.900  1.00 16.49           H  
ATOM   3332  HG2 PRO B 271      51.753 -36.140  20.599  1.00 17.84           H  
ATOM   3333  HG3 PRO B 271      53.525 -36.038  20.735  1.00 17.84           H  
ATOM   3334  HD2 PRO B 271      52.960 -33.839  20.026  1.00 16.80           H  
ATOM   3335  HD3 PRO B 271      51.474 -33.811  21.006  1.00 16.80           H  
ATOM   3336  N   ARG B 272      55.155 -34.990  24.764  1.00 17.22           N  
ATOM   3337  CA  ARG B 272      56.517 -35.321  25.192  1.00 17.81           C  
ATOM   3338  C   ARG B 272      56.620 -36.575  26.048  1.00 17.74           C  
ATOM   3339  O   ARG B 272      57.687 -36.881  26.589  1.00 19.33           O  
ATOM   3340  CB  ARG B 272      57.123 -34.138  25.954  1.00 20.49           C  
ATOM   3341  CG  ARG B 272      57.271 -32.864  25.127  1.00 23.46           C  
ATOM   3342  CD  ARG B 272      57.802 -31.717  25.981  1.00 27.30           C  
ATOM   3343  NE  ARG B 272      59.183 -31.936  26.400  1.00 29.94           N  
ATOM   3344  CZ  ARG B 272      60.248 -31.627  25.664  1.00 31.11           C  
ATOM   3345  NH1 ARG B 272      60.095 -31.073  24.468  1.00 30.09           N  
ATOM   3346  NH2 ARG B 272      61.466 -31.879  26.123  1.00 33.09           N1+
ATOM   3347  H   ARG B 272      54.499 -34.638  25.446  1.00 17.22           H  
ATOM   3348  HA  ARG B 272      57.071 -35.527  24.276  1.00 17.81           H  
ATOM   3349  HB2 ARG B 272      58.112 -34.432  26.308  1.00 20.49           H  
ATOM   3350  HB3 ARG B 272      56.482 -33.919  26.808  1.00 20.49           H  
ATOM   3351  HG2 ARG B 272      56.297 -32.586  24.723  1.00 23.46           H  
ATOM   3352  HG3 ARG B 272      57.965 -33.049  24.307  1.00 23.46           H  
ATOM   3353  HD2 ARG B 272      57.177 -31.622  26.869  1.00 27.30           H  
ATOM   3354  HD3 ARG B 272      57.753 -30.795  25.402  1.00 27.30           H  
ATOM   3355  HE  ARG B 272      59.341 -32.350  27.308  1.00 29.94           H  
ATOM   3356 HH11 ARG B 272      60.905 -30.845  23.909  1.00 30.09           H  
ATOM   3357 HH12 ARG B 272      59.168 -30.880  24.115  1.00 30.09           H  
ATOM   3358 HH21 ARG B 272      61.587 -32.300  27.033  1.00 33.09           H  
ATOM   3359 HH22 ARG B 272      62.274 -31.650  25.562  1.00 33.09           H  
ATOM   3360  N   SER B 273      55.513 -37.291  26.182  1.00 16.32           N  
ATOM   3361  CA  SER B 273      55.491 -38.523  26.966  1.00 17.74           C  
ATOM   3362  C   SER B 273      54.324 -39.372  26.500  1.00 17.50           C  
ATOM   3363  O   SER B 273      53.425 -38.879  25.814  1.00 17.20           O  
ATOM   3364  CB  SER B 273      55.309 -38.216  28.453  1.00 17.81           C  
ATOM   3365  OG  SER B 273      53.980 -37.790  28.712  1.00 17.82           O  
ATOM   3366  H   SER B 273      54.665 -36.977  25.732  1.00 16.32           H  
ATOM   3367  HA  SER B 273      56.436 -39.048  26.827  1.00 17.74           H  
ATOM   3368  HB2 SER B 273      56.002 -37.427  28.744  1.00 17.81           H  
ATOM   3369  HB3 SER B 273      55.517 -39.115  29.033  1.00 17.81           H  
ATOM   3370  HG  SER B 273      53.912 -37.606  29.652  1.00 17.82           H  
ATOM   3371  N   ALA B 274      54.336 -40.649  26.871  1.00 17.48           N  
ATOM   3372  CA  ALA B 274      53.252 -41.545  26.493  1.00 18.86           C  
ATOM   3373  C   ALA B 274      51.955 -41.044  27.110  1.00 18.35           C  
ATOM   3374  O   ALA B 274      50.885 -41.170  26.519  1.00 17.99           O  
ATOM   3375  CB  ALA B 274      53.546 -42.970  26.967  1.00 20.22           C  
ATOM   3376  H   ALA B 274      55.106 -41.002  27.422  1.00 17.48           H  
ATOM   3377  HA  ALA B 274      53.159 -41.560  25.407  1.00 18.86           H  
ATOM   3378  HB1 ALA B 274      54.475 -43.319  26.517  1.00 20.22           H  
ATOM   3379  HB2 ALA B 274      53.643 -42.979  28.053  1.00 20.22           H  
ATOM   3380  HB3 ALA B 274      52.729 -43.627  26.671  1.00 20.22           H  
ATOM   3381  N   ALA B 275      52.062 -40.467  28.303  1.00 18.91           N  
ATOM   3382  CA  ALA B 275      50.895 -39.938  28.999  1.00 19.28           C  
ATOM   3383  C   ALA B 275      50.282 -38.777  28.219  1.00 18.30           C  
ATOM   3384  O   ALA B 275      49.069 -38.712  28.043  1.00 18.45           O  
ATOM   3385  CB  ALA B 275      51.286 -39.487  30.405  1.00 18.30           C  
ATOM   3386  H   ALA B 275      52.971 -40.394  28.737  1.00 18.91           H  
ATOM   3387  HA  ALA B 275      50.148 -40.729  29.076  1.00 19.28           H  
ATOM   3388  HB1 ALA B 275      51.699 -40.331  30.956  1.00 18.30           H  
ATOM   3389  HB2 ALA B 275      52.033 -38.696  30.338  1.00 18.30           H  
ATOM   3390  HB3 ALA B 275      50.404 -39.111  30.924  1.00 18.30           H  
ATOM   3391  N   GLU B 276      51.120 -37.861  27.746  1.00 17.38           N  
ATOM   3392  CA  GLU B 276      50.606 -36.732  26.981  1.00 16.00           C  
ATOM   3393  C   GLU B 276      50.054 -37.195  25.641  1.00 14.75           C  
ATOM   3394  O   GLU B 276      49.063 -36.660  25.162  1.00 14.93           O  
ATOM   3395  CB  GLU B 276      51.688 -35.684  26.734  1.00 15.42           C  
ATOM   3396  CG  GLU B 276      52.250 -35.038  27.998  1.00 15.98           C  
ATOM   3397  CD  GLU B 276      53.028 -33.766  27.705  1.00 17.59           C  
ATOM   3398  OE1 GLU B 276      53.535 -33.619  26.575  1.00 18.42           O  
ATOM   3399  OE2 GLU B 276      53.142 -32.911  28.606  1.00 18.98           O1-
ATOM   3400  H   GLU B 276      52.112 -37.946  27.917  1.00 17.38           H  
ATOM   3401  HA  GLU B 276      49.807 -36.283  27.572  1.00 16.00           H  
ATOM   3402  HB2 GLU B 276      51.264 -34.897  26.111  1.00 15.42           H  
ATOM   3403  HB3 GLU B 276      52.511 -36.164  26.203  1.00 15.42           H  
ATOM   3404  HG2 GLU B 276      52.916 -35.750  28.488  1.00 15.98           H  
ATOM   3405  HG3 GLU B 276      51.423 -34.797  28.665  1.00 15.98           H  
ATOM   3406  N   ASN B 277      50.701 -38.187  25.034  1.00 15.50           N  
ATOM   3407  CA  ASN B 277      50.237 -38.687  23.748  1.00 15.80           C  
ATOM   3408  C   ASN B 277      48.870 -39.352  23.886  1.00 16.47           C  
ATOM   3409  O   ASN B 277      48.023 -39.220  23.010  1.00 15.21           O  
ATOM   3410  CB  ASN B 277      51.241 -39.680  23.154  1.00 14.66           C  
ATOM   3411  CG  ASN B 277      51.031 -39.895  21.669  1.00 16.25           C  
ATOM   3412  OD1 ASN B 277      51.313 -39.011  20.857  1.00 15.79           O  
ATOM   3413  ND2 ASN B 277      50.520 -41.064  21.305  1.00 17.09           N  
ATOM   3414  H   ASN B 277      51.517 -38.595  25.468  1.00 15.50           H  
ATOM   3415  HA  ASN B 277      50.146 -37.835  23.074  1.00 15.80           H  
ATOM   3416  HB2 ASN B 277      51.131 -40.637  23.665  1.00 14.66           H  
ATOM   3417  HB3 ASN B 277      52.248 -39.297  23.313  1.00 14.66           H  
ATOM   3418 HD21 ASN B 277      50.349 -41.258  20.329  1.00 17.09           H  
ATOM   3419 HD22 ASN B 277      50.303 -41.760  22.004  1.00 17.09           H  
ATOM   3420  N   ALA B 278      48.659 -40.070  24.987  1.00 16.61           N  
ATOM   3421  CA  ALA B 278      47.383 -40.738  25.221  1.00 17.66           C  
ATOM   3422  C   ALA B 278      46.275 -39.701  25.410  1.00 17.27           C  
ATOM   3423  O   ALA B 278      45.157 -39.872  24.927  1.00 18.82           O  
ATOM   3424  CB  ALA B 278      47.483 -41.642  26.444  1.00 18.87           C  
ATOM   3425  H   ALA B 278      49.396 -40.154  25.673  1.00 16.61           H  
ATOM   3426  HA  ALA B 278      47.140 -41.352  24.353  1.00 17.66           H  
ATOM   3427  HB1 ALA B 278      48.264 -42.385  26.284  1.00 18.87           H  
ATOM   3428  HB2 ALA B 278      47.726 -41.042  27.321  1.00 18.87           H  
ATOM   3429  HB3 ALA B 278      46.529 -42.146  26.602  1.00 18.87           H  
ATOM   3430  N   ALA B 279      46.595 -38.617  26.109  1.00 18.24           N  
ATOM   3431  CA  ALA B 279      45.624 -37.556  26.338  1.00 17.60           C  
ATOM   3432  C   ALA B 279      45.277 -36.899  25.005  1.00 17.33           C  
ATOM   3433  O   ALA B 279      44.113 -36.638  24.713  1.00 18.61           O  
ATOM   3434  CB  ALA B 279      46.196 -36.519  27.312  1.00 18.00           C  
ATOM   3435  H   ALA B 279      47.527 -38.528  26.488  1.00 18.24           H  
ATOM   3436  HA  ALA B 279      44.720 -37.977  26.778  1.00 17.60           H  
ATOM   3437  HB1 ALA B 279      46.432 -37.002  28.260  1.00 18.00           H  
ATOM   3438  HB2 ALA B 279      47.103 -36.085  26.890  1.00 18.00           H  
ATOM   3439  HB3 ALA B 279      45.461 -35.732  27.479  1.00 18.00           H  
ATOM   3440  N   LEU B 280      46.292 -36.635  24.187  1.00 16.57           N  
ATOM   3441  CA  LEU B 280      46.050 -36.020  22.888  1.00 15.72           C  
ATOM   3442  C   LEU B 280      45.207 -36.967  22.042  1.00 16.36           C  
ATOM   3443  O   LEU B 280      44.309 -36.541  21.324  1.00 16.65           O  
ATOM   3444  CB  LEU B 280      47.373 -35.728  22.172  1.00 15.10           C  
ATOM   3445  CG  LEU B 280      47.258 -35.146  20.756  1.00 15.99           C  
ATOM   3446  CD1 LEU B 280      46.536 -33.798  20.784  1.00 16.81           C  
ATOM   3447  CD2 LEU B 280      48.653 -34.984  20.164  1.00 16.21           C  
ATOM   3448  H   LEU B 280      47.235 -36.862  24.468  1.00 16.57           H  
ATOM   3449  HA  LEU B 280      45.523 -35.077  23.034  1.00 15.72           H  
ATOM   3450  HB2 LEU B 280      47.930 -36.662  22.105  1.00 15.10           H  
ATOM   3451  HB3 LEU B 280      47.931 -35.016  22.781  1.00 15.10           H  
ATOM   3452  HG  LEU B 280      46.677 -35.829  20.136  1.00 15.99           H  
ATOM   3453 HD11 LEU B 280      45.539 -33.929  21.204  1.00 16.81           H  
ATOM   3454 HD12 LEU B 280      47.100 -33.096  21.399  1.00 16.81           H  
ATOM   3455 HD13 LEU B 280      46.455 -33.408  19.770  1.00 16.81           H  
ATOM   3456 HD21 LEU B 280      49.234 -34.301  20.783  1.00 16.21           H  
ATOM   3457 HD22 LEU B 280      49.148 -35.955  20.130  1.00 16.21           H  
ATOM   3458 HD23 LEU B 280      48.574 -34.581  19.154  1.00 16.21           H  
ATOM   3459  N   GLN B 281      45.492 -38.260  22.144  1.00 18.46           N  
ATOM   3460  CA  GLN B 281      44.752 -39.247  21.374  1.00 19.68           C  
ATOM   3461  C   GLN B 281      43.263 -39.206  21.706  1.00 21.03           C  
ATOM   3462  O   GLN B 281      42.426 -39.306  20.811  1.00 20.33           O  
ATOM   3463  CB  GLN B 281      45.282 -40.648  21.649  1.00 20.49           C  
ATOM   3464  CG  GLN B 281      44.705 -41.686  20.707  1.00 22.90           C  
ATOM   3465  CD  GLN B 281      44.987 -43.090  21.163  1.00 25.75           C  
ATOM   3466  OE1 GLN B 281      45.904 -43.322  21.950  1.00 30.27           O  
ATOM   3467  NE2 GLN B 281      44.211 -44.045  20.665  1.00 27.21           N  
ATOM   3468  H   GLN B 281      46.230 -38.561  22.763  1.00 18.46           H  
ATOM   3469  HA  GLN B 281      44.887 -39.003  20.321  1.00 19.68           H  
ATOM   3470  HB2 GLN B 281      45.024 -40.923  22.671  1.00 20.49           H  
ATOM   3471  HB3 GLN B 281      46.366 -40.639  21.537  1.00 20.49           H  
ATOM   3472  HG2 GLN B 281      45.143 -41.545  19.718  1.00 22.90           H  
ATOM   3473  HG3 GLN B 281      43.626 -41.547  20.649  1.00 22.90           H  
ATOM   3474 HE21 GLN B 281      44.362 -45.008  20.928  1.00 27.21           H  
ATOM   3475 HE22 GLN B 281      43.469 -43.809  20.021  1.00 27.21           H  
ATOM   3476  N   GLN B 282      42.943 -39.070  22.991  1.00 22.37           N  
ATOM   3477  CA  GLN B 282      41.550 -39.018  23.424  1.00 25.14           C  
ATOM   3478  C   GLN B 282      40.824 -37.914  22.681  1.00 23.95           C  
ATOM   3479  O   GLN B 282      39.682 -38.079  22.254  1.00 26.29           O  
ATOM   3480  CB  GLN B 282      41.452 -38.737  24.923  1.00 26.83           C  
ATOM   3481  CG  GLN B 282      41.985 -39.830  25.822  1.00 32.77           C  
ATOM   3482  CD  GLN B 282      41.788 -39.501  27.290  1.00 36.69           C  
ATOM   3483  NE2 GLN B 282      40.661 -39.288  27.744  1.00 39.99           N  
ATOM   3484  OE1 GLN B 282      42.884 -39.452  28.038  1.00 38.47           O  
ATOM   3485  H   GLN B 282      43.679 -39.001  23.679  1.00 22.37           H  
ATOM   3486  HA  GLN B 282      41.096 -39.985  23.209  1.00 25.14           H  
ATOM   3487  HB2 GLN B 282      40.401 -38.582  25.169  1.00 26.83           H  
ATOM   3488  HB3 GLN B 282      42.012 -37.826  25.133  1.00 26.83           H  
ATOM   3489  HG2 GLN B 282      43.050 -39.957  25.629  1.00 32.77           H  
ATOM   3490  HG3 GLN B 282      41.462 -40.759  25.596  1.00 32.77           H  
ATOM   3491 HE21 GLN B 282      39.855 -39.336  27.137  1.00 39.99           H  
ATOM   3492 HE22 GLN B 282      40.544 -39.066  28.722  1.00 39.99           H  
ATOM   3493  N   LEU B 283      41.496 -36.779  22.534  1.00 22.90           N  
ATOM   3494  CA  LEU B 283      40.912 -35.639  21.854  1.00 21.08           C  
ATOM   3495  C   LEU B 283      40.764 -35.902  20.357  1.00 22.15           C  
ATOM   3496  O   LEU B 283      39.734 -35.585  19.765  1.00 22.55           O  
ATOM   3497  CB  LEU B 283      41.775 -34.398  22.115  1.00 22.39           C  
ATOM   3498  CG  LEU B 283      41.251 -33.043  21.649  1.00 21.83           C  
ATOM   3499  CD1 LEU B 283      39.881 -32.762  22.254  1.00 20.12           C  
ATOM   3500  CD2 LEU B 283      42.241 -31.968  22.076  1.00 21.28           C  
ATOM   3501  H   LEU B 283      42.433 -36.708  22.903  1.00 22.90           H  
ATOM   3502  HA  LEU B 283      39.911 -35.466  22.248  1.00 21.08           H  
ATOM   3503  HB2 LEU B 283      42.733 -34.561  21.622  1.00 22.39           H  
ATOM   3504  HB3 LEU B 283      41.928 -34.332  23.193  1.00 22.39           H  
ATOM   3505  HG  LEU B 283      41.146 -33.045  20.564  1.00 21.83           H  
ATOM   3506 HD11 LEU B 283      39.181 -33.538  21.945  1.00 20.12           H  
ATOM   3507 HD12 LEU B 283      39.958 -32.754  23.341  1.00 20.12           H  
ATOM   3508 HD13 LEU B 283      39.523 -31.792  21.908  1.00 20.12           H  
ATOM   3509 HD21 LEU B 283      42.338 -31.974  23.161  1.00 21.28           H  
ATOM   3510 HD22 LEU B 283      43.212 -32.169  21.623  1.00 21.28           H  
ATOM   3511 HD23 LEU B 283      41.882 -30.993  21.748  1.00 21.28           H  
ATOM   3512  N   VAL B 284      41.787 -36.497  19.749  1.00 21.57           N  
ATOM   3513  CA  VAL B 284      41.755 -36.806  18.323  1.00 21.76           C  
ATOM   3514  C   VAL B 284      40.654 -37.818  18.001  1.00 22.18           C  
ATOM   3515  O   VAL B 284      39.981 -37.712  16.977  1.00 21.98           O  
ATOM   3516  CB  VAL B 284      43.119 -37.359  17.846  1.00 21.29           C  
ATOM   3517  CG1 VAL B 284      43.020 -37.852  16.409  1.00 22.70           C  
ATOM   3518  CG2 VAL B 284      44.178 -36.271  17.961  1.00 23.74           C  
ATOM   3519  H   VAL B 284      42.605 -36.741  20.288  1.00 21.57           H  
ATOM   3520  HA  VAL B 284      41.544 -35.877  17.794  1.00 21.76           H  
ATOM   3521  HB  VAL B 284      43.403 -38.202  18.477  1.00 21.29           H  
ATOM   3522 HG11 VAL B 284      42.266 -38.637  16.346  1.00 22.70           H  
ATOM   3523 HG12 VAL B 284      42.736 -37.023  15.760  1.00 22.70           H  
ATOM   3524 HG13 VAL B 284      43.985 -38.248  16.093  1.00 22.70           H  
ATOM   3525 HG21 VAL B 284      43.900 -35.425  17.332  1.00 23.74           H  
ATOM   3526 HG22 VAL B 284      44.252 -35.944  18.999  1.00 23.74           H  
ATOM   3527 HG23 VAL B 284      45.141 -36.665  17.636  1.00 23.74           H  
ATOM   3528  N   VAL B 285      40.478 -38.798  18.881  1.00 23.66           N  
ATOM   3529  CA  VAL B 285      39.450 -39.814  18.693  1.00 24.95           C  
ATOM   3530  C   VAL B 285      38.069 -39.173  18.766  1.00 25.11           C  
ATOM   3531  O   VAL B 285      37.189 -39.476  17.963  1.00 24.88           O  
ATOM   3532  CB  VAL B 285      39.535 -40.906  19.779  1.00 26.38           C  
ATOM   3533  CG1 VAL B 285      38.299 -41.795  19.725  1.00 28.62           C  
ATOM   3534  CG2 VAL B 285      40.786 -41.731  19.580  1.00 28.20           C  
ATOM   3535  H   VAL B 285      41.071 -38.841  19.698  1.00 23.66           H  
ATOM   3536  HA  VAL B 285      39.611 -40.268  17.716  1.00 24.95           H  
ATOM   3537  HB  VAL B 285      39.578 -40.432  20.760  1.00 26.38           H  
ATOM   3538 HG11 VAL B 285      37.407 -41.189  19.884  1.00 28.62           H  
ATOM   3539 HG12 VAL B 285      38.241 -42.277  18.749  1.00 28.62           H  
ATOM   3540 HG13 VAL B 285      38.364 -42.556  20.502  1.00 28.62           H  
ATOM   3541 HG21 VAL B 285      40.754 -42.210  18.602  1.00 28.20           H  
ATOM   3542 HG22 VAL B 285      41.661 -41.083  19.639  1.00 28.20           H  
ATOM   3543 HG23 VAL B 285      40.846 -42.494  20.356  1.00 28.20           H  
ATOM   3544  N   ALA B 286      37.890 -38.285  19.739  1.00 25.05           N  
ATOM   3545  CA  ALA B 286      36.616 -37.600  19.925  1.00 25.54           C  
ATOM   3546  C   ALA B 286      36.215 -36.825  18.676  1.00 26.35           C  
ATOM   3547  O   ALA B 286      35.037 -36.765  18.325  1.00 28.00           O  
ATOM   3548  CB  ALA B 286      36.703 -36.657  21.126  1.00 25.90           C  
ATOM   3549  H   ALA B 286      38.656 -38.080  20.365  1.00 25.05           H  
ATOM   3550  HA  ALA B 286      35.850 -38.353  20.112  1.00 25.54           H  
ATOM   3551  HB1 ALA B 286      36.962 -37.227  22.018  1.00 25.90           H  
ATOM   3552  HB2 ALA B 286      37.468 -35.903  20.941  1.00 25.90           H  
ATOM   3553  HB3 ALA B 286      35.740 -36.168  21.274  1.00 25.90           H  
ATOM   3554  N   LYS B 287      37.197 -36.237  17.999  1.00 26.44           N  
ATOM   3555  CA  LYS B 287      36.925 -35.466  16.793  1.00 25.88           C  
ATOM   3556  C   LYS B 287      36.994 -36.306  15.524  1.00 26.29           C  
ATOM   3557  O   LYS B 287      36.537 -35.879  14.466  1.00 25.58           O  
ATOM   3558  CB  LYS B 287      37.901 -34.291  16.693  1.00 27.73           C  
ATOM   3559  CG  LYS B 287      37.674 -33.234  17.758  1.00 30.52           C  
ATOM   3560  CD  LYS B 287      36.268 -32.655  17.640  1.00 33.97           C  
ATOM   3561  CE  LYS B 287      35.942 -31.734  18.800  1.00 35.78           C  
ATOM   3562  NZ  LYS B 287      35.905 -32.473  20.089  1.00 38.90           N1+
ATOM   3563  H   LYS B 287      38.148 -36.326  18.327  1.00 26.44           H  
ATOM   3564  HA  LYS B 287      35.902 -35.099  16.877  1.00 25.88           H  
ATOM   3565  HB2 LYS B 287      37.785 -33.827  15.714  1.00 27.73           H  
ATOM   3566  HB3 LYS B 287      38.916 -34.674  16.796  1.00 27.73           H  
ATOM   3567  HG2 LYS B 287      38.404 -32.435  17.631  1.00 30.52           H  
ATOM   3568  HG3 LYS B 287      37.796 -33.685  18.743  1.00 30.52           H  
ATOM   3569  HD2 LYS B 287      35.548 -33.473  17.626  1.00 33.97           H  
ATOM   3570  HD3 LYS B 287      36.195 -32.091  16.710  1.00 33.97           H  
ATOM   3571  HE2 LYS B 287      34.969 -31.276  18.626  1.00 35.78           H  
ATOM   3572  HE3 LYS B 287      36.704 -30.956  18.859  1.00 35.78           H  
ATOM   3573  HZ1 LYS B 287      35.202 -33.196  20.043  1.00 38.90           H  
ATOM   3574  HZ2 LYS B 287      36.808 -32.892  20.263  1.00 38.90           H  
ATOM   3575  HZ3 LYS B 287      35.682 -31.833  20.838  1.00 38.90           H  
ATOM   3576  N   ASN B 288      37.566 -37.499  15.644  1.00 25.61           N  
ATOM   3577  CA  ASN B 288      37.708 -38.423  14.521  1.00 26.93           C  
ATOM   3578  C   ASN B 288      38.415 -37.784  13.326  1.00 26.29           C  
ATOM   3579  O   ASN B 288      38.015 -37.976  12.177  1.00 27.33           O  
ATOM   3580  CB  ASN B 288      36.331 -38.947  14.099  1.00 29.20           C  
ATOM   3581  CG  ASN B 288      36.424 -40.147  13.176  1.00 30.85           C  
ATOM   3582  OD1 ASN B 288      37.113 -41.119  13.479  1.00 32.23           O  
ATOM   3583  ND2 ASN B 288      35.727 -40.087  12.046  1.00 33.50           N  
ATOM   3584  H   ASN B 288      37.917 -37.779  16.549  1.00 25.61           H  
ATOM   3585  HA  ASN B 288      38.331 -39.251  14.858  1.00 26.93           H  
ATOM   3586  HB2 ASN B 288      35.796 -38.149  13.582  1.00 29.20           H  
ATOM   3587  HB3 ASN B 288      35.777 -39.235  14.993  1.00 29.20           H  
ATOM   3588 HD21 ASN B 288      35.174 -39.268  11.837  1.00 33.50           H  
ATOM   3589 HD22 ASN B 288      35.750 -40.860  11.397  1.00 33.50           H  
ATOM   3590  N   GLU B 289      39.475 -37.035  13.608  1.00 25.01           N  
ATOM   3591  CA  GLU B 289      40.251 -36.352  12.575  1.00 23.59           C  
ATOM   3592  C   GLU B 289      41.729 -36.300  12.953  1.00 21.32           C  
ATOM   3593  O   GLU B 289      42.086 -35.737  13.985  1.00 18.23           O  
ATOM   3594  CB  GLU B 289      39.734 -34.922  12.389  1.00 27.25           C  
ATOM   3595  CG  GLU B 289      38.481 -34.811  11.541  1.00 32.46           C  
ATOM   3596  CD  GLU B 289      38.788 -34.451  10.098  1.00 35.49           C  
ATOM   3597  OE1 GLU B 289      39.671 -35.093   9.489  1.00 36.89           O  
ATOM   3598  OE2 GLU B 289      38.141 -33.523   9.569  1.00 38.88           O1-
ATOM   3599  H   GLU B 289      39.754 -36.932  14.574  1.00 25.01           H  
ATOM   3600  HA  GLU B 289      40.141 -36.911  11.646  1.00 23.59           H  
ATOM   3601  HB2 GLU B 289      40.520 -34.335  11.913  1.00 27.25           H  
ATOM   3602  HB3 GLU B 289      39.517 -34.508  13.373  1.00 27.25           H  
ATOM   3603  HG2 GLU B 289      37.839 -34.039  11.966  1.00 32.46           H  
ATOM   3604  HG3 GLU B 289      37.960 -35.768  11.560  1.00 32.46           H  
ATOM   3605  N   ALA B 290      42.585 -36.885  12.119  1.00 18.35           N  
ATOM   3606  CA  ALA B 290      44.020 -36.872  12.380  1.00 16.69           C  
ATOM   3607  C   ALA B 290      44.475 -35.419  12.539  1.00 16.03           C  
ATOM   3608  O   ALA B 290      43.979 -34.528  11.848  1.00 16.73           O  
ATOM   3609  CB  ALA B 290      44.767 -37.538  11.233  1.00 18.52           C  
ATOM   3610  H   ALA B 290      42.235 -37.346  11.291  1.00 18.35           H  
ATOM   3611  HA  ALA B 290      44.235 -37.426  13.294  1.00 16.69           H  
ATOM   3612  HB1 ALA B 290      44.433 -38.571  11.133  1.00 18.52           H  
ATOM   3613  HB2 ALA B 290      44.566 -36.999  10.307  1.00 18.52           H  
ATOM   3614  HB3 ALA B 290      45.837 -37.521  11.438  1.00 18.52           H  
ATOM   3615  N   ALA B 291      45.423 -35.186  13.442  1.00 14.89           N  
ATOM   3616  CA  ALA B 291      45.912 -33.835  13.700  1.00 14.70           C  
ATOM   3617  C   ALA B 291      47.410 -33.677  13.485  1.00 15.63           C  
ATOM   3618  O   ALA B 291      48.163 -34.647  13.531  1.00 16.72           O  
ATOM   3619  CB  ALA B 291      45.563 -33.432  15.132  1.00 15.66           C  
ATOM   3620  H   ALA B 291      45.814 -35.961  13.960  1.00 14.89           H  
ATOM   3621  HA  ALA B 291      45.419 -33.183  12.978  1.00 14.70           H  
ATOM   3622  HB1 ALA B 291      44.486 -33.503  15.278  1.00 15.66           H  
ATOM   3623  HB2 ALA B 291      46.069 -34.100  15.830  1.00 15.66           H  
ATOM   3624  HB3 ALA B 291      45.888 -32.407  15.311  1.00 15.66           H  
ATOM   3625  N   PHE B 292      47.841 -32.440  13.258  1.00 14.87           N  
ATOM   3626  CA  PHE B 292      49.258 -32.150  13.087  1.00 14.69           C  
ATOM   3627  C   PHE B 292      49.932 -31.994  14.445  1.00 14.32           C  
ATOM   3628  O   PHE B 292      49.325 -31.490  15.399  1.00 14.94           O  
ATOM   3629  CB  PHE B 292      49.471 -30.824  12.341  1.00 15.17           C  
ATOM   3630  CG  PHE B 292      49.563 -30.955  10.850  1.00 15.59           C  
ATOM   3631  CD1 PHE B 292      50.452 -31.854  10.266  1.00 15.97           C  
ATOM   3632  CD2 PHE B 292      48.788 -30.145  10.025  1.00 15.58           C  
ATOM   3633  CE1 PHE B 292      50.567 -31.940   8.876  1.00 17.02           C  
ATOM   3634  CE2 PHE B 292      48.895 -30.224   8.635  1.00 16.75           C  
ATOM   3635  CZ  PHE B 292      49.784 -31.123   8.059  1.00 16.97           C  
ATOM   3636  H   PHE B 292      47.172 -31.686  13.203  1.00 14.87           H  
ATOM   3637  HA  PHE B 292      49.682 -32.980  12.520  1.00 14.69           H  
ATOM   3638  HB2 PHE B 292      50.398 -30.376  12.701  1.00 15.17           H  
ATOM   3639  HB3 PHE B 292      48.635 -30.165  12.573  1.00 15.17           H  
ATOM   3640  HD1 PHE B 292      51.059 -32.490  10.893  1.00 15.97           H  
ATOM   3641  HD2 PHE B 292      48.093 -29.446  10.466  1.00 15.58           H  
ATOM   3642  HE1 PHE B 292      51.262 -32.639   8.434  1.00 17.02           H  
ATOM   3643  HE2 PHE B 292      48.287 -29.587   8.009  1.00 16.75           H  
ATOM   3644  HZ  PHE B 292      49.870 -31.188   6.984  1.00 16.97           H  
ATOM   3645  N   LEU B 293      51.183 -32.430  14.529  1.00 15.01           N  
ATOM   3646  CA  LEU B 293      51.965 -32.237  15.736  1.00 13.32           C  
ATOM   3647  C   LEU B 293      52.883 -31.064  15.367  1.00 14.67           C  
ATOM   3648  O   LEU B 293      52.884 -30.616  14.214  1.00 15.39           O  
ATOM   3649  CB  LEU B 293      52.776 -33.486  16.078  1.00 12.54           C  
ATOM   3650  CG  LEU B 293      51.933 -34.735  16.323  1.00 13.05           C  
ATOM   3651  CD1 LEU B 293      52.846 -35.847  16.824  1.00 11.25           C  
ATOM   3652  CD2 LEU B 293      50.836 -34.456  17.343  1.00 14.20           C  
ATOM   3653  H   LEU B 293      51.598 -32.904  13.740  1.00 15.01           H  
ATOM   3654  HA  LEU B 293      51.353 -32.043  16.617  1.00 13.32           H  
ATOM   3655  HB2 LEU B 293      53.353 -33.281  16.980  1.00 12.54           H  
ATOM   3656  HB3 LEU B 293      53.455 -33.689  15.250  1.00 12.54           H  
ATOM   3657  HG  LEU B 293      51.454 -35.038  15.392  1.00 13.05           H  
ATOM   3658 HD11 LEU B 293      53.612 -36.052  16.077  1.00 11.25           H  
ATOM   3659 HD12 LEU B 293      53.320 -35.535  17.755  1.00 11.25           H  
ATOM   3660 HD13 LEU B 293      52.258 -36.748  17.000  1.00 11.25           H  
ATOM   3661 HD21 LEU B 293      51.287 -34.150  18.287  1.00 14.20           H  
ATOM   3662 HD22 LEU B 293      50.191 -33.658  16.974  1.00 14.20           H  
ATOM   3663 HD23 LEU B 293      50.245 -35.358  17.499  1.00 14.20           H  
ATOM   3664  N   SER B 294      53.663 -30.572  16.319  1.00 15.60           N  
ATOM   3665  CA  SER B 294      54.533 -29.418  16.074  1.00 16.02           C  
ATOM   3666  C   SER B 294      55.866 -29.719  15.399  1.00 16.33           C  
ATOM   3667  O   SER B 294      56.484 -28.833  14.808  1.00 18.06           O  
ATOM   3668  CB  SER B 294      54.857 -28.736  17.394  1.00 16.68           C  
ATOM   3669  OG  SER B 294      55.763 -29.544  18.124  1.00 18.20           O  
ATOM   3670  H   SER B 294      53.657 -31.000  17.234  1.00 15.60           H  
ATOM   3671  HA  SER B 294      53.961 -28.797  15.385  1.00 16.02           H  
ATOM   3672  HB2 SER B 294      53.941 -28.602  17.970  1.00 16.68           H  
ATOM   3673  HB3 SER B 294      55.310 -27.763  17.201  1.00 16.68           H  
ATOM   3674  HG  SER B 294      55.342 -29.775  18.955  1.00 18.20           H  
ATOM   3675  N   MET B 295      56.299 -30.967  15.503  1.00 15.95           N  
ATOM   3676  CA  MET B 295      57.596 -31.388  14.997  1.00 16.26           C  
ATOM   3677  C   MET B 295      57.759 -31.600  13.492  1.00 16.01           C  
ATOM   3678  O   MET B 295      56.848 -32.068  12.811  1.00 16.52           O  
ATOM   3679  CB  MET B 295      58.011 -32.650  15.761  1.00 16.90           C  
ATOM   3680  CG  MET B 295      57.887 -32.523  17.298  1.00 18.39           C  
ATOM   3681  SD  MET B 295      56.213 -32.735  18.024  1.00 21.86           S  
ATOM   3682  CE  MET B 295      56.166 -34.516  18.219  1.00 22.38           C  
ATOM   3683  H   MET B 295      55.707 -31.651  15.950  1.00 15.95           H  
ATOM   3684  HA  MET B 295      58.250 -30.534  15.173  1.00 16.26           H  
ATOM   3685  HB2 MET B 295      59.050 -32.872  15.517  1.00 16.90           H  
ATOM   3686  HB3 MET B 295      57.376 -33.474  15.432  1.00 16.90           H  
ATOM   3687  HG2 MET B 295      58.242 -31.530  17.575  1.00 18.39           H  
ATOM   3688  HG3 MET B 295      58.536 -33.278  17.743  1.00 18.39           H  
ATOM   3689  HE1 MET B 295      56.286 -34.991  17.245  1.00 22.38           H  
ATOM   3690  HE2 MET B 295      56.974 -34.830  18.879  1.00 22.38           H  
ATOM   3691  HE3 MET B 295      55.209 -34.809  18.650  1.00 22.38           H  
ATOM   3692  N   THR B 296      58.940 -31.246  12.983  1.00 16.95           N  
ATOM   3693  CA  THR B 296      59.251 -31.394  11.559  1.00 17.47           C  
ATOM   3694  C   THR B 296      60.739 -31.687  11.369  1.00 17.08           C  
ATOM   3695  O   THR B 296      61.536 -31.479  12.279  1.00 17.34           O  
ATOM   3696  CB  THR B 296      58.974 -30.095  10.764  1.00 18.08           C  
ATOM   3697  OG1 THR B 296      60.079 -29.195  10.929  1.00 19.56           O  
ATOM   3698  CG2 THR B 296      57.708 -29.415  11.252  1.00 18.48           C  
ATOM   3699  H   THR B 296      59.642 -30.864  13.600  1.00 16.95           H  
ATOM   3700  HA  THR B 296      58.620 -32.206  11.196  1.00 17.47           H  
ATOM   3701  HB  THR B 296      58.847 -30.356   9.713  1.00 18.08           H  
ATOM   3702 HG21 THR B 296      56.863 -30.095  11.138  1.00 18.48           H  
ATOM   3703 HG22 THR B 296      57.821 -29.148  12.302  1.00 18.48           H  
ATOM   3704 HG23 THR B 296      57.530 -28.513  10.665  1.00 18.48           H  
ATOM   3705  HG1 THR B 296      60.152 -28.994  11.865  1.00 19.56           H  
ATOM   3706  N   ASP B 297      61.103 -32.188  10.192  1.00 18.62           N  
ATOM   3707  CA  ASP B 297      62.511 -32.423   9.881  1.00 18.41           C  
ATOM   3708  C   ASP B 297      62.807 -31.589   8.635  1.00 20.19           C  
ATOM   3709  O   ASP B 297      63.501 -32.019   7.707  1.00 20.42           O  
ATOM   3710  CB  ASP B 297      62.801 -33.920   9.663  1.00 18.69           C  
ATOM   3711  CG  ASP B 297      62.220 -34.462   8.382  1.00 18.29           C  
ATOM   3712  OD1 ASP B 297      61.172 -33.962   7.928  1.00 17.97           O  
ATOM   3713  OD2 ASP B 297      62.814 -35.421   7.836  1.00 19.40           O1-
ATOM   3714  H   ASP B 297      60.397 -32.409   9.505  1.00 18.62           H  
ATOM   3715  HA  ASP B 297      63.157 -32.128  10.708  1.00 18.41           H  
ATOM   3716  HB2 ASP B 297      62.379 -34.479  10.498  1.00 18.69           H  
ATOM   3717  HB3 ASP B 297      63.881 -34.062   9.640  1.00 18.69           H  
ATOM   3718  N   SER B 298      62.262 -30.375   8.637  1.00 20.09           N  
ATOM   3719  CA  SER B 298      62.429 -29.428   7.534  1.00 23.20           C  
ATOM   3720  C   SER B 298      63.850 -28.884   7.447  1.00 25.07           C  
ATOM   3721  O   SER B 298      64.328 -28.565   6.358  1.00 26.75           O  
ATOM   3722  CB  SER B 298      61.454 -28.252   7.684  1.00 23.77           C  
ATOM   3723  OG  SER B 298      60.111 -28.646   7.449  1.00 24.81           O  
ATOM   3724  H   SER B 298      61.709 -30.095   9.434  1.00 20.09           H  
ATOM   3725  HA  SER B 298      62.217 -29.978   6.617  1.00 23.20           H  
ATOM   3726  HB2 SER B 298      61.724 -27.476   6.967  1.00 23.77           H  
ATOM   3727  HB3 SER B 298      61.533 -27.855   8.696  1.00 23.77           H  
ATOM   3728  HG  SER B 298      59.889 -29.320   8.096  1.00 24.81           H  
ATOM   3729  N   LYS B 299      64.521 -28.768   8.589  1.00 25.85           N  
ATOM   3730  CA  LYS B 299      65.885 -28.253   8.607  1.00 27.56           C  
ATOM   3731  C   LYS B 299      66.859 -29.300   8.090  1.00 27.70           C  
ATOM   3732  O   LYS B 299      67.648 -29.032   7.184  1.00 28.27           O  
ATOM   3733  CB  LYS B 299      66.281 -27.833  10.024  1.00 29.80           C  
ATOM   3734  CG  LYS B 299      67.695 -27.278  10.120  1.00 33.23           C  
ATOM   3735  CD  LYS B 299      68.001 -26.780  11.521  1.00 35.39           C  
ATOM   3736  CE  LYS B 299      69.404 -26.207  11.610  1.00 37.59           C  
ATOM   3737  NZ  LYS B 299      69.697 -25.707  12.982  1.00 39.09           N1+
ATOM   3738  H   LYS B 299      64.079 -29.041   9.456  1.00 25.85           H  
ATOM   3739  HA  LYS B 299      65.926 -27.380   7.956  1.00 27.56           H  
ATOM   3740  HB2 LYS B 299      66.208 -28.705  10.675  1.00 29.80           H  
ATOM   3741  HB3 LYS B 299      65.585 -27.066  10.364  1.00 29.80           H  
ATOM   3742  HG2 LYS B 299      67.799 -26.450   9.419  1.00 33.23           H  
ATOM   3743  HG3 LYS B 299      68.404 -28.065   9.861  1.00 33.23           H  
ATOM   3744  HD2 LYS B 299      67.912 -27.611  12.220  1.00 35.39           H  
ATOM   3745  HD3 LYS B 299      67.283 -26.004  11.786  1.00 35.39           H  
ATOM   3746  HE2 LYS B 299      69.496 -25.382  10.904  1.00 37.59           H  
ATOM   3747  HE3 LYS B 299      70.123 -26.986  11.354  1.00 37.59           H  
ATOM   3748  HZ1 LYS B 299      69.034 -24.985  13.226  1.00 39.09           H  
ATOM   3749  HZ2 LYS B 299      69.622 -26.469  13.640  1.00 39.09           H  
ATOM   3750  HZ3 LYS B 299      70.633 -25.329  13.009  1.00 39.09           H  
ATOM   3751  N   THR B 300      66.801 -30.491   8.673  1.00 27.16           N  
ATOM   3752  CA  THR B 300      67.668 -31.590   8.264  1.00 26.78           C  
ATOM   3753  C   THR B 300      66.838 -32.857   8.095  1.00 25.55           C  
ATOM   3754  O   THR B 300      66.322 -33.409   9.069  1.00 25.42           O  
ATOM   3755  CB  THR B 300      68.774 -31.847   9.304  1.00 27.66           C  
ATOM   3756  OG1 THR B 300      69.565 -30.663   9.458  1.00 29.66           O  
ATOM   3757  CG2 THR B 300      69.676 -32.994   8.856  1.00 27.27           C  
ATOM   3758  H   THR B 300      66.138 -30.641   9.420  1.00 27.16           H  
ATOM   3759  HA  THR B 300      68.139 -31.316   7.320  1.00 26.78           H  
ATOM   3760  HB  THR B 300      68.306 -32.114  10.251  1.00 27.66           H  
ATOM   3761 HG21 THR B 300      69.079 -33.898   8.730  1.00 27.27           H  
ATOM   3762 HG22 THR B 300      70.148 -32.736   7.908  1.00 27.27           H  
ATOM   3763 HG23 THR B 300      70.444 -33.168   9.609  1.00 27.27           H  
ATOM   3764  HG1 THR B 300      68.980 -29.958   9.746  1.00 29.66           H  
ATOM   3765  N   GLU B 301      66.715 -33.314   6.851  1.00 24.06           N  
ATOM   3766  CA  GLU B 301      65.937 -34.508   6.539  1.00 23.02           C  
ATOM   3767  C   GLU B 301      66.295 -35.697   7.423  1.00 23.36           C  
ATOM   3768  O   GLU B 301      67.464 -36.051   7.558  1.00 23.28           O  
ATOM   3769  CB  GLU B 301      66.134 -34.888   5.069  1.00 22.67           C  
ATOM   3770  CG  GLU B 301      65.436 -36.178   4.645  1.00 22.19           C  
ATOM   3771  CD  GLU B 301      63.944 -36.133   4.879  1.00 22.01           C  
ATOM   3772  OE1 GLU B 301      63.347 -35.079   4.612  1.00 21.88           O  
ATOM   3773  OE2 GLU B 301      63.357 -37.147   5.314  1.00 19.78           O1-
ATOM   3774  H   GLU B 301      67.173 -32.818   6.100  1.00 24.06           H  
ATOM   3775  HA  GLU B 301      64.893 -34.264   6.733  1.00 23.02           H  
ATOM   3776  HB2 GLU B 301      67.203 -35.006   4.889  1.00 22.67           H  
ATOM   3777  HB3 GLU B 301      65.749 -34.075   4.454  1.00 22.67           H  
ATOM   3778  HG2 GLU B 301      65.854 -37.006   5.217  1.00 22.19           H  
ATOM   3779  HG3 GLU B 301      65.618 -36.341   3.583  1.00 22.19           H  
ATOM   3780  N   GLY B 302      65.276 -36.310   8.017  1.00 21.72           N  
ATOM   3781  CA  GLY B 302      65.493 -37.464   8.871  1.00 23.45           C  
ATOM   3782  C   GLY B 302      65.654 -37.126  10.339  1.00 23.56           C  
ATOM   3783  O   GLY B 302      65.635 -38.014  11.192  1.00 25.04           O  
ATOM   3784  H   GLY B 302      64.337 -35.968   7.872  1.00 21.72           H  
ATOM   3785  HA2 GLY B 302      66.397 -37.972   8.536  1.00 23.45           H  
ATOM   3786  HA3 GLY B 302      64.639 -38.133   8.765  1.00 23.45           H  
ATOM   3787  N   LYS B 303      65.813 -35.842  10.640  1.00 23.79           N  
ATOM   3788  CA  LYS B 303      65.981 -35.402  12.021  1.00 25.24           C  
ATOM   3789  C   LYS B 303      64.826 -34.512  12.460  1.00 22.83           C  
ATOM   3790  O   LYS B 303      64.830 -33.312  12.202  1.00 23.64           O  
ATOM   3791  CB  LYS B 303      67.299 -34.642  12.176  1.00 27.61           C  
ATOM   3792  CG  LYS B 303      68.531 -35.485  11.894  1.00 31.65           C  
ATOM   3793  CD  LYS B 303      69.816 -34.712  12.159  1.00 35.08           C  
ATOM   3794  CE  LYS B 303      71.041 -35.597  11.954  1.00 36.35           C  
ATOM   3795  NZ  LYS B 303      72.310 -34.877  12.262  1.00 38.77           N1+
ATOM   3796  H   LYS B 303      65.819 -35.156   9.898  1.00 23.79           H  
ATOM   3797  HA  LYS B 303      65.994 -36.289  12.654  1.00 25.24           H  
ATOM   3798  HB2 LYS B 303      67.363 -34.271  13.199  1.00 27.61           H  
ATOM   3799  HB3 LYS B 303      67.293 -33.800  11.484  1.00 27.61           H  
ATOM   3800  HG2 LYS B 303      68.515 -35.796  10.849  1.00 31.65           H  
ATOM   3801  HG3 LYS B 303      68.511 -36.366  12.536  1.00 31.65           H  
ATOM   3802  HD2 LYS B 303      69.807 -34.348  13.186  1.00 35.08           H  
ATOM   3803  HD3 LYS B 303      69.870 -33.865  11.474  1.00 35.08           H  
ATOM   3804  HE2 LYS B 303      71.068 -35.926  10.915  1.00 36.35           H  
ATOM   3805  HE3 LYS B 303      70.962 -36.465  12.608  1.00 36.35           H  
ATOM   3806  HZ1 LYS B 303      72.394 -34.070  11.661  1.00 38.77           H  
ATOM   3807  HZ2 LYS B 303      72.302 -34.579  13.227  1.00 38.77           H  
ATOM   3808  HZ3 LYS B 303      73.094 -35.495  12.108  1.00 38.77           H  
ATOM   3809  N   PHE B 304      63.842 -35.104  13.128  1.00 22.18           N  
ATOM   3810  CA  PHE B 304      62.691 -34.343  13.590  1.00 20.51           C  
ATOM   3811  C   PHE B 304      62.986 -33.574  14.864  1.00 20.10           C  
ATOM   3812  O   PHE B 304      63.582 -34.105  15.801  1.00 21.76           O  
ATOM   3813  CB  PHE B 304      61.488 -35.266  13.800  1.00 19.65           C  
ATOM   3814  CG  PHE B 304      60.852 -35.711  12.515  1.00 19.37           C  
ATOM   3815  CD1 PHE B 304      61.408 -36.744  11.762  1.00 20.68           C  
ATOM   3816  CD2 PHE B 304      59.734 -35.051  12.022  1.00 20.01           C  
ATOM   3817  CE1 PHE B 304      60.859 -37.108  10.532  1.00 20.16           C  
ATOM   3818  CE2 PHE B 304      59.177 -35.403  10.795  1.00 18.44           C  
ATOM   3819  CZ  PHE B 304      59.744 -36.437  10.047  1.00 19.66           C  
ATOM   3820  H   PHE B 304      63.895 -36.095  13.318  1.00 22.18           H  
ATOM   3821  HA  PHE B 304      62.455 -33.615  12.813  1.00 20.51           H  
ATOM   3822  HB2 PHE B 304      60.742 -34.734  14.390  1.00 19.65           H  
ATOM   3823  HB3 PHE B 304      61.821 -36.149  14.345  1.00 19.65           H  
ATOM   3824  HD1 PHE B 304      62.275 -37.269  12.136  1.00 20.68           H  
ATOM   3825  HD2 PHE B 304      59.290 -34.252  12.598  1.00 20.01           H  
ATOM   3826  HE1 PHE B 304      61.300 -37.910   9.959  1.00 20.16           H  
ATOM   3827  HE2 PHE B 304      58.309 -34.879  10.424  1.00 18.44           H  
ATOM   3828  HZ  PHE B 304      59.316 -36.714   9.094  1.00 19.66           H  
ATOM   3829  N   THR B 305      62.559 -32.316  14.887  1.00 20.12           N  
ATOM   3830  CA  THR B 305      62.781 -31.452  16.036  1.00 20.80           C  
ATOM   3831  C   THR B 305      61.531 -30.669  16.417  1.00 20.79           C  
ATOM   3832  O   THR B 305      60.587 -30.558  15.634  1.00 20.35           O  
ATOM   3833  CB  THR B 305      63.881 -30.424  15.749  1.00 22.16           C  
ATOM   3834  OG1 THR B 305      63.457 -29.555  14.690  1.00 23.63           O  
ATOM   3835  CG2 THR B 305      65.167 -31.124  15.343  1.00 22.47           C  
ATOM   3836  H   THR B 305      62.066 -31.949  14.085  1.00 20.12           H  
ATOM   3837  HA  THR B 305      63.068 -32.115  16.853  1.00 20.80           H  
ATOM   3838  HB  THR B 305      64.066 -29.845  16.654  1.00 22.16           H  
ATOM   3839 HG21 THR B 305      65.490 -31.786  16.145  1.00 22.47           H  
ATOM   3840 HG22 THR B 305      64.994 -31.706  14.438  1.00 22.47           H  
ATOM   3841 HG23 THR B 305      65.941 -30.380  15.152  1.00 22.47           H  
ATOM   3842  HG1 THR B 305      63.305 -30.098  13.913  1.00 23.63           H  
ATOM   3843  N   TYR B 306      61.545 -30.124  17.629  1.00 21.62           N  
ATOM   3844  CA  TYR B 306      60.449 -29.305  18.127  1.00 22.20           C  
ATOM   3845  C   TYR B 306      60.689 -27.904  17.570  1.00 24.78           C  
ATOM   3846  O   TYR B 306      61.767 -27.621  17.041  1.00 23.67           O  
ATOM   3847  CB  TYR B 306      60.470 -29.255  19.655  1.00 22.56           C  
ATOM   3848  CG  TYR B 306      60.275 -30.593  20.321  1.00 20.21           C  
ATOM   3849  CD1 TYR B 306      59.030 -31.225  20.320  1.00 22.23           C  
ATOM   3850  CD2 TYR B 306      61.339 -31.235  20.946  1.00 21.66           C  
ATOM   3851  CE1 TYR B 306      58.852 -32.466  20.928  1.00 20.33           C  
ATOM   3852  CE2 TYR B 306      61.174 -32.473  21.557  1.00 21.26           C  
ATOM   3853  CZ  TYR B 306      59.929 -33.084  21.543  1.00 21.30           C  
ATOM   3854  OH  TYR B 306      59.780 -34.315  22.130  1.00 21.53           O  
ATOM   3855  H   TYR B 306      62.344 -30.284  18.226  1.00 21.62           H  
ATOM   3856  HA  TYR B 306      59.484 -29.711  17.821  1.00 22.20           H  
ATOM   3857  HB2 TYR B 306      59.672 -28.589  19.986  1.00 22.56           H  
ATOM   3858  HB3 TYR B 306      61.433 -28.852  19.971  1.00 22.56           H  
ATOM   3859  HD1 TYR B 306      58.190 -30.743  19.841  1.00 22.23           H  
ATOM   3860  HD2 TYR B 306      62.311 -30.763  20.958  1.00 21.66           H  
ATOM   3861  HE1 TYR B 306      57.883 -32.943  20.919  1.00 20.33           H  
ATOM   3862  HE2 TYR B 306      62.010 -32.956  22.040  1.00 21.26           H  
ATOM   3863  HH  TYR B 306      58.894 -34.681  22.085  1.00 21.53           H  
ATOM   3864  N   PRO B 307      59.697 -27.005  17.689  1.00 26.77           N  
ATOM   3865  CA  PRO B 307      59.848 -25.636  17.181  1.00 29.20           C  
ATOM   3866  C   PRO B 307      61.083 -24.923  17.735  1.00 31.81           C  
ATOM   3867  O   PRO B 307      61.542 -23.934  17.165  1.00 33.12           O  
ATOM   3868  CB  PRO B 307      58.552 -24.961  17.622  1.00 29.48           C  
ATOM   3869  CG  PRO B 307      57.567 -26.087  17.610  1.00 28.86           C  
ATOM   3870  CD  PRO B 307      58.350 -27.206  18.251  1.00 27.46           C  
ATOM   3871  HA  PRO B 307      60.004 -25.610  16.103  1.00 29.20           H  
ATOM   3872  HB2 PRO B 307      58.260 -24.178  16.923  1.00 29.48           H  
ATOM   3873  HB3 PRO B 307      58.651 -24.538  18.622  1.00 29.48           H  
ATOM   3874  HG2 PRO B 307      57.274 -26.344  16.592  1.00 28.86           H  
ATOM   3875  HG3 PRO B 307      56.680 -25.842  18.193  1.00 28.86           H  
ATOM   3876  HD2 PRO B 307      58.356 -27.112  19.337  1.00 27.46           H  
ATOM   3877  HD3 PRO B 307      57.947 -28.180  17.973  1.00 27.46           H  
ATOM   3878  N   THR B 308      61.618 -25.433  18.839  1.00 33.70           N  
ATOM   3879  CA  THR B 308      62.793 -24.836  19.468  1.00 36.00           C  
ATOM   3880  C   THR B 308      64.116 -25.382  18.929  1.00 36.13           C  
ATOM   3881  O   THR B 308      65.184 -24.856  19.243  1.00 38.04           O  
ATOM   3882  CB  THR B 308      62.763 -25.040  20.995  1.00 36.63           C  
ATOM   3883  OG1 THR B 308      62.689 -26.439  21.291  1.00 39.05           O  
ATOM   3884  CG2 THR B 308      61.560 -24.335  21.601  1.00 37.60           C  
ATOM   3885  H   THR B 308      61.202 -26.255  19.254  1.00 33.70           H  
ATOM   3886  HA  THR B 308      62.745 -23.775  19.222  1.00 36.00           H  
ATOM   3887  HB  THR B 308      63.674 -24.619  21.420  1.00 36.63           H  
ATOM   3888 HG21 THR B 308      61.612 -23.269  21.376  1.00 37.60           H  
ATOM   3889 HG22 THR B 308      60.645 -24.751  21.180  1.00 37.60           H  
ATOM   3890 HG23 THR B 308      61.561 -24.479  22.681  1.00 37.60           H  
ATOM   3891  HG1 THR B 308      62.683 -26.533  22.247  1.00 39.05           H  
ATOM   3892  N   GLY B 309      64.046 -26.436  18.122  1.00 35.71           N  
ATOM   3893  CA  GLY B 309      65.254 -27.014  17.560  1.00 34.25           C  
ATOM   3894  C   GLY B 309      65.745 -28.241  18.304  1.00 33.56           C  
ATOM   3895  O   GLY B 309      66.645 -28.940  17.840  1.00 33.68           O  
ATOM   3896  H   GLY B 309      63.147 -26.837  17.897  1.00 35.71           H  
ATOM   3897  HA2 GLY B 309      66.041 -26.259  17.586  1.00 34.25           H  
ATOM   3898  HA3 GLY B 309      65.054 -27.295  16.527  1.00 34.25           H  
ATOM   3899  N   GLU B 310      65.152 -28.500  19.464  1.00 32.30           N  
ATOM   3900  CA  GLU B 310      65.507 -29.650  20.290  1.00 31.68           C  
ATOM   3901  C   GLU B 310      65.030 -30.960  19.653  1.00 30.86           C  
ATOM   3902  O   GLU B 310      63.972 -31.001  19.024  1.00 28.30           O  
ATOM   3903  CB  GLU B 310      64.884 -29.472  21.681  1.00 33.64           C  
ATOM   3904  CG  GLU B 310      64.629 -30.753  22.460  1.00 35.04           C  
ATOM   3905  CD  GLU B 310      63.837 -30.502  23.734  1.00 37.03           C  
ATOM   3906  OE1 GLU B 310      62.839 -29.748  23.675  1.00 37.39           O  
ATOM   3907  OE2 GLU B 310      64.203 -31.063  24.789  1.00 37.99           O1-
ATOM   3908  H   GLU B 310      64.426 -27.876  19.787  1.00 32.30           H  
ATOM   3909  HA  GLU B 310      66.592 -29.705  20.374  1.00 31.68           H  
ATOM   3910  HB2 GLU B 310      63.930 -28.960  21.557  1.00 33.64           H  
ATOM   3911  HB3 GLU B 310      65.556 -28.849  22.272  1.00 33.64           H  
ATOM   3912  HG2 GLU B 310      65.587 -31.199  22.725  1.00 35.04           H  
ATOM   3913  HG3 GLU B 310      64.069 -31.442  21.828  1.00 35.04           H  
ATOM   3914  N   SER B 311      65.817 -32.023  19.812  1.00 29.79           N  
ATOM   3915  CA  SER B 311      65.462 -33.335  19.271  1.00 29.59           C  
ATOM   3916  C   SER B 311      64.336 -33.954  20.095  1.00 28.59           C  
ATOM   3917  O   SER B 311      64.160 -33.614  21.262  1.00 26.69           O  
ATOM   3918  CB  SER B 311      66.675 -34.268  19.288  1.00 31.96           C  
ATOM   3919  OG  SER B 311      67.724 -33.754  18.489  1.00 34.80           O  
ATOM   3920  H   SER B 311      66.684 -31.920  20.320  1.00 29.79           H  
ATOM   3921  HA  SER B 311      65.130 -33.203  18.241  1.00 29.59           H  
ATOM   3922  HB2 SER B 311      66.379 -35.243  18.902  1.00 31.96           H  
ATOM   3923  HB3 SER B 311      67.027 -34.375  20.314  1.00 31.96           H  
ATOM   3924  HG  SER B 311      67.973 -32.900  18.851  1.00 34.80           H  
ATOM   3925  N   LEU B 312      63.585 -34.869  19.490  1.00 28.22           N  
ATOM   3926  CA  LEU B 312      62.468 -35.521  20.175  1.00 27.46           C  
ATOM   3927  C   LEU B 312      62.865 -36.261  21.449  1.00 27.08           C  
ATOM   3928  O   LEU B 312      63.906 -36.919  21.504  1.00 28.55           O  
ATOM   3929  CB  LEU B 312      61.771 -36.509  19.235  1.00 27.09           C  
ATOM   3930  CG  LEU B 312      61.178 -35.976  17.930  1.00 26.90           C  
ATOM   3931  CD1 LEU B 312      60.498 -37.116  17.190  1.00 22.97           C  
ATOM   3932  CD2 LEU B 312      60.175 -34.871  18.225  1.00 26.92           C  
ATOM   3933  H   LEU B 312      63.791 -35.121  18.534  1.00 28.22           H  
ATOM   3934  HA  LEU B 312      61.798 -34.712  20.466  1.00 27.46           H  
ATOM   3935  HB2 LEU B 312      60.956 -36.968  19.796  1.00 27.09           H  
ATOM   3936  HB3 LEU B 312      62.502 -37.272  18.968  1.00 27.09           H  
ATOM   3937  HG  LEU B 312      61.974 -35.563  17.310  1.00 26.90           H  
ATOM   3938 HD11 LEU B 312      61.228 -37.895  16.972  1.00 22.97           H  
ATOM   3939 HD12 LEU B 312      59.702 -37.528  17.810  1.00 22.97           H  
ATOM   3940 HD13 LEU B 312      60.075 -36.743  16.257  1.00 22.97           H  
ATOM   3941 HD21 LEU B 312      59.371 -35.267  18.845  1.00 26.92           H  
ATOM   3942 HD22 LEU B 312      60.675 -34.059  18.752  1.00 26.92           H  
ATOM   3943 HD23 LEU B 312      59.762 -34.497  17.288  1.00 26.92           H  
ATOM   3944  N   VAL B 313      62.028 -36.147  22.476  1.00 26.73           N  
ATOM   3945  CA  VAL B 313      62.278 -36.832  23.740  1.00 24.95           C  
ATOM   3946  C   VAL B 313      61.282 -37.982  23.864  1.00 24.23           C  
ATOM   3947  O   VAL B 313      61.323 -38.761  24.818  1.00 25.51           O  
ATOM   3948  CB  VAL B 313      62.127 -35.878  24.958  1.00 25.19           C  
ATOM   3949  CG1 VAL B 313      63.163 -34.766  24.875  1.00 25.11           C  
ATOM   3950  CG2 VAL B 313      60.718 -35.296  25.007  1.00 25.14           C  
ATOM   3951  H   VAL B 313      61.201 -35.575  22.379  1.00 26.73           H  
ATOM   3952  HA  VAL B 313      63.305 -37.199  23.742  1.00 24.95           H  
ATOM   3953  HB  VAL B 313      62.293 -36.444  25.874  1.00 25.19           H  
ATOM   3954 HG11 VAL B 313      64.162 -35.200  24.864  1.00 25.11           H  
ATOM   3955 HG12 VAL B 313      63.007 -34.192  23.962  1.00 25.11           H  
ATOM   3956 HG13 VAL B 313      63.061 -34.109  25.739  1.00 25.11           H  
ATOM   3957 HG21 VAL B 313      60.529 -34.724  24.098  1.00 25.14           H  
ATOM   3958 HG22 VAL B 313      59.993 -36.107  25.083  1.00 25.14           H  
ATOM   3959 HG23 VAL B 313      60.625 -34.642  25.874  1.00 25.14           H  
ATOM   3960  N   TYR B 314      60.395 -38.079  22.877  1.00 22.02           N  
ATOM   3961  CA  TYR B 314      59.370 -39.119  22.820  1.00 19.54           C  
ATOM   3962  C   TYR B 314      58.798 -39.192  21.406  1.00 17.27           C  
ATOM   3963  O   TYR B 314      58.723 -38.181  20.709  1.00 17.39           O  
ATOM   3964  CB  TYR B 314      58.220 -38.802  23.790  1.00 20.27           C  
ATOM   3965  CG  TYR B 314      57.001 -39.693  23.609  1.00 18.98           C  
ATOM   3966  CD1 TYR B 314      56.930 -40.953  24.208  1.00 19.29           C  
ATOM   3967  CD2 TYR B 314      55.939 -39.295  22.792  1.00 17.73           C  
ATOM   3968  CE1 TYR B 314      55.828 -41.797  23.995  1.00 17.88           C  
ATOM   3969  CE2 TYR B 314      54.842 -40.130  22.570  1.00 17.68           C  
ATOM   3970  CZ  TYR B 314      54.793 -41.377  23.172  1.00 18.18           C  
ATOM   3971  OH  TYR B 314      53.715 -42.204  22.929  1.00 17.97           O  
ATOM   3972  H   TYR B 314      60.431 -37.399  22.130  1.00 22.02           H  
ATOM   3973  HA  TYR B 314      59.830 -40.067  23.100  1.00 19.54           H  
ATOM   3974  HB2 TYR B 314      57.915 -37.767  23.635  1.00 20.27           H  
ATOM   3975  HB3 TYR B 314      58.586 -38.925  24.809  1.00 20.27           H  
ATOM   3976  HD1 TYR B 314      57.736 -41.284  24.846  1.00 19.29           H  
ATOM   3977  HD2 TYR B 314      55.967 -38.322  22.323  1.00 17.73           H  
ATOM   3978  HE1 TYR B 314      55.787 -42.766  24.468  1.00 17.88           H  
ATOM   3979  HE2 TYR B 314      54.034 -39.804  21.932  1.00 17.68           H  
ATOM   3980  HH  TYR B 314      53.746 -43.052  23.377  1.00 17.97           H  
ATOM   3981  N   SER B 315      58.407 -40.392  20.988  1.00 17.96           N  
ATOM   3982  CA  SER B 315      57.788 -40.590  19.679  1.00 17.40           C  
ATOM   3983  C   SER B 315      56.923 -41.848  19.725  1.00 16.96           C  
ATOM   3984  O   SER B 315      57.138 -42.724  20.563  1.00 17.57           O  
ATOM   3985  CB  SER B 315      58.847 -40.730  18.577  1.00 18.12           C  
ATOM   3986  OG  SER B 315      59.625 -41.904  18.743  1.00 18.25           O  
ATOM   3987  H   SER B 315      58.540 -41.190  21.593  1.00 17.96           H  
ATOM   3988  HA  SER B 315      57.177 -39.719  19.445  1.00 17.40           H  
ATOM   3989  HB2 SER B 315      59.506 -39.863  18.608  1.00 18.12           H  
ATOM   3990  HB3 SER B 315      58.347 -40.772  17.610  1.00 18.12           H  
ATOM   3991  HG  SER B 315      60.056 -41.847  19.599  1.00 18.25           H  
ATOM   3992  N   ASN B 316      55.932 -41.925  18.843  1.00 15.87           N  
ATOM   3993  CA  ASN B 316      55.060 -43.094  18.785  1.00 14.55           C  
ATOM   3994  C   ASN B 316      54.773 -43.405  17.321  1.00 13.48           C  
ATOM   3995  O   ASN B 316      53.623 -43.518  16.907  1.00 15.14           O  
ATOM   3996  CB  ASN B 316      53.749 -42.836  19.544  1.00 14.45           C  
ATOM   3997  CG  ASN B 316      52.935 -44.107  19.745  1.00 14.32           C  
ATOM   3998  OD1 ASN B 316      53.497 -45.194  19.892  1.00 15.52           O  
ATOM   3999  ND2 ASN B 316      51.613 -43.978  19.764  1.00 15.50           N  
ATOM   4000  H   ASN B 316      55.780 -41.161  18.201  1.00 15.87           H  
ATOM   4001  HA  ASN B 316      55.552 -43.943  19.260  1.00 14.55           H  
ATOM   4002  HB2 ASN B 316      53.151 -42.123  18.976  1.00 14.45           H  
ATOM   4003  HB3 ASN B 316      53.987 -42.414  20.520  1.00 14.45           H  
ATOM   4004 HD21 ASN B 316      51.192 -43.068  19.640  1.00 15.50           H  
ATOM   4005 HD22 ASN B 316      51.028 -44.790  19.904  1.00 15.50           H  
ATOM   4006  N   TRP B 317      55.846 -43.549  16.548  1.00 14.44           N  
ATOM   4007  CA  TRP B 317      55.748 -43.831  15.119  1.00 14.92           C  
ATOM   4008  C   TRP B 317      55.086 -45.153  14.781  1.00 16.08           C  
ATOM   4009  O   TRP B 317      55.351 -46.172  15.421  1.00 16.66           O  
ATOM   4010  CB  TRP B 317      57.138 -43.868  14.478  1.00 13.96           C  
ATOM   4011  CG  TRP B 317      57.934 -42.622  14.586  1.00 14.48           C  
ATOM   4012  CD1 TRP B 317      59.048 -42.430  15.347  1.00 15.53           C  
ATOM   4013  CD2 TRP B 317      57.711 -41.395  13.878  1.00 14.54           C  
ATOM   4014  NE1 TRP B 317      59.539 -41.160  15.156  1.00 16.73           N  
ATOM   4015  CE2 TRP B 317      58.737 -40.503  14.261  1.00 13.74           C  
ATOM   4016  CE3 TRP B 317      56.747 -40.964  12.957  1.00 15.26           C  
ATOM   4017  CZ2 TRP B 317      58.830 -39.201  13.755  1.00 16.95           C  
ATOM   4018  CZ3 TRP B 317      56.842 -39.660  12.450  1.00 16.33           C  
ATOM   4019  CH2 TRP B 317      57.878 -38.801  12.854  1.00 16.19           C  
ATOM   4020  H   TRP B 317      56.761 -43.460  16.965  1.00 14.44           H  
ATOM   4021  HA  TRP B 317      55.128 -43.022  14.731  1.00 14.92           H  
ATOM   4022  HB2 TRP B 317      57.011 -44.093  13.419  1.00 13.96           H  
ATOM   4023  HB3 TRP B 317      57.704 -44.668  14.955  1.00 13.96           H  
ATOM   4024  HD1 TRP B 317      59.482 -43.168  16.005  1.00 15.53           H  
ATOM   4025  HE1 TRP B 317      60.358 -40.774  15.603  1.00 16.73           H  
ATOM   4026  HE3 TRP B 317      55.949 -41.622  12.645  1.00 15.26           H  
ATOM   4027  HZ2 TRP B 317      59.623 -38.536  14.063  1.00 16.95           H  
ATOM   4028  HZ3 TRP B 317      56.108 -39.311  11.739  1.00 16.33           H  
ATOM   4029  HH2 TRP B 317      57.925 -37.802  12.446  1.00 16.19           H  
ATOM   4030  N   ALA B 318      54.232 -45.135  13.764  1.00 15.77           N  
ATOM   4031  CA  ALA B 318      53.595 -46.353  13.291  1.00 16.95           C  
ATOM   4032  C   ALA B 318      54.762 -47.134  12.680  1.00 17.61           C  
ATOM   4033  O   ALA B 318      55.779 -46.545  12.309  1.00 16.55           O  
ATOM   4034  CB  ALA B 318      52.560 -46.024  12.221  1.00 16.50           C  
ATOM   4035  H   ALA B 318      54.022 -44.258  13.310  1.00 15.77           H  
ATOM   4036  HA  ALA B 318      53.069 -46.902  14.072  1.00 16.95           H  
ATOM   4037  HB1 ALA B 318      51.767 -45.416  12.658  1.00 16.50           H  
ATOM   4038  HB2 ALA B 318      53.037 -45.472  11.411  1.00 16.50           H  
ATOM   4039  HB3 ALA B 318      52.135 -46.948  11.830  1.00 16.50           H  
ATOM   4040  N   PRO B 319      54.644 -48.463  12.583  1.00 18.26           N  
ATOM   4041  CA  PRO B 319      55.723 -49.273  12.007  1.00 18.86           C  
ATOM   4042  C   PRO B 319      56.177 -48.764  10.638  1.00 18.34           C  
ATOM   4043  O   PRO B 319      55.350 -48.464   9.778  1.00 19.21           O  
ATOM   4044  CB  PRO B 319      55.099 -50.664  11.932  1.00 20.19           C  
ATOM   4045  CG  PRO B 319      54.176 -50.671  13.124  1.00 20.62           C  
ATOM   4046  CD  PRO B 319      53.526 -49.310  13.039  1.00 20.14           C  
ATOM   4047  HA  PRO B 319      56.636 -49.243  12.602  1.00 18.86           H  
ATOM   4048  HB2 PRO B 319      55.858 -51.442  12.016  1.00 20.19           H  
ATOM   4049  HB3 PRO B 319      54.544 -50.797  11.003  1.00 20.19           H  
ATOM   4050  HG2 PRO B 319      54.733 -50.785  14.054  1.00 20.62           H  
ATOM   4051  HG3 PRO B 319      53.435 -51.468  13.046  1.00 20.62           H  
ATOM   4052  HD2 PRO B 319      52.708 -49.307  12.318  1.00 20.14           H  
ATOM   4053  HD3 PRO B 319      53.155 -48.987  14.011  1.00 20.14           H  
ATOM   4054  N   GLY B 320      57.489 -48.663  10.448  1.00 17.61           N  
ATOM   4055  CA  GLY B 320      58.023 -48.208   9.172  1.00 18.87           C  
ATOM   4056  C   GLY B 320      58.085 -46.703   8.981  1.00 19.30           C  
ATOM   4057  O   GLY B 320      58.667 -46.217   8.008  1.00 19.69           O  
ATOM   4058  H   GLY B 320      58.123 -48.905  11.196  1.00 17.61           H  
ATOM   4059  HA2 GLY B 320      57.396 -48.620   8.381  1.00 18.87           H  
ATOM   4060  HA3 GLY B 320      59.036 -48.599   9.074  1.00 18.87           H  
ATOM   4061  N   GLU B 321      57.479 -45.958   9.897  1.00 16.40           N  
ATOM   4062  CA  GLU B 321      57.484 -44.505   9.806  1.00 15.75           C  
ATOM   4063  C   GLU B 321      58.561 -43.949  10.736  1.00 15.66           C  
ATOM   4064  O   GLU B 321      58.908 -44.581  11.738  1.00 16.66           O  
ATOM   4065  CB  GLU B 321      56.118 -43.950  10.217  1.00 16.36           C  
ATOM   4066  CG  GLU B 321      54.927 -44.500   9.437  1.00 16.36           C  
ATOM   4067  CD  GLU B 321      54.948 -44.128   7.967  1.00 17.29           C  
ATOM   4068  OE1 GLU B 321      55.733 -43.236   7.587  1.00 16.92           O  
ATOM   4069  OE2 GLU B 321      54.169 -44.725   7.194  1.00 19.69           O1-
ATOM   4070  H   GLU B 321      57.008 -46.406  10.670  1.00 16.40           H  
ATOM   4071  HA  GLU B 321      57.693 -44.208   8.778  1.00 15.75           H  
ATOM   4072  HB2 GLU B 321      56.139 -42.869  10.080  1.00 16.36           H  
ATOM   4073  HB3 GLU B 321      55.965 -44.180  11.271  1.00 16.36           H  
ATOM   4074  HG2 GLU B 321      54.012 -44.108   9.880  1.00 16.36           H  
ATOM   4075  HG3 GLU B 321      54.934 -45.587   9.518  1.00 16.36           H  
ATOM   4076  N   PRO B 322      59.125 -42.774  10.412  1.00 16.49           N  
ATOM   4077  CA  PRO B 322      58.841 -41.927   9.246  1.00 15.87           C  
ATOM   4078  C   PRO B 322      59.516 -42.482   7.993  1.00 16.15           C  
ATOM   4079  O   PRO B 322      60.620 -43.021   8.069  1.00 16.67           O  
ATOM   4080  CB  PRO B 322      59.409 -40.574   9.657  1.00 16.85           C  
ATOM   4081  CG  PRO B 322      60.592 -40.963  10.501  1.00 16.95           C  
ATOM   4082  CD  PRO B 322      60.054 -42.099  11.338  1.00 16.42           C  
ATOM   4083  HA  PRO B 322      57.783 -41.873   8.990  1.00 15.87           H  
ATOM   4084  HB2 PRO B 322      58.683 -40.002  10.236  1.00 16.85           H  
ATOM   4085  HB3 PRO B 322      59.718 -39.995   8.787  1.00 16.85           H  
ATOM   4086  HG2 PRO B 322      60.916 -40.133  11.129  1.00 16.95           H  
ATOM   4087  HG3 PRO B 322      61.425 -41.294   9.880  1.00 16.95           H  
ATOM   4088  HD2 PRO B 322      60.854 -42.771  11.650  1.00 16.42           H  
ATOM   4089  HD3 PRO B 322      59.530 -41.725  12.218  1.00 16.42           H  
ATOM   4090  N   ASN B 323      58.859 -42.348   6.845  1.00 15.33           N  
ATOM   4091  CA  ASN B 323      59.424 -42.865   5.603  1.00 15.86           C  
ATOM   4092  C   ASN B 323      59.658 -41.823   4.512  1.00 16.31           C  
ATOM   4093  O   ASN B 323      60.086 -42.178   3.414  1.00 15.90           O  
ATOM   4094  CB  ASN B 323      58.537 -43.994   5.057  1.00 16.59           C  
ATOM   4095  CG  ASN B 323      57.152 -43.516   4.664  1.00 16.49           C  
ATOM   4096  OD1 ASN B 323      56.804 -42.356   4.872  1.00 16.82           O  
ATOM   4097  ND2 ASN B 323      56.352 -44.410   4.096  1.00 18.38           N  
ATOM   4098  H   ASN B 323      57.961 -41.885   6.832  1.00 15.33           H  
ATOM   4099  HA  ASN B 323      60.415 -43.234   5.870  1.00 15.86           H  
ATOM   4100  HB2 ASN B 323      58.436 -44.760   5.826  1.00 16.59           H  
ATOM   4101  HB3 ASN B 323      59.020 -44.423   4.179  1.00 16.59           H  
ATOM   4102 HD21 ASN B 323      55.418 -44.147   3.816  1.00 18.38           H  
ATOM   4103 HD22 ASN B 323      56.678 -45.354   3.944  1.00 18.38           H  
ATOM   4104  N   ASP B 324      59.399 -40.553   4.814  1.00 16.96           N  
ATOM   4105  CA  ASP B 324      59.583 -39.465   3.846  1.00 16.18           C  
ATOM   4106  C   ASP B 324      59.028 -39.897   2.484  1.00 18.09           C  
ATOM   4107  O   ASP B 324      59.696 -39.777   1.451  1.00 17.46           O  
ATOM   4108  CB  ASP B 324      61.076 -39.106   3.732  1.00 17.05           C  
ATOM   4109  CG  ASP B 324      61.312 -37.767   3.032  1.00 19.15           C  
ATOM   4110  OD1 ASP B 324      60.659 -36.773   3.408  1.00 19.50           O  
ATOM   4111  OD2 ASP B 324      62.154 -37.697   2.111  1.00 20.69           O1-
ATOM   4112  H   ASP B 324      59.064 -40.330   5.741  1.00 16.96           H  
ATOM   4113  HA  ASP B 324      59.043 -38.581   4.184  1.00 16.18           H  
ATOM   4114  HB2 ASP B 324      61.581 -39.889   3.166  1.00 17.05           H  
ATOM   4115  HB3 ASP B 324      61.499 -39.053   4.735  1.00 17.05           H  
ATOM   4116  N   ASP B 325      57.792 -40.390   2.495  1.00 17.10           N  
ATOM   4117  CA  ASP B 325      57.137 -40.879   1.284  1.00 16.88           C  
ATOM   4118  C   ASP B 325      57.142 -39.861   0.149  1.00 18.10           C  
ATOM   4119  O   ASP B 325      56.739 -38.710   0.323  1.00 19.26           O  
ATOM   4120  CB  ASP B 325      55.698 -41.304   1.601  1.00 19.10           C  
ATOM   4121  CG  ASP B 325      55.041 -42.051   0.451  1.00 21.06           C  
ATOM   4122  OD1 ASP B 325      55.651 -43.009  -0.069  1.00 22.79           O  
ATOM   4123  OD2 ASP B 325      53.910 -41.690   0.071  1.00 24.49           O1-
ATOM   4124  H   ASP B 325      57.289 -40.427   3.370  1.00 17.10           H  
ATOM   4125  HA  ASP B 325      57.713 -41.738   0.940  1.00 16.88           H  
ATOM   4126  HB2 ASP B 325      55.110 -40.413   1.819  1.00 19.10           H  
ATOM   4127  HB3 ASP B 325      55.711 -41.954   2.476  1.00 19.10           H  
ATOM   4128  N   GLY B 326      57.606 -40.299  -1.020  1.00 18.61           N  
ATOM   4129  CA  GLY B 326      57.664 -39.413  -2.170  1.00 19.88           C  
ATOM   4130  C   GLY B 326      58.750 -38.365  -2.025  1.00 20.90           C  
ATOM   4131  O   GLY B 326      58.847 -37.434  -2.833  1.00 23.08           O  
ATOM   4132  H   GLY B 326      57.919 -41.255  -1.108  1.00 18.61           H  
ATOM   4133  HA2 GLY B 326      56.703 -38.911  -2.277  1.00 19.88           H  
ATOM   4134  HA3 GLY B 326      57.865 -40.007  -3.062  1.00 19.88           H  
ATOM   4135  N   GLY B 327      59.570 -38.523  -0.990  1.00 21.04           N  
ATOM   4136  CA  GLY B 327      60.644 -37.584  -0.721  1.00 21.66           C  
ATOM   4137  C   GLY B 327      60.126 -36.212  -0.330  1.00 22.21           C  
ATOM   4138  O   GLY B 327      60.820 -35.209  -0.502  1.00 23.65           O  
ATOM   4139  H   GLY B 327      59.442 -39.315  -0.376  1.00 21.04           H  
ATOM   4140  HA2 GLY B 327      61.256 -37.485  -1.617  1.00 21.66           H  
ATOM   4141  HA3 GLY B 327      61.254 -37.973   0.094  1.00 21.66           H  
ATOM   4142  N   SER B 328      58.918 -36.156   0.227  1.00 21.46           N  
ATOM   4143  CA  SER B 328      58.342 -34.865   0.580  1.00 21.96           C  
ATOM   4144  C   SER B 328      57.427 -34.815   1.797  1.00 21.46           C  
ATOM   4145  O   SER B 328      56.401 -34.135   1.773  1.00 21.59           O  
ATOM   4146  CB  SER B 328      57.585 -34.310  -0.626  1.00 24.99           C  
ATOM   4147  OG  SER B 328      56.556 -35.202  -1.016  1.00 28.95           O  
ATOM   4148  H   SER B 328      58.403 -37.007   0.406  1.00 21.46           H  
ATOM   4149  HA  SER B 328      59.203 -34.261   0.865  1.00 21.96           H  
ATOM   4150  HB2 SER B 328      58.279 -34.178  -1.456  1.00 24.99           H  
ATOM   4151  HB3 SER B 328      57.146 -33.348  -0.363  1.00 24.99           H  
ATOM   4152  HG  SER B 328      56.968 -36.039  -1.242  1.00 28.95           H  
ATOM   4153  N   GLU B 329      57.790 -35.520   2.863  1.00 19.22           N  
ATOM   4154  CA  GLU B 329      56.978 -35.492   4.079  1.00 18.03           C  
ATOM   4155  C   GLU B 329      57.836 -35.022   5.240  1.00 16.70           C  
ATOM   4156  O   GLU B 329      58.623 -35.795   5.780  1.00 16.56           O  
ATOM   4157  CB  GLU B 329      56.421 -36.876   4.389  1.00 18.57           C  
ATOM   4158  CG  GLU B 329      55.554 -37.446   3.295  1.00 16.82           C  
ATOM   4159  CD  GLU B 329      54.879 -38.714   3.737  1.00 14.52           C  
ATOM   4160  OE1 GLU B 329      55.581 -39.564   4.317  1.00 15.89           O  
ATOM   4161  OE2 GLU B 329      53.658 -38.862   3.509  1.00 17.81           O1-
ATOM   4162  H   GLU B 329      58.631 -36.078   2.833  1.00 19.22           H  
ATOM   4163  HA  GLU B 329      56.142 -34.809   3.928  1.00 18.03           H  
ATOM   4164  HB2 GLU B 329      55.826 -36.810   5.300  1.00 18.57           H  
ATOM   4165  HB3 GLU B 329      57.259 -37.554   4.551  1.00 18.57           H  
ATOM   4166  HG2 GLU B 329      56.174 -37.658   2.425  1.00 16.82           H  
ATOM   4167  HG3 GLU B 329      54.793 -36.713   3.028  1.00 16.82           H  
ATOM   4168  N   ASP B 330      57.666 -33.765   5.639  1.00 17.13           N  
ATOM   4169  CA  ASP B 330      58.463 -33.192   6.719  1.00 16.83           C  
ATOM   4170  C   ASP B 330      57.674 -32.843   7.971  1.00 16.58           C  
ATOM   4171  O   ASP B 330      58.244 -32.369   8.951  1.00 17.83           O  
ATOM   4172  CB  ASP B 330      59.193 -31.937   6.229  1.00 18.99           C  
ATOM   4173  CG  ASP B 330      60.263 -32.249   5.210  1.00 20.38           C  
ATOM   4174  OD1 ASP B 330      60.482 -33.443   4.937  1.00 18.57           O  
ATOM   4175  OD2 ASP B 330      60.892 -31.307   4.687  1.00 20.90           O1-
ATOM   4176  H   ASP B 330      56.969 -33.194   5.184  1.00 17.13           H  
ATOM   4177  HA  ASP B 330      59.166 -33.976   7.001  1.00 16.83           H  
ATOM   4178  HB2 ASP B 330      59.658 -31.448   7.085  1.00 18.99           H  
ATOM   4179  HB3 ASP B 330      58.465 -31.264   5.777  1.00 18.99           H  
ATOM   4180  N   CYS B 331      56.367 -33.064   7.928  1.00 16.44           N  
ATOM   4181  CA  CYS B 331      55.507 -32.784   9.069  1.00 16.13           C  
ATOM   4182  C   CYS B 331      55.031 -34.099   9.686  1.00 16.45           C  
ATOM   4183  O   CYS B 331      55.294 -35.174   9.143  1.00 15.57           O  
ATOM   4184  CB  CYS B 331      54.338 -31.890   8.626  1.00 18.44           C  
ATOM   4185  SG  CYS B 331      54.882 -30.152   8.457  1.00 20.59           S  
ATOM   4186  H   CYS B 331      55.958 -33.435   7.082  1.00 16.44           H  
ATOM   4187  HA  CYS B 331      56.060 -32.243   9.837  1.00 16.13           H  
ATOM   4188  HB2 CYS B 331      53.543 -31.946   9.370  1.00 18.44           H  
ATOM   4189  HB3 CYS B 331      53.962 -32.242   7.666  1.00 18.44           H  
ATOM   4190  N   VAL B 332      54.355 -34.019  10.829  1.00 14.80           N  
ATOM   4191  CA  VAL B 332      53.889 -35.222  11.512  1.00 14.16           C  
ATOM   4192  C   VAL B 332      52.420 -35.146  11.881  1.00 14.29           C  
ATOM   4193  O   VAL B 332      51.944 -34.115  12.359  1.00 15.39           O  
ATOM   4194  CB  VAL B 332      54.692 -35.466  12.821  1.00 14.87           C  
ATOM   4195  CG1 VAL B 332      54.252 -36.774  13.473  1.00 14.97           C  
ATOM   4196  CG2 VAL B 332      56.185 -35.478  12.524  1.00 17.13           C  
ATOM   4197  H   VAL B 332      54.161 -33.113  11.231  1.00 14.80           H  
ATOM   4198  HA  VAL B 332      54.041 -36.041  10.808  1.00 14.16           H  
ATOM   4199  HB  VAL B 332      54.490 -34.654  13.519  1.00 14.87           H  
ATOM   4200 HG11 VAL B 332      53.187 -36.728  13.697  1.00 14.97           H  
ATOM   4201 HG12 VAL B 332      54.445 -37.603  12.791  1.00 14.97           H  
ATOM   4202 HG13 VAL B 332      54.811 -36.926  14.396  1.00 14.97           H  
ATOM   4203 HG21 VAL B 332      56.410 -36.284  11.825  1.00 17.13           H  
ATOM   4204 HG22 VAL B 332      56.476 -34.525  12.083  1.00 17.13           H  
ATOM   4205 HG23 VAL B 332      56.738 -35.635  13.449  1.00 17.13           H  
ATOM   4206  N   GLU B 333      51.708 -36.244  11.661  1.00 14.49           N  
ATOM   4207  CA  GLU B 333      50.300 -36.316  12.007  1.00 14.81           C  
ATOM   4208  C   GLU B 333      50.097 -37.436  13.018  1.00 16.39           C  
ATOM   4209  O   GLU B 333      50.837 -38.428  13.034  1.00 14.83           O  
ATOM   4210  CB  GLU B 333      49.450 -36.600  10.763  1.00 16.66           C  
ATOM   4211  CG  GLU B 333      49.627 -38.007  10.190  1.00 17.02           C  
ATOM   4212  CD  GLU B 333      48.691 -38.289   9.029  1.00 20.72           C  
ATOM   4213  OE1 GLU B 333      47.496 -37.929   9.126  1.00 21.16           O  
ATOM   4214  OE2 GLU B 333      49.139 -38.884   8.026  1.00 20.22           O1-
ATOM   4215  H   GLU B 333      52.155 -37.048  11.245  1.00 14.49           H  
ATOM   4216  HA  GLU B 333      49.991 -35.360  12.429  1.00 14.81           H  
ATOM   4217  HB2 GLU B 333      49.722 -35.881   9.991  1.00 16.66           H  
ATOM   4218  HB3 GLU B 333      48.401 -36.469  11.029  1.00 16.66           H  
ATOM   4219  HG2 GLU B 333      49.431 -38.733  10.980  1.00 17.02           H  
ATOM   4220  HG3 GLU B 333      50.655 -38.116   9.844  1.00 17.02           H  
ATOM   4221  N   ILE B 334      49.109 -37.261  13.887  1.00 15.30           N  
ATOM   4222  CA  ILE B 334      48.786 -38.295  14.853  1.00 15.61           C  
ATOM   4223  C   ILE B 334      47.418 -38.847  14.458  1.00 16.12           C  
ATOM   4224  O   ILE B 334      46.469 -38.091  14.236  1.00 15.40           O  
ATOM   4225  CB  ILE B 334      48.765 -37.755  16.308  1.00 13.96           C  
ATOM   4226  CG1 ILE B 334      48.356 -38.873  17.273  1.00 14.67           C  
ATOM   4227  CG2 ILE B 334      47.831 -36.554  16.416  1.00 15.39           C  
ATOM   4228  CD1 ILE B 334      48.529 -38.509  18.745  1.00 14.52           C  
ATOM   4229  H   ILE B 334      48.579 -36.401  13.875  1.00 15.30           H  
ATOM   4230  HA  ILE B 334      49.549 -39.074  14.839  1.00 15.61           H  
ATOM   4231  HB  ILE B 334      49.765 -37.419  16.581  1.00 13.96           H  
ATOM   4232 HG12 ILE B 334      48.968 -39.750  17.061  1.00 14.67           H  
ATOM   4233 HG13 ILE B 334      47.307 -39.111  17.098  1.00 14.67           H  
ATOM   4234 HG21 ILE B 334      48.168 -35.770  15.738  1.00 15.39           H  
ATOM   4235 HG22 ILE B 334      46.819 -36.856  16.148  1.00 15.39           H  
ATOM   4236 HG23 ILE B 334      47.840 -36.178  17.439  1.00 15.39           H  
ATOM   4237 HD11 ILE B 334      49.574 -38.267  18.939  1.00 14.52           H  
ATOM   4238 HD12 ILE B 334      47.906 -37.646  18.981  1.00 14.52           H  
ATOM   4239 HD13 ILE B 334      48.230 -39.354  19.365  1.00 14.52           H  
ATOM   4240  N   PHE B 335      47.333 -40.170  14.337  1.00 17.21           N  
ATOM   4241  CA  PHE B 335      46.092 -40.839  13.952  1.00 17.79           C  
ATOM   4242  C   PHE B 335      45.146 -41.020  15.132  1.00 19.02           C  
ATOM   4243  O   PHE B 335      45.506 -40.768  16.280  1.00 18.37           O  
ATOM   4244  CB  PHE B 335      46.376 -42.230  13.375  1.00 18.60           C  
ATOM   4245  CG  PHE B 335      47.227 -42.231  12.138  1.00 19.45           C  
ATOM   4246  CD1 PHE B 335      46.926 -41.405  11.059  1.00 20.51           C  
ATOM   4247  CD2 PHE B 335      48.303 -43.110  12.028  1.00 19.00           C  
ATOM   4248  CE1 PHE B 335      47.682 -41.461   9.887  1.00 20.74           C  
ATOM   4249  CE2 PHE B 335      49.064 -43.174  10.861  1.00 20.35           C  
ATOM   4250  CZ  PHE B 335      48.752 -42.347   9.788  1.00 20.24           C  
ATOM   4251  H   PHE B 335      48.154 -40.730  14.517  1.00 17.21           H  
ATOM   4252  HA  PHE B 335      45.625 -40.196  13.206  1.00 17.79           H  
ATOM   4253  HB2 PHE B 335      45.423 -42.698  13.132  1.00 18.60           H  
ATOM   4254  HB3 PHE B 335      46.886 -42.817  14.138  1.00 18.60           H  
ATOM   4255  HD1 PHE B 335      46.099 -40.715  11.129  1.00 20.51           H  
ATOM   4256  HD2 PHE B 335      48.551 -43.752  12.860  1.00 19.00           H  
ATOM   4257  HE1 PHE B 335      47.438 -40.815   9.056  1.00 20.74           H  
ATOM   4258  HE2 PHE B 335      49.892 -43.863  10.791  1.00 20.35           H  
ATOM   4259  HZ  PHE B 335      49.336 -42.392   8.881  1.00 20.24           H  
ATOM   4260  N   THR B 336      43.933 -41.481  14.844  1.00 20.19           N  
ATOM   4261  CA  THR B 336      42.959 -41.708  15.901  1.00 21.66           C  
ATOM   4262  C   THR B 336      43.404 -42.856  16.805  1.00 21.62           C  
ATOM   4263  O   THR B 336      42.898 -43.004  17.917  1.00 23.90           O  
ATOM   4264  CB  THR B 336      41.557 -42.018  15.330  1.00 21.42           C  
ATOM   4265  OG1 THR B 336      41.632 -43.162  14.469  1.00 22.99           O  
ATOM   4266  CG2 THR B 336      41.023 -40.827  14.546  1.00 23.36           C  
ATOM   4267  H   THR B 336      43.685 -41.675  13.884  1.00 20.19           H  
ATOM   4268  HA  THR B 336      42.898 -40.788  16.483  1.00 21.66           H  
ATOM   4269  HB  THR B 336      40.880 -42.224  16.159  1.00 21.42           H  
ATOM   4270 HG21 THR B 336      40.965 -39.957  15.201  1.00 23.36           H  
ATOM   4271 HG22 THR B 336      41.692 -40.611  13.713  1.00 23.36           H  
ATOM   4272 HG23 THR B 336      40.029 -41.060  14.163  1.00 23.36           H  
ATOM   4273  HG1 THR B 336      40.747 -43.336  14.140  1.00 22.99           H  
ATOM   4274  N   ASN B 337      44.347 -43.674  16.334  1.00 21.35           N  
ATOM   4275  CA  ASN B 337      44.850 -44.779  17.149  1.00 19.86           C  
ATOM   4276  C   ASN B 337      46.073 -44.343  17.954  1.00 19.16           C  
ATOM   4277  O   ASN B 337      46.722 -45.154  18.614  1.00 20.31           O  
ATOM   4278  CB  ASN B 337      45.196 -46.006  16.287  1.00 20.17           C  
ATOM   4279  CG  ASN B 337      46.367 -45.771  15.343  1.00 19.51           C  
ATOM   4280  OD1 ASN B 337      46.994 -44.710  15.341  1.00 17.73           O  
ATOM   4281  ND2 ASN B 337      46.669 -46.781  14.530  1.00 20.86           N  
ATOM   4282  H   ASN B 337      44.718 -43.529  15.406  1.00 21.35           H  
ATOM   4283  HA  ASN B 337      44.055 -45.065  17.838  1.00 19.86           H  
ATOM   4284  HB2 ASN B 337      44.321 -46.269  15.693  1.00 20.17           H  
ATOM   4285  HB3 ASN B 337      45.447 -46.834  16.950  1.00 20.17           H  
ATOM   4286 HD21 ASN B 337      46.130 -47.634  14.562  1.00 20.86           H  
ATOM   4287 HD22 ASN B 337      47.438 -46.693  13.880  1.00 20.86           H  
ATOM   4288  N   GLY B 338      46.388 -43.050  17.886  1.00 17.71           N  
ATOM   4289  CA  GLY B 338      47.512 -42.520  18.636  1.00 16.47           C  
ATOM   4290  C   GLY B 338      48.887 -42.641  18.006  1.00 14.56           C  
ATOM   4291  O   GLY B 338      49.847 -42.069  18.519  1.00 14.90           O  
ATOM   4292  H   GLY B 338      45.838 -42.432  17.307  1.00 17.71           H  
ATOM   4293  HA2 GLY B 338      47.543 -43.042  19.592  1.00 16.47           H  
ATOM   4294  HA3 GLY B 338      47.322 -41.461  18.805  1.00 16.47           H  
ATOM   4295  N   LYS B 339      48.995 -43.378  16.903  1.00 14.47           N  
ATOM   4296  CA  LYS B 339      50.286 -43.540  16.238  1.00 14.05           C  
ATOM   4297  C   LYS B 339      50.639 -42.335  15.370  1.00 14.31           C  
ATOM   4298  O   LYS B 339      49.758 -41.584  14.943  1.00 15.36           O  
ATOM   4299  CB  LYS B 339      50.282 -44.813  15.387  1.00 14.31           C  
ATOM   4300  CG  LYS B 339      50.238 -46.107  16.202  1.00 15.98           C  
ATOM   4301  CD  LYS B 339      51.548 -46.328  16.944  1.00 16.37           C  
ATOM   4302  CE  LYS B 339      51.447 -47.509  17.901  1.00 17.47           C  
ATOM   4303  NZ  LYS B 339      52.695 -47.709  18.702  1.00 19.17           N1+
ATOM   4304  H   LYS B 339      48.176 -43.830  16.522  1.00 14.47           H  
ATOM   4305  HA  LYS B 339      51.046 -43.620  17.016  1.00 14.05           H  
ATOM   4306  HB2 LYS B 339      51.186 -44.821  14.778  1.00 14.31           H  
ATOM   4307  HB3 LYS B 339      49.407 -44.787  14.737  1.00 14.31           H  
ATOM   4308  HG2 LYS B 339      50.064 -46.946  15.529  1.00 15.98           H  
ATOM   4309  HG3 LYS B 339      49.425 -46.045  16.925  1.00 15.98           H  
ATOM   4310  HD2 LYS B 339      51.791 -45.430  17.512  1.00 16.37           H  
ATOM   4311  HD3 LYS B 339      52.338 -46.524  16.219  1.00 16.37           H  
ATOM   4312  HE2 LYS B 339      51.255 -48.413  17.322  1.00 17.47           H  
ATOM   4313  HE3 LYS B 339      50.617 -47.334  18.586  1.00 17.47           H  
ATOM   4314  HZ1 LYS B 339      53.472 -47.873  18.078  1.00 19.17           H  
ATOM   4315  HZ2 LYS B 339      52.876 -46.884  19.255  1.00 19.17           H  
ATOM   4316  HZ3 LYS B 339      52.580 -48.505  19.312  1.00 19.17           H  
ATOM   4317  N   TRP B 340      51.931 -42.164  15.113  1.00 13.45           N  
ATOM   4318  CA  TRP B 340      52.435 -41.050  14.313  1.00 14.81           C  
ATOM   4319  C   TRP B 340      52.868 -41.468  12.917  1.00 15.83           C  
ATOM   4320  O   TRP B 340      53.315 -42.595  12.698  1.00 15.68           O  
ATOM   4321  CB  TRP B 340      53.646 -40.407  14.987  1.00 14.08           C  
ATOM   4322  CG  TRP B 340      53.433 -39.850  16.352  1.00 13.49           C  
ATOM   4323  CD1 TRP B 340      52.317 -39.948  17.134  1.00 13.47           C  
ATOM   4324  CD2 TRP B 340      54.400 -39.133  17.119  1.00 14.09           C  
ATOM   4325  NE1 TRP B 340      52.536 -39.336  18.349  1.00 13.72           N  
ATOM   4326  CE2 TRP B 340      53.807 -38.827  18.364  1.00 13.91           C  
ATOM   4327  CE3 TRP B 340      55.714 -38.719  16.875  1.00 14.96           C  
ATOM   4328  CZ2 TRP B 340      54.487 -38.125  19.362  1.00 15.38           C  
ATOM   4329  CZ3 TRP B 340      56.390 -38.018  17.867  1.00 16.69           C  
ATOM   4330  CH2 TRP B 340      55.773 -37.730  19.096  1.00 17.29           C  
ATOM   4331  H   TRP B 340      52.591 -42.832  15.485  1.00 13.45           H  
ATOM   4332  HA  TRP B 340      51.604 -40.349  14.234  1.00 14.81           H  
ATOM   4333  HB2 TRP B 340      53.986 -39.593  14.347  1.00 14.08           H  
ATOM   4334  HB3 TRP B 340      54.426 -41.165  15.056  1.00 14.08           H  
ATOM   4335  HD1 TRP B 340      51.398 -40.435  16.843  1.00 13.47           H  
ATOM   4336  HE1 TRP B 340      51.868 -39.274  19.104  1.00 13.72           H  
ATOM   4337  HE3 TRP B 340      56.195 -38.941  15.934  1.00 14.96           H  
ATOM   4338  HZ2 TRP B 340      54.018 -37.901  20.308  1.00 15.38           H  
ATOM   4339  HZ3 TRP B 340      57.404 -37.690  17.691  1.00 16.69           H  
ATOM   4340  HH2 TRP B 340      56.324 -37.185  19.848  1.00 17.29           H  
ATOM   4341  N   ASN B 341      52.757 -40.527  11.986  1.00 13.93           N  
ATOM   4342  CA  ASN B 341      53.150 -40.738  10.598  1.00 14.83           C  
ATOM   4343  C   ASN B 341      53.669 -39.427  10.021  1.00 16.21           C  
ATOM   4344  O   ASN B 341      53.059 -38.380  10.241  1.00 15.56           O  
ATOM   4345  CB  ASN B 341      51.945 -41.195   9.775  1.00 15.79           C  
ATOM   4346  CG  ASN B 341      52.248 -41.235   8.298  1.00 16.56           C  
ATOM   4347  OD1 ASN B 341      53.255 -41.800   7.897  1.00 16.55           O  
ATOM   4348  ND2 ASN B 341      51.383 -40.644   7.482  1.00 15.54           N  
ATOM   4349  H   ASN B 341      52.384 -39.627  12.251  1.00 13.93           H  
ATOM   4350  HA  ASN B 341      53.925 -41.503  10.561  1.00 14.83           H  
ATOM   4351  HB2 ASN B 341      51.121 -40.503   9.946  1.00 15.79           H  
ATOM   4352  HB3 ASN B 341      51.656 -42.194  10.102  1.00 15.79           H  
ATOM   4353 HD21 ASN B 341      50.563 -40.189   7.858  1.00 15.54           H  
ATOM   4354 HD22 ASN B 341      51.544 -40.650   6.485  1.00 15.54           H  
ATOM   4355  N   ASP B 342      54.792 -39.455   9.303  1.00 13.98           N  
ATOM   4356  CA  ASP B 342      55.256 -38.202   8.710  1.00 14.96           C  
ATOM   4357  C   ASP B 342      54.376 -37.973   7.492  1.00 15.55           C  
ATOM   4358  O   ASP B 342      53.992 -38.915   6.792  1.00 15.15           O  
ATOM   4359  CB  ASP B 342      56.777 -38.205   8.408  1.00 13.21           C  
ATOM   4360  CG  ASP B 342      57.224 -39.323   7.496  1.00 12.50           C  
ATOM   4361  OD1 ASP B 342      56.624 -40.408   7.520  1.00 15.97           O  
ATOM   4362  OD2 ASP B 342      58.227 -39.112   6.781  1.00 16.93           O1-
ATOM   4363  H   ASP B 342      55.306 -40.314   9.174  1.00 13.98           H  
ATOM   4364  HA  ASP B 342      55.157 -37.369   9.405  1.00 14.96           H  
ATOM   4365  HB2 ASP B 342      57.313 -38.299   9.353  1.00 13.21           H  
ATOM   4366  HB3 ASP B 342      57.034 -37.256   7.938  1.00 13.21           H  
ATOM   4367  N   ARG B 343      54.032 -36.709   7.277  1.00 14.78           N  
ATOM   4368  CA  ARG B 343      53.096 -36.314   6.236  1.00 16.00           C  
ATOM   4369  C   ARG B 343      53.472 -34.982   5.606  1.00 14.66           C  
ATOM   4370  O   ARG B 343      54.083 -34.140   6.257  1.00 15.92           O  
ATOM   4371  CB  ARG B 343      51.713 -36.208   6.894  1.00 17.00           C  
ATOM   4372  CG  ARG B 343      50.605 -35.585   6.066  1.00 22.03           C  
ATOM   4373  CD  ARG B 343      50.228 -36.495   4.926  1.00 21.51           C  
ATOM   4374  NE  ARG B 343      49.761 -37.793   5.403  1.00 22.24           N  
ATOM   4375  CZ  ARG B 343      49.640 -38.865   4.629  1.00 21.81           C  
ATOM   4376  NH1 ARG B 343      49.957 -38.786   3.344  1.00 22.99           N  
ATOM   4377  NH2 ARG B 343      49.197 -40.008   5.134  1.00 22.18           N1+
ATOM   4378  H   ARG B 343      54.437 -35.991   7.860  1.00 14.78           H  
ATOM   4379  HA  ARG B 343      53.108 -37.054   5.436  1.00 16.00           H  
ATOM   4380  HB2 ARG B 343      51.823 -35.611   7.799  1.00 17.00           H  
ATOM   4381  HB3 ARG B 343      51.397 -37.217   7.160  1.00 17.00           H  
ATOM   4382  HG2 ARG B 343      50.949 -34.631   5.665  1.00 22.03           H  
ATOM   4383  HG3 ARG B 343      49.733 -35.420   6.698  1.00 22.03           H  
ATOM   4384  HD2 ARG B 343      51.101 -36.646   4.291  1.00 21.51           H  
ATOM   4385  HD3 ARG B 343      49.434 -36.026   4.347  1.00 21.51           H  
ATOM   4386  HE  ARG B 343      49.516 -37.881   6.379  1.00 22.24           H  
ATOM   4387 HH11 ARG B 343      49.861 -39.598   2.750  1.00 22.99           H  
ATOM   4388 HH12 ARG B 343      50.294 -37.915   2.959  1.00 22.99           H  
ATOM   4389 HH21 ARG B 343      48.956 -40.068   6.113  1.00 22.18           H  
ATOM   4390 HH22 ARG B 343      49.102 -40.819   4.540  1.00 22.18           H  
ATOM   4391  N   ALA B 344      53.092 -34.799   4.341  1.00 16.69           N  
ATOM   4392  CA  ALA B 344      53.364 -33.559   3.618  1.00 17.71           C  
ATOM   4393  C   ALA B 344      52.751 -32.394   4.385  1.00 17.19           C  
ATOM   4394  O   ALA B 344      51.581 -32.436   4.767  1.00 16.85           O  
ATOM   4395  CB  ALA B 344      52.777 -33.629   2.207  1.00 18.39           C  
ATOM   4396  H   ALA B 344      52.601 -35.543   3.866  1.00 16.69           H  
ATOM   4397  HA  ALA B 344      54.441 -33.415   3.534  1.00 17.71           H  
ATOM   4398  HB1 ALA B 344      53.225 -34.464   1.668  1.00 18.39           H  
ATOM   4399  HB2 ALA B 344      51.698 -33.774   2.269  1.00 18.39           H  
ATOM   4400  HB3 ALA B 344      52.989 -32.700   1.678  1.00 18.39           H  
ATOM   4401  N   CYS B 345      53.547 -31.358   4.602  1.00 17.53           N  
ATOM   4402  CA  CYS B 345      53.085 -30.195   5.348  1.00 19.18           C  
ATOM   4403  C   CYS B 345      51.958 -29.445   4.652  1.00 19.75           C  
ATOM   4404  O   CYS B 345      51.195 -28.721   5.295  1.00 20.24           O  
ATOM   4405  CB  CYS B 345      54.253 -29.250   5.603  1.00 20.05           C  
ATOM   4406  SG  CYS B 345      55.624 -29.968   6.570  1.00 23.39           S  
ATOM   4407  H   CYS B 345      54.491 -31.375   4.245  1.00 17.53           H  
ATOM   4408  HA  CYS B 345      52.682 -30.565   6.291  1.00 19.18           H  
ATOM   4409  HB2 CYS B 345      53.875 -28.382   6.143  1.00 20.05           H  
ATOM   4410  HB3 CYS B 345      54.649 -28.934   4.638  1.00 20.05           H  
ATOM   4411  N   GLY B 346      51.852 -29.629   3.340  1.00 18.60           N  
ATOM   4412  CA  GLY B 346      50.813 -28.962   2.572  1.00 20.17           C  
ATOM   4413  C   GLY B 346      49.419 -29.521   2.774  1.00 20.62           C  
ATOM   4414  O   GLY B 346      48.428 -28.871   2.428  1.00 22.41           O  
ATOM   4415  H   GLY B 346      52.504 -30.241   2.869  1.00 18.60           H  
ATOM   4416  HA2 GLY B 346      51.064 -29.049   1.514  1.00 20.17           H  
ATOM   4417  HA3 GLY B 346      50.802 -27.910   2.857  1.00 20.17           H  
ATOM   4418  N   GLU B 347      49.331 -30.725   3.335  1.00 18.84           N  
ATOM   4419  CA  GLU B 347      48.044 -31.367   3.583  1.00 19.63           C  
ATOM   4420  C   GLU B 347      47.338 -30.703   4.759  1.00 18.90           C  
ATOM   4421  O   GLU B 347      47.983 -30.075   5.597  1.00 19.20           O  
ATOM   4422  CB  GLU B 347      48.244 -32.860   3.866  1.00 21.91           C  
ATOM   4423  CG  GLU B 347      48.784 -33.645   2.676  1.00 25.24           C  
ATOM   4424  CD  GLU B 347      47.872 -33.559   1.468  1.00 28.36           C  
ATOM   4425  OE1 GLU B 347      46.715 -34.019   1.560  1.00 30.95           O  
ATOM   4426  OE2 GLU B 347      48.311 -33.029   0.424  1.00 33.35           O1-
ATOM   4427  H   GLU B 347      50.179 -31.207   3.597  1.00 18.84           H  
ATOM   4428  HA  GLU B 347      47.424 -31.255   2.694  1.00 19.63           H  
ATOM   4429  HB2 GLU B 347      47.283 -33.287   4.152  1.00 21.91           H  
ATOM   4430  HB3 GLU B 347      48.948 -32.962   4.693  1.00 21.91           H  
ATOM   4431  HG2 GLU B 347      48.887 -34.691   2.963  1.00 25.24           H  
ATOM   4432  HG3 GLU B 347      49.762 -33.244   2.406  1.00 25.24           H  
ATOM   4433  N   LYS B 348      46.016 -30.839   4.811  1.00 19.60           N  
ATOM   4434  CA  LYS B 348      45.221 -30.240   5.884  1.00 18.97           C  
ATOM   4435  C   LYS B 348      44.897 -31.262   6.968  1.00 18.50           C  
ATOM   4436  O   LYS B 348      44.447 -32.368   6.671  1.00 17.71           O  
ATOM   4437  CB  LYS B 348      43.913 -29.673   5.325  1.00 21.59           C  
ATOM   4438  CG  LYS B 348      44.092 -28.605   4.258  1.00 25.54           C  
ATOM   4439  CD  LYS B 348      42.741 -28.038   3.840  1.00 29.73           C  
ATOM   4440  CE  LYS B 348      42.879 -26.995   2.740  1.00 31.96           C  
ATOM   4441  NZ  LYS B 348      43.378 -27.585   1.467  1.00 34.82           N1+
ATOM   4442  H   LYS B 348      45.548 -31.370   4.090  1.00 19.60           H  
ATOM   4443  HA  LYS B 348      45.815 -29.437   6.322  1.00 18.97           H  
ATOM   4444  HB2 LYS B 348      43.351 -29.237   6.151  1.00 21.59           H  
ATOM   4445  HB3 LYS B 348      43.344 -30.495   4.892  1.00 21.59           H  
ATOM   4446  HG2 LYS B 348      44.580 -29.045   3.388  1.00 25.54           H  
ATOM   4447  HG3 LYS B 348      44.711 -27.801   4.654  1.00 25.54           H  
ATOM   4448  HD2 LYS B 348      42.270 -27.575   4.708  1.00 29.73           H  
ATOM   4449  HD3 LYS B 348      42.113 -28.852   3.478  1.00 29.73           H  
ATOM   4450  HE2 LYS B 348      43.579 -26.227   3.069  1.00 31.96           H  
ATOM   4451  HE3 LYS B 348      41.904 -26.543   2.559  1.00 31.96           H  
ATOM   4452  HZ1 LYS B 348      44.282 -28.007   1.623  1.00 34.82           H  
ATOM   4453  HZ2 LYS B 348      42.729 -28.289   1.146  1.00 34.82           H  
ATOM   4454  HZ3 LYS B 348      43.460 -26.860   0.769  1.00 34.82           H  
ATOM   4455  N   ARG B 349      45.128 -30.884   8.223  1.00 17.02           N  
ATOM   4456  CA  ARG B 349      44.846 -31.768   9.350  1.00 16.98           C  
ATOM   4457  C   ARG B 349      44.229 -30.978  10.499  1.00 16.50           C  
ATOM   4458  O   ARG B 349      44.298 -29.749  10.527  1.00 16.42           O  
ATOM   4459  CB  ARG B 349      46.131 -32.453   9.827  1.00 16.82           C  
ATOM   4460  CG  ARG B 349      46.704 -33.484   8.851  1.00 16.83           C  
ATOM   4461  CD  ARG B 349      45.770 -34.682   8.725  1.00 18.12           C  
ATOM   4462  NE  ARG B 349      46.308 -35.760   7.893  1.00 18.92           N  
ATOM   4463  CZ  ARG B 349      46.225 -35.810   6.566  1.00 19.14           C  
ATOM   4464  NH1 ARG B 349      45.627 -34.838   5.888  1.00 18.90           N  
ATOM   4465  NH2 ARG B 349      46.722 -36.853   5.912  1.00 21.06           N1+
ATOM   4466  H   ARG B 349      45.507 -29.965   8.400  1.00 17.02           H  
ATOM   4467  HA  ARG B 349      44.140 -32.530   9.020  1.00 16.98           H  
ATOM   4468  HB2 ARG B 349      45.917 -32.958  10.769  1.00 16.82           H  
ATOM   4469  HB3 ARG B 349      46.886 -31.684   9.991  1.00 16.82           H  
ATOM   4470  HG2 ARG B 349      47.673 -33.822   9.217  1.00 16.83           H  
ATOM   4471  HG3 ARG B 349      46.826 -33.020   7.872  1.00 16.83           H  
ATOM   4472  HD2 ARG B 349      44.832 -34.343   8.286  1.00 18.12           H  
ATOM   4473  HD3 ARG B 349      45.581 -35.079   9.723  1.00 18.12           H  
ATOM   4474  HE  ARG B 349      46.777 -36.523   8.361  1.00 18.92           H  
ATOM   4475 HH11 ARG B 349      45.553 -34.895   4.882  1.00 18.90           H  
ATOM   4476 HH12 ARG B 349      45.247 -34.040   6.377  1.00 18.90           H  
ATOM   4477 HH21 ARG B 349      47.179 -37.597   6.421  1.00 21.06           H  
ATOM   4478 HH22 ARG B 349      46.644 -36.903   4.906  1.00 21.06           H  
ATOM   4479  N   LEU B 350      43.635 -31.688  11.452  1.00 15.31           N  
ATOM   4480  CA  LEU B 350      42.999 -31.041  12.598  1.00 15.24           C  
ATOM   4481  C   LEU B 350      43.997 -30.162  13.340  1.00 14.64           C  
ATOM   4482  O   LEU B 350      45.118 -30.584  13.604  1.00 14.79           O  
ATOM   4483  CB  LEU B 350      42.437 -32.096  13.556  1.00 16.04           C  
ATOM   4484  CG  LEU B 350      41.627 -31.556  14.737  1.00 14.52           C  
ATOM   4485  CD1 LEU B 350      40.335 -30.938  14.217  1.00 17.39           C  
ATOM   4486  CD2 LEU B 350      41.314 -32.675  15.721  1.00 16.38           C  
ATOM   4487  H   LEU B 350      43.622 -32.696  11.384  1.00 15.31           H  
ATOM   4488  HA  LEU B 350      42.185 -30.418  12.228  1.00 15.24           H  
ATOM   4489  HB2 LEU B 350      43.277 -32.664  13.957  1.00 16.04           H  
ATOM   4490  HB3 LEU B 350      41.791 -32.759  12.981  1.00 16.04           H  
ATOM   4491  HG  LEU B 350      42.210 -30.796  15.257  1.00 14.52           H  
ATOM   4492 HD11 LEU B 350      40.571 -30.127  13.528  1.00 17.39           H  
ATOM   4493 HD12 LEU B 350      39.752 -31.698  13.698  1.00 17.39           H  
ATOM   4494 HD13 LEU B 350      39.757 -30.546  15.054  1.00 17.39           H  
ATOM   4495 HD21 LEU B 350      40.730 -33.447  15.219  1.00 16.38           H  
ATOM   4496 HD22 LEU B 350      42.246 -33.106  16.089  1.00 16.38           H  
ATOM   4497 HD23 LEU B 350      40.744 -32.274  16.558  1.00 16.38           H  
ATOM   4498  N   VAL B 351      43.583 -28.940  13.673  1.00 13.87           N  
ATOM   4499  CA  VAL B 351      44.436 -28.000  14.395  1.00 14.23           C  
ATOM   4500  C   VAL B 351      44.262 -28.190  15.902  1.00 14.18           C  
ATOM   4501  O   VAL B 351      43.170 -27.982  16.442  1.00 13.80           O  
ATOM   4502  CB  VAL B 351      44.080 -26.533  14.043  1.00 13.96           C  
ATOM   4503  CG1 VAL B 351      44.938 -25.564  14.851  1.00 15.26           C  
ATOM   4504  CG2 VAL B 351      44.264 -26.300  12.550  1.00 14.41           C  
ATOM   4505  H   VAL B 351      42.649 -28.655  13.417  1.00 13.87           H  
ATOM   4506  HA  VAL B 351      45.467 -28.199  14.102  1.00 14.23           H  
ATOM   4507  HB  VAL B 351      43.036 -26.352  14.299  1.00 13.96           H  
ATOM   4508 HG11 VAL B 351      44.775 -25.736  15.915  1.00 15.26           H  
ATOM   4509 HG12 VAL B 351      45.989 -25.724  14.613  1.00 15.26           H  
ATOM   4510 HG13 VAL B 351      44.661 -24.539  14.602  1.00 15.26           H  
ATOM   4511 HG21 VAL B 351      45.305 -26.477  12.280  1.00 14.41           H  
ATOM   4512 HG22 VAL B 351      43.623 -26.983  11.994  1.00 14.41           H  
ATOM   4513 HG23 VAL B 351      43.996 -25.271  12.307  1.00 14.41           H  
ATOM   4514  N   VAL B 352      45.338 -28.594  16.571  1.00 13.20           N  
ATOM   4515  CA  VAL B 352      45.309 -28.797  18.014  1.00 13.16           C  
ATOM   4516  C   VAL B 352      46.517 -28.092  18.605  1.00 12.31           C  
ATOM   4517  O   VAL B 352      47.656 -28.379  18.239  1.00 13.09           O  
ATOM   4518  CB  VAL B 352      45.383 -30.298  18.391  1.00 12.83           C  
ATOM   4519  CG1 VAL B 352      45.306 -30.454  19.912  1.00 14.86           C  
ATOM   4520  CG2 VAL B 352      44.261 -31.066  17.718  1.00 14.16           C  
ATOM   4521  H   VAL B 352      46.197 -28.765  16.067  1.00 13.20           H  
ATOM   4522  HA  VAL B 352      44.370 -28.401  18.403  1.00 13.16           H  
ATOM   4523  HB  VAL B 352      46.332 -30.707  18.045  1.00 12.83           H  
ATOM   4524 HG11 VAL B 352      46.132 -29.914  20.375  1.00 14.86           H  
ATOM   4525 HG12 VAL B 352      44.360 -30.048  20.271  1.00 14.86           H  
ATOM   4526 HG13 VAL B 352      45.370 -31.510  20.173  1.00 14.86           H  
ATOM   4527 HG21 VAL B 352      43.301 -30.672  18.052  1.00 14.16           H  
ATOM   4528 HG22 VAL B 352      44.344 -30.956  16.637  1.00 14.16           H  
ATOM   4529 HG23 VAL B 352      44.333 -32.121  17.983  1.00 14.16           H  
ATOM   4530  N   CYS B 353      46.263 -27.163  19.516  1.00 12.25           N  
ATOM   4531  CA  CYS B 353      47.336 -26.418  20.155  1.00 13.76           C  
ATOM   4532  C   CYS B 353      47.520 -26.865  21.595  1.00 14.03           C  
ATOM   4533  O   CYS B 353      46.643 -27.508  22.173  1.00 16.62           O  
ATOM   4534  CB  CYS B 353      47.015 -24.921  20.171  1.00 16.21           C  
ATOM   4535  SG  CYS B 353      46.599 -24.160  18.568  1.00 19.08           S  
ATOM   4536  H   CYS B 353      45.306 -26.969  19.772  1.00 12.25           H  
ATOM   4537  HA  CYS B 353      48.244 -26.605  19.583  1.00 13.76           H  
ATOM   4538  HB2 CYS B 353      47.886 -24.400  20.568  1.00 16.21           H  
ATOM   4539  HB3 CYS B 353      46.167 -24.771  20.839  1.00 16.21           H  
ATOM   4540  N   GLU B 354      48.677 -26.545  22.162  1.00 13.79           N  
ATOM   4541  CA  GLU B 354      48.925 -26.852  23.558  1.00 13.77           C  
ATOM   4542  C   GLU B 354      49.263 -25.538  24.247  1.00 15.68           C  
ATOM   4543  O   GLU B 354      49.907 -24.657  23.657  1.00 14.80           O  
ATOM   4544  CB  GLU B 354      50.063 -27.863  23.737  1.00 15.40           C  
ATOM   4545  CG  GLU B 354      51.425 -27.424  23.235  1.00 14.91           C  
ATOM   4546  CD  GLU B 354      52.505 -28.406  23.629  1.00 17.53           C  
ATOM   4547  OE1 GLU B 354      52.244 -29.628  23.558  1.00 14.94           O  
ATOM   4548  OE2 GLU B 354      53.612 -27.964  24.003  1.00 19.46           O1-
ATOM   4549  H   GLU B 354      49.391 -26.082  21.618  1.00 13.79           H  
ATOM   4550  HA  GLU B 354      48.041 -27.316  23.995  1.00 13.77           H  
ATOM   4551  HB2 GLU B 354      49.788 -28.774  23.204  1.00 15.40           H  
ATOM   4552  HB3 GLU B 354      50.153 -28.079  24.802  1.00 15.40           H  
ATOM   4553  HG2 GLU B 354      51.661 -26.448  23.660  1.00 14.91           H  
ATOM   4554  HG3 GLU B 354      51.394 -27.349  22.148  1.00 14.91           H  
ATOM   4555  N   PHE B 355      48.797 -25.417  25.485  1.00 13.77           N  
ATOM   4556  CA  PHE B 355      48.994 -24.231  26.305  1.00 15.20           C  
ATOM   4557  C   PHE B 355      49.469 -24.656  27.696  1.00 18.02           C  
ATOM   4558  O   PHE B 355      49.486 -25.874  27.983  1.00 18.77           O  
ATOM   4559  CB  PHE B 355      47.670 -23.468  26.439  1.00 15.15           C  
ATOM   4560  CG  PHE B 355      47.094 -23.002  25.128  1.00 15.35           C  
ATOM   4561  CD1 PHE B 355      47.505 -21.801  24.557  1.00 16.28           C  
ATOM   4562  CD2 PHE B 355      46.137 -23.767  24.465  1.00 16.24           C  
ATOM   4563  CE1 PHE B 355      46.969 -21.367  23.341  1.00 16.31           C  
ATOM   4564  CE2 PHE B 355      45.595 -23.343  23.253  1.00 16.71           C  
ATOM   4565  CZ  PHE B 355      46.012 -22.138  22.686  1.00 17.75           C  
ATOM   4566  OXT PHE B 355      49.810 -23.758  28.491  1.00 21.06           O1-
ATOM   4567  H   PHE B 355      48.279 -26.189  25.879  1.00 13.77           H  
ATOM   4568  HA  PHE B 355      49.738 -23.587  25.837  1.00 15.20           H  
ATOM   4569  HB2 PHE B 355      47.840 -22.594  27.068  1.00 15.15           H  
ATOM   4570  HB3 PHE B 355      46.943 -24.124  26.918  1.00 15.15           H  
ATOM   4571  HD1 PHE B 355      48.247 -21.198  25.058  1.00 16.28           H  
ATOM   4572  HD2 PHE B 355      45.809 -24.701  24.897  1.00 16.24           H  
ATOM   4573  HE1 PHE B 355      47.297 -20.433  22.909  1.00 16.31           H  
ATOM   4574  HE2 PHE B 355      44.853 -23.947  22.752  1.00 16.71           H  
ATOM   4575  HZ  PHE B 355      45.596 -21.806  21.746  1.00 17.75           H  
TER    4576      PHE B 355 
ATOM   4577  CH3 ACE C 203      57.226  -8.296  60.390  1.00  0.00           C  
ATOM   4578  C   ACE C 203      56.343  -7.271  61.069  1.00  0.00           C  
ATOM   4579  O   ACE C 203      55.720  -7.572  62.098  1.00  0.00           O  
ATOM   4580 HH31 ACE C 203      58.208  -7.860  60.215  1.00  0.00           H  
ATOM   4581 HH32 ACE C 203      57.315  -9.164  61.040  1.00  0.00           H  
ATOM   4582 HH33 ACE C 203      56.774  -8.585  59.444  1.00  0.00           H  
ATOM   4583  N   VAL C 204      56.285  -6.071  60.506  1.00 48.56           N  
ATOM   4584  CA  VAL C 204      55.451  -4.973  61.077  1.00 48.37           C  
ATOM   4585  C   VAL C 204      54.972  -4.051  59.958  1.00 48.25           C  
ATOM   4586  O   VAL C 204      53.935  -4.311  59.330  1.00 48.75           O  
ATOM   4587  CB  VAL C 204      56.256  -4.139  62.098  1.00 48.49           C  
ATOM   4588  CG1 VAL C 204      55.341  -3.136  62.786  1.00 48.28           C  
ATOM   4589  CG2 VAL C 204      56.917  -5.058  63.116  1.00 48.51           C  
ATOM   4590  H   VAL C 204      56.814  -5.897  59.675  1.00 48.56           H  
ATOM   4591  HA  VAL C 204      54.598  -5.426  61.583  1.00 48.37           H  
ATOM   4592  HB  VAL C 204      57.039  -3.588  61.576  1.00 48.49           H  
ATOM   4593 HG11 VAL C 204      54.899  -2.477  62.039  1.00 48.28           H  
ATOM   4594 HG12 VAL C 204      54.551  -3.669  63.314  1.00 48.28           H  
ATOM   4595 HG13 VAL C 204      55.919  -2.545  63.496  1.00 48.28           H  
ATOM   4596 HG21 VAL C 204      56.151  -5.619  63.650  1.00 48.51           H  
ATOM   4597 HG22 VAL C 204      57.583  -5.751  62.601  1.00 48.51           H  
ATOM   4598 HG23 VAL C 204      57.492  -4.462  63.825  1.00 48.51           H  
ATOM   4599  N   ALA C 205      55.727  -2.984  59.715  1.00 47.99           N  
ATOM   4600  CA  ALA C 205      55.387  -2.035  58.664  1.00 47.40           C  
ATOM   4601  C   ALA C 205      55.517  -2.743  57.322  1.00 47.13           C  
ATOM   4602  O   ALA C 205      54.862  -2.380  56.341  1.00 47.12           O  
ATOM   4603  CB  ALA C 205      56.323  -0.834  58.722  1.00 47.57           C  
ATOM   4604  H   ALA C 205      56.555  -2.828  60.272  1.00 47.99           H  
ATOM   4605  HA  ALA C 205      54.366  -1.676  58.797  1.00 47.40           H  
ATOM   4606  HB1 ALA C 205      56.222  -0.341  59.689  1.00 47.57           H  
ATOM   4607  HB2 ALA C 205      57.352  -1.169  58.592  1.00 47.57           H  
ATOM   4608  HB3 ALA C 205      56.066  -0.134  57.928  1.00 47.57           H  
ATOM   4609  N   SER C 206      56.369  -3.764  57.295  1.00 46.24           N  
ATOM   4610  CA  SER C 206      56.615  -4.554  56.095  1.00 45.69           C  
ATOM   4611  C   SER C 206      55.424  -5.452  55.765  1.00 45.17           C  
ATOM   4612  O   SER C 206      55.000  -5.536  54.611  1.00 45.02           O  
ATOM   4613  CB  SER C 206      57.868  -5.414  56.287  1.00 45.89           C  
ATOM   4614  OG  SER C 206      57.747  -6.245  57.429  1.00 46.42           O  
ATOM   4615  H   SER C 206      56.866  -4.002  58.141  1.00 46.24           H  
ATOM   4616  HA  SER C 206      56.763  -3.865  55.263  1.00 45.69           H  
ATOM   4617  HB2 SER C 206      58.732  -4.761  56.413  1.00 45.89           H  
ATOM   4618  HB3 SER C 206      58.010  -6.039  55.405  1.00 45.89           H  
ATOM   4619  HG  SER C 206      58.556  -6.756  57.504  1.00 46.42           H  
ATOM   4620  N   LEU C 207      54.892  -6.122  56.782  1.00 44.33           N  
ATOM   4621  CA  LEU C 207      53.751  -7.013  56.601  1.00 44.00           C  
ATOM   4622  C   LEU C 207      52.550  -6.229  56.081  1.00 43.98           C  
ATOM   4623  O   LEU C 207      51.786  -6.717  55.247  1.00 43.30           O  
ATOM   4624  CB  LEU C 207      53.390  -7.681  57.930  1.00 43.95           C  
ATOM   4625  CG  LEU C 207      52.329  -8.784  57.894  1.00 44.71           C  
ATOM   4626  CD1 LEU C 207      52.853  -9.965  57.089  1.00 44.65           C  
ATOM   4627  CD2 LEU C 207      51.986  -9.222  59.312  1.00 44.87           C  
ATOM   4628  H   LEU C 207      55.288  -6.011  57.704  1.00 44.33           H  
ATOM   4629  HA  LEU C 207      54.020  -7.781  55.875  1.00 44.00           H  
ATOM   4630  HB2 LEU C 207      53.030  -6.902  58.602  1.00 43.95           H  
ATOM   4631  HB3 LEU C 207      54.302  -8.118  58.337  1.00 43.95           H  
ATOM   4632  HG  LEU C 207      51.425  -8.402  57.420  1.00 44.71           H  
ATOM   4633 HD11 LEU C 207      53.080  -9.640  56.074  1.00 44.65           H  
ATOM   4634 HD12 LEU C 207      53.757 -10.351  57.558  1.00 44.65           H  
ATOM   4635 HD13 LEU C 207      52.095 -10.748  57.059  1.00 44.65           H  
ATOM   4636 HD21 LEU C 207      52.882  -9.606  59.800  1.00 44.87           H  
ATOM   4637 HD22 LEU C 207      51.605  -8.369  59.873  1.00 44.87           H  
ATOM   4638 HD23 LEU C 207      51.227 -10.003  59.278  1.00 44.87           H  
ATOM   4639  N   ARG C 208      52.401  -5.006  56.580  1.00 43.79           N  
ATOM   4640  CA  ARG C 208      51.302  -4.127  56.200  1.00 43.86           C  
ATOM   4641  C   ARG C 208      51.361  -3.792  54.709  1.00 43.26           C  
ATOM   4642  O   ARG C 208      50.329  -3.696  54.040  1.00 42.57           O  
ATOM   4643  CB  ARG C 208      51.371  -2.850  57.042  1.00 45.36           C  
ATOM   4644  CG  ARG C 208      50.036  -2.186  57.327  1.00 47.15           C  
ATOM   4645  CD  ARG C 208      49.666  -1.160  56.273  1.00 48.61           C  
ATOM   4646  NE  ARG C 208      48.504  -0.378  56.686  1.00 50.84           N  
ATOM   4647  CZ  ARG C 208      48.042   0.685  56.033  1.00 52.03           C  
ATOM   4648  NH1 ARG C 208      48.645   1.104  54.928  1.00 52.44           N  
ATOM   4649  NH2 ARG C 208      46.977   1.333  56.489  1.00 52.70           N1+
ATOM   4650  H   ARG C 208      53.078  -4.672  57.251  1.00 43.79           H  
ATOM   4651  HA  ARG C 208      50.355  -4.635  56.386  1.00 43.86           H  
ATOM   4652  HB2 ARG C 208      51.998  -2.132  56.513  1.00 45.36           H  
ATOM   4653  HB3 ARG C 208      51.833  -3.101  57.997  1.00 45.36           H  
ATOM   4654  HG2 ARG C 208      50.091  -1.689  58.295  1.00 47.15           H  
ATOM   4655  HG3 ARG C 208      49.262  -2.953  57.355  1.00 47.15           H  
ATOM   4656  HD2 ARG C 208      49.436  -1.674  55.340  1.00 48.61           H  
ATOM   4657  HD3 ARG C 208      50.511  -0.488  56.118  1.00 48.61           H  
ATOM   4658  HE  ARG C 208      48.017  -0.664  57.524  1.00 50.84           H  
ATOM   4659 HH11 ARG C 208      48.294   1.914  54.437  1.00 52.44           H  
ATOM   4660 HH12 ARG C 208      49.455   0.613  54.578  1.00 52.44           H  
ATOM   4661 HH21 ARG C 208      46.515   1.017  57.330  1.00 52.70           H  
ATOM   4662 HH22 ARG C 208      46.629   2.143  55.996  1.00 52.70           H  
ATOM   4663  N   GLN C 209      52.574  -3.620  54.191  1.00 42.40           N  
ATOM   4664  CA  GLN C 209      52.765  -3.307  52.780  1.00 41.82           C  
ATOM   4665  C   GLN C 209      52.508  -4.542  51.923  1.00 40.58           C  
ATOM   4666  O   GLN C 209      51.922  -4.449  50.844  1.00 40.26           O  
ATOM   4667  CB  GLN C 209      54.190  -2.794  52.542  1.00 42.89           C  
ATOM   4668  CG  GLN C 209      54.532  -2.568  51.077  1.00 44.40           C  
ATOM   4669  CD  GLN C 209      55.857  -1.849  50.887  1.00 45.27           C  
ATOM   4670  OE1 GLN C 209      56.893  -2.282  51.394  1.00 45.74           O  
ATOM   4671  NE2 GLN C 209      55.829  -0.745  50.146  1.00 45.66           N  
ATOM   4672  H   GLN C 209      53.382  -3.709  54.790  1.00 42.40           H  
ATOM   4673  HA  GLN C 209      52.056  -2.529  52.497  1.00 41.82           H  
ATOM   4674  HB2 GLN C 209      54.889  -3.525  52.948  1.00 42.89           H  
ATOM   4675  HB3 GLN C 209      54.306  -1.848  53.070  1.00 42.89           H  
ATOM   4676  HG2 GLN C 209      53.742  -1.969  50.623  1.00 44.40           H  
ATOM   4677  HG3 GLN C 209      54.586  -3.536  50.578  1.00 44.40           H  
ATOM   4678 HE21 GLN C 209      54.957  -0.426  49.749  1.00 45.66           H  
ATOM   4679 HE22 GLN C 209      56.679  -0.226  49.980  1.00 45.66           H  
ATOM   4680  N   GLN C 210      52.950  -5.696  52.411  1.00 39.53           N  
ATOM   4681  CA  GLN C 210      52.761  -6.954  51.697  1.00 38.37           C  
ATOM   4682  C   GLN C 210      51.284  -7.326  51.632  1.00 36.93           C  
ATOM   4683  O   GLN C 210      50.831  -7.933  50.661  1.00 35.33           O  
ATOM   4684  CB  GLN C 210      53.555  -8.070  52.382  1.00 39.75           C  
ATOM   4685  CG  GLN C 210      55.058  -7.970  52.162  1.00 42.55           C  
ATOM   4686  CD  GLN C 210      55.848  -8.901  53.062  1.00 44.22           C  
ATOM   4687  NE2 GLN C 210      55.554 -10.093  53.155  1.00 45.83           N  
ATOM   4688  OE1 GLN C 210      56.864  -8.359  53.725  1.00 45.18           O  
ATOM   4689  H   GLN C 210      53.429  -5.703  53.300  1.00 39.53           H  
ATOM   4690  HA  GLN C 210      53.127  -6.828  50.678  1.00 38.37           H  
ATOM   4691  HB2 GLN C 210      53.212  -9.027  51.990  1.00 39.75           H  
ATOM   4692  HB3 GLN C 210      53.359  -8.024  53.453  1.00 39.75           H  
ATOM   4693  HG2 GLN C 210      55.372  -6.945  52.361  1.00 42.55           H  
ATOM   4694  HG3 GLN C 210      55.276  -8.221  51.124  1.00 42.55           H  
ATOM   4695 HE21 GLN C 210      56.094 -10.700  53.755  1.00 45.83           H  
ATOM   4696 HE22 GLN C 210      54.773 -10.463  52.633  1.00 45.83           H  
ATOM   4697  N   VAL C 211      50.538  -6.963  52.672  1.00 35.45           N  
ATOM   4698  CA  VAL C 211      49.109  -7.251  52.725  1.00 34.08           C  
ATOM   4699  C   VAL C 211      48.362  -6.427  51.681  1.00 34.61           C  
ATOM   4700  O   VAL C 211      47.484  -6.938  50.985  1.00 33.74           O  
ATOM   4701  CB  VAL C 211      48.520  -6.936  54.117  1.00 33.52           C  
ATOM   4702  CG1 VAL C 211      47.001  -7.031  54.076  1.00 33.41           C  
ATOM   4703  CG2 VAL C 211      49.074  -7.909  55.145  1.00 34.26           C  
ATOM   4704  H   VAL C 211      50.971  -6.476  53.443  1.00 35.45           H  
ATOM   4705  HA  VAL C 211      48.987  -8.315  52.520  1.00 34.08           H  
ATOM   4706  HB  VAL C 211      48.802  -5.922  54.399  1.00 33.52           H  
ATOM   4707 HG11 VAL C 211      46.613  -6.323  53.344  1.00 33.41           H  
ATOM   4708 HG12 VAL C 211      46.708  -8.042  53.795  1.00 33.41           H  
ATOM   4709 HG13 VAL C 211      46.596  -6.795  55.060  1.00 33.41           H  
ATOM   4710 HG21 VAL C 211      48.796  -8.926  54.870  1.00 34.26           H  
ATOM   4711 HG22 VAL C 211      50.160  -7.825  55.176  1.00 34.26           H  
ATOM   4712 HG23 VAL C 211      48.663  -7.673  56.127  1.00 34.26           H  
ATOM   4713  N   GLU C 212      48.712  -5.148  51.577  1.00 34.08           N  
ATOM   4714  CA  GLU C 212      48.066  -4.268  50.613  1.00 33.81           C  
ATOM   4715  C   GLU C 212      48.340  -4.760  49.195  1.00 31.96           C  
ATOM   4716  O   GLU C 212      47.487  -4.647  48.313  1.00 31.96           O  
ATOM   4717  CB  GLU C 212      48.567  -2.829  50.779  1.00 36.83           C  
ATOM   4718  CG  GLU C 212      47.857  -1.822  49.884  1.00 41.44           C  
ATOM   4719  CD  GLU C 212      48.168  -0.383  50.255  1.00 44.12           C  
ATOM   4720  OE1 GLU C 212      49.356   0.001  50.212  1.00 46.00           O  
ATOM   4721  OE2 GLU C 212      47.221   0.361  50.590  1.00 45.48           O1-
ATOM   4722  H   GLU C 212      49.438  -4.781  52.176  1.00 34.08           H  
ATOM   4723  HA  GLU C 212      46.991  -4.281  50.793  1.00 33.81           H  
ATOM   4724  HB2 GLU C 212      49.631  -2.807  50.543  1.00 36.83           H  
ATOM   4725  HB3 GLU C 212      48.418  -2.531  51.817  1.00 36.83           H  
ATOM   4726  HG2 GLU C 212      46.781  -1.978  49.969  1.00 41.44           H  
ATOM   4727  HG3 GLU C 212      48.168  -1.991  48.854  1.00 41.44           H  
ATOM   4728  N   ALA C 213      49.533  -5.307  48.979  1.00 29.81           N  
ATOM   4729  CA  ALA C 213      49.898  -5.827  47.669  1.00 28.35           C  
ATOM   4730  C   ALA C 213      49.021  -7.037  47.363  1.00 28.07           C  
ATOM   4731  O   ALA C 213      48.456  -7.147  46.273  1.00 26.42           O  
ATOM   4732  CB  ALA C 213      51.370  -6.223  47.650  1.00 28.98           C  
ATOM   4733  H   ALA C 213      50.197  -5.362  49.738  1.00 29.81           H  
ATOM   4734  HA  ALA C 213      49.744  -5.058  46.912  1.00 28.35           H  
ATOM   4735  HB1 ALA C 213      51.985  -5.350  47.870  1.00 28.98           H  
ATOM   4736  HB2 ALA C 213      51.549  -6.993  48.401  1.00 28.98           H  
ATOM   4737  HB3 ALA C 213      51.629  -6.610  46.664  1.00 28.98           H  
ATOM   4738  N   LEU C 214      48.907  -7.935  48.337  1.00 27.38           N  
ATOM   4739  CA  LEU C 214      48.095  -9.138  48.187  1.00 26.53           C  
ATOM   4740  C   LEU C 214      46.637  -8.749  47.946  1.00 26.52           C  
ATOM   4741  O   LEU C 214      45.951  -9.352  47.119  1.00 24.23           O  
ATOM   4742  CB  LEU C 214      48.208 -10.008  49.444  1.00 28.41           C  
ATOM   4743  CG  LEU C 214      47.477 -11.354  49.458  1.00 30.21           C  
ATOM   4744  CD1 LEU C 214      47.998 -12.238  48.334  1.00 30.90           C  
ATOM   4745  CD2 LEU C 214      47.685 -12.031  50.807  1.00 32.51           C  
ATOM   4746  H   LEU C 214      49.396  -7.779  49.207  1.00 27.38           H  
ATOM   4747  HA  LEU C 214      48.457  -9.710  47.333  1.00 26.53           H  
ATOM   4748  HB2 LEU C 214      47.824  -9.422  50.279  1.00 28.41           H  
ATOM   4749  HB3 LEU C 214      49.267 -10.213  49.601  1.00 28.41           H  
ATOM   4750  HG  LEU C 214      46.411 -11.189  49.305  1.00 30.21           H  
ATOM   4751 HD11 LEU C 214      47.832 -11.745  47.377  1.00 30.90           H  
ATOM   4752 HD12 LEU C 214      49.065 -12.412  48.474  1.00 30.90           H  
ATOM   4753 HD13 LEU C 214      47.470 -13.192  48.348  1.00 30.90           H  
ATOM   4754 HD21 LEU C 214      48.750 -12.199  50.969  1.00 32.51           H  
ATOM   4755 HD22 LEU C 214      47.294 -11.392  51.599  1.00 32.51           H  
ATOM   4756 HD23 LEU C 214      47.161 -12.987  50.819  1.00 32.51           H  
ATOM   4757  N   GLN C 215      46.166  -7.740  48.672  1.00 25.95           N  
ATOM   4758  CA  GLN C 215      44.794  -7.271  48.512  1.00 26.39           C  
ATOM   4759  C   GLN C 215      44.559  -6.848  47.066  1.00 25.74           C  
ATOM   4760  O   GLN C 215      43.524  -7.170  46.475  1.00 25.33           O  
ATOM   4761  CB  GLN C 215      44.521  -6.095  49.454  1.00 28.12           C  
ATOM   4762  CG  GLN C 215      44.212  -6.513  50.882  1.00 32.09           C  
ATOM   4763  CD  GLN C 215      44.140  -5.339  51.845  1.00 34.06           C  
ATOM   4764  NE2 GLN C 215      43.586  -5.455  52.939  1.00 37.47           N  
ATOM   4765  OE1 GLN C 215      44.713  -4.206  51.448  1.00 34.23           O  
ATOM   4766  H   GLN C 215      46.769  -7.290  49.346  1.00 25.95           H  
ATOM   4767  HA  GLN C 215      44.112  -8.084  48.762  1.00 26.39           H  
ATOM   4768  HB2 GLN C 215      43.669  -5.535  49.068  1.00 28.12           H  
ATOM   4769  HB3 GLN C 215      45.402  -5.453  49.467  1.00 28.12           H  
ATOM   4770  HG2 GLN C 215      44.995  -7.193  51.221  1.00 32.09           H  
ATOM   4771  HG3 GLN C 215      43.253  -7.030  50.892  1.00 32.09           H  
ATOM   4772 HE21 GLN C 215      43.554  -4.671  53.574  1.00 37.47           H  
ATOM   4773 HE22 GLN C 215      43.164  -6.334  53.200  1.00 37.47           H  
ATOM   4774  N   GLY C 216      45.529  -6.136  46.501  1.00 24.79           N  
ATOM   4775  CA  GLY C 216      45.408  -5.688  45.126  1.00 24.11           C  
ATOM   4776  C   GLY C 216      45.370  -6.860  44.159  1.00 23.55           C  
ATOM   4777  O   GLY C 216      44.622  -6.843  43.181  1.00 23.49           O  
ATOM   4778  H   GLY C 216      46.356  -5.906  47.032  1.00 24.79           H  
ATOM   4779  HA2 GLY C 216      46.262  -5.056  44.883  1.00 24.11           H  
ATOM   4780  HA3 GLY C 216      44.489  -5.112  45.020  1.00 24.11           H  
ATOM   4781  N   GLN C 217      46.181  -7.881  44.431  1.00 23.66           N  
ATOM   4782  CA  GLN C 217      46.229  -9.064  43.575  1.00 22.88           C  
ATOM   4783  C   GLN C 217      44.889  -9.784  43.556  1.00 21.96           C  
ATOM   4784  O   GLN C 217      44.427 -10.224  42.503  1.00 22.27           O  
ATOM   4785  CB  GLN C 217      47.304 -10.040  44.058  1.00 23.65           C  
ATOM   4786  CG  GLN C 217      48.731  -9.574  43.843  1.00 25.70           C  
ATOM   4787  CD  GLN C 217      49.741 -10.579  44.365  1.00 27.30           C  
ATOM   4788  OE1 GLN C 217      49.705 -10.956  45.535  1.00 29.67           O  
ATOM   4789  NE2 GLN C 217      50.646 -11.019  43.499  1.00 26.98           N  
ATOM   4790  H   GLN C 217      46.775  -7.836  45.247  1.00 23.66           H  
ATOM   4791  HA  GLN C 217      46.469  -8.722  42.568  1.00 22.88           H  
ATOM   4792  HB2 GLN C 217      47.171 -10.981  43.525  1.00 23.65           H  
ATOM   4793  HB3 GLN C 217      47.159 -10.203  45.126  1.00 23.65           H  
ATOM   4794  HG2 GLN C 217      48.875  -8.627  44.364  1.00 25.70           H  
ATOM   4795  HG3 GLN C 217      48.897  -9.430  42.775  1.00 25.70           H  
ATOM   4796 HE21 GLN C 217      50.639 -10.683  42.547  1.00 26.98           H  
ATOM   4797 HE22 GLN C 217      51.340 -11.691  43.792  1.00 26.98           H  
ATOM   4798  N   VAL C 218      44.272  -9.909  44.725  1.00 20.85           N  
ATOM   4799  CA  VAL C 218      42.988 -10.584  44.838  1.00 19.99           C  
ATOM   4800  C   VAL C 218      41.865  -9.799  44.162  1.00 19.86           C  
ATOM   4801  O   VAL C 218      41.023 -10.379  43.477  1.00 18.49           O  
ATOM   4802  CB  VAL C 218      42.630 -10.836  46.318  1.00 21.59           C  
ATOM   4803  CG1 VAL C 218      41.214 -11.382  46.432  1.00 21.19           C  
ATOM   4804  CG2 VAL C 218      43.619 -11.823  46.923  1.00 21.87           C  
ATOM   4805  H   VAL C 218      44.704  -9.526  45.555  1.00 20.85           H  
ATOM   4806  HA  VAL C 218      43.087 -11.540  44.323  1.00 19.99           H  
ATOM   4807  HB  VAL C 218      42.685  -9.893  46.862  1.00 21.59           H  
ATOM   4808 HG11 VAL C 218      40.513 -10.666  46.004  1.00 21.19           H  
ATOM   4809 HG12 VAL C 218      41.144 -12.327  45.892  1.00 21.19           H  
ATOM   4810 HG13 VAL C 218      40.971 -11.545  47.482  1.00 21.19           H  
ATOM   4811 HG21 VAL C 218      43.567 -12.767  46.382  1.00 21.87           H  
ATOM   4812 HG22 VAL C 218      44.628 -11.417  46.850  1.00 21.87           H  
ATOM   4813 HG23 VAL C 218      43.370 -11.990  47.971  1.00 21.87           H  
ATOM   4814  N   GLN C 219      41.851  -8.481  44.344  1.00 20.38           N  
ATOM   4815  CA  GLN C 219      40.814  -7.661  43.726  1.00 21.13           C  
ATOM   4816  C   GLN C 219      40.941  -7.727  42.205  1.00 19.87           C  
ATOM   4817  O   GLN C 219      39.935  -7.749  41.489  1.00 18.07           O  
ATOM   4818  CB  GLN C 219      40.911  -6.207  44.202  1.00 24.81           C  
ATOM   4819  CG  GLN C 219      40.880  -6.039  45.720  1.00 30.73           C  
ATOM   4820  CD  GLN C 219      39.804  -6.876  46.395  1.00 33.12           C  
ATOM   4821  OE1 GLN C 219      38.616  -6.747  46.096  1.00 35.74           O  
ATOM   4822  NE2 GLN C 219      40.222  -7.743  47.313  1.00 36.21           N  
ATOM   4823  H   GLN C 219      42.563  -8.046  44.912  1.00 20.38           H  
ATOM   4824  HA  GLN C 219      39.840  -8.051  44.023  1.00 21.13           H  
ATOM   4825  HB2 GLN C 219      40.073  -5.653  43.780  1.00 24.81           H  
ATOM   4826  HB3 GLN C 219      41.847  -5.789  43.831  1.00 24.81           H  
ATOM   4827  HG2 GLN C 219      40.696  -4.989  45.948  1.00 30.73           H  
ATOM   4828  HG3 GLN C 219      41.850  -6.333  46.121  1.00 30.73           H  
ATOM   4829 HE21 GLN C 219      41.207  -7.816  47.527  1.00 36.21           H  
ATOM   4830 HE22 GLN C 219      39.555  -8.327  47.796  1.00 36.21           H  
ATOM   4831  N   HIS C 220      42.178  -7.759  41.714  1.00 19.16           N  
ATOM   4832  CA  HIS C 220      42.406  -7.851  40.280  1.00 18.03           C  
ATOM   4833  C   HIS C 220      41.851  -9.177  39.771  1.00 16.71           C  
ATOM   4834  O   HIS C 220      41.196  -9.227  38.734  1.00 15.91           O  
ATOM   4835  CB  HIS C 220      43.900  -7.792  39.955  1.00 21.18           C  
ATOM   4836  CG  HIS C 220      44.219  -8.183  38.544  1.00 22.86           C  
ATOM   4837  ND1 HIS C 220      44.012  -7.342  37.471  1.00 24.91           N  
ATOM   4838  CD2 HIS C 220      44.684  -9.344  38.027  1.00 23.66           C  
ATOM   4839  CE1 HIS C 220      44.339  -7.968  36.355  1.00 24.00           C  
ATOM   4840  NE2 HIS C 220      44.748  -9.184  36.664  1.00 25.52           N  
ATOM   4841  H   HIS C 220      42.966  -7.718  42.344  1.00 19.16           H  
ATOM   4842  HA  HIS C 220      41.907  -7.010  39.798  1.00 18.03           H  
ATOM   4843  HB2 HIS C 220      44.427  -8.467  40.628  1.00 21.18           H  
ATOM   4844  HB3 HIS C 220      44.248  -6.772  40.117  1.00 21.18           H  
ATOM   4845  HD2 HIS C 220      44.954 -10.231  38.582  1.00 23.66           H  
ATOM   4846  HE2 HIS C 220      45.058  -9.884  36.005  1.00 25.52           H  
ATOM   4847  HE1 HIS C 220      44.282  -7.554  35.358  1.00 24.00           H  
ATOM   4848  N   LEU C 221      42.127 -10.253  40.501  1.00 16.33           N  
ATOM   4849  CA  LEU C 221      41.648 -11.574  40.108  1.00 15.62           C  
ATOM   4850  C   LEU C 221      40.132 -11.654  40.118  1.00 15.76           C  
ATOM   4851  O   LEU C 221      39.533 -12.269  39.235  1.00 15.09           O  
ATOM   4852  CB  LEU C 221      42.225 -12.655  41.026  1.00 17.68           C  
ATOM   4853  CG  LEU C 221      43.606 -13.174  40.626  1.00 21.40           C  
ATOM   4854  CD1 LEU C 221      44.095 -14.164  41.673  1.00 21.98           C  
ATOM   4855  CD2 LEU C 221      43.528 -13.839  39.257  1.00 21.73           C  
ATOM   4856  H   LEU C 221      42.678 -10.155  41.341  1.00 16.33           H  
ATOM   4857  HA  LEU C 221      41.990 -11.744  39.087  1.00 15.62           H  
ATOM   4858  HB2 LEU C 221      41.535 -13.498  41.029  1.00 17.68           H  
ATOM   4859  HB3 LEU C 221      42.298 -12.241  42.031  1.00 17.68           H  
ATOM   4860  HG  LEU C 221      44.310 -12.344  40.570  1.00 21.40           H  
ATOM   4861 HD11 LEU C 221      44.158 -13.667  42.642  1.00 21.98           H  
ATOM   4862 HD12 LEU C 221      43.397 -14.998  41.738  1.00 21.98           H  
ATOM   4863 HD13 LEU C 221      45.080 -14.535  41.391  1.00 21.98           H  
ATOM   4864 HD21 LEU C 221      42.827 -14.672  39.297  1.00 21.73           H  
ATOM   4865 HD22 LEU C 221      43.187 -13.112  38.519  1.00 21.73           H  
ATOM   4866 HD23 LEU C 221      44.514 -14.208  38.975  1.00 21.73           H  
ATOM   4867  N   GLN C 222      39.501 -11.040  41.115  1.00 15.49           N  
ATOM   4868  CA  GLN C 222      38.048 -11.068  41.181  1.00 15.46           C  
ATOM   4869  C   GLN C 222      37.447 -10.388  39.960  1.00 15.05           C  
ATOM   4870  O   GLN C 222      36.466 -10.869  39.392  1.00 16.25           O  
ATOM   4871  CB  GLN C 222      37.538 -10.386  42.457  1.00 18.79           C  
ATOM   4872  CG  GLN C 222      37.794 -11.204  43.707  1.00 19.55           C  
ATOM   4873  CD  GLN C 222      37.115 -10.652  44.945  1.00 23.79           C  
ATOM   4874  OE1 GLN C 222      37.171 -11.265  46.011  1.00 24.59           O  
ATOM   4875  NE2 GLN C 222      36.470  -9.496  44.817  1.00 24.77           N  
ATOM   4876  H   GLN C 222      40.030 -10.554  41.824  1.00 15.49           H  
ATOM   4877  HA  GLN C 222      37.736 -12.112  41.201  1.00 15.46           H  
ATOM   4878  HB2 GLN C 222      36.465 -10.225  42.360  1.00 18.79           H  
ATOM   4879  HB3 GLN C 222      38.041  -9.425  42.561  1.00 18.79           H  
ATOM   4880  HG2 GLN C 222      38.868 -11.231  43.887  1.00 19.55           H  
ATOM   4881  HG3 GLN C 222      37.428 -12.216  43.537  1.00 19.55           H  
ATOM   4882 HE21 GLN C 222      36.449  -9.026  43.923  1.00 24.77           H  
ATOM   4883 HE22 GLN C 222      36.002  -9.088  45.614  1.00 24.77           H  
ATOM   4884  N   ALA C 223      38.041  -9.270  39.556  1.00 14.43           N  
ATOM   4885  CA  ALA C 223      37.550  -8.542  38.398  1.00 14.03           C  
ATOM   4886  C   ALA C 223      37.822  -9.323  37.118  1.00 13.22           C  
ATOM   4887  O   ALA C 223      36.956  -9.428  36.253  1.00 13.91           O  
ATOM   4888  CB  ALA C 223      38.201  -7.160  38.327  1.00 15.28           C  
ATOM   4889  H   ALA C 223      38.844  -8.921  40.060  1.00 14.43           H  
ATOM   4890  HA  ALA C 223      36.472  -8.416  38.500  1.00 14.03           H  
ATOM   4891  HB1 ALA C 223      37.978  -6.606  39.239  1.00 15.28           H
[truncated: 168,591 more chars]
