# Supplementary material for: Computational and Experimental Prediction of Human C-Type Lectin Receptor Druggability
Source: Front Immunol. 2014 Jul 10;5:323. doi: 10.3389/fimmu.2014.00323 (PMC4090677; doi:10.3389/fimmu.2014.00323)
Supplement: Supplementary file 2 [file Data_Sheet2.ZIP › Pockets/Tetranectin/1tn3_pocket_1_ii.pdb]

HEADER	Output of DoGSiteScorer by A. Volkamer
HEADER	Pocket 1 with 48 binding site atoms written.
HEADER	References: 
HEADER	A. Volkamer et al. Analyzing the topology of active sites: on the prediction of pockets and subpockets. J. Chem. Inf. Model. 2010,50(11), 2041-52
HEADER	A. Volkamer et al. Combining global and local measures for structure-based druggability predictions. J. Chem. Inf. Model. 2012,52,360-372
HEADER	Geometric pocket center at  16.49  -2.43   9.33 with max radius 8.28
ATOM    395  CB  THR A   25     18.619  -9.057  12.375  0.00  0.00           C
ATOM    396  OG1 THR A   25     18.187  -9.236  13.717  0.00  0.00           O
ATOM    397  CG2 THR A   25     17.767  -9.862  11.396  0.00  0.00           C
ATOM    405  N   PHE A   26     20.844  -7.421  13.255  0.00  0.00           N
ATOM    406  CA  PHE A   26     21.440  -6.589  14.261  0.00  0.00           C
ATOM    407  C   PHE A   26     20.728  -6.694  15.605  0.00  0.00           C
ATOM    409  CB  PHE A   26     21.523  -5.162  13.767  0.00  0.00           C
ATOM    425  N   HIS A   27     19.403  -6.697  15.576  0.00  0.00           N
ATOM    426  CA  HIS A   27     18.680  -6.753  16.814  0.00  0.00           C
ATOM    429  CB  HIS A   27     17.178  -6.386  16.713  0.00  0.00           C
ATOM    430  CG  HIS A   27     17.085  -4.880  16.672  0.00  0.00           C
ATOM    431  CD2 HIS A   27     17.041  -4.145  15.467  0.00  0.00           C
ATOM    433  NE2 HIS A   27     17.036  -2.836  15.789  0.00  0.00           N
ATOM   1546  C   LYS A  104     17.949   4.823   5.619  0.00  0.00           C
ATOM   1547  O   LYS A  104     17.054   4.241   6.240  0.00  0.00           O
ATOM   1567  CA  THR A  105     18.278   2.861   4.237  0.00  0.00           C
ATOM   1568  C   THR A  105     19.197   1.853   4.929  0.00  0.00           C
ATOM   1569  O   THR A  105     18.999   0.643   4.933  0.00  0.00           O
ATOM   1580  N   GLU A  106     20.235   2.389   5.510  0.00  0.00           N
ATOM   1581  CA  GLU A  106     21.218   1.578   6.181  0.00  0.00           C
ATOM   1582  C   GLU A  106     21.542   2.339   7.412  0.00  0.00           C
ATOM   1595  N   ASN A  107     21.145   1.757   8.540  0.00  0.00           N
ATOM   1596  CA  ASN A  107     21.365   2.411   9.810  0.00  0.00           C
ATOM   1599  CB  ASN A  107     20.142   3.168  10.363  0.00  0.00           C
ATOM   1600  CG  ASN A  107     19.433   3.918   9.247  0.00  0.00           C
ATOM   1602  ND2 ASN A  107     18.206   3.468   9.051  0.00  0.00           N
ATOM   1609  N   CYS A  108     22.741   0.446  10.289  0.00  0.00           N
ATOM   1804  O   LYS A  122     22.585  -1.179   7.783  0.00  0.00           O
ATOM   1824  CA  ARG A  123     20.756  -2.824   6.361  0.00  0.00           C
ATOM   1825  C   ARG A  123     20.655  -3.656   7.606  0.00  0.00           C
ATOM   1827  CB  ARG A  123     20.033  -3.537   5.204  0.00  0.00           C
ATOM   1828  CG  ARG A  123     18.556  -3.855   5.458  0.00  0.00           C
ATOM   1829  CD  ARG A  123     17.790  -4.543   4.301  0.00  0.00           C
ATOM   1847  N   CYS A  124     20.028  -3.067   8.607  0.00  0.00           N
ATOM   1848  CA  CYS A  124     19.805  -3.646   9.933  0.00  0.00           C
ATOM   1849  C   CYS A  124     19.201  -5.010   9.947  0.00  0.00           C
ATOM   1850  O   CYS A  124     19.531  -5.807  10.840  0.00  0.00           O
ATOM   1851  CB  CYS A  124     19.179  -2.691  10.998  0.00  0.00           C
ATOM   1852  SG  CYS A  124     20.111  -1.163  11.257  0.00  0.00           S
ATOM   1857  N   ARG A  125     18.343  -5.301   8.956  0.00  0.00           N
ATOM   1858  CA  ARG A  125     17.657  -6.605   8.911  0.00  0.00           C
ATOM   1861  CB  ARG A  125     16.238  -6.577   8.388  0.00  0.00           C
ATOM   1862  CG  ARG A  125     15.500  -5.313   8.771  0.00  0.00           C
ATOM   1863  CD  ARG A  125     14.216  -5.071   7.965  0.00  0.00           C
ATOM   1864  NE  ARG A  125     13.389  -4.014   8.588  0.00  0.00           N
ATOM   1865  CZ  ARG A  125     12.157  -3.573   8.222  0.00  0.00           C
ATOM   1866  NH1 ARG A  125     11.468  -4.073   7.176  0.00  0.00           N
ATOM   1867  NH2 ARG A  125     11.581  -2.593   8.953  0.00  0.00           N
