# Supplementary material for: Computational and Experimental Prediction of Human C-Type Lectin Receptor Druggability
Source: Front Immunol. 2014 Jul 10;5:323. doi: 10.3389/fimmu.2014.00323 (PMC4090677; doi:10.3389/fimmu.2014.00323)
Supplement: Supplementary file 2 [file Data_Sheet2.ZIP › Pockets/Tetranectin/1tn3_receptor.pdb]

HEADER    LECTIN                                                      
REMARK  99                                                                      
REMARK  99 MOE v2013.08 (Chemical Computing Group Inc.) Wed Apr 09 17:59:41 2014
HELIX    1   1 PHE A   70  SER A   79  1               Generated by MOE   10
HELIX    2   2 GLY A   90  SER A  103  1               Generated by MOE   14
HELIX    3   3 GLY A  147  THR A  149  5               Generated by MOE    3
SHEET    1       VAL A  49  LYS A  52                  Generated by MOE
SHEET    2       MET A  58  LYS A  68                  Generated by MOE
SHEET    3       THR A  83  LEU A  84                  Generated by MOE
SHEET    4       GLU A 109  ALA A 119                  Generated by MOE
SHEET    5       THR A 122  ASP A 125                  Generated by MOE
SHEET    6       CYS A 152  SER A 156                  Generated by MOE
SHEET    7       LYS A 162  LYS A 162                  Generated by MOE
SHEET    8       TRP A 163  TRP A 163                  Generated by MOE
SHEET    9       PHE A 164  LYS A 166                  Generated by MOE
SHEET   10       LEU A 172  GLY A 179                  Generated by MOE
SSBOND   1 CYS A   50    CYS A   60			     1555   1555  2.08
SSBOND   2 CYS A   77    CYS A  176			     1555   1555  2.00
SSBOND   3 CYS A  152    CYS A  168			     1555   1555  2.05
ATOM      1  N   ALA A  45      38.137 -24.969  19.254  1.00 38.58           N1+
ATOM      2  CA  ALA A  45      37.054 -24.015  19.591  1.00 38.65           C  
ATOM      3  C   ALA A  45      37.540 -22.591  19.565  1.00 39.35           C  
ATOM      4  O   ALA A  45      38.752 -22.333  19.637  1.00 39.93           O  
ATOM      5  CB  ALA A  45      36.313 -24.287  20.898  1.00 39.60           C  
ATOM      6  H1  ALA A  45      37.753 -25.899  19.172  1.00 38.58           H  
ATOM      7  H2  ALA A  45      38.836 -24.956  19.982  1.00 38.58           H  
ATOM      8  H3  ALA A  45      38.560 -24.701  18.376  1.00 38.58           H  
ATOM      9  HA  ALA A  45      36.320 -24.177  18.802  1.00 38.65           H  
ATOM     10  HB1 ALA A  45      35.945 -25.313  20.900  1.00 39.60           H  
ATOM     11  HB2 ALA A  45      36.993 -24.143  21.738  1.00 39.60           H  
ATOM     12  HB3 ALA A  45      35.473 -23.599  20.988  1.00 39.60           H  
ATOM     13  N   LEU A  46      36.586 -21.681  19.443  1.00 32.57           N  
ATOM     14  CA  LEU A  46      36.957 -20.295  19.381  1.00 30.89           C  
ATOM     15  C   LEU A  46      37.580 -19.791  20.679  1.00 30.57           C  
ATOM     16  O   LEU A  46      37.244 -20.137  21.800  1.00 29.51           O  
ATOM     17  CB  LEU A  46      35.783 -19.414  18.899  1.00 30.90           C  
ATOM     18  CG  LEU A  46      35.612 -19.660  17.404  1.00 37.37           C  
ATOM     19  CD1 LEU A  46      34.267 -19.159  16.915  1.00 38.35           C  
ATOM     20  CD2 LEU A  46      36.771 -19.129  16.534  1.00 35.55           C  
ATOM     21  H   LEU A  46      35.615 -21.957  19.395  1.00 32.57           H  
ATOM     22  HA  LEU A  46      37.744 -20.212  18.631  1.00 30.89           H  
ATOM     23  HB2 LEU A  46      36.007 -18.363  19.081  1.00 30.90           H  
ATOM     24  HB3 LEU A  46      34.870 -19.688  19.428  1.00 30.90           H  
ATOM     25  HG  LEU A  46      35.643 -20.742  17.282  1.00 37.37           H  
ATOM     26 HD11 LEU A  46      33.472 -19.622  17.500  1.00 38.35           H  
ATOM     27 HD12 LEU A  46      34.219 -18.076  17.030  1.00 38.35           H  
ATOM     28 HD13 LEU A  46      34.143 -19.418  15.863  1.00 38.35           H  
ATOM     29 HD21 LEU A  46      36.809 -18.042  16.603  1.00 35.55           H  
ATOM     30 HD22 LEU A  46      37.713 -19.549  16.889  1.00 35.55           H  
ATOM     31 HD23 LEU A  46      36.610 -19.423  15.497  1.00 35.55           H  
ATOM     32  N   GLN A  47      38.533 -18.964  20.524  1.00 24.83           N  
ATOM     33  CA  GLN A  47      39.078 -18.422  21.705  1.00 24.29           C  
ATOM     34  C   GLN A  47      38.452 -17.067  21.919  1.00 24.17           C  
ATOM     35  O   GLN A  47      37.848 -16.505  21.047  1.00 22.78           O  
ATOM     36  CB  GLN A  47      40.592 -18.145  21.536  1.00 25.44           C  
ATOM     37  CG  GLN A  47      41.388 -19.367  21.093  1.00 55.20           C  
ATOM     38  CD  GLN A  47      42.570 -18.896  20.297  1.00 90.86           C  
ATOM     39  NE2 GLN A  47      43.415 -19.704  19.883  1.00 90.30           N  
ATOM     40  OE1 GLN A  47      42.596 -17.578  20.058  1.00 88.92           O  
ATOM     41  H   GLN A  47      38.878 -18.710  19.609  1.00 24.83           H  
ATOM     42  HA  GLN A  47      38.901 -19.123  22.521  1.00 24.29           H  
ATOM     43  HB2 GLN A  47      40.989 -17.803  22.491  1.00 25.44           H  
ATOM     44  HB3 GLN A  47      40.718 -17.362  20.788  1.00 25.44           H  
ATOM     45  HG2 GLN A  47      40.761 -20.011  20.476  1.00 55.20           H  
ATOM     46  HG3 GLN A  47      41.729 -19.921  21.967  1.00 55.20           H  
ATOM     47 HE21 GLN A  47      44.191 -19.380  19.324  1.00 90.30           H  
ATOM     48 HE22 GLN A  47      43.328 -20.685  20.105  1.00 90.30           H  
ATOM     49  N   THR A  48      38.721 -16.523  23.077  1.00 16.39           N  
ATOM     50  CA  THR A  48      38.317 -15.213  23.402  1.00 15.18           C  
ATOM     51  C   THR A  48      39.624 -14.470  23.370  1.00 19.96           C  
ATOM     52  O   THR A  48      40.676 -15.014  23.667  1.00 19.95           O  
ATOM     53  CB  THR A  48      37.695 -15.201  24.844  1.00 18.38           C  
ATOM     54  OG1ATHR A  48      36.421 -15.770  24.787  0.50 21.24           O  
ATOM     55  CG2ATHR A  48      37.590 -13.793  25.403  0.50 10.08           C  
ATOM     56  H   THR A  48      39.235 -17.060  23.761  1.00 16.39           H  
ATOM     57  HA  THR A  48      37.563 -14.787  22.740  1.00 15.18           H  
ATOM     58  HB  THR A  48      38.348 -15.773  25.503  1.00 18.38           H  
ATOM     59 HG21 THR A  48      38.582 -13.341  25.438  1.00 10.08           H  
ATOM     60 HG22 THR A  48      36.941 -13.195  24.763  1.00 10.08           H  
ATOM     61 HG23 THR A  48      37.173 -13.831  26.409  1.00 10.08           H  
ATOM     62  HG1 THR A  48      36.063 -15.769  25.678  1.00 21.24           H  
ATOM     63  N   VAL A  49      39.554 -13.243  22.998  1.00 14.98           N  
ATOM     64  CA  VAL A  49      40.744 -12.432  22.938  1.00 16.23           C  
ATOM     65  C   VAL A  49      40.427 -11.192  23.774  1.00 22.09           C  
ATOM     66  O   VAL A  49      39.361 -10.592  23.583  1.00 22.95           O  
ATOM     67  CB  VAL A  49      41.131 -12.074  21.443  1.00 19.04           C  
ATOM     68  CG1AVAL A  49      41.790 -10.712  21.315  0.50 18.52           C  
ATOM     69  CG2AVAL A  49      42.029 -13.146  20.835  0.50 19.21           C  
ATOM     70  H   VAL A  49      38.661 -12.844  22.747  1.00 14.98           H  
ATOM     71  HA  VAL A  49      41.615 -12.957  23.330  1.00 16.23           H  
ATOM     72  HB  VAL A  49      40.193 -12.035  20.890  1.00 19.04           H  
ATOM     73 HG11 VAL A  49      41.131  -9.950  21.731  1.00 18.52           H  
ATOM     74 HG12 VAL A  49      42.734 -10.713  21.858  1.00 18.52           H  
ATOM     75 HG13 VAL A  49      41.976 -10.497  20.263  1.00 18.52           H  
ATOM     76 HG21 VAL A  49      42.969 -13.188  21.386  1.00 19.21           H  
ATOM     77 HG22 VAL A  49      41.531 -14.113  20.893  1.00 19.21           H  
ATOM     78 HG23 VAL A  49      42.231 -12.902  19.792  1.00 19.21           H  
ATOM     79  N   CYS A  50      41.314 -10.846  24.713  1.00 18.61           N  
ATOM     80  CA  CYS A  50      41.147  -9.663  25.572  1.00 18.58           C  
ATOM     81  C   CYS A  50      42.205  -8.640  25.349  1.00 25.11           C  
ATOM     82  O   CYS A  50      43.356  -9.006  25.095  1.00 23.84           O  
ATOM     83  CB  CYS A  50      41.182 -10.018  27.051  1.00 19.02           C  
ATOM     84  SG  CYS A  50      39.948 -11.264  27.407  1.00 23.71           S  
ATOM     85  H   CYS A  50      42.134 -11.422  24.838  1.00 18.61           H  
ATOM     86  HA  CYS A  50      40.173  -9.260  25.297  1.00 18.58           H  
ATOM     87  HB2 CYS A  50      40.976  -9.126  27.642  1.00 19.02           H  
ATOM     88  HB3 CYS A  50      42.169 -10.403  27.307  1.00 19.02           H  
ATOM     89  N   LEU A  51      41.833  -7.371  25.489  1.00 24.67           N  
ATOM     90  CA  LEU A  51      42.776  -6.276  25.353  1.00 28.40           C  
ATOM     91  C   LEU A  51      42.499  -5.132  26.326  1.00 38.70           C  
ATOM     92  O   LEU A  51      41.456  -5.085  26.975  1.00 37.26           O  
ATOM     93  CB  LEU A  51      42.927  -5.754  23.919  1.00 29.76           C  
ATOM     94  CG  LEU A  51      41.577  -5.533  23.282  1.00 37.03           C  
ATOM     95  CD1 LEU A  51      41.709  -4.566  22.129  1.00 38.68           C  
ATOM     96  CD2 LEU A  51      41.045  -6.869  22.760  1.00 41.54           C  
ATOM     97  H   LEU A  51      40.867  -7.163  25.696  1.00 24.67           H  
ATOM     98  HA  LEU A  51      43.736  -6.716  25.621  1.00 28.40           H  
ATOM     99  HB2 LEU A  51      43.485  -6.483  23.331  1.00 29.76           H  
ATOM    100  HB3 LEU A  51      43.472  -4.810  23.938  1.00 29.76           H  
ATOM    101  HG  LEU A  51      40.890  -5.123  24.022  1.00 37.03           H  
ATOM    102 HD11 LEU A  51      42.094  -3.614  22.495  1.00 38.68           H  
ATOM    103 HD12 LEU A  51      42.395  -4.975  21.387  1.00 38.68           H  
ATOM    104 HD13 LEU A  51      40.731  -4.410  21.671  1.00 38.68           H  
ATOM    105 HD21 LEU A  51      41.737  -7.272  22.021  1.00 41.54           H  
ATOM    106 HD22 LEU A  51      40.948  -7.571  23.588  1.00 41.54           H  
ATOM    107 HD23 LEU A  51      40.069  -6.716  22.298  1.00 41.54           H  
ATOM    108  N   LYS A  52      43.453  -4.211  26.430  1.00 40.83           N  
ATOM    109  CA  LYS A  52      43.302  -3.070  27.317  1.00 43.83           C  
ATOM    110  C   LYS A  52      42.304  -2.083  26.768  1.00 52.11           C  
ATOM    111  O   LYS A  52      42.433  -1.570  25.639  1.00 51.55           O  
ATOM    112  CB  LYS A  52      44.629  -2.430  27.762  1.00 49.09           C  
ATOM    113  CG  LYS A  52      44.579  -0.927  28.089  1.00 72.60           C  
ATOM    114  CD  LYS A  52      43.726  -0.575  29.303  1.00 83.14           C  
ATOM    115  CE  LYS A  52      43.788   0.889  29.709  1.00 92.67           C  
ATOM    116  NZ  LYS A  52      42.648   1.267  30.563  1.00100.00           N1+
ATOM    117  H   LYS A  52      44.297  -4.307  25.883  1.00 40.83           H  
ATOM    118  HA  LYS A  52      42.889  -3.459  28.248  1.00 43.83           H  
ATOM    119  HB2 LYS A  52      45.352  -2.573  26.959  1.00 49.09           H  
ATOM    120  HB3 LYS A  52      44.968  -2.955  28.655  1.00 49.09           H  
ATOM    121  HG2 LYS A  52      44.173  -0.403  27.224  1.00 72.60           H  
ATOM    122  HG3 LYS A  52      45.597  -0.585  28.276  1.00 72.60           H  
ATOM    123  HD2 LYS A  52      44.067  -1.177  30.145  1.00 83.14           H  
ATOM    124  HD3 LYS A  52      42.689  -0.822  29.075  1.00 83.14           H  
ATOM    125  HE2 LYS A  52      43.776   1.505  28.810  1.00 92.67           H  
ATOM    126  HE3 LYS A  52      44.713   1.064  30.258  1.00 92.67           H  
ATOM    127  HZ1 LYS A  52      41.786   1.107  30.062  1.00100.00           H  
ATOM    128  HZ2 LYS A  52      42.658   0.708  31.404  1.00100.00           H  
ATOM    129  HZ3 LYS A  52      42.720   2.244  30.807  1.00100.00           H  
ATOM    130  N   GLY A  53      41.282  -1.873  27.601  1.00 53.43           N  
ATOM    131  CA  GLY A  53      40.163  -0.983  27.330  1.00 55.50           C  
ATOM    132  C   GLY A  53      40.531   0.492  27.461  1.00 65.15           C  
ATOM    133  O   GLY A  53      41.451   0.893  28.188  1.00 63.77           O  
ATOM    134  H   GLY A  53      41.286  -2.367  28.482  1.00 53.43           H  
ATOM    135  HA2 GLY A  53      39.363  -1.206  28.035  1.00 55.50           H  
ATOM    136  HA3 GLY A  53      39.813  -1.165  26.314  1.00 55.50           H  
ATOM    137  N   THR A  54      39.810   1.320  26.709  1.00 66.66           N  
ATOM    138  CA  THR A  54      40.080   2.742  26.791  1.00 67.58           C  
ATOM    139  C   THR A  54      39.534   3.129  28.161  1.00 71.92           C  
ATOM    140  O   THR A  54      40.221   3.684  29.051  1.00 71.53           O  
ATOM    141  CB  THR A  54      39.403   3.555  25.650  1.00 75.70           C  
ATOM    142  OG1 THR A  54      38.943   2.717  24.602  1.00 75.37           O  
ATOM    143  CG2 THR A  54      40.406   4.557  25.088  1.00 73.46           C  
ATOM    144  H   THR A  54      39.091   0.966  26.095  1.00 66.66           H  
ATOM    145  HA  THR A  54      41.141   2.965  26.674  1.00 67.58           H  
ATOM    146  HB  THR A  54      38.538   4.068  26.070  1.00 75.70           H  
ATOM    147 HG21 THR A  54      40.743   5.220  25.886  1.00 73.46           H  
ATOM    148 HG22 THR A  54      41.261   4.023  24.675  1.00 73.46           H  
ATOM    149 HG23 THR A  54      39.931   5.146  24.304  1.00 73.46           H  
ATOM    150  HG1 THR A  54      39.707   2.266  24.234  1.00 75.37           H  
ATOM    151  N   LYS A  55      38.274   2.709  28.328  1.00 67.08           N  
ATOM    152  CA  LYS A  55      37.568   2.935  29.564  1.00 66.09           C  
ATOM    153  C   LYS A  55      37.693   1.766  30.562  1.00 63.53           C  
ATOM    154  O   LYS A  55      38.253   1.886  31.669  1.00 63.82           O  
ATOM    155  CB  LYS A  55      36.296   1.861  28.680  1.00  0.00           C  
ATOM    156  CG  LYS A  55      34.977   1.872  29.429  1.00  0.00           C  
ATOM    157  CD  LYS A  55      33.917   1.030  28.722  1.00  0.00           C  
ATOM    158  CE  LYS A  55      32.602   1.052  29.488  1.00  0.00           C  
ATOM    159  NZ  LYS A  55      31.606   0.224  28.767  1.00  0.00           N1+
ATOM    160  H   LYS A  55      37.810   2.224  27.574  1.00 67.08           H  
ATOM    161  HA  LYS A  55      37.636   3.924  30.017  1.00 66.09           H  
ATOM    162  HB2 LYS A  55      36.191   2.279  27.675  1.00  0.00           H  
ATOM    163  HB3 LYS A  55      36.707   0.850  28.604  1.00  0.00           H  
ATOM    164  HG2 LYS A  55      35.143   1.499  30.446  1.00  0.00           H  
ATOM    165  HG3 LYS A  55      34.635   2.908  29.531  1.00  0.00           H  
ATOM    166  HD2 LYS A  55      33.761   1.414  27.706  1.00  0.00           H  
ATOM    167  HD3 LYS A  55      34.273  -0.003  28.624  1.00  0.00           H  
ATOM    168  HE2 LYS A  55      32.705   0.625  30.490  1.00  0.00           H  
ATOM    169  HE3 LYS A  55      32.185   2.061  29.559  1.00  0.00           H  
ATOM    170  HZ1 LYS A  55      31.433   0.580  27.817  1.00  0.00           H  
ATOM    171  HZ2 LYS A  55      31.915  -0.753  28.682  1.00  0.00           H  
ATOM    172  HZ3 LYS A  55      30.704   0.218  29.260  1.00  0.00           H  
ATOM    173  N   VAL A  56      37.188   0.606  30.184  1.00 53.23           N  
ATOM    174  CA  VAL A  56      37.357  -0.474  31.118  1.00 50.13           C  
ATOM    175  C   VAL A  56      38.824  -0.844  31.091  1.00 46.57           C  
ATOM    176  O   VAL A  56      39.529  -0.532  30.136  1.00 46.30           O  
ATOM    177  CB  VAL A  56      36.510  -1.722  30.819  1.00 53.68           C  
ATOM    178  CG1 VAL A  56      35.043  -1.521  31.177  1.00 53.13           C  
ATOM    179  CG2 VAL A  56      36.682  -2.156  29.362  1.00 53.44           C  
ATOM    180  H   VAL A  56      36.716   0.486  29.299  1.00 53.23           H  
ATOM    181  HA  VAL A  56      37.016  -0.129  32.094  1.00 50.13           H  
ATOM    182  HB  VAL A  56      36.876  -2.526  31.457  1.00 53.68           H  
ATOM    183 HG11 VAL A  56      34.960  -1.252  32.230  1.00 53.13           H  
ATOM    184 HG12 VAL A  56      34.626  -0.722  30.564  1.00 53.13           H  
ATOM    185 HG13 VAL A  56      34.495  -2.445  30.993  1.00 53.13           H  
ATOM    186 HG21 VAL A  56      36.322  -1.366  28.702  1.00 53.44           H  
ATOM    187 HG22 VAL A  56      37.736  -2.345  29.161  1.00 53.44           H  
ATOM    188 HG23 VAL A  56      36.109  -3.066  29.184  1.00 53.44           H  
ATOM    189  N   HIS A  57      39.258  -1.518  32.126  1.00 37.63           N  
ATOM    190  CA  HIS A  57      40.612  -1.988  32.175  1.00 37.92           C  
ATOM    191  C   HIS A  57      40.848  -2.889  30.952  1.00 39.61           C  
ATOM    192  O   HIS A  57      41.845  -2.798  30.229  1.00 37.68           O  
ATOM    193  CB  HIS A  57      40.850  -2.801  33.506  1.00 39.24           C  
ATOM    194  CG  HIS A  57      42.025  -3.749  33.516  1.00 44.08           C  
ATOM    195  CD2 HIS A  57      41.898  -5.110  33.872  1.00 46.94           C  
ATOM    196  ND1 HIS A  57      43.348  -3.531  33.215  1.00 46.01           N  
ATOM    197  NE2 HIS A  57      43.114  -5.668  33.771  1.00 45.92           N  
ATOM    198  CE1 HIS A  57      43.998  -4.755  33.359  1.00 45.87           C  
ATOM    199  H   HIS A  57      38.634  -1.709  32.896  1.00 37.63           H  
ATOM    200  HA  HIS A  57      41.306  -1.148  32.161  1.00 37.92           H  
ATOM    201  HB2 HIS A  57      39.951  -3.386  33.702  1.00 39.24           H  
ATOM    202  HB3 HIS A  57      40.998  -2.082  34.312  1.00 39.24           H  
ATOM    203  HD2 HIS A  57      40.988  -5.610  34.171  1.00 46.94           H  
ATOM    204  HE2 HIS A  57      43.344  -6.701  33.990  1.00 45.92           H  
ATOM    205  HE1 HIS A  57      44.978  -4.924  33.182  1.00 45.87           H  
ATOM    206  N   MET A  58      39.878  -3.756  30.721  1.00 36.54           N  
ATOM    207  CA  MET A  58      39.973  -4.759  29.718  1.00 38.31           C  
ATOM    208  C   MET A  58      38.694  -5.100  28.984  1.00 37.01           C  
ATOM    209  O   MET A  58      37.695  -5.389  29.628  1.00 36.71           O  
ATOM    210  CB  MET A  58      40.326  -5.971  30.569  1.00 42.89           C  
ATOM    211  CG  MET A  58      40.734  -7.126  29.710  1.00 51.32           C  
ATOM    212  SD  MET A  58      42.374  -7.727  30.205  1.00 61.41           S  
ATOM    213  CE AMET A  58      43.424  -6.506  29.349  0.50 57.76           C  
ATOM    214  H   MET A  58      39.037  -3.704  31.278  1.00 36.54           H  
ATOM    215  HA  MET A  58      40.659  -4.440  28.933  1.00 38.31           H  
ATOM    216  HB2 MET A  58      39.457  -6.257  31.161  1.00 42.89           H  
ATOM    217  HB3 MET A  58      41.150  -5.713  31.234  1.00 42.89           H  
ATOM    218  HG2 MET A  58      40.767  -6.807  28.669  1.00 51.32           H  
ATOM    219  HG3 MET A  58      40.008  -7.931  29.821  1.00 51.32           H  
ATOM    220  HE1 MET A  58      43.238  -6.556  28.276  1.00 57.76           H  
ATOM    221  HE2 MET A  58      43.189  -5.506  29.712  1.00 57.76           H  
ATOM    222  HE3 MET A  58      44.473  -6.727  29.546  1.00 57.76           H  
ATOM    223  N   LYS A  59      38.776  -5.135  27.650  1.00 29.90           N  
ATOM    224  CA  LYS A  59      37.677  -5.558  26.745  1.00 27.76           C  
ATOM    225  C   LYS A  59      37.996  -6.954  26.169  1.00 28.31           C  
ATOM    226  O   LYS A  59      39.105  -7.175  25.666  1.00 24.72           O  
ATOM    227  CB  LYS A  59      37.499  -4.664  25.512  1.00 30.34           C  
ATOM    228  CG  LYS A  59      37.497  -3.164  25.745  1.00 42.34           C  
ATOM    229  CD  LYS A  59      37.366  -2.355  24.461  1.00 45.02           C  
ATOM    230  CE  LYS A  59      36.047  -2.547  23.729  1.00 39.27           C  
ATOM    231  NZ  LYS A  59      35.425  -1.259  23.407  1.00 30.58           N1+
ATOM    232  H   LYS A  59      39.648  -4.853  27.227  1.00 29.90           H  
ATOM    233  HA  LYS A  59      36.778  -5.518  27.360  1.00 27.76           H  
ATOM    234  HB2 LYS A  59      36.548  -4.927  25.049  1.00 30.34           H  
ATOM    235  HB3 LYS A  59      38.313  -4.889  24.823  1.00 30.34           H  
ATOM    236  HG2 LYS A  59      38.431  -2.889  26.234  1.00 42.34           H  
ATOM    237  HG3 LYS A  59      36.659  -2.917  26.397  1.00 42.34           H  
ATOM    238  HD2 LYS A  59      38.175  -2.647  23.791  1.00 45.02           H  
ATOM    239  HD3 LYS A  59      37.466  -1.299  24.713  1.00 45.02           H  
ATOM    240  HE2 LYS A  59      35.370  -3.121  24.362  1.00 39.27           H  
ATOM    241  HE3 LYS A  59      36.231  -3.094  22.804  1.00 39.27           H  
ATOM    242  HZ1 LYS A  59      35.252  -0.746  24.259  1.00 30.58           H  
ATOM    243  HZ2 LYS A  59      36.044  -0.725  22.813  1.00 30.58           H  
ATOM    244  HZ3 LYS A  59      34.551  -1.418  22.926  1.00 30.58           H  
ATOM    245  N   CYS A  60      37.031  -7.883  26.241  1.00 22.66           N  
ATOM    246  CA  CYS A  60      37.154  -9.245  25.714  1.00 19.99           C  
ATOM    247  C   CYS A  60      36.140  -9.577  24.598  1.00 22.66           C  
ATOM    248  O   CYS A  60      34.991  -9.274  24.689  1.00 20.75           O  
ATOM    249  CB  CYS A  60      37.011 -10.229  26.837  1.00 19.91           C  
ATOM    250  SG  CYS A  60      38.333 -10.141  28.075  1.00 24.41           S  
ATOM    251  H   CYS A  60      36.162  -7.627  26.687  1.00 22.66           H  
ATOM    252  HA  CYS A  60      38.142  -9.314  25.259  1.00 19.99           H  
ATOM    253  HB2 CYS A  60      37.006 -11.234  26.413  1.00 19.91           H  
ATOM    254  HB3 CYS A  60      36.061 -10.041  27.337  1.00 19.91           H  
ATOM    255  N   PHE A  61      36.562 -10.170  23.514  1.00 17.86           N  
ATOM    256  CA  PHE A  61      35.682 -10.416  22.430  1.00 16.84           C  
ATOM    257  C   PHE A  61      35.530 -11.887  22.167  1.00 20.50           C  
ATOM    258  O   PHE A  61      36.503 -12.612  22.248  1.00 21.63           O  
ATOM    259  CB  PHE A  61      36.390  -9.869  21.190  1.00 20.58           C  
ATOM    260  CG  PHE A  61      36.512  -8.381  21.179  1.00 24.41           C  
ATOM    261  CD1 PHE A  61      35.453  -7.567  21.578  1.00 27.04           C  
ATOM    262  CD2 PHE A  61      37.662  -7.761  20.684  1.00 32.20           C  
ATOM    263  CE1 PHE A  61      35.536  -6.169  21.562  1.00 30.80           C  
ATOM    264  CE2 PHE A  61      37.751  -6.362  20.631  1.00 34.48           C  
ATOM    265  CZ  PHE A  61      36.693  -5.557  21.080  1.00 30.60           C  
ATOM    266  H   PHE A  61      37.528 -10.457  23.446  1.00 17.86           H  
ATOM    267  HA  PHE A  61      34.710  -9.974  22.649  1.00 16.84           H  
ATOM    268  HB2 PHE A  61      35.827 -10.175  20.308  1.00 20.58           H  
ATOM    269  HB3 PHE A  61      37.392 -10.297  21.148  1.00 20.58           H  
ATOM    270  HD1 PHE A  61      34.536  -8.030  21.912  1.00 27.04           H  
ATOM    271  HD2 PHE A  61      38.489  -8.364  20.339  1.00 32.20           H  
ATOM    272  HE1 PHE A  61      34.711  -5.570  21.920  1.00 30.80           H  
ATOM    273  HE2 PHE A  61      38.645  -5.899  20.240  1.00 34.48           H  
ATOM    274  HZ  PHE A  61      36.774  -4.481  21.053  1.00 30.60           H  
ATOM    275  N   LEU A  62      34.343 -12.309  21.803  1.00 13.34           N  
ATOM    276  CA  LEU A  62      34.056 -13.684  21.469  1.00 12.54           C  
ATOM    277  C   LEU A  62      33.079 -13.706  20.303  1.00 15.12           C  
ATOM    278  O   LEU A  62      31.965 -13.144  20.363  1.00 14.32           O  
ATOM    279  CB  LEU A  62      33.473 -14.429  22.672  1.00 12.91           C  
ATOM    280  CG  LEU A  62      33.021 -15.857  22.330  1.00 18.32           C  
ATOM    281  CD1 LEU A  62      34.197 -16.751  21.922  1.00 19.11           C  
ATOM    282  CD2 LEU A  62      32.496 -16.465  23.598  1.00 18.46           C  
ATOM    283  H   LEU A  62      33.591 -11.637  21.755  1.00 13.34           H  
ATOM    284  HA  LEU A  62      34.980 -14.188  21.187  1.00 12.54           H  
ATOM    285  HB2 LEU A  62      32.613 -13.872  23.043  1.00 12.91           H  
ATOM    286  HB3 LEU A  62      34.235 -14.482  23.450  1.00 12.91           H  
ATOM    287  HG  LEU A  62      32.298 -15.797  21.517  1.00 18.32           H  
ATOM    288 HD11 LEU A  62      34.683 -16.332  21.040  1.00 19.11           H  
ATOM    289 HD12 LEU A  62      34.915 -16.804  22.740  1.00 19.11           H  
ATOM    290 HD13 LEU A  62      33.831 -17.752  21.693  1.00 19.11           H  
ATOM    291 HD21 LEU A  62      33.286 -16.482  24.348  1.00 18.46           H  
ATOM    292 HD22 LEU A  62      31.658 -15.872  23.966  1.00 18.46           H  
ATOM    293 HD23 LEU A  62      32.160 -17.483  23.400  1.00 18.46           H  
ATOM    294  N   ALA A  63      33.517 -14.368  19.246  1.00 10.88           N  
ATOM    295  CA  ALA A  63      32.746 -14.466  18.003  1.00 10.30           C  
ATOM    296  C   ALA A  63      31.700 -15.507  18.041  1.00 16.73           C  
ATOM    297  O   ALA A  63      31.919 -16.536  18.662  1.00 16.57           O  
ATOM    298  CB  ALA A  63      33.679 -14.928  16.882  1.00 10.46           C  
ATOM    299  H   ALA A  63      34.417 -14.824  19.296  1.00 10.88           H  
ATOM    300  HA  ALA A  63      32.299 -13.482  17.856  1.00 10.30           H  
ATOM    301  HB1 ALA A  63      34.504 -14.223  16.782  1.00 10.46           H  
ATOM    302  HB2 ALA A  63      34.073 -15.916  17.121  1.00 10.46           H  
ATOM    303  HB3 ALA A  63      33.126 -14.975  15.944  1.00 10.46           H  
ATOM    304  N   PHE A  64      30.605 -15.274  17.315  1.00 12.37           N  
ATOM    305  CA  PHE A  64      29.539 -16.250  17.163  1.00 14.29           C  
ATOM    306  C   PHE A  64      29.356 -16.363  15.663  1.00 20.73           C  
ATOM    307  O   PHE A  64      29.199 -15.376  14.985  1.00 18.56           O  
ATOM    308  CB  PHE A  64      28.219 -15.791  17.824  1.00 17.63           C  
ATOM    309  CG  PHE A  64      28.473 -15.677  19.299  1.00 20.50           C  
ATOM    310  CD1 PHE A  64      29.107 -14.554  19.832  1.00 20.06           C  
ATOM    311  CD2 PHE A  64      28.179 -16.772  20.123  1.00 26.42           C  
ATOM    312  CE1 PHE A  64      29.410 -14.508  21.188  1.00 22.47           C  
ATOM    313  CE2 PHE A  64      28.464 -16.739  21.489  1.00 26.48           C  
ATOM    314  CZ  PHE A  64      29.074 -15.592  21.998  1.00 21.55           C  
ATOM    315  H   PHE A  64      30.513 -14.382  16.852  1.00 12.37           H  
ATOM    316  HA  PHE A  64      29.793 -17.193  17.645  1.00 14.29           H  
ATOM    317  HB2 PHE A  64      27.434 -16.524  17.637  1.00 17.63           H  
ATOM    318  HB3 PHE A  64      27.917 -14.824  17.422  1.00 17.63           H  
ATOM    319  HD1 PHE A  64      29.362 -13.722  19.193  1.00 20.06           H  
ATOM    320  HD2 PHE A  64      27.724 -17.653  19.694  1.00 26.42           H  
ATOM    321  HE1 PHE A  64      29.899 -13.643  21.609  1.00 22.47           H  
ATOM    322  HE2 PHE A  64      28.220 -17.574  22.130  1.00 26.48           H  
ATOM    323  HZ  PHE A  64      29.294 -15.542  23.055  1.00 21.55           H  
ATOM    324  N   THR A  65      29.427 -17.560  15.149  1.00 22.75           N  
ATOM    325  CA  THR A  65      29.362 -17.805  13.711  1.00 23.56           C  
ATOM    326  C   THR A  65      27.944 -17.888  13.204  1.00 29.34           C  
ATOM    327  O   THR A  65      27.708 -17.833  12.001  1.00 27.86           O  
ATOM    328  CB  THR A  65      30.221 -19.049  13.316  1.00 26.26           C  
ATOM    329  OG1 THR A  65      29.771 -20.166  14.055  1.00 26.58           O  
ATOM    330  CG2 THR A  65      31.692 -18.816  13.660  1.00 19.31           C  
ATOM    331  H   THR A  65      29.531 -18.348  15.771  1.00 22.75           H  
ATOM    332  HA  THR A  65      29.800 -16.942  13.211  1.00 23.56           H  
ATOM    333  HB  THR A  65      30.121 -19.219  12.244  1.00 26.26           H  
ATOM    334 HG21 THR A  65      32.057 -17.944  13.119  1.00 19.31           H  
ATOM    335 HG22 THR A  65      31.791 -18.646  14.733  1.00 19.31           H  
ATOM    336 HG23 THR A  65      32.275 -19.691  13.375  1.00 19.31           H  
ATOM    337  HG1 THR A  65      30.307 -20.920  13.797  1.00 26.58           H  
ATOM    338  N   GLN A  66      26.985 -18.006  14.122  1.00 29.56           N  
ATOM    339  CA  GLN A  66      25.567 -18.084  13.711  1.00 30.43           C  
ATOM    340  C   GLN A  66      25.106 -16.723  13.274  1.00 34.57           C  
ATOM    341  O   GLN A  66      25.221 -15.775  14.052  1.00 36.59           O  
ATOM    342  CB  GLN A  66      24.583 -18.494  14.801  1.00 32.42           C  
ATOM    343  CG  GLN A  66      25.000 -19.614  15.777  1.00 67.51           C  
ATOM    344  CD  GLN A  66      24.211 -19.514  17.091  1.00 94.94           C  
ATOM    345  NE2 GLN A  66      23.135 -20.143  17.247  1.00 96.26           N  
ATOM    346  OE1 GLN A  66      24.713 -18.685  18.024  1.00 73.23           O  
ATOM    347  H   GLN A  66      27.228 -18.042  15.102  1.00 29.56           H  
ATOM    348  HA  GLN A  66      25.560 -18.847  12.934  1.00 30.43           H  
ATOM    349  HB2 GLN A  66      23.670 -18.822  14.305  1.00 32.42           H  
ATOM    350  HB3 GLN A  66      24.374 -17.607  15.398  1.00 32.42           H  
ATOM    351  HG2 GLN A  66      26.065 -19.524  15.992  1.00 67.51           H  
ATOM    352  HG3 GLN A  66      24.803 -20.582  15.316  1.00 67.51           H  
ATOM    353 HE21 GLN A  66      22.798 -20.755  16.517  1.00 96.26           H  
ATOM    354 HE22 GLN A  66      22.608 -20.038  18.102  1.00 96.26           H  
ATOM    355  N   THR A  67      24.524 -16.636  12.086  1.00 27.05           N  
ATOM    356  CA  THR A  67      24.112 -15.343  11.618  1.00 25.65           C  
ATOM    357  C   THR A  67      22.841 -14.827  12.254  1.00 25.47           C  
ATOM    358  O   THR A  67      21.944 -15.578  12.506  1.00 23.95           O  
ATOM    359  CB  THR A  67      23.926 -15.418  10.104  1.00 30.19           C  
ATOM    360  OG1 THR A  67      23.131 -16.540   9.912  1.00 29.71           O  
ATOM    361  CG2 THR A  67      25.283 -15.657   9.465  1.00 26.16           C  
ATOM    362  H   THR A  67      24.373 -17.461  11.523  1.00 27.05           H  
ATOM    363  HA  THR A  67      24.894 -14.639  11.902  1.00 25.65           H  
ATOM    364  HB  THR A  67      23.491 -14.515   9.677  1.00 30.19           H  
ATOM    365 HG21 THR A  67      25.933 -14.805   9.663  1.00 26.16           H  
ATOM    366 HG22 THR A  67      25.728 -16.560   9.884  1.00 26.16           H  
ATOM    367 HG23 THR A  67      25.161 -15.779   8.388  1.00 26.16           H  
ATOM    368  HG1 THR A  67      23.026 -16.663   8.966  1.00 29.71           H  
ATOM    369  N   LYS A  68      22.751 -13.516  12.443  1.00 22.36           N  
ATOM    370  CA  LYS A  68      21.543 -12.901  12.975  1.00 21.21           C  
ATOM    371  C   LYS A  68      21.432 -11.479  12.466  1.00 22.03           C  
ATOM    372  O   LYS A  68      22.391 -10.916  11.940  1.00 21.49           O  
ATOM    373  CB  LYS A  68      21.552 -12.847  14.511  1.00 23.60           C  
ATOM    374  CG  LYS A  68      21.777 -14.166  15.235  1.00 19.83           C  
ATOM    375  CD  LYS A  68      21.654 -13.932  16.726  1.00 33.87           C  
ATOM    376  CE  LYS A  68      21.278 -15.173  17.519  1.00 45.85           C  
ATOM    377  NZ  LYS A  68      22.302 -16.211  17.480  1.00 61.70           N1+
ATOM    378  H   LYS A  68      23.540 -12.930  12.212  1.00 22.36           H  
ATOM    379  HA  LYS A  68      20.701 -13.510  12.645  1.00 21.21           H  
ATOM    380  HB2 LYS A  68      20.588 -12.452  14.834  1.00 23.60           H  
ATOM    381  HB3 LYS A  68      22.345 -12.163  14.814  1.00 23.60           H  
ATOM    382  HG2 LYS A  68      22.773 -14.545  15.005  1.00 19.83           H  
ATOM    383  HG3 LYS A  68      21.030 -14.892  14.915  1.00 19.83           H  
ATOM    384  HD2 LYS A  68      20.887 -13.175  16.892  1.00 33.87           H  
ATOM    385  HD3 LYS A  68      22.612 -13.567  17.096  1.00 33.87           H  
ATOM    386  HE2 LYS A  68      20.355 -15.581  17.108  1.00 45.85           H  
ATOM    387  HE3 LYS A  68      21.116 -14.885  18.558  1.00 45.85           H  
ATOM    388  HZ1 LYS A  68      22.463 -16.489  16.523  1.00 61.70           H  
ATOM    389  HZ2 LYS A  68      23.160 -15.853  17.876  1.00 61.70           H  
ATOM    390  HZ3 LYS A  68      21.993 -17.010  18.015  1.00 61.70           H  
ATOM    391  N   THR A  69      20.253 -10.887  12.661  1.00 16.81           N  
ATOM    392  CA  THR A  69      20.085  -9.485  12.336  1.00 17.44           C  
ATOM    393  C   THR A  69      20.692  -8.673  13.473  1.00 16.83           C  
ATOM    394  O   THR A  69      20.987  -9.175  14.537  1.00 15.62           O  
ATOM    395  CB  THR A  69      18.619  -9.057  12.375  1.00 32.63           C  
ATOM    396  OG1 THR A  69      18.187  -9.236  13.717  1.00 36.28           O  
ATOM    397  CG2 THR A  69      17.767  -9.862  11.396  1.00 24.40           C  
ATOM    398  H   THR A  69      19.478 -11.415  13.035  1.00 16.81           H  
ATOM    399  HA  THR A  69      20.524  -9.332  11.350  1.00 17.44           H  
ATOM    400  HB  THR A  69      18.509  -8.017  12.065  1.00 32.63           H  
ATOM    401 HG21 THR A  69      18.134  -9.707  10.381  1.00 24.40           H  
ATOM    402 HG22 THR A  69      17.829 -10.921  11.646  1.00 24.40           H  
ATOM    403 HG23 THR A  69      16.730  -9.533  11.461  1.00 24.40           H  
ATOM    404  HG1 THR A  69      18.304 -10.163  13.938  1.00 36.28           H  
ATOM    405  N   PHE A  70      20.844  -7.421  13.255  1.00 15.18           N  
ATOM    406  CA  PHE A  70      21.440  -6.589  14.261  1.00 17.45           C  
ATOM    407  C   PHE A  70      20.728  -6.694  15.605  1.00 27.17           C  
ATOM    408  O   PHE A  70      21.372  -6.800  16.643  1.00 23.60           O  
ATOM    409  CB  PHE A  70      21.523  -5.162  13.767  1.00 18.68           C  
ATOM    410  CG  PHE A  70      22.042  -4.133  14.761  1.00 20.82           C  
ATOM    411  CD1 PHE A  70      21.157  -3.540  15.670  1.00 22.40           C  
ATOM    412  CD2 PHE A  70      23.351  -3.651  14.695  1.00 21.59           C  
ATOM    413  CE1 PHE A  70      21.595  -2.556  16.555  1.00 23.35           C  
ATOM    414  CE2 PHE A  70      23.816  -2.721  15.624  1.00 21.22           C  
ATOM    415  CZ  PHE A  70      22.928  -2.154  16.529  1.00 20.66           C  
ATOM    416  H   PHE A  70      20.545  -7.020  12.377  1.00 15.18           H  
ATOM    417  HA  PHE A  70      22.453  -6.950  14.439  1.00 17.45           H  
ATOM    418  HB2 PHE A  70      20.521  -4.857  13.465  1.00 18.68           H  
ATOM    419  HB3 PHE A  70      22.183  -5.149  12.900  1.00 18.68           H  
ATOM    420  HD1 PHE A  70      20.123  -3.848  15.686  1.00 22.40           H  
ATOM    421  HD2 PHE A  70      24.010  -4.004  13.916  1.00 21.59           H  
ATOM    422  HE1 PHE A  70      20.905  -2.110  17.257  1.00 23.35           H  
ATOM    423  HE2 PHE A  70      24.860  -2.443  15.639  1.00 21.22           H  
ATOM    424  HZ  PHE A  70      23.274  -1.395  17.216  1.00 20.66           H  
ATOM    425  N   HIS A  71      19.403  -6.697  15.576  1.00 29.26           N  
ATOM    426  CA  HIS A  71      18.680  -6.753  16.814  1.00 32.93           C  
ATOM    427  C   HIS A  71      18.949  -7.982  17.632  1.00 30.13           C  
ATOM    428  O   HIS A  71      19.260  -7.898  18.839  1.00 28.32           O  
ATOM    429  CB  HIS A  71      17.178  -6.386  16.713  1.00 38.54           C  
ATOM    430  CG  HIS A  71      17.085  -4.880  16.672  1.00 47.60           C  
ATOM    431  CD2 HIS A  71      17.041  -4.145  15.467  1.00 52.35           C  
ATOM    432  ND1 HIS A  71      17.141  -3.955  17.695  1.00 53.50           N  
ATOM    433  NE2 HIS A  71      17.036  -2.836  15.789  1.00 53.41           N  
ATOM    434  CE1 HIS A  71      17.108  -2.681  17.124  1.00 54.01           C  
ATOM    435  H   HIS A  71      18.909  -6.660  14.696  1.00 29.26           H  
ATOM    436  HA  HIS A  71      19.112  -5.935  17.391  1.00 32.93           H  
ATOM    437  HB2 HIS A  71      16.641  -6.769  17.580  1.00 38.54           H  
ATOM    438  HB3 HIS A  71      16.751  -6.810  15.804  1.00 38.54           H  
ATOM    439  HD2 HIS A  71      17.016  -4.556  14.468  1.00 52.35           H  
ATOM    440  HE2 HIS A  71      16.983  -2.026  15.077  1.00 53.41           H  
ATOM    441  HE1 HIS A  71      17.133  -1.803  17.622  1.00 54.01           H  
ATOM    442  N   GLU A  72      18.816  -9.116  16.962  1.00 22.45           N  
ATOM    443  CA  GLU A  72      18.984 -10.368  17.648  1.00 21.75           C  
ATOM    444  C   GLU A  72      20.413 -10.580  18.151  1.00 22.29           C  
ATOM    445  O   GLU A  72      20.649 -11.245  19.148  1.00 19.72           O  
ATOM    446  CB  GLU A  72      18.653 -11.502  16.712  1.00 24.08           C  
ATOM    447  CG  GLU A  72      17.512 -11.214  15.733  1.00 37.79           C  
ATOM    448  CD  GLU A  72      17.353 -12.394  14.808  1.00 68.40           C  
ATOM    449  OE1 GLU A  72      18.047 -12.597  13.792  1.00 38.46           O  
ATOM    450  OE2 GLU A  72      16.486 -13.249  15.312  1.00 73.08           O1-
ATOM    451  H   GLU A  72      18.598  -9.101  15.976  1.00 22.45           H  
ATOM    452  HA  GLU A  72      18.316 -10.347  18.509  1.00 21.75           H  
ATOM    453  HB2 GLU A  72      18.374 -12.367  17.313  1.00 24.08           H  
ATOM    454  HB3 GLU A  72      19.546 -11.734  16.132  1.00 24.08           H  
ATOM    455  HG2 GLU A  72      17.745 -10.321  15.152  1.00 37.79           H  
ATOM    456  HG3 GLU A  72      16.586 -11.055  16.287  1.00 37.79           H  
ATOM    457  N   ALA A  73      21.353 -10.023  17.385  1.00 16.58           N  
ATOM    458  CA  ALA A  73      22.734 -10.135  17.720  1.00 15.48           C  
ATOM    459  C   ALA A  73      22.923  -9.393  19.027  1.00 17.57           C  
ATOM    460  O   ALA A  73      23.512  -9.846  20.002  1.00 15.94           O  
ATOM    461  CB  ALA A  73      23.561  -9.485  16.602  1.00 15.41           C  
ATOM    462  H   ALA A  73      21.082  -9.514  16.555  1.00 16.58           H  
ATOM    463  HA  ALA A  73      23.054 -11.172  17.826  1.00 15.48           H  
ATOM    464  HB1 ALA A  73      23.396 -10.024  15.668  1.00 15.41           H  
ATOM    465  HB2 ALA A  73      23.255  -8.446  16.481  1.00 15.41           H  
ATOM    466  HB3 ALA A  73      24.619  -9.525  16.862  1.00 15.41           H  
ATOM    467  N   SER A  74      22.437  -8.175  19.011  1.00 14.90           N  
ATOM    468  CA  SER A  74      22.530  -7.347  20.174  1.00 14.81           C  
ATOM    469  C   SER A  74      21.925  -8.054  21.388  1.00 18.52           C  
ATOM    470  O   SER A  74      22.503  -8.127  22.461  1.00 18.13           O  
ATOM    471  CB  SER A  74      21.769  -6.092  19.893  1.00 17.59           C  
ATOM    472  OG  SER A  74      22.154  -5.181  20.864  1.00 24.19           O  
ATOM    473  H   SER A  74      21.996  -7.821  18.174  1.00 14.90           H  
ATOM    474  HA  SER A  74      23.575  -7.129  20.397  1.00 14.81           H  
ATOM    475  HB2 SER A  74      20.697  -6.279  19.954  1.00 17.59           H  
ATOM    476  HB3 SER A  74      22.016  -5.714  18.901  1.00 17.59           H  
ATOM    477  HG  SER A  74      21.681  -4.362  20.698  1.00 24.19           H  
ATOM    478  N   GLU A  75      20.765  -8.633  21.203  1.00 15.40           N  
ATOM    479  CA  GLU A  75      20.103  -9.326  22.291  1.00 16.08           C  
ATOM    480  C   GLU A  75      20.847 -10.481  22.784  1.00 19.27           C  
ATOM    481  O   GLU A  75      20.843 -10.692  23.993  1.00 20.33           O  
ATOM    482  CB  GLU A  75      18.685  -9.797  21.956  1.00 18.26           C  
ATOM    483  CG  GLU A  75      17.852  -8.541  21.698  1.00 30.50           C  
ATOM    484  CD  GLU A  75      16.547  -8.888  21.088  1.00 52.34           C  
ATOM    485  OE1 GLU A  75      16.159 -10.044  20.986  1.00 37.30           O  
ATOM    486  OE2 GLU A  75      15.941  -7.824  20.615  1.00 50.73           O1-
ATOM    487  H   GLU A  75      20.327  -8.596  20.294  1.00 15.40           H  
ATOM    488  HA  GLU A  75      20.054  -8.563  23.067  1.00 16.08           H  
ATOM    489  HB2 GLU A  75      18.269 -10.358  22.793  1.00 18.26           H  
ATOM    490  HB3 GLU A  75      18.699 -10.427  21.067  1.00 18.26           H  
ATOM    491  HG2 GLU A  75      18.398  -7.883  21.023  1.00 30.50           H  
ATOM    492  HG3 GLU A  75      17.679  -8.028  22.644  1.00 30.50           H  
ATOM    493  N   ASP A  76      21.431 -11.258  21.863  1.00 14.23           N  
ATOM    494  CA  ASP A  76      22.186 -12.405  22.331  1.00 13.05           C  
ATOM    495  C   ASP A  76      23.386 -11.945  23.247  1.00 16.12           C  
ATOM    496  O   ASP A  76      23.691 -12.464  24.330  1.00 16.24           O  
ATOM    497  CB  ASP A  76      22.597 -13.192  21.085  1.00 15.13           C  
ATOM    498  CG  ASP A  76      23.229 -14.472  21.517  1.00 29.09           C  
ATOM    499  OD1 ASP A  76      22.524 -15.052  22.450  1.00 41.65           O  
ATOM    500  OD2 ASP A  76      24.331 -14.858  21.165  1.00 26.78           O1-
ATOM    501  H   ASP A  76      21.348 -11.054  20.877  1.00 14.23           H  
ATOM    502  HA  ASP A  76      21.599 -13.060  22.974  1.00 13.05           H  
ATOM    503  HB2 ASP A  76      23.310 -12.609  20.502  1.00 15.13           H  
ATOM    504  HB3 ASP A  76      21.717 -13.403  20.477  1.00 15.13           H  
ATOM    505  N   CYS A  77      24.074 -10.896  22.829  1.00 11.04           N  
ATOM    506  CA  CYS A  77      25.208 -10.398  23.580  1.00 11.20           C  
ATOM    507  C   CYS A  77      24.749  -9.978  24.953  1.00 16.16           C  
ATOM    508  O   CYS A  77      25.341 -10.285  25.944  1.00 14.99           O  
ATOM    509  CB  CYS A  77      25.890  -9.219  22.838  1.00 10.01           C  
ATOM    510  SG  CYS A  77      26.809  -9.731  21.330  1.00 12.95           S  
ATOM    511  H   CYS A  77      23.804 -10.434  21.972  1.00 11.04           H  
ATOM    512  HA  CYS A  77      25.948 -11.192  23.678  1.00 11.20           H  
ATOM    513  HB2 CYS A  77      26.591  -8.741  23.522  1.00 10.01           H  
ATOM    514  HB3 CYS A  77      25.122  -8.504  22.547  1.00 10.01           H  
ATOM    515  N   ILE A  78      23.718  -9.175  24.996  1.00 14.34           N  
ATOM    516  CA  ILE A  78      23.203  -8.707  26.265  1.00 14.46           C  
ATOM    517  C   ILE A  78      22.845  -9.874  27.197  1.00 19.08           C  
ATOM    518  O   ILE A  78      23.230  -9.935  28.377  1.00 18.06           O  
ATOM    519  CB  ILE A  78      22.000  -7.779  26.015  1.00 17.73           C  
ATOM    520  CG1 ILE A  78      22.421  -6.486  25.335  1.00 17.12           C  
ATOM    521  CG2 ILE A  78      21.278  -7.455  27.315  1.00 18.93           C  
ATOM    522  CD1 ILE A  78      21.176  -5.752  24.826  1.00 16.88           C  
ATOM    523  H   ILE A  78      23.276  -8.880  24.137  1.00 14.34           H  
ATOM    524  HA  ILE A  78      23.982  -8.139  26.774  1.00 14.46           H  
ATOM    525  HB  ILE A  78      21.321  -8.315  25.353  1.00 17.73           H  
ATOM    526 HG12 ILE A  78      23.079  -6.713  24.496  1.00 17.12           H  
ATOM    527 HG13 ILE A  78      22.949  -5.854  26.050  1.00 17.12           H  
ATOM    528 HG21 ILE A  78      20.956  -8.381  27.792  1.00 18.93           H  
ATOM    529 HG22 ILE A  78      21.953  -6.918  27.982  1.00 18.93           H  
ATOM    530 HG23 ILE A  78      20.408  -6.834  27.103  1.00 18.93           H  
ATOM    531 HD11 ILE A  78      20.649  -6.384  24.112  1.00 16.88           H  
ATOM    532 HD12 ILE A  78      20.519  -5.526  25.666  1.00 16.88           H  
ATOM    533 HD13 ILE A  78      21.475  -4.824  24.339  1.00 16.88           H  
ATOM    534  N   SER A  79      22.134 -10.848  26.657  1.00 15.73           N  
ATOM    535  CA  SER A  79      21.728 -12.019  27.407  1.00 14.55           C  
ATOM    536  C   SER A  79      22.909 -12.718  28.026  1.00 20.66           C  
ATOM    537  O   SER A  79      22.749 -13.467  28.987  1.00 21.67           O  
ATOM    538  CB  SER A  79      20.954 -12.964  26.498  1.00 20.83           C  
ATOM    539  OG  SER A  79      21.821 -13.805  25.722  1.00 28.67           O  
ATOM    540  H   SER A  79      21.864 -10.774  25.687  1.00 15.73           H  
ATOM    541  HA  SER A  79      21.082 -11.698  28.224  1.00 14.55           H  
ATOM    542  HB2 SER A  79      20.339 -12.373  25.819  1.00 20.83           H  
ATOM    543  HB3 SER A  79      20.312 -13.595  27.112  1.00 20.83           H  
ATOM    544  HG  SER A  79      22.378 -13.234  25.188  1.00 28.67           H  
ATOM    545  N   ARG A  80      24.104 -12.517  27.472  1.00 15.01           N  
ATOM    546  CA  ARG A  80      25.304 -13.141  28.013  1.00 15.18           C  
ATOM    547  C   ARG A  80      26.052 -12.214  28.900  1.00 22.08           C  
ATOM    548  O   ARG A  80      27.165 -12.513  29.290  1.00 24.40           O  
ATOM    549  CB  ARG A  80      26.275 -13.543  26.919  1.00 17.13           C  
ATOM    550  CG  ARG A  80      25.633 -14.537  25.962  1.00 23.45           C  
ATOM    551  CD  ARG A  80      26.491 -14.790  24.722  1.00 26.28           C  
ATOM    552  NE  ARG A  80      25.733 -15.604  23.769  1.00 35.23           N  
ATOM    553  CZ  ARG A  80      25.769 -16.943  23.731  1.00 54.02           C  
ATOM    554  NH1 ARG A  80      26.535 -17.696  24.567  1.00 32.58           N  
ATOM    555  NH2 ARG A  80      25.027 -17.551  22.807  1.00 44.74           N1+
ATOM    556  H   ARG A  80      24.180 -11.919  26.662  1.00 15.01           H  
ATOM    557  HA  ARG A  80      24.950 -14.014  28.561  1.00 15.18           H  
ATOM    558  HB2 ARG A  80      27.154 -14.000  27.372  1.00 17.13           H  
ATOM    559  HB3 ARG A  80      26.573 -12.654  26.363  1.00 17.13           H  
ATOM    560  HG2 ARG A  80      24.667 -14.144  25.645  1.00 23.45           H  
ATOM    561  HG3 ARG A  80      25.487 -15.482  26.485  1.00 23.45           H  
ATOM    562  HD2 ARG A  80      27.400 -15.317  25.009  1.00 26.28           H  
ATOM    563  HD3 ARG A  80      26.753 -13.838  24.260  1.00 26.28           H  
ATOM    564  HE  ARG A  80      25.148 -15.126  23.098  1.00 35.23           H  
ATOM    565 HH11 ARG A  80      26.537 -18.702  24.483  1.00 32.58           H  
ATOM    566 HH12 ARG A  80      27.102 -17.247  25.273  1.00 32.58           H  
ATOM    567 HH21 ARG A  80      24.454 -17.005  22.180  1.00 44.74           H  
ATOM    568 HH22 ARG A  80      25.038 -18.558  22.733  1.00 44.74           H  
ATOM    569  N   GLY A  81      25.474 -11.072  29.191  1.00 17.34           N  
ATOM    570  CA  GLY A  81      26.148 -10.135  30.057  1.00 14.88           C  
ATOM    571  C   GLY A  81      27.147  -9.267  29.369  1.00 18.82           C  
ATOM    572  O   GLY A  81      28.009  -8.702  30.050  1.00 20.41           O  
ATOM    573  H   GLY A  81      24.565 -10.850  28.811  1.00 17.34           H  
ATOM    574  HA2 GLY A  81      26.664 -10.699  30.833  1.00 14.88           H  
ATOM    575  HA3 GLY A  81      25.395  -9.492  30.515  1.00 14.88           H  
ATOM    576  N   GLY A  82      27.017  -9.117  28.040  1.00 12.93           N  
ATOM    577  CA  GLY A  82      27.937  -8.246  27.316  1.00 12.39           C  
ATOM    578  C   GLY A  82      27.195  -7.276  26.400  1.00 15.98           C  
ATOM    579  O   GLY A  82      26.039  -6.918  26.632  1.00 13.11           O  
ATOM    580  H   GLY A  82      26.286  -9.607  27.544  1.00 12.93           H  
ATOM    581  HA2 GLY A  82      28.604  -8.860  26.712  1.00 12.39           H  
ATOM    582  HA3 GLY A  82      28.522  -7.673  28.036  1.00 12.39           H  
ATOM    583  N   THR A  83      27.875  -6.865  25.334  1.00 13.43           N  
ATOM    584  CA  THR A  83      27.322  -5.923  24.381  1.00 12.79           C  
ATOM    585  C   THR A  83      27.932  -6.179  22.995  1.00 15.54           C  
ATOM    586  O   THR A  83      28.844  -6.955  22.914  1.00 13.88           O  
ATOM    587  CB  THR A  83      27.600  -4.485  24.922  1.00 17.38           C  
ATOM    588  OG1 THR A  83      26.865  -3.544  24.229  1.00 23.02           O  
ATOM    589  CG2 THR A  83      29.031  -4.122  24.708  1.00 13.41           C  
ATOM    590  H   THR A  83      28.809  -7.220  25.183  1.00 13.43           H  
ATOM    591  HA  THR A  83      26.245  -6.042  24.266  1.00 12.79           H  
ATOM    592  HB  THR A  83      27.335  -4.489  25.979  1.00 17.38           H  
ATOM    593 HG21 THR A  83      29.669  -4.845  25.217  1.00 13.41           H  
ATOM    594 HG22 THR A  83      29.253  -4.130  23.641  1.00 13.41           H  
ATOM    595 HG23 THR A  83      29.218  -3.127  25.111  1.00 13.41           H  
ATOM    596  HG1 THR A  83      27.057  -2.685  24.614  1.00 23.02           H  
ATOM    597  N   LEU A  84      27.379  -5.654  21.883  1.00 11.14           N  
ATOM    598  CA  LEU A  84      28.029  -5.856  20.573  1.00 12.25           C  
ATOM    599  C   LEU A  84      29.376  -5.119  20.540  1.00 16.08           C  
ATOM    600  O   LEU A  84      29.532  -3.995  21.036  1.00 15.57           O  
ATOM    601  CB  LEU A  84      27.181  -5.260  19.438  1.00 12.80           C  
ATOM    602  CG  LEU A  84      26.019  -6.135  18.997  1.00 16.74           C  
ATOM    603  CD1 LEU A  84      25.170  -5.336  17.959  1.00 15.08           C  
ATOM    604  CD2 LEU A  84      26.671  -7.362  18.348  1.00 15.42           C  
ATOM    605  H   LEU A  84      26.522  -5.123  21.946  1.00 11.14           H  
ATOM    606  HA  LEU A  84      28.152  -6.930  20.436  1.00 12.25           H  
ATOM    607  HB2 LEU A  84      27.830  -5.095  18.578  1.00 12.80           H  
ATOM    608  HB3 LEU A  84      26.780  -4.305  19.778  1.00 12.80           H  
ATOM    609  HG  LEU A  84      25.359  -6.429  19.813  1.00 16.74           H  
ATOM    610 HD11 LEU A  84      24.746  -4.454  18.438  1.00 15.08           H  
ATOM    611 HD12 LEU A  84      25.806  -5.029  17.129  1.00 15.08           H  
ATOM    612 HD13 LEU A  84      24.365  -5.968  17.584  1.00 15.08           H  
ATOM    613 HD21 LEU A  84      27.324  -7.041  17.537  1.00 15.42           H  
ATOM    614 HD22 LEU A  84      27.255  -7.900  19.094  1.00 15.42           H  
ATOM    615 HD23 LEU A  84      25.896  -8.018  17.952  1.00 15.42           H  
ATOM    616  N   SER A  85      30.361  -5.740  19.892  1.00 14.49           N  
ATOM    617  CA  SER A  85      31.706  -5.189  19.745  1.00 14.41           C  
ATOM    618  C   SER A  85      31.643  -3.801  19.125  1.00 17.68           C  
ATOM    619  O   SER A  85      31.074  -3.574  18.076  1.00 18.12           O  
ATOM    620  CB  SER A  85      32.565  -6.092  18.851  1.00 18.58           C  
ATOM    621  OG  SER A  85      31.971  -6.226  17.546  1.00 24.41           O  
ATOM    622  H   SER A  85      30.167  -6.641  19.478  1.00 14.49           H  
ATOM    623  HA  SER A  85      32.153  -5.130  20.737  1.00 14.41           H  
ATOM    624  HB2 SER A  85      32.648  -7.077  19.310  1.00 18.58           H  
ATOM    625  HB3 SER A  85      33.558  -5.654  18.749  1.00 18.58           H  
ATOM    626  HG  SER A  85      31.914  -5.349  17.161  1.00 24.41           H  
ATOM    627  N   THR A  86      32.312  -2.870  19.747  1.00 17.05           N  
ATOM    628  CA  THR A  86      32.322  -1.485  19.295  1.00 17.66           C  
ATOM    629  C   THR A  86      33.710  -0.912  19.463  1.00 21.89           C  
ATOM    630  O   THR A  86      34.052  -0.470  20.538  1.00 22.63           O  
ATOM    631  CB  THR A  86      31.320  -0.682  20.159  1.00 26.12           C  
ATOM    632  OG1 THR A  86      30.029  -1.237  20.024  1.00 26.63           O  
ATOM    633  CG2 THR A  86      31.287   0.757  19.678  1.00 25.58           C  
ATOM    634  H   THR A  86      32.840  -3.118  20.571  1.00 17.05           H  
ATOM    635  HA  THR A  86      32.040  -1.429  18.244  1.00 17.66           H  
ATOM    636  HB  THR A  86      31.630  -0.720  21.203  1.00 26.12           H  
ATOM    637 HG21 THR A  86      32.281   1.194  19.773  1.00 25.58           H  
ATOM    638 HG22 THR A  86      30.976   0.784  18.634  1.00 25.58           H  
ATOM    639 HG23 THR A  86      30.581   1.326  20.283  1.00 25.58           H  
ATOM    640  HG1 THR A  86      30.072  -2.148  20.325  1.00 26.63           H  
ATOM    641  N   PRO A  87      34.530  -0.911  18.416  1.00 18.85           N  
ATOM    642  CA  PRO A  87      35.909  -0.420  18.596  1.00 17.76           C  
ATOM    643  C   PRO A  87      35.953   1.052  18.871  1.00 20.91           C  
ATOM    644  O   PRO A  87      35.194   1.832  18.317  1.00 18.63           O  
ATOM    645  CB  PRO A  87      36.700  -0.762  17.329  1.00 19.64           C  
ATOM    646  CG  PRO A  87      35.682  -1.312  16.333  1.00 23.50           C  
ATOM    647  CD  PRO A  87      34.329  -1.460  17.040  1.00 19.79           C  
ATOM    648  HA  PRO A  87      36.352  -0.904  19.466  1.00 17.76           H  
ATOM    649  HB2 PRO A  87      37.460  -1.512  17.547  1.00 19.64           H  
ATOM    650  HB3 PRO A  87      37.177   0.132  16.927  1.00 19.64           H  
ATOM    651  HG2 PRO A  87      36.014  -2.285  15.970  1.00 23.50           H  
ATOM    652  HG3 PRO A  87      35.583  -0.625  15.493  1.00 23.50           H  
ATOM    653  HD2 PRO A  87      33.561  -0.894  16.513  1.00 19.79           H  
ATOM    654  HD3 PRO A  87      34.039  -2.509  17.089  1.00 19.79           H  
ATOM    655  N   GLN A  88      36.815   1.407  19.791  1.00 21.75           N  
ATOM    656  CA  GLN A  88      36.980   2.822  20.140  1.00 24.14           C  
ATOM    657  C   GLN A  88      38.311   3.452  19.714  1.00 32.49           C  
ATOM    658  O   GLN A  88      38.442   4.644  19.873  1.00 35.13           O  
ATOM    659  CB  GLN A  88      36.707   3.087  21.620  1.00 25.25           C  
ATOM    660  CG  GLN A  88      35.191   2.962  21.846  1.00 37.06           C  
ATOM    661  CD  GLN A  88      34.877   2.812  23.306  1.00 62.60           C  
ATOM    662  OE1 GLN A  88      35.750   2.405  24.099  1.00 61.54           O  
ATOM    663  NE2 GLN A  88      33.629   3.113  23.648  1.00 57.64           N  
ATOM    664  H   GLN A  88      37.367   0.705  20.262  1.00 21.75           H  
ATOM    665  HA  GLN A  88      36.219   3.325  19.544  1.00 24.14           H  
ATOM    666  HB2 GLN A  88      37.040   4.090  21.885  1.00 25.25           H  
ATOM    667  HB3 GLN A  88      37.235   2.355  22.232  1.00 25.25           H  
ATOM    668  HG2 GLN A  88      34.822   2.087  21.310  1.00 37.06           H  
ATOM    669  HG3 GLN A  88      34.699   3.856  21.465  1.00 37.06           H  
ATOM    670 HE21 GLN A  88      33.332   3.019  24.609  1.00 57.64           H  
ATOM    671 HE22 GLN A  88      32.977   3.437  22.948  1.00 57.64           H  
ATOM    672  N   THR A  89      39.292   2.658  19.217  1.00 27.28           N  
ATOM    673  CA  THR A  89      40.582   3.121  18.753  1.00 25.77           C  
ATOM    674  C   THR A  89      41.003   2.231  17.635  1.00 30.95           C  
ATOM    675  O   THR A  89      40.447   1.141  17.457  1.00 30.60           O  
ATOM    676  CB  THR A  89      41.641   3.133  19.822  1.00 28.41           C  
ATOM    677  OG1 THR A  89      42.085   1.822  19.994  1.00 30.32           O  
ATOM    678  CG2 THR A  89      41.004   3.621  21.117  1.00 28.88           C  
ATOM    679  H   THR A  89      39.108   1.666  19.167  1.00 27.28           H  
ATOM    680  HA  THR A  89      40.475   4.157  18.433  1.00 25.77           H  
ATOM    681  HB  THR A  89      42.472   3.784  19.551  1.00 28.41           H  
ATOM    682 HG21 THR A  89      40.636   4.638  20.980  1.00 28.88           H  
ATOM    683 HG22 THR A  89      40.174   2.967  21.382  1.00 28.88           H  
ATOM    684 HG23 THR A  89      41.747   3.608  21.914  1.00 28.88           H  
ATOM    685  HG1 THR A  89      41.887   1.564  20.897  1.00 30.32           H  
ATOM    686  N   GLY A  90      41.944   2.714  16.852  1.00 25.67           N  
ATOM    687  CA  GLY A  90      42.379   1.924  15.720  1.00 25.03           C  
ATOM    688  C   GLY A  90      43.013   0.649  16.219  1.00 26.39           C  
ATOM    689  O   GLY A  90      42.975  -0.399  15.602  1.00 27.35           O  
ATOM    690  H   GLY A  90      42.354   3.618  17.037  1.00 25.67           H  
ATOM    691  HA2 GLY A  90      43.107   2.490  15.139  1.00 25.03           H  
ATOM    692  HA3 GLY A  90      41.521   1.684  15.092  1.00 25.03           H  
ATOM    693  N   SER A  91      43.606   0.698  17.377  1.00 22.79           N  
ATOM    694  CA  SER A  91      44.201  -0.555  17.817  1.00 23.74           C  
ATOM    695  C   SER A  91      43.143  -1.606  18.117  1.00 27.03           C  
ATOM    696  O   SER A  91      43.359  -2.791  17.827  1.00 25.48           O  
ATOM    697  CB  SER A  91      45.109  -0.308  18.969  1.00 31.46           C  
ATOM    698  OG  SER A  91      44.783   1.014  19.354  1.00 53.67           O  
ATOM    699  H   SER A  91      43.651   1.543  17.928  1.00 22.79           H  
ATOM    700  HA  SER A  91      44.800  -0.964  17.003  1.00 23.74           H  
ATOM    701  HB2 SER A  91      46.154  -0.383  18.667  1.00 31.46           H  
ATOM    702  HB3 SER A  91      44.914  -1.011  19.779  1.00 31.46           H  
ATOM    703  HG  SER A  91      43.850   1.030  19.577  1.00 53.67           H  
ATOM    704  N   GLU A  92      41.991  -1.130  18.696  1.00 23.65           N  
ATOM    705  CA  GLU A  92      40.843  -1.992  18.994  1.00 21.62           C  
ATOM    706  C   GLU A  92      40.267  -2.438  17.666  1.00 24.80           C  
ATOM    707  O   GLU A  92      39.853  -3.576  17.416  1.00 24.79           O  
ATOM    708  CB  GLU A  92      39.739  -1.264  19.780  1.00 21.70           C  
ATOM    709  CG  GLU A  92      40.214  -1.018  21.214  1.00 23.74           C  
ATOM    710  CD  GLU A  92      39.138  -0.523  22.159  1.00 32.02           C  
ATOM    711  OE1 GLU A  92      37.935  -0.516  21.639  1.00 26.82           O  
ATOM    712  OE2 GLU A  92      39.391  -0.214  23.316  1.00 33.05           O1-
ATOM    713  H   GLU A  92      41.933  -0.148  18.924  1.00 23.65           H  
ATOM    714  HA  GLU A  92      41.183  -2.823  19.611  1.00 21.62           H  
ATOM    715  HB2 GLU A  92      38.838  -1.879  19.796  1.00 21.70           H  
ATOM    716  HB3 GLU A  92      39.519  -0.310  19.301  1.00 21.70           H  
ATOM    717  HG2 GLU A  92      41.010  -0.274  21.185  1.00 23.74           H  
ATOM    718  HG3 GLU A  92      40.607  -1.956  21.607  1.00 23.74           H  
ATOM    719  N   ASN A  93      40.234  -1.484  16.788  1.00 19.11           N  
ATOM    720  CA  ASN A  93      39.759  -1.812  15.515  1.00 18.12           C  
ATOM    721  C   ASN A  93      40.675  -2.847  14.859  1.00 24.21           C  
ATOM    722  O   ASN A  93      40.229  -3.884  14.352  1.00 24.62           O  
ATOM    723  CB  ASN A  93      39.431  -0.549  14.721  1.00 20.26           C  
ATOM    724  CG  ASN A  93      38.656  -0.908  13.475  1.00 37.08           C  
ATOM    725  OD1 ASN A  93      37.434  -0.752  13.387  1.00 28.14           O  
ATOM    726  ND2 ASN A  93      39.362  -1.515  12.525  1.00 31.28           N  
ATOM    727  H   ASN A  93      40.538  -0.547  17.013  1.00 19.11           H  
ATOM    728  HA  ASN A  93      38.798  -2.324  15.565  1.00 18.12           H  
ATOM    729  HB2 ASN A  93      40.357  -0.050  14.438  1.00 20.26           H  
ATOM    730  HB3 ASN A  93      38.831   0.120  15.339  1.00 20.26           H  
ATOM    731 HD21 ASN A  93      38.899  -1.864  11.698  1.00 31.28           H  
ATOM    732 HD22 ASN A  93      40.360  -1.625  12.631  1.00 31.28           H  
ATOM    733  N   ASP A  94      41.982  -2.663  14.992  1.00 23.20           N  
ATOM    734  CA  ASP A  94      42.897  -3.640  14.444  1.00 23.38           C  
ATOM    735  C   ASP A  94      42.745  -5.002  15.081  1.00 25.08           C  
ATOM    736  O   ASP A  94      42.709  -6.059  14.437  1.00 25.49           O  
ATOM    737  CB  ASP A  94      44.354  -3.204  14.707  1.00 26.28           C  
ATOM    738  CG  ASP A  94      44.929  -2.112  13.808  1.00 37.60           C  
ATOM    739  OD1 ASP A  94      44.146  -1.713  12.857  1.00 30.57           O  
ATOM    740  OD2 ASP A  94      46.052  -1.658  13.951  1.00 44.35           O1-
ATOM    741  H   ASP A  94      42.335  -1.847  15.472  1.00 23.20           H  
ATOM    742  HA  ASP A  94      42.666  -3.702  13.380  1.00 23.38           H  
ATOM    743  HB2 ASP A  94      44.985  -4.086  14.596  1.00 26.28           H  
ATOM    744  HB3 ASP A  94      44.408  -2.845  15.734  1.00 26.28           H  
ATOM    745  N   ALA A  95      42.725  -5.051  16.387  1.00 17.88           N  
ATOM    746  CA  ALA A  95      42.564  -6.361  16.971  1.00 16.89           C  
ATOM    747  C   ALA A  95      41.282  -7.061  16.568  1.00 20.05           C  
ATOM    748  O   ALA A  95      41.246  -8.266  16.454  1.00 20.51           O  
ATOM    749  CB  ALA A  95      42.526  -6.217  18.482  1.00 17.87           C  
ATOM    750  H   ALA A  95      42.817  -4.220  16.955  1.00 17.88           H  
ATOM    751  HA  ALA A  95      43.403  -6.958  16.613  1.00 16.89           H  
ATOM    752  HB1 ALA A  95      43.440  -5.733  18.825  1.00 17.87           H  
ATOM    753  HB2 ALA A  95      41.665  -5.611  18.768  1.00 17.87           H  
ATOM    754  HB3 ALA A  95      42.443  -7.203  18.940  1.00 17.87           H  
ATOM    755  N   LEU A  96      40.203  -6.329  16.447  1.00 17.54           N  
ATOM    756  CA  LEU A  96      38.925  -6.936  16.114  1.00 18.41           C  
ATOM    757  C   LEU A  96      38.972  -7.555  14.739  1.00 21.14           C  
ATOM    758  O   LEU A  96      38.463  -8.643  14.481  1.00 18.14           O  
ATOM    759  CB  LEU A  96      37.841  -5.843  16.158  1.00 18.41           C  
ATOM    760  CG  LEU A  96      36.376  -6.332  16.067  1.00 22.82           C  
ATOM    761  CD1 LEU A  96      36.075  -7.365  17.139  1.00 23.36           C  
ATOM    762  CD2 LEU A  96      35.476  -5.148  16.346  1.00 21.13           C  
ATOM    763  H   LEU A  96      40.260  -5.330  16.586  1.00 17.54           H  
ATOM    764  HA  LEU A  96      38.698  -7.724  16.832  1.00 18.41           H  
ATOM    765  HB2 LEU A  96      38.018  -5.164  15.323  1.00 18.41           H  
ATOM    766  HB3 LEU A  96      37.953  -5.300  17.097  1.00 18.41           H  
ATOM    767  HG  LEU A  96      36.216  -6.768  15.080  1.00 22.82           H  
ATOM    768 HD11 LEU A  96      36.735  -8.224  17.012  1.00 23.36           H  
ATOM    769 HD12 LEU A  96      36.237  -6.925  18.123  1.00 23.36           H  
ATOM    770 HD13 LEU A  96      35.038  -7.689  17.051  1.00 23.36           H  
ATOM    771 HD21 LEU A  96      35.684  -4.760  17.343  1.00 21.13           H  
ATOM    772 HD22 LEU A  96      35.661  -4.368  15.606  1.00 21.13           H  
ATOM    773 HD23 LEU A  96      34.434  -5.462  16.288  1.00 21.13           H  
ATOM    774  N   TYR A  97      39.582  -6.815  13.858  1.00 20.86           N  
ATOM    775  CA  TYR A  97      39.747  -7.292  12.486  1.00 22.93           C  
ATOM    776  C   TYR A  97      40.577  -8.594  12.366  1.00 28.12           C  
ATOM    777  O   TYR A  97      40.247  -9.547  11.633  1.00 28.38           O  
ATOM    778  CB  TYR A  97      40.270  -6.143  11.607  1.00 26.44           C  
ATOM    779  CG  TYR A  97      40.811  -6.593  10.277  1.00 32.85           C  
ATOM    780  CD1 TYR A  97      39.954  -6.920   9.227  1.00 35.23           C  
ATOM    781  CD2 TYR A  97      42.190  -6.639  10.057  1.00 36.54           C  
ATOM    782  CE1 TYR A  97      40.450  -7.335   7.989  1.00 37.74           C  
ATOM    783  CE2 TYR A  97      42.700  -7.002   8.809  1.00 40.94           C  
ATOM    784  CZ  TYR A  97      41.831  -7.356   7.769  1.00 49.12           C  
ATOM    785  OH  TYR A  97      42.328  -7.749   6.536  1.00 46.44           O  
ATOM    786  H   TYR A  97      39.941  -5.909  14.123  1.00 20.86           H  
ATOM    787  HA  TYR A  97      38.767  -7.591  12.115  1.00 22.93           H  
ATOM    788  HB2 TYR A  97      41.067  -5.632  12.147  1.00 26.44           H  
ATOM    789  HB3 TYR A  97      39.449  -5.448  11.427  1.00 26.44           H  
ATOM    790  HD1 TYR A  97      38.887  -6.851   9.373  1.00 35.23           H  
ATOM    791  HD2 TYR A  97      42.868  -6.392  10.861  1.00 36.54           H  
ATOM    792  HE1 TYR A  97      39.771  -7.638   7.206  1.00 37.74           H  
ATOM    793  HE2 TYR A  97      43.767  -7.009   8.645  1.00 40.94           H  
ATOM    794  HH  TYR A  97      41.661  -7.973   5.883  1.00 46.44           H  
ATOM    795  N   GLU A  98      41.636  -8.703  13.148  1.00 25.59           N  
ATOM    796  CA  GLU A  98      42.457  -9.900  13.106  1.00 25.45           C  
ATOM    797  C   GLU A  98      41.750 -11.088  13.617  1.00 24.95           C  
ATOM    798  O   GLU A  98      41.875 -12.210  13.140  1.00 23.76           O  
ATOM    799  CB  GLU A  98      43.647  -9.693  14.042  1.00 27.87           C  
ATOM    800  CG  GLU A  98      44.666  -8.734  13.418  1.00 47.10           C  
ATOM    801  CD  GLU A  98      44.991  -9.124  11.997  1.00 84.53           C  
ATOM    802  OE1 GLU A  98      44.950 -10.282  11.562  1.00 68.97           O  
ATOM    803  OE2 GLU A  98      45.289  -8.068  11.278  1.00 88.98           O1-
ATOM    804  H   GLU A  98      41.877  -7.950  13.777  1.00 25.59           H  
ATOM    805  HA  GLU A  98      42.738 -10.062  12.065  1.00 25.45           H  
ATOM    806  HB2 GLU A  98      44.127 -10.654  14.228  1.00 27.87           H  
ATOM    807  HB3 GLU A  98      43.293  -9.275  14.984  1.00 27.87           H  
ATOM    808  HG2 GLU A  98      45.582  -8.756  14.009  1.00 47.10           H  
ATOM    809  HG3 GLU A  98      44.254  -7.725  13.423  1.00 47.10           H  
ATOM    810  N   TYR A  99      41.089 -10.814  14.717  1.00 18.54           N  
ATOM    811  CA  TYR A  99      40.313 -11.838  15.361  1.00 16.15           C  
ATOM    812  C   TYR A  99      39.207 -12.311  14.424  1.00 20.10           C  
ATOM    813  O   TYR A  99      38.888 -13.497  14.354  1.00 21.12           O  
ATOM    814  CB  TYR A  99      39.752 -11.298  16.712  1.00 15.56           C  
ATOM    815  CG  TYR A  99      38.920 -12.301  17.414  1.00 17.47           C  
ATOM    816  CD1 TYR A  99      39.427 -13.537  17.810  1.00 20.46           C  
ATOM    817  CD2 TYR A  99      37.609 -11.986  17.752  1.00 18.45           C  
ATOM    818  CE1 TYR A  99      38.653 -14.461  18.514  1.00 16.94           C  
ATOM    819  CE2 TYR A  99      36.813 -12.918  18.409  1.00 17.71           C  
ATOM    820  CZ  TYR A  99      37.320 -14.157  18.776  1.00 18.34           C  
ATOM    821  OH  TYR A  99      36.505 -15.039  19.438  1.00 17.39           O  
ATOM    822  H   TYR A  99      41.125  -9.885  15.110  1.00 18.54           H  
ATOM    823  HA  TYR A  99      40.941 -12.700  15.587  1.00 16.15           H  
ATOM    824  HB2 TYR A  99      39.144 -10.416  16.512  1.00 15.56           H  
ATOM    825  HB3 TYR A  99      40.589 -11.025  17.355  1.00 15.56           H  
ATOM    826  HD1 TYR A  99      40.449 -13.788  17.564  1.00 20.46           H  
ATOM    827  HD2 TYR A  99      37.207 -11.015  17.504  1.00 18.45           H  
ATOM    828  HE1 TYR A  99      39.081 -15.394  18.849  1.00 16.94           H  
ATOM    829  HE2 TYR A  99      35.786 -12.675  18.636  1.00 17.71           H  
ATOM    830  HH  TYR A  99      36.956 -15.635  20.041  1.00 17.39           H  
ATOM    831  N   LEU A 100      38.562 -11.385  13.711  1.00 14.83           N  
ATOM    832  CA  LEU A 100      37.521 -11.744  12.769  1.00 14.77           C  
ATOM    833  C   LEU A 100      38.130 -12.728  11.752  1.00 23.29           C  
ATOM    834  O   LEU A 100      37.627 -13.807  11.482  1.00 22.51           O  
ATOM    835  CB  LEU A 100      36.967 -10.498  12.078  1.00 14.80           C  
ATOM    836  CG  LEU A 100      36.214 -10.729  10.760  1.00 22.36           C  
ATOM    837  CD1 LEU A 100      34.773 -11.088  11.015  1.00 22.98           C  
ATOM    838  CD2 LEU A 100      36.178  -9.437   9.957  1.00 29.35           C  
ATOM    839  H   LEU A 100      38.804 -10.412  13.831  1.00 14.83           H  
ATOM    840  HA  LEU A 100      36.685 -12.217  13.285  1.00 14.77           H  
ATOM    841  HB2 LEU A 100      37.805  -9.833  11.869  1.00 14.80           H  
ATOM    842  HB3 LEU A 100      36.281 -10.011  12.771  1.00 14.80           H  
ATOM    843  HG  LEU A 100      36.730 -11.532  10.234  1.00 22.36           H  
ATOM    844 HD11 LEU A 100      34.725 -11.991  11.623  1.00 22.98           H  
ATOM    845 HD12 LEU A 100      34.282 -10.269  11.541  1.00 22.98           H  
ATOM    846 HD13 LEU A 100      34.269 -11.263  10.064  1.00 22.98           H  
ATOM    847 HD21 LEU A 100      35.653  -8.670  10.526  1.00 29.35           H  
ATOM    848 HD22 LEU A 100      37.197  -9.107   9.755  1.00 29.35           H  
ATOM    849 HD23 LEU A 100      35.659  -9.610   9.015  1.00 29.35           H  
ATOM    850  N   ARG A 101      39.250 -12.330  11.226  1.00 23.52           N  
ATOM    851  CA  ARG A 101      39.986 -13.112  10.258  1.00 26.96           C  
ATOM    852  C   ARG A 101      40.288 -14.509  10.749  1.00 35.39           C  
ATOM    853  O   ARG A 101      40.212 -15.426   9.967  1.00 36.03           O  
ATOM    854  CB  ARG A 101      41.342 -12.464   9.920  1.00 28.73           C  
ATOM    855  CG  ARG A 101      41.270 -11.388   8.870  1.00 41.07           C  
ATOM    856  CD  ARG A 101      42.638 -11.034   8.270  1.00 66.97           C  
ATOM    857  NE  ARG A 101      42.868 -11.519   6.892  1.00 89.27           N  
ATOM    858  CZ  ARG A 101      42.172 -11.187   5.776  1.00100.00           C  
ATOM    859  NH1 ARG A 101      41.111 -10.361   5.766  1.00 79.19           N  
ATOM    860  NH2 ARG A 101      42.553 -11.726   4.616  1.00 92.88           N1+
ATOM    861  H   ARG A 101      39.623 -11.434  11.507  1.00 23.52           H  
ATOM    862  HA  ARG A 101      39.340 -13.154   9.382  1.00 26.96           H  
ATOM    863  HB2 ARG A 101      42.013 -13.244   9.563  1.00 28.73           H  
ATOM    864  HB3 ARG A 101      41.747 -12.024  10.831  1.00 28.73           H  
ATOM    865  HG2 ARG A 101      40.848 -10.491   9.323  1.00 41.07           H  
ATOM    866  HG3 ARG A 101      40.618 -11.731   8.067  1.00 41.07           H  
ATOM    867  HD2 ARG A 101      43.408 -11.463   8.911  1.00 66.97           H  
ATOM    868  HD3 ARG A 101      42.732  -9.948   8.264  1.00 66.97           H  
ATOM    869  HE  ARG A 101      43.629 -12.172   6.768  1.00 89.27           H  
ATOM    870 HH11 ARG A 101      40.630 -10.167   4.899  1.00 79.19           H  
ATOM    871 HH12 ARG A 101      40.794  -9.935   6.625  1.00 79.19           H  
ATOM    872 HH21 ARG A 101      43.346 -12.351   4.586  1.00 92.88           H  
ATOM    873 HH22 ARG A 101      42.048 -11.509   3.769  1.00 92.88           H  
ATOM    874  N   GLN A 102      40.685 -14.657  12.024  1.00 32.79           N  
ATOM    875  CA  GLN A 102      41.060 -15.964  12.544  1.00 32.22           C  
ATOM    876  C   GLN A 102      39.917 -16.800  12.948  1.00 36.82           C  
ATOM    877  O   GLN A 102      40.042 -17.994  13.189  1.00 38.64           O  
ATOM    878  CB  GLN A 102      41.845 -15.851  13.856  1.00 33.70           C  
ATOM    879  CG  GLN A 102      43.035 -14.898  13.768  1.00 55.74           C  
ATOM    880  CD  GLN A 102      43.384 -14.482  15.174  1.00 81.11           C  
ATOM    881  OE1 GLN A 102      42.824 -15.034  16.152  1.00 74.56           O  
ATOM    882  NE2 GLN A 102      44.267 -13.490  15.274  1.00 70.65           N  
ATOM    883  H   GLN A 102      40.724 -13.850  12.631  1.00 32.79           H  
ATOM    884  HA  GLN A 102      41.619 -16.398  11.715  1.00 32.22           H  
ATOM    885  HB2 GLN A 102      42.214 -16.841  14.125  1.00 33.70           H  
ATOM    886  HB3 GLN A 102      41.171 -15.491  14.633  1.00 33.70           H  
ATOM    887  HG2 GLN A 102      42.769 -14.023  13.176  1.00 55.74           H  
ATOM    888  HG3 GLN A 102      43.884 -15.404  13.308  1.00 55.74           H  
ATOM    889 HE21 GLN A 102      44.525 -13.133  16.183  1.00 70.65           H  
ATOM    890 HE22 GLN A 102      44.678 -13.093  14.441  1.00 70.65           H  
ATOM    891  N   SER A 103      38.822 -16.149  13.188  1.00 31.12           N  
ATOM    892  CA  SER A 103      37.734 -16.918  13.692  1.00 29.94           C  
ATOM    893  C   SER A 103      36.690 -17.172  12.665  1.00 33.35           C  
ATOM    894  O   SER A 103      36.307 -18.300  12.485  1.00 33.66           O  
ATOM    895  CB  SER A 103      37.135 -16.328  14.968  1.00 34.39           C  
ATOM    896  OG  SER A 103      36.830 -14.961  14.745  1.00 42.65           O  
ATOM    897  H   SER A 103      38.745 -15.154  13.028  1.00 31.12           H  
ATOM    898  HA  SER A 103      38.157 -17.886  13.959  1.00 29.94           H  
ATOM    899  HB2 SER A 103      37.853 -16.414  15.783  1.00 34.39           H  
ATOM    900  HB3 SER A 103      36.224 -16.867  15.228  1.00 34.39           H  
ATOM    901  HG  SER A 103      37.650 -14.514  14.519  1.00 42.65           H  
ATOM    902  N   VAL A 104      36.239 -16.126  12.004  1.00 30.16           N  
ATOM    903  CA  VAL A 104      35.166 -16.274  11.060  1.00 31.08           C  
ATOM    904  C   VAL A 104      35.521 -16.335   9.599  1.00 31.74           C  
ATOM    905  O   VAL A 104      34.702 -16.786   8.825  1.00 31.44           O  
ATOM    906  CB  VAL A 104      34.103 -15.195  11.301  1.00 36.83           C  
ATOM    907  CG1 VAL A 104      32.909 -15.814  11.962  1.00 37.28           C  
ATOM    908  CG2 VAL A 104      34.641 -14.169  12.284  1.00 37.19           C  
ATOM    909  H   VAL A 104      36.649 -15.216  12.160  1.00 30.16           H  
ATOM    910  HA  VAL A 104      34.787 -17.276  11.265  1.00 31.08           H  
ATOM    911  HB  VAL A 104      33.846 -14.740  10.344  1.00 36.83           H  
ATOM    912 HG11 VAL A 104      32.497 -16.589  11.315  1.00 37.28           H  
ATOM    913 HG12 VAL A 104      33.208 -16.256  12.913  1.00 37.28           H  
ATOM    914 HG13 VAL A 104      32.153 -15.049  12.139  1.00 37.28           H  
ATOM    915 HG21 VAL A 104      34.886 -14.662  13.225  1.00 37.19           H  
ATOM    916 HG22 VAL A 104      35.538 -13.707  11.872  1.00 37.19           H  
ATOM    917 HG23 VAL A 104      33.885 -13.404  12.460  1.00 37.19           H  
ATOM    918  N   GLY A 105      36.637 -15.788   9.198  1.00 27.03           N  
ATOM    919  CA  GLY A 105      36.908 -15.796   7.777  1.00 26.75           C  
ATOM    920  C   GLY A 105      37.448 -14.450   7.342  1.00 31.28           C  
ATOM    921  O   GLY A 105      37.010 -13.428   7.821  1.00 28.28           O  
ATOM    922  H   GLY A 105      37.285 -15.375   9.853  1.00 27.03           H  
ATOM    923  HA2 GLY A 105      35.986 -16.007   7.235  1.00 26.75           H  
ATOM    924  HA3 GLY A 105      37.644 -16.569   7.555  1.00 26.75           H  
ATOM    925  N   ASN A 106      38.393 -14.444   6.413  1.00 31.07           N  
ATOM    926  CA  ASN A 106      39.033 -13.221   5.940  1.00 31.81           C  
ATOM    927  C   ASN A 106      38.104 -12.275   5.219  1.00 34.94           C  
ATOM    928  O   ASN A 106      38.401 -11.102   5.048  1.00 34.86           O  
ATOM    929  CB  ASN A 106      40.208 -13.556   4.979  1.00 36.24           C  
ATOM    930  CG  ASN A 106      41.236 -14.487   5.591  1.00 72.35           C  
ATOM    931  OD1 ASN A 106      42.425 -14.451   5.256  1.00 72.26           O  
ATOM    932  ND2 ASN A 106      40.788 -15.341   6.491  1.00 69.26           N  
ATOM    933  H   ASN A 106      38.683 -15.325   6.014  1.00 31.07           H  
ATOM    934  HA  ASN A 106      39.382 -12.721   6.844  1.00 31.81           H  
ATOM    935  HB2 ASN A 106      40.705 -12.626   4.703  1.00 36.24           H  
ATOM    936  HB3 ASN A 106      39.801 -14.029   4.086  1.00 36.24           H  
ATOM    937 HD21 ASN A 106      41.424 -15.992   6.930  1.00 69.26           H  
ATOM    938 HD22 ASN A 106      39.810 -15.344   6.742  1.00 69.26           H  
ATOM    939  N   GLU A 107      37.015 -12.819   4.725  1.00 33.08           N  
ATOM    940  CA  GLU A 107      36.086 -12.039   3.936  1.00 34.53           C  
ATOM    941  C   GLU A 107      34.832 -11.692   4.690  1.00 36.21           C  
ATOM    942  O   GLU A 107      33.960 -11.034   4.136  1.00 37.36           O  
ATOM    943  CB  GLU A 107      35.545 -12.911   2.787  1.00 37.35           C  
ATOM    944  CG  GLU A 107      36.563 -13.364   1.711  1.00 62.77           C  
ATOM    945  CD  GLU A 107      37.268 -12.188   1.107  1.00100.00           C  
ATOM    946  OE1 GLU A 107      38.008 -11.478   1.770  1.00100.00           O  
ATOM    947  OE2 GLU A 107      36.930 -11.955  -0.149  1.00 96.95           O1-
ATOM    948  H   GLU A 107      36.823 -13.796   4.898  1.00 33.08           H  
ATOM    949  HA  GLU A 107      36.639 -11.150   3.632  1.00 34.53           H  
ATOM    950  HB2 GLU A 107      34.764 -12.343   2.282  1.00 37.35           H  
ATOM    951  HB3 GLU A 107      35.114 -13.809   3.230  1.00 37.35           H  
ATOM    952  HG2 GLU A 107      36.034 -13.903   0.925  1.00 62.77           H  
ATOM    953  HG3 GLU A 107      37.299 -14.022   2.172  1.00 62.77           H  
ATOM    954  N   ALA A 108      34.675 -12.241   5.887  1.00 28.14           N  
ATOM    955  CA  ALA A 108      33.467 -12.016   6.646  1.00 23.81           C  
ATOM    956  C   ALA A 108      33.261 -10.556   7.004  1.00 23.18           C  
ATOM    957  O   ALA A 108      34.167  -9.715   6.971  1.00 21.12           O  
ATOM    958  CB  ALA A 108      33.392 -12.937   7.869  1.00 23.17           C  
ATOM    959  H   ALA A 108      35.407 -12.821   6.272  1.00 28.14           H  
ATOM    960  HA  ALA A 108      32.633 -12.280   5.995  1.00 23.81           H  
ATOM    961  HB1 ALA A 108      33.469 -13.976   7.547  1.00 23.17           H  
ATOM    962  HB2 ALA A 108      34.212 -12.706   8.549  1.00 23.17           H  
ATOM    963  HB3 ALA A 108      32.442 -12.784   8.381  1.00 23.17           H  
ATOM    964  N   GLU A 109      32.012 -10.278   7.308  1.00 21.73           N  
ATOM    965  CA  GLU A 109      31.641  -9.004   7.862  1.00 22.66           C  
ATOM    966  C   GLU A 109      30.769  -9.254   9.073  1.00 21.71           C  
ATOM    967  O   GLU A 109      29.959 -10.149   9.103  1.00 21.04           O  
ATOM    968  CB  GLU A 109      31.108  -7.930   6.910  1.00 24.58           C  
ATOM    969  CG  GLU A 109      29.913  -8.415   6.148  1.00 35.28           C  
ATOM    970  CD  GLU A 109      29.749  -7.657   4.861  1.00 49.25           C  
ATOM    971  OE1 GLU A 109      30.724  -6.846   4.597  1.00 46.53           O  
ATOM    972  OE2 GLU A 109      28.812  -7.813   4.129  1.00 51.86           O1-
ATOM    973  H   GLU A 109      31.298 -10.975   7.149  1.00 21.73           H  
ATOM    974  HA  GLU A 109      32.571  -8.515   8.150  1.00 22.66           H  
ATOM    975  HB2 GLU A 109      31.893  -7.661   6.203  1.00 24.58           H  
ATOM    976  HB3 GLU A 109      30.825  -7.051   7.490  1.00 24.58           H  
ATOM    977  HG2 GLU A 109      29.021  -8.277   6.759  1.00 35.28           H  
ATOM    978  HG3 GLU A 109      30.040  -9.474   5.924  1.00 35.28           H  
ATOM    979  N   ILE A 110      31.009  -8.488  10.093  1.00 16.57           N  
ATOM    980  CA  ILE A 110      30.258  -8.568  11.366  1.00 14.54           C  
ATOM    981  C   ILE A 110      29.657  -7.182  11.767  1.00 15.51           C  
ATOM    982  O   ILE A 110      30.188  -6.102  11.441  1.00 15.13           O  
ATOM    983  CB  ILE A 110      31.184  -8.970  12.524  1.00 15.90           C  
ATOM    984  CG1 ILE A 110      32.282  -7.942  12.695  1.00 14.81           C  
ATOM    985  CG2 ILE A 110      31.823 -10.336  12.299  1.00 17.16           C  
ATOM    986  CD1 ILE A 110      33.129  -8.160  13.924  1.00 18.43           C  
ATOM    987  H   ILE A 110      31.747  -7.802  10.014  1.00 16.57           H  
ATOM    988  HA  ILE A 110      29.472  -9.304  11.202  1.00 14.54           H  
ATOM    989  HB  ILE A 110      30.567  -9.021  13.421  1.00 15.90           H  
ATOM    990 HG12 ILE A 110      31.823  -6.956  12.763  1.00 14.81           H  
ATOM    991 HG13 ILE A 110      32.930  -7.982  11.819  1.00 14.81           H  
ATOM    992 HG21 ILE A 110      31.042 -11.086  12.172  1.00 17.16           H  
ATOM    993 HG22 ILE A 110      32.444 -10.304  11.404  1.00 17.16           H  
ATOM    994 HG23 ILE A 110      32.439 -10.595  13.160  1.00 17.16           H  
ATOM    995 HD11 ILE A 110      32.497  -8.124  14.811  1.00 18.43           H  
ATOM    996 HD12 ILE A 110      33.614  -9.134  13.863  1.00 18.43           H  
ATOM    997 HD13 ILE A 110      33.887  -7.379  13.986  1.00 18.43           H  
ATOM    998  N   TRP A 111      28.568  -7.229  12.524  1.00 14.59           N  
ATOM    999  CA  TRP A 111      27.909  -6.029  13.068  1.00 14.87           C  
ATOM   1000  C   TRP A 111      28.829  -5.384  14.047  1.00 20.57           C  
ATOM   1001  O   TRP A 111      29.654  -6.056  14.687  1.00 21.51           O  
ATOM   1002  CB  TRP A 111      26.686  -6.399  13.891  1.00 13.17           C  
ATOM   1003  CG  TRP A 111      25.588  -7.110  13.149  1.00 14.63           C  
ATOM   1004  CD1 TRP A 111      25.068  -8.352  13.412  1.00 17.54           C  
ATOM   1005  CD2 TRP A 111      24.800  -6.545  12.082  1.00 15.24           C  
ATOM   1006  NE1 TRP A 111      24.049  -8.642  12.507  1.00 18.29           N  
ATOM   1007  CE2 TRP A 111      23.890  -7.566  11.655  1.00 19.30           C  
ATOM   1008  CE3 TRP A 111      24.886  -5.314  11.372  1.00 17.08           C  
ATOM   1009  CZ2 TRP A 111      22.963  -7.337  10.619  1.00 18.50           C  
ATOM   1010  CZ3 TRP A 111      24.034  -5.106  10.291  1.00 17.65           C  
ATOM   1011  CH2 TRP A 111      23.088  -6.115   9.945  1.00 18.02           C  
ATOM   1012  H   TRP A 111      28.172  -8.133  12.738  1.00 14.59           H  
ATOM   1013  HA  TRP A 111      27.645  -5.393  12.223  1.00 14.87           H  
ATOM   1014  HB2 TRP A 111      26.270  -5.479  14.303  1.00 13.17           H  
ATOM   1015  HB3 TRP A 111      27.014  -7.046  14.704  1.00 13.17           H  
ATOM   1016  HD1 TRP A 111      25.401  -9.009  14.202  1.00 17.54           H  
ATOM   1017  HE1 TRP A 111      23.513  -9.497  12.480  1.00 18.29           H  
ATOM   1018  HE3 TRP A 111      25.598  -4.557  11.667  1.00 17.08           H  
ATOM   1019  HZ2 TRP A 111      22.202  -8.058  10.361  1.00 18.50           H  
ATOM   1020  HZ3 TRP A 111      24.088  -4.191   9.721  1.00 17.65           H  
ATOM   1021  HH2 TRP A 111      22.428  -5.926   9.112  1.00 18.02           H  
ATOM   1022  N   LEU A 112      28.704  -4.075  14.139  1.00 17.15           N  
ATOM   1023  CA  LEU A 112      29.435  -3.282  15.115  1.00 16.01           C  
ATOM   1024  C   LEU A 112      28.317  -2.704  15.965  1.00 18.66           C  
ATOM   1025  O   LEU A 112      27.218  -2.552  15.480  1.00 18.98           O  
ATOM   1026  CB  LEU A 112      30.225  -2.111  14.523  1.00 16.07           C  
ATOM   1027  CG  LEU A 112      31.449  -2.582  13.743  1.00 20.13           C  
ATOM   1028  CD1 LEU A 112      32.152  -1.373  13.135  1.00 19.46           C  
ATOM   1029  CD2 LEU A 112      32.390  -3.333  14.675  1.00 18.30           C  
ATOM   1030  H   LEU A 112      28.076  -3.603  13.505  1.00 17.15           H  
ATOM   1031  HA  LEU A 112      30.175  -3.897  15.626  1.00 16.01           H  
ATOM   1032  HB2 LEU A 112      30.554  -1.462  15.335  1.00 16.07           H  
ATOM   1033  HB3 LEU A 112      29.574  -1.551  13.852  1.00 16.07           H  
ATOM   1034  HG  LEU A 112      31.143  -3.254  12.941  1.00 20.13           H  
ATOM   1035 HD11 LEU A 112      31.469  -0.856  12.462  1.00 19.46           H  
ATOM   1036 HD12 LEU A 112      32.462  -0.695  13.930  1.00 19.46           H  
ATOM   1037 HD13 LEU A 112      33.029  -1.704  12.578  1.00 19.46           H  
ATOM   1038 HD21 LEU A 112      32.704  -2.672  15.483  1.00 18.30           H  
ATOM   1039 HD22 LEU A 112      31.874  -4.197  15.093  1.00 18.30           H  
ATOM   1040 HD23 LEU A 112      33.264  -3.667  14.117  1.00 18.30           H  
ATOM   1041  N   GLY A 113      28.552  -2.401  17.217  1.00 15.79           N  
ATOM   1042  CA  GLY A 113      27.452  -1.851  18.034  1.00 16.58           C  
ATOM   1043  C   GLY A 113      27.278  -0.357  17.784  1.00 23.40           C  
ATOM   1044  O   GLY A 113      27.457   0.475  18.681  1.00 21.11           O  
ATOM   1045  H   GLY A 113      29.469  -2.542  17.617  1.00 15.79           H  
ATOM   1046  HA2 GLY A 113      27.676  -2.011  19.089  1.00 16.58           H  
ATOM   1047  HA3 GLY A 113      26.526  -2.366  17.778  1.00 16.58           H  
ATOM   1048  N   LEU A 114      26.968  -0.065  16.503  1.00 24.60           N  
ATOM   1049  CA  LEU A 114      26.789   1.282  15.958  1.00 25.36           C  
ATOM   1050  C   LEU A 114      25.579   1.371  15.078  1.00 27.68           C  
ATOM   1051  O   LEU A 114      25.274   0.456  14.326  1.00 26.04           O  
ATOM   1052  CB  LEU A 114      27.960   1.687  15.069  1.00 25.99           C  
ATOM   1053  CG  LEU A 114      29.218   1.777  15.850  1.00 31.02           C  
ATOM   1054  CD1 LEU A 114      30.298   2.072  14.870  1.00 31.55           C  
ATOM   1055  CD2 LEU A 114      29.083   2.895  16.883  1.00 36.44           C  
ATOM   1056  H   LEU A 114      26.850  -0.840  15.868  1.00 24.60           H  
ATOM   1057  HA  LEU A 114      26.699   1.931  16.829  1.00 25.36           H  
ATOM   1058  HB2 LEU A 114      27.748   2.658  14.622  1.00 25.99           H  
ATOM   1059  HB3 LEU A 114      28.083   0.943  14.282  1.00 25.99           H  
ATOM   1060  HG  LEU A 114      29.442   0.856  16.389  1.00 31.02           H  
ATOM   1061 HD11 LEU A 114      30.377   1.251  14.158  1.00 31.55           H  
ATOM   1062 HD12 LEU A 114      30.064   2.994  14.338  1.00 31.55           H  
ATOM   1063 HD13 LEU A 114      31.245   2.188  15.398  1.00 31.55           H  
ATOM   1064 HD21 LEU A 114      28.859   3.833  16.375  1.00 36.44           H  
ATOM   1065 HD22 LEU A 114      28.276   2.654  17.575  1.00 36.44           H  
ATOM   1066 HD23 LEU A 114      30.018   2.994  17.435  1.00 36.44           H  
ATOM   1067  N   ASN A 115      24.899   2.514  15.201  1.00 25.42           N  
ATOM   1068  CA  ASN A 115      23.709   2.791  14.417  1.00 24.54           C  
ATOM   1069  C   ASN A 115      23.395   4.297  14.345  1.00 30.18           C  
ATOM   1070  O   ASN A 115      23.900   5.113  15.086  1.00 30.31           O  
ATOM   1071  CB  ASN A 115      22.494   1.998  14.883  1.00 19.50           C  
ATOM   1072  CG  ASN A 115      21.833   2.665  16.100  1.00 50.10           C  
ATOM   1073  OD1 ASN A 115      21.120   3.683  15.983  1.00 37.82           O  
ATOM   1074  ND2 ASN A 115      22.104   2.124  17.287  1.00 37.44           N  
ATOM   1075  H   ASN A 115      25.222   3.207  15.861  1.00 25.42           H  
ATOM   1076  HA  ASN A 115      23.940   2.454  13.406  1.00 24.54           H  
ATOM   1077  HB2 ASN A 115      22.809   0.991  15.155  1.00 19.50           H  
ATOM   1078  HB3 ASN A 115      21.770   1.945  14.069  1.00 19.50           H  
ATOM   1079 HD21 ASN A 115      21.729   2.539  18.128  1.00 37.44           H  
ATOM   1080 HD22 ASN A 115      22.685   1.300  17.345  1.00 37.44           H  
ATOM   1081  N   ASP A 116      22.560   4.697  13.426  1.00 29.45           N  
ATOM   1082  CA  ASP A 116      22.212   6.109  13.353  1.00 29.89           C  
ATOM   1083  C   ASP A 116      20.754   6.092  13.095  1.00 34.63           C  
ATOM   1084  O   ASP A 116      20.204   6.965  12.486  1.00 34.02           O  
ATOM   1085  CB  ASP A 116      22.962   6.899  12.255  1.00 31.80           C  
ATOM   1086  CG  ASP A 116      22.559   6.457  10.856  1.00 36.24           C  
ATOM   1087  OD1 ASP A 116      22.072   5.368  10.609  1.00 32.40           O  
ATOM   1088  OD2 ASP A 116      22.716   7.395   9.950  1.00 43.62           O1-
ATOM   1089  H   ASP A 116      22.162   4.037  12.773  1.00 29.45           H  
ATOM   1090  HA  ASP A 116      22.497   6.626  14.270  1.00 29.89           H  
ATOM   1091  HB2 ASP A 116      24.034   6.741  12.378  1.00 31.80           H  
ATOM   1092  HB3 ASP A 116      22.736   7.959  12.367  1.00 31.80           H  
ATOM   1093  N   MET A 117      20.134   5.016  13.518  1.00 34.31           N  
ATOM   1094  CA  MET A 117      18.718   4.910  13.271  1.00 36.04           C  
ATOM   1095  C   MET A 117      17.921   6.006  13.963  1.00 40.85           C  
ATOM   1096  O   MET A 117      16.851   6.402  13.533  1.00 39.55           O  
ATOM   1097  CB  MET A 117      18.093   3.475  13.372  1.00 38.90           C  
ATOM   1098  CG  MET A 117      18.053   2.797  14.737  1.00 43.45           C  
ATOM   1099  SD  MET A 117      17.905   0.947  14.725  1.00 49.91           S  
ATOM   1100  CE  MET A 117      19.517   0.485  15.387  1.00 46.97           C  
ATOM   1101  H   MET A 117      20.634   4.284  14.002  1.00 34.31           H  
ATOM   1102  HA  MET A 117      18.624   5.098  12.201  1.00 36.04           H  
ATOM   1103  HB2 MET A 117      18.663   2.827  12.707  1.00 38.90           H  
ATOM   1104  HB3 MET A 117      17.065   3.546  13.017  1.00 38.90           H  
ATOM   1105  HG2 MET A 117      17.198   3.196  15.283  1.00 43.45           H  
ATOM   1106  HG3 MET A 117      18.972   3.054  15.264  1.00 43.45           H  
ATOM   1107  HE1 MET A 117      20.301   0.867  14.734  1.00 46.97           H  
ATOM   1108  HE2 MET A 117      19.636   0.910  16.384  1.00 46.97           H  
ATOM   1109  HE3 MET A 117      19.588  -0.601  15.444  1.00 46.97           H  
ATOM   1110  N   ALA A 118      18.422   6.538  15.054  1.00 38.58           N  
ATOM   1111  CA  ALA A 118      17.604   7.539  15.684  1.00 38.69           C  
ATOM   1112  C   ALA A 118      17.661   8.849  14.942  1.00 46.60           C  
ATOM   1113  O   ALA A 118      16.678   9.530  14.820  1.00 47.78           O  
ATOM   1114  CB  ALA A 118      17.814   7.653  17.178  1.00 38.80           C  
ATOM   1115  H   ALA A 118      19.320   6.263  15.425  1.00 38.58           H  
ATOM   1116  HA  ALA A 118      16.573   7.195  15.605  1.00 38.69           H  
ATOM   1117  HB1 ALA A 118      17.662   6.678  17.641  1.00 38.80           H  
ATOM   1118  HB2 ALA A 118      18.830   7.996  17.376  1.00 38.80           H  
ATOM   1119  HB3 ALA A 118      17.103   8.367  17.591  1.00 38.80           H  
ATOM   1120  N   ALA A 119      18.802   9.194  14.383  1.00 44.29           N  
ATOM   1121  CA  ALA A 119      18.928  10.451  13.634  1.00 43.31           C  
ATOM   1122  C   ALA A 119      19.954  10.291  12.510  1.00 44.99           C  
ATOM   1123  O   ALA A 119      21.173  10.206  12.786  1.00 45.33           O  
ATOM   1124  CB  ALA A 119      19.349  11.587  14.560  1.00 43.52           C  
ATOM   1125  H   ALA A 119      19.603   8.585  14.471  1.00 44.29           H  
ATOM   1126  HA  ALA A 119      17.957  10.694  13.202  1.00 43.31           H  
ATOM   1127  HB1 ALA A 119      18.610  11.703  15.353  1.00 43.52           H  
ATOM   1128  HB2 ALA A 119      20.320  11.357  14.999  1.00 43.52           H  
ATOM   1129  HB3 ALA A 119      19.419  12.514  13.990  1.00 43.52           H  
ATOM   1130  N   GLU A 120      19.454  10.238  11.261  1.00 37.63           N  
ATOM   1131  CA  GLU A 120      20.353  10.051  10.133  1.00 35.64           C  
ATOM   1132  C   GLU A 120      21.647  10.787  10.269  1.00 34.98           C  
ATOM   1133  O   GLU A 120      21.678  11.973  10.574  1.00 36.34           O  
ATOM   1134  CB  GLU A 120      19.777  10.507   8.807  1.00 37.15           C  
ATOM   1135  CG  GLU A 120      19.285   9.378   7.930  1.00 44.95           C  
ATOM   1136  CD  GLU A 120      20.221   8.231   7.923  1.00 45.07           C  
ATOM   1137  OE1 GLU A 120      21.363   8.262   7.439  1.00 35.01           O  
ATOM   1138  OE2 GLU A 120      19.636   7.185   8.402  1.00 34.31           O1-
ATOM   1139  H   GLU A 120      18.460  10.327  11.108  1.00 37.63           H  
ATOM   1140  HA  GLU A 120      20.509   8.972  10.143  1.00 35.64           H  
ATOM   1141  HB2 GLU A 120      20.552  11.050   8.265  1.00 37.15           H  
ATOM   1142  HB3 GLU A 120      18.939  11.175   9.008  1.00 37.15           H  
ATOM   1143  HG2 GLU A 120      19.174   9.747   6.910  1.00 44.95           H  
ATOM   1144  HG3 GLU A 120      18.318   9.040   8.301  1.00 44.95           H  
ATOM   1145  N   GLY A 121      22.706  10.072  10.018  1.00 26.78           N  
ATOM   1146  CA  GLY A 121      24.005  10.677  10.034  1.00 26.48           C  
ATOM   1147  C   GLY A 121      24.565  10.827  11.397  1.00 32.90           C  
ATOM   1148  O   GLY A 121      25.736  11.121  11.637  1.00 33.10           O  
ATOM   1149  H   GLY A 121      22.612   9.088   9.811  1.00 26.78           H  
ATOM   1150  HA2 GLY A 121      23.932  11.665   9.580  1.00 26.48           H  
ATOM   1151  HA3 GLY A 121      24.683  10.057   9.448  1.00 26.48           H  
ATOM   1152  N   THR A 122      23.732  10.621  12.342  1.00 30.97           N  
ATOM   1153  CA  THR A 122      24.338  10.706  13.624  1.00 31.49           C  
ATOM   1154  C   THR A 122      24.494   9.293  14.169  1.00 35.26           C  
ATOM   1155  O   THR A 122      23.536   8.565  14.427  1.00 36.11           O  
ATOM   1156  CB  THR A 122      23.503  11.628  14.467  1.00 47.98           C  
ATOM   1157  OG1 THR A 122      23.373  12.808  13.680  1.00 55.94           O  
ATOM   1158  CG2 THR A 122      24.266  11.866  15.759  1.00 42.79           C  
ATOM   1159  H   THR A 122      22.753  10.421  12.196  1.00 30.97           H  
ATOM   1160  HA  THR A 122      25.341  11.132  13.606  1.00 31.49           H  
ATOM   1161  HB  THR A 122      22.517  11.248  14.735  1.00 47.98           H  
ATOM   1162 HG21 THR A 122      24.354  10.928  16.307  1.00 42.79           H  
ATOM   1163 HG22 THR A 122      25.261  12.247  15.529  1.00 42.79           H  
ATOM   1164 HG23 THR A 122      23.730  12.594  16.369  1.00 42.79           H  
ATOM   1165  HG1 THR A 122      22.881  12.576  12.889  1.00 55.94           H  
ATOM   1166  N   TRP A 123      25.750   8.901  14.248  1.00 32.07           N  
ATOM   1167  CA  TRP A 123      26.173   7.558  14.666  1.00 30.40           C  
ATOM   1168  C   TRP A 123      26.486   7.462  16.148  1.00 31.40           C  
ATOM   1169  O   TRP A 123      27.417   8.148  16.682  1.00 31.18           O  
ATOM   1170  CB  TRP A 123      27.324   7.026  13.760  1.00 28.27           C  
ATOM   1171  CG  TRP A 123      26.785   6.766  12.378  1.00 28.85           C  
ATOM   1172  CD1 TRP A 123      26.683   7.709  11.395  1.00 31.31           C  
ATOM   1173  CD2 TRP A 123      26.221   5.531  11.841  1.00 28.78           C  
ATOM   1174  NE1 TRP A 123      26.085   7.153  10.285  1.00 30.75           N  
ATOM   1175  CE2 TRP A 123      25.792   5.820  10.517  1.00 32.11           C  
ATOM   1176  CE3 TRP A 123      26.075   4.214  12.302  1.00 29.45           C  
ATOM   1177  CZ2 TRP A 123      25.232   4.844   9.697  1.00 30.37           C  
ATOM   1178  CZ3 TRP A 123      25.473   3.279  11.489  1.00 30.37           C  
ATOM   1179  CH2 TRP A 123      25.059   3.582  10.192  1.00 30.68           C  
ATOM   1180  H   TRP A 123      26.468   9.567  14.004  1.00 32.07           H  
ATOM   1181  HA  TRP A 123      25.319   6.896  14.524  1.00 30.40           H  
ATOM   1182  HB2 TRP A 123      27.718   6.099  14.177  1.00 28.27           H  
ATOM   1183  HB3 TRP A 123      28.120   7.768  13.707  1.00 28.27           H  
ATOM   1184  HD1 TRP A 123      27.020   8.732  11.475  1.00 31.31           H  
ATOM   1185  HE1 TRP A 123      25.888   7.647   9.427  1.00 30.75           H  
ATOM   1186  HE3 TRP A 123      26.431   3.937  13.284  1.00 29.45           H  
ATOM   1187  HZ2 TRP A 123      24.938   5.081   8.685  1.00 30.37           H  
ATOM   1188  HZ3 TRP A 123      25.317   2.279  11.868  1.00 30.37           H  
ATOM   1189  HH2 TRP A 123      24.603   2.819   9.579  1.00 30.68           H  
ATOM   1190  N   VAL A 124      25.652   6.626  16.799  1.00 26.31           N  
ATOM   1191  CA  VAL A 124      25.762   6.382  18.255  1.00 23.82           C  
ATOM   1192  C   VAL A 124      26.079   4.933  18.615  1.00 25.04           C  
ATOM   1193  O   VAL A 124      25.743   3.991  17.864  1.00 23.42           O  
ATOM   1194  CB  VAL A 124      24.540   6.892  19.026  1.00 25.60           C  
ATOM   1195  CG1 VAL A 124      24.288   8.338  18.655  1.00 25.32           C  
ATOM   1196  CG2 VAL A 124      23.319   6.062  18.665  1.00 24.60           C  
ATOM   1197  H   VAL A 124      24.930   6.150  16.277  1.00 26.31           H  
ATOM   1198  HA  VAL A 124      26.625   6.969  18.572  1.00 23.82           H  
ATOM   1199  HB  VAL A 124      24.727   6.808  20.096  1.00 25.60           H  
ATOM   1200 HG11 VAL A 124      25.162   8.937  18.914  1.00 25.32           H  
ATOM   1201 HG12 VAL A 124      24.102   8.411  17.583  1.00 25.32           H  
ATOM   1202 HG13 VAL A 124      23.420   8.707  19.200  1.00 25.32           H  
ATOM   1203 HG21 VAL A 124      23.128   6.142  17.595  1.00 24.60           H  
ATOM   1204 HG22 VAL A 124      23.499   5.018  18.925  1.00 24.60           H  
ATOM   1205 HG23 VAL A 124      22.454   6.429  19.217  1.00 24.60           H  
ATOM   1206  N   ASP A 125      26.699   4.779  19.806  1.00 20.40           N  
ATOM   1207  CA  ASP A 125      27.016   3.461  20.276  1.00 19.16           C  
ATOM   1208  C   ASP A 125      25.845   2.845  21.017  1.00 23.36           C  
ATOM   1209  O   ASP A 125      24.769   3.403  21.025  1.00 22.19           O  
ATOM   1210  CB  ASP A 125      28.293   3.489  21.032  1.00 19.77           C  
ATOM   1211  CG  ASP A 125      28.209   4.373  22.233  1.00 26.75           C  
ATOM   1212  OD1 ASP A 125      27.049   4.536  22.820  1.00 24.52           O  
ATOM   1213  OD2 ASP A 125      29.197   4.791  22.690  1.00 32.25           O1-
ATOM   1214  H   ASP A 125      26.938   5.588  20.361  1.00 20.40           H  
ATOM   1215  HA  ASP A 125      27.183   2.792  19.432  1.00 19.16           H  
ATOM   1216  HB2 ASP A 125      29.083   3.857  20.377  1.00 19.77           H  
ATOM   1217  HB3 ASP A 125      28.533   2.476  21.356  1.00 19.77           H  
ATOM   1218  N   MET A 126      26.025   1.694  21.642  1.00 21.76           N  
ATOM   1219  CA  MET A 126      24.919   1.066  22.305  1.00 21.75           C  
ATOM   1220  C   MET A 126      24.417   1.856  23.488  1.00 26.11           C  
ATOM   1221  O   MET A 126      23.397   1.521  24.041  1.00 25.16           O  
ATOM   1222  CB  MET A 126      25.187  -0.405  22.635  1.00 24.80           C  
ATOM   1223  CG  MET A 126      25.568  -1.232  21.393  1.00 29.50           C  
ATOM   1224  SD  MET A 126      24.303  -1.239  20.071  1.00 35.92           S  
ATOM   1225  CE  MET A 126      23.017  -2.338  20.675  1.00 33.57           C  
ATOM   1226  H   MET A 126      26.937   1.260  21.652  1.00 21.76           H  
ATOM   1227  HA  MET A 126      24.099   1.065  21.586  1.00 21.75           H  
ATOM   1228  HB2 MET A 126      24.286  -0.833  23.076  1.00 24.80           H  
ATOM   1229  HB3 MET A 126      26.004  -0.458  23.354  1.00 24.80           H  
ATOM   1230  HG2 MET A 126      25.737  -2.262  21.708  1.00 29.50           H  
ATOM   1231  HG3 MET A 126      26.491  -0.823  20.980  1.00 29.50           H  
ATOM   1232  HE1 MET A 126      23.435  -3.331  20.839  1.00 33.57           H  
ATOM   1233  HE2 MET A 126      22.620  -1.952  21.613  1.00 33.57           H  
ATOM   1234  HE3 MET A 126      22.216  -2.399  19.938  1.00 33.57           H  
ATOM   1235  N   THR A 127      25.131   2.895  23.868  1.00 26.01           N  
ATOM   1236  CA  THR A 127      24.681   3.717  25.004  1.00 28.39           C  
ATOM   1237  C   THR A 127      23.901   4.948  24.590  1.00 34.61           C  
ATOM   1238  O   THR A 127      23.511   5.742  25.444  1.00 36.17           O  
ATOM   1239  CB  THR A 127      25.822   4.233  25.922  1.00 32.01           C  
ATOM   1240  OG1 THR A 127      26.579   5.210  25.257  1.00 24.10           O  
ATOM   1241  CG2 THR A 127      26.743   3.126  26.452  1.00 29.81           C  
ATOM   1242  H   THR A 127      25.985   3.128  23.381  1.00 26.01           H  
ATOM   1243  HA  THR A 127      24.050   3.013  25.547  1.00 28.39           H  
ATOM   1244  HB  THR A 127      25.332   4.667  26.794  1.00 32.01           H  
ATOM   1245 HG21 THR A 127      26.148   2.379  26.978  1.00 29.81           H  
ATOM   1246 HG22 THR A 127      27.262   2.655  25.617  1.00 29.81           H  
ATOM   1247 HG23 THR A 127      27.473   3.557  27.137  1.00 29.81           H  
ATOM   1248  HG1 THR A 127      26.992   4.790  24.499  1.00 24.10           H  
ATOM   1249  N   GLY A 128      23.718   5.136  23.292  1.00 29.59           N  
ATOM   1250  CA  GLY A 128      23.111   6.338  22.793  1.00 27.73           C  
ATOM   1251  C   GLY A 128      24.204   7.417  22.631  1.00 32.19           C  
ATOM   1252  O   GLY A 128      23.975   8.510  22.176  1.00 36.19           O  
ATOM   1253  H   GLY A 128      24.011   4.422  22.641  1.00 29.59           H  
ATOM   1254  HA2 GLY A 128      22.354   6.686  23.496  1.00 27.73           H  
ATOM   1255  HA3 GLY A 128      22.645   6.140  21.827  1.00 27.73           H  
ATOM   1256  N   ALA A 129      25.439   7.191  22.970  1.00 25.24           N  
ATOM   1257  CA  ALA A 129      26.388   8.266  22.729  1.00 25.46           C  
ATOM   1258  C   ALA A 129      26.982   8.279  21.318  1.00 35.02           C  
ATOM   1259  O   ALA A 129      27.181   7.278  20.627  1.00 34.77           O  
ATOM   1260  CB  ALA A 129      27.567   8.247  23.683  1.00 26.28           C  
ATOM   1261  H   ALA A 129      25.724   6.313  23.381  1.00 25.24           H  
ATOM   1262  HA  ALA A 129      25.774   9.154  22.880  1.00 25.46           H  
ATOM   1263  HB1 ALA A 129      27.204   8.248  24.710  1.00 26.28           H  
ATOM   1264  HB2 ALA A 129      28.161   7.350  23.508  1.00 26.28           H  
ATOM   1265  HB3 ALA A 129      28.185   9.129  23.515  1.00 26.28           H  
ATOM   1266  N   ARG A 130      27.335   9.470  20.921  1.00 34.64           N  
ATOM   1267  CA  ARG A 130      27.911   9.678  19.635  1.00 36.40           C  
ATOM   1268  C   ARG A 130      29.331   9.175  19.718  1.00 38.13           C  
ATOM   1269  O   ARG A 130      30.090   9.425  20.694  1.00 34.18           O  
ATOM   1270  CB  ARG A 130      27.899  11.154  19.190  1.00 44.87           C  
ATOM   1271  CG  ARG A 130      26.590  11.935  19.354  1.00 67.51           C  
ATOM   1272  CD  ARG A 130      26.059  12.123  20.792  1.00 89.85           C  
ATOM   1273  NE  ARG A 130      27.052  12.487  21.828  1.00 96.51           N  
ATOM   1274  CZ  ARG A 130      26.849  12.350  23.155  1.00100.00           C  
ATOM   1275  NH1 ARG A 130      25.727  11.834  23.663  1.00 84.61           N  
ATOM   1276  NH2 ARG A 130      27.801  12.738  24.005  1.00 87.19           N1+
ATOM   1277  H   ARG A 130      27.198  10.259  21.536  1.00 34.64           H  
ATOM   1278  HA  ARG A 130      27.321   9.145  18.890  1.00 36.40           H  
ATOM   1279  HB2 ARG A 130      28.162  11.178  18.132  1.00 44.87           H  
ATOM   1280  HB3 ARG A 130      28.664  11.675  19.766  1.00 44.87           H  
ATOM   1281  HG2 ARG A 130      25.821  11.411  18.786  1.00 67.51           H  
ATOM   1282  HG3 ARG A 130      26.744  12.927  18.929  1.00 67.51           H  
ATOM   1283  HD2 ARG A 130      25.592  11.186  21.096  1.00 89.85           H  
ATOM   1284  HD3 ARG A 130      25.307  12.912  20.765  1.00 89.85           H  
ATOM   1285  HE  ARG A 130      27.939  12.860  21.521  1.00 96.51           H  
ATOM   1286 HH11 ARG A 130      24.987  11.531  23.046  1.00 84.61           H  
ATOM   1287 HH12 ARG A 130      25.619  11.746  24.663  1.00 84.61           H  
ATOM   1288 HH21 ARG A 130      27.662  12.636  25.000  1.00 87.19           H  
ATOM   1289 HH22 ARG A 130      28.662  13.133  23.653  1.00 87.19           H  
ATOM   1290  N   ILE A 131      29.652   8.462  18.648  1.00 34.91           N  
ATOM   1291  CA  ILE A 131      30.936   7.823  18.534  1.00 34.45           C  
ATOM   1292  C   ILE A 131      32.129   8.775  18.367  1.00 40.81           C  
ATOM   1293  O   ILE A 131      32.133   9.750  17.624  1.00 39.21           O  
ATOM   1294  CB  ILE A 131      30.902   6.663  17.514  1.00 36.40           C  
ATOM   1295  CG1 ILE A 131      30.792   7.187  16.091  1.00 36.65           C  
ATOM   1296  CG2 ILE A 131      29.691   5.771  17.743  1.00 33.94           C  
ATOM   1297  CD1 ILE A 131      30.265   6.119  15.149  1.00 46.00           C  
ATOM   1298  H   ILE A 131      28.982   8.366  17.898  1.00 34.91           H  
ATOM   1299  HA  ILE A 131      31.132   7.379  19.510  1.00 34.45           H  
ATOM   1300  HB  ILE A 131      31.828   6.106  17.651  1.00 36.40           H  
ATOM   1301 HG12 ILE A 131      31.779   7.503  15.752  1.00 36.65           H  
ATOM   1302 HG13 ILE A 131      30.113   8.039  16.077  1.00 36.65           H  
ATOM   1303 HG21 ILE A 131      29.716   5.379  18.759  1.00 33.94           H  
ATOM   1304 HG22 ILE A 131      28.780   6.352  17.600  1.00 33.94           H  
ATOM   1305 HG23 ILE A 131      29.710   4.944  17.033  1.00 33.94           H  
ATOM   1306 HD11 ILE A 131      30.939   5.262  15.157  1.00 46.00           H  
ATOM   1307 HD12 ILE A 131      29.274   5.804  15.476  1.00 46.00           H  
ATOM   1308 HD13 ILE A 131      30.203   6.523  14.139  1.00 46.00           H  
ATOM   1309  N   ALA A 132      33.194   8.470  19.079  1.00 40.41           N  
ATOM   1310  CA  ALA A 132      34.402   9.273  18.964  1.00 41.38           C  
ATOM   1311  C   ALA A 132      35.290   8.830  17.782  1.00 45.59           C  
ATOM   1312  O   ALA A 132      35.770   9.626  16.982  1.00 48.66           O  
ATOM   1313  CB  ALA A 132      35.166   9.284  20.288  1.00 41.93           C  
ATOM   1314  H   ALA A 132      33.173   7.678  19.706  1.00 40.41           H  
ATOM   1315  HA  ALA A 132      34.101  10.297  18.744  1.00 41.38           H  
ATOM   1316  HB1 ALA A 132      34.519   9.666  21.078  1.00 41.93           H  
ATOM   1317  HB2 ALA A 132      35.480   8.270  20.535  1.00 41.93           H  
ATOM   1318  HB3 ALA A 132      36.043   9.924  20.197  1.00 41.93           H  
ATOM   1319  N   TYR A 133      35.510   7.532  17.681  1.00 37.97           N  
ATOM   1320  CA  TYR A 133      36.303   6.928  16.625  1.00 35.82           C  
ATOM   1321  C   TYR A 133      35.407   6.419  15.477  1.00 37.64           C  
ATOM   1322  O   TYR A 133      34.330   5.846  15.714  1.00 34.49           O  
ATOM   1323  CB  TYR A 133      37.104   5.784  17.265  1.00 35.81           C  
ATOM   1324  CG  TYR A 133      37.810   4.890  16.307  1.00 35.80           C  
ATOM   1325  CD1 TYR A 133      39.108   5.207  15.912  1.00 38.87           C  
ATOM   1326  CD2 TYR A 133      37.219   3.718  15.844  1.00 34.65           C  
ATOM   1327  CE1 TYR A 133      39.823   4.376  15.051  1.00 41.35           C  
ATOM   1328  CE2 TYR A 133      37.899   2.887  14.958  1.00 35.01           C  
ATOM   1329  CZ  TYR A 133      39.194   3.228  14.575  1.00 46.38           C  
ATOM   1330  OH  TYR A 133      39.878   2.437  13.741  1.00 50.75           O  
ATOM   1331  H   TYR A 133      35.103   6.925  18.378  1.00 37.97           H  
ATOM   1332  HA  TYR A 133      36.976   7.661  16.180  1.00 35.82           H  
ATOM   1333  HB2 TYR A 133      36.414   5.175  17.848  1.00 35.81           H  
ATOM   1334  HB3 TYR A 133      37.849   6.224  17.927  1.00 35.81           H  
ATOM   1335  HD1 TYR A 133      39.569   6.112  16.280  1.00 38.87           H  
ATOM   1336  HD2 TYR A 133      36.226   3.451  16.175  1.00 34.65           H  
ATOM   1337  HE1 TYR A 133      40.835   4.615  14.762  1.00 41.35           H  
ATOM   1338  HE2 TYR A 133      37.430   1.994  14.573  1.00 35.01           H  
ATOM   1339  HH  TYR A 133      40.763   2.742  13.527  1.00 50.75           H  
ATOM   1340  N   LYS A 134      35.874   6.648  14.227  1.00 34.34           N  
ATOM   1341  CA  LYS A 134      35.203   6.218  12.993  1.00 34.70           C  
ATOM   1342  C   LYS A 134      36.194   5.535  12.046  1.00 37.33           C  
ATOM   1343  O   LYS A 134      37.400   5.770  12.082  1.00 38.42           O  
ATOM   1344  CB  LYS A 134      34.437   7.299  12.251  1.00 37.94           C  
ATOM   1345  CG  LYS A 134      33.506   8.086  13.153  1.00 69.37           C  
ATOM   1346  CD  LYS A 134      32.487   8.929  12.382  1.00 91.08           C  
ATOM   1347  CE  LYS A 134      31.145   8.225  12.140  1.00100.00           C  
ATOM   1348  NZ  LYS A 134      30.199   8.931  11.242  1.00 95.11           N1+
ATOM   1349  H   LYS A 134      36.745   7.150  14.137  1.00 34.34           H  
ATOM   1350  HA  LYS A 134      34.445   5.511  13.331  1.00 34.70           H  
ATOM   1351  HB2 LYS A 134      33.845   6.829  11.466  1.00 37.94           H  
ATOM   1352  HB3 LYS A 134      35.153   7.988  11.804  1.00 37.94           H  
ATOM   1353  HG2 LYS A 134      34.107   8.751  13.774  1.00 69.37           H  
ATOM   1354  HG3 LYS A 134      32.966   7.385  13.789  1.00 69.37           H  
ATOM   1355  HD2 LYS A 134      32.918   9.186  11.414  1.00 91.08           H  
ATOM   1356  HD3 LYS A 134      32.298   9.841  12.949  1.00 91.08           H  
ATOM   1357  HE2 LYS A 134      30.656   8.096  13.106  1.00100.00           H  
ATOM   1358  HE3 LYS A 134      31.353   7.247  11.705  1.00100.00           H  
ATOM   1359  HZ1 LYS A 134      29.989   9.842  11.624  1.00 95.11           H  
ATOM   1360  HZ2 LYS A 134      30.617   9.037  10.329  1.00 95.11           H  
ATOM   1361  HZ3 LYS A 134      29.347   8.395  11.162  1.00 95.11           H  
ATOM   1362  N   ASN A 135      35.722   4.648  11.198  1.00 30.66           N  
ATOM   1363  CA  ASN A 135      36.683   4.040  10.333  1.00 28.70           C  
ATOM   1364  C   ASN A 135      36.017   3.547   9.097  1.00 30.65           C  
ATOM   1365  O   ASN A 135      36.275   2.472   8.570  1.00 29.94           O  
ATOM   1366  CB  ASN A 135      37.525   3.015  11.070  1.00 30.57           C  
ATOM   1367  CG  ASN A 135      38.505   2.348  10.157  1.00 51.56           C  
ATOM   1368  OD1 ASN A 135      38.147   1.338   9.542  1.00 54.54           O  
ATOM   1369  ND2 ASN A 135      39.597   3.029   9.882  1.00 40.30           N  
ATOM   1370  H   ASN A 135      34.741   4.411  11.160  1.00 30.66           H  
ATOM   1371  HA  ASN A 135      37.406   4.784  10.000  1.00 28.70           H  
ATOM   1372  HB2 ASN A 135      36.868   2.258  11.498  1.00 30.57           H  
ATOM   1373  HB3 ASN A 135      38.072   3.515  11.870  1.00 30.57           H  
ATOM   1374 HD21 ASN A 135      39.832   3.848  10.425  1.00 40.30           H  
ATOM   1375 HD22 ASN A 135      40.201   2.732   9.129  1.00 40.30           H  
ATOM   1376  N   TRP A 136      35.098   4.376   8.658  1.00 29.02           N  
ATOM   1377  CA  TRP A 136      34.351   4.094   7.448  1.00 32.09           C  
ATOM   1378  C   TRP A 136      35.257   3.987   6.213  1.00 39.75           C  
ATOM   1379  O   TRP A 136      36.321   4.606   6.160  1.00 39.16           O  
ATOM   1380  CB  TRP A 136      33.440   5.256   7.154  1.00 31.78           C  
ATOM   1381  CG  TRP A 136      32.483   5.525   8.255  1.00 33.98           C  
ATOM   1382  CD1 TRP A 136      32.511   6.580   9.118  1.00 37.03           C  
ATOM   1383  CD2 TRP A 136      31.325   4.763   8.575  1.00 33.66           C  
ATOM   1384  NE1 TRP A 136      31.420   6.528   9.944  1.00 36.22           N  
ATOM   1385  CE2 TRP A 136      30.679   5.419   9.644  1.00 36.95           C  
ATOM   1386  CE3 TRP A 136      30.784   3.599   8.079  1.00 34.57           C  
ATOM   1387  CZ2 TRP A 136      29.509   4.929  10.200  1.00 35.41           C  
ATOM   1388  CZ3 TRP A 136      29.574   3.145   8.587  1.00 35.08           C  
ATOM   1389  CH2 TRP A 136      28.955   3.793   9.651  1.00 35.16           C  
ATOM   1390  H   TRP A 136      34.909   5.225   9.172  1.00 29.02           H  
ATOM   1391  HA  TRP A 136      33.826   3.155   7.620  1.00 32.09           H  
ATOM   1392  HB2 TRP A 136      32.877   5.037   6.248  1.00 31.78           H  
ATOM   1393  HB3 TRP A 136      34.050   6.146   6.997  1.00 31.78           H  
ATOM   1394  HD1 TRP A 136      33.277   7.340   9.147  1.00 37.03           H  
ATOM   1395  HE1 TRP A 136      31.198   7.203  10.662  1.00 36.22           H  
ATOM   1396  HE3 TRP A 136      31.295   3.045   7.305  1.00 34.57           H  
ATOM   1397  HZ2 TRP A 136      29.044   5.424  11.039  1.00 35.41           H  
ATOM   1398  HZ3 TRP A 136      29.105   2.276   8.149  1.00 35.08           H  
ATOM   1399  HH2 TRP A 136      28.032   3.401  10.051  1.00 35.16           H  
ATOM   1400  N   GLU A 137      34.827   3.202   5.237  1.00 38.71           N  
ATOM   1401  CA  GLU A 137      35.544   3.011   3.990  1.00 39.56           C  
ATOM   1402  C   GLU A 137      35.224   4.220   3.100  1.00 47.21           C  
ATOM   1403  O   GLU A 137      34.071   4.507   2.721  1.00 44.47           O  
ATOM   1404  CB  GLU A 137      35.107   1.671   3.345  1.00 40.89           C  
ATOM   1405  CG  GLU A 137      36.156   1.054   2.393  1.00 44.88           C  
ATOM   1406  CD  GLU A 137      36.400   1.939   1.235  1.00 48.79           C  
ATOM   1407  OE1 GLU A 137      35.496   2.242   0.473  1.00 36.64           O  
ATOM   1408  OE2 GLU A 137      37.616   2.459   1.261  1.00 39.16           O1-
ATOM   1409  H   GLU A 137      33.953   2.712   5.367  1.00 38.71           H  
ATOM   1410  HA  GLU A 137      36.622   2.950   4.140  1.00 39.56           H  
ATOM   1411  HB2 GLU A 137      34.193   1.847   2.778  1.00 40.89           H  
ATOM   1412  HB3 GLU A 137      34.908   0.956   4.143  1.00 40.89           H  
ATOM   1413  HG2 GLU A 137      35.792   0.091   2.037  1.00 44.88           H  
ATOM   1414  HG3 GLU A 137      37.091   0.912   2.936  1.00 44.88           H  
ATOM   1415  N   THR A 138      36.231   5.011   2.818  1.00 49.92           N  
ATOM   1416  CA  THR A 138      35.933   6.186   2.019  1.00 54.05           C  
ATOM   1417  C  ATHR A 138      36.617   6.132   0.660  0.50 61.76           C  
ATOM   1418  O  ATHR A 138      36.008   6.399  -0.389  0.50 61.78           O  
ATOM   1419  CB  THR A 138      36.108   7.538   2.794  1.00 61.68           C  
ATOM   1420  OG1 THR A 138      37.347   7.645   3.495  1.00 58.88           O  
ATOM   1421  CG2 THR A 138      34.923   7.809   3.730  1.00 59.17           C  
ATOM   1422  H   THR A 138      37.167   4.812   3.140  1.00 49.92           H  
ATOM   1423  HA  THR A 138      34.864   6.162   1.807  1.00 54.05           H  
ATOM   1424  HB  THR A 138      36.129   8.311   2.026  1.00 61.68           H  
ATOM   1425 HG21 THR A 138      33.995   7.788   3.157  1.00 59.17           H  
ATOM   1426 HG22 THR A 138      34.888   7.043   4.504  1.00 59.17           H  
ATOM   1427 HG23 THR A 138      35.042   8.789   4.193  1.00 59.17           H  
ATOM   1428  HG1 THR A 138      37.352   6.971   4.179  1.00 58.88           H  
ATOM   1429  N  AGLU A 139      37.883   5.715   0.740  0.50 60.36           N  
ATOM   1430  CA  GLU A 139      38.835   5.570  -0.353  1.00 60.78           C  
ATOM   1431  C   GLU A 139      38.436   4.701  -1.538  1.00 62.34           C  
ATOM   1432  O   GLU A 139      39.315   4.189  -2.236  1.00 61.70           O  
ATOM   1433  CB  GLU A 139      40.266   5.341   0.152  1.00 62.75           C  
ATOM   1434  CG  GLU A 139      40.633   6.584   0.987  1.00 78.25           C  
ATOM   1435  CD  GLU A 139      40.127   7.861   0.330  1.00100.00           C  
ATOM   1436  OE1 GLU A 139      40.100   8.038  -0.888  1.00100.00           O  
ATOM   1437  OE2 GLU A 139      39.694   8.750   1.201  1.00100.00           O1-
ATOM   1438  H   GLU A 139      38.218   5.474   1.661  1.00 60.36           H  
ATOM   1439  HA  GLU A 139      38.808   6.550  -0.830  1.00 60.78           H  
ATOM   1440  HB2 GLU A 139      40.951   5.236  -0.689  1.00 62.75           H  
ATOM   1441  HB3 GLU A 139      40.310   4.445   0.770  1.00 62.75           H  
ATOM   1442  HG2 GLU A 139      41.718   6.639   1.083  1.00 78.25           H  
ATOM   1443  HG3 GLU A 139      40.185   6.492   1.977  1.00 78.25           H  
ATOM   1444  N   ILE A 140      37.126   4.604  -1.751  1.00 56.73           N  
ATOM   1445  CA  ILE A 140      36.485   3.888  -2.848  1.00 55.76           C  
ATOM   1446  C   ILE A 140      34.995   4.206  -2.958  1.00 62.20           C  
ATOM   1447  O   ILE A 140      34.532   4.909  -3.876  1.00 64.52           O  
ATOM   1448  CB  ILE A 140      36.961   2.477  -3.236  1.00 57.42           C  
ATOM   1449  CG1 ILE A 140      35.841   1.564  -3.715  1.00 57.05           C  
ATOM   1450  CG2 ILE A 140      37.874   1.797  -2.229  1.00 56.88           C  
ATOM   1451  CD1 ILE A 140      36.306   0.114  -3.815  1.00 59.30           C  
ATOM   1452  H   ILE A 140      36.519   5.069  -1.091  1.00 56.73           H  
ATOM   1453  HA  ILE A 140      36.951   4.335  -3.726  1.00 55.76           H  
ATOM   1454  HB  ILE A 140      37.600   2.664  -4.099  1.00 57.42           H  
ATOM   1455 HG12 ILE A 140      35.508   1.897  -4.698  1.00 57.05           H  
ATOM   1456 HG13 ILE A 140      35.011   1.622  -3.012  1.00 57.05           H  
ATOM   1457 HG21 ILE A 140      38.703   2.461  -1.985  1.00 56.88           H  
ATOM   1458 HG22 ILE A 140      37.311   1.571  -1.323  1.00 56.88           H  
ATOM   1459 HG23 ILE A 140      38.261   0.872  -2.656  1.00 56.88           H  
ATOM   1460 HD11 ILE A 140      37.136   0.046  -4.517  1.00 59.30           H  
ATOM   1461 HD12 ILE A 140      36.630  -0.231  -2.833  1.00 59.30           H  
ATOM   1462 HD13 ILE A 140      35.482  -0.508  -4.165  1.00 59.30           H  
ATOM   1463  N   THR A 141      34.248   3.733  -1.972  1.00 55.75           N  
ATOM   1464  CA  THR A 141      32.840   4.002  -1.884  1.00 53.43           C  
ATOM   1465  C  ATHR A 141      32.193   5.124  -1.090  0.50 55.89           C  
ATOM   1466  O  ATHR A 141      30.959   5.249  -1.191  0.50 54.44           O  
ATOM   1467  CB  THR A 141      32.166   2.754  -1.348  1.00 58.75           C  
ATOM   1468  OG1 THR A 141      32.328   2.795   0.052  1.00 60.54           O  
ATOM   1469  CG2 THR A 141      32.886   1.538  -1.892  1.00 54.45           C  
ATOM   1470  H   THR A 141      34.682   3.164  -1.259  1.00 55.75           H  
ATOM   1471  HA  THR A 141      32.701   4.345  -2.910  1.00 53.43           H  
ATOM   1472  HB  THR A 141      31.115   2.704  -1.634  1.00 58.75           H  
ATOM   1473 HG21 THR A 141      32.802   1.521  -2.978  1.00 54.45           H  
ATOM   1474 HG22 THR A 141      33.938   1.582  -1.610  1.00 54.45           H  
ATOM   1475 HG23 THR A 141      32.437   0.635  -1.479  1.00 54.45           H  
ATOM   1476  HG1 THR A 141      33.269   2.838   0.235  1.00 60.54           H  
ATOM   1477  N  AALA A 142      32.921   5.884  -0.275  0.50 51.70           N  
ATOM   1478  CA  ALA A 142      32.233   6.882   0.547  1.00 51.75           C  
ATOM   1479  C   ALA A 142      31.298   6.365   1.648  1.00 53.18           C  
ATOM   1480  O   ALA A 142      30.086   6.637   1.634  1.00 54.12           O  
ATOM   1481  CB  ALA A 142      31.892   8.272   0.002  1.00 52.41           C  
ATOM   1482  H   ALA A 142      33.924   5.774  -0.224  1.00 51.70           H  
ATOM   1483  HA  ALA A 142      33.154   7.165   1.057  1.00 51.75           H  
ATOM   1484  HB1 ALA A 142      32.698   8.615  -0.647  1.00 52.41           H  
ATOM   1485  HB2 ALA A 142      30.964   8.221  -0.568  1.00 52.41           H  
ATOM   1486  HB3 ALA A 142      31.771   8.968   0.831  1.00 52.41           H  
ATOM   1487  N   GLN A 143      31.823   5.525   2.540  1.00 45.47           N  
ATOM   1488  CA  GLN A 143      30.933   5.019   3.582  1.00 43.30           C  
ATOM   1489  C   GLN A 143      30.740   6.127   4.585  1.00 41.95           C  
ATOM   1490  O   GLN A 143      31.680   6.901   4.801  1.00 40.49           O  
ATOM   1491  CB  GLN A 143      31.505   3.790   4.313  1.00 43.55           C  
ATOM   1492  CG  GLN A 143      31.461   2.499   3.473  1.00 45.51           C  
ATOM   1493  CD  GLN A 143      30.181   2.305   2.685  1.00 45.80           C  
ATOM   1494  OE1 GLN A 143      29.071   2.170   3.225  1.00 32.11           O  
ATOM   1495  NE2 GLN A 143      30.347   2.300   1.369  1.00 36.61           N  
ATOM   1496  H   GLN A 143      32.794   5.251   2.498  1.00 45.47           H  
ATOM   1497  HA  GLN A 143      29.999   4.707   3.114  1.00 43.30           H  
ATOM   1498  HB2 GLN A 143      30.927   3.629   5.223  1.00 43.55           H  
ATOM   1499  HB3 GLN A 143      32.543   3.996   4.574  1.00 43.55           H  
ATOM   1500  HG2 GLN A 143      31.577   1.650   4.147  1.00 45.51           H  
ATOM   1501  HG3 GLN A 143      32.293   2.522   2.770  1.00 45.51           H  
ATOM   1502 HE21 GLN A 143      31.271   2.414   0.977  1.00 36.61           H  
ATOM   1503 HE22 GLN A 143      29.551   2.183   0.759  1.00 36.61           H  
ATOM   1504  N   PRO A 144      29.583   6.186   5.240  1.00 35.44           N  
ATOM   1505  CA  PRO A 144      28.448   5.351   5.018  1.00 34.30           C  
ATOM   1506  C   PRO A 144      27.724   6.021   3.894  1.00 35.11           C  
ATOM   1507  O   PRO A 144      27.763   7.253   3.745  1.00 32.49           O  
ATOM   1508  CB  PRO A 144      27.554   5.503   6.272  1.00 35.55           C  
ATOM   1509  CG  PRO A 144      27.999   6.745   6.986  1.00 39.17           C  
ATOM   1510  CD  PRO A 144      29.370   7.072   6.416  1.00 35.75           C  
ATOM   1511  HA  PRO A 144      28.693   4.307   4.821  1.00 34.30           H  
ATOM   1512  HB2 PRO A 144      27.671   4.636   6.923  1.00 35.55           H  
ATOM   1513  HB3 PRO A 144      26.508   5.596   5.977  1.00 35.55           H  
ATOM   1514  HG2 PRO A 144      28.065   6.565   8.059  1.00 39.17           H  
ATOM   1515  HG3 PRO A 144      27.303   7.563   6.797  1.00 39.17           H  
ATOM   1516  HD2 PRO A 144      29.406   8.116   6.107  1.00 35.75           H  
ATOM   1517  HD3 PRO A 144      30.139   6.887   7.165  1.00 35.75           H  
ATOM   1518  N   ASP A 145      26.973   5.276   3.164  1.00 31.80           N  
ATOM   1519  CA  ASP A 145      26.378   5.984   2.100  1.00 32.15           C  
ATOM   1520  C   ASP A 145      25.000   5.554   1.844  1.00 34.47           C  
ATOM   1521  O   ASP A 145      24.487   5.948   0.827  1.00 37.39           O  
ATOM   1522  CB  ASP A 145      27.208   5.789   0.790  1.00 35.17           C  
ATOM   1523  CG  ASP A 145      27.334   4.339   0.397  1.00 54.10           C  
ATOM   1524  OD1 ASP A 145      26.466   3.533   0.620  1.00 51.84           O  
ATOM   1525  OD2 ASP A 145      28.505   4.044  -0.099  1.00 70.72           O1-
ATOM   1526  H   ASP A 145      26.824   4.291   3.335  1.00 31.80           H  
ATOM   1527  HA  ASP A 145      26.364   7.034   2.394  1.00 32.15           H  
ATOM   1528  HB2 ASP A 145      28.207   6.197   0.945  1.00 35.17           H  
ATOM   1529  HB3 ASP A 145      26.717   6.329  -0.019  1.00 35.17           H  
ATOM   1530  N   GLY A 146      24.408   4.757   2.708  1.00 25.39           N  
ATOM   1531  CA  GLY A 146      23.014   4.316   2.460  1.00 23.57           C  
ATOM   1532  C   GLY A 146      21.947   5.264   2.998  1.00 28.96           C  
ATOM   1533  O   GLY A 146      20.719   4.986   2.917  1.00 25.59           O  
ATOM   1534  H   GLY A 146      24.899   4.448   3.535  1.00 25.39           H  
ATOM   1535  HA2 GLY A 146      22.875   3.343   2.932  1.00 23.57           H  
ATOM   1536  HA3 GLY A 146      22.874   4.220   1.383  1.00 23.57           H  
ATOM   1537  N   GLY A 147      22.399   6.423   3.579  1.00 28.83           N  
ATOM   1538  CA  GLY A 147      21.460   7.370   4.189  1.00 29.68           C  
ATOM   1539  C   GLY A 147      20.500   6.594   5.107  1.00 34.46           C  
ATOM   1540  O   GLY A 147      20.868   5.632   5.797  1.00 34.12           O  
ATOM   1541  H   GLY A 147      23.388   6.626   3.585  1.00 28.83           H  
ATOM   1542  HA2 GLY A 147      20.892   7.877   3.409  1.00 29.68           H  
ATOM   1543  HA3 GLY A 147      22.011   8.107   4.774  1.00 29.68           H  
ATOM   1544  N   LYS A 148      19.229   6.919   5.057  1.00 30.96           N  
ATOM   1545  CA  LYS A 148      18.259   6.259   5.929  1.00 31.86           C  
ATOM   1546  C   LYS A 148      17.949   4.823   5.619  1.00 33.29           C  
ATOM   1547  O   LYS A 148      17.054   4.241   6.240  1.00 32.45           O  
ATOM   1548  CB  LYS A 148      16.910   6.958   5.925  1.00 35.06           C  
ATOM   1549  CG  LYS A 148      16.837   8.321   6.592  1.00 38.91           C  
ATOM   1550  CD  LYS A 148      15.425   8.445   7.176  1.00 43.25           C  
ATOM   1551  CE  LYS A 148      14.994   9.821   7.665  1.00 34.65           C  
ATOM   1552  NZ  LYS A 148      13.587   9.841   8.015  1.00 44.40           N1+
ATOM   1553  H   LYS A 148      18.919   7.630   4.410  1.00 30.96           H  
ATOM   1554  HA  LYS A 148      18.773   6.313   6.889  1.00 31.86           H  
ATOM   1555  HB2 LYS A 148      16.201   6.305   6.433  1.00 35.06           H  
ATOM   1556  HB3 LYS A 148      16.608   7.084   4.885  1.00 35.06           H  
ATOM   1557  HG2 LYS A 148      17.012   9.109   5.859  1.00 38.91           H  
ATOM   1558  HG3 LYS A 148      17.580   8.392   7.386  1.00 38.91           H  
ATOM   1559  HD2 LYS A 148      15.358   7.760   8.021  1.00 43.25           H  
ATOM   1560  HD3 LYS A 148      14.722   8.137   6.402  1.00 43.25           H  
ATOM   1561  HE2 LYS A 148      15.174  10.550   6.876  1.00 34.65           H  
ATOM   1562  HE3 LYS A 148      15.582  10.084   8.545  1.00 34.65           H  
ATOM   1563  HZ1 LYS A 148      13.035   9.597   7.205  1.00 44.40           H  
ATOM   1564  HZ2 LYS A 148      13.414   9.173   8.753  1.00 44.40           H  
ATOM   1565  HZ3 LYS A 148      13.332  10.766   8.331  1.00 44.40           H  
ATOM   1566  N   THR A 149      18.601   4.266   4.618  1.00 30.88           N  
ATOM   1567  CA  THR A 149      18.278   2.861   4.237  1.00 30.59           C  
ATOM   1568  C   THR A 149      19.197   1.853   4.929  1.00 31.80           C  
ATOM   1569  O   THR A 149      18.999   0.643   4.933  1.00 31.36           O  
ATOM   1570  CB  THR A 149      18.394   2.659   2.697  1.00 35.18           C  
ATOM   1571  OG1 THR A 149      19.701   3.033   2.316  1.00 22.91           O  
ATOM   1572  CG2 THR A 149      17.359   3.517   1.925  1.00 36.75           C  
ATOM   1573  H   THR A 149      19.310   4.782   4.118  1.00 30.88           H  
ATOM   1574  HA  THR A 149      17.251   2.685   4.559  1.00 30.59           H  
ATOM   1575  HB  THR A 149      18.192   1.616   2.454  1.00 35.18           H  
ATOM   1576 HG21 THR A 149      16.352   3.238   2.236  1.00 36.75           H  
ATOM   1577 HG22 THR A 149      17.527   4.572   2.142  1.00 36.75           H  
ATOM   1578 HG23 THR A 149      17.470   3.344   0.854  1.00 36.75           H  
ATOM   1579  HG1 THR A 149      19.820   3.956   2.554  1.00 22.91           H  
ATOM   1580  N   GLU A 150      20.235   2.389   5.510  1.00 28.74           N  
ATOM   1581  CA  GLU A 150      21.218   1.578   6.181  1.00 27.76           C  
ATOM   1582  C   GLU A 150      21.542   2.339   7.412  1.00 29.69           C  
ATOM   1583  O   GLU A 150      22.127   3.433   7.315  1.00 27.99           O  
ATOM   1584  CB  GLU A 150      22.505   1.517   5.329  1.00 28.06           C  
ATOM   1585  CG  GLU A 150      22.205   0.825   4.012  1.00 28.34           C  
ATOM   1586  CD  GLU A 150      23.361   0.879   3.077  1.00 39.83           C  
ATOM   1587  OE1 GLU A 150      24.513   1.198   3.392  1.00 38.06           O  
ATOM   1588  OE2 GLU A 150      22.978   0.589   1.868  1.00 34.76           O1-
ATOM   1589  H   GLU A 150      20.352   3.392   5.489  1.00 28.74           H  
ATOM   1590  HA  GLU A 150      20.858   0.566   6.363  1.00 27.76           H  
ATOM   1591  HB2 GLU A 150      23.272   0.959   5.867  1.00 28.06           H  
ATOM   1592  HB3 GLU A 150      22.861   2.529   5.135  1.00 28.06           H  
ATOM   1593  HG2 GLU A 150      21.351   1.314   3.544  1.00 28.34           H  
ATOM   1594  HG3 GLU A 150      21.962  -0.219   4.211  1.00 28.34           H  
ATOM   1595  N   ASN A 151      21.145   1.757   8.540  1.00 27.56           N  
ATOM   1596  CA  ASN A 151      21.365   2.411   9.810  1.00 27.48           C  
ATOM   1597  C   ASN A 151      22.167   1.579  10.808  1.00 33.49           C  
ATOM   1598  O   ASN A 151      22.298   1.956  11.983  1.00 31.10           O  
ATOM   1599  CB  ASN A 151      20.142   3.168  10.363  1.00 26.16           C  
ATOM   1600  CG  ASN A 151      19.433   3.918   9.247  1.00 32.91           C  
ATOM   1601  OD1 ASN A 151      20.040   4.701   8.446  1.00 14.23           O  
ATOM   1602  ND2 ASN A 151      18.206   3.468   9.051  1.00 15.39           N  
ATOM   1603  H   ASN A 151      20.690   0.856   8.509  1.00 27.56           H  
ATOM   1604  HA  ASN A 151      22.046   3.234   9.592  1.00 27.48           H  
ATOM   1605  HB2 ASN A 151      20.473   3.879  11.120  1.00 26.16           H  
ATOM   1606  HB3 ASN A 151      19.451   2.454  10.811  1.00 26.16           H  
ATOM   1607 HD21 ASN A 151      17.781   2.849   9.726  1.00 15.39           H  
ATOM   1608 HD22 ASN A 151      17.693   3.743   8.225  1.00 15.39           H  
ATOM   1609  N   CYS A 152      22.741   0.446  10.289  1.00 28.64           N  
ATOM   1610  CA  CYS A 152      23.622  -0.423  11.060  1.00 25.23           C  
ATOM   1611  C   CYS A 152      24.972  -0.408  10.434  1.00 30.79           C  
ATOM   1612  O   CYS A 152      25.111  -0.162   9.231  1.00 31.76           O  
ATOM   1613  CB  CYS A 152      23.107  -1.833  11.238  1.00 23.34           C  
ATOM   1614  SG  CYS A 152      21.725  -1.737  12.392  1.00 26.03           S  
ATOM   1615  H   CYS A 152      22.543   0.202   9.329  1.00 28.64           H  
ATOM   1616  HA  CYS A 152      23.668  -0.025  12.074  1.00 25.23           H  
ATOM   1617  HB2 CYS A 152      23.891  -2.472  11.644  1.00 23.34           H  
ATOM   1618  HB3 CYS A 152      22.771  -2.235  10.282  1.00 23.34           H  
ATOM   1619  N   ALA A 153      25.966  -0.613  11.255  1.00 22.08           N  
ATOM   1620  CA  ALA A 153      27.296  -0.574  10.759  1.00 21.04           C  
ATOM   1621  C   ALA A 153      27.911  -1.962  10.818  1.00 24.89           C  
ATOM   1622  O   ALA A 153      27.589  -2.746  11.743  1.00 20.34           O  
ATOM   1623  CB  ALA A 153      28.086   0.434  11.618  1.00 22.05           C  
ATOM   1624  H   ALA A 153      25.791  -0.798  12.232  1.00 22.08           H  
ATOM   1625  HA  ALA A 153      27.318  -0.257   9.716  1.00 21.04           H  
ATOM   1626  HB1 ALA A 153      27.633   1.421  11.529  1.00 22.05           H  
ATOM   1627  HB2 ALA A 153      28.065   0.117  12.661  1.00 22.05           H  
ATOM   1628  HB3 ALA A 153      29.119   0.475  11.272  1.00 22.05           H  
ATOM   1629  N   VAL A 154      28.816  -2.227   9.856  1.00 23.12           N  
ATOM   1630  CA  VAL A 154      29.512  -3.496   9.842  1.00 22.53           C  
ATOM   1631  C   VAL A 154      30.982  -3.283   9.644  1.00 26.39           C  
ATOM   1632  O   VAL A 154      31.421  -2.262   9.090  1.00 25.57           O  
ATOM   1633  CB  VAL A 154      28.971  -4.526   8.851  1.00 26.57           C  
ATOM   1634  CG1 VAL A 154      27.471  -4.528   8.885  1.00 25.58           C  
ATOM   1635  CG2 VAL A 154      29.457  -4.211   7.440  1.00 26.85           C  
ATOM   1636  H   VAL A 154      29.010  -1.538   9.143  1.00 23.12           H  
ATOM   1637  HA  VAL A 154      29.327  -3.936  10.822  1.00 22.53           H  
ATOM   1638  HB  VAL A 154      29.338  -5.512   9.136  1.00 26.57           H  
ATOM   1639 HG11 VAL A 154      27.131  -4.767   9.893  1.00 25.58           H  
ATOM   1640 HG12 VAL A 154      27.100  -3.543   8.601  1.00 25.58           H  
ATOM   1641 HG13 VAL A 154      27.092  -5.274   8.187  1.00 25.58           H  
ATOM   1642 HG21 VAL A 154      29.096  -3.226   7.143  1.00 26.85           H  
ATOM   1643 HG22 VAL A 154      30.547  -4.220   7.420  1.00 26.85           H  
ATOM   1644 HG23 VAL A 154      29.075  -4.961   6.748  1.00 26.85           H  
ATOM   1645  N   LEU A 155      31.755  -4.229  10.160  1.00 23.12           N  
ATOM   1646  CA  LEU A 155      33.185  -4.159   9.942  1.00 23.05           C  
ATOM   1647  C   LEU A 155      33.457  -5.235   8.876  1.00 26.23           C  
ATOM   1648  O   LEU A 155      32.888  -6.313   8.956  1.00 24.56           O  
ATOM   1649  CB  LEU A 155      34.018  -4.327  11.225  1.00 22.84           C  
ATOM   1650  CG  LEU A 155      35.522  -4.567  11.015  1.00 27.18           C  
ATOM   1651  CD1 LEU A 155      36.355  -4.228  12.248  1.00 26.47           C  
ATOM   1652  CD2 LEU A 155      35.746  -6.045  10.746  1.00 34.27           C  
ATOM   1653  H   LEU A 155      31.354  -4.986  10.695  1.00 23.12           H  
ATOM   1654  HA  LEU A 155      33.496  -3.170   9.606  1.00 23.05           H  
ATOM   1655  HB2 LEU A 155      33.616  -5.177  11.776  1.00 22.84           H  
ATOM   1656  HB3 LEU A 155      33.903  -3.421  11.820  1.00 22.84           H  
ATOM   1657  HG  LEU A 155      35.830  -3.926  10.189  1.00 27.18           H  
ATOM   1658 HD11 LEU A 155      36.198  -3.184  12.517  1.00 26.47           H  
ATOM   1659 HD12 LEU A 155      36.052  -4.866  13.078  1.00 26.47           H  
ATOM   1660 HD13 LEU A 155      37.410  -4.393  12.031  1.00 26.47           H  
ATOM   1661 HD21 LEU A 155      35.418  -6.625  11.609  1.00 34.27           H  
ATOM   1662 HD22 LEU A 155      35.174  -6.345   9.868  1.00 34.27           H  
ATOM   1663 HD23 LEU A 155      36.806  -6.226  10.569  1.00 34.27           H  
ATOM   1664  N   SER A 156      34.252  -4.913   7.857  1.00 24.58           N  
ATOM   1665  CA  SER A 156      34.520  -5.843   6.781  1.00 24.89           C  
ATOM   1666  C   SER A 156      35.887  -6.489   6.786  1.00 26.80           C  
ATOM   1667  O   SER A 156      36.904  -5.806   6.682  1.00 27.32           O  
ATOM   1668  CB  SER A 156      34.385  -5.158   5.438  1.00 32.19           C  
ATOM   1669  OG  SER A 156      34.523  -6.131   4.398  1.00 39.73           O  
ATOM   1670  H   SER A 156      34.678  -3.998   7.834  1.00 24.58           H  
ATOM   1671  HA  SER A 156      33.782  -6.628   6.946  1.00 24.89           H  
ATOM   1672  HB2 SER A 156      35.162  -4.401   5.335  1.00 32.19           H  
ATOM   1673  HB3 SER A 156      33.405  -4.685   5.367  1.00 32.19           H  
ATOM   1674  HG  SER A 156      34.433  -5.674   3.559  1.00 39.73           H  
ATOM   1675  N   GLY A 157      35.914  -7.809   6.837  1.00 23.07           N  
ATOM   1676  CA  GLY A 157      37.214  -8.462   6.760  1.00 24.35           C  
ATOM   1677  C   GLY A 157      37.812  -8.238   5.365  1.00 31.00           C  
ATOM   1678  O   GLY A 157      39.028  -8.188   5.140  1.00 28.49           O  
ATOM   1679  H   GLY A 157      35.064  -8.347   6.927  1.00 23.07           H  
ATOM   1680  HA2 GLY A 157      37.097  -9.530   6.938  1.00 24.35           H  
ATOM   1681  HA3 GLY A 157      37.879  -8.038   7.512  1.00 24.35           H  
ATOM   1682  N   ALA A 158      36.919  -8.094   4.397  1.00 30.98           N  
ATOM   1683  CA  ALA A 158      37.368  -7.862   3.019  1.00 32.24           C  
ATOM   1684  C   ALA A 158      37.970  -6.460   2.784  1.00 38.09           C  
ATOM   1685  O   ALA A 158      38.851  -6.294   1.940  1.00 39.99           O  
ATOM   1686  CB  ALA A 158      36.288  -8.210   2.001  1.00 32.35           C  
ATOM   1687  H   ALA A 158      35.932  -8.145   4.606  1.00 30.98           H  
ATOM   1688  HA  ALA A 158      38.196  -8.554   2.862  1.00 32.24           H  
ATOM   1689  HB1 ALA A 158      35.962  -9.238   2.155  1.00 32.35           H  
ATOM   1690  HB2 ALA A 158      35.440  -7.537   2.128  1.00 32.35           H  
ATOM   1691  HB3 ALA A 158      36.690  -8.102   0.994  1.00 32.35           H  
ATOM   1692  N   ALA A 159      37.500  -5.460   3.536  1.00 30.72           N  
ATOM   1693  CA  ALA A 159      37.947  -4.101   3.395  1.00 28.76           C  
ATOM   1694  C   ALA A 159      39.040  -3.733   4.350  1.00 31.50           C  
ATOM   1695  O   ALA A 159      39.178  -2.586   4.741  1.00 32.65           O  
ATOM   1696  CB  ALA A 159      36.790  -3.143   3.553  1.00 29.54           C  
ATOM   1697  H   ALA A 159      36.800  -5.669   4.233  1.00 30.72           H  
ATOM   1698  HA  ALA A 159      38.361  -4.023   2.390  1.00 28.76           H  
ATOM   1699  HB1 ALA A 159      36.015  -3.385   2.826  1.00 29.54           H  
ATOM   1700  HB2 ALA A 159      36.382  -3.228   4.560  1.00 29.54           H  
ATOM   1701  HB3 ALA A 159      37.137  -2.123   3.387  1.00 29.54           H  
ATOM   1702  N   ASN A 160      39.815  -4.678   4.785  1.00 28.68           N  
ATOM   1703  CA  ASN A 160      40.871  -4.292   5.715  1.00 29.69           C  
ATOM   1704  C   ASN A 160      40.355  -3.788   7.077  1.00 32.00           C  
ATOM   1705  O   ASN A 160      41.049  -3.024   7.785  1.00 30.33           O  
ATOM   1706  CB  ASN A 160      41.860  -3.281   5.079  1.00 35.84           C  
ATOM   1707  CG  ASN A 160      43.139  -3.927   4.547  1.00 81.46           C  
ATOM   1708  OD1 ASN A 160      44.264  -3.532   4.929  1.00 82.91           O  
ATOM   1709  ND2 ASN A 160      42.976  -4.935   3.679  1.00 75.55           N  
ATOM   1710  H   ASN A 160      39.692  -5.637   4.493  1.00 28.68           H  
ATOM   1711  HA  ASN A 160      41.414  -5.213   5.927  1.00 29.69           H  
ATOM   1712  HB2 ASN A 160      42.135  -2.546   5.835  1.00 35.84           H  
ATOM   1713  HB3 ASN A 160      41.357  -2.781   4.252  1.00 35.84           H  
ATOM   1714 HD21 ASN A 160      42.047  -5.217   3.401  1.00 75.55           H  
ATOM   1715 HD22 ASN A 160      43.782  -5.413   3.302  1.00 75.55           H  
ATOM   1716  N   GLY A 161      39.148  -4.252   7.438  1.00 27.73           N  
ATOM   1717  CA  GLY A 161      38.590  -3.853   8.691  1.00 27.52           C  
ATOM   1718  C   GLY A 161      37.995  -2.456   8.599  1.00 32.20           C  
ATOM   1719  O   GLY A 161      37.821  -1.794   9.623  1.00 32.77           O  
ATOM   1720  H   GLY A 161      38.639  -4.877   6.830  1.00 27.73           H  
ATOM   1721  HA2 GLY A 161      39.374  -3.858   9.449  1.00 27.52           H  
ATOM   1722  HA3 GLY A 161      37.807  -4.557   8.974  1.00 27.52           H  
ATOM   1723  N   LYS A 162      37.709  -1.993   7.372  1.00 25.73           N  
ATOM   1724  CA  LYS A 162      37.105  -0.690   7.199  1.00 24.89           C  
ATOM   1725  C   LYS A 162      35.636  -0.866   7.359  1.00 23.65           C  
ATOM   1726  O   LYS A 162      35.183  -1.960   7.123  1.00 21.04           O  
ATOM   1727  CB  LYS A 162      37.354  -0.092   5.814  1.00 29.47           C  
ATOM   1728  CG  LYS A 162      38.676   0.658   5.754  1.00 37.88           C  
ATOM   1729  CD  LYS A 162      38.578   2.086   6.264  1.00 56.72           C  
ATOM   1730  CE  LYS A 162      39.938   2.771   6.440  1.00 84.00           C  
ATOM   1731  NZ  LYS A 162      39.863   4.093   7.112  1.00100.00           N1+
ATOM   1732  H   LYS A 162      37.919  -2.559   6.562  1.00 25.73           H  
ATOM   1733  HA  LYS A 162      37.543  -0.012   7.932  1.00 24.89           H  
ATOM   1734  HB2 LYS A 162      36.545   0.599   5.576  1.00 29.47           H  
ATOM   1735  HB3 LYS A 162      37.372  -0.897   5.080  1.00 29.47           H  
ATOM   1736  HG2 LYS A 162      39.014   0.683   4.718  1.00 37.88           H  
ATOM   1737  HG3 LYS A 162      39.406   0.123   6.362  1.00 37.88           H  
ATOM   1738  HD2 LYS A 162      38.071   2.072   7.229  1.00 56.72           H  
ATOM   1739  HD3 LYS A 162      37.989   2.665   5.553  1.00 56.72           H  
ATOM   1740  HE2 LYS A 162      40.382   2.912   5.454  1.00 84.00           H  
ATOM   1741  HE3 LYS A 162      40.577   2.119   7.036  1.00 84.00           H  
ATOM   1742  HZ1 LYS A 162      39.275   4.712   6.572  1.00100.00           H  
ATOM   1743  HZ2 LYS A 162      39.474   3.980   8.037  1.00100.00           H  
ATOM   1744  HZ3 LYS A 162      40.791   4.488   7.183  1.00100.00           H  
ATOM   1745  N   TRP A 163      34.906   0.200   7.722  1.00 23.88           N  
ATOM   1746  CA  TRP A 163      33.411   0.128   7.927  1.00 24.96           C  
ATOM   1747  C   TRP A 163      32.480   0.545   6.778  1.00 30.55           C  
ATOM   1748  O   TRP A 163      32.792   1.390   5.927  1.00 32.37           O  
ATOM   1749  CB  TRP A 163      32.885   0.840   9.196  1.00 22.16           C  
ATOM   1750  CG  TRP A 163      33.770   0.656  10.373  1.00 22.01           C  
ATOM   1751  CD1 TRP A 163      34.749  -0.272  10.566  1.00 23.73           C  
ATOM   1752  CD2 TRP A 163      33.689   1.460  11.546  1.00 21.87           C  
ATOM   1753  NE1 TRP A 163      35.356  -0.040  11.767  1.00 21.90           N  
ATOM   1754  CE2 TRP A 163      34.697   1.017  12.399  1.00 24.57           C  
ATOM   1755  CE3 TRP A 163      32.870   2.561  11.897  1.00 23.80           C  
ATOM   1756  CZ2 TRP A 163      34.876   1.657  13.659  1.00 25.30           C  
ATOM   1757  CZ3 TRP A 163      33.007   3.146  13.124  1.00 24.91           C  
ATOM   1758  CH2 TRP A 163      34.007   2.701  13.993  1.00 25.85           C  
ATOM   1759  H   TRP A 163      35.374   1.084   7.864  1.00 23.88           H  
ATOM   1760  HA  TRP A 163      33.349  -0.956   8.015  1.00 24.96           H  
ATOM   1761  HB2 TRP A 163      31.900   0.440   9.437  1.00 22.16           H  
ATOM   1762  HB3 TRP A 163      32.802   1.907   8.987  1.00 22.16           H  
ATOM   1763  HD1 TRP A 163      35.005  -1.065   9.878  1.00 23.73           H  
ATOM   1764  HE1 TRP A 163      36.147  -0.548  12.137  1.00 21.90           H  
ATOM   1765  HE3 TRP A 163      32.140   2.938  11.196  1.00 23.80           H  
ATOM   1766  HZ2 TRP A 163      35.658   1.346  14.335  1.00 25.30           H  
ATOM   1767  HZ3 TRP A 163      32.346   3.947  13.420  1.00 24.91           H  
ATOM   1768  HH2 TRP A 163      34.112   3.179  14.955  1.00 25.85           H  
ATOM   1769  N   PHE A 164      31.295  -0.024   6.842  1.00 24.63           N  
ATOM   1770  CA  PHE A 164      30.266   0.196   5.892  1.00 26.33           C  
ATOM   1771  C   PHE A 164      28.916   0.279   6.554  1.00 30.11           C  
ATOM   1772  O   PHE A 164      28.597  -0.556   7.395  1.00 29.52           O  
ATOM   1773  CB  PHE A 164      30.140  -1.071   5.015  1.00 29.87           C  
ATOM   1774  CG  PHE A 164      31.384  -1.287   4.202  1.00 34.37           C  
ATOM   1775  CD1 PHE A 164      32.502  -1.916   4.762  1.00 39.18           C  
ATOM   1776  CD2 PHE A 164      31.454  -0.801   2.891  1.00 38.25           C  
ATOM   1777  CE1 PHE A 164      33.678  -2.081   4.025  1.00 40.42           C  
ATOM   1778  CE2 PHE A 164      32.623  -0.949   2.142  1.00 41.13           C  
ATOM   1779  CZ  PHE A 164      33.719  -1.605   2.712  1.00 39.51           C  
ATOM   1780  H   PHE A 164      31.108  -0.652   7.611  1.00 24.63           H  
ATOM   1781  HA  PHE A 164      30.517   1.109   5.352  1.00 26.33           H  
ATOM   1782  HB2 PHE A 164      29.290  -0.957   4.343  1.00 29.87           H  
ATOM   1783  HB3 PHE A 164      29.980  -1.936   5.659  1.00 29.87           H  
ATOM   1784  HD1 PHE A 164      32.455  -2.280   5.778  1.00 39.18           H  
ATOM   1785  HD2 PHE A 164      30.597  -0.308   2.456  1.00 38.25           H  
ATOM   1786  HE1 PHE A 164      34.538  -2.567   4.462  1.00 40.42           H  
ATOM   1787  HE2 PHE A 164      32.680  -0.562   1.135  1.00 41.13           H  
ATOM   1788  HZ  PHE A 164      34.615  -1.747   2.125  1.00 39.51           H  
ATOM   1789  N   ASP A 165      28.083   1.216   6.125  1.00 23.86           N  
ATOM   1790  CA  ASP A 165      26.765   1.199   6.679  1.00 23.71           C  
ATOM   1791  C   ASP A 165      26.047   0.061   6.014  1.00 27.03           C  
ATOM   1792  O   ASP A 165      26.482  -0.354   4.982  1.00 28.02           O  
ATOM   1793  CB  ASP A 165      26.012   2.529   6.620  1.00 26.37           C  
ATOM   1794  CG  ASP A 165      26.017   3.171   5.271  1.00 31.69           C  
ATOM   1795  OD1 ASP A 165      26.801   2.894   4.418  1.00 30.01           O  
ATOM   1796  OD2 ASP A 165      25.288   4.237   5.238  1.00 33.44           O1-
ATOM   1797  H   ASP A 165      28.364   1.905   5.443  1.00 23.86           H  
ATOM   1798  HA  ASP A 165      26.826   1.046   7.757  1.00 23.71           H  
ATOM   1799  HB2 ASP A 165      26.474   3.216   7.329  1.00 26.37           H  
ATOM   1800  HB3 ASP A 165      24.977   2.350   6.911  1.00 26.37           H  
ATOM   1801  N   LYS A 166      25.033  -0.506   6.642  1.00 22.46           N  
ATOM   1802  CA  LYS A 166      24.330  -1.665   6.166  1.00 22.63           C  
ATOM   1803  C   LYS A 166      22.918  -1.766   6.743  1.00 25.77           C  
ATOM   1804  O   LYS A 166      22.585  -1.179   7.783  1.00 27.24           O  
ATOM   1805  CB  LYS A 166      25.121  -2.930   6.559  1.00 26.68           C  
ATOM   1806  CG  LYS A 166      24.329  -4.226   6.414  1.00 42.65           C  
ATOM   1807  CD  LYS A 166      25.098  -5.384   5.752  1.00 53.52           C  
ATOM   1808  CE  LYS A 166      25.850  -5.003   4.466  1.00 63.45           C  
ATOM   1809  NZ  LYS A 166      26.397  -6.154   3.719  1.00 66.27           N1+
ATOM   1810  H   LYS A 166      24.731  -0.097   7.515  1.00 22.46           H  
ATOM   1811  HA  LYS A 166      24.243  -1.575   5.083  1.00 22.63           H  
ATOM   1812  HB2 LYS A 166      25.431  -2.832   7.599  1.00 26.68           H  
ATOM   1813  HB3 LYS A 166      26.004  -2.995   5.922  1.00 26.68           H  
ATOM   1814  HG2 LYS A 166      23.445  -4.017   5.810  1.00 42.65           H  
ATOM   1815  HG3 LYS A 166      24.021  -4.548   7.408  1.00 42.65           H  
ATOM   1816  HD2 LYS A 166      24.384  -6.170   5.508  1.00 53.52           H  
ATOM   1817  HD3 LYS A 166      25.824  -5.763   6.470  1.00 53.52           H  
ATOM   1818  HE2 LYS A 166      26.677  -4.346   4.735  1.00 63.45           H  
ATOM   1819  HE3 LYS A 166      25.160  -4.469   3.812  1.00 63.45           H  
ATOM   1820  HZ1 LYS A 166      27.040  -6.663   4.309  1.00 66.27           H  
ATOM   1821  HZ2 LYS A 166      25.642  -6.764   3.439  1.00 66.27           H  
ATOM   1822  HZ3 LYS A 166      26.884  -5.822   2.898  1.00 66.27           H  
ATOM   1823  N   ARG A 167      22.124  -2.538   6.037  1.00 20.07           N  
ATOM   1824  CA  ARG A 167      20.756  -2.824   6.361  1.00 20.48           C  
ATOM   1825  C   ARG A 167      20.655  -3.656   7.606  1.00 26.19           C  
ATOM   1826  O   ARG A 167      21.025  -4.811   7.623  1.00 26.27           O  
ATOM   1827  CB  ARG A 167      20.033  -3.537   5.204  1.00 20.29           C  
ATOM   1828  CG  ARG A 167      18.556  -3.855   5.458  1.00 21.98           C  
ATOM   1829  CD  ARG A 167      17.790  -4.543   4.301  1.00 29.88           C  
ATOM   1830  NE  ARG A 167      17.818  -6.001   4.447  1.00 35.22           N  
ATOM   1831  CZ  ARG A 167      16.798  -6.832   4.620  1.00 38.86           C  
ATOM   1832  NH1 ARG A 167      15.524  -6.458   4.628  1.00 29.93           N  
ATOM   1833  NH2 ARG A 167      17.070  -8.117   4.812  1.00 41.24           N1+
ATOM   1834  H   ARG A 167      22.505  -2.963   5.203  1.00 20.07           H  
ATOM   1835  HA  ARG A 167      20.268  -1.865   6.535  1.00 20.48           H  
ATOM   1836  HB2 ARG A 167      20.552  -4.476   5.009  1.00 20.29           H  
ATOM   1837  HB3 ARG A 167      20.094  -2.899   4.322  1.00 20.29           H  
ATOM   1838  HG2 ARG A 167      18.049  -2.917   5.681  1.00 21.98           H  
ATOM   1839  HG3 ARG A 167      18.503  -4.511   6.327  1.00 21.98           H  
ATOM   1840  HD2 ARG A 167      18.255  -4.271   3.353  1.00 29.88           H  
ATOM   1841  HD3 ARG A 167      16.754  -4.204   4.307  1.00 29.88           H  
ATOM   1842  HE  ARG A 167      18.732  -6.429   4.413  1.00 35.22           H  
ATOM   1843 HH11 ARG A 167      14.797  -7.144   4.777  1.00 29.93           H  
ATOM   1844 HH12 ARG A 167      15.281  -5.488   4.485  1.00 29.93           H  
ATOM   1845 HH21 ARG A 167      18.028  -8.436   4.812  1.00 41.24           H  
ATOM   1846 HH22 ARG A 167      16.319  -8.775   4.958  1.00 41.24           H  
ATOM   1847  N   CYS A 168      20.028  -3.067   8.607  1.00 23.95           N  
ATOM   1848  CA  CYS A 168      19.805  -3.646   9.933  1.00 22.74           C  
ATOM   1849  C   CYS A 168      19.201  -5.010   9.947  1.00 26.57           C  
ATOM   1850  O   CYS A 168      19.531  -5.807  10.840  1.00 25.78           O  
ATOM   1851  CB  CYS A 168      19.179  -2.691  10.998  1.00 21.26           C  
ATOM   1852  SG  CYS A 168      20.111  -1.163  11.257  1.00 25.85           S  
ATOM   1853  H   CYS A 168      19.672  -2.136   8.444  1.00 23.95           H  
ATOM   1854  HA  CYS A 168      20.832  -3.792  10.268  1.00 22.74           H  
ATOM   1855  HB2 CYS A 168      19.125  -3.225  11.947  1.00 21.26           H  
ATOM   1856  HB3 CYS A 168      18.172  -2.427  10.672  1.00 21.26           H  
ATOM   1857  N   ARG A 169      18.343  -5.301   8.956  1.00 22.76           N  
ATOM   1858  CA  ARG A 169      17.657  -6.605   8.911  1.00 20.66           C  
ATOM   1859  C   ARG A 169      18.455  -7.658   8.177  1.00 23.82           C  
ATOM   1860  O   ARG A 169      18.056  -8.813   8.063  1.00 21.46           O  
ATOM   1861  CB  ARG A 169      16.238  -6.577   8.388  1.00 23.69           C  
ATOM   1862  CG  ARG A 169      15.500  -5.313   8.771  1.00 43.64           C  
ATOM   1863  CD  ARG A 169      14.216  -5.071   7.965  1.00 71.77           C  
ATOM   1864  NE  ARG A 169      13.389  -4.014   8.588  1.00100.00           N  
ATOM   1865  CZ  ARG A 169      12.157  -3.573   8.222  1.00100.00           C  
ATOM   1866  NH1 ARG A 169      11.468  -4.073   7.176  1.00100.00           N  
ATOM   1867  NH2 ARG A 169      11.581  -2.593   8.953  1.00100.00           N1+
ATOM   1868  H   ARG A 169      18.165  -4.619   8.233  1.00 22.76           H  
ATOM   1869  HA  ARG A 169      17.585  -6.877   9.964  1.00 20.66           H  
ATOM   1870  HB2 ARG A 169      15.700  -7.433   8.795  1.00 23.69           H  
ATOM   1871  HB3 ARG A 169      16.266  -6.649   7.300  1.00 23.69           H  
ATOM   1872  HG2 ARG A 169      16.167  -4.466   8.615  1.00 43.64           H  
ATOM   1873  HG3 ARG A 169      15.235  -5.377   9.826  1.00 43.64           H  
ATOM   1874  HD2 ARG A 169      13.640  -5.995   7.925  1.00 71.77           H  
ATOM   1875  HD3 ARG A 169      14.482  -4.765   6.954  1.00 71.77           H  
ATOM   1876  HE  ARG A 169      13.795  -3.558   9.393  1.00100.00           H  
ATOM   1877 HH11 ARG A 169      11.870  -4.807   6.610  1.00100.00           H  
ATOM   1878 HH12 ARG A 169      10.549  -3.714   6.958  1.00100.00           H  
ATOM   1879 HH21 ARG A 169      10.661  -2.256   8.709  1.00100.00           H  
ATOM   1880 HH22 ARG A 169      12.072  -2.198   9.742  1.00100.00           H  
ATOM   1881  N   ASP A 170      19.602  -7.266   7.682  1.00 24.56           N  
ATOM   1882  CA  ASP A 170      20.419  -8.320   7.106  1.00 25.48           C  
ATOM   1883  C   ASP A 170      20.857  -9.281   8.226  1.00 31.51           C  
ATOM   1884  O   ASP A 170      20.753  -8.956   9.407  1.00 30.52           O  
ATOM   1885  CB  ASP A 170      21.634  -7.738   6.409  1.00 26.70           C  
ATOM   1886  CG  ASP A 170      21.271  -7.314   5.007  1.00 50.25           C  
ATOM   1887  OD1 ASP A 170      20.104  -7.792   4.586  1.00 53.66           O  
ATOM   1888  OD2 ASP A 170      22.003  -6.614   4.325  1.00 54.02           O1-
ATOM   1889  H   ASP A 170      19.897  -6.300   7.700  1.00 24.56           H  
ATOM   1890  HA  ASP A 170      19.835  -8.861   6.362  1.00 25.48           H  
ATOM   1891  HB2 ASP A 170      22.421  -8.491   6.366  1.00 26.70           H  
ATOM   1892  HB3 ASP A 170      21.991  -6.872   6.967  1.00 26.70           H  
ATOM   1893  N   GLN A 171      21.321 -10.483   7.876  1.00 27.18           N  
ATOM   1894  CA  GLN A 171      21.785 -11.412   8.878  1.00 26.72           C  
ATOM   1895  C   GLN A 171      23.282 -11.626   8.784  1.00 30.59           C  
ATOM   1896  O   GLN A 171      23.765 -12.042   7.734  1.00 32.12           O  
ATOM   1897  CB  GLN A 171      21.103 -12.735   8.695  1.00 27.65           C  
ATOM   1898  CG  GLN A 171      19.649 -12.568   9.055  1.00 45.31           C  
ATOM   1899  CD  GLN A 171      19.120 -13.930   9.248  1.00 77.36           C  
ATOM   1900  OE1 GLN A 171      19.542 -14.818   8.493  1.00 70.24           O  
ATOM   1901  NE2 GLN A 171      18.362 -14.125  10.338  1.00 84.23           N  
ATOM   1902  H   GLN A 171      21.348 -10.745   6.901  1.00 27.18           H  
ATOM   1903  HA  GLN A 171      21.550 -10.991   9.855  1.00 26.72           H  
ATOM   1904  HB2 GLN A 171      21.561 -13.480   9.345  1.00 27.65           H  
ATOM   1905  HB3 GLN A 171      21.192 -13.055   7.656  1.00 27.65           H  
ATOM   1906  HG2 GLN A 171      19.115 -12.064   8.249  1.00 45.31           H  
ATOM   1907  HG3 GLN A 171      19.551 -11.989   9.974  1.00 45.31           H  
ATOM   1908 HE21 GLN A 171      18.065 -13.336  10.894  1.00 84.23           H  
ATOM   1909 HE22 GLN A 171      18.088 -15.061  10.602  1.00 84.23           H  
ATOM   1910  N   LEU A 172      24.020 -11.416   9.864  1.00 21.31           N  
ATOM   1911  CA  LEU A 172      25.462 -11.562   9.792  1.00 19.93           C  
ATOM   1912  C   LEU A 172      25.959 -12.194  11.037  1.00 24.54           C  
ATOM   1913  O   LEU A 172      25.243 -12.213  12.024  1.00 23.76           O  
ATOM   1914  CB  LEU A 172      26.048 -10.172   9.847  1.00 21.01           C  
ATOM   1915  CG  LEU A 172      26.637  -9.630   8.562  1.00 27.14           C  
ATOM   1916  CD1 LEU A 172      26.102 -10.344   7.347  1.00 26.71           C  
ATOM   1917  CD2 LEU A 172      26.339  -8.156   8.507  1.00 23.69           C  
ATOM   1918  H   LEU A 172      23.580 -11.157  10.735  1.00 21.31           H  
ATOM   1919  HA  LEU A 172      25.721 -12.133   8.901  1.00 19.93           H  
ATOM   1920  HB2 LEU A 172      26.839 -10.177  10.596  1.00 21.01           H  
ATOM   1921  HB3 LEU A 172      25.256  -9.492  10.160  1.00 21.01           H  
ATOM   1922  HG  LEU A 172      27.714  -9.799   8.555  1.00 27.14           H  
ATOM   1923 HD11 LEU A 172      26.337 -11.406   7.417  1.00 26.71           H  
ATOM   1924 HD12 LEU A 172      25.022 -10.213   7.295  1.00 26.71           H  
ATOM   1925 HD13 LEU A 172      26.562  -9.929   6.450  1.00 26.71           H  
ATOM   1926 HD21 LEU A 172      25.259  -8.003   8.514  1.00 23.69           H  
ATOM   1927 HD22 LEU A 172      26.781  -7.663   9.372  1.00 23.69           H  
ATOM   1928 HD23 LEU A 172      26.759  -7.734   7.594  1.00 23.69           H  
ATOM   1929  N   PRO A 173      27.174 -12.715  10.980  1.00 18.77           N  
ATOM   1930  CA  PRO A 173      27.801 -13.284  12.168  1.00 16.12           C  
ATOM   1931  C   PRO A 173      28.150 -12.086  13.081  1.00 17.17           C  
ATOM   1932  O   PRO A 173      28.128 -10.918  12.648  1.00 15.92           O  
ATOM   1933  CB  PRO A 173      29.116 -13.904  11.648  1.00 16.39           C  
ATOM   1934  CG  PRO A 173      29.336 -13.359  10.233  1.00 18.97           C  
ATOM   1935  CD  PRO A 173      28.004 -12.867   9.737  1.00 15.78           C  
ATOM   1936  HA  PRO A 173      27.186 -14.010  12.700  1.00 16.12           H  
ATOM   1937  HB2 PRO A 173      29.034 -14.990  11.623  1.00 16.39           H  
ATOM   1938  HB3 PRO A 173      29.946 -13.616  12.293  1.00 16.39           H  
ATOM   1939  HG2 PRO A 173      29.708 -14.149   9.582  1.00 18.97           H  
ATOM   1940  HG3 PRO A 173      30.053 -12.538  10.255  1.00 18.97           H  
ATOM   1941  HD2 PRO A 173      28.113 -11.910   9.227  1.00 15.78           H  
ATOM   1942  HD3 PRO A 173      27.554 -13.591   9.059  1.00 15.78           H  
ATOM   1943  N   TYR A 174      28.528 -12.318  14.361  1.00 12.17           N  
ATOM   1944  CA  TYR A 174      28.818 -11.144  15.169  1.00 12.62           C  
ATOM   1945  C   TYR A 174      29.813 -11.483  16.269  1.00 15.56           C  
ATOM   1946  O   TYR A 174      30.097 -12.661  16.510  1.00 15.53           O  
ATOM   1947  CB  TYR A 174      27.481 -10.610  15.757  1.00 13.55           C  
ATOM   1948  CG  TYR A 174      26.777 -11.727  16.501  1.00 15.17           C  
ATOM   1949  CD1 TYR A 174      26.152 -12.767  15.810  1.00 17.02           C  
ATOM   1950  CD2 TYR A 174      26.784 -11.770  17.900  1.00 15.79           C  
ATOM   1951  CE1 TYR A 174      25.526 -13.804  16.506  1.00 20.22           C  
ATOM   1952  CE2 TYR A 174      26.162 -12.794  18.611  1.00 17.27           C  
ATOM   1953  CZ  TYR A 174      25.519 -13.811  17.905  1.00 28.57           C  
ATOM   1954  OH  TYR A 174      24.913 -14.848  18.588  1.00 25.86           O  
ATOM   1955  H   TYR A 174      28.603 -13.254  14.734  1.00 12.17           H  
ATOM   1956  HA  TYR A 174      29.276 -10.370  14.553  1.00 12.62           H  
ATOM   1957  HB2 TYR A 174      26.844 -10.255  14.948  1.00 13.55           H  
ATOM   1958  HB3 TYR A 174      27.688  -9.790  16.444  1.00 13.55           H  
ATOM   1959  HD1 TYR A 174      26.152 -12.770  14.730  1.00 17.02           H  
ATOM   1960  HD2 TYR A 174      27.288 -10.985  18.445  1.00 15.79           H  
ATOM   1961  HE1 TYR A 174      25.046 -14.604  15.962  1.00 20.22           H  
ATOM   1962  HE2 TYR A 174      26.177 -12.800  19.691  1.00 17.27           H  
ATOM   1963  HH  TYR A 174      24.978 -14.795  19.545  1.00 25.86           H  
ATOM   1964  N   ILE A 175      30.341 -10.456  16.902  1.00 11.16           N  
ATOM   1965  CA  ILE A 175      31.284 -10.662  17.965  1.00 10.67           C  
ATOM   1966  C   ILE A 175      30.783  -9.931  19.170  1.00 14.33           C  
ATOM   1967  O   ILE A 175      30.532  -8.743  19.076  1.00 15.38           O  
ATOM   1968  CB  ILE A 175      32.645 -10.095  17.554  1.00 13.43           C  
ATOM   1969  CG1 ILE A 175      33.065 -10.929  16.319  1.00 15.51           C  
ATOM   1970  CG2 ILE A 175      33.631 -10.236  18.739  1.00 12.86           C  
ATOM   1971  CD1 ILE A 175      34.542 -10.921  15.851  1.00 19.03           C  
ATOM   1972  H   ILE A 175      30.081  -9.517  16.637  1.00 11.16           H  
ATOM   1973  HA  ILE A 175      31.392 -11.725  18.181  1.00 10.67           H  
ATOM   1974  HB  ILE A 175      32.626  -9.034  17.302  1.00 13.43           H  
ATOM   1975 HG12 ILE A 175      32.466 -10.574  15.480  1.00 15.51           H  
ATOM   1976 HG13 ILE A 175      32.807 -11.966  16.536  1.00 15.51           H  
ATOM   1977 HG21 ILE A 175      33.276  -9.639  19.579  1.00 12.86           H  
ATOM   1978 HG22 ILE A 175      33.693 -11.282  19.037  1.00 12.86           H  
ATOM   1979 HG23 ILE A 175      34.617  -9.885  18.435  1.00 12.86           H  
ATOM   1980 HD11 ILE A 175      34.845  -9.900  15.621  1.00 19.03           H  
ATOM   1981 HD12 ILE A 175      35.176 -11.319  16.643  1.00 19.03           H  
ATOM   1982 HD13 ILE A 175      34.644 -11.540  14.959  1.00 19.03           H  
ATOM   1983  N   CYS A 176      30.690 -10.589  20.299  1.00 11.32           N  
ATOM   1984  CA  CYS A 176      30.249  -9.867  21.530  1.00 10.15           C  
ATOM   1985  C   CYS A 176      31.470  -9.409  22.322  1.00 14.89           C  
ATOM   1986  O   CYS A 176      32.539 -10.029  22.254  1.00 14.30           O  
ATOM   1987  CB  CYS A 176      29.413 -10.730  22.487  1.00  9.90           C  
ATOM   1988  SG  CYS A 176      27.838 -11.379  21.800  1.00 13.03           S  
ATOM   1989  H   CYS A 176      30.914 -11.573  20.337  1.00 11.32           H  
ATOM   1990  HA  CYS A 176      29.636  -9.038  21.176  1.00 10.15           H  
ATOM   1991  HB2 CYS A 176      29.173 -10.126  23.362  1.00  9.90           H  
ATOM   1992  HB3 CYS A 176      30.022 -11.582  22.790  1.00  9.90           H  
ATOM   1993  N   GLN A 177      31.301  -8.315  23.050  1.00  9.69           N  
ATOM   1994  CA  GLN A 177      32.305  -7.667  23.861  1.00 10.82           C  
ATOM   1995  C   GLN A 177      31.881  -7.792  25.304  1.00 14.48           C  
ATOM   1996  O   GLN A 177      30.708  -7.615  25.635  1.00 13.71           O  
ATOM   1997  CB  GLN A 177      32.205  -6.186  23.485  1.00 12.81           C  
ATOM   1998  CG  GLN A 177      33.352  -5.316  23.948  1.00 21.14           C  
ATOM   1999  CD  GLN A 177      33.242  -3.942  23.279  1.00 30.66           C  
ATOM   2000  OE1 GLN A 177      33.440  -3.783  22.091  1.00 22.19           O  
ATOM   2001  NE2 GLN A 177      32.758  -2.964  23.982  1.00 27.30           N  
ATOM   2002  H   GLN A 177      30.383  -7.894  23.037  1.00  9.69           H  
ATOM   2003  HA  GLN A 177      33.301  -8.084  23.719  1.00 10.82           H  
ATOM   2004  HB2 GLN A 177      31.287  -5.791  23.920  1.00 12.81           H  
ATOM   2005  HB3 GLN A 177      32.151  -6.119  22.399  1.00 12.81           H  
ATOM   2006  HG2 GLN A 177      34.298  -5.782  23.673  1.00 21.14           H  
ATOM   2007  HG3 GLN A 177      33.306  -5.199  25.031  1.00 21.14           H  
ATOM   2008 HE21 GLN A 177      32.591  -3.087  24.971  1.00 27.30           H  
ATOM   2009 HE22 GLN A 177      32.548  -2.080  23.541  1.00 27.30           H  
ATOM   2010  N   PHE A 178      32.819  -8.097  26.158  1.00 13.14           N  
ATOM   2011  CA  PHE A 178      32.589  -8.285  27.586  1.00 15.36           C  
ATOM   2012  C   PHE A 178      33.578  -7.400  28.353  1.00 23.40           C  
ATOM   2013  O   PHE A 178      34.757  -7.325  28.034  1.00 20.45           O  
ATOM   2014  CB  PHE A 178      32.636  -9.775  28.088  1.00 16.30           C  
ATOM   2015  CG  PHE A 178      31.722 -10.690  27.289  1.00 18.44           C  
ATOM   2016  CD1 PHE A 178      32.141 -11.264  26.088  1.00 18.76           C  
ATOM   2017  CD2 PHE A 178      30.402 -10.914  27.671  1.00 20.11           C  
ATOM   2018  CE1 PHE A 178      31.284 -12.058  25.326  1.00 18.30           C  
ATOM   2019  CE2 PHE A 178      29.534 -11.722  26.934  1.00 21.99           C  
ATOM   2020  CZ  PHE A 178      29.967 -12.266  25.725  1.00 18.91           C  
ATOM   2021  H   PHE A 178      33.760  -8.210  25.809  1.00 13.14           H  
ATOM   2022  HA  PHE A 178      31.559  -7.986  27.783  1.00 15.36           H  
ATOM   2023  HB2 PHE A 178      32.329  -9.801  29.134  1.00 16.30           H  
ATOM   2024  HB3 PHE A 178      33.659 -10.141  28.001  1.00 16.30           H  
ATOM   2025  HD1 PHE A 178      33.149 -11.090  25.742  1.00 18.76           H  
ATOM   2026  HD2 PHE A 178      30.035 -10.445  28.572  1.00 20.11           H  
ATOM   2027  HE1 PHE A 178      31.646 -12.515  24.417  1.00 18.30           H  
ATOM   2028  HE2 PHE A 178      28.537 -11.924  27.296  1.00 21.99           H  
ATOM   2029  HZ  PHE A 178      29.291 -12.840  25.108  1.00 18.91           H  
ATOM   2030  N   GLY A 179      33.063  -6.684  29.340  1.00 22.94           N  
ATOM   2031  CA  GLY A 179      33.909  -5.807  30.114  1.00 24.64           C  
ATOM   2032  C   GLY A 179      34.463  -6.606  31.262  1.00 38.00           C  
ATOM   2033  O   GLY A 179      33.710  -7.398  31.823  1.00 38.97           O  
ATOM   2034  H   GLY A 179      32.078  -6.751  29.552  1.00 22.94           H  
ATOM   2035  HA2 GLY A 179      33.326  -4.967  30.492  1.00 24.64           H  
ATOM   2036  HA3 GLY A 179      34.724  -5.434  29.493  1.00 24.64           H  
ATOM   2037  N   ILE A 180      35.757  -6.422  31.584  1.00 42.03           N  
ATOM   2038  CA  ILE A 180      36.449  -7.220  32.626  1.00 46.97           C  
ATOM   2039  C   ILE A 180      37.134  -6.396  33.714  1.00 54.80           C  
ATOM   2040  O   ILE A 180      38.120  -6.774  34.387  1.00 57.56           O  
ATOM   2041  CB  ILE A 180      37.357  -8.268  31.958  1.00 51.88           C  
ATOM   2042  CG1 ILE A 180      36.929  -9.669  32.335  1.00 54.71           C  
ATOM   2043  CG2 ILE A 180      38.867  -8.074  32.072  1.00 52.50           C  
ATOM   2044  CD1 ILE A 180      38.148 -10.582  32.487  1.00 75.29           C  
ATOM   2045  H   ILE A 180      36.280  -5.709  31.095  1.00 42.03           H  
ATOM   2046  HA  ILE A 180      35.685  -7.751  33.192  1.00 46.97           H  
ATOM   2047  HB  ILE A 180      37.193  -8.101  30.893  1.00 51.88           H  
ATOM   2048 HG12 ILE A 180      36.279 -10.066  31.556  1.00 54.71           H  
ATOM   2049 HG13 ILE A 180      36.387  -9.635  33.280  1.00 54.71           H  
ATOM   2050 HG21 ILE A 180      39.130  -7.067  31.750  1.00 52.50           H  
ATOM   2051 HG22 ILE A 180      39.174  -8.216  33.108  1.00 52.50           H  
ATOM   2052 HG23 ILE A 180      39.375  -8.802  31.440  1.00 52.50           H  
ATOM   2053 HD11 ILE A 180      38.694 -10.619  31.544  1.00 75.29           H  
ATOM   2054 HD12 ILE A 180      38.799 -10.192  33.269  1.00 75.29           H  
ATOM   2055 HD13 ILE A 180      37.819 -11.586  32.755  1.00 75.29           H  
ATOM   2056  N   VAL A 181      36.455  -5.295  33.936  1.00 50.20           N  
ATOM   2057  CA  VAL A 181      36.853  -4.187  34.749  1.00 54.89           C  
ATOM   2058  C   VAL A 181      37.633  -3.427  33.681  1.00 80.19           C  
ATOM   2059  O   VAL A 181      37.854  -4.078  32.620  1.00 77.74           O  
ATOM   2060  CB  VAL A 181      37.748  -4.471  35.986  1.00 58.36           C  
ATOM   2061  CG1 VAL A 181      38.291  -3.138  36.509  1.00 57.66           C  
ATOM   2062  CG2 VAL A 181      36.944  -5.134  37.112  1.00 58.50           C  
ATOM   2063  OXT VAL A 181      37.953  -2.226  33.885  1.00100.00           O1-
ATOM   2064  H   VAL A 181      35.555  -5.221  33.484  1.00 50.20           H  
ATOM   2065  HA  VAL A 181      36.007  -3.707  35.242  1.00 54.89           H  
ATOM   2066  HB  VAL A 181      38.553  -5.141  35.685  1.00 58.36           H  
ATOM   2067 HG11 VAL A 181      38.871  -2.649  35.726  1.00 57.66           H  
ATOM   2068 HG12 VAL A 181      37.460  -2.496  36.800  1.00 57.66           H  
ATOM   2069 HG13 VAL A 181      38.929  -3.319  37.374  1.00 57.66           H  
ATOM   2070 HG21 VAL A 181      36.136  -4.470  37.420  1.00 58.50           H  
ATOM   2071 HG22 VAL A 181      36.525  -6.075  36.755  1.00 58.50           H  
ATOM   2072 HG23 VAL A 181      37.599  -5.327  37.962  1.00 58.50           H  
TER    2073      VAL A 181 
HETATM 2074 CA    CA A 182      21.730   5.755   8.013  1.00 28.49          CA2+
HETATM 2075 CA    CA A 183      26.825   1.242   2.726  1.00 42.25          CA2+
HETATM 2076  S   SO4 A 300      15.944  11.800  11.013  1.00 38.88           S2+
HETATM 2077  O4  SO4 A 300      16.427  10.402  11.097  1.00 45.96           O1-
HETATM 2078  O2  SO4 A 300      15.163  12.151  12.227  1.00 36.97           O1-
HETATM 2079  O3  SO4 A 300      15.089  11.941   9.836  1.00 48.38           O1-
HETATM 2080  O1  SO4 A 300      17.102  12.712  10.904  1.00 23.67           O1-
HETATM 2081  C1  EOH A 301      18.078   6.824  10.694  1.00 25.83           C  
HETATM 2082  C2  EOH A 301      16.781   6.101  10.204  1.00 23.49           C  
HETATM 2083  O   EOH A 301      18.213   8.165  10.210  1.00 63.17           O  
HETATM 2084  H11 EOH A 301      18.940   6.248  10.357  1.00 25.83           H  
HETATM 2085  H12 EOH A 301      18.064   6.852  11.783  1.00 25.83           H  
HETATM 2086  H21 EOH A 301      16.776   6.062   9.114  1.00 23.49           H  
HETATM 2087  H22 EOH A 301      15.905   6.649  10.552  1.00 23.49           H  
HETATM 2088  H23 EOH A 301      16.757   5.087  10.603  1.00 23.49           H  
HETATM 2089  HO  EOH A 301      19.021   8.206   9.693  1.00 63.17           H  
CONECT   84  250
CONECT  250   84
CONECT  510 1988
CONECT 1614 1852
CONECT 1852 1614
CONECT 1988  510
CONECT 2076 2077 2078 2079 2080
CONECT 2077 2076
CONECT 2078 2076
CONECT 2079 2076
CONECT 2080 2076
CONECT 2081 2084 2085 2082 2083
CONECT 2082 2081 2086 2087 2088
CONECT 2083 2081 2089
CONECT 2084 2081
CONECT 2085 2081
CONECT 2086 2082
CONECT 2087 2082
CONECT 2088 2082
CONECT 2089 2083
END
