# Supplementary material for: Computational and Experimental Prediction of Human C-Type Lectin Receptor Druggability
Source: Front Immunol. 2014 Jul 10;5:323. doi: 10.3389/fimmu.2014.00323 (PMC4090677; doi:10.3389/fimmu.2014.00323)
Supplement: Supplementary file 2 [file Data_Sheet2.ZIP › Pockets/Tetranectin_Trimer/1htn_pocket_1_ii.pdb]

HEADER	Output of DoGSiteScorer by A. Volkamer
HEADER	Pocket 9 with 35 binding site atoms written.
HEADER	References: 
HEADER	A. Volkamer et al. Analyzing the topology of active sites: on the prediction of pockets and subpockets. J. Chem. Inf. Model. 2010,50(11), 2041-52
HEADER	A. Volkamer et al. Combining global and local measures for structure-based druggability predictions. J. Chem. Inf. Model. 2012,52,360-372
HEADER	Geometric pocket center at  16.63  -1.16   8.41 with max radius 6.35
ATOM    756  CE1 HIS A   46     17.196  -3.150  14.158  0.00  0.00           C
ATOM   1420  CG  MET A   92     18.525   2.358  13.416  0.00  0.00           C
ATOM   1421  SD  MET A   92     17.878   0.858  14.296  0.00  0.00           S
ATOM   1422  CE  MET A   92     19.242  -0.390  14.077  0.00  0.00           C
ATOM   1869  O   LYS A  123     16.651   3.790   6.381  0.00  0.00           O
ATOM   1889  CA  THR A  124     17.660   2.233   4.395  0.00  0.00           C
ATOM   1890  C   THR A  124     18.771   1.453   5.095  0.00  0.00           C
ATOM   1891  O   THR A  124     18.569   0.315   5.531  0.00  0.00           O
ATOM   1892  CB  THR A  124     17.581   1.804   2.956  0.00  0.00           C
ATOM   1902  N   GLU A  125     19.945   2.064   5.192  0.00  0.00           N
ATOM   1903  CA  GLU A  125     21.075   1.424   5.858  0.00  0.00           C
ATOM   1904  C   GLU A  125     21.435   2.202   7.117  0.00  0.00           C
ATOM   1917  N   ASN A  126     20.987   1.700   8.263  0.00  0.00           N
ATOM   1921  CB  ASN A  126     19.876   2.631  10.271  0.00  0.00           C
ATOM   1922  CG  ASN A  126     18.812   3.219   9.368  0.00  0.00           C
ATOM   1924  ND2 ASN A  126     17.649   2.575   9.313  0.00  0.00           N
ATOM   2146  CA  ARG A  142     20.647  -2.961   6.504  0.00  0.00           C
ATOM   2147  C   ARG A  142     20.529  -3.777   7.775  0.00  0.00           C
ATOM   2149  CB  ARG A  142     19.737  -3.587   5.433  0.00  0.00           C
ATOM   2150  CG  ARG A  142     19.475  -2.723   4.196  0.00  0.00           C
ATOM   2151  CD  ARG A  142     18.408  -3.344   3.292  0.00  0.00           C
ATOM   2152  NE  ARG A  142     17.977  -2.395   2.262  0.00  0.00           N
ATOM   2169  N   CYS A  143     20.088  -3.115   8.829  0.00  0.00           N
ATOM   2170  CA  CYS A  143     19.931  -3.743  10.133  0.00  0.00           C
ATOM   2171  C   CYS A  143     19.196  -5.084  10.103  0.00  0.00           C
ATOM   2173  CB  CYS A  143     19.194  -2.790  11.081  0.00  0.00           C
ATOM   2174  SG  CYS A  143     20.004  -1.179  11.324  0.00  0.00           S
ATOM   2179  N   ARG A  144     18.361  -5.280   9.089  0.00  0.00           N
ATOM   2180  CA  ARG A  144     17.590  -6.493   8.987  0.00  0.00           C
ATOM   2183  CB  ARG A  144     16.264  -6.220   8.298  0.00  0.00           C
ATOM   2184  CG  ARG A  144     15.327  -5.286   9.069  0.00  0.00           C
ATOM   2185  CD  ARG A  144     14.021  -5.073   8.298  0.00  0.00           C
ATOM   2187  CZ  ARG A  144     13.061  -2.962   9.181  0.00  0.00           C
ATOM   2188  NH1 ARG A  144     14.051  -2.257   8.631  0.00  0.00           N
ATOM   2189  NH2 ARG A  144     12.078  -2.335   9.832  0.00  0.00           N
