# Supplementary material for: Computational and Experimental Prediction of Human C-Type Lectin Receptor Druggability
Source: Front Immunol. 2014 Jul 10;5:323. doi: 10.3389/fimmu.2014.00323 (PMC4090677; doi:10.3389/fimmu.2014.00323)
Supplement: Supplementary file 2 [file Data_Sheet2.ZIP › Pockets/Tetranectin_Trimer/1htn_pocket_2_ii.pdb]

HEADER	Output of DoGSiteScorer by A. Volkamer
HEADER	Pocket 10 with 39 binding site atoms written.
HEADER	References: 
HEADER	A. Volkamer et al. Analyzing the topology of active sites: on the prediction of pockets and subpockets. J. Chem. Inf. Model. 2010,50(11), 2041-52
HEADER	A. Volkamer et al. Combining global and local measures for structure-based druggability predictions. J. Chem. Inf. Model. 2012,52,360-372
HEADER	Geometric pocket center at  63.15 -45.08  14.19 with max radius 6.63
ATOM   5545  NE2 HIS C  358     57.520 -44.872  17.693  0.00  0.00           N
ATOM   5546  CE1 HIS C  358     58.755 -44.486  17.946  0.00  0.00           C
ATOM   6209  CB  MET C  404     56.943 -45.068  11.412  0.00  0.00           C
ATOM   6210  CG  MET C  404     57.811 -44.204  12.317  0.00  0.00           C
ATOM   6211  SD  MET C  404     57.448 -44.591  14.095  0.00  0.00           S
ATOM   6212  CE  MET C  404     57.868 -43.005  14.975  0.00  0.00           C
ATOM   6658  C   LYS C  435     64.940 -45.373   8.372  0.00  0.00           C
ATOM   6659  O   LYS C  435     64.325 -45.993   9.249  0.00  0.00           O
ATOM   6679  CA  THR C  436     66.554 -44.615   9.968  0.00  0.00           C
ATOM   6680  C   THR C  436     65.992 -43.409  10.717  0.00  0.00           C
ATOM   6681  O   THR C  436     65.909 -43.408  11.949  0.00  0.00           O
ATOM   6682  CB  THR C  436     68.057 -44.545   9.968  0.00  0.00           C
ATOM   6692  N   GLU C  437     65.614 -42.379   9.969  0.00  0.00           N
ATOM   6693  CA  GLU C  437     65.043 -41.179  10.573  0.00  0.00           C
ATOM   6694  C   GLU C  437     63.590 -41.032  10.143  0.00  0.00           C
ATOM   6707  N   ASN C  438     62.676 -41.428  11.024  0.00  0.00           N
ATOM   6708  CA  ASN C  438     61.248 -41.393  10.729  0.00  0.00           C
ATOM   6711  CB  ASN C  438     60.609 -42.787  10.919  0.00  0.00           C
ATOM   6712  CG  ASN C  438     61.414 -43.901  10.284  0.00  0.00           C
ATOM   6713  OD1 ASN C  438     61.742 -43.840   9.104  0.00  0.00           O
ATOM   6714  ND2 ASN C  438     61.760 -44.917  11.072  0.00  0.00           N
ATOM   6916  O   LYS C  453     64.125 -39.298  13.189  0.00  0.00           O
ATOM   6936  CA  ARG C  454     65.680 -40.790  14.962  0.00  0.00           C
ATOM   6937  C   ARG C  454     64.701 -40.807  16.120  0.00  0.00           C
ATOM   6939  CB  ARG C  454     66.966 -41.513  15.397  0.00  0.00           C
ATOM   6940  CG  ARG C  454     67.935 -41.878  14.269  0.00  0.00           C
ATOM   6941  CD  ARG C  454     69.076 -42.765  14.774  0.00  0.00           C
ATOM   6959  N   CYS C  455     63.555 -41.414  15.877  0.00  0.00           N
ATOM   6960  CA  CYS C  455     62.497 -41.508  16.873  0.00  0.00           C
ATOM   6961  C   CYS C  455     62.968 -41.971  18.252  0.00  0.00           C
ATOM   6963  CB  CYS C  455     61.400 -42.456  16.375  0.00  0.00           C
ATOM   6964  SG  CYS C  455     60.643 -41.981  14.791  0.00  0.00           S
ATOM   6969  N   ARG C  456     64.074 -42.705  18.284  0.00  0.00           N
ATOM   6973  CB  ARG C  456     65.296 -44.545  19.298  0.00  0.00           C
ATOM   6974  CG  ARG C  456     64.393 -45.678  18.801  0.00  0.00           C
ATOM   6975  CD  ARG C  456     65.201 -46.964  18.599  0.00  0.00           C
ATOM   6977  CZ  ARG C  456     63.868 -48.349  17.031  0.00  0.00           C
ATOM   6978  NH1 ARG C  456     64.102 -47.489  16.039  0.00  0.00           N
ATOM   6979  NH2 ARG C  456     63.169 -49.463  16.796  0.00  0.00           N
