# Supplementary material for: Computational and Experimental Prediction of Human C-Type Lectin Receptor Druggability
Source: Front Immunol. 2014 Jul 10;5:323. doi: 10.3389/fimmu.2014.00323 (PMC4090677; doi:10.3389/fimmu.2014.00323)
Supplement: Supplementary file 2 [file Data_Sheet2.ZIP › Pockets/Tetranectin_Trimer/1htn_receptor.pdb]

HEADER    LECTIN                                                      
REMARK  99                                                                      
REMARK  99 MOE v2013.08 (Chemical Computing Group Inc.) Sun Apr 13 19:08:38 2014
HELIX    1   1 LYS A   27  LYS A   52  1               Generated by MOE   26
HELIX    2   2 PHE A   70  ILE A   78  1               Generated by MOE    9
HELIX    3   3 GLY A   90  SER A  103  1               Generated by MOE   14
HELIX    4   4 LYS B   27  LYS B   52  1               Generated by MOE   26
HELIX    5   5 PHE B   70  ILE B   78  1               Generated by MOE    9
HELIX    6   6 GLY B   90  SER B  103  1               Generated by MOE   14
HELIX    7   7 LYS C   27  LYS C   52  1               Generated by MOE   26
HELIX    8   8 PHE C   70  ILE C   78  1               Generated by MOE    9
HELIX    9   9 GLY C   90  SER C  103  1               Generated by MOE   14
SHEET    1       THR A  54  VAL A  56                  Generated by MOE
SHEET    2       LYS A  59  LYS A  68                  Generated by MOE
SHEET    3       THR A  83  LEU A  84                  Generated by MOE
SHEET    4       GLU A 109  ASN A 115                  Generated by MOE
SHEET    5       CYS A 152  SER A 156                  Generated by MOE
SHEET    6       LYS A 162  LYS A 162                  Generated by MOE
SHEET    7       TRP A 163  TRP A 163                  Generated by MOE
SHEET    8       PHE A 164  LYS A 166                  Generated by MOE
SHEET    9       LEU A 172  GLY A 179                  Generated by MOE
SHEET   10       THR B  54  VAL B  56                  Generated by MOE
SHEET   11       LYS B  59  LYS B  68                  Generated by MOE
SHEET   12       THR B  83  LEU B  84                  Generated by MOE
SHEET   13       GLU B 109  ASN B 115                  Generated by MOE
SHEET   14       CYS B 152  SER B 156                  Generated by MOE
SHEET   15       LYS B 162  LYS B 162                  Generated by MOE
SHEET   16       TRP B 163  TRP B 163                  Generated by MOE
SHEET   17       PHE B 164  LYS B 166                  Generated by MOE
SHEET   18       LEU B 172  GLY B 179                  Generated by MOE
SHEET   19       THR C  54  VAL C  56                  Generated by MOE
SHEET   20       LYS C  59  LYS C  68                  Generated by MOE
SHEET   21       THR C  83  LEU C  84                  Generated by MOE
SHEET   22       GLU C 109  ASN C 115                  Generated by MOE
SHEET   23       CYS C 152  SER C 156                  Generated by MOE
SHEET   24       LYS C 162  LYS C 162                  Generated by MOE
SHEET   25       TRP C 163  TRP C 163                  Generated by MOE
SHEET   26       PHE C 164  LYS C 166                  Generated by MOE
SHEET   27       LEU C 172  GLY C 179                  Generated by MOE
SSBOND   1 CYS A   50    CYS A   60			     1555   1555  2.01
SSBOND   2 CYS A   77    CYS A  176			     1555   1555  2.02
SSBOND   3 CYS A  152    CYS A  168			     1555   1555  2.02
SSBOND   4 CYS B   50    CYS B   60			     1555   1555  2.01
SSBOND   5 CYS B   77    CYS B  176			     1555   1555  2.02
SSBOND   6 CYS B  152    CYS B  168			     1555   1555  2.02
SSBOND   7 CYS C   50    CYS C   60			     1555   1555  2.01
SSBOND   8 CYS C   77    CYS C  176			     1555   1555  2.02
SSBOND   9 CYS C  152    CYS C  168			     1555   1555  2.02
ATOM      1  CA  ACE A  25      24.978 -26.361  62.858  1.00  0.00           C  
ATOM      2  C   ACE A  25      25.959 -26.810  61.796  1.00  0.00           C  
ATOM      3  O   ACE A  25      27.028 -26.200  61.642  1.00  0.00           O  
ATOM      4  HA1 ACE A  25      25.205 -25.335  63.142  1.00  0.00           H  
ATOM      5  HA2 ACE A  25      23.972 -26.419  62.449  1.00  0.00           H  
ATOM      6  HA3 ACE A  25      25.067 -27.013  63.724  1.00  0.00           H  
ATOM      7  N   LEU A  26      25.608 -27.862  61.069  1.00 25.00           N  
ATOM      8  CA  LEU A  26      26.494 -28.406  59.983  1.00 25.00           C  
ATOM      9  C   LEU A  26      26.112 -27.685  58.701  1.00 25.00           C  
ATOM     10  O   LEU A  26      26.941 -27.145  57.954  1.00 25.00           O  
ATOM     11  CB  LEU A  26      26.239 -29.909  59.783  1.00 25.00           C  
ATOM     12  CG  LEU A  26      27.110 -30.699  58.781  1.00 25.00           C  
ATOM     13  CD1 LEU A  26      26.993 -30.135  57.384  1.00 25.00           C  
ATOM     14  CD2 LEU A  26      28.576 -30.747  59.243  1.00 25.00           C  
ATOM     15  H   LEU A  26      24.730 -28.305  61.248  1.00 25.00           H  
ATOM     16  HA  LEU A  26      27.542 -28.260  60.245  1.00 25.00           H  
ATOM     17  HB2 LEU A  26      25.205 -30.015  59.457  1.00 25.00           H  
ATOM     18  HB3 LEU A  26      26.364 -30.384  60.756  1.00 25.00           H  
ATOM     19  HG  LEU A  26      26.736 -31.722  58.753  1.00 25.00           H  
ATOM     20 HD11 LEU A  26      25.948 -30.151  57.072  1.00 25.00           H  
ATOM     21 HD12 LEU A  26      27.359 -29.109  57.374  1.00 25.00           H  
ATOM     22 HD13 LEU A  26      27.586 -30.740  56.697  1.00 25.00           H  
ATOM     23 HD21 LEU A  26      28.978 -29.735  59.281  1.00 25.00           H  
ATOM     24 HD22 LEU A  26      28.631 -31.197  60.234  1.00 25.00           H  
ATOM     25 HD23 LEU A  26      29.159 -31.343  58.540  1.00 25.00           H  
ATOM     26  N   LYS A  27      24.794 -27.690  58.459  1.00 25.00           N  
ATOM     27  CA  LYS A  27      24.121 -27.094  57.311  1.00 25.00           C  
ATOM     28  C   LYS A  27      24.664 -25.726  56.886  1.00 25.00           C  
ATOM     29  O   LYS A  27      24.782 -25.447  55.682  1.00 25.00           O  
ATOM     30  CB  LYS A  27      22.627 -26.976  57.627  1.00 25.00           C  
ATOM     31  CG  LYS A  27      21.787 -26.423  56.471  1.00 25.00           C  
ATOM     32  CD  LYS A  27      20.299 -26.376  56.800  1.00 25.00           C  
ATOM     33  CE  LYS A  27      19.545 -25.586  55.738  1.00 25.00           C  
ATOM     34  NZ  LYS A  27      18.071 -25.532  56.076  1.00 25.00           N1+
ATOM     35  H   LYS A  27      24.208 -28.152  59.139  1.00 25.00           H  
ATOM     36  HA  LYS A  27      24.309 -27.756  56.465  1.00 25.00           H  
ATOM     37  HB2 LYS A  27      22.509 -26.314  58.485  1.00 25.00           H  
ATOM     38  HB3 LYS A  27      22.251 -27.968  57.879  1.00 25.00           H  
ATOM     39  HG2 LYS A  27      21.932 -27.058  55.598  1.00 25.00           H  
ATOM     40  HG3 LYS A  27      22.127 -25.412  56.246  1.00 25.00           H  
ATOM     41  HD2 LYS A  27      20.160 -25.898  57.769  1.00 25.00           H  
ATOM     42  HD3 LYS A  27      19.907 -27.392  56.836  1.00 25.00           H  
ATOM     43  HE2 LYS A  27      19.676 -26.069  54.770  1.00 25.00           H  
ATOM     44  HE3 LYS A  27      19.942 -24.571  55.695  1.00 25.00           H  
ATOM     45  HZ1 LYS A  27      17.701 -26.471  56.117  1.00 25.00           H  
ATOM     46  HZ2 LYS A  27      17.947 -25.082  56.972  1.00 25.00           H  
ATOM     47  HZ3 LYS A  27      17.581 -25.008  55.366  1.00 25.00           H  
ATOM     48  N   SER A  28      24.968 -24.878  57.874  1.00 25.00           N  
ATOM     49  CA  SER A  28      25.501 -23.537  57.616  1.00 25.00           C  
ATOM     50  C   SER A  28      26.711 -23.611  56.678  1.00 25.00           C  
ATOM     51  O   SER A  28      26.711 -23.051  55.558  1.00 25.00           O  
ATOM     52  CB  SER A  28      25.940 -22.913  58.938  1.00 25.00           C  
ATOM     53  OG  SER A  28      24.927 -23.092  59.916  1.00 25.00           O  
ATOM     54  H   SER A  28      24.826 -25.171  58.830  1.00 25.00           H  
ATOM     55  HA  SER A  28      24.724 -22.933  57.148  1.00 25.00           H  
ATOM     56  HB2 SER A  28      26.118 -21.847  58.793  1.00 25.00           H  
ATOM     57  HB3 SER A  28      26.858 -23.392  59.277  1.00 25.00           H  
ATOM     58  HG  SER A  28      25.235 -22.689  60.730  1.00 25.00           H  
ATOM     59  N   ARG A  29      27.736 -24.305  57.172  1.00 25.00           N  
ATOM     60  CA  ARG A  29      28.985 -24.532  56.462  1.00 25.00           C  
ATOM     61  C   ARG A  29      28.679 -24.770  54.973  1.00 25.00           C  
ATOM     62  O   ARG A  29      29.050 -23.970  54.111  1.00 25.00           O  
ATOM     63  CB  ARG A  29      29.647 -25.763  57.084  1.00 25.00           C  
ATOM     64  CG  ARG A  29      31.094 -26.026  56.699  1.00 25.00           C  
ATOM     65  CD  ARG A  29      31.545 -27.375  57.296  1.00 25.00           C  
ATOM     66  NE  ARG A  29      32.998 -27.579  57.255  1.00 25.00           N  
ATOM     67  CZ  ARG A  29      33.666 -28.259  58.183  1.00 25.00           C  
ATOM     68  NH1 ARG A  29      32.987 -28.779  59.204  1.00 25.00           N  
ATOM     69  NH2 ARG A  29      34.994 -28.427  58.085  1.00 25.00           N1+
ATOM     70  H   ARG A  29      27.639 -24.700  58.096  1.00 25.00           H  
ATOM     71  HA  ARG A  29      29.653 -23.674  56.539  1.00 25.00           H  
ATOM     72  HB2 ARG A  29      29.063 -26.636  56.792  1.00 25.00           H  
ATOM     73  HB3 ARG A  29      29.609 -25.647  58.167  1.00 25.00           H  
ATOM     74  HG2 ARG A  29      31.725 -25.226  57.088  1.00 25.00           H  
ATOM     75  HG3 ARG A  29      31.180 -26.061  55.613  1.00 25.00           H  
ATOM     76  HD2 ARG A  29      31.069 -28.178  56.733  1.00 25.00           H  
ATOM     77  HD3 ARG A  29      31.221 -27.418  58.336  1.00 25.00           H  
ATOM     78  HE  ARG A  29      33.516 -27.184  56.484  1.00 25.00           H  
ATOM     79 HH11 ARG A  29      31.988 -28.645  59.266  1.00 25.00           H  
ATOM     80 HH12 ARG A  29      33.471 -29.306  59.916  1.00 25.00           H  
ATOM     81 HH21 ARG A  29      35.490 -28.953  58.790  1.00 25.00           H  
ATOM     82 HH22 ARG A  29      35.497 -28.028  57.305  1.00 25.00           H  
ATOM     83  N   LEU A  30      27.912 -25.820  54.702  1.00 25.00           N  
ATOM     84  CA  LEU A  30      27.524 -26.176  53.338  1.00 25.00           C  
ATOM     85  C   LEU A  30      26.934 -24.961  52.561  1.00 25.00           C  
ATOM     86  O   LEU A  30      27.397 -24.597  51.452  1.00 25.00           O  
ATOM     87  CB  LEU A  30      26.529 -27.353  53.367  1.00 25.00           C  
ATOM     88  CG  LEU A  30      26.137 -27.891  51.996  1.00 25.00           C  
ATOM     89  CD1 LEU A  30      27.403 -27.965  51.161  1.00 25.00           C  
ATOM     90  CD2 LEU A  30      25.489 -29.283  52.090  1.00 25.00           C  
ATOM     91  H   LEU A  30      27.584 -26.393  55.466  1.00 25.00           H  
ATOM     92  HA  LEU A  30      28.423 -26.483  52.802  1.00 25.00           H  
ATOM     93  HB2 LEU A  30      25.623 -27.019  53.872  1.00 25.00           H  
ATOM     94  HB3 LEU A  30      26.981 -28.166  53.934  1.00 25.00           H  
ATOM     95  HG  LEU A  30      25.399 -27.228  51.544  1.00 25.00           H  
ATOM     96 HD11 LEU A  30      27.840 -26.970  51.074  1.00 25.00           H  
ATOM     97 HD12 LEU A  30      28.117 -28.634  51.642  1.00 25.00           H  
ATOM     98 HD13 LEU A  30      27.162 -28.345  50.168  1.00 25.00           H  
ATOM     99 HD21 LEU A  30      26.194 -29.983  52.539  1.00 25.00           H  
ATOM    100 HD22 LEU A  30      24.592 -29.226  52.706  1.00 25.00           H  
ATOM    101 HD23 LEU A  30      25.222 -29.628  51.091  1.00 25.00           H  
ATOM    102  N   ASP A  31      25.943 -24.311  53.163  1.00 25.00           N  
ATOM    103  CA  ASP A  31      25.330 -23.155  52.536  1.00 25.00           C  
ATOM    104  C   ASP A  31      26.430 -22.165  52.147  1.00 25.00           C  
ATOM    105  O   ASP A  31      26.501 -21.759  50.987  1.00 25.00           O  
ATOM    106  CB  ASP A  31      24.313 -22.505  53.480  1.00 25.00           C  
ATOM    107  CG  ASP A  31      23.371 -21.519  52.756  1.00 25.00           C  
ATOM    108  OD1 ASP A  31      23.554 -21.227  51.534  1.00 25.00           O  
ATOM    109  OD2 ASP A  31      22.426 -21.036  53.427  1.00 25.00           O1-
ATOM    110  H   ASP A  31      25.615 -24.624  54.065  1.00 25.00           H  
ATOM    111  HA  ASP A  31      24.791 -23.465  51.641  1.00 25.00           H  
ATOM    112  HB2 ASP A  31      24.855 -21.963  54.256  1.00 25.00           H  
ATOM    113  HB3 ASP A  31      23.711 -23.289  53.938  1.00 25.00           H  
ATOM    114  N   THR A  32      27.323 -21.818  53.075  1.00 25.00           N  
ATOM    115  CA  THR A  32      28.393 -20.888  52.699  1.00 25.00           C  
ATOM    116  C   THR A  32      29.183 -21.457  51.508  1.00 25.00           C  
ATOM    117  O   THR A  32      29.407 -20.762  50.503  1.00 25.00           O  
ATOM    118  CB  THR A  32      29.354 -20.566  53.874  1.00 25.00           C  
ATOM    119  OG1 THR A  32      28.699 -19.679  54.797  1.00 25.00           O  
ATOM    120  CG2 THR A  32      30.656 -19.901  53.350  1.00 25.00           C  
ATOM    121  H   THR A  32      27.264 -22.186  54.013  1.00 25.00           H  
ATOM    122  HA  THR A  32      27.916 -19.949  52.417  1.00 25.00           H  
ATOM    123  HB  THR A  32      29.617 -21.496  54.377  1.00 25.00           H  
ATOM    124 HG21 THR A  32      31.151 -20.575  52.650  1.00 25.00           H  
ATOM    125 HG22 THR A  32      30.409 -18.968  52.844  1.00 25.00           H  
ATOM    126 HG23 THR A  32      31.321 -19.695  54.188  1.00 25.00           H  
ATOM    127  HG1 THR A  32      29.310 -19.505  55.517  1.00 25.00           H  
ATOM    128  N   LEU A  33      29.547 -22.733  51.597  1.00 25.00           N  
ATOM    129  CA  LEU A  33      30.286 -23.345  50.514  1.00 25.00           C  
ATOM    130  C   LEU A  33      29.569 -23.147  49.192  1.00 25.00           C  
ATOM    131  O   LEU A  33      30.145 -22.634  48.233  1.00 25.00           O  
ATOM    132  CB  LEU A  33      30.503 -24.838  50.757  1.00 25.00           C  
ATOM    133  CG  LEU A  33      31.740 -25.231  51.553  1.00 25.00           C  
ATOM    134  CD1 LEU A  33      32.249 -26.572  51.000  1.00 25.00           C  
ATOM    135  CD2 LEU A  33      32.811 -24.176  51.391  1.00 25.00           C  
ATOM    136  H   LEU A  33      29.308 -23.272  52.417  1.00 25.00           H  
ATOM    137  HA  LEU A  33      31.259 -22.856  50.473  1.00 25.00           H  
ATOM    138  HB2 LEU A  33      30.569 -25.324  49.784  1.00 25.00           H  
ATOM    139  HB3 LEU A  33      29.632 -25.215  51.293  1.00 25.00           H  
ATOM    140  HG  LEU A  33      31.497 -25.320  52.612  1.00 25.00           H  
ATOM    141 HD11 LEU A  33      31.477 -27.332  51.123  1.00 25.00           H  
ATOM    142 HD12 LEU A  33      32.486 -26.462  49.942  1.00 25.00           H  
ATOM    143 HD13 LEU A  33      33.144 -26.872  51.544  1.00 25.00           H  
ATOM    144 HD21 LEU A  33      33.065 -24.075  50.336  1.00 25.00           H  
ATOM    145 HD22 LEU A  33      32.442 -23.222  51.769  1.00 25.00           H  
ATOM    146 HD23 LEU A  33      33.698 -24.470  51.952  1.00 25.00           H  
ATOM    147  N   SER A  34      28.290 -23.482  49.166  1.00 25.00           N  
ATOM    148  CA  SER A  34      27.529 -23.364  47.932  1.00 25.00           C  
ATOM    149  C   SER A  34      27.650 -21.964  47.339  1.00 25.00           C  
ATOM    150  O   SER A  34      27.573 -21.782  46.127  1.00 25.00           O  
ATOM    151  CB  SER A  34      26.067 -23.693  48.191  1.00 25.00           C  
ATOM    152  OG  SER A  34      25.490 -22.694  49.017  1.00 25.00           O  
ATOM    153  H   SER A  34      27.840 -23.821  50.005  1.00 25.00           H  
ATOM    154  HA  SER A  34      27.940 -24.072  47.212  1.00 25.00           H  
ATOM    155  HB2 SER A  34      25.997 -24.660  48.689  1.00 25.00           H  
ATOM    156  HB3 SER A  34      25.531 -23.733  47.243  1.00 25.00           H  
ATOM    157  HG  SER A  34      25.980 -22.682  49.843  1.00 25.00           H  
ATOM    158  N   GLN A  35      27.894 -20.993  48.207  1.00 25.00           N  
ATOM    159  CA  GLN A  35      28.009 -19.598  47.803  1.00 25.00           C  
ATOM    160  C   GLN A  35      29.289 -19.328  47.010  1.00 25.00           C  
ATOM    161  O   GLN A  35      29.237 -18.776  45.896  1.00 25.00           O  
ATOM    162  CB  GLN A  35      27.945 -18.711  49.050  1.00 25.00           C  
ATOM    163  CG  GLN A  35      27.819 -17.234  48.789  1.00 25.00           C  
ATOM    164  CD  GLN A  35      27.494 -16.445  50.058  1.00 25.00           C  
ATOM    165  OE1 GLN A  35      27.446 -17.016  51.155  1.00 25.00           O  
ATOM    166  NE2 GLN A  35      27.263 -15.128  49.917  1.00 25.00           N  
ATOM    167  H   GLN A  35      28.004 -21.228  49.183  1.00 25.00           H  
ATOM    168  HA  GLN A  35      27.178 -19.364  47.138  1.00 25.00           H  
ATOM    169  HB2 GLN A  35      28.856 -18.874  49.625  1.00 25.00           H  
ATOM    170  HB3 GLN A  35      27.083 -19.023  49.640  1.00 25.00           H  
ATOM    171  HG2 GLN A  35      27.021 -17.073  48.063  1.00 25.00           H  
ATOM    172  HG3 GLN A  35      28.761 -16.868  48.380  1.00 25.00           H  
ATOM    173 HE21 GLN A  35      27.039 -14.565  50.726  1.00 25.00           H  
ATOM    174 HE22 GLN A  35      27.312 -14.701  49.003  1.00 25.00           H  
ATOM    175  N   GLU A  36      30.420 -19.724  47.595  1.00 25.00           N  
ATOM    176  CA  GLU A  36      31.742 -19.566  46.991  1.00 25.00           C  
ATOM    177  C   GLU A  36      31.786 -20.278  45.647  1.00 25.00           C  
ATOM    178  O   GLU A  36      32.220 -19.701  44.649  1.00 25.00           O  
ATOM    179  CB  GLU A  36      32.825 -20.162  47.899  1.00 25.00           C  
ATOM    180  CG  GLU A  36      32.563 -19.975  49.390  1.00 25.00           C  
ATOM    181  CD  GLU A  36      33.810 -20.173  50.269  1.00 25.00           C  
ATOM    182  OE1 GLU A  36      34.485 -21.230  50.180  1.00 25.00           O  
ATOM    183  OE2 GLU A  36      34.107 -19.260  51.073  1.00 25.00           O1-
ATOM    184  H   GLU A  36      30.360 -20.157  48.506  1.00 25.00           H  
ATOM    185  HA  GLU A  36      31.928 -18.501  46.856  1.00 25.00           H  
ATOM    186  HB2 GLU A  36      33.775 -19.686  47.656  1.00 25.00           H  
ATOM    187  HB3 GLU A  36      32.892 -21.231  47.695  1.00 25.00           H  
ATOM    188  HG2 GLU A  36      31.807 -20.696  49.699  1.00 25.00           H  
ATOM    189  HG3 GLU A  36      32.188 -18.964  49.548  1.00 25.00           H  
ATOM    190  N   VAL A  37      31.329 -21.529  45.622  1.00 25.00           N  
ATOM    191  CA  VAL A  37      31.314 -22.313  44.397  1.00 25.00           C  
ATOM    192  C   VAL A  37      30.581 -21.562  43.294  1.00 25.00           C  
ATOM    193  O   VAL A  37      31.052 -21.499  42.164  1.00 25.00           O  
ATOM    194  CB  VAL A  37      30.646 -23.699  44.624  1.00 25.00           C  
ATOM    195  CG1 VAL A  37      30.370 -24.397  43.293  1.00 25.00           C  
ATOM    196  CG2 VAL A  37      31.549 -24.560  45.501  1.00 25.00           C  
ATOM    197  H   VAL A  37      30.983 -21.944  46.476  1.00 25.00           H  
ATOM    198  HA  VAL A  37      32.349 -22.475  44.094  1.00 25.00           H  
ATOM    199  HB  VAL A  37      29.690 -23.551  45.126  1.00 25.00           H  
ATOM    200 HG11 VAL A  37      29.715 -23.773  42.684  1.00 25.00           H  
ATOM    201 HG12 VAL A  37      31.310 -24.560  42.765  1.00 25.00           H  
ATOM    202 HG13 VAL A  37      29.887 -25.357  43.479  1.00 25.00           H  
ATOM    203 HG21 VAL A  37      32.506 -24.710  45.000  1.00 25.00           H  
ATOM    204 HG22 VAL A  37      31.712 -24.060  46.455  1.00 25.00           H  
ATOM    205 HG23 VAL A  37      31.074 -25.526  45.673  1.00 25.00           H  
ATOM    206  N   ALA A  38      29.459 -20.945  43.653  1.00 25.00           N  
ATOM    207  CA  ALA A  38      28.645 -20.208  42.695  1.00 25.00           C  
ATOM    208  C   ALA A  38      29.528 -19.165  42.059  1.00 25.00           C  
ATOM    209  O   ALA A  38      29.754 -19.163  40.845  1.00 25.00           O  
ATOM    210  CB  ALA A  38      27.491 -19.551  43.395  1.00 25.00           C  
ATOM    211  H   ALA A  38      29.162 -20.989  44.618  1.00 25.00           H  
ATOM    212  HA  ALA A  38      28.241 -20.880  41.939  1.00 25.00           H  
ATOM    213  HB1 ALA A  38      26.868 -20.313  43.863  1.00 25.00           H  
ATOM    214  HB2 ALA A  38      27.869 -18.871  44.159  1.00 25.00           H  
ATOM    215  HB3 ALA A  38      26.898 -18.991  42.672  1.00 25.00           H  
ATOM    216  N   LEU A  39      30.133 -18.363  42.920  1.00 25.00           N  
ATOM    217  CA  LEU A  39      31.011 -17.300  42.490  1.00 25.00           C  
ATOM    218  C   LEU A  39      32.142 -17.828  41.616  1.00 25.00           C  
ATOM    219  O   LEU A  39      32.447 -17.251  40.571  1.00 25.00           O  
ATOM    220  CB  LEU A  39      31.569 -16.574  43.706  1.00 25.00           C  
ATOM    221  CG  LEU A  39      32.047 -15.146  43.445  1.00 25.00           C  
ATOM    222  CD1 LEU A  39      30.964 -14.378  42.717  1.00 25.00           C  
ATOM    223  CD2 LEU A  39      32.396 -14.446  44.750  1.00 25.00           C  
ATOM    224  H   LEU A  39      29.976 -18.499  43.909  1.00 25.00           H  
ATOM    225  HA  LEU A  39      30.433 -16.601  41.886  1.00 25.00           H  
ATOM    226  HB2 LEU A  39      32.414 -17.149  44.084  1.00 25.00           H  
ATOM    227  HB3 LEU A  39      30.787 -16.536  44.464  1.00 25.00           H  
ATOM    228  HG  LEU A  39      32.945 -15.183  42.829  1.00 25.00           H  
ATOM    229 HD11 LEU A  39      30.737 -14.875  41.774  1.00 25.00           H  
ATOM    230 HD12 LEU A  39      30.066 -14.341  43.334  1.00 25.00           H  
ATOM    231 HD13 LEU A  39      31.310 -13.363  42.518  1.00 25.00           H  
ATOM    232 HD21 LEU A  39      31.510 -14.397  45.384  1.00 25.00           H  
ATOM    233 HD22 LEU A  39      33.179 -15.003  45.263  1.00 25.00           H  
ATOM    234 HD23 LEU A  39      32.747 -13.436  44.538  1.00 25.00           H  
ATOM    235  N   LEU A  40      32.739 -18.939  42.025  1.00 25.00           N  
ATOM    236  CA  LEU A  40      33.821 -19.549  41.266  1.00 25.00           C  
ATOM    237  C   LEU A  40      33.356 -19.976  39.875  1.00 25.00           C  
ATOM    238  O   LEU A  40      34.123 -19.919  38.908  1.00 25.00           O  
ATOM    239  CB  LEU A  40      34.355 -20.767  42.007  1.00 25.00           C  
ATOM    240  CG  LEU A  40      35.042 -20.521  43.340  1.00 25.00           C  
ATOM    241  CD1 LEU A  40      35.486 -21.852  43.938  1.00 25.00           C  
ATOM    242  CD2 LEU A  40      36.225 -19.630  43.099  1.00 25.00           C  
ATOM    243  H   LEU A  40      32.436 -19.373  42.885  1.00 25.00           H  
ATOM    244  HA  LEU A  40      34.609 -18.804  41.155  1.00 25.00           H  
ATOM    245  HB2 LEU A  40      35.074 -21.260  41.353  1.00 25.00           H  
ATOM    246  HB3 LEU A  40      33.513 -21.434  42.190  1.00 25.00           H  
ATOM    247  HG  LEU A  40      34.360 -20.041  44.042  1.00 25.00           H  
ATOM    248 HD11 LEU A  40      34.613 -22.484  44.104  1.00 25.00           H  
ATOM    249 HD12 LEU A  40      36.170 -22.349  43.251  1.00 25.00           H  
ATOM    250 HD13 LEU A  40      35.990 -21.673  44.888  1.00 25.00           H  
ATOM    251 HD21 LEU A  40      36.906 -20.111  42.397  1.00 25.00           H  
ATOM    252 HD22 LEU A  40      35.887 -18.681  42.684  1.00 25.00           H  
ATOM    253 HD23 LEU A  40      36.743 -19.450  44.041  1.00 25.00           H  
ATOM    254  N   LYS A  41      32.095 -20.389  39.777  1.00 25.00           N  
ATOM    255  CA  LYS A  41      31.511 -20.836  38.516  1.00 25.00           C  
ATOM    256  C   LYS A  41      31.390 -19.721  37.468  1.00 25.00           C  
ATOM    257  O   LYS A  41      31.611 -19.942  36.270  1.00 25.00           O  
ATOM    258  CB  LYS A  41      30.135 -21.445  38.781  1.00 25.00           C  
ATOM    259  CG  LYS A  41      30.183 -22.613  39.747  1.00 25.00           C  
ATOM    260  CD  LYS A  41      28.814 -22.967  40.362  1.00 25.00           C  
ATOM    261  CE  LYS A  41      27.842 -23.472  39.292  1.00 25.00           C  
ATOM    262  NZ  LYS A  41      26.722 -24.240  39.878  1.00 25.00           N1+
ATOM    263  H   LYS A  41      31.520 -20.393  40.607  1.00 25.00           H  
ATOM    264  HA  LYS A  41      32.191 -21.580  38.101  1.00 25.00           H  
ATOM    265  HB2 LYS A  41      29.722 -21.794  37.834  1.00 25.00           H  
ATOM    266  HB3 LYS A  41      29.488 -20.674  39.198  1.00 25.00           H  
ATOM    267  HG2 LYS A  41      30.869 -22.361  40.556  1.00 25.00           H  
ATOM    268  HG3 LYS A  41      30.557 -23.486  39.213  1.00 25.00           H  
ATOM    269  HD2 LYS A  41      28.394 -22.079  40.833  1.00 25.00           H  
ATOM    270  HD3 LYS A  41      28.952 -23.746  41.113  1.00 25.00           H  
ATOM    271  HE2 LYS A  41      28.385 -24.115  38.599  1.00 25.00           H  
ATOM    272  HE3 LYS A  41      27.437 -22.616  38.752  1.00 25.00           H  
ATOM    273  HZ1 LYS A  41      27.087 -25.036  40.381  1.00 25.00           H  
ATOM    274  HZ2 LYS A  41      26.205 -23.649  40.513  1.00 25.00           H  
ATOM    275  HZ3 LYS A  41      26.110 -24.559  39.141  1.00 25.00           H  
ATOM    276  N   GLU A  42      31.002 -18.535  37.925  1.00 25.00           N  
ATOM    277  CA  GLU A  42      30.846 -17.390  37.040  1.00 25.00           C  
ATOM    278  C   GLU A  42      32.096 -16.551  36.786  1.00 25.00           C  
ATOM    279  O   GLU A  42      32.169 -15.816  35.790  1.00 25.00           O  
ATOM    280  CB  GLU A  42      29.689 -16.525  37.494  1.00 25.00           C  
ATOM    281  CG  GLU A  42      28.370 -17.124  37.088  1.00 25.00           C  
ATOM    282  CD  GLU A  42      28.335 -17.496  35.604  1.00 25.00           C  
ATOM    283  OE1 GLU A  42      28.114 -16.590  34.773  1.00 25.00           O  
ATOM    284  OE2 GLU A  42      28.533 -18.699  35.281  1.00 25.00           O1-
ATOM    285  H   GLU A  42      30.810 -18.426  38.911  1.00 25.00           H  
ATOM    286  HA  GLU A  42      30.632 -17.829  36.066  1.00 25.00           H  
ATOM    287  HB2 GLU A  42      29.785 -15.537  37.043  1.00 25.00           H  
ATOM    288  HB3 GLU A  42      29.719 -16.432  38.580  1.00 25.00           H  
ATOM    289  HG2 GLU A  42      27.580 -16.400  37.287  1.00 25.00           H  
ATOM    290  HG3 GLU A  42      28.196 -18.023  37.679  1.00 25.00           H  
ATOM    291  N   GLN A  43      33.063 -16.624  37.696  1.00 25.00           N  
ATOM    292  CA  GLN A  43      34.311 -15.912  37.497  1.00 25.00           C  
ATOM    293  C   GLN A  43      35.089 -16.810  36.545  1.00 25.00           C  
ATOM    294  O   GLN A  43      36.043 -16.377  35.895  1.00 25.00           O  
ATOM    295  CB  GLN A  43      35.070 -15.707  38.816  1.00 25.00           C  
ATOM    296  CG  GLN A  43      34.341 -14.790  39.813  1.00 25.00           C  
ATOM    297  CD  GLN A  43      35.065 -14.628  41.161  1.00 25.00           C  
ATOM    298  NE2 GLN A  43      35.843 -15.529  41.573  1.00 25.00           N  
ATOM    299  OE1 GLN A  43      34.834 -13.587  41.827  1.00 25.00           O  
ATOM    300  H   GLN A  43      32.927 -17.178  38.529  1.00 25.00           H  
ATOM    301  HA  GLN A  43      34.158 -14.907  37.104  1.00 25.00           H  
ATOM    302  HB2 GLN A  43      36.041 -15.266  38.589  1.00 25.00           H  
ATOM    303  HB3 GLN A  43      35.214 -16.680  39.285  1.00 25.00           H  
ATOM    304  HG2 GLN A  43      33.352 -15.208  40.003  1.00 25.00           H  
ATOM    305  HG3 GLN A  43      34.237 -13.804  39.359  1.00 25.00           H  
ATOM    306 HE21 GLN A  43      36.006 -16.352  41.011  1.00 25.00           H  
ATOM    307 HE22 GLN A  43      36.305 -15.428  42.466  1.00 25.00           H  
ATOM    308  N   GLN A  44      34.682 -18.073  36.453  1.00 25.00           N  
ATOM    309  CA  GLN A  44      35.349 -18.978  35.525  1.00 25.00           C  
ATOM    310  C   GLN A  44      34.615 -18.923  34.187  1.00 25.00           C  
ATOM    311  O   GLN A  44      35.100 -19.426  33.167  1.00 25.00           O  
ATOM    312  CB  GLN A  44      35.393 -20.400  36.052  1.00 25.00           C  
ATOM    313  CG  GLN A  44      36.374 -21.233  35.285  1.00 25.00           C  
ATOM    314  CD  GLN A  44      36.616 -22.590  35.923  1.00 25.00           C  
ATOM    315  NE2 GLN A  44      37.527 -22.761  36.763  1.00 25.00           N  
ATOM    316  OE1 GLN A  44      35.810 -23.569  35.527  1.00 25.00           O  
ATOM    317  H   GLN A  44      33.917 -18.403  37.023  1.00 25.00           H  
ATOM    318  HA  GLN A  44      36.384 -18.658  35.403  1.00 25.00           H  
ATOM    319  HB2 GLN A  44      34.402 -20.844  35.960  1.00 25.00           H  
ATOM    320  HB3 GLN A  44      35.687 -20.382  37.102  1.00 25.00           H  
ATOM    321  HG2 GLN A  44      37.322 -20.697  35.235  1.00 25.00           H  
ATOM    322  HG3 GLN A  44      35.989 -21.386  34.277  1.00 25.00           H  
ATOM    323 HE21 GLN A  44      38.116 -21.986  37.035  1.00 25.00           H  
ATOM    324 HE22 GLN A  44      37.673 -23.673  37.171  1.00 25.00           H  
ATOM    325  N   ALA A  45      33.429 -18.313  34.207  1.00 25.00           N  
ATOM    326  CA  ALA A  45      32.610 -18.159  33.017  1.00 25.00           C  
ATOM    327  C   ALA A  45      33.375 -17.196  32.122  1.00 25.00           C  
ATOM    328  O   ALA A  45      33.765 -17.559  31.001  1.00 25.00           O  
ATOM    329  CB  ALA A  45      31.268 -17.568  33.392  1.00 25.00           C  
ATOM    330  H   ALA A  45      33.087 -17.945  35.084  1.00 25.00           H  
ATOM    331  HA  ALA A  45      32.423 -19.111  32.521  1.00 25.00           H  
ATOM    332  HB1 ALA A  45      30.746 -18.250  34.062  1.00 25.00           H  
ATOM    333  HB2 ALA A  45      31.420 -16.612  33.893  1.00 25.00           H  
ATOM    334  HB3 ALA A  45      30.674 -17.417  32.492  1.00 25.00           H  
ATOM    335  N   LEU A  46      33.651 -16.005  32.673  1.00 25.00           N  
ATOM    336  CA  LEU A  46      34.381 -14.957  31.971  1.00 25.00           C  
ATOM    337  C   LEU A  46      35.757 -15.408  31.560  1.00 25.00           C  
ATOM    338  O   LEU A  46      36.249 -14.975  30.525  1.00 25.00           O  
ATOM    339  CB  LEU A  46      34.540 -13.697  32.823  1.00 25.00           C  
ATOM    340  CG  LEU A  46      35.368 -12.646  32.072  1.00 25.00           C  
ATOM    341  CD1 LEU A  46      34.515 -11.983  31.043  1.00 25.00           C  
ATOM    342  CD2 LEU A  46      35.919 -11.626  32.994  1.00 25.00           C  
ATOM    343  H   LEU A  46      33.340 -15.826  33.617  1.00 25.00           H  
ATOM    344  HA  LEU A  46      33.783 -14.732  31.088  1.00 25.00           H  
ATOM    345  HB2 LEU A  46      35.045 -13.955  33.754  1.00 25.00           H  
ATOM    346  HB3 LEU A  46      33.555 -13.287  33.045  1.00 25.00           H  
ATOM    347  HG  LEU A  46      36.206 -13.154  31.594  1.00 25.00           H  
ATOM    348 HD11 LEU A  46      34.131 -12.733  30.351  1.00 25.00           H  
ATOM    349 HD12 LEU A  46      33.681 -11.479  31.532  1.00 25.00           H  
ATOM    350 HD13 LEU A  46      35.109 -11.253  30.494  1.00 25.00           H  
ATOM    351 HD21 LEU A  46      35.100 -11.101  33.486  1.00 25.00           H  
ATOM    352 HD22 LEU A  46      36.542 -12.112  33.744  1.00 25.00           H  
ATOM    353 HD23 LEU A  46      36.519 -10.912  32.429  1.00 25.00           H  
ATOM    354  N   GLN A  47      36.393 -16.238  32.386  1.00 25.00           N  
ATOM    355  CA  GLN A  47      37.731 -16.725  32.075  1.00 25.00           C  
ATOM    356  C   GLN A  47      37.792 -17.667  30.872  1.00 25.00           C  
ATOM    357  O   GLN A  47      38.767 -17.674  30.142  1.00 25.00           O  
ATOM    358  CB  GLN A  47      38.421 -17.270  33.337  1.00 25.00           C  
ATOM    359  CG  GLN A  47      39.127 -16.149  34.132  1.00 25.00           C  
ATOM    360  CD  GLN A  47      39.154 -16.352  35.650  1.00 25.00           C  
ATOM    361  OE1 GLN A  47      39.352 -17.471  36.143  1.00 25.00           O  
ATOM    362  NE2 GLN A  47      38.972 -15.254  36.403  1.00 25.00           N  
ATOM    363  H   GLN A  47      35.942 -16.534  33.240  1.00 25.00           H  
ATOM    364  HA  GLN A  47      38.312 -15.865  31.741  1.00 25.00           H  
ATOM    365  HB2 GLN A  47      39.162 -18.014  33.041  1.00 25.00           H  
ATOM    366  HB3 GLN A  47      37.672 -17.738  33.975  1.00 25.00           H  
ATOM    367  HG2 GLN A  47      38.611 -15.211  33.925  1.00 25.00           H  
ATOM    368  HG3 GLN A  47      40.156 -16.082  33.781  1.00 25.00           H  
ATOM    369 HE21 GLN A  47      38.813 -14.360  35.961  1.00 25.00           H  
ATOM    370 HE22 GLN A  47      38.995 -15.323  37.410  1.00 25.00           H  
ATOM    371  N   THR A  48      36.699 -18.368  30.602  1.00 25.00           N  
ATOM    372  CA  THR A  48      36.594 -19.270  29.447  1.00 25.00           C  
ATOM    373  C   THR A  48      36.313 -18.469  28.147  1.00 25.00           C  
ATOM    374  O   THR A  48      36.862 -18.777  27.095  1.00 25.00           O  
ATOM    375  CB  THR A  48      35.456 -20.310  29.672  1.00 25.00           C  
ATOM    376  OG1 THR A  48      35.706 -21.032  30.888  1.00 25.00           O  
ATOM    377  CG2 THR A  48      35.350 -21.292  28.496  1.00 25.00           C  
ATOM    378  H   THR A  48      35.903 -18.277  31.217  1.00 25.00           H  
ATOM    379  HA  THR A  48      37.544 -19.794  29.341  1.00 25.00           H  
ATOM    380  HB  THR A  48      34.510 -19.773  29.744  1.00 25.00           H  
ATOM    381 HG21 THR A  48      35.158 -20.739  27.577  1.00 25.00           H  
ATOM    382 HG22 THR A  48      36.284 -21.845  28.399  1.00 25.00           H  
ATOM    383 HG23 THR A  48      34.532 -21.989  28.677  1.00 25.00           H  
ATOM    384  HG1 THR A  48      35.743 -20.392  31.603  1.00 25.00           H  
ATOM    385  N   VAL A  49      35.440 -17.461  28.240  1.00 25.00           N  
ATOM    386  CA  VAL A  49      35.061 -16.569  27.136  1.00 25.00           C  
ATOM    387  C   VAL A  49      36.305 -15.855  26.581  1.00 25.00           C  
ATOM    388  O   VAL A  49      36.492 -15.730  25.374  1.00 25.00           O  
ATOM    389  CB  VAL A  49      33.991 -15.551  27.638  1.00 25.00           C  
ATOM    390  CG1 VAL A  49      33.809 -14.418  26.682  1.00 25.00           C  
ATOM    391  CG2 VAL A  49      32.649 -16.258  27.854  1.00 25.00           C  
ATOM    392  H   VAL A  49      35.007 -17.300  29.139  1.00 25.00           H  
ATOM    393  HA  VAL A  49      34.627 -17.150  26.323  1.00 25.00           H  
ATOM    394  HB  VAL A  49      34.349 -15.142  28.582  1.00 25.00           H  
ATOM    395 HG11 VAL A  49      34.763 -13.911  26.534  1.00 25.00           H  
ATOM    396 HG12 VAL A  49      33.451 -14.802  25.727  1.00 25.00           H  
ATOM    397 HG13 VAL A  49      33.082 -13.714  27.086  1.00 25.00           H  
ATOM    398 HG21 VAL A  49      32.295 -16.665  26.907  1.00 25.00           H  
ATOM    399 HG22 VAL A  49      32.776 -17.068  28.572  1.00 25.00           H  
ATOM    400 HG23 VAL A  49      31.920 -15.544  28.237  1.00 25.00           H  
ATOM    401  N   CYS A  50      37.165 -15.411  27.487  1.00 25.00           N  
ATOM    402  CA  CYS A  50      38.408 -14.757  27.128  1.00 25.00           C  
ATOM    403  C   CYS A  50      39.379 -15.768  26.562  1.00 25.00           C  
ATOM    404  O   CYS A  50      40.266 -15.406  25.789  1.00 25.00           O  
ATOM    405  CB  CYS A  50      39.071 -14.155  28.352  1.00 25.00           C  
ATOM    406  SG  CYS A  50      38.180 -12.796  29.128  1.00 25.00           S  
ATOM    407  H   CYS A  50      36.945 -15.533  28.465  1.00 25.00           H  
ATOM    408  HA  CYS A  50      38.171 -13.982  26.399  1.00 25.00           H  
ATOM    409  HB2 CYS A  50      40.053 -13.787  28.056  1.00 25.00           H  
ATOM    410  HB3 CYS A  50      39.188 -14.946  29.093  1.00 25.00           H  
ATOM    411  N   LEU A  51      39.251 -17.026  26.989  1.00 25.00           N  
ATOM    412  CA  LEU A  51      40.161 -18.064  26.535  1.00 25.00           C  
ATOM    413  C   LEU A  51      39.830 -18.628  25.171  1.00 25.00           C  
ATOM    414  O   LEU A  51      40.726 -19.037  24.438  1.00 25.00           O  
ATOM    415  CB  LEU A  51      40.275 -19.174  27.556  1.00 25.00           C  
ATOM    416  CG  LEU A  51      41.487 -20.055  27.303  1.00 25.00           C  
ATOM    417  CD1 LEU A  51      42.755 -19.243  27.406  1.00 25.00           C  
ATOM    418  CD2 LEU A  51      41.497 -21.177  28.305  1.00 25.00           C  
ATOM    419  H   LEU A  51      38.512 -17.260  27.636  1.00 25.00           H  
ATOM    420  HA  LEU A  51      41.127 -17.571  26.426  1.00 25.00           H  
ATOM    421  HB2 LEU A  51      39.376 -19.789  27.509  1.00 25.00           H  
ATOM    422  HB3 LEU A  51      40.361 -18.732  28.548  1.00 25.00           H  
ATOM    423  HG  LEU A  51      41.431 -20.470  26.297  1.00 25.00           H  
ATOM    424 HD11 LEU A  51      42.734 -18.440  26.669  1.00 25.00           H  
ATOM    425 HD12 LEU A  51      42.833 -18.816  28.406  1.00 25.00           H  
ATOM    426 HD13 LEU A  51      43.615 -19.886  27.218  1.00 25.00           H  
ATOM    427 HD21 LEU A  51      41.552 -20.764  29.312  1.00 25.00           H  
ATOM    428 HD22 LEU A  51      40.584 -21.764  28.203  1.00 25.00           H  
ATOM    429 HD23 LEU A  51      42.362 -21.816  28.127  1.00 25.00           H  
ATOM    430  N   LYS A  52      38.540 -18.671  24.839  1.00 25.00           N  
ATOM    431  CA  LYS A  52      38.089 -19.159  23.536  1.00 25.00           C  
ATOM    432  C   LYS A  52      38.141 -17.961  22.588  1.00 25.00           C  
ATOM    433  O   LYS A  52      38.466 -18.082  21.406  1.00 25.00           O  
ATOM    434  CB  LYS A  52      36.645 -19.650  23.610  1.00 25.00           C  
ATOM    435  CG  LYS A  52      36.329 -20.668  24.697  1.00 25.00           C  
ATOM    436  CD  LYS A  52      35.185 -21.542  24.203  1.00 25.00           C  
ATOM    437  CE  LYS A  52      34.276 -21.970  25.326  1.00 25.00           C  
ATOM    438  NZ  LYS A  52      33.232 -22.908  24.811  1.00 25.00           N1+
ATOM    439  H   LYS A  52      37.853 -18.357  25.509  1.00 25.00           H  
ATOM    440  HA  LYS A  52      38.717 -19.986  23.204  1.00 25.00           H  
ATOM    441  HB2 LYS A  52      36.400 -20.104  22.650  1.00 25.00           H  
ATOM    442  HB3 LYS A  52      36.007 -18.782  23.775  1.00 25.00           H  
ATOM    443  HG2 LYS A  52      36.034 -20.154  25.612  1.00 25.00           H  
ATOM    444  HG3 LYS A  52      37.207 -21.284  24.894  1.00 25.00           H  
ATOM    445  HD2 LYS A  52      35.601 -22.431  23.729  1.00 25.00           H  
ATOM    446  HD3 LYS A  52      34.603 -20.980  23.474  1.00 25.00           H  
ATOM    447  HE2 LYS A  52      33.793 -21.092  25.754  1.00 25.00           H  
ATOM    448  HE3 LYS A  52      34.864 -22.472  26.095  1.00 25.00           H  
ATOM    449  HZ1 LYS A  52      32.686 -22.446  24.098  1.00 25.00           H  
ATOM    450  HZ2 LYS A  52      33.678 -23.725  24.417  1.00 25.00           H  
ATOM    451  HZ3 LYS A  52      32.627 -23.188  25.570  1.00 25.00           H  
ATOM    452  N   GLY A  53      37.778 -16.801  23.123  1.00 25.00           N  
ATOM    453  CA  GLY A  53      37.802 -15.599  22.333  1.00 25.00           C  
ATOM    454  C   GLY A  53      39.203 -15.054  22.259  1.00 25.00           C  
ATOM    455  O   GLY A  53      40.126 -15.731  21.842  1.00 25.00           O  
ATOM    456  H   GLY A  53      37.485 -16.762  24.088  1.00 25.00           H  
ATOM    457  HA2 GLY A  53      37.150 -14.855  22.790  1.00 25.00           H  
ATOM    458  HA3 GLY A  53      37.449 -15.823  21.326  1.00 25.00           H  
ATOM    459  N   THR A  54      39.349 -13.813  22.671  1.00 25.00           N  
ATOM    460  CA  THR A  54      40.618 -13.145  22.649  1.00 25.00           C  
ATOM    461  C   THR A  54      40.479 -12.026  23.644  1.00 25.00           C  
ATOM    462  O   THR A  54      39.377 -11.619  23.956  1.00 25.00           O  
ATOM    463  CB  THR A  54      40.929 -12.567  21.241  1.00 25.00           C  
ATOM    464  OG1 THR A  54      42.221 -11.950  21.244  1.00 25.00           O  
ATOM    465  CG2 THR A  54      39.907 -11.534  20.836  1.00 25.00           C  
ATOM    466  H   THR A  54      38.541 -13.314  23.013  1.00 25.00           H  
ATOM    467  HA  THR A  54      41.433 -13.828  22.891  1.00 25.00           H  
ATOM    468  HB  THR A  54      40.901 -13.393  20.530  1.00 25.00           H  
ATOM    469 HG21 THR A  54      38.915 -11.985  20.836  1.00 25.00           H  
ATOM    470 HG22 THR A  54      39.929 -10.705  21.542  1.00 25.00           H  
ATOM    471 HG23 THR A  54      40.139 -11.166  19.836  1.00 25.00           H  
ATOM    472  HG1 THR A  54      42.389 -11.623  20.357  1.00 25.00           H  
ATOM    473  N   LYS A  55      41.593 -11.536  24.162  1.00 25.00           N  
ATOM    474  CA  LYS A  55      41.547 -10.457  25.119  1.00 25.00           C  
ATOM    475  C   LYS A  55      42.436  -9.288  24.759  1.00 25.00           C  
ATOM    476  O   LYS A  55      43.583  -9.441  24.363  1.00 25.00           O  
ATOM    477  CB  LYS A  55      41.935 -10.954  26.522  1.00 25.00           C  
ATOM    478  CG  LYS A  55      42.383  -9.818  27.468  1.00 25.00           C  
ATOM    479  CD  LYS A  55      43.377 -10.267  28.515  1.00 25.00           C  
ATOM    480  CE  LYS A  55      44.445  -9.210  28.848  1.00 25.00           C  
ATOM    481  NZ  LYS A  55      43.949  -8.062  29.640  1.00 25.00           N1+
ATOM    482  H   LYS A  55      42.484 -11.920  23.884  1.00 25.00           H  
ATOM    483  HA  LYS A  55      40.516 -10.106  25.107  1.00 25.00           H  
ATOM    484  HB2 LYS A  55      42.754 -11.666  26.424  1.00 25.00           H  
ATOM    485  HB3 LYS A  55      41.071 -11.452  26.964  1.00 25.00           H  
ATOM    486  HG2 LYS A  55      41.503  -9.422  27.975  1.00 25.00           H  
ATOM    487  HG3 LYS A  55      42.843  -9.031  26.870  1.00 25.00           H  
ATOM    488  HD2 LYS A  55      43.881 -11.162  28.150  1.00 25.00           H  
ATOM    489  HD3 LYS A  55      42.832 -10.505  29.428  1.00 25.00           H  
ATOM    490  HE2 LYS A  55      44.849  -8.827  27.910  1.00 25.00           H  
ATOM    491  HE3 LYS A  55      45.240  -9.695  29.414  1.00 25.00           H  
ATOM    492  HZ1 LYS A  55      43.210  -7.597  29.132  1.00 25.00           H  
ATOM    493  HZ2 LYS A  55      43.592  -8.393  30.525  1.00 25.00           H  
ATOM    494  HZ3 LYS A  55      44.705  -7.413  29.803  1.00 25.00           H  
ATOM    495  N   VAL A  56      41.866  -8.109  24.878  1.00 25.00           N  
ATOM    496  CA  VAL A  56      42.596  -6.870  24.689  1.00 25.00           C  
ATOM    497  C   VAL A  56      42.495  -6.226  26.092  1.00 25.00           C  
ATOM    498  O   VAL A  56      41.814  -6.742  26.998  1.00 25.00           O  
ATOM    499  CB  VAL A  56      41.962  -5.931  23.618  1.00 25.00           C  
ATOM    500  CG1 VAL A  56      41.880  -6.669  22.306  1.00 25.00           C  
ATOM    501  CG2 VAL A  56      40.598  -5.434  24.056  1.00 25.00           C  
ATOM    502  H   VAL A  56      40.884  -8.065  25.110  1.00 25.00           H  
ATOM    503  HA  VAL A  56      43.609  -7.041  24.325  1.00 25.00           H  
ATOM    504  HB  VAL A  56      42.593  -5.051  23.496  1.00 25.00           H  
ATOM    505 HG11 VAL A  56      42.879  -6.975  21.998  1.00 25.00           H  
ATOM    506 HG12 VAL A  56      41.249  -7.550  22.423  1.00 25.00           H  
ATOM    507 HG13 VAL A  56      41.451  -6.014  21.547  1.00 25.00           H  
ATOM    508 HG21 VAL A  56      39.928  -6.284  24.192  1.00 25.00           H  
ATOM    509 HG22 VAL A  56      40.694  -4.893  24.997  1.00 25.00           H  
ATOM    510 HG23 VAL A  56      40.192  -4.769  23.294  1.00 25.00           H  
ATOM    511  N   HIS A  57      43.165  -5.100  26.284  1.00 25.00           N  
ATOM    512  CA  HIS A  57      43.128  -4.427  27.569  1.00 25.00           C  
ATOM    513  C   HIS A  57      41.702  -4.259  28.103  1.00 25.00           C  
ATOM    514  O   HIS A  57      40.860  -3.658  27.437  1.00 25.00           O  
ATOM    515  CB  HIS A  57      43.825  -3.076  27.450  1.00 25.00           C  
ATOM    516  CG  HIS A  57      43.871  -2.325  28.725  1.00 25.00           C  
ATOM    517  ND1 HIS A  57      44.783  -2.620  29.715  1.00 25.00           N  
ATOM    518  CD2 HIS A  57      43.110  -1.319  29.201  1.00 25.00           C  
ATOM    519  CE1 HIS A  57      44.571  -1.818  30.743  1.00 25.00           C  
ATOM    520  NE2 HIS A  57      43.569  -1.026  30.456  1.00 25.00           N  
ATOM    521  H   HIS A  57      43.707  -4.706  25.528  1.00 25.00           H  
ATOM    522  HA  HIS A  57      43.654  -5.052  28.290  1.00 25.00           H  
ATOM    523  HB2 HIS A  57      43.291  -2.475  26.714  1.00 25.00           H  
ATOM    524  HB3 HIS A  57      44.847  -3.243  27.110  1.00 25.00           H  
ATOM    525  HD2 HIS A  57      42.293  -0.835  28.687  1.00 25.00           H  
ATOM    526  HE2 HIS A  57      43.194  -0.312  31.064  1.00 25.00           H  
ATOM    527  HE1 HIS A  57      45.131  -1.816  31.666  1.00 25.00           H  
ATOM    528  N   MET A  58      41.426  -4.833  29.274  1.00 25.00           N  
ATOM    529  CA  MET A  58      40.105  -4.725  29.940  1.00 25.00           C  
ATOM    530  C   MET A  58      38.868  -5.180  29.172  1.00 25.00           C  
ATOM    531  O   MET A  58      37.756  -4.873  29.579  1.00 25.00           O  
ATOM    532  CB  MET A  58      39.839  -3.285  30.430  1.00 25.00           C  
ATOM    533  CG  MET A  58      40.708  -2.805  31.573  1.00 25.00           C  
ATOM    534  SD  MET A  58      40.780  -3.963  32.942  1.00 25.00           S  
ATOM    535  CE  MET A  58      39.126  -4.248  33.313  1.00 25.00           C  
ATOM    536  H   MET A  58      42.152  -5.367  29.730  1.00 25.00           H  
ATOM    537  HA  MET A  58      40.223  -5.442  30.753  1.00 25.00           H  
ATOM    538  HB2 MET A  58      38.800  -3.229  30.755  1.00 25.00           H  
ATOM    539  HB3 MET A  58      39.993  -2.611  29.588  1.00 25.00           H  
ATOM    540  HG2 MET A  58      40.308  -1.860  31.940  1.00 25.00           H  
ATOM    541  HG3 MET A  58      41.720  -2.650  31.198  1.00 25.00           H  
ATOM    542  HE1 MET A  58      38.649  -3.308  33.589  1.00 25.00           H  
ATOM    543  HE2 MET A  58      38.625  -4.667  32.441  1.00 25.00           H  
ATOM    544  HE3 MET A  58      39.056  -4.949  34.144  1.00 25.00           H  
ATOM    545  N   LYS A  59      39.059  -5.951  28.108  1.00 25.00           N  
ATOM    546  CA  LYS A  59      37.934  -6.403  27.295  1.00 25.00           C  
ATOM    547  C   LYS A  59      38.247  -7.664  26.495  1.00 25.00           C  
ATOM    548  O   LYS A  59      39.314  -7.794  25.940  1.00 25.00           O  
ATOM    549  CB  LYS A  59      37.503  -5.242  26.395  1.00 25.00           C  
ATOM    550  CG  LYS A  59      36.691  -5.598  25.210  1.00 25.00           C  
ATOM    551  CD  LYS A  59      35.946  -4.392  24.734  1.00 25.00           C  
ATOM    552  CE  LYS A  59      36.872  -3.296  24.291  1.00 25.00           C  
ATOM    553  NZ  LYS A  59      36.129  -2.127  23.738  1.00 25.00           N1+
ATOM    554  H   LYS A  59      39.996  -6.230  27.857  1.00 25.00           H  
ATOM    555  HA  LYS A  59      37.112  -6.688  27.952  1.00 25.00           H  
ATOM    556  HB2 LYS A  59      38.405  -4.743  26.041  1.00 25.00           H  
ATOM    557  HB3 LYS A  59      36.919  -4.550  27.002  1.00 25.00           H  
ATOM    558  HG2 LYS A  59      35.982  -6.381  25.478  1.00 25.00           H  
ATOM    559  HG3 LYS A  59      37.346  -5.957  24.416  1.00 25.00           H  
ATOM    560  HD2 LYS A  59      35.323  -4.020  25.547  1.00 25.00           H  
ATOM    561  HD3 LYS A  59      35.313  -4.679  23.894  1.00 25.00           H  
ATOM    562  HE2 LYS A  59      37.537  -3.687  23.521  1.00 25.00           H  
ATOM    563  HE3 LYS A  59      37.462  -2.966  25.147  1.00 25.00           H  
ATOM    564  HZ1 LYS A  59      35.579  -2.422  22.944  1.00 25.00           H  
ATOM    565  HZ2 LYS A  59      35.519  -1.750  24.449  1.00 25.00           H  
ATOM    566  HZ3 LYS A  59      36.786  -1.417  23.447  1.00 25.00           H  
ATOM    567  N   CYS A  60      37.311  -8.601  26.463  1.00 25.00           N  
ATOM    568  CA  CYS A  60      37.494  -9.863  25.751  1.00 25.00           C  
ATOM    569  C   CYS A  60      36.491  -9.986  24.638  1.00 25.00           C  
ATOM    570  O   CYS A  60      35.324  -9.728  24.855  1.00 25.00           O  
ATOM    571  CB  CYS A  60      37.319 -11.063  26.712  1.00 25.00           C  
ATOM    572  SG  CYS A  60      38.640 -11.227  27.956  1.00 25.00           S  
ATOM    573  H   CYS A  60      36.440  -8.437  26.948  1.00 25.00           H  
ATOM    574  HA  CYS A  60      38.503  -9.870  25.340  1.00 25.00           H  
ATOM    575  HB2 CYS A  60      37.295 -11.976  26.117  1.00 25.00           H  
ATOM    576  HB3 CYS A  60      36.370 -10.945  27.235  1.00 25.00           H  
ATOM    577  N   PHE A  61      36.935 -10.395  23.455  1.00 25.00           N  
ATOM    578  CA  PHE A  61      36.041 -10.586  22.316  1.00 25.00           C  
ATOM    579  C   PHE A  61      35.715 -12.077  22.139  1.00 25.00           C  
ATOM    580  O   PHE A  61      36.497 -12.931  22.522  1.00 25.00           O  
ATOM    581  CB  PHE A  61      36.679 -10.049  21.036  1.00 25.00           C  
ATOM    582  CG  PHE A  61      36.978  -8.574  21.067  1.00 25.00           C  
ATOM    583  CD1 PHE A  61      35.944  -7.638  21.096  1.00 25.00           C  
ATOM    584  CD2 PHE A  61      38.296  -8.115  21.032  1.00 25.00           C  
ATOM    585  CE1 PHE A  61      36.222  -6.264  21.097  1.00 25.00           C  
ATOM    586  CE2 PHE A  61      38.585  -6.744  21.030  1.00 25.00           C  
ATOM    587  CZ  PHE A  61      37.549  -5.819  21.060  1.00 25.00           C  
ATOM    588  H   PHE A  61      37.921 -10.580  23.340  1.00 25.00           H  
ATOM    589  HA  PHE A  61      35.120 -10.036  22.510  1.00 25.00           H  
ATOM    590  HB2 PHE A  61      35.997 -10.242  20.207  1.00 25.00           H  
ATOM    591  HB3 PHE A  61      37.614 -10.584  20.870  1.00 25.00           H  
ATOM    592  HD1 PHE A  61      34.918  -7.975  21.118  1.00 25.00           H  
ATOM    593  HD2 PHE A  61      39.106  -8.828  21.006  1.00 25.00           H  
ATOM    594  HE1 PHE A  61      35.414  -5.548  21.126  1.00 25.00           H  
ATOM    595  HE2 PHE A  61      39.610  -6.407  21.005  1.00 25.00           H  
ATOM    596  HZ  PHE A  61      37.767  -4.762  21.054  1.00 25.00           H  
ATOM    597  N   LEU A  62      34.535 -12.374  21.605  1.00 25.00           N  
ATOM    598  CA  LEU A  62      34.080 -13.747  21.367  1.00 25.00           C  
ATOM    599  C   LEU A  62      33.064 -13.735  20.225  1.00 25.00           C  
ATOM    600  O   LEU A  62      31.948 -13.231  20.361  1.00 25.00           O  
ATOM    601  CB  LEU A  62      33.449 -14.374  22.621  1.00 25.00           C  
ATOM    602  CG  LEU A  62      33.026 -15.848  22.504  1.00 25.00           C  
ATOM    603  CD1 LEU A  62      34.211 -16.789  22.329  1.00 25.00           C  
ATOM    604  CD2 LEU A  62      32.264 -16.252  23.730  1.00 25.00           C  
ATOM    605  H   LEU A  62      33.920 -11.614  21.349  1.00 25.00           H  
ATOM    606  HA  LEU A  62      34.946 -14.355  21.105  1.00 25.00           H  
ATOM    607  HB2 LEU A  62      32.562 -13.792  22.873  1.00 25.00           H  
ATOM    608  HB3 LEU A  62      34.175 -14.300  23.431  1.00 25.00           H  
ATOM    609  HG  LEU A  62      32.403 -15.928  21.614  1.00 25.00           H  
ATOM    610 HD11 LEU A  62      34.777 -16.500  21.444  1.00 25.00           H  
ATOM    611 HD12 LEU A  62      34.854 -16.731  23.207  1.00 25.00           H  
ATOM    612 HD13 LEU A  62      33.849 -17.811  22.212  1.00 25.00           H  
ATOM    613 HD21 LEU A  62      32.908 -16.162  24.604  1.00 25.00           H  
ATOM    614 HD22 LEU A  62      31.396 -15.603  23.849  1.00 25.00           H  
ATOM    615 HD23 LEU A  62      31.932 -17.285  23.627  1.00 25.00           H  
ATOM    616  N   ALA A  63      33.482 -14.296  19.099  1.00 25.00           N  
ATOM    617  CA  ALA A  63      32.697 -14.359  17.886  1.00 25.00           C  
ATOM    618  C   ALA A  63      31.695 -15.466  17.876  1.00 25.00           C  
ATOM    619  O   ALA A  63      31.908 -16.526  18.440  1.00 25.00           O  
ATOM    620  CB  ALA A  63      33.608 -14.524  16.708  1.00 25.00           C  
ATOM    621  H   ALA A  63      34.406 -14.705  19.087  1.00 25.00           H  
ATOM    622  HA  ALA A  63      32.140 -13.424  17.833  1.00 25.00           H  
ATOM    623  HB1 ALA A  63      34.321 -13.700  16.682  1.00 25.00           H  
ATOM    624  HB2 ALA A  63      34.147 -15.468  16.794  1.00 25.00           H  
ATOM    625  HB3 ALA A  63      33.020 -14.524  15.790  1.00 25.00           H  
ATOM    626  N   PHE A  64      30.598 -15.225  17.191  1.00 25.00           N  
ATOM    627  CA  PHE A  64      29.564 -16.213  17.057  1.00 25.00           C  
ATOM    628  C   PHE A  64      29.279 -16.206  15.556  1.00 25.00           C  
ATOM    629  O   PHE A  64      29.100 -15.138  14.971  1.00 25.00           O  
ATOM    630  CB  PHE A  64      28.354 -15.809  17.896  1.00 25.00           C  
ATOM    631  CG  PHE A  64      28.645 -15.740  19.382  1.00 25.00           C  
ATOM    632  CD1 PHE A  64      29.148 -14.585  19.956  1.00 25.00           C  
ATOM    633  CD2 PHE A  64      28.452 -16.843  20.194  1.00 25.00           C  
ATOM    634  CE1 PHE A  64      29.458 -14.534  21.293  1.00 25.00           C  
ATOM    635  CE2 PHE A  64      28.764 -16.786  21.528  1.00 25.00           C  
ATOM    636  CZ  PHE A  64      29.267 -15.629  22.072  1.00 25.00           C  
ATOM    637  H   PHE A  64      30.481 -14.324  16.750  1.00 25.00           H  
ATOM    638  HA  PHE A  64      29.833 -17.209  17.409  1.00 25.00           H  
ATOM    639  HB2 PHE A  64      27.561 -16.540  17.734  1.00 25.00           H  
ATOM    640  HB3 PHE A  64      28.017 -14.827  17.565  1.00 25.00           H  
ATOM    641  HD1 PHE A  64      29.299 -13.709  19.342  1.00 25.00           H  
ATOM    642  HD2 PHE A  64      28.053 -17.755  19.774  1.00 25.00           H  
ATOM    643  HE1 PHE A  64      29.854 -13.626  21.723  1.00 25.00           H  
ATOM    644  HE2 PHE A  64      28.615 -17.654  22.154  1.00 25.00           H  
ATOM    645  HZ  PHE A  64      29.511 -15.591  23.123  1.00 25.00           H  
ATOM    646  N   THR A  65      29.356 -17.375  14.916  1.00 25.00           N  
ATOM    647  CA  THR A  65      29.139 -17.467  13.476  1.00 25.00           C  
ATOM    648  C   THR A  65      27.721 -17.762  13.053  1.00 25.00           C  
ATOM    649  O   THR A  65      27.444 -17.980  11.869  1.00 25.00           O  
ATOM    650  CB  THR A  65      30.050 -18.486  12.811  1.00 25.00           C  
ATOM    651  OG1 THR A  65      29.808 -19.781  13.370  1.00 25.00           O  
ATOM    652  CG2 THR A  65      31.484 -18.091  13.000  1.00 25.00           C  
ATOM    653  H   THR A  65      29.569 -18.213  15.439  1.00 25.00           H  
ATOM    654  HA  THR A  65      29.380 -16.459  13.137  1.00 25.00           H  
ATOM    655  HB  THR A  65      29.839 -18.517  11.742  1.00 25.00           H  
ATOM    656 HG21 THR A  65      31.652 -17.109  12.558  1.00 25.00           H  
ATOM    657 HG22 THR A  65      31.713 -18.054  14.065  1.00 25.00           H  
ATOM    658 HG23 THR A  65      32.129 -18.823  12.515  1.00 25.00           H  
ATOM    659  HG1 THR A  65      30.392 -20.402  12.927  1.00 25.00           H  
ATOM    660  N   GLN A  66      26.828 -17.820  14.025  1.00 25.00           N  
ATOM    661  CA  GLN A  66      25.426 -18.044  13.721  1.00 25.00           C  
ATOM    662  C   GLN A  66      24.945 -16.654  13.406  1.00 25.00           C  
ATOM    663  O   GLN A  66      24.882 -15.819  14.301  1.00 25.00           O  
ATOM    664  CB  GLN A  66      24.691 -18.559  14.950  1.00 25.00           C  
ATOM    665  CG  GLN A  66      23.206 -18.623  14.742  1.00 25.00           C  
ATOM    666  CD  GLN A  66      22.483 -19.327  15.872  1.00 25.00           C  
ATOM    667  OE1 GLN A  66      21.263 -19.133  16.057  1.00 25.00           O  
ATOM    668  NE2 GLN A  66      23.213 -20.181  16.623  1.00 25.00           N  
ATOM    669  H   GLN A  66      27.122 -17.708  14.985  1.00 25.00           H  
ATOM    670  HA  GLN A  66      25.266 -18.772  12.926  1.00 25.00           H  
ATOM    671  HB2 GLN A  66      24.899 -17.894  15.788  1.00 25.00           H  
ATOM    672  HB3 GLN A  66      25.055 -19.560  15.182  1.00 25.00           H  
ATOM    673  HG2 GLN A  66      23.008 -19.159  13.814  1.00 25.00           H  
ATOM    674  HG3 GLN A  66      22.822 -17.606  14.664  1.00 25.00           H  
ATOM    675 HE21 GLN A  66      24.197 -20.305  16.435  1.00 25.00           H  
ATOM    676 HE22 GLN A  66      22.774 -20.695  17.373  1.00 25.00           H  
ATOM    677  N   THR A  67      24.608 -16.408  12.146  1.00 25.00           N  
ATOM    678  CA  THR A  67      24.180 -15.086  11.702  1.00 25.00           C  
ATOM    679  C   THR A  67      22.804 -14.641  12.200  1.00 25.00           C  
ATOM    680  O   THR A  67      21.852 -15.403  12.116  1.00 25.00           O  
ATOM    681  CB  THR A  67      24.200 -15.018  10.174  1.00 25.00           C  
ATOM    682  OG1 THR A  67      23.143 -15.828   9.658  1.00 25.00           O  
ATOM    683  CG2 THR A  67      25.520 -15.533   9.635  1.00 25.00           C  
ATOM    684  H   THR A  67      24.650 -17.160  11.473  1.00 25.00           H  
ATOM    685  HA  THR A  67      24.897 -14.396  12.147  1.00 25.00           H  
ATOM    686  HB  THR A  67      24.071 -13.980   9.867  1.00 25.00           H  
ATOM    687 HG21 THR A  67      26.336 -14.928  10.032  1.00 25.00           H  
ATOM    688 HG22 THR A  67      25.657 -16.571   9.938  1.00 25.00           H  
ATOM    689 HG23 THR A  67      25.518 -15.469   8.547  1.00 25.00           H  
ATOM    690  HG1 THR A  67      22.317 -15.484  10.006  1.00 25.00           H  
ATOM    691  N   LYS A  68      22.704 -13.405  12.694  1.00 25.00           N  
ATOM    692  CA  LYS A  68      21.433 -12.855  13.191  1.00 25.00           C  
ATOM    693  C   LYS A  68      21.220 -11.399  12.757  1.00 25.00           C  
ATOM    694  O   LYS A  68      22.138 -10.743  12.291  1.00 25.00           O  
ATOM    695  CB  LYS A  68      21.371 -12.894  14.724  1.00 25.00           C  
ATOM    696  CG  LYS A  68      21.463 -14.269  15.343  1.00 25.00           C  
ATOM    697  CD  LYS A  68      21.267 -14.257  16.863  1.00 25.00           C  
ATOM    698  CE  LYS A  68      21.524 -15.658  17.418  1.00 25.00           C  
ATOM    699  NZ  LYS A  68      20.976 -16.725  16.521  1.00 25.00           N1+
ATOM    700  H   LYS A  68      23.531 -12.826  12.727  1.00 25.00           H  
ATOM    701  HA  LYS A  68      20.652 -13.481  12.760  1.00 25.00           H  
ATOM    702  HB2 LYS A  68      20.426 -12.449  15.033  1.00 25.00           H  
ATOM    703  HB3 LYS A  68      22.198 -12.297  15.108  1.00 25.00           H  
ATOM    704  HG2 LYS A  68      22.447 -14.683  15.124  1.00 25.00           H  
ATOM    705  HG3 LYS A  68      20.694 -14.901  14.899  1.00 25.00           H  
ATOM    706  HD2 LYS A  68      20.245 -13.956  17.096  1.00 25.00           H  
ATOM    707  HD3 LYS A  68      21.965 -13.553  17.315  1.00 25.00           H  
ATOM    708  HE2 LYS A  68      21.049 -15.742  18.396  1.00 25.00           H  
ATOM    709  HE3 LYS A  68      22.599 -15.804  17.522  1.00 25.00           H  
ATOM    710  HZ1 LYS A  68      19.979 -16.599  16.418  1.00 25.00           H  
ATOM    711  HZ2 LYS A  68      21.418 -16.664  15.616  1.00 25.00           H  
ATOM    712  HZ3 LYS A  68      21.160 -17.632  16.926  1.00 25.00           H  
ATOM    713  N   THR A  69      20.009 -10.889  12.919  1.00 25.00           N  
ATOM    714  CA  THR A  69      19.738  -9.503  12.569  1.00 25.00           C  
ATOM    715  C   THR A  69      20.349  -8.625  13.663  1.00 25.00           C  
ATOM    716  O   THR A  69      20.289  -8.989  14.838  1.00 25.00           O  
ATOM    717  CB  THR A  69      18.215  -9.212  12.504  1.00 25.00           C  
ATOM    718  OG1 THR A  69      17.632  -9.407  13.792  1.00 25.00           O  
ATOM    719  CG2 THR A  69      17.531 -10.122  11.508  1.00 25.00           C  
ATOM    720  H   THR A  69      19.267 -11.467  13.289  1.00 25.00           H  
ATOM    721  HA  THR A  69      20.162  -9.298  11.586  1.00 25.00           H  
ATOM    722  HB  THR A  69      18.081  -8.178  12.186  1.00 25.00           H  
ATOM    723 HG21 THR A  69      17.973  -9.979  10.522  1.00 25.00           H  
ATOM    724 HG22 THR A  69      17.659 -11.159  11.817  1.00 25.00           H  
ATOM    725 HG23 THR A  69      16.468  -9.883  11.468  1.00 25.00           H  
ATOM    726  HG1 THR A  69      17.770 -10.325  14.037  1.00 25.00           H  
ATOM    727  N   PHE A  70      20.908  -7.470  13.289  1.00 25.00           N  
ATOM    728  CA  PHE A  70      21.527  -6.530  14.245  1.00 25.00           C  
ATOM    729  C   PHE A  70      20.900  -6.498  15.647  1.00 25.00           C  
ATOM    730  O   PHE A  70      21.595  -6.635  16.640  1.00 25.00           O  
ATOM    731  CB  PHE A  70      21.546  -5.118  13.651  1.00 25.00           C  
ATOM    732  CG  PHE A  70      22.177  -4.088  14.552  1.00 25.00           C  
ATOM    733  CD1 PHE A  70      21.416  -3.407  15.489  1.00 25.00           C  
ATOM    734  CD2 PHE A  70      23.509  -3.741  14.405  1.00 25.00           C  
ATOM    735  CE1 PHE A  70      21.986  -2.438  16.281  1.00 25.00           C  
ATOM    736  CE2 PHE A  70      24.078  -2.772  15.196  1.00 25.00           C  
ATOM    737  CZ  PHE A  70      23.311  -2.110  16.113  1.00 25.00           C  
ATOM    738  H   PHE A  70      20.906  -7.230  12.308  1.00 25.00           H  
ATOM    739  HA  PHE A  70      22.537  -6.910  14.396  1.00 25.00           H  
ATOM    740  HB2 PHE A  70      20.519  -4.815  13.450  1.00 25.00           H  
ATOM    741  HB3 PHE A  70      22.107  -5.145  12.716  1.00 25.00           H  
ATOM    742  HD1 PHE A  70      20.367  -3.639  15.597  1.00 25.00           H  
ATOM    743  HD2 PHE A  70      24.109  -4.238  13.657  1.00 25.00           H  
ATOM    744  HE1 PHE A  70      21.395  -1.936  17.033  1.00 25.00           H  
ATOM    745  HE2 PHE A  70      25.127  -2.534  15.094  1.00 25.00           H  
ATOM    746  HZ  PHE A  70      23.748  -1.323  16.710  1.00 25.00           H  
ATOM    747  N   HIS A  71      19.589  -6.304  15.704  1.00 25.00           N  
ATOM    748  CA  HIS A  71      18.840  -6.259  16.960  1.00 25.00           C  
ATOM    749  C   HIS A  71      18.880  -7.628  17.674  1.00 25.00           C  
ATOM    750  O   HIS A  71      19.007  -7.695  18.909  1.00 25.00           O  
ATOM    751  CB  HIS A  71      17.388  -5.834  16.678  1.00 25.00           C  
ATOM    752  CG  HIS A  71      17.268  -4.627  15.795  1.00 25.00           C  
ATOM    753  CD2 HIS A  71      17.020  -3.356  16.285  1.00 25.00           C  
ATOM    754  ND1 HIS A  71      17.378  -4.490  14.442  1.00 25.00           N  
ATOM    755  NE2 HIS A  71      16.983  -2.497  15.282  1.00 25.00           N  
ATOM    756  CE1 HIS A  71      17.196  -3.150  14.158  1.00 25.00           C  
ATOM    757  H   HIS A  71      19.083  -6.180  14.839  1.00 25.00           H  
ATOM    758  HA  HIS A  71      19.304  -5.527  17.621  1.00 25.00           H  
ATOM    759  HB2 HIS A  71      16.905  -5.613  17.630  1.00 25.00           H  
ATOM    760  HB3 HIS A  71      16.875  -6.665  16.195  1.00 25.00           H  
ATOM    761  HD2 HIS A  71      16.878  -3.105  17.326  1.00 25.00           H  
ATOM    762  HE2 HIS A  71      16.808  -1.435  15.370  1.00 25.00           H  
ATOM    763  HE1 HIS A  71      17.222  -2.738  13.236  1.00 25.00           H  
ATOM    764  N   GLU A  72      18.753  -8.711  16.898  1.00 25.00           N  
ATOM    765  CA  GLU A  72      18.807 -10.062  17.444  1.00 25.00           C  
ATOM    766  C   GLU A  72      20.199 -10.297  17.987  1.00 25.00           C  
ATOM    767  O   GLU A  72      20.348 -10.773  19.105  1.00 25.00           O  
ATOM    768  CB  GLU A  72      18.509 -11.105  16.379  1.00 25.00           C  
ATOM    769  CG  GLU A  72      17.029 -11.324  16.095  1.00 25.00           C  
ATOM    770  CD  GLU A  72      16.769 -12.147  14.824  1.00 25.00           C  
ATOM    771  OE1 GLU A  72      17.729 -12.656  14.203  1.00 25.00           O  
ATOM    772  OE2 GLU A  72      15.590 -12.277  14.424  1.00 25.00           O1-
ATOM    773  H   GLU A  72      18.615  -8.589  15.905  1.00 25.00           H  
ATOM    774  HA  GLU A  72      18.055 -10.155  18.227  1.00 25.00           H  
ATOM    775  HB2 GLU A  72      18.935 -12.054  16.706  1.00 25.00           H  
ATOM    776  HB3 GLU A  72      18.989 -10.791  15.453  1.00 25.00           H  
ATOM    777  HG2 GLU A  72      16.552 -10.351  15.980  1.00 25.00           H  
ATOM    778  HG3 GLU A  72      16.587 -11.848  16.943  1.00 25.00           H  
ATOM    779  N   ALA A  73      21.220  -9.927  17.220  1.00 25.00           N  
ATOM    780  CA  ALA A  73      22.602 -10.090  17.655  1.00 25.00           C  
ATOM    781  C   ALA A  73      22.947  -9.303  18.950  1.00 25.00           C  
ATOM    782  O   ALA A  73      23.709  -9.765  19.787  1.00 25.00           O  
ATOM    783  CB  ALA A  73      23.530  -9.704  16.529  1.00 25.00           C  
ATOM    784  H   ALA A  73      21.033  -9.524  16.313  1.00 25.00           H  
ATOM    785  HA  ALA A  73      22.735 -11.141  17.909  1.00 25.00           H  
ATOM    786  HB1 ALA A  73      23.311 -10.314  15.653  1.00 25.00           H  
ATOM    787  HB2 ALA A  73      23.388  -8.652  16.285  1.00 25.00           H  
ATOM    788  HB3 ALA A  73      24.563  -9.869  16.837  1.00 25.00           H  
ATOM    789  N   SER A  74      22.374  -8.117  19.097  1.00 25.00           N  
ATOM    790  CA  SER A  74      22.585  -7.239  20.247  1.00 25.00           C  
ATOM    791  C   SER A  74      21.915  -7.834  21.473  1.00 25.00           C  
ATOM    792  O   SER A  74      22.523  -7.966  22.525  1.00 25.00           O  
ATOM    793  CB  SER A  74      21.981  -5.865  19.924  1.00 25.00           C  
ATOM    794  OG  SER A  74      22.105  -4.962  21.001  1.00 25.00           O  
ATOM    795  H   SER A  74      21.752  -7.798  18.368  1.00 25.00           H  
ATOM    796  HA  SER A  74      23.650  -7.133  20.453  1.00 25.00           H  
ATOM    797  HB2 SER A  74      20.924  -5.992  19.692  1.00 25.00           H  
ATOM    798  HB3 SER A  74      22.496  -5.450  19.057  1.00 25.00           H  
ATOM    799  HG  SER A  74      21.703  -4.133  20.733  1.00 25.00           H  
ATOM    800  N   GLU A  75      20.653  -8.201  21.322  1.00 25.00           N  
ATOM    801  CA  GLU A  75      19.905  -8.799  22.411  1.00 25.00           C  
ATOM    802  C   GLU A  75      20.583 -10.066  22.929  1.00 25.00           C  
ATOM    803  O   GLU A  75      20.438 -10.413  24.100  1.00 25.00           O  
ATOM    804  CB  GLU A  75      18.472  -9.123  21.961  1.00 25.00           C  
ATOM    805  CG  GLU A  75      17.504  -7.931  21.976  1.00 25.00           C  
ATOM    806  CD  GLU A  75      17.221  -7.392  23.391  1.00 25.00           C  
ATOM    807  OE1 GLU A  75      16.684  -8.155  24.224  1.00 25.00           O  
ATOM    808  OE2 GLU A  75      17.524  -6.203  23.671  1.00 25.00           O1-
ATOM    809  H   GLU A  75      20.201  -8.061  20.429  1.00 25.00           H  
ATOM    810  HA  GLU A  75      19.874  -8.074  23.225  1.00 25.00           H  
ATOM    811  HB2 GLU A  75      18.074  -9.891  22.625  1.00 25.00           H  
ATOM    812  HB3 GLU A  75      18.516  -9.511  20.943  1.00 25.00           H  
ATOM    813  HG2 GLU A  75      16.560  -8.247  21.532  1.00 25.00           H  
ATOM    814  HG3 GLU A  75      17.935  -7.128  21.379  1.00 25.00           H  
ATOM    815  N   ASP A  76      21.305 -10.756  22.045  1.00 25.00           N  
ATOM    816  CA  ASP A  76      22.010 -11.986  22.391  1.00 25.00           C  
ATOM    817  C   ASP A  76      23.312 -11.790  23.150  1.00 25.00           C  
ATOM    818  O   ASP A  76      23.709 -12.673  23.899  1.00 25.00           O  
ATOM    819  CB  ASP A  76      22.300 -12.839  21.163  1.00 25.00           C  
ATOM    820  CG  ASP A  76      22.925 -14.167  21.538  1.00 25.00           C  
ATOM    821  OD1 ASP A  76      22.233 -14.965  22.202  1.00 25.00           O  
ATOM    822  OD2 ASP A  76      24.116 -14.407  21.228  1.00 25.00           O1-
ATOM    823  H   ASP A  76      21.367 -10.413  21.097  1.00 25.00           H  
ATOM    824  HA  ASP A  76      21.316 -12.493  23.061  1.00 25.00           H  
ATOM    825  HB2 ASP A  76      22.986 -12.297  20.511  1.00 25.00           H  
ATOM    826  HB3 ASP A  76      21.366 -13.025  20.634  1.00 25.00           H  
ATOM    827  N   CYS A  77      24.021 -10.691  22.880  1.00 25.00           N  
ATOM    828  CA  CYS A  77      25.278 -10.378  23.560  1.00 25.00           C  
ATOM    829  C   CYS A  77      24.989  -9.767  24.924  1.00 25.00           C  
ATOM    830  O   CYS A  77      25.829  -9.812  25.819  1.00 25.00           O  
ATOM    831  CB  CYS A  77      26.113  -9.390  22.755  1.00 25.00           C  
ATOM    832  SG  CYS A  77      26.861 -10.002  21.223  1.00 25.00           S  
ATOM    833  H   CYS A  77      23.676 -10.051  22.180  1.00 25.00           H  
ATOM    834  HA  CYS A  77      25.836 -11.308  23.668  1.00 25.00           H  
ATOM    835  HB2 CYS A  77      26.920  -9.040  23.399  1.00 25.00           H  
ATOM    836  HB3 CYS A  77      25.467  -8.551  22.494  1.00 25.00           H  
ATOM    837  N   ILE A  78      23.809  -9.165  25.058  1.00 25.00           N  
ATOM    838  CA  ILE A  78      23.392  -8.553  26.317  1.00 25.00           C  
ATOM    839  C   ILE A  78      23.008  -9.620  27.335  1.00 25.00           C  
ATOM    840  O   ILE A  78      23.286  -9.501  28.526  1.00 25.00           O  
ATOM    841  CB  ILE A  78      22.204  -7.573  26.103  1.00 25.00           C  
ATOM    842  CG1 ILE A  78      22.692  -6.321  25.405  1.00 25.00           C  
ATOM    843  CG2 ILE A  78      21.581  -7.179  27.422  1.00 25.00           C  
ATOM    844  CD1 ILE A  78      21.704  -5.236  25.428  1.00 25.00           C  
ATOM    845  H   ILE A  78      23.183  -9.131  24.266  1.00 25.00           H  
ATOM    846  HA  ILE A  78      24.239  -7.985  26.701  1.00 25.00           H  
ATOM    847  HB  ILE A  78      21.456  -8.080  25.493  1.00 25.00           H  
ATOM    848 HG12 ILE A  78      22.918  -6.565  24.367  1.00 25.00           H  
ATOM    849 HG13 ILE A  78      23.599  -5.976  25.902  1.00 25.00           H  
ATOM    850 HG21 ILE A  78      21.230  -8.072  27.939  1.00 25.00           H  
ATOM    851 HG22 ILE A  78      22.324  -6.671  28.037  1.00 25.00           H  
ATOM    852 HG23 ILE A  78      20.740  -6.510  27.242  1.00 25.00           H  
ATOM    853 HD11 ILE A  78      20.790  -5.566  24.934  1.00 25.00           H  
ATOM    854 HD12 ILE A  78      21.481  -4.968  26.461  1.00 25.00           H  
ATOM    855 HD13 ILE A  78      22.105  -4.367  24.906  1.00 25.00           H  
ATOM    856  N   SER A  79      22.384 -10.675  26.841  1.00 25.00           N  
ATOM    857  CA  SER A  79      21.944 -11.761  27.679  1.00 25.00           C  
ATOM    858  C   SER A  79      23.099 -12.660  28.066  1.00 25.00           C  
ATOM    859  O   SER A  79      22.943 -13.548  28.887  1.00 25.00           O  
ATOM    860  CB  SER A  79      20.900 -12.566  26.935  1.00 25.00           C  
ATOM    861  OG  SER A  79      21.508 -13.269  25.873  1.00 25.00           O  
ATOM    862  H   SER A  79      22.211 -10.722  25.847  1.00 25.00           H  
ATOM    863  HA  SER A  79      21.520 -11.345  28.593  1.00 25.00           H  
ATOM    864  HB2 SER A  79      20.140 -11.893  26.537  1.00 25.00           H  
ATOM    865  HB3 SER A  79      20.434 -13.274  27.620  1.00 25.00           H  
ATOM    866  HG  SER A  79      21.909 -12.622  25.288  1.00 25.00           H  
ATOM    867  N   ARG A  80      24.247 -12.451  27.440  1.00 25.00           N  
ATOM    868  CA  ARG A  80      25.444 -13.235  27.712  1.00 25.00           C  
ATOM    869  C   ARG A  80      26.356 -12.510  28.677  1.00 25.00           C  
ATOM    870  O   ARG A  80      27.386 -13.041  29.066  1.00 25.00           O  
ATOM    871  CB  ARG A  80      26.220 -13.514  26.415  1.00 25.00           C  
ATOM    872  CG  ARG A  80      25.517 -14.452  25.456  1.00 25.00           C  
ATOM    873  CD  ARG A  80      26.267 -14.591  24.165  1.00 25.00           C  
ATOM    874  NE  ARG A  80      25.665 -15.619  23.329  1.00 25.00           N  
ATOM    875  CZ  ARG A  80      25.780 -16.933  23.546  1.00 25.00           C  
ATOM    876  NH1 ARG A  80      26.477 -17.384  24.582  1.00 25.00           N  
ATOM    877  NH2 ARG A  80      25.221 -17.810  22.714  1.00 25.00           N1+
ATOM    878  H   ARG A  80      24.295 -11.718  26.746  1.00 25.00           H  
ATOM    879  HA  ARG A  80      25.123 -14.178  28.154  1.00 25.00           H  
ATOM    880  HB2 ARG A  80      27.181 -13.955  26.680  1.00 25.00           H  
ATOM    881  HB3 ARG A  80      26.384 -12.565  25.905  1.00 25.00           H  
ATOM    882  HG2 ARG A  80      24.522 -14.061  25.245  1.00 25.00           H  
ATOM    883  HG3 ARG A  80      25.431 -15.434  25.921  1.00 25.00           H  
ATOM    884  HD2 ARG A  80      27.300 -14.863  24.379  1.00 25.00           H  
ATOM    885  HD3 ARG A  80      26.244 -13.639  23.635  1.00 25.00           H  
ATOM    886  HE  ARG A  80      25.123 -15.319  22.531  1.00 25.00           H  
ATOM    887 HH11 ARG A  80      26.577 -18.379  24.729  1.00 25.00           H  
ATOM    888 HH12 ARG A  80      26.907 -16.733  25.223  1.00 25.00           H  
ATOM    889 HH21 ARG A  80      24.687 -17.484  21.921  1.00 25.00           H  
ATOM    890 HH22 ARG A  80      25.331 -18.801  22.876  1.00 25.00           H  
ATOM    891  N   GLY A  81      25.982 -11.292  29.050  1.00 25.00           N  
ATOM    892  CA  GLY A  81      26.799 -10.507  29.950  1.00 25.00           C  
ATOM    893  C   GLY A  81      27.726  -9.567  29.200  1.00 25.00           C  
ATOM    894  O   GLY A  81      28.735  -9.136  29.761  1.00 25.00           O  
ATOM    895  H   GLY A  81      25.116 -10.907  28.701  1.00 25.00           H  
ATOM    896  HA2 GLY A  81      27.399 -11.182  30.560  1.00 25.00           H  
ATOM    897  HA3 GLY A  81      26.146  -9.918  30.595  1.00 25.00           H  
ATOM    898  N   GLY A  82      27.393  -9.243  27.947  1.00 25.00           N  
ATOM    899  CA  GLY A  82      28.228  -8.363  27.146  1.00 25.00           C  
ATOM    900  C   GLY A  82      27.447  -7.471  26.199  1.00 25.00           C  
ATOM    901  O   GLY A  82      26.330  -7.087  26.508  1.00 25.00           O  
ATOM    902  H   GLY A  82      26.544  -9.617  27.548  1.00 25.00           H  
ATOM    903  HA2 GLY A  82      28.908  -8.978  26.556  1.00 25.00           H  
ATOM    904  HA3 GLY A  82      28.804  -7.729  27.820  1.00 25.00           H  
ATOM    905  N   THR A  83      28.057  -7.088  25.080  1.00 25.00           N  
ATOM    906  CA  THR A  83      27.421  -6.244  24.055  1.00 25.00           C  
ATOM    907  C   THR A  83      28.132  -6.427  22.711  1.00 25.00           C  
ATOM    908  O   THR A  83      29.105  -7.162  22.621  1.00 25.00           O  
ATOM    909  CB  THR A  83      27.426  -4.723  24.404  1.00 25.00           C  
ATOM    910  OG1 THR A  83      28.744  -4.297  24.756  1.00 25.00           O  
ATOM    911  CG2 THR A  83      26.485  -4.419  25.525  1.00 25.00           C  
ATOM    912  H   THR A  83      29.007  -7.393  24.926  1.00 25.00           H  
ATOM    913  HA  THR A  83      26.382  -6.570  24.005  1.00 25.00           H  
ATOM    914  HB  THR A  83      27.093  -4.181  23.519  1.00 25.00           H  
ATOM    915 HG21 THR A  83      25.478  -4.734  25.250  1.00 25.00           H  
ATOM    916 HG22 THR A  83      26.802  -4.953  26.421  1.00 25.00           H  
ATOM    917 HG23 THR A  83      26.488  -3.346  25.721  1.00 25.00           H  
ATOM    918  HG1 THR A  83      29.009  -4.789  25.536  1.00 25.00           H  
ATOM    919  N   LEU A  84      27.607  -5.788  21.664  1.00 25.00           N  
ATOM    920  CA  LEU A  84      28.200  -5.853  20.327  1.00 25.00           C  
ATOM    921  C   LEU A  84      29.537  -5.119  20.304  1.00 25.00           C  
ATOM    922  O   LEU A  84      29.660  -3.994  20.802  1.00 25.00           O  
ATOM    923  CB  LEU A  84      27.264  -5.258  19.268  1.00 25.00           C  
ATOM    924  CG  LEU A  84      26.142  -6.143  18.716  1.00 25.00           C  
ATOM    925  CD1 LEU A  84      25.332  -5.358  17.718  1.00 25.00           C  
ATOM    926  CD2 LEU A  84      26.707  -7.379  18.044  1.00 25.00           C  
ATOM    927  H   LEU A  84      26.770  -5.240  21.799  1.00 25.00           H  
ATOM    928  HA  LEU A  84      28.360  -6.904  20.087  1.00 25.00           H  
ATOM    929  HB2 LEU A  84      27.882  -4.955  18.423  1.00 25.00           H  
ATOM    930  HB3 LEU A  84      26.795  -4.379  19.709  1.00 25.00           H  
ATOM    931  HG  LEU A  84      25.510  -6.459  19.546  1.00 25.00           H  
ATOM    932 HD11 LEU A  84      24.912  -4.477  18.203  1.00 25.00           H  
ATOM    933 HD12 LEU A  84      25.973  -5.048  16.893  1.00 25.00           H  
ATOM    934 HD13 LEU A  84      24.524  -5.982  17.335  1.00 25.00           H  
ATOM    935 HD21 LEU A  84      27.342  -7.081  17.210  1.00 25.00           H  
ATOM    936 HD22 LEU A  84      27.295  -7.947  18.765  1.00 25.00           H  
ATOM    937 HD23 LEU A  84      25.889  -7.998  17.675  1.00 25.00           H  
ATOM    938  N   SER A  85      30.539  -5.787  19.742  1.00 25.00           N  
ATOM    939  CA  SER A  85      31.880  -5.244  19.642  1.00 25.00           C  
ATOM    940  C   SER A  85      31.848  -3.865  19.014  1.00 25.00           C  
ATOM    941  O   SER A  85      31.358  -3.702  17.905  1.00 25.00           O  
ATOM    942  CB  SER A  85      32.734  -6.162  18.781  1.00 25.00           C  
ATOM    943  OG  SER A  85      32.241  -6.197  17.454  1.00 25.00           O  
ATOM    944  H   SER A  85      30.360  -6.709  19.371  1.00 25.00           H  
ATOM    945  HA  SER A  85      32.304  -5.170  20.643  1.00 25.00           H  
ATOM    946  HB2 SER A  85      32.712  -7.168  19.198  1.00 25.00           H  
ATOM    947  HB3 SER A  85      33.760  -5.794  18.773  1.00 25.00           H  
ATOM    948  HG  SER A  85      32.275  -5.302  17.107  1.00 25.00           H  
ATOM    949  N   THR A  86      32.321  -2.868  19.748  1.00 25.00           N  
ATOM    950  CA  THR A  86      32.347  -1.508  19.245  1.00 25.00           C  
ATOM    951  C   THR A  86      33.706  -0.939  19.528  1.00 25.00           C  
ATOM    952  O   THR A  86      33.984  -0.509  20.655  1.00 25.00           O  
ATOM    953  CB  THR A  86      31.298  -0.617  19.920  1.00 25.00           C  
ATOM    954  OG1 THR A  86      29.994  -1.083  19.580  1.00 25.00           O  
ATOM    955  CG2 THR A  86      31.445   0.825  19.477  1.00 25.00           C  
ATOM    956  H   THR A  86      32.671  -3.059  20.676  1.00 25.00           H  
ATOM    957  HA  THR A  86      32.124  -1.534  18.178  1.00 25.00           H  
ATOM    958  HB  THR A  86      31.447  -0.665  20.999  1.00 25.00           H  
ATOM    959 HG21 THR A  86      32.443   1.183  19.731  1.00 25.00           H  
ATOM    960 HG22 THR A  86      31.300   0.890  18.398  1.00 25.00           H  
ATOM    961 HG23 THR A  86      30.699   1.438  19.982  1.00 25.00           H  
ATOM    962  HG1 THR A  86      29.922  -1.991  19.881  1.00 25.00           H  
ATOM    963  N   PRO A  87      34.597  -0.970  18.519  1.00 25.00           N  
ATOM    964  CA  PRO A  87      35.954  -0.439  18.676  1.00 25.00           C  
ATOM    965  C   PRO A  87      35.929   1.044  18.988  1.00 25.00           C  
ATOM    966  O   PRO A  87      35.291   1.839  18.289  1.00 25.00           O  
ATOM    967  CB  PRO A  87      36.595  -0.712  17.317  1.00 25.00           C  
ATOM    968  CG  PRO A  87      35.412  -0.732  16.374  1.00 25.00           C  
ATOM    969  CD  PRO A  87      34.407  -1.522  17.166  1.00 25.00           C  
ATOM    970  HA  PRO A  87      36.499  -0.896  19.502  1.00 25.00           H  
ATOM    971  HB2 PRO A  87      37.113  -1.671  17.315  1.00 25.00           H  
ATOM    972  HB3 PRO A  87      37.295   0.080  17.049  1.00 25.00           H  
ATOM    973  HG2 PRO A  87      35.659  -1.230  15.436  1.00 25.00           H  
ATOM    974  HG3 PRO A  87      35.051   0.275  16.167  1.00 25.00           H  
ATOM    975  HD2 PRO A  87      33.392  -1.351  16.805  1.00 25.00           H  
ATOM    976  HD3 PRO A  87      34.627  -2.589  17.137  1.00 25.00           H  
ATOM    977  N   GLN A  88      36.587   1.390  20.085  1.00 25.00           N  
ATOM    978  CA  GLN A  88      36.687   2.761  20.530  1.00 25.00           C  
ATOM    979  C   GLN A  88      37.982   3.403  20.055  1.00 25.00           C  
ATOM    980  O   GLN A  88      38.079   4.623  20.007  1.00 25.00           O  
ATOM    981  CB  GLN A  88      36.545   2.821  22.050  1.00 25.00           C  
ATOM    982  CG  GLN A  88      35.214   2.262  22.499  1.00 25.00           C  
ATOM    983  CD  GLN A  88      35.000   2.371  23.987  1.00 25.00           C  
ATOM    984  OE1 GLN A  88      35.572   1.599  24.790  1.00 25.00           O  
ATOM    985  NE2 GLN A  88      34.158   3.325  24.381  1.00 25.00           N  
ATOM    986  H   GLN A  88      37.036   0.668  20.631  1.00 25.00           H  
ATOM    987  HA  GLN A  88      35.873   3.336  20.087  1.00 25.00           H  
ATOM    988  HB2 GLN A  88      36.622   3.859  22.373  1.00 25.00           H  
ATOM    989  HB3 GLN A  88      37.346   2.238  22.504  1.00 25.00           H  
ATOM    990  HG2 GLN A  88      35.166   1.211  22.217  1.00 25.00           H  
ATOM    991  HG3 GLN A  88      34.419   2.811  21.993  1.00 25.00           H  
ATOM    992 HE21 GLN A  88      33.958   3.449  25.363  1.00 25.00           H  
ATOM    993 HE22 GLN A  88      33.718   3.925  23.697  1.00 25.00           H  
ATOM    994  N   THR A  89      38.960   2.577  19.687  1.00 25.00           N  
ATOM    995  CA  THR A  89      40.249   3.056  19.194  1.00 25.00           C  
ATOM    996  C   THR A  89      40.716   2.224  18.008  1.00 25.00           C  
ATOM    997  O   THR A  89      40.280   1.087  17.809  1.00 25.00           O  
ATOM    998  CB  THR A  89      41.371   2.953  20.246  1.00 25.00           C  
ATOM    999  OG1 THR A  89      41.871   1.608  20.282  1.00 25.00           O  
ATOM   1000  CG2 THR A  89      40.865   3.351  21.627  1.00 25.00           C  
ATOM   1001  H   THR A  89      38.804   1.581  19.752  1.00 25.00           H  
ATOM   1002  HA  THR A  89      40.081   4.099  18.927  1.00 25.00           H  
ATOM   1003  HB  THR A  89      42.171   3.638  19.967  1.00 25.00           H  
ATOM   1004 HG21 THR A  89      40.488   4.374  21.595  1.00 25.00           H  
ATOM   1005 HG22 THR A  89      40.062   2.678  21.928  1.00 25.00           H  
ATOM   1006 HG23 THR A  89      41.682   3.287  22.346  1.00 25.00           H  
ATOM   1007  HG1 THR A  89      42.576   1.578  20.933  1.00 25.00           H  
ATOM   1008  N   GLY A  90      41.700   2.757  17.297  1.00 25.00           N  
ATOM   1009  CA  GLY A  90      42.237   2.085  16.131  1.00 25.00           C  
ATOM   1010  C   GLY A  90      42.906   0.753  16.376  1.00 25.00           C  
ATOM   1011  O   GLY A  90      43.010  -0.040  15.451  1.00 25.00           O  
ATOM   1012  H   GLY A  90      42.082   3.650  17.573  1.00 25.00           H  
ATOM   1013  HA2 GLY A  90      42.973   2.747  15.675  1.00 25.00           H  
ATOM   1014  HA3 GLY A  90      41.416   1.920  15.434  1.00 25.00           H  
ATOM   1015  N   SER A  91      43.405   0.515  17.589  1.00 25.00           N  
ATOM   1016  CA  SER A  91      44.067  -0.758  17.901  1.00 25.00           C  
ATOM   1017  C   SER A  91      43.002  -1.767  18.271  1.00 25.00           C  
ATOM   1018  O   SER A  91      43.114  -2.951  17.946  1.00 25.00           O  
ATOM   1019  CB  SER A  91      45.045  -0.606  19.070  1.00 25.00           C  
ATOM   1020  OG  SER A  91      45.849  -1.780  19.217  1.00 25.00           O  
ATOM   1021  H   SER A  91      43.326   1.222  18.305  1.00 25.00           H  
ATOM   1022  HA  SER A  91      44.633  -1.085  17.028  1.00 25.00           H  
ATOM   1023  HB2 SER A  91      44.481  -0.443  19.988  1.00 25.00           H  
ATOM   1024  HB3 SER A  91      45.693   0.250  18.885  1.00 25.00           H  
ATOM   1025  HG  SER A  91      46.439  -1.637  19.960  1.00 25.00           H  
ATOM   1026  N   GLU A  92      41.990  -1.274  18.981  1.00 25.00           N  
ATOM   1027  CA  GLU A  92      40.848  -2.057  19.419  1.00 25.00           C  
ATOM   1028  C   GLU A  92      40.247  -2.599  18.143  1.00 25.00           C  
ATOM   1029  O   GLU A  92      39.890  -3.768  18.051  1.00 25.00           O  
ATOM   1030  CB  GLU A  92      39.851  -1.133  20.115  1.00 25.00           C  
ATOM   1031  CG  GLU A  92      38.867  -1.809  21.026  1.00 25.00           C  
ATOM   1032  CD  GLU A  92      38.548  -0.957  22.235  1.00 25.00           C  
ATOM   1033  OE1 GLU A  92      37.605  -0.149  22.164  1.00 25.00           O  
ATOM   1034  OE2 GLU A  92      39.242  -1.087  23.261  1.00 25.00           O1-
ATOM   1035  H   GLU A  92      42.019  -0.296  19.231  1.00 25.00           H  
ATOM   1036  HA  GLU A  92      41.114  -2.851  20.116  1.00 25.00           H  
ATOM   1037  HB2 GLU A  92      39.288  -0.606  19.344  1.00 25.00           H  
ATOM   1038  HB3 GLU A  92      40.417  -0.414  20.706  1.00 25.00           H  
ATOM   1039  HG2 GLU A  92      39.290  -2.756  21.362  1.00 25.00           H  
ATOM   1040  HG3 GLU A  92      37.947  -1.998  20.474  1.00 25.00           H  
ATOM   1041  N   ASN A  93      40.229  -1.741  17.130  1.00 25.00           N  
ATOM   1042  CA  ASN A  93      39.697  -2.096  15.827  1.00 25.00           C  
ATOM   1043  C   ASN A  93      40.578  -3.125  15.112  1.00 25.00           C  
ATOM   1044  O   ASN A  93      40.083  -4.131  14.600  1.00 25.00           O  
ATOM   1045  CB  ASN A  93      39.556  -0.846  14.965  1.00 25.00           C  
ATOM   1046  CG  ASN A  93      38.723  -1.088  13.744  1.00 25.00           C  
ATOM   1047  OD1 ASN A  93      38.410  -0.169  13.015  1.00 25.00           O  
ATOM   1048  ND2 ASN A  93      38.345  -2.331  13.519  1.00 25.00           N  
ATOM   1049  H   ASN A  93      40.597  -0.811  17.270  1.00 25.00           H  
ATOM   1050  HA  ASN A  93      38.717  -2.549  15.982  1.00 25.00           H  
ATOM   1051  HB2 ASN A  93      40.549  -0.521  14.653  1.00 25.00           H  
ATOM   1052  HB3 ASN A  93      39.087  -0.061  15.559  1.00 25.00           H  
ATOM   1053 HD21 ASN A  93      37.774  -2.548  12.715  1.00 25.00           H  
ATOM   1054 HD22 ASN A  93      38.627  -3.067  14.151  1.00 25.00           H  
ATOM   1055  N   ASP A  94      41.880  -2.851  15.063  1.00 25.00           N  
ATOM   1056  CA  ASP A  94      42.842  -3.732  14.416  1.00 25.00           C  
ATOM   1057  C   ASP A  94      42.799  -5.102  15.070  1.00 25.00           C  
ATOM   1058  O   ASP A  94      42.880  -6.130  14.384  1.00 25.00           O  
ATOM   1059  CB  ASP A  94      44.245  -3.130  14.511  1.00 25.00           C  
ATOM   1060  CG  ASP A  94      44.384  -1.837  13.711  1.00 25.00           C  
ATOM   1061  OD1 ASP A  94      43.616  -1.639  12.724  1.00 25.00           O  
ATOM   1062  OD2 ASP A  94      45.268  -1.018  14.065  1.00 25.00           O1-
ATOM   1063  H   ASP A  94      42.213  -1.998  15.490  1.00 25.00           H  
ATOM   1064  HA  ASP A  94      42.585  -3.841  13.362  1.00 25.00           H  
ATOM   1065  HB2 ASP A  94      44.963  -3.855  14.131  1.00 25.00           H  
ATOM   1066  HB3 ASP A  94      44.463  -2.917  15.558  1.00 25.00           H  
ATOM   1067  N   ALA A  95      42.614  -5.087  16.396  1.00 25.00           N  
ATOM   1068  CA  ALA A  95      42.542  -6.289  17.220  1.00 25.00           C  
ATOM   1069  C   ALA A  95      41.334  -7.096  16.816  1.00 25.00           C  
ATOM   1070  O   ALA A  95      41.433  -8.294  16.554  1.00 25.00           O  
ATOM   1071  CB  ALA A  95      42.436  -5.912  18.667  1.00 25.00           C  
ATOM   1072  H   ALA A  95      42.519  -4.192  16.852  1.00 25.00           H  
ATOM   1073  HA  ALA A  95      43.446  -6.881  17.074  1.00 25.00           H  
ATOM   1074  HB1 ALA A  95      43.310  -5.328  18.955  1.00 25.00           H  
ATOM   1075  HB2 ALA A  95      41.535  -5.318  18.822  1.00 25.00           H  
ATOM   1076  HB3 ALA A  95      42.386  -6.815  19.275  1.00 25.00           H  
ATOM   1077  N   LEU A  96      40.187  -6.422  16.788  1.00 25.00           N  
ATOM   1078  CA  LEU A  96      38.933  -7.040  16.403  1.00 25.00           C  
ATOM   1079  C   LEU A  96      39.027  -7.542  14.966  1.00 25.00           C  
ATOM   1080  O   LEU A  96      38.416  -8.555  14.597  1.00 25.00           O  
ATOM   1081  CB  LEU A  96      37.806  -6.020  16.514  1.00 25.00           C  
ATOM   1082  CG  LEU A  96      36.391  -6.534  16.287  1.00 25.00           C  
ATOM   1083  CD1 LEU A  96      36.170  -7.813  17.051  1.00 25.00           C  
ATOM   1084  CD2 LEU A  96      35.410  -5.486  16.729  1.00 25.00           C  
ATOM   1085  H   LEU A  96      40.191  -5.445  17.044  1.00 25.00           H  
ATOM   1086  HA  LEU A  96      38.727  -7.880  17.067  1.00 25.00           H  
ATOM   1087  HB2 LEU A  96      37.995  -5.238  15.777  1.00 25.00           H  
ATOM   1088  HB3 LEU A  96      37.845  -5.592  17.515  1.00 25.00           H  
ATOM   1089  HG  LEU A  96      36.246  -6.742  15.226  1.00 25.00           H  
ATOM   1090 HD11 LEU A  96      36.884  -8.565  16.715  1.00 25.00           H  
ATOM   1091 HD12 LEU A  96      36.310  -7.629  18.116  1.00 25.00           H  
ATOM   1092 HD13 LEU A  96      35.156  -8.171  16.874  1.00 25.00           H  
ATOM   1093 HD21 LEU A  96      35.555  -5.278  17.789  1.00 25.00           H  
ATOM   1094 HD22 LEU A  96      35.570  -4.574  16.155  1.00 25.00           H  
ATOM   1095 HD23 LEU A  96      34.395  -5.846  16.564  1.00 25.00           H  
ATOM   1096  N   TYR A  97      39.825  -6.846  14.163  1.00 25.00           N  
ATOM   1097  CA  TYR A  97      39.983  -7.217  12.772  1.00 25.00           C  
ATOM   1098  C   TYR A  97      40.748  -8.526  12.637  1.00 25.00           C  
ATOM   1099  O   TYR A  97      40.305  -9.428  11.939  1.00 25.00           O  
ATOM   1100  CB  TYR A  97      40.640  -6.074  11.983  1.00 25.00           C  
ATOM   1101  CG  TYR A  97      40.956  -6.404  10.537  1.00 25.00           C  
ATOM   1102  CD1 TYR A  97      40.191  -7.320   9.818  1.00 25.00           C  
ATOM   1103  CD2 TYR A  97      42.066  -5.850   9.913  1.00 25.00           C  
ATOM   1104  CE1 TYR A  97      40.526  -7.685   8.528  1.00 25.00           C  
ATOM   1105  CE2 TYR A  97      42.412  -6.206   8.610  1.00 25.00           C  
ATOM   1106  CZ  TYR A  97      41.641  -7.129   7.924  1.00 25.00           C  
ATOM   1107  OH  TYR A  97      41.988  -7.503   6.643  1.00 25.00           O  
ATOM   1108  H   TYR A  97      40.327  -6.049  14.527  1.00 25.00           H  
ATOM   1109  HA  TYR A  97      38.996  -7.385  12.341  1.00 25.00           H  
ATOM   1110  HB2 TYR A  97      41.572  -5.808  12.482  1.00 25.00           H  
ATOM   1111  HB3 TYR A  97      39.963  -5.219  11.997  1.00 25.00           H  
ATOM   1112  HD1 TYR A  97      39.317  -7.756  10.280  1.00 25.00           H  
ATOM   1113  HD2 TYR A  97      42.671  -5.131  10.446  1.00 25.00           H  
ATOM   1114  HE1 TYR A  97      39.920  -8.400   7.992  1.00 25.00           H  
ATOM   1115  HE2 TYR A  97      43.277  -5.765   8.138  1.00 25.00           H  
ATOM   1116  HH  TYR A  97      41.252  -7.753   6.079  1.00 25.00           H  
ATOM   1117  N   GLU A  98      41.856  -8.657  13.353  1.00 25.00           N  
ATOM   1118  CA  GLU A  98      42.656  -9.881  13.289  1.00 25.00           C  
ATOM   1119  C   GLU A  98      41.914 -11.088  13.871  1.00 25.00           C  
ATOM   1120  O   GLU A  98      42.135 -12.213  13.456  1.00 25.00           O  
ATOM   1121  CB  GLU A  98      44.005  -9.691  14.005  1.00 25.00           C  
ATOM   1122  CG  GLU A  98      44.874  -8.523  13.497  1.00 25.00           C  
ATOM   1123  CD  GLU A  98      45.344  -8.692  12.040  1.00 25.00           C  
ATOM   1124  OE1 GLU A  98      45.230  -9.810  11.470  1.00 25.00           O  
ATOM   1125  OE2 GLU A  98      45.838  -7.696  11.454  1.00 25.00           O1-
ATOM   1126  H   GLU A  98      42.153  -7.900  13.953  1.00 25.00           H  
ATOM   1127  HA  GLU A  98      42.839 -10.085  12.234  1.00 25.00           H  
ATOM   1128  HB2 GLU A  98      44.579 -10.611  13.887  1.00 25.00           H  
ATOM   1129  HB3 GLU A  98      43.802  -9.522  15.062  1.00 25.00           H  
ATOM   1130  HG2 GLU A  98      45.754  -8.445  14.136  1.00 25.00           H  
ATOM   1131  HG3 GLU A  98      44.292  -7.605  13.567  1.00 25.00           H  
ATOM   1132  N   TYR A  99      41.036 -10.846  14.836  1.00 25.00           N  
ATOM   1133  CA  TYR A  99      40.267 -11.920  15.454  1.00 25.00           C  
ATOM   1134  C   TYR A  99      39.149 -12.360  14.512  1.00 25.00           C  
ATOM   1135  O   TYR A  99      38.887 -13.558  14.359  1.00 25.00           O  
ATOM   1136  CB  TYR A  99      39.704 -11.468  16.815  1.00 25.00           C  
ATOM   1137  CG  TYR A  99      38.891 -12.524  17.536  1.00 25.00           C  
ATOM   1138  CD1 TYR A  99      39.424 -13.781  17.807  1.00 25.00           C  
ATOM   1139  CD2 TYR A  99      37.575 -12.290  17.883  1.00 25.00           C  
ATOM   1140  CE1 TYR A  99      38.658 -14.770  18.389  1.00 25.00           C  
ATOM   1141  CE2 TYR A  99      36.816 -13.275  18.469  1.00 25.00           C  
ATOM   1142  CZ  TYR A  99      37.357 -14.509  18.712  1.00 25.00           C  
ATOM   1143  OH  TYR A  99      36.584 -15.495  19.242  1.00 25.00           O  
ATOM   1144  H   TYR A  99      40.897  -9.896  15.149  1.00 25.00           H  
ATOM   1145  HA  TYR A  99      40.922 -12.772  15.636  1.00 25.00           H  
ATOM   1146  HB2 TYR A  99      39.065 -10.601  16.649  1.00 25.00           H  
ATOM   1147  HB3 TYR A  99      40.541 -11.187  17.454  1.00 25.00           H  
ATOM   1148  HD1 TYR A  99      40.455 -13.986  17.558  1.00 25.00           H  
ATOM   1149  HD2 TYR A  99      37.137 -11.322  17.691  1.00 25.00           H  
ATOM   1150  HE1 TYR A  99      39.084 -15.743  18.588  1.00 25.00           H  
ATOM   1151  HE2 TYR A  99      35.789 -13.075  18.738  1.00 25.00           H  
ATOM   1152  HH  TYR A  99      37.033 -16.331  19.384  1.00 25.00           H  
ATOM   1153  N   LEU A 100      38.487 -11.379  13.900  1.00 25.00           N  
ATOM   1154  CA  LEU A 100      37.427 -11.638  12.932  1.00 25.00           C  
ATOM   1155  C   LEU A 100      38.009 -12.525  11.823  1.00 25.00           C  
ATOM   1156  O   LEU A 100      37.356 -13.449  11.324  1.00 25.00           O  
ATOM   1157  CB  LEU A 100      36.944 -10.312  12.332  1.00 25.00           C  
ATOM   1158  CG  LEU A 100      36.284 -10.251  10.942  1.00 25.00           C  
ATOM   1159  CD1 LEU A 100      35.077 -11.194  10.841  1.00 25.00           C  
ATOM   1160  CD2 LEU A 100      35.865  -8.818  10.672  1.00 25.00           C  
ATOM   1161  H   LEU A 100      38.727 -10.422  14.115  1.00 25.00           H  
ATOM   1162  HA  LEU A 100      36.583 -12.134  13.411  1.00 25.00           H  
ATOM   1163  HB2 LEU A 100      37.816  -9.659  12.288  1.00 25.00           H  
ATOM   1164  HB3 LEU A 100      36.219  -9.902  13.035  1.00 25.00           H  
ATOM   1165  HG  LEU A 100      37.005 -10.580  10.194  1.00 25.00           H  
ATOM   1166 HD11 LEU A 100      35.399 -12.217  11.037  1.00 25.00           H  
ATOM   1167 HD12 LEU A 100      34.326 -10.903  11.574  1.00 25.00           H  
ATOM   1168 HD13 LEU A 100      34.651 -11.133   9.839  1.00 25.00           H  
ATOM   1169 HD21 LEU A 100      35.145  -8.501  11.427  1.00 25.00           H  
ATOM   1170 HD22 LEU A 100      36.740  -8.169  10.710  1.00 25.00           H  
ATOM   1171 HD23 LEU A 100      35.408  -8.753   9.684  1.00 25.00           H  
ATOM   1172  N   ARG A 101      39.265 -12.244  11.486  1.00 25.00           N  
ATOM   1173  CA  ARG A 101      40.009 -12.965  10.469  1.00 25.00           C  
ATOM   1174  C   ARG A 101      40.253 -14.428  10.783  1.00 25.00           C  
ATOM   1175  O   ARG A 101      40.067 -15.286   9.922  1.00 25.00           O  
ATOM   1176  CB  ARG A 101      41.354 -12.283  10.252  1.00 25.00           C  
ATOM   1177  CG  ARG A 101      41.245 -10.967   9.547  1.00 25.00           C  
ATOM   1178  CD  ARG A 101      40.709 -11.179   8.142  1.00 25.00           C  
ATOM   1179  NE  ARG A 101      41.581 -12.030   7.329  1.00 25.00           N  
ATOM   1180  CZ  ARG A 101      42.915 -11.954   7.301  1.00 25.00           C  
ATOM   1181  NH1 ARG A 101      43.567 -11.065   8.068  1.00 25.00           N  
ATOM   1182  NH2 ARG A 101      43.599 -12.725   6.451  1.00 25.00           N1+
ATOM   1183  H   ARG A 101      39.728 -11.485  11.966  1.00 25.00           H  
ATOM   1184  HA  ARG A 101      39.388 -12.940   9.574  1.00 25.00           H  
ATOM   1185  HB2 ARG A 101      41.985 -12.943   9.656  1.00 25.00           H  
ATOM   1186  HB3 ARG A 101      41.819 -12.117  11.224  1.00 25.00           H  
ATOM   1187  HG2 ARG A 101      42.230 -10.503   9.492  1.00 25.00           H  
ATOM   1188  HG3 ARG A 101      40.567 -10.316  10.098  1.00 25.00           H  
ATOM   1189  HD2 ARG A 101      40.615 -10.208   7.654  1.00 25.00           H  
ATOM   1190  HD3 ARG A 101      39.728 -11.648   8.210  1.00 25.00           H  
ATOM   1191  HE  ARG A 101      41.141 -12.727   6.745  1.00 25.00           H  
ATOM   1192 HH11 ARG A 101      44.571 -10.980   8.001  1.00 25.00           H  
ATOM   1193 HH12 ARG A 101      43.053 -10.481   8.712  1.00 25.00           H  
ATOM   1194 HH21 ARG A 101      43.112 -13.395   5.873  1.00 25.00           H  
ATOM   1195 HH22 ARG A 101      44.603 -12.638   6.386  1.00 25.00           H  
ATOM   1196  N   GLN A 102      40.678 -14.719  12.008  1.00 25.00           N  
ATOM   1197  CA  GLN A 102      40.964 -16.098  12.381  1.00 25.00           C  
ATOM   1198  C   GLN A 102      39.893 -16.873  13.106  1.00 25.00           C  
ATOM   1199  O   GLN A 102      40.161 -17.977  13.544  1.00 25.00           O  
ATOM   1200  CB  GLN A 102      42.256 -16.186  13.167  1.00 25.00           C  
ATOM   1201  CG  GLN A 102      42.223 -15.500  14.478  1.00 25.00           C  
ATOM   1202  CD  GLN A 102      43.589 -15.500  15.134  1.00 25.00           C  
ATOM   1203  OE1 GLN A 102      44.601 -15.728  14.470  1.00 25.00           O  
ATOM   1204  NE2 GLN A 102      43.630 -15.252  16.447  1.00 25.00           N  
ATOM   1205  H   GLN A 102      40.805 -13.979  12.684  1.00 25.00           H  
ATOM   1206  HA  GLN A 102      41.033 -16.586  11.409  1.00 25.00           H  
ATOM   1207  HB2 GLN A 102      43.050 -15.740  12.569  1.00 25.00           H  
ATOM   1208  HB3 GLN A 102      42.479 -17.239  13.339  1.00 25.00           H  
ATOM   1209  HG2 GLN A 102      41.516 -16.014  15.130  1.00 25.00           H  
ATOM   1210  HG3 GLN A 102      41.899 -14.470  14.331  1.00 25.00           H  
ATOM   1211 HE21 GLN A 102      44.516 -15.246  16.933  1.00 25.00           H  
ATOM   1212 HE22 GLN A 102      42.775 -15.070  16.953  1.00 25.00           H  
ATOM   1213  N   SER A 103      38.677 -16.330  13.200  1.00 25.00           N  
ATOM   1214  CA  SER A 103      37.577 -17.016  13.884  1.00 25.00           C  
ATOM   1215  C   SER A 103      36.337 -17.148  13.040  1.00 25.00           C  
ATOM   1216  O   SER A 103      35.657 -18.160  13.094  1.00 25.00           O  
ATOM   1217  CB  SER A 103      37.194 -16.285  15.165  1.00 25.00           C  
ATOM   1218  OG  SER A 103      36.706 -14.990  14.872  1.00 25.00           O  
ATOM   1219  H   SER A 103      38.511 -15.422  12.789  1.00 25.00           H  
ATOM   1220  HA  SER A 103      37.954 -18.015  14.101  1.00 25.00           H  
ATOM   1221  HB2 SER A 103      38.072 -16.201  15.805  1.00 25.00           H  
ATOM   1222  HB3 SER A 103      36.420 -16.851  15.682  1.00 25.00           H  
ATOM   1223  HG  SER A 103      37.405 -14.513  14.417  1.00 25.00           H  
ATOM   1224  N   VAL A 104      36.015 -16.098  12.295  1.00 25.00           N  
ATOM   1225  CA  VAL A 104      34.825 -16.079  11.451  1.00 25.00           C  
ATOM   1226  C   VAL A 104      35.205 -16.372  10.001  1.00 25.00           C  
ATOM   1227  O   VAL A 104      34.762 -17.366   9.403  1.00 25.00           O  
ATOM   1228  CB  VAL A 104      34.121 -14.696  11.544  1.00 25.00           C  
ATOM   1229  CG1 VAL A 104      32.914 -14.638  10.643  1.00 25.00           C  
ATOM   1230  CG2 VAL A 104      33.691 -14.438  12.959  1.00 25.00           C  
ATOM   1231  H   VAL A 104      36.614 -15.285  12.314  1.00 25.00           H  
ATOM   1232  HA  VAL A 104      34.137 -16.849  11.800  1.00 25.00           H  
ATOM   1233  HB  VAL A 104      34.833 -13.935  11.225  1.00 25.00           H  
ATOM   1234 HG11 VAL A 104      33.220 -14.825   9.614  1.00 25.00           H  
ATOM   1235 HG12 VAL A 104      32.194 -15.395  10.952  1.00 25.00           H  
ATOM   1236 HG13 VAL A 104      32.457 -13.651  10.712  1.00 25.00           H  
ATOM   1237 HG21 VAL A 104      32.980 -15.204  13.268  1.00 25.00           H  
ATOM   1238 HG22 VAL A 104      34.561 -14.465  13.614  1.00 25.00           H  
ATOM   1239 HG23 VAL A 104      33.218 -13.457  13.022  1.00 25.00           H  
ATOM   1240  N   GLY A 105      36.066 -15.509   9.469  1.00 25.00           N  
ATOM   1241  CA  GLY A 105      36.512 -15.619   8.095  1.00 25.00           C  
ATOM   1242  C   GLY A 105      37.297 -14.418   7.589  1.00 25.00           C  
ATOM   1243  O   GLY A 105      37.090 -13.267   7.981  1.00 25.00           O  
ATOM   1244  H   GLY A 105      36.420 -14.755  10.040  1.00 25.00           H  
ATOM   1245  HA2 GLY A 105      35.633 -15.743   7.461  1.00 25.00           H  
ATOM   1246  HA3 GLY A 105      37.147 -16.501   8.012  1.00 25.00           H  
ATOM   1247  N   ASN A 106      38.198 -14.722   6.671  1.00 25.00           N  
ATOM   1248  CA  ASN A 106      39.083 -13.760   6.029  1.00 25.00           C  
ATOM   1249  C   ASN A 106      38.313 -12.711   5.185  1.00 25.00           C  
ATOM   1250  O   ASN A 106      38.798 -11.594   4.936  1.00 25.00           O  
ATOM   1251  CB  ASN A 106      40.024 -14.560   5.137  1.00 25.00           C  
ATOM   1252  CG  ASN A 106      41.368 -13.924   4.992  1.00 25.00           C  
ATOM   1253  OD1 ASN A 106      42.402 -14.613   4.958  1.00 25.00           O  
ATOM   1254  ND2 ASN A 106      41.384 -12.596   4.890  1.00 25.00           N  
ATOM   1255  H   ASN A 106      38.279 -15.690   6.395  1.00 25.00           H  
ATOM   1256  HA  ASN A 106      39.622 -13.196   6.791  1.00 25.00           H  
ATOM   1257  HB2 ASN A 106      39.573 -14.650   4.149  1.00 25.00           H  
ATOM   1258  HB3 ASN A 106      40.153 -15.552   5.569  1.00 25.00           H  
ATOM   1259 HD21 ASN A 106      40.519 -12.077   4.923  1.00 25.00           H  
ATOM   1260 HD22 ASN A 106      42.262 -12.109   4.779  1.00 25.00           H  
ATOM   1261  N   GLU A 107      37.101 -13.084   4.766  1.00 25.00           N  
ATOM   1262  CA  GLU A 107      36.252 -12.220   3.948  1.00 25.00           C  
ATOM   1263  C   GLU A 107      35.044 -11.698   4.720  1.00 25.00           C  
ATOM   1264  O   GLU A 107      34.485 -10.651   4.377  1.00 25.00           O  
ATOM   1265  CB  GLU A 107      35.749 -12.987   2.724  1.00 25.00           C  
ATOM   1266  CG  GLU A 107      36.833 -13.734   1.954  1.00 25.00           C  
ATOM   1267  CD  GLU A 107      37.977 -12.826   1.493  1.00 25.00           C  
ATOM   1268  OE1 GLU A 107      37.699 -11.760   0.882  1.00 25.00           O  
ATOM   1269  OE2 GLU A 107      39.157 -13.197   1.731  1.00 25.00           O1-
ATOM   1270  H   GLU A 107      36.758 -13.998   5.025  1.00 25.00           H  
ATOM   1271  HA  GLU A 107      36.863 -11.369   3.646  1.00 25.00           H  
ATOM   1272  HB2 GLU A 107      35.280 -12.275   2.045  1.00 25.00           H  
ATOM   1273  HB3 GLU A 107      35.008 -13.713   3.058  1.00 25.00           H  
ATOM   1274  HG2 GLU A 107      36.380 -14.195   1.076  1.00 25.00           H  
ATOM   1275  HG3 GLU A 107      37.244 -14.510   2.600  1.00 25.00           H  
ATOM   1276  N   ALA A 108      34.680 -12.417   5.783  1.00 25.00           N  
ATOM   1277  CA  ALA A 108      33.529 -12.107   6.637  1.00 25.00           C  
ATOM   1278  C   ALA A 108      33.333 -10.679   7.095  1.00 25.00           C  
ATOM   1279  O   ALA A 108      34.280  -9.903   7.217  1.00 25.00           O  
ATOM   1280  CB  ALA A 108      33.520 -13.015   7.842  1.00 25.00           C  
ATOM   1281  H   ALA A 108      35.234 -13.229   6.014  1.00 25.00           H  
ATOM   1282  HA  ALA A 108      32.688 -12.276   5.965  1.00 25.00           H  
ATOM   1283  HB1 ALA A 108      33.565 -14.054   7.514  1.00 25.00           H  
ATOM   1284  HB2 ALA A 108      34.383 -12.795   8.470  1.00 25.00           H  
ATOM   1285  HB3 ALA A 108      32.605 -12.853   8.412  1.00 25.00           H  
ATOM   1286  N   GLU A 109      32.074 -10.375   7.380  1.00 25.00           N  
ATOM   1287  CA  GLU A 109      31.639  -9.076   7.858  1.00 25.00           C  
ATOM   1288  C   GLU A 109      30.805  -9.299   9.110  1.00 25.00           C  
ATOM   1289  O   GLU A 109      29.808 -10.034   9.098  1.00 25.00           O  
ATOM   1290  CB  GLU A 109      30.765  -8.387   6.822  1.00 25.00           C  
ATOM   1291  CG  GLU A 109      31.470  -8.035   5.557  1.00 25.00           C  
ATOM   1292  CD  GLU A 109      30.654  -7.113   4.686  1.00 25.00           C  
ATOM   1293  OE1 GLU A 109      29.422  -7.348   4.549  1.00 25.00           O  
ATOM   1294  OE2 GLU A 109      31.254  -6.150   4.147  1.00 25.00           O1-
ATOM   1295  H   GLU A 109      31.375 -11.093   7.256  1.00 25.00           H  
ATOM   1296  HA  GLU A 109      32.510  -8.452   8.057  1.00 25.00           H  
ATOM   1297  HB2 GLU A 109      30.373  -7.470   7.261  1.00 25.00           H  
ATOM   1298  HB3 GLU A 109      29.938  -9.054   6.577  1.00 25.00           H  
ATOM   1299  HG2 GLU A 109      31.675  -8.951   5.002  1.00 25.00           H  
ATOM   1300  HG3 GLU A 109      32.410  -7.542   5.805  1.00 25.00           H  
ATOM   1301  N   ILE A 110      31.177  -8.629  10.188  1.00 25.00           N  
ATOM   1302  CA  ILE A 110      30.451  -8.787  11.431  1.00 25.00           C  
ATOM   1303  C   ILE A 110      29.805  -7.476  11.827  1.00 25.00           C  
ATOM   1304  O   ILE A 110      30.219  -6.435  11.362  1.00 25.00           O  
ATOM   1305  CB  ILE A 110      31.397  -9.321  12.535  1.00 25.00           C  
ATOM   1306  CG1 ILE A 110      32.705  -8.524  12.575  1.00 25.00           C  
ATOM   1307  CG2 ILE A 110      31.726 -10.776  12.271  1.00 25.00           C  
ATOM   1308  CD1 ILE A 110      32.715  -7.381  13.563  1.00 25.00           C  
ATOM   1309  H   ILE A 110      31.970  -8.006  10.144  1.00 25.00           H  
ATOM   1310  HA  ILE A 110      29.655  -9.519  11.296  1.00 25.00           H  
ATOM   1311  HB  ILE A 110      30.885  -9.215  13.491  1.00 25.00           H  
ATOM   1312 HG12 ILE A 110      32.885  -8.115  11.580  1.00 25.00           H  
ATOM   1313 HG13 ILE A 110      33.512  -9.208  12.837  1.00 25.00           H  
ATOM   1314 HG21 ILE A 110      30.805 -11.358  12.248  1.00 25.00           H  
ATOM   1315 HG22 ILE A 110      32.236 -10.864  11.312  1.00 25.00           H  
ATOM   1316 HG23 ILE A 110      32.373 -11.151  13.064  1.00 25.00           H  
ATOM   1317 HD11 ILE A 110      31.914  -6.683  13.319  1.00 25.00           H  
ATOM   1318 HD12 ILE A 110      32.563  -7.770  14.570  1.00 25.00           H  
ATOM   1319 HD13 ILE A 110      33.674  -6.865  13.514  1.00 25.00           H  
ATOM   1320  N   TRP A 111      28.756  -7.531  12.637  1.00 25.00           N  
ATOM   1321  CA  TRP A 111      28.075  -6.313  13.086  1.00 25.00           C  
ATOM   1322  C   TRP A 111      28.967  -5.494  14.029  1.00 25.00           C  
ATOM   1323  O   TRP A 111      29.928  -6.024  14.601  1.00 25.00           O  
ATOM   1324  CB  TRP A 111      26.778  -6.636  13.846  1.00 25.00           C  
ATOM   1325  CG  TRP A 111      25.648  -7.135  13.048  1.00 25.00           C  
ATOM   1326  CD1 TRP A 111      24.990  -8.318  13.215  1.00 25.00           C  
ATOM   1327  CD2 TRP A 111      24.971  -6.439  12.009  1.00 25.00           C  
ATOM   1328  NE1 TRP A 111      23.933  -8.404  12.341  1.00 25.00           N  
ATOM   1329  CE2 TRP A 111      23.894  -7.263  11.586  1.00 25.00           C  
ATOM   1330  CE3 TRP A 111      25.151  -5.191  11.400  1.00 25.00           C  
ATOM   1331  CZ2 TRP A 111      23.002  -6.880  10.577  1.00 25.00           C  
ATOM   1332  CZ3 TRP A 111      24.264  -4.801  10.397  1.00 25.00           C  
ATOM   1333  CH2 TRP A 111      23.197  -5.649   9.996  1.00 25.00           C  
ATOM   1334  H   TRP A 111      28.419  -8.430  12.950  1.00 25.00           H  
ATOM   1335  HA  TRP A 111      27.848  -5.744  12.185  1.00 25.00           H  
ATOM   1336  HB2 TRP A 111      26.453  -5.723  14.345  1.00 25.00           H  
ATOM   1337  HB3 TRP A 111      27.014  -7.394  14.594  1.00 25.00           H  
ATOM   1338  HD1 TRP A 111      25.261  -9.080  13.931  1.00 25.00           H  
ATOM   1339  HE1 TRP A 111      23.291  -9.181  12.268  1.00 25.00           H  
ATOM   1340  HE3 TRP A 111      25.961  -4.543  11.701  1.00 25.00           H  
ATOM   1341  HZ2 TRP A 111      22.194  -7.526  10.267  1.00 25.00           H  
ATOM   1342  HZ3 TRP A 111      24.389  -3.841   9.919  1.00 25.00           H  
ATOM   1343  HH2 TRP A 111      22.525  -5.319   9.218  1.00 25.00           H  
ATOM   1344  N   LEU A 112      28.632  -4.210  14.162  1.00 25.00           N  
ATOM   1345  CA  LEU A 112      29.312  -3.293  15.061  1.00 25.00           C  
ATOM   1346  C   LEU A 112      28.213  -2.605  15.872  1.00 25.00           C  
ATOM   1347  O   LEU A 112      27.139  -2.312  15.349  1.00 25.00           O  
ATOM   1348  CB  LEU A 112      30.155  -2.263  14.312  1.00 25.00           C  
ATOM   1349  CG  LEU A 112      31.478  -2.678  13.661  1.00 25.00           C  
ATOM   1350  CD1 LEU A 112      32.361  -1.461  13.589  1.00 25.00           C  
ATOM   1351  CD2 LEU A 112      32.194  -3.759  14.442  1.00 25.00           C  
ATOM   1352  H   LEU A 112      27.865  -3.855  13.608  1.00 25.00           H  
ATOM   1353  HA  LEU A 112      30.010  -3.836  15.699  1.00 25.00           H  
ATOM   1354  HB2 LEU A 112      30.390  -1.472  15.024  1.00 25.00           H  
ATOM   1355  HB3 LEU A 112      29.527  -1.861  13.517  1.00 25.00           H  
ATOM   1356  HG  LEU A 112      31.262  -3.082  12.672  1.00 25.00           H  
ATOM   1357 HD11 LEU A 112      31.865  -0.686  13.005  1.00 25.00           H  
ATOM   1358 HD12 LEU A 112      32.552  -1.091  14.596  1.00 25.00           H  
ATOM   1359 HD13 LEU A 112      33.306  -1.726  13.114  1.00 25.00           H  
ATOM   1360 HD21 LEU A 112      32.428  -3.390  15.441  1.00 25.00           H  
ATOM   1361 HD22 LEU A 112      31.552  -4.636  14.520  1.00 25.00           H  
ATOM   1362 HD23 LEU A 112      33.117  -4.028  13.928  1.00 25.00           H  
ATOM   1363  N   GLY A 113      28.481  -2.352  17.148  1.00 25.00           N  
ATOM   1364  CA  GLY A 113      27.487  -1.743  18.015  1.00 25.00           C  
ATOM   1365  C   GLY A 113      27.230  -0.275  17.808  1.00 25.00           C  
ATOM   1366  O   GLY A 113      27.136   0.489  18.770  1.00 25.00           O  
ATOM   1367  H   GLY A 113      29.389  -2.588  17.521  1.00 25.00           H  
ATOM   1368  HA2 GLY A 113      27.816  -1.880  19.045  1.00 25.00           H  
ATOM   1369  HA3 GLY A 113      26.545  -2.269  17.861  1.00 25.00           H  
ATOM   1370  N   LEU A 114      27.065   0.102  16.544  1.00 25.00           N  
ATOM   1371  CA  LEU A 114      26.808   1.485  16.152  1.00 25.00           C  
ATOM   1372  C   LEU A 114      25.597   1.566  15.250  1.00 25.00           C  
ATOM   1373  O   LEU A 114      25.319   0.649  14.486  1.00 25.00           O  
ATOM   1374  CB  LEU A 114      27.974   2.025  15.336  1.00 25.00           C  
ATOM   1375  CG  LEU A 114      29.417   1.896  15.784  1.00 25.00           C  
ATOM   1376  CD1 LEU A 114      30.269   2.600  14.773  1.00 25.00           C  
ATOM   1377  CD2 LEU A 114      29.550   2.543  17.131  1.00 25.00           C  
ATOM   1378  H   LEU A 114      27.120  -0.601  15.820  1.00 25.00           H  
ATOM   1379  HA  LEU A 114      26.657   2.055  17.069  1.00 25.00           H  
ATOM   1380  HB2 LEU A 114      27.790   3.093  15.216  1.00 25.00           H  
ATOM   1381  HB3 LEU A 114      27.915   1.535  14.365  1.00 25.00           H  
ATOM   1382  HG  LEU A 114      29.728   0.854  15.861  1.00 25.00           H  
ATOM   1383 HD11 LEU A 114      30.157   2.116  13.803  1.00 25.00           H  
ATOM   1384 HD12 LEU A 114      29.957   3.642  14.697  1.00 25.00           H  
ATOM   1385 HD13 LEU A 114      31.313   2.555  15.083  1.00 25.00           H  
ATOM   1386 HD21 LEU A 114      29.242   3.587  17.066  1.00 25.00           H  
ATOM   1387 HD22 LEU A 114      28.917   2.022  17.849  1.00 25.00           H  
ATOM   1388 HD23 LEU A 114      30.589   2.492  17.458  1.00 25.00           H  
ATOM   1389  N   ASN A 115      24.928   2.710  15.282  1.00 25.00           N  
ATOM   1390  CA  ASN A 115      23.771   2.935  14.420  1.00 25.00           C  
ATOM   1391  C   ASN A 115      23.370   4.412  14.406  1.00 25.00           C  
ATOM   1392  O   ASN A 115      23.878   5.185  15.221  1.00 25.00           O  
ATOM   1393  CB  ASN A 115      22.584   2.050  14.831  1.00 25.00           C  
ATOM   1394  CG  ASN A 115      22.084   2.350  16.184  1.00 25.00           C  
ATOM   1395  ND2 ASN A 115      22.633   1.881  17.184  1.00 25.00           N  
ATOM   1396  OD1 ASN A 115      21.033   3.164  16.256  1.00 25.00           O  
ATOM   1397  H   ASN A 115      25.224   3.439  15.915  1.00 25.00           H  
ATOM   1398  HA  ASN A 115      24.060   2.655  13.407  1.00 25.00           H  
ATOM   1399  HB2 ASN A 115      22.902   1.008  14.801  1.00 25.00           H  
ATOM   1400  HB3 ASN A 115      21.773   2.203  14.119  1.00 25.00           H  
ATOM   1401 HD21 ASN A 115      22.286   2.111  18.105  1.00 25.00           H  
ATOM   1402 HD22 ASN A 115      23.428   1.267  17.083  1.00 25.00           H  
ATOM   1403  N   ASP A 116      22.474   4.783  13.486  1.00 25.00           N  
ATOM   1404  CA  ASP A 116      21.966   6.149  13.359  1.00 25.00           C  
ATOM   1405  C   ASP A 116      20.463   6.119  13.010  1.00 25.00           C  
ATOM   1406  O   ASP A 116      19.976   6.968  12.245  1.00 25.00           O  
ATOM   1407  CB  ASP A 116      22.734   6.880  12.262  1.00 25.00           C  
ATOM   1408  CG  ASP A 116      22.286   6.517  10.851  1.00 25.00           C  
ATOM   1409  OD1 ASP A 116      22.255   5.356  10.538  1.00 25.00           O  
ATOM   1410  OD2 ASP A 116      21.978   7.409  10.064  1.00 25.00           O1-
ATOM   1411  H   ASP A 116      22.130   4.083  12.845  1.00 25.00           H  
ATOM   1412  HA  ASP A 116      22.101   6.672  14.305  1.00 25.00           H  
ATOM   1413  HB2 ASP A 116      23.792   6.634  12.361  1.00 25.00           H  
ATOM   1414  HB3 ASP A 116      22.596   7.952  12.401  1.00 25.00           H  
ATOM   1415  N   MET A 117      19.754   5.138  13.574  1.00 25.00           N  
ATOM   1416  CA  MET A 117      18.329   4.920  13.353  1.00 25.00           C  
ATOM   1417  C   MET A 117      17.406   6.041  13.780  1.00 25.00           C  
ATOM   1418  O   MET A 117      16.387   6.290  13.113  1.00 25.00           O  
ATOM   1419  CB  MET A 117      17.917   3.616  14.023  1.00 25.00           C  
ATOM   1420  CG  MET A 117      18.525   2.358  13.416  1.00 25.00           C  
ATOM   1421  SD  MET A 117      17.878   0.858  14.296  1.00 25.00           S  
ATOM   1422  CE  MET A 117      19.242  -0.390  14.077  1.00 25.00           C  
ATOM   1423  H   MET A 117      20.238   4.504  14.195  1.00 25.00           H  
ATOM   1424  HA  MET A 117      18.210   4.878  12.271  1.00 25.00           H  
ATOM   1425  HB2 MET A 117      16.832   3.532  13.959  1.00 25.00           H  
ATOM   1426  HB3 MET A 117      18.217   3.664  15.070  1.00 25.00           H  
ATOM   1427  HG2 MET A 117      19.609   2.396  13.516  1.00 25.00           H  
ATOM   1428  HG3 MET A 117      18.258   2.301  12.361  1.00 25.00           H  
ATOM   1429  HE1 MET A 117      19.404  -0.569  13.014  1.00 25.00           H  
ATOM   1430  HE2 MET A 117      20.159  -0.009  14.525  1.00 25.00           H  
ATOM   1431  HE3 MET A 117      18.961  -1.324  14.564  1.00 25.00           H  
ATOM   1432  N   ALA A 118      17.748   6.688  14.885  1.00 25.00           N  
ATOM   1433  CA  ALA A 118      16.931   7.768  15.415  1.00 25.00           C  
ATOM   1434  C   ALA A 118      17.179   9.090  14.717  1.00 25.00           C  
ATOM   1435  O   ALA A 118      16.243   9.843  14.444  1.00 25.00           O  
ATOM   1436  CB  ALA A 118      17.159   7.906  16.908  1.00 25.00           C  
ATOM   1437  H   ALA A 118      18.595   6.426  15.369  1.00 25.00           H  
ATOM   1438  HA  ALA A 118      15.890   7.505  15.226  1.00 25.00           H  
ATOM   1439  HB1 ALA A 118      16.929   6.961  17.400  1.00 25.00           H  
ATOM   1440  HB2 ALA A 118      18.200   8.169  17.093  1.00 25.00           H  
ATOM   1441  HB3 ALA A 118      16.511   8.688  17.303  1.00 25.00           H  
ATOM   1442  N   ALA A 119      18.454   9.384  14.493  1.00 25.00           N  
ATOM   1443  CA  ALA A 119      18.877  10.610  13.848  1.00 25.00           C  
ATOM   1444  C   ALA A 119      19.826  10.269  12.714  1.00 25.00           C  
ATOM   1445  O   ALA A 119      21.019   9.998  12.928  1.00 25.00           O  
ATOM   1446  CB  ALA A 119      19.557  11.516  14.853  1.00 25.00           C  
ATOM   1447  H   ALA A 119      19.160   8.723  14.784  1.00 25.00           H  
ATOM   1448  HA  ALA A 119      18.010  11.135  13.447  1.00 25.00           H  
ATOM   1449  HB1 ALA A 119      18.860  11.755  15.657  1.00 25.00           H  
ATOM   1450  HB2 ALA A 119      20.429  11.009  15.268  1.00 25.00           H  
ATOM   1451  HB3 ALA A 119      19.872  12.435  14.360  1.00 25.00           H  
ATOM   1452  N   GLU A 120      19.256  10.272  11.510  1.00 25.00           N  
ATOM   1453  CA  GLU A 120      19.955   9.979  10.267  1.00 25.00           C  
ATOM   1454  C   GLU A 120      21.218  10.819  10.134  1.00 25.00           C  
ATOM   1455  O   GLU A 120      21.174  12.044  10.201  1.00 25.00           O  
ATOM   1456  CB  GLU A 120      19.008  10.225   9.084  1.00 25.00           C  
ATOM   1457  CG  GLU A 120      19.598  10.108   7.683  1.00 25.00           C  
ATOM   1458  CD  GLU A 120      20.296   8.785   7.415  1.00 25.00           C  
ATOM   1459  OE1 GLU A 120      19.855   7.732   7.934  1.00 25.00           O  
ATOM   1460  OE2 GLU A 120      21.304   8.799   6.675  1.00 25.00           O1-
ATOM   1461  H   GLU A 120      18.271  10.492  11.456  1.00 25.00           H  
ATOM   1462  HA  GLU A 120      20.261   8.933  10.271  1.00 25.00           H  
ATOM   1463  HB2 GLU A 120      18.608  11.233   9.188  1.00 25.00           H  
ATOM   1464  HB3 GLU A 120      18.196   9.502   9.158  1.00 25.00           H  
ATOM   1465  HG2 GLU A 120      20.322  10.912   7.548  1.00 25.00           H  
ATOM   1466  HG3 GLU A 120      18.790  10.222   6.960  1.00 25.00           H  
ATOM   1467  N   GLY A 121      22.350  10.145   9.981  1.00 25.00           N  
ATOM   1468  CA  GLY A 121      23.604  10.836   9.836  1.00 25.00           C  
ATOM   1469  C   GLY A 121      24.327  10.889  11.144  1.00 25.00           C  
ATOM   1470  O   GLY A 121      25.517  11.151  11.170  1.00 25.00           O  
ATOM   1471  H   GLY A 121      22.332   9.135   9.965  1.00 25.00           H  
ATOM   1472  HA2 GLY A 121      23.416  11.852   9.489  1.00 25.00           H  
ATOM   1473  HA3 GLY A 121      24.221  10.311   9.107  1.00 25.00           H  
ATOM   1474  N   THR A 122      23.622  10.611  12.230  1.00 25.00           N  
ATOM   1475  CA  THR A 122      24.227  10.648  13.552  1.00 25.00           C  
ATOM   1476  C   THR A 122      24.411   9.235  14.085  1.00 25.00           C  
ATOM   1477  O   THR A 122      23.439   8.571  14.453  1.00 25.00           O  
ATOM   1478  CB  THR A 122      23.344  11.430  14.524  1.00 25.00           C  
ATOM   1479  OG1 THR A 122      22.879  12.618  13.872  1.00 25.00           O  
ATOM   1480  CG2 THR A 122      24.119  11.802  15.805  1.00 25.00           C  
ATOM   1481  H   THR A 122      22.645  10.370  12.139  1.00 25.00           H  
ATOM   1482  HA  THR A 122      25.197  11.138  13.465  1.00 25.00           H  
ATOM   1483  HB  THR A 122      22.499  10.806  14.816  1.00 25.00           H  
ATOM   1484 HG21 THR A 122      24.471  10.894  16.294  1.00 25.00           H  
ATOM   1485 HG22 THR A 122      24.973  12.428  15.544  1.00 25.00           H  
ATOM   1486 HG23 THR A 122      23.462  12.348  16.482  1.00 25.00           H  
ATOM   1487  HG1 THR A 122      22.385  12.348  13.094  1.00 25.00           H  
ATOM   1488  N   TRP A 123      25.656   8.775  14.125  1.00 25.00           N  
ATOM   1489  CA  TRP A 123      25.955   7.436  14.607  1.00 25.00           C  
ATOM   1490  C   TRP A 123      26.262   7.468  16.085  1.00 25.00           C  
ATOM   1491  O   TRP A 123      26.971   8.353  16.572  1.00 25.00           O  
ATOM   1492  CB  TRP A 123      27.100   6.816  13.812  1.00 25.00           C  
ATOM   1493  CG  TRP A 123      26.765   6.703  12.351  1.00 25.00           C  
ATOM   1494  CD1 TRP A 123      26.833   7.697  11.401  1.00 25.00           C  
ATOM   1495  CD2 TRP A 123      26.308   5.533  11.666  1.00 25.00           C  
ATOM   1496  NE1 TRP A 123      26.456   7.211  10.179  1.00 25.00           N  
ATOM   1497  CE2 TRP A 123      26.122   5.886  10.310  1.00 25.00           C  
ATOM   1498  CE3 TRP A 123      26.042   4.214  12.073  1.00 25.00           C  
ATOM   1499  CZ2 TRP A 123      25.681   4.959   9.345  1.00 25.00           C  
ATOM   1500  CZ3 TRP A 123      25.609   3.294  11.115  1.00 25.00           C  
ATOM   1501  CH2 TRP A 123      25.432   3.675   9.767  1.00 25.00           C  
ATOM   1502  H   TRP A 123      26.412   9.368  13.813  1.00 25.00           H  
ATOM   1503  HA  TRP A 123      25.077   6.808  14.460  1.00 25.00           H  
ATOM   1504  HB2 TRP A 123      27.305   5.820  14.206  1.00 25.00           H  
ATOM   1505  HB3 TRP A 123      27.987   7.440  13.924  1.00 25.00           H  
ATOM   1506  HD1 TRP A 123      27.141   8.715  11.593  1.00 25.00           H  
ATOM   1507  HE1 TRP A 123      26.428   7.741   9.320  1.00 25.00           H  
ATOM   1508  HE3 TRP A 123      26.169   3.918  13.103  1.00 25.00           H  
ATOM   1509  HZ2 TRP A 123      25.545   5.247   8.313  1.00 25.00           H  
ATOM   1510  HZ3 TRP A 123      25.406   2.275  11.410  1.00 25.00           H  
ATOM   1511  HH2 TRP A 123      25.092   2.941   9.051  1.00 25.00           H  
ATOM   1512  N   VAL A 124      25.689   6.513  16.800  1.00 25.00           N  
ATOM   1513  CA  VAL A 124      25.855   6.417  18.233  1.00 25.00           C  
ATOM   1514  C   VAL A 124      26.126   4.987  18.624  1.00 25.00           C  
ATOM   1515  O   VAL A 124      25.869   4.070  17.843  1.00 25.00           O  
ATOM   1516  CB  VAL A 124      24.583   6.911  18.955  1.00 25.00           C  
ATOM   1517  CG1 VAL A 124      24.451   8.403  18.781  1.00 25.00           C  
ATOM   1518  CG2 VAL A 124      23.335   6.227  18.407  1.00 25.00           C  
ATOM   1519  H   VAL A 124      25.116   5.828  16.329  1.00 25.00           H  
ATOM   1520  HA  VAL A 124      26.699   7.042  18.527  1.00 25.00           H  
ATOM   1521  HB  VAL A 124      24.675   6.662  20.013  1.00 25.00           H  
ATOM   1522 HG11 VAL A 124      25.334   8.895  19.188  1.00 25.00           H  
ATOM   1523 HG12 VAL A 124      24.360   8.638  17.720  1.00 25.00           H  
ATOM   1524 HG13 VAL A 124      23.564   8.753  19.308  1.00 25.00           H  
ATOM   1525 HG21 VAL A 124      23.226   6.464  17.348  1.00 25.00           H  
ATOM   1526 HG22 VAL A 124      23.428   5.148  18.529  1.00 25.00           H  
ATOM   1527 HG23 VAL A 124      22.458   6.580  18.950  1.00 25.00           H  
ATOM   1528  N   ASP A 125      26.686   4.797  19.813  1.00 25.00           N  
ATOM   1529  CA  ASP A 125      26.977   3.457  20.328  1.00 25.00           C  
ATOM   1530  C   ASP A 125      25.692   2.917  20.932  1.00 25.00           C  
ATOM   1531  O   ASP A 125      24.648   3.538  20.760  1.00 25.00           O  
ATOM   1532  CB  ASP A 125      28.048   3.530  21.404  1.00 25.00           C  
ATOM   1533  CG  ASP A 125      27.716   4.527  22.478  1.00 25.00           C  
ATOM   1534  OD1 ASP A 125      26.579   4.518  22.999  1.00 25.00           O  
ATOM   1535  OD2 ASP A 125      28.609   5.325  22.793  1.00 25.00           O1-
ATOM   1536  H   ASP A 125      26.920   5.601  20.379  1.00 25.00           H  
ATOM   1537  HA  ASP A 125      27.337   2.811  19.527  1.00 25.00           H  
ATOM   1538  HB2 ASP A 125      28.991   3.818  20.939  1.00 25.00           H  
ATOM   1539  HB3 ASP A 125      28.153   2.546  21.861  1.00 25.00           H  
ATOM   1540  N   MET A 126      25.767   1.847  21.727  1.00 25.00           N  
ATOM   1541  CA  MET A 126      24.540   1.275  22.322  1.00 25.00           C  
ATOM   1542  C   MET A 126      23.951   2.136  23.445  1.00 25.00           C  
ATOM   1543  O   MET A 126      22.729   2.187  23.635  1.00 25.00           O  
ATOM   1544  CB  MET A 126      24.743  -0.174  22.797  1.00 25.00           C  
ATOM   1545  CG  MET A 126      25.320  -1.138  21.734  1.00 25.00           C  
ATOM   1546  SD  MET A 126      24.559  -1.055  20.051  1.00 25.00           S  
ATOM   1547  CE  MET A 126      22.899  -1.714  20.303  1.00 25.00           C  
ATOM   1548  H   MET A 126      26.664   1.427  21.922  1.00 25.00           H  
ATOM   1549  HA  MET A 126      23.808   1.268  21.513  1.00 25.00           H  
ATOM   1550  HB2 MET A 126      23.776  -0.563  23.117  1.00 25.00           H  
ATOM   1551  HB3 MET A 126      25.427  -0.158  23.645  1.00 25.00           H  
ATOM   1552  HG2 MET A 126      25.193  -2.155  22.106  1.00 25.00           H  
ATOM   1553  HG3 MET A 126      26.382  -0.919  21.630  1.00 25.00           H  
ATOM   1554  HE1 MET A 126      22.966  -2.735  20.677  1.00 25.00           H  
ATOM   1555  HE2 MET A 126      22.369  -1.096  21.028  1.00 25.00           H  
ATOM   1556  HE3 MET A 126      22.358  -1.708  19.357  1.00 25.00           H  
ATOM   1557  N   THR A 127      24.817   2.858  24.144  1.00 25.00           N  
ATOM   1558  CA  THR A 127      24.370   3.730  25.224  1.00 25.00           C  
ATOM   1559  C   THR A 127      23.764   5.003  24.655  1.00 25.00           C  
ATOM   1560  O   THR A 127      23.435   5.917  25.409  1.00 25.00           O  
ATOM   1561  CB  THR A 127      25.535   4.139  26.143  1.00 25.00           C  
ATOM   1562  OG1 THR A 127      26.167   5.309  25.617  1.00 25.00           O  
ATOM   1563  CG2 THR A 127      26.569   3.002  26.247  1.00 25.00           C  
ATOM   1564  H   THR A 127      25.801   2.803  23.925  1.00 25.00           H  
ATOM   1565  HA  THR A 127      23.632   3.169  25.798  1.00 25.00           H  
ATOM   1566  HB  THR A 127      25.139   4.344  27.138  1.00 25.00           H  
ATOM   1567 HG21 THR A 127      26.089   2.108  26.646  1.00 25.00           H  
ATOM   1568 HG22 THR A 127      26.973   2.786  25.258  1.00 25.00           H  
ATOM   1569 HG23 THR A 127      27.378   3.306  26.911  1.00 25.00           H  
ATOM   1570  HG1 THR A 127      26.502   5.090  24.744  1.00 25.00           H  
ATOM   1571  N   GLY A 128      23.691   5.086  23.326  1.00 25.00           N  
ATOM   1572  CA  GLY A 128      23.127   6.258  22.670  1.00 25.00           C  
ATOM   1573  C   GLY A 128      24.085   7.427  22.545  1.00 25.00           C  
ATOM   1574  O   GLY A 128      23.680   8.549  22.237  1.00 25.00           O  
ATOM   1575  H   GLY A 128      24.035   4.321  22.764  1.00 25.00           H  
ATOM   1576  HA2 GLY A 128      22.261   6.587  23.245  1.00 25.00           H  
ATOM   1577  HA3 GLY A 128      22.810   5.968  21.668  1.00 25.00           H  
ATOM   1578  N   ALA A 129      25.366   7.161  22.767  1.00 25.00           N  
ATOM   1579  CA  ALA A 129      26.391   8.187  22.678  1.00 25.00           C  
ATOM   1580  C   ALA A 129      27.019   8.253  21.304  1.00 25.00           C  
ATOM   1581  O   ALA A 129      27.250   7.227  20.666  1.00 25.00           O  
ATOM   1582  CB  ALA A 129      27.467   7.941  23.718  1.00 25.00           C  
ATOM   1583  H   ALA A 129      25.637   6.218  23.005  1.00 25.00           H  
ATOM   1584  HA  ALA A 129      25.905   9.145  22.866  1.00 25.00           H  
ATOM   1585  HB1 ALA A 129      27.016   7.926  24.711  1.00 25.00           H  
ATOM   1586  HB2 ALA A 129      27.947   6.982  23.523  1.00 25.00           H  
ATOM   1587  HB3 ALA A 129      28.210   8.737  23.668  1.00 25.00           H  
ATOM   1588  N   ARG A 130      27.328   9.474  20.878  1.00 25.00           N  
ATOM   1589  CA  ARG A 130      27.958   9.733  19.582  1.00 25.00           C  
ATOM   1590  C   ARG A 130      29.334   9.070  19.539  1.00 25.00           C  
ATOM   1591  O   ARG A 130      30.177   9.320  20.404  1.00 25.00           O  
ATOM   1592  CB  ARG A 130      28.114  11.247  19.365  1.00 25.00           C  
ATOM   1593  CG  ARG A 130      26.886  12.050  19.756  1.00 25.00           C  
ATOM   1594  CD  ARG A 130      27.071  13.541  19.508  1.00 25.00           C  
ATOM   1595  NE  ARG A 130      26.382  13.998  18.300  1.00 25.00           N  
ATOM   1596  CZ  ARG A 130      26.912  13.983  17.080  1.00 25.00           C  
ATOM   1597  NH1 ARG A 130      28.148  13.525  16.904  1.00 25.00           N  
ATOM   1598  NH2 ARG A 130      26.208  14.448  16.043  1.00 25.00           N1+
ATOM   1599  H   ARG A 130      27.119  10.260  21.477  1.00 25.00           H  
ATOM   1600  HA  ARG A 130      27.329   9.322  18.793  1.00 25.00           H  
ATOM   1601  HB2 ARG A 130      28.319  11.424  18.310  1.00 25.00           H  
ATOM   1602  HB3 ARG A 130      28.956  11.595  19.963  1.00 25.00           H  
ATOM   1603  HG2 ARG A 130      26.686  11.892  20.815  1.00 25.00           H  
ATOM   1604  HG3 ARG A 130      26.037  11.699  19.169  1.00 25.00           H  
ATOM   1605  HD2 ARG A 130      28.136  13.749  19.402  1.00 25.00           H  
ATOM   1606  HD3 ARG A 130      26.677  14.089  20.364  1.00 25.00           H  
ATOM   1607  HE  ARG A 130      25.440  14.349  18.400  1.00 25.00           H  
ATOM   1608 HH11 ARG A 130      28.562  13.526  15.983  1.00 25.00           H  
ATOM   1609 HH12 ARG A 130      28.674  13.175  17.693  1.00 25.00           H  
ATOM   1610 HH21 ARG A 130      25.270  14.794  16.184  1.00 25.00           H  
ATOM   1611 HH22 ARG A 130      26.614  14.453  15.118  1.00 25.00           H  
ATOM   1612  N   ILE A 131      29.548   8.212  18.542  1.00 25.00           N  
ATOM   1613  CA  ILE A 131      30.837   7.519  18.406  1.00 25.00           C  
ATOM   1614  C   ILE A 131      31.942   8.563  18.199  1.00 25.00           C  
ATOM   1615  O   ILE A 131      31.673   9.730  17.912  1.00 25.00           O  
ATOM   1616  CB  ILE A 131      30.853   6.482  17.229  1.00 25.00           C  
ATOM   1617  CG1 ILE A 131      30.939   7.183  15.875  1.00 25.00           C  
ATOM   1618  CG2 ILE A 131      29.565   5.676  17.241  1.00 25.00           C  
ATOM   1619  CD1 ILE A 131      31.116   6.204  14.726  1.00 25.00           C  
ATOM   1620  H   ILE A 131      28.814   8.036  17.870  1.00 25.00           H  
ATOM   1621  HA  ILE A 131      31.006   6.953  19.322  1.00 25.00           H  
ATOM   1622  HB  ILE A 131      31.724   5.841  17.368  1.00 25.00           H  
ATOM   1623 HG12 ILE A 131      31.789   7.865  15.887  1.00 25.00           H  
ATOM   1624 HG13 ILE A 131      30.021   7.749  15.715  1.00 25.00           H  
ATOM   1625 HG21 ILE A 131      29.467   5.162  18.197  1.00 25.00           H  
ATOM   1626 HG22 ILE A 131      28.716   6.345  17.100  1.00 25.00           H  
ATOM   1627 HG23 ILE A 131      29.588   4.942  16.435  1.00 25.00           H  
ATOM   1628 HD11 ILE A 131      32.031   5.631  14.874  1.00 25.00           H  
ATOM   1629 HD12 ILE A 131      30.264   5.525  14.693  1.00 25.00           H  
ATOM   1630 HD13 ILE A 131      31.179   6.753  13.786  1.00 25.00           H  
ATOM   1631  N   ALA A 132      33.183   8.162  18.400  1.00 25.00           N  
ATOM   1632  CA  ALA A 132      34.285   9.082  18.214  1.00 25.00           C  
ATOM   1633  C   ALA A 132      35.245   8.475  17.174  1.00 25.00           C  
ATOM   1634  O   ALA A 132      35.784   9.203  16.287  1.00 25.00           O  
ATOM   1635  CB  ALA A 132      34.986   9.292  19.523  1.00 25.00           C  
ATOM   1636  H   ALA A 132      33.365   7.210  18.685  1.00 25.00           H  
ATOM   1637  HA  ALA A 132      33.927  10.049  17.859  1.00 25.00           H  
ATOM   1638  HB1 ALA A 132      34.290   9.720  20.243  1.00 25.00           H  
ATOM   1639  HB2 ALA A 132      35.353   8.336  19.896  1.00 25.00           H  
ATOM   1640  HB3 ALA A 132      35.826   9.973  19.380  1.00 25.00           H  
ATOM   1641  N   TYR A 133      35.486   7.165  17.296  1.00 25.00           N  
ATOM   1642  CA  TYR A 133      36.353   6.516  16.351  1.00 25.00           C  
ATOM   1643  C   TYR A 133      35.474   6.055  15.206  1.00 25.00           C  
ATOM   1644  O   TYR A 133      34.394   5.508  15.422  1.00 25.00           O  
ATOM   1645  CB  TYR A 133      37.058   5.324  16.980  1.00 25.00           C  
ATOM   1646  CG  TYR A 133      37.881   4.521  15.986  1.00 25.00           C  
ATOM   1647  CD1 TYR A 133      39.045   5.047  15.426  1.00 25.00           C  
ATOM   1648  CD2 TYR A 133      37.479   3.253  15.581  1.00 25.00           C  
ATOM   1649  CE1 TYR A 133      39.782   4.328  14.495  1.00 25.00           C  
ATOM   1650  CE2 TYR A 133      38.213   2.538  14.652  1.00 25.00           C  
ATOM   1651  CZ  TYR A 133      39.359   3.076  14.119  1.00 25.00           C  
ATOM   1652  OH  TYR A 133      40.102   2.314  13.246  1.00 25.00           O  
ATOM   1653  H   TYR A 133      35.063   6.637  18.046  1.00 25.00           H  
ATOM   1654  HA  TYR A 133      37.129   7.202  16.010  1.00 25.00           H  
ATOM   1655  HB2 TYR A 133      36.306   4.668  17.417  1.00 25.00           H  
ATOM   1656  HB3 TYR A 133      37.721   5.689  17.764  1.00 25.00           H  
ATOM   1657  HD1 TYR A 133      39.379   6.031  15.721  1.00 25.00           H  
ATOM   1658  HD2 TYR A 133      36.580   2.822  15.997  1.00 25.00           H  
ATOM   1659  HE1 TYR A 133      40.680   4.750  14.070  1.00 25.00           H  
ATOM   1660  HE2 TYR A 133      37.885   1.555  14.347  1.00 25.00           H  
ATOM   1661  HH  TYR A 133      39.750   1.437  13.072  1.00 25.00           H  
ATOM   1662  N   LYS A 134      35.906   6.353  13.990  1.00 25.00           N  
ATOM   1663  CA  LYS A 134      35.199   5.929  12.798  1.00 25.00           C  
ATOM   1664  C   LYS A 134      36.229   5.354  11.845  1.00 25.00           C  
ATOM   1665  O   LYS A 134      37.357   5.855  11.775  1.00 25.00           O  
ATOM   1666  CB  LYS A 134      34.482   7.101  12.147  1.00 25.00           C  
ATOM   1667  CG  LYS A 134      33.445   7.720  13.036  1.00 25.00           C  
ATOM   1668  CD  LYS A 134      32.670   8.847  12.319  1.00 25.00           C  
ATOM   1669  CE  LYS A 134      31.810   9.682  13.296  1.00 25.00           C  
ATOM   1670  NZ  LYS A 134      32.633  10.429  14.330  1.00 25.00           N1+
ATOM   1671  H   LYS A 134      36.754   6.892  13.890  1.00 25.00           H  
ATOM   1672  HA  LYS A 134      34.443   5.186  13.054  1.00 25.00           H  
ATOM   1673  HB2 LYS A 134      33.994   6.749  11.238  1.00 25.00           H  
ATOM   1674  HB3 LYS A 134      35.220   7.862  11.891  1.00 25.00           H  
ATOM   1675  HG2 LYS A 134      33.938   8.135  13.915  1.00 25.00           H  
ATOM   1676  HG3 LYS A 134      32.740   6.948  13.345  1.00 25.00           H  
ATOM   1677  HD2 LYS A 134      32.016   8.401  11.570  1.00 25.00           H  
ATOM   1678  HD3 LYS A 134      33.386   9.507  11.829  1.00 25.00           H  
ATOM   1679  HE2 LYS A 134      31.127   9.012  13.816  1.00 25.00           H  
ATOM   1680  HE3 LYS A 134      31.238  10.409  12.719  1.00 25.00           H  
ATOM   1681  HZ1 LYS A 134      33.170   9.769  14.874  1.00 25.00           H  
ATOM   1682  HZ2 LYS A 134      33.260  11.069  13.864  1.00 25.00           H  
ATOM   1683  HZ3 LYS A 134      32.017  10.946  14.941  1.00 25.00           H  
ATOM   1684  N   ASN A 135      35.856   4.273  11.164  1.00 25.00           N  
ATOM   1685  CA  ASN A 135      36.720   3.640  10.176  1.00 25.00           C  
ATOM   1686  C   ASN A 135      35.897   3.354   8.907  1.00 25.00           C  
ATOM   1687  O   ASN A 135      35.979   2.268   8.344  1.00 25.00           O  
ATOM   1688  CB  ASN A 135      37.354   2.363  10.725  1.00 25.00           C  
ATOM   1689  CG  ASN A 135      38.681   2.080  10.119  1.00 25.00           C  
ATOM   1690  OD1 ASN A 135      39.546   2.959  10.043  1.00 25.00           O  
ATOM   1691  ND2 ASN A 135      38.873   0.849   9.659  1.00 25.00           N  
ATOM   1692  H   ASN A 135      34.943   3.878  11.337  1.00 25.00           H  
ATOM   1693  HA  ASN A 135      37.540   4.316   9.931  1.00 25.00           H  
ATOM   1694  HB2 ASN A 135      36.689   1.526  10.517  1.00 25.00           H  
ATOM   1695  HB3 ASN A 135      37.478   2.470  11.803  1.00 25.00           H  
ATOM   1696 HD21 ASN A 135      39.752   0.603   9.227  1.00 25.00           H  
ATOM   1697 HD22 ASN A 135      38.140   0.160   9.740  1.00 25.00           H  
ATOM   1698  N   TRP A 136      35.110   4.346   8.484  1.00 25.00           N  
ATOM   1699  CA  TRP A 136      34.263   4.244   7.298  1.00 25.00           C  
ATOM   1700  C   TRP A 136      35.073   4.097   6.022  1.00 25.00           C  
ATOM   1701  O   TRP A 136      36.010   4.880   5.822  1.00 25.00           O  
ATOM   1702  CB  TRP A 136      33.380   5.483   7.172  1.00 25.00           C  
ATOM   1703  CG  TRP A 136      32.318   5.656   8.197  1.00 25.00           C  
ATOM   1704  CD1 TRP A 136      32.154   6.753   9.016  1.00 25.00           C  
ATOM   1705  CD2 TRP A 136      31.260   4.770   8.472  1.00 25.00           C  
ATOM   1706  NE1 TRP A 136      31.047   6.593   9.799  1.00 25.00           N  
ATOM   1707  CE2 TRP A 136      30.489   5.365   9.504  1.00 25.00           C  
ATOM   1708  CE3 TRP A 136      30.873   3.496   7.995  1.00 25.00           C  
ATOM   1709  CZ2 TRP A 136      29.329   4.757  10.051  1.00 25.00           C  
ATOM   1710  CZ3 TRP A 136      29.767   2.898   8.505  1.00 25.00           C  
ATOM   1711  CH2 TRP A 136      29.007   3.505   9.545  1.00 25.00           C  
ATOM   1712  H   TRP A 136      35.100   5.209   9.009  1.00 25.00           H  
ATOM   1713  HA  TRP A 136      33.654   3.350   7.426  1.00 25.00           H  
ATOM   1714  HB2 TRP A 136      32.895   5.443   6.197  1.00 25.00           H  
ATOM   1715  HB3 TRP A 136      34.030   6.357   7.219  1.00 25.00           H  
ATOM   1716  HD1 TRP A 136      32.807   7.614   9.035  1.00 25.00           H  
ATOM   1717  HE1 TRP A 136      30.697   7.257  10.475  1.00 25.00           H  
ATOM   1718  HE3 TRP A 136      31.453   3.003   7.229  1.00 25.00           H  
ATOM   1719  HZ2 TRP A 136      28.734   5.238  10.813  1.00 25.00           H  
ATOM   1720  HZ3 TRP A 136      29.457   1.940   8.115  1.00 25.00           H  
ATOM   1721  HH2 TRP A 136      28.157   2.977   9.951  1.00 25.00           H  
ATOM   1722  N   GLU A 137      34.721   3.120   5.172  1.00 25.00           N  
ATOM   1723  CA  GLU A 137      35.426   2.953   3.908  1.00 25.00           C  
ATOM   1724  C   GLU A 137      35.189   4.240   3.138  1.00 25.00           C  
ATOM   1725  O   GLU A 137      34.081   4.523   2.708  1.00 25.00           O  
ATOM   1726  CB  GLU A 137      34.880   1.789   3.101  1.00 25.00           C  
ATOM   1727  CG  GLU A 137      35.250   1.861   1.594  1.00 25.00           C  
ATOM   1728  CD  GLU A 137      36.709   1.492   1.260  1.00 25.00           C  
ATOM   1729  OE1 GLU A 137      37.636   1.938   1.983  1.00 25.00           O  
ATOM   1730  OE2 GLU A 137      36.874   0.756   0.264  1.00 25.00           O1-
ATOM   1731  H   GLU A 137      33.963   2.497   5.410  1.00 25.00           H  
ATOM   1732  HA  GLU A 137      36.481   2.746   4.088  1.00 25.00           H  
ATOM   1733  HB2 GLU A 137      33.794   1.785   3.191  1.00 25.00           H  
ATOM   1734  HB3 GLU A 137      35.283   0.864   3.513  1.00 25.00           H  
ATOM   1735  HG2 GLU A 137      35.072   2.880   1.251  1.00 25.00           H  
ATOM   1736  HG3 GLU A 137      34.596   1.176   1.054  1.00 25.00           H  
ATOM   1737  N   THR A 138      36.249   4.994   2.957  1.00 25.00           N  
ATOM   1738  CA  THR A 138      36.211   6.271   2.263  1.00 25.00           C  
ATOM   1739  C   THR A 138      36.643   6.146   0.805  1.00 25.00           C  
ATOM   1740  O   THR A 138      35.957   6.687  -0.078  1.00 25.00           O  
ATOM   1741  CB  THR A 138      37.153   7.259   2.973  1.00 25.00           C  
ATOM   1742  OG1 THR A 138      38.300   6.536   3.458  1.00 25.00           O  
ATOM   1743  CG2 THR A 138      36.437   7.908   4.162  1.00 25.00           C  
ATOM   1744  H   THR A 138      37.135   4.671   3.317  1.00 25.00           H  
ATOM   1745  HA  THR A 138      35.181   6.627   2.281  1.00 25.00           H  
ATOM   1746  HB  THR A 138      37.457   8.036   2.272  1.00 25.00           H  
ATOM   1747 HG21 THR A 138      35.558   8.446   3.808  1.00 25.00           H  
ATOM   1748 HG22 THR A 138      36.130   7.135   4.867  1.00 25.00           H  
ATOM   1749 HG23 THR A 138      37.114   8.604   4.658  1.00 25.00           H  
ATOM   1750  HG1 THR A 138      38.876   7.166   3.898  1.00 25.00           H  
ATOM   1751  N   GLU A 139      37.724   5.399   0.571  1.00 25.00           N  
ATOM   1752  CA  GLU A 139      38.288   5.186  -0.753  1.00 25.00           C  
ATOM   1753  C   GLU A 139      37.355   4.728  -1.850  1.00 25.00           C  
ATOM   1754  O   GLU A 139      36.727   5.538  -2.547  1.00 25.00           O  
ATOM   1755  CB  GLU A 139      39.467   4.230  -0.684  1.00 25.00           C  
ATOM   1756  CG  GLU A 139      40.459   4.530   0.430  1.00 25.00           C  
ATOM   1757  CD  GLU A 139      40.847   6.001   0.539  1.00 25.00           C  
ATOM   1758  OE1 GLU A 139      40.918   6.691  -0.491  1.00 25.00           O  
ATOM   1759  OE2 GLU A 139      41.081   6.445   1.672  1.00 25.00           O1-
ATOM   1760  H   GLU A 139      38.176   4.956   1.358  1.00 25.00           H  
ATOM   1761  HA  GLU A 139      38.582   6.194  -1.048  1.00 25.00           H  
ATOM   1762  HB2 GLU A 139      39.999   4.276  -1.634  1.00 25.00           H  
ATOM   1763  HB3 GLU A 139      39.080   3.223  -0.533  1.00 25.00           H  
ATOM   1764  HG2 GLU A 139      41.363   3.950   0.248  1.00 25.00           H  
ATOM   1765  HG3 GLU A 139      40.014   4.222   1.376  1.00 25.00           H  
ATOM   1766  N   ILE A 140      37.261   3.424  -2.012  1.00 25.00           N  
ATOM   1767  CA  ILE A 140      36.424   2.881  -3.062  1.00 25.00           C  
ATOM   1768  C   ILE A 140      34.945   3.308  -3.062  1.00 25.00           C  
ATOM   1769  O   ILE A 140      34.408   3.529  -4.135  1.00 25.00           O  
ATOM   1770  CB  ILE A 140      36.500   1.325  -3.112  1.00 25.00           C  
ATOM   1771  CG1 ILE A 140      37.962   0.852  -2.998  1.00 25.00           C  
ATOM   1772  CG2 ILE A 140      35.862   0.814  -4.413  1.00 25.00           C  
ATOM   1773  CD1 ILE A 140      38.147  -0.658  -3.248  1.00 25.00           C  
ATOM   1774  H   ILE A 140      37.772   2.802  -1.402  1.00 25.00           H  
ATOM   1775  HA  ILE A 140      36.856   3.329  -3.957  1.00 25.00           H  
ATOM   1776  HB  ILE A 140      35.947   0.915  -2.267  1.00 25.00           H  
ATOM   1777 HG12 ILE A 140      38.321   1.080  -1.994  1.00 25.00           H  
ATOM   1778 HG13 ILE A 140      38.559   1.397  -3.730  1.00 25.00           H  
ATOM   1779 HG21 ILE A 140      34.822   1.138  -4.459  1.00 25.00           H  
ATOM   1780 HG22 ILE A 140      36.406   1.217  -5.268  1.00 25.00           H  
ATOM   1781 HG23 ILE A 140      35.905  -0.275  -4.436  1.00 25.00           H  
ATOM   1782 HD11 ILE A 140      37.557  -1.221  -2.525  1.00 25.00           H  
ATOM   1783 HD12 ILE A 140      37.814  -0.902  -4.257  1.00 25.00           H  
ATOM   1784 HD13 ILE A 140      39.200  -0.918  -3.140  1.00 25.00           H  
ATOM   1785  N   THR A 141      34.299   3.484  -1.904  1.00 25.00           N  
ATOM   1786  CA  THR A 141      32.874   3.828  -1.914  1.00 25.00           C  
ATOM   1787  C   THR A 141      32.357   4.942  -1.028  1.00 25.00           C  
ATOM   1788  O   THR A 141      31.190   5.323  -1.133  1.00 25.00           O  
ATOM   1789  CB  THR A 141      32.014   2.593  -1.615  1.00 25.00           C  
ATOM   1790  OG1 THR A 141      32.369   2.066  -0.332  1.00 25.00           O  
ATOM   1791  CG2 THR A 141      32.226   1.536  -2.676  1.00 25.00           C  
ATOM   1792  H   THR A 141      34.791   3.381  -1.027  1.00 25.00           H  
ATOM   1793  HA  THR A 141      32.785   4.220  -2.927  1.00 25.00           H  
ATOM   1794  HB  THR A 141      30.963   2.884  -1.616  1.00 25.00           H  
ATOM   1795 HG21 THR A 141      31.955   1.940  -3.651  1.00 25.00           H  
ATOM   1796 HG22 THR A 141      33.274   1.237  -2.685  1.00 25.00           H  
ATOM   1797 HG23 THR A 141      31.603   0.670  -2.455  1.00 25.00           H  
ATOM   1798  HG1 THR A 141      33.296   1.821  -0.365  1.00 25.00           H  
ATOM   1799  N   ALA A 142      33.180   5.446  -0.130  1.00 25.00           N  
ATOM   1800  CA  ALA A 142      32.715   6.507   0.754  1.00 25.00           C  
ATOM   1801  C   ALA A 142      31.485   6.118   1.553  1.00 25.00           C  
ATOM   1802  O   ALA A 142      30.362   6.445   1.174  1.00 25.00           O  
ATOM   1803  CB  ALA A 142      32.436   7.769  -0.007  1.00 25.00           C  
ATOM   1804  H   ALA A 142      34.126   5.099  -0.056  1.00 25.00           H  
ATOM   1805  HA  ALA A 142      33.528   6.678   1.460  1.00 25.00           H  
ATOM   1806  HB1 ALA A 142      33.332   8.070  -0.552  1.00 25.00           H  
ATOM   1807  HB2 ALA A 142      31.623   7.596  -0.713  1.00 25.00           H  
ATOM   1808  HB3 ALA A 142      32.152   8.558   0.689  1.00 25.00           H  
ATOM   1809  N   GLN A 143      31.715   5.370   2.628  1.00 25.00           N  
ATOM   1810  CA  GLN A 143      30.653   4.949   3.538  1.00 25.00           C  
ATOM   1811  C   GLN A 143      30.516   6.093   4.539  1.00 25.00           C  
ATOM   1812  O   GLN A 143      31.470   6.858   4.737  1.00 25.00           O  
ATOM   1813  CB  GLN A 143      31.036   3.648   4.242  1.00 25.00           C  
ATOM   1814  CG  GLN A 143      31.278   2.464   3.307  1.00 25.00           C  
ATOM   1815  CD  GLN A 143      30.083   2.144   2.445  1.00 25.00           C  
ATOM   1816  OE1 GLN A 143      28.943   2.342   2.857  1.00 25.00           O  
ATOM   1817  NE2 GLN A 143      30.334   1.656   1.228  1.00 25.00           N  
ATOM   1818  H   GLN A 143      32.663   5.081   2.824  1.00 25.00           H  
ATOM   1819  HA  GLN A 143      29.716   4.751   3.017  1.00 25.00           H  
ATOM   1820  HB2 GLN A 143      30.229   3.381   4.926  1.00 25.00           H  
ATOM   1821  HB3 GLN A 143      31.949   3.825   4.810  1.00 25.00           H  
ATOM   1822  HG2 GLN A 143      31.517   1.588   3.910  1.00 25.00           H  
ATOM   1823  HG3 GLN A 143      32.122   2.701   2.659  1.00 25.00           H  
ATOM   1824 HE21 GLN A 143      31.288   1.509   0.930  1.00 25.00           H  
ATOM   1825 HE22 GLN A 143      29.571   1.435   0.605  1.00 25.00           H  
ATOM   1826  N   PRO A 144      29.331   6.241   5.170  1.00 25.00           N  
ATOM   1827  CA  PRO A 144      28.125   5.448   4.967  1.00 25.00           C  
ATOM   1828  C   PRO A 144      27.388   6.017   3.776  1.00 25.00           C  
ATOM   1829  O   PRO A 144      27.309   7.232   3.631  1.00 25.00           O  
ATOM   1830  CB  PRO A 144      27.347   5.705   6.254  1.00 25.00           C  
ATOM   1831  CG  PRO A 144      28.160   6.743   7.040  1.00 25.00           C  
ATOM   1832  CD  PRO A 144      29.021   7.378   6.048  1.00 25.00           C  
ATOM   1833  HA  PRO A 144      28.290   4.387   4.776  1.00 25.00           H  
ATOM   1834  HB2 PRO A 144      27.252   4.784   6.830  1.00 25.00           H  
ATOM   1835  HB3 PRO A 144      26.355   6.095   6.026  1.00 25.00           H  
ATOM   1836  HG2 PRO A 144      28.757   6.257   7.811  1.00 25.00           H  
ATOM   1837  HG3 PRO A 144      27.499   7.477   7.501  1.00 25.00           H  
ATOM   1838  HD2 PRO A 144      28.496   8.167   5.509  1.00 25.00           H  
ATOM   1839  HD3 PRO A 144      29.922   7.788   6.505  1.00 25.00           H  
ATOM   1840  N   ASP A 145      26.821   5.168   2.929  1.00 25.00           N  
ATOM   1841  CA  ASP A 145      26.144   5.683   1.757  1.00 25.00           C  
ATOM   1842  C   ASP A 145      24.735   5.229   1.493  1.00 25.00           C  
ATOM   1843  O   ASP A 145      24.201   5.540   0.440  1.00 25.00           O  
ATOM   1844  CB  ASP A 145      26.982   5.410   0.510  1.00 25.00           C  
ATOM   1845  CG  ASP A 145      27.274   3.939   0.311  1.00 25.00           C  
ATOM   1846  OD1 ASP A 145      26.592   3.102   0.926  1.00 25.00           O  
ATOM   1847  OD2 ASP A 145      28.199   3.610  -0.458  1.00 25.00           O1-
ATOM   1848  H   ASP A 145      26.862   4.173   3.100  1.00 25.00           H  
ATOM   1849  HA  ASP A 145      26.044   6.743   1.988  1.00 25.00           H  
ATOM   1850  HB2 ASP A 145      27.928   5.943   0.602  1.00 25.00           H  
ATOM   1851  HB3 ASP A 145      26.440   5.778  -0.361  1.00 25.00           H  
ATOM   1852  N   GLY A 146      24.122   4.506   2.421  1.00 25.00           N  
ATOM   1853  CA  GLY A 146      22.772   4.032   2.189  1.00 25.00           C  
ATOM   1854  C   GLY A 146      21.664   4.782   2.890  1.00 25.00           C  
ATOM   1855  O   GLY A 146      20.634   4.190   3.222  1.00 25.00           O  
ATOM   1856  H   GLY A 146      24.595   4.287   3.286  1.00 25.00           H  
ATOM   1857  HA2 GLY A 146      22.726   2.993   2.514  1.00 25.00           H  
ATOM   1858  HA3 GLY A 146      22.582   4.087   1.117  1.00 25.00           H  
ATOM   1859  N   GLY A 147      21.895   6.059   3.178  1.00 25.00           N  
ATOM   1860  CA  GLY A 147      20.877   6.878   3.813  1.00 25.00           C  
ATOM   1861  C   GLY A 147      19.965   6.234   4.855  1.00 25.00           C  
ATOM   1862  O   GLY A 147      20.436   5.638   5.834  1.00 25.00           O  
ATOM   1863  H   GLY A 147      22.791   6.466   2.951  1.00 25.00           H  
ATOM   1864  HA2 GLY A 147      20.236   7.265   3.021  1.00 25.00           H  
ATOM   1865  HA3 GLY A 147      21.391   7.705   4.303  1.00 25.00           H  
ATOM   1866  N   LYS A 148      18.654   6.316   4.633  1.00 25.00           N  
ATOM   1867  CA  LYS A 148      17.683   5.800   5.587  1.00 25.00           C  
ATOM   1868  C   LYS A 148      17.348   4.327   5.511  1.00 25.00           C  
ATOM   1869  O   LYS A 148      16.651   3.790   6.381  1.00 25.00           O  
ATOM   1870  CB  LYS A 148      16.432   6.661   5.567  1.00 25.00           C  
ATOM   1871  CG  LYS A 148      16.578   7.939   6.381  1.00 25.00           C  
ATOM   1872  CD  LYS A 148      16.049   9.145   5.628  1.00 25.00           C  
ATOM   1873  CE  LYS A 148      16.081  10.419   6.498  1.00 25.00           C  
ATOM   1874  NZ  LYS A 148      15.011  10.516   7.569  1.00 25.00           N1+
ATOM   1875  H   LYS A 148      18.326   6.745   3.780  1.00 25.00           H  
ATOM   1876  HA  LYS A 148      18.189   5.871   6.550  1.00 25.00           H  
ATOM   1877  HB2 LYS A 148      15.605   6.081   5.976  1.00 25.00           H  
ATOM   1878  HB3 LYS A 148      16.212   6.930   4.534  1.00 25.00           H  
ATOM   1879  HG2 LYS A 148      17.633   8.097   6.604  1.00 25.00           H  
ATOM   1880  HG3 LYS A 148      16.022   7.830   7.312  1.00 25.00           H  
ATOM   1881  HD2 LYS A 148      15.020   8.949   5.327  1.00 25.00           H  
ATOM   1882  HD3 LYS A 148      16.663   9.306   4.742  1.00 25.00           H  
ATOM   1883  HE2 LYS A 148      15.970  11.278   5.836  1.00 25.00           H  
ATOM   1884  HE3 LYS A 148      17.052  10.464   6.990  1.00 25.00           H  
ATOM   1885  HZ1 LYS A 148      14.099  10.477   7.138  1.00 25.00           H  
ATOM   1886  HZ2 LYS A 148      15.112   9.745   8.215  1.00 25.00           H  
ATOM   1887  HZ3 LYS A 148      15.112  11.388   8.068  1.00 25.00           H  
ATOM   1888  N   THR A 149      17.898   3.653   4.515  1.00 25.00           N  
ATOM   1889  CA  THR A 149      17.660   2.233   4.395  1.00 25.00           C  
ATOM   1890  C   THR A 149      18.771   1.453   5.095  1.00 25.00           C  
ATOM   1891  O   THR A 149      18.569   0.315   5.531  1.00 25.00           O  
ATOM   1892  CB  THR A 149      17.581   1.804   2.956  1.00 25.00           C  
ATOM   1893  OG1 THR A 149      18.895   1.822   2.382  1.00 25.00           O  
ATOM   1894  CG2 THR A 149      16.653   2.746   2.202  1.00 25.00           C  
ATOM   1895  H   THR A 149      18.482   4.129   3.841  1.00 25.00           H  
ATOM   1896  HA  THR A 149      16.703   2.020   4.871  1.00 25.00           H  
ATOM   1897  HB  THR A 149      17.183   0.792   2.887  1.00 25.00           H  
ATOM   1898 HG21 THR A 149      15.659   2.709   2.646  1.00 25.00           H  
ATOM   1899 HG22 THR A 149      17.040   3.763   2.263  1.00 25.00           H  
ATOM   1900 HG23 THR A 149      16.596   2.441   1.157  1.00 25.00           H  
ATOM   1901  HG1 THR A 149      19.229   2.719   2.451  1.00 25.00           H  
ATOM   1902  N   GLU A 150      19.945   2.064   5.192  1.00 25.00           N  
ATOM   1903  CA  GLU A 150      21.075   1.424   5.858  1.00 25.00           C  
ATOM   1904  C   GLU A 150      21.435   2.202   7.117  1.00 25.00           C  
ATOM   1905  O   GLU A 150      22.064   3.243   7.043  1.00 25.00           O  
ATOM   1906  CB  GLU A 150      22.243   1.342   4.902  1.00 25.00           C  
ATOM   1907  CG  GLU A 150      21.809   0.841   3.570  1.00 25.00           C  
ATOM   1908  CD  GLU A 150      22.947   0.470   2.713  1.00 25.00           C  
ATOM   1909  OE1 GLU A 150      24.041   1.041   2.884  1.00 25.00           O  
ATOM   1910  OE2 GLU A 150      22.744  -0.414   1.868  1.00 25.00           O1-
ATOM   1911  H   GLU A 150      20.058   2.987   4.799  1.00 25.00           H  
ATOM   1912  HA  GLU A 150      20.808   0.409   6.155  1.00 25.00           H  
ATOM   1913  HB2 GLU A 150      22.991   0.663   5.311  1.00 25.00           H  
ATOM   1914  HB3 GLU A 150      22.678   2.334   4.785  1.00 25.00           H  
ATOM   1915  HG2 GLU A 150      21.236   1.623   3.072  1.00 25.00           H  
ATOM   1916  HG3 GLU A 150      21.179  -0.036   3.714  1.00 25.00           H  
ATOM   1917  N   ASN A 151      20.987   1.700   8.263  1.00 25.00           N  
ATOM   1918  CA  ASN A 151      21.213   2.366   9.542  1.00 25.00           C  
ATOM   1919  C   ASN A 151      22.091   1.586  10.483  1.00 25.00           C  
ATOM   1920  O   ASN A 151      22.124   1.896  11.671  1.00 25.00           O  
ATOM   1921  CB  ASN A 151      19.876   2.631  10.271  1.00 25.00           C  
ATOM   1922  CG  ASN A 151      18.812   3.219   9.368  1.00 25.00           C  
ATOM   1923  OD1 ASN A 151      19.041   4.228   8.711  1.00 25.00           O  
ATOM   1924  ND2 ASN A 151      17.649   2.575   9.313  1.00 25.00           N  
ATOM   1925  H   ASN A 151      20.474   0.830   8.249  1.00 25.00           H  
ATOM   1926  HA  ASN A 151      21.718   3.297   9.286  1.00 25.00           H  
ATOM   1927  HB2 ASN A 151      20.059   3.327  11.090  1.00 25.00           H  
ATOM   1928  HB3 ASN A 151      19.507   1.687  10.672  1.00 25.00           H  
ATOM   1929 HD21 ASN A 151      17.503   1.747   9.872  1.00 25.00           H  
ATOM   1930 HD22 ASN A 151      16.911   2.916   8.712  1.00 25.00           H  
ATOM   1931  N   CYS A 152      22.795   0.583   9.972  1.00 25.00           N  
ATOM   1932  CA  CYS A 152      23.645  -0.246  10.825  1.00 25.00           C  
ATOM   1933  C   CYS A 152      25.091  -0.410  10.369  1.00 25.00           C  
ATOM   1934  O   CYS A 152      25.344  -0.813   9.236  1.00 25.00           O  
ATOM   1935  CB  CYS A 152      23.004  -1.629  11.025  1.00 25.00           C  
ATOM   1936  SG  CYS A 152      21.708  -1.656  12.301  1.00 25.00           S  
ATOM   1937  H   CYS A 152      22.743   0.391   8.981  1.00 25.00           H  
ATOM   1938  HA  CYS A 152      23.708   0.302  11.765  1.00 25.00           H  
ATOM   1939  HB2 CYS A 152      23.785  -2.333  11.313  1.00 25.00           H  
ATOM   1940  HB3 CYS A 152      22.562  -1.943  10.079  1.00 25.00           H  
ATOM   1941  N   ALA A 153      26.033  -0.109  11.260  1.00 25.00           N  
ATOM   1942  CA  ALA A 153      27.446  -0.249  10.957  1.00 25.00           C  
ATOM   1943  C   ALA A 153      27.894  -1.714  10.901  1.00 25.00           C  
ATOM   1944  O   ALA A 153      27.321  -2.596  11.552  1.00 25.00           O  
ATOM   1945  CB  ALA A 153      28.269   0.507  11.968  1.00 25.00           C  
ATOM   1946  H   ALA A 153      25.757   0.226  12.172  1.00 25.00           H  
ATOM   1947  HA  ALA A 153      27.605   0.173   9.964  1.00 25.00           H  
ATOM   1948  HB1 ALA A 153      27.971   1.555  11.969  1.00 25.00           H  
ATOM   1949  HB2 ALA A 153      28.107   0.082  12.958  1.00 25.00           H  
ATOM   1950  HB3 ALA A 153      29.325   0.430  11.707  1.00 25.00           H  
ATOM   1951  N   VAL A 154      28.936  -1.946  10.116  1.00 25.00           N  
ATOM   1952  CA  VAL A 154      29.537  -3.263   9.907  1.00 25.00           C  
ATOM   1953  C   VAL A 154      31.045  -3.069   9.700  1.00 25.00           C  
ATOM   1954  O   VAL A 154      31.491  -1.990   9.328  1.00 25.00           O  
ATOM   1955  CB  VAL A 154      28.935  -3.927   8.637  1.00 25.00           C  
ATOM   1956  CG1 VAL A 154      29.766  -5.110   8.172  1.00 25.00           C  
ATOM   1957  CG2 VAL A 154      27.514  -4.361   8.897  1.00 25.00           C  
ATOM   1958  H   VAL A 154      29.344  -1.160   9.629  1.00 25.00           H  
ATOM   1959  HA  VAL A 154      29.340  -3.901  10.769  1.00 25.00           H  
ATOM   1960  HB  VAL A 154      28.945  -3.182   7.841  1.00 25.00           H  
ATOM   1961 HG11 VAL A 154      30.786  -4.782   7.973  1.00 25.00           H  
ATOM   1962 HG12 VAL A 154      29.776  -5.875   8.949  1.00 25.00           H  
ATOM   1963 HG13 VAL A 154      29.332  -5.523   7.262  1.00 25.00           H  
ATOM   1964 HG21 VAL A 154      27.501  -5.106   9.693  1.00 25.00           H  
ATOM   1965 HG22 VAL A 154      26.920  -3.498   9.198  1.00 25.00           H  
ATOM   1966 HG23 VAL A 154      27.094  -4.792   7.988  1.00 25.00           H  
ATOM   1967  N   LEU A 155      31.830  -4.091  10.000  1.00 25.00           N  
ATOM   1968  CA  LEU A 155      33.273  -4.045   9.805  1.00 25.00           C  
ATOM   1969  C   LEU A 155      33.526  -5.150   8.785  1.00 25.00           C  
ATOM   1970  O   LEU A 155      33.110  -6.289   9.002  1.00 25.00           O  
ATOM   1971  CB  LEU A 155      34.016  -4.365  11.127  1.00 25.00           C  
ATOM   1972  CG  LEU A 155      35.563  -4.368  11.301  1.00 25.00           C  
ATOM   1973  CD1 LEU A 155      35.902  -4.519  12.784  1.00 25.00           C  
ATOM   1974  CD2 LEU A 155      36.290  -5.464  10.512  1.00 25.00           C  
ATOM   1975  H   LEU A 155      31.414  -4.931  10.376  1.00 25.00           H  
ATOM   1976  HA  LEU A 155      33.625  -3.066   9.482  1.00 25.00           H  
ATOM   1977  HB2 LEU A 155      33.689  -5.366  11.410  1.00 25.00           H  
ATOM   1978  HB3 LEU A 155      33.643  -3.642  11.853  1.00 25.00           H  
ATOM   1979  HG  LEU A 155      35.912  -3.417  10.898  1.00 25.00           H  
ATOM   1980 HD11 LEU A 155      35.430  -3.715  13.348  1.00 25.00           H  
ATOM   1981 HD12 LEU A 155      35.536  -5.480  13.144  1.00 25.00           H  
ATOM   1982 HD13 LEU A 155      36.983  -4.469  12.916  1.00 25.00           H  
ATOM   1983 HD21 LEU A 155      35.977  -6.442  10.875  1.00 25.00           H  
ATOM   1984 HD22 LEU A 155      36.044  -5.373   9.454  1.00 25.00           H  
ATOM   1985 HD23 LEU A 155      37.367  -5.354  10.645  1.00 25.00           H  
ATOM   1986  N   SER A 156      34.142  -4.827   7.648  1.00 25.00           N  
ATOM   1987  CA  SER A 156      34.423  -5.874   6.667  1.00 25.00           C  
ATOM   1988  C   SER A 156      35.830  -6.372   6.715  1.00 25.00           C  
ATOM   1989  O   SER A 156      36.772  -5.601   6.552  1.00 25.00           O  
ATOM   1990  CB  SER A 156      34.131  -5.460   5.236  1.00 25.00           C  
ATOM   1991  OG  SER A 156      34.294  -6.589   4.373  1.00 25.00           O  
ATOM   1992  H   SER A 156      34.411  -3.870   7.467  1.00 25.00           H  
ATOM   1993  HA  SER A 156      33.742  -6.673   6.960  1.00 25.00           H  
ATOM   1994  HB2 SER A 156      34.821  -4.671   4.938  1.00 25.00           H  
ATOM   1995  HB3 SER A 156      33.107  -5.093   5.166  1.00 25.00           H  
ATOM   1996  HG  SER A 156      33.452  -6.747   3.939  1.00 25.00           H  
ATOM   1997  N   GLY A 157      35.953  -7.681   6.896  1.00 25.00           N  
ATOM   1998  CA  GLY A 157      37.259  -8.309   6.952  1.00 25.00           C  
ATOM   1999  C   GLY A 157      37.977  -8.266   5.610  1.00 25.00           C  
ATOM   2000  O   GLY A 157      39.219  -8.279   5.549  1.00 25.00           O  
ATOM   2001  H   GLY A 157      35.124  -8.249   6.997  1.00 25.00           H  
ATOM   2002  HA2 GLY A 157      37.135  -9.350   7.251  1.00 25.00           H  
ATOM   2003  HA3 GLY A 157      37.867  -7.789   7.693  1.00 25.00           H  
ATOM   2004  N   ALA A 158      37.178  -8.275   4.541  1.00 25.00           N  
ATOM   2005  CA  ALA A 158      37.690  -8.202   3.191  1.00 25.00           C  
ATOM   2006  C   ALA A 158      38.266  -6.799   2.964  1.00 25.00           C  
ATOM   2007  O   ALA A 158      39.310  -6.644   2.338  1.00 25.00           O  
ATOM   2008  CB  ALA A 158      36.569  -8.469   2.206  1.00 25.00           C  
ATOM   2009  H   ALA A 158      36.179  -8.336   4.680  1.00 25.00           H  
ATOM   2010  HA  ALA A 158      38.470  -8.950   3.042  1.00 25.00           H  
ATOM   2011  HB1 ALA A 158      36.164  -9.466   2.379  1.00 25.00           H  
ATOM   2012  HB2 ALA A 158      35.781  -7.729   2.344  1.00 25.00           H  
ATOM   2013  HB3 ALA A 158      36.955  -8.404   1.189  1.00 25.00           H  
ATOM   2014  N   ALA A 159      37.622  -5.783   3.531  1.00 25.00           N  
ATOM   2015  CA  ALA A 159      38.061  -4.409   3.347  1.00 25.00           C  
ATOM   2016  C   ALA A 159      39.140  -3.938   4.296  1.00 25.00           C  
ATOM   2017  O   ALA A 159      39.230  -2.747   4.582  1.00 25.00           O  
ATOM   2018  CB  ALA A 159      36.876  -3.440   3.355  1.00 25.00           C  
ATOM   2019  H   ALA A 159      36.810  -5.970   4.102  1.00 25.00           H  
ATOM   2020  HA  ALA A 159      38.530  -4.409   2.363  1.00 25.00           H  
ATOM   2021  HB1 ALA A 159      36.147  -3.752   2.607  1.00 25.00           H  
ATOM   2022  HB2 ALA A 159      36.410  -3.444   4.340  1.00 25.00           H  
ATOM   2023  HB3 ALA A 159      37.228  -2.435   3.123  1.00 25.00           H  
ATOM   2024  N   ASN A 160      39.962  -4.856   4.789  1.00 25.00           N  
ATOM   2025  CA  ASN A 160      41.070  -4.473   5.652  1.00 25.00           C  
ATOM   2026  C   ASN A 160      40.637  -3.792   6.931  1.00 25.00           C  
ATOM   2027  O   ASN A 160      41.374  -2.958   7.483  1.00 25.00           O  
ATOM   2028  CB  ASN A 160      41.988  -3.537   4.873  1.00 25.00           C  
ATOM   2029  CG  ASN A 160      42.285  -4.060   3.476  1.00 25.00           C  
ATOM   2030  ND2 ASN A 160      42.883  -5.135   3.330  1.00 25.00           N  
ATOM   2031  OD1 ASN A 160      41.812  -3.344   2.443  1.00 25.00           O  
ATOM   2032  H   ASN A 160      39.817  -5.829   4.563  1.00 25.00           H  
ATOM   2033  HA  ASN A 160      41.581  -5.389   5.947  1.00 25.00           H  
ATOM   2034  HB2 ASN A 160      42.927  -3.433   5.417  1.00 25.00           H  
ATOM   2035  HB3 ASN A 160      41.507  -2.563   4.789  1.00 25.00           H  
ATOM   2036 HD21 ASN A 160      43.033  -5.508   2.403  1.00 25.00           H  
ATOM   2037 HD22 ASN A 160      43.221  -5.639   4.138  1.00 25.00           H  
ATOM   2038  N   GLY A 161      39.439  -4.143   7.402  1.00 25.00           N  
ATOM   2039  CA  GLY A 161      38.912  -3.561   8.631  1.00 25.00           C  
ATOM   2040  C   GLY A 161      38.236  -2.199   8.547  1.00 25.00           C  
ATOM   2041  O   GLY A 161      38.159  -1.506   9.561  1.00 25.00           O  
ATOM   2042  H   GLY A 161      38.888  -4.823   6.898  1.00 25.00           H  
ATOM   2043  HA2 GLY A 161      39.744  -3.466   9.328  1.00 25.00           H  
ATOM   2044  HA3 GLY A 161      38.179  -4.261   9.033  1.00 25.00           H  
ATOM   2045  N   LYS A 162      37.763  -1.819   7.358  1.00 25.00           N  
ATOM   2046  CA  LYS A 162      37.073  -0.551   7.123  1.00 25.00           C  
ATOM   2047  C   LYS A 162      35.594  -0.818   7.308  1.00 25.00           C  
ATOM   2048  O   LYS A 162      35.138  -1.916   7.008  1.00 25.00           O  
ATOM   2049  CB  LYS A 162      37.310  -0.056   5.695  1.00 25.00           C  
ATOM   2050  CG  LYS A 162      38.673   0.536   5.448  1.00 25.00           C  
ATOM   2051  CD  LYS A 162      38.906   1.696   6.390  1.00 25.00           C  
ATOM   2052  CE  LYS A 162      40.265   2.360   6.192  1.00 25.00           C  
ATOM   2053  NZ  LYS A 162      40.418   3.521   7.123  1.00 25.00           N1+
ATOM   2054  H   LYS A 162      37.890  -2.443   6.574  1.00 25.00           H  
ATOM   2055  HA  LYS A 162      37.442   0.209   7.811  1.00 25.00           H  
ATOM   2056  HB2 LYS A 162      36.564   0.706   5.472  1.00 25.00           H  
ATOM   2057  HB3 LYS A 162      37.180  -0.901   5.018  1.00 25.00           H  
ATOM   2058  HG2 LYS A 162      38.733   0.889   4.418  1.00 25.00           H  
ATOM   2059  HG3 LYS A 162      39.435  -0.225   5.616  1.00 25.00           H  
ATOM   2060  HD2 LYS A 162      38.845   1.329   7.415  1.00 25.00           H  
ATOM   2061  HD3 LYS A 162      38.128   2.441   6.224  1.00 25.00           H  
ATOM   2062  HE2 LYS A 162      40.346   2.712   5.163  1.00 25.00           H  
ATOM   2063  HE3 LYS A 162      41.052   1.634   6.391  1.00 25.00           H  
ATOM   2064  HZ1 LYS A 162      39.689   4.197   6.942  1.00 25.00           H  
ATOM   2065  HZ2 LYS A 162      40.347   3.199   8.078  1.00 25.00           H  
ATOM   2066  HZ3 LYS A 162      41.320   3.952   6.979  1.00 25.00           H  
ATOM   2067  N   TRP A 163      34.848   0.193   7.764  1.00 25.00           N  
ATOM   2068  CA  TRP A 163      33.409   0.043   8.015  1.00 25.00           C  
ATOM   2069  C   TRP A 163      32.489   0.271   6.819  1.00 25.00           C  
ATOM   2070  O   TRP A 163      32.853   0.895   5.824  1.00 25.00           O  
ATOM   2071  CB  TRP A 163      32.928   0.914   9.174  1.00 25.00           C  
ATOM   2072  CG  TRP A 163      33.656   0.750  10.424  1.00 25.00           C  
ATOM   2073  CD1 TRP A 163      34.587  -0.202  10.721  1.00 25.00           C  
ATOM   2074  CD2 TRP A 163      33.595   1.617  11.555  1.00 25.00           C  
ATOM   2075  NE1 TRP A 163      35.124   0.034  11.961  1.00 25.00           N  
ATOM   2076  CE2 TRP A 163      34.525   1.147  12.494  1.00 25.00           C  
ATOM   2077  CE3 TRP A 163      32.844   2.758  11.856  1.00 25.00           C  
ATOM   2078  CZ2 TRP A 163      34.723   1.776  13.724  1.00 25.00           C  
ATOM   2079  CZ3 TRP A 163      33.045   3.374  13.069  1.00 25.00           C  
ATOM   2080  CH2 TRP A 163      33.976   2.883  13.987  1.00 25.00           C  
ATOM   2081  H   TRP A 163      35.286   1.085   7.942  1.00 25.00           H  
ATOM   2082  HA  TRP A 163      33.328  -1.015   8.265  1.00 25.00           H  
ATOM   2083  HB2 TRP A 163      31.881   0.675   9.362  1.00 25.00           H  
ATOM   2084  HB3 TRP A 163      33.014   1.957   8.869  1.00 25.00           H  
ATOM   2085  HD1 TRP A 163      34.861  -1.022  10.074  1.00 25.00           H  
ATOM   2086  HE1 TRP A 163      35.842  -0.520  12.407  1.00 25.00           H  
ATOM   2087  HE3 TRP A 163      32.122   3.146  11.153  1.00 25.00           H  
ATOM   2088  HZ2 TRP A 163      35.439   1.399  14.439  1.00 25.00           H  
ATOM   2089  HZ3 TRP A 163      32.473   4.255  13.316  1.00 25.00           H  
ATOM   2090  HH2 TRP A 163      34.106   3.395  14.930  1.00 25.00           H  
ATOM   2091  N   PHE A 164      31.265  -0.204   6.975  1.00 25.00           N  
ATOM   2092  CA  PHE A 164      30.262  -0.112   5.948  1.00 25.00           C  
ATOM   2093  C   PHE A 164      28.906  -0.006   6.631  1.00 25.00           C  
ATOM   2094  O   PHE A 164      28.667  -0.685   7.631  1.00 25.00           O  
ATOM   2095  CB  PHE A 164      30.267  -1.404   5.117  1.00 25.00           C  
ATOM   2096  CG  PHE A 164      31.432  -1.543   4.200  1.00 25.00           C  
ATOM   2097  CD1 PHE A 164      31.458  -0.887   2.984  1.00 25.00           C  
ATOM   2098  CD2 PHE A 164      32.499  -2.335   4.533  1.00 25.00           C  
ATOM   2099  CE1 PHE A 164      32.534  -1.015   2.114  1.00 25.00           C  
ATOM   2100  CE2 PHE A 164      33.588  -2.471   3.660  1.00 25.00           C  
ATOM   2101  CZ  PHE A 164      33.598  -1.809   2.454  1.00 25.00           C  
ATOM   2102  H   PHE A 164      31.025  -0.650   7.849  1.00 25.00           H  
ATOM   2103  HA  PHE A 164      30.459   0.748   5.308  1.00 25.00           H  
ATOM   2104  HB2 PHE A 164      29.357  -1.426   4.517  1.00 25.00           H  
ATOM   2105  HB3 PHE A 164      30.270  -2.251   5.803  1.00 25.00           H  
ATOM   2106  HD1 PHE A 164      30.625  -0.260   2.703  1.00 25.00           H  
ATOM   2107  HD2 PHE A 164      32.501  -2.860   5.476  1.00 25.00           H  
ATOM   2108  HE1 PHE A 164      32.531  -0.490   1.170  1.00 25.00           H  
ATOM   2109  HE2 PHE A 164      34.423  -3.098   3.936  1.00 25.00           H  
ATOM   2110  HZ  PHE A 164      34.436  -1.913   1.781  1.00 25.00           H  
ATOM   2111  N   ASP A 165      28.036   0.873   6.145  1.00 25.00           N  
ATOM   2112  CA  ASP A 165      26.689   0.936   6.700  1.00 25.00           C  
ATOM   2113  C   ASP A 165      25.856  -0.129   5.945  1.00 25.00           C  
ATOM   2114  O   ASP A 165      25.991  -0.289   4.743  1.00 25.00           O  
ATOM   2115  CB  ASP A 165      26.101   2.357   6.626  1.00 25.00           C  
ATOM   2116  CG  ASP A 165      25.901   2.868   5.209  1.00 25.00           C  
ATOM   2117  OD1 ASP A 165      26.620   2.477   4.266  1.00 25.00           O  
ATOM   2118  OD2 ASP A 165      25.014   3.722   5.054  1.00 25.00           O1-
ATOM   2119  H   ASP A 165      28.306   1.494   5.395  1.00 25.00           H  
ATOM   2120  HA  ASP A 165      26.684   0.712   7.767  1.00 25.00           H  
ATOM   2121  HB2 ASP A 165      26.780   3.036   7.142  1.00 25.00           H  
ATOM   2122  HB3 ASP A 165      25.135   2.355   7.130  1.00 25.00           H  
ATOM   2123  N   LYS A 166      25.059  -0.910   6.651  1.00 25.00           N  
ATOM   2124  CA  LYS A 166      24.304  -1.964   6.007  1.00 25.00           C  
ATOM   2125  C   LYS A 166      22.890  -1.967   6.554  1.00 25.00           C  
ATOM   2126  O   LYS A 166      22.564  -1.147   7.408  1.00 25.00           O  
ATOM   2127  CB  LYS A 166      25.013  -3.293   6.293  1.00 25.00           C  
ATOM   2128  CG  LYS A 166      24.467  -4.507   5.567  1.00 25.00           C  
ATOM   2129  CD  LYS A 166      25.443  -5.699   5.647  1.00 25.00           C  
ATOM   2130  CE  LYS A 166      26.878  -5.358   5.132  1.00 25.00           C  
ATOM   2131  NZ  LYS A 166      27.164  -5.725   3.704  1.00 25.00           N1+
ATOM   2132  H   LYS A 166      24.975  -0.771   7.648  1.00 25.00           H  
ATOM   2133  HA  LYS A 166      24.250  -1.812   4.929  1.00 25.00           H  
ATOM   2134  HB2 LYS A 166      24.942  -3.485   7.364  1.00 25.00           H  
ATOM   2135  HB3 LYS A 166      26.060  -3.180   6.013  1.00 25.00           H  
ATOM   2136  HG2 LYS A 166      24.306  -4.250   4.520  1.00 25.00           H  
ATOM   2137  HG3 LYS A 166      23.519  -4.794   6.021  1.00 25.00           H  
ATOM   2138  HD2 LYS A 166      25.044  -6.514   5.043  1.00 25.00           H  
ATOM   2139  HD3 LYS A 166      25.515  -6.018   6.687  1.00 25.00           H  
ATOM   2140  HE2 LYS A 166      27.594  -5.885   5.763  1.00 25.00           H  
ATOM   2141  HE3 LYS A 166      27.024  -4.283   5.236  1.00 25.00           H  
ATOM   2142  HZ1 LYS A 166      27.924  -6.390   3.673  1.00 25.00           H  
ATOM   2143  HZ2 LYS A 166      26.339  -6.137   3.291  1.00 25.00           H  
ATOM   2144  HZ3 LYS A 166      27.420  -4.896   3.188  1.00 25.00           H  
ATOM   2145  N   ARG A 167      22.040  -2.857   6.043  1.00 25.00           N  
ATOM   2146  CA  ARG A 167      20.647  -2.961   6.504  1.00 25.00           C  
ATOM   2147  C   ARG A 167      20.529  -3.777   7.775  1.00 25.00           C  
ATOM   2148  O   ARG A 167      20.797  -4.972   7.801  1.00 25.00           O  
ATOM   2149  CB  ARG A 167      19.737  -3.587   5.433  1.00 25.00           C  
ATOM   2150  CG  ARG A 167      19.475  -2.723   4.196  1.00 25.00           C  
ATOM   2151  CD  ARG A 167      18.408  -3.344   3.292  1.00 25.00           C  
ATOM   2152  NE  ARG A 167      17.977  -2.395   2.262  1.00 25.00           N  
ATOM   2153  CZ  ARG A 167      18.482  -2.330   1.028  1.00 25.00           C  
ATOM   2154  NH1 ARG A 167      19.443  -3.174   0.653  1.00 25.00           N  
ATOM   2155  NH2 ARG A 167      18.051  -1.395   0.183  1.00 25.00           N1+
ATOM   2156  H   ARG A 167      22.363  -3.481   5.317  1.00 25.00           H  
ATOM   2157  HA  ARG A 167      20.322  -1.939   6.702  1.00 25.00           H  
ATOM   2158  HB2 ARG A 167      18.776  -3.807   5.897  1.00 25.00           H  
ATOM   2159  HB3 ARG A 167      20.201  -4.516   5.101  1.00 25.00           H  
ATOM   2160  HG2 ARG A 167      20.402  -2.623   3.632  1.00 25.00           H  
ATOM   2161  HG3 ARG A 167      19.138  -1.738   4.518  1.00 25.00           H  
ATOM   2162  HD2 ARG A 167      17.547  -3.626   3.899  1.00 25.00           H  
ATOM   2163  HD3 ARG A 167      18.820  -4.231   2.811  1.00 25.00           H  
ATOM   2164  HE  ARG A 167      17.245  -1.743   2.503  1.00 25.00           H  
ATOM   2165 HH11 ARG A 167      19.843  -3.104  -0.272  1.00 25.00           H  
ATOM   2166 HH12 ARG A 167      19.770  -3.883   1.292  1.00 25.00           H  
ATOM   2167 HH21 ARG A 167      17.323  -0.755   0.466  1.00 25.00           H  
ATOM   2168 HH22 ARG A 167      18.452  -1.326  -0.742  1.00 25.00           H  
ATOM   2169  N   CYS A 168      20.088  -3.115   8.829  1.00 25.00           N  
ATOM   2170  CA  CYS A 168      19.931  -3.743  10.133  1.00 25.00           C  
ATOM   2171  C   CYS A 168      19.196  -5.084  10.103  1.00 25.00           C  
ATOM   2172  O   CYS A 168      19.394  -5.923  10.990  1.00 25.00           O  
ATOM   2173  CB  CYS A 168      19.194  -2.790  11.081  1.00 25.00           C  
ATOM   2174  SG  CYS A 168      20.004  -1.179  11.324  1.00 25.00           S  
ATOM   2175  H   CYS A 168      19.851  -2.139   8.726  1.00 25.00           H  
ATOM   2176  HA  CYS A 168      20.941  -3.952  10.485  1.00 25.00           H  
ATOM   2177  HB2 CYS A 168      19.108  -3.277  12.053  1.00 25.00           H  
ATOM   2178  HB3 CYS A 168      18.198  -2.611  10.676  1.00 25.00           H  
ATOM   2179  N   ARG A 169      18.361  -5.280   9.089  1.00 25.00           N  
ATOM   2180  CA  ARG A 169      17.590  -6.493   8.987  1.00 25.00           C  
ATOM   2181  C   ARG A 169      18.326  -7.595   8.274  1.00 25.00           C  
ATOM   2182  O   ARG A 169      17.811  -8.710   8.149  1.00 25.00           O  
ATOM   2183  CB  ARG A 169      16.264  -6.220   8.298  1.00 25.00           C  
ATOM   2184  CG  ARG A 169      15.327  -5.286   9.069  1.00 25.00           C  
ATOM   2185  CD  ARG A 169      14.021  -5.073   8.298  1.00 25.00           C  
ATOM   2186  NE  ARG A 169      13.029  -4.289   9.043  1.00 25.00           N  
ATOM   2187  CZ  ARG A 169      13.061  -2.962   9.181  1.00 25.00           C  
ATOM   2188  NH1 ARG A 169      14.051  -2.257   8.631  1.00 25.00           N  
ATOM   2189  NH2 ARG A 169      12.078  -2.335   9.832  1.00 25.00           N1+
ATOM   2190  H   ARG A 169      18.266  -4.568   8.378  1.00 25.00           H  
ATOM   2191  HA  ARG A 169      17.410  -6.837  10.006  1.00 25.00           H  
ATOM   2192  HB2 ARG A 169      15.753  -7.172   8.154  1.00 25.00           H  
ATOM   2193  HB3 ARG A 169      16.472  -5.768   7.328  1.00 25.00           H  
ATOM   2194  HG2 ARG A 169      15.818  -4.324   9.213  1.00 25.00           H  
ATOM   2195  HG3 ARG A 169      15.101  -5.727  10.040  1.00 25.00           H  
ATOM   2196  HD2 ARG A 169      13.590  -6.048   8.069  1.00 25.00           H  
ATOM   2197  HD3 ARG A 169      14.249  -4.550   7.369  1.00 25.00           H  
ATOM   2198  HE  ARG A 169      12.270  -4.789   9.482  1.00 25.00           H  
ATOM   2199 HH11 ARG A 169      14.794  -2.731   8.138  1.00 25.00           H  
ATOM   2200 HH12 ARG A 169      14.056  -1.250   8.707  1.00 25.00           H  
ATOM   2201 HH21 ARG A 169      12.084  -1.328   9.908  1.00 25.00           H  
ATOM   2202 HH22 ARG A 169      11.328  -2.868  10.249  1.00 25.00           H  
ATOM   2203  N   ASP A 170      19.515  -7.283   7.775  1.00 25.00           N  
ATOM   2204  CA  ASP A 170      20.334  -8.284   7.089  1.00 25.00           C  
ATOM   2205  C   ASP A 170      20.742  -9.323   8.123  1.00 25.00           C  
ATOM   2206  O   ASP A 170      20.380  -9.235   9.300  1.00 25.00           O  
ATOM   2207  CB  ASP A 170      21.620  -7.659   6.510  1.00 25.00           C  
ATOM   2208  CG  ASP A 170      21.487  -7.252   5.051  1.00 25.00           C  
ATOM   2209  OD1 ASP A 170      20.491  -7.652   4.407  1.00 25.00           O  
ATOM   2210  OD2 ASP A 170      22.394  -6.542   4.539  1.00 25.00           O1-
ATOM   2211  H   ASP A 170      19.860  -6.338   7.871  1.00 25.00           H  
ATOM   2212  HA  ASP A 170      19.759  -8.714   6.269  1.00 25.00           H  
ATOM   2213  HB2 ASP A 170      22.427  -8.388   6.594  1.00 25.00           H  
ATOM   2214  HB3 ASP A 170      21.869  -6.774   7.095  1.00 25.00           H  
ATOM   2215  N   GLN A 171      21.530 -10.291   7.687  1.00 25.00           N  
ATOM   2216  CA  GLN A 171      21.994 -11.304   8.589  1.00 25.00           C  
ATOM   2217  C   GLN A 171      23.472 -11.519   8.454  1.00 25.00           C  
ATOM   2218  O   GLN A 171      23.952 -11.992   7.420  1.00 25.00           O  
ATOM   2219  CB  GLN A 171      21.276 -12.592   8.323  1.00 25.00           C  
ATOM   2220  CG  GLN A 171      19.848 -12.516   8.682  1.00 25.00           C  
ATOM   2221  CD  GLN A 171      19.288 -13.870   8.874  1.00 25.00           C  
ATOM   2222  OE1 GLN A 171      19.932 -14.859   8.532  1.00 25.00           O  
ATOM   2223  NE2 GLN A 171      18.096 -13.945   9.454  1.00 25.00           N  
ATOM   2224  H   GLN A 171      21.805 -10.317   6.715  1.00 25.00           H  
ATOM   2225  HA  GLN A 171      21.787 -10.967   9.605  1.00 25.00           H  
ATOM   2226  HB2 GLN A 171      21.744 -13.383   8.910  1.00 25.00           H  
ATOM   2227  HB3 GLN A 171      21.360 -12.829   7.262  1.00 25.00           H  
ATOM   2228  HG2 GLN A 171      19.305 -12.013   7.882  1.00 25.00           H  
ATOM   2229  HG3 GLN A 171      19.741 -11.949   9.606  1.00 25.00           H  
ATOM   2230 HE21 GLN A 171      17.607 -13.101   9.717  1.00 25.00           H  
ATOM   2231 HE22 GLN A 171      17.677 -14.847   9.633  1.00 25.00           H  
ATOM   2232  N   LEU A 172      24.194 -11.162   9.509  1.00 25.00           N  
ATOM   2233  CA  LEU A 172      25.631 -11.333   9.542  1.00 25.00           C  
ATOM   2234  C   LEU A 172      25.998 -11.993  10.843  1.00 25.00           C  
ATOM   2235  O   LEU A 172      25.153 -12.186  11.716  1.00 25.00           O  
ATOM   2236  CB  LEU A 172      26.320  -9.983   9.506  1.00 25.00           C  
ATOM   2237  CG  LEU A 172      26.105  -9.091   8.316  1.00 25.00           C  
ATOM   2238  CD1 LEU A 172      26.905  -7.842   8.533  1.00 25.00           C  
ATOM   2239  CD2 LEU A 172      26.546  -9.819   7.077  1.00 25.00           C  
ATOM   2240  H   LEU A 172      23.729 -10.761  10.311  1.00 25.00           H  
ATOM   2241  HA  LEU A 172      25.940 -11.930   8.684  1.00 25.00           H  
ATOM   2242  HB2 LEU A 172      27.391 -10.168   9.577  1.00 25.00           H  
ATOM   2243  HB3 LEU A 172      25.987  -9.430  10.384  1.00 25.00           H  
ATOM   2244  HG  LEU A 172      25.055  -8.825   8.194  1.00 25.00           H  
ATOM   2245 HD11 LEU A 172      26.549  -7.333   9.429  1.00 25.00           H  
ATOM   2246 HD12 LEU A 172      27.957  -8.101   8.656  1.00 25.00           H  
ATOM   2247 HD13 LEU A 172      26.791  -7.183   7.672  1.00 25.00           H  
ATOM   2248 HD21 LEU A 172      27.596 -10.097   7.173  1.00 25.00           H  
ATOM   2249 HD22 LEU A 172      25.943 -10.718   6.949  1.00 25.00           H  
ATOM   2250 HD23 LEU A 172      26.420  -9.171   6.210  1.00 25.00           H  
ATOM   2251  N   PRO A 173      27.231 -12.483  10.942  1.00 25.00           N  
ATOM   2252  CA  PRO A 173      27.581 -13.092  12.222  1.00 25.00           C  
ATOM   2253  C   PRO A 173      27.940 -11.897  13.126  1.00 25.00           C  
ATOM   2254  O   PRO A 173      27.765 -10.737  12.742  1.00 25.00           O  
ATOM   2255  CB  PRO A 173      28.802 -13.940  11.869  1.00 25.00           C  
ATOM   2256  CG  PRO A 173      29.441 -13.167  10.757  1.00 25.00           C  
ATOM   2257  CD  PRO A 173      28.254 -12.749   9.919  1.00 25.00           C  
ATOM   2258  HA  PRO A 173      26.825 -13.701  12.719  1.00 25.00           H  
ATOM   2259  HB2 PRO A 173      28.505 -14.934  11.535  1.00 25.00           H  
ATOM   2260  HB3 PRO A 173      29.475 -14.029  12.722  1.00 25.00           H  
ATOM   2261  HG2 PRO A 173      30.126 -13.793  10.185  1.00 25.00           H  
ATOM   2262  HG3 PRO A 173      29.978 -12.298  11.139  1.00 25.00           H  
ATOM   2263  HD2 PRO A 173      28.475 -11.854   9.338  1.00 25.00           H  
ATOM   2264  HD3 PRO A 173      27.943 -13.550   9.248  1.00 25.00           H  
ATOM   2265  N   TYR A 174      28.448 -12.167  14.319  1.00 25.00           N  
ATOM   2266  CA  TYR A 174      28.806 -11.091  15.228  1.00 25.00           C  
ATOM   2267  C   TYR A 174      29.824 -11.566  16.255  1.00 25.00           C  
ATOM   2268  O   TYR A 174      30.041 -12.764  16.438  1.00 25.00           O  
ATOM   2269  CB  TYR A 174      27.551 -10.518  15.923  1.00 25.00           C  
ATOM   2270  CG  TYR A 174      26.689 -11.557  16.620  1.00 25.00           C  
ATOM   2271  CD1 TYR A 174      25.918 -12.461  15.883  1.00 25.00           C  
ATOM   2272  CD2 TYR A 174      26.707 -11.688  18.010  1.00 25.00           C  
ATOM   2273  CE1 TYR A 174      25.203 -13.472  16.507  1.00 25.00           C  
ATOM   2274  CE2 TYR A 174      25.992 -12.695  18.644  1.00 25.00           C  
ATOM   2275  CZ  TYR A 174      25.247 -13.584  17.881  1.00 25.00           C  
ATOM   2276  OH  TYR A 174      24.566 -14.600  18.492  1.00 25.00           O  
ATOM   2277  H   TYR A 174      28.588 -13.128  14.599  1.00 25.00           H  
ATOM   2278  HA  TYR A 174      29.263 -10.292  14.643  1.00 25.00           H  
ATOM   2279  HB2 TYR A 174      26.941 -10.020  15.169  1.00 25.00           H  
ATOM   2280  HB3 TYR A 174      27.875  -9.790  16.666  1.00 25.00           H  
ATOM   2281  HD1 TYR A 174      25.880 -12.372  14.807  1.00 25.00           H  
ATOM   2282  HD2 TYR A 174      27.286 -10.994  18.602  1.00 25.00           H  
ATOM   2283  HE1 TYR A 174      24.616 -14.165  15.923  1.00 25.00           H  
ATOM   2284  HE2 TYR A 174      26.015 -12.786  19.720  1.00 25.00           H  
ATOM   2285  HH  TYR A 174      24.654 -14.630  19.447  1.00 25.00           H  
ATOM   2286  N   ILE A 175      30.479 -10.591  16.868  1.00 25.00           N  
ATOM   2287  CA  ILE A 175      31.471 -10.818  17.893  1.00 25.00           C  
ATOM   2288  C   ILE A 175      30.988 -10.025  19.095  1.00 25.00           C  
ATOM   2289  O   ILE A 175      30.620  -8.874  18.959  1.00 25.00           O  
ATOM   2290  CB  ILE A 175      32.903 -10.322  17.447  1.00 25.00           C  
ATOM   2291  CG1 ILE A 175      33.354 -11.074  16.180  1.00 25.00           C  
ATOM   2292  CG2 ILE A 175      33.914 -10.518  18.573  1.00 25.00           C  
ATOM   2293  CD1 ILE A 175      34.823 -10.980  15.822  1.00 25.00           C  
ATOM   2294  H   ILE A 175      30.275  -9.638  16.604  1.00 25.00           H  
ATOM   2295  HA  ILE A 175      31.576 -11.882  18.109  1.00 25.00           H  
ATOM   2296  HB  ILE A 175      32.848  -9.258  17.220  1.00 25.00           H  
ATOM   2297 HG12 ILE A 175      32.782 -10.679  15.340  1.00 25.00           H  
ATOM   2298 HG13 ILE A 175      33.114 -12.129  16.319  1.00 25.00           H  
ATOM   2299 HG21 ILE A 175      33.588  -9.963  19.453  1.00 25.00           H  
ATOM   2300 HG22 ILE A 175      33.985 -11.578  18.817  1.00 25.00           H  
ATOM   2301 HG23 ILE A 175      34.889 -10.152  18.253  1.00 25.00           H  
ATOM   2302 HD11 ILE A 175      35.095  -9.935  15.676  1.00 25.00           H  
ATOM   2303 HD12 ILE A 175      35.422 -11.402  16.629  1.00 25.00           H  
ATOM   2304 HD13 ILE A 175      35.009 -11.536  14.903  1.00 25.00           H  
ATOM   2305  N   CYS A 176      30.893 -10.657  20.255  1.00 25.00           N  
ATOM   2306  CA  CYS A 176      30.479  -9.907  21.431  1.00 25.00           C  
ATOM   2307  C   CYS A 176      31.734  -9.459  22.180  1.00 25.00           C  
ATOM   2308  O   CYS A 176      32.775 -10.105  22.089  1.00 25.00           O  
ATOM   2309  CB  CYS A 176      29.620 -10.745  22.395  1.00 25.00           C  
ATOM   2310  SG  CYS A 176      28.087 -11.506  21.797  1.00 25.00           S  
ATOM   2311  H   CYS A 176      31.103 -11.642  20.323  1.00 25.00           H  
ATOM   2312  HA  CYS A 176      29.877  -9.063  21.093  1.00 25.00           H  
ATOM   2313  HB2 CYS A 176      29.347 -10.093  23.225  1.00 25.00           H  
ATOM   2314  HB3 CYS A 176      30.252 -11.554  22.761  1.00 25.00           H  
ATOM   2315  N   GLN A 177      31.640  -8.340  22.894  1.00 25.00           N  
ATOM   2316  CA  GLN A 177      32.765  -7.863  23.697  1.00 25.00           C  
ATOM   2317  C   GLN A 177      32.315  -7.950  25.141  1.00 25.00           C  
ATOM   2318  O   GLN A 177      31.175  -7.644  25.451  1.00 25.00           O  
ATOM   2319  CB  GLN A 177      33.162  -6.434  23.362  1.00 25.00           C  
ATOM   2320  CG  GLN A 177      32.094  -5.441  23.633  1.00 25.00           C  
ATOM   2321  CD  GLN A 177      32.590  -4.054  23.486  1.00 25.00           C  
ATOM   2322  OE1 GLN A 177      33.678  -3.836  22.989  1.00 25.00           O  
ATOM   2323  NE2 GLN A 177      31.799  -3.093  23.925  1.00 25.00           N  
ATOM   2324  H   GLN A 177      30.779  -7.812  22.882  1.00 25.00           H  
ATOM   2325  HA  GLN A 177      33.646  -8.472  23.496  1.00 25.00           H  
ATOM   2326  HB2 GLN A 177      33.416  -6.387  22.303  1.00 25.00           H  
ATOM   2327  HB3 GLN A 177      34.036  -6.171  23.957  1.00 25.00           H  
ATOM   2328  HG2 GLN A 177      31.731  -5.581  24.651  1.00 25.00           H  
ATOM   2329  HG3 GLN A 177      31.276  -5.601  22.930  1.00 25.00           H  
ATOM   2330 HE21 GLN A 177      32.090  -2.128  23.855  1.00 25.00           H  
ATOM   2331 HE22 GLN A 177      30.904  -3.323  24.331  1.00 25.00           H  
ATOM   2332  N   PHE A 178      33.202  -8.434  26.004  1.00 25.00           N  
ATOM   2333  CA  PHE A 178      32.900  -8.596  27.409  1.00 25.00           C  
ATOM   2334  C   PHE A 178      33.872  -7.829  28.238  1.00 25.00           C  
ATOM   2335  O   PHE A 178      35.064  -7.895  28.019  1.00 25.00           O  
ATOM   2336  CB  PHE A 178      32.974 -10.060  27.784  1.00 25.00           C  
ATOM   2337  CG  PHE A 178      32.008 -10.906  27.039  1.00 25.00           C  
ATOM   2338  CD1 PHE A 178      32.335 -11.412  25.786  1.00 25.00           C  
ATOM   2339  CD2 PHE A 178      30.752 -11.173  27.577  1.00 25.00           C  
ATOM   2340  CE1 PHE A 178      31.418 -12.168  25.072  1.00 25.00           C  
ATOM   2341  CE2 PHE A 178      29.820 -11.928  26.873  1.00 25.00           C  
ATOM   2342  CZ  PHE A 178      30.153 -12.431  25.613  1.00 25.00           C  
ATOM   2343  H   PHE A 178      34.117  -8.697  25.668  1.00 25.00           H  
ATOM   2344  HA  PHE A 178      31.894  -8.219  27.594  1.00 25.00           H  
ATOM   2345  HB2 PHE A 178      32.767 -10.155  28.850  1.00 25.00           H  
ATOM   2346  HB3 PHE A 178      33.982 -10.420  27.576  1.00 25.00           H  
ATOM   2347  HD1 PHE A 178      33.310 -11.215  25.366  1.00 25.00           H  
ATOM   2348  HD2 PHE A 178      30.499 -10.790  28.554  1.00 25.00           H  
ATOM   2349  HE1 PHE A 178      31.679 -12.554  24.097  1.00 25.00           H  
ATOM   2350  HE2 PHE A 178      28.846 -12.123  27.297  1.00 25.00           H  
ATOM   2351  HZ  PHE A 178      29.439 -13.021  25.059  1.00 25.00           H  
ATOM   2352  N   GLY A 179      33.347  -7.080  29.189  1.00 25.00           N  
ATOM   2353  CA  GLY A 179      34.192  -6.308  30.064  1.00 25.00           C  
ATOM   2354  C   GLY A 179      34.851  -7.173  31.120  1.00 25.00           C  
ATOM   2355  O   GLY A 179      34.293  -8.160  31.603  1.00 25.00           O  
ATOM   2356  H   GLY A 179      32.344  -7.047  29.305  1.00 25.00           H  
ATOM   2357  HA2 GLY A 179      33.588  -5.547  30.558  1.00 25.00           H  
ATOM   2358  HA3 GLY A 179      34.968  -5.825  29.469  1.00 25.00           H  
ATOM   2359  N   ILE A 180      36.078  -6.820  31.456  1.00 25.00           N  
ATOM   2360  CA  ILE A 180      36.782  -7.550  32.469  1.00 25.00           C  
ATOM   2361  C   ILE A 180      36.494  -6.901  33.824  1.00 25.00           C  
ATOM   2362  O   ILE A 180      36.656  -5.693  34.021  1.00 25.00           O  
ATOM   2363  CB  ILE A 180      38.288  -7.620  32.163  1.00 25.00           C  
ATOM   2364  CG1 ILE A 180      38.507  -8.433  30.883  1.00 25.00           C  
ATOM   2365  CG2 ILE A 180      39.035  -8.265  33.314  1.00 25.00           C  
ATOM   2366  CD1 ILE A 180      39.923  -8.440  30.379  1.00 25.00           C  
ATOM   2367  H   ILE A 180      36.521  -6.036  30.999  1.00 25.00           H  
ATOM   2368  HA  ILE A 180      36.434  -8.582  32.493  1.00 25.00           H  
ATOM   2369  HB  ILE A 180      38.670  -6.609  32.025  1.00 25.00           H  
ATOM   2370 HG12 ILE A 180      37.871  -8.016  30.102  1.00 25.00           H  
ATOM   2371 HG13 ILE A 180      38.211  -9.463  31.080  1.00 25.00           H  
ATOM   2372 HG21 ILE A 180      38.877  -7.682  34.222  1.00 25.00           H  
ATOM   2373 HG22 ILE A 180      38.665  -9.279  33.465  1.00 25.00           H  
ATOM   2374 HG23 ILE A 180      40.100  -8.298  33.084  1.00 25.00           H  
ATOM   2375 HD11 ILE A 180      40.241  -7.418  30.175  1.00 25.00           H  
ATOM   2376 HD12 ILE A 180      40.575  -8.880  31.134  1.00 25.00           H  
ATOM   2377 HD13 ILE A 180      39.980  -9.029  29.463  1.00 25.00           H  
ATOM   2378  N   VAL A 181      35.901  -7.696  34.704  1.00 25.00           N  
ATOM   2379  CA  VAL A 181      35.602  -7.259  36.057  1.00 25.00           C  
ATOM   2380  C   VAL A 181      36.140  -8.353  36.983  1.00 25.00           C  
ATOM   2381  O   VAL A 181      36.307  -8.052  38.189  1.00 25.00           O  
ATOM   2382  CB  VAL A 181      34.087  -7.075  36.297  1.00 25.00           C  
ATOM   2383  CG1 VAL A 181      33.536  -5.987  35.400  1.00 25.00           C  
ATOM   2384  CG2 VAL A 181      33.363  -8.383  36.076  1.00 25.00           C  
ATOM   2385  OXT VAL A 181      36.401  -9.489  36.493  1.00 25.00           O1-
ATOM   2386  H   VAL A 181      35.650  -8.633  34.425  1.00 25.00           H  
ATOM   2387  HA  VAL A 181      36.061  -6.288  36.244  1.00 25.00           H  
ATOM   2388  HB  VAL A 181      33.927  -6.767  37.330  1.00 25.00           H  
ATOM   2389 HG11 VAL A 181      34.058  -5.051  35.602  1.00 25.00           H  
ATOM   2390 HG12 VAL A 181      33.681  -6.267  34.357  1.00 25.00           H  
ATOM   2391 HG13 VAL A 181      32.471  -5.858  35.597  1.00 25.00           H  
ATOM   2392 HG21 VAL A 181      33.510  -8.710  35.047  1.00 25.00           H  
ATOM   2393 HG22 VAL A 181      33.760  -9.137  36.757  1.00 25.00           H  
ATOM   2394 HG23 VAL A 181      32.299  -8.246  36.266  1.00 25.00           H  
TER    2395      VAL A 181 
ATOM   2396  CA  ACE B  25      30.648 -39.583  58.634  1.00  0.00           C  
ATOM   2397  C   ACE B  25      30.292 -38.769  57.409  1.00  0.00           C  
ATOM   2398  O   ACE B  25      30.811 -39.036  56.314  1.00  0.00           O  
ATOM   2399  HA1 ACE B  25      31.584 -40.110  58.452  1.00  0.00           H  
ATOM   2400  HA2 ACE B  25      30.760 -38.909  59.480  1.00  0.00           H  
ATOM   2401  HA3 ACE B  25      29.852 -40.299  58.830  1.00  0.00           H  
ATOM   2402  N   LEU B  26      29.419 -37.785  57.582  1.00 25.00           N  
ATOM   2403  CA  LEU B  26      28.983 -36.904  56.445  1.00 25.00           C  
ATOM   2404  C   LEU B  26      29.946 -35.728  56.406  1.00 25.00           C  
ATOM   2405  O   LEU B  26      30.521 -35.357  55.372  1.00 25.00           O  
ATOM   2406  CB  LEU B  26      27.569 -36.357  56.699  1.00 25.00           C  
ATOM   2407  CG  LEU B  26      26.879 -35.503  55.613  1.00 25.00           C  
ATOM   2408  CD1 LEU B  26      27.681 -34.262  55.294  1.00 25.00           C  
ATOM   2409  CD2 LEU B  26      26.609 -36.334  54.347  1.00 25.00           C  
ATOM   2410  H   LEU B  26      29.040 -37.627  58.494  1.00 25.00           H  
ATOM   2411  HA  LEU B  26      28.979 -37.468  55.513  1.00 25.00           H  
ATOM   2412  HB2 LEU B  26      27.623 -35.744  57.599  1.00 25.00           H  
ATOM   2413  HB3 LEU B  26      26.925 -37.217  56.884  1.00 25.00           H  
ATOM   2414  HG  LEU B  26      25.918 -35.177  56.009  1.00 25.00           H  
ATOM   2415 HD11 LEU B  26      27.821 -33.677  56.203  1.00 25.00           H  
ATOM   2416 HD12 LEU B  26      28.653 -34.551  54.894  1.00 25.00           H  
ATOM   2417 HD13 LEU B  26      27.147 -33.664  54.556  1.00 25.00           H  
ATOM   2418 HD21 LEU B  26      27.556 -36.674  53.927  1.00 25.00           H  
ATOM   2419 HD22 LEU B  26      25.994 -37.196  54.603  1.00 25.00           H  
ATOM   2420 HD23 LEU B  26      26.087 -35.719  53.614  1.00 25.00           H  
ATOM   2421  N   LYS B  27      30.113 -35.135  57.596  1.00 25.00           N  
ATOM   2422  CA  LYS B  27      30.958 -33.982  57.879  1.00 25.00           C  
ATOM   2423  C   LYS B  27      32.319 -33.993  57.175  1.00 25.00           C  
ATOM   2424  O   LYS B  27      32.786 -32.946  56.700  1.00 25.00           O  
ATOM   2425  CB  LYS B  27      31.167 -33.889  59.394  1.00 25.00           C  
ATOM   2426  CG  LYS B  27      31.989 -32.675  59.837  1.00 25.00           C  
ATOM   2427  CD  LYS B  27      32.126 -32.582  61.353  1.00 25.00           C  
ATOM   2428  CE  LYS B  27      33.155 -31.525  61.729  1.00 25.00           C  
ATOM   2429  NZ  LYS B  27      33.295 -31.446  63.234  1.00 25.00           N1+
ATOM   2430  H   LYS B  27      29.601 -35.525  58.374  1.00 25.00           H  
ATOM   2431  HA  LYS B  27      30.435 -33.111  57.485  1.00 25.00           H  
ATOM   2432  HB2 LYS B  27      31.682 -34.791  59.725  1.00 25.00           H  
ATOM   2433  HB3 LYS B  27      30.189 -33.834  59.872  1.00 25.00           H  
ATOM   2434  HG2 LYS B  27      31.501 -31.771  59.474  1.00 25.00           H  
ATOM   2435  HG3 LYS B  27      32.985 -32.749  59.401  1.00 25.00           H  
ATOM   2436  HD2 LYS B  27      32.443 -33.548  61.745  1.00 25.00           H  
ATOM   2437  HD3 LYS B  27      31.162 -32.314  61.784  1.00 25.00           H  
ATOM   2438  HE2 LYS B  27      32.834 -30.556  61.346  1.00 25.00           H  
ATOM   2439  HE3 LYS B  27      34.118 -31.788  61.291  1.00 25.00           H  
ATOM   2440  HZ1 LYS B  27      32.404 -31.203  63.643  1.00 25.00           H  
ATOM   2441  HZ2 LYS B  27      33.596 -32.342  63.592  1.00 25.00           H  
ATOM   2442  HZ3 LYS B  27      33.979 -30.742  63.472  1.00 25.00           H  
ATOM   2443  N   SER B  28      32.952 -35.170  57.132  1.00 25.00           N  
ATOM   2444  CA  SER B  28      34.258 -35.332  56.486  1.00 25.00           C  
ATOM   2445  C   SER B  28      34.226 -34.768  55.061  1.00 25.00           C  
ATOM   2446  O   SER B  28      34.965 -33.820  54.711  1.00 25.00           O  
ATOM   2447  CB  SER B  28      34.602 -36.817  56.421  1.00 25.00           C  
ATOM   2448  OG  SER B  28      34.359 -37.423  57.681  1.00 25.00           O  
ATOM   2449  H   SER B  28      32.516 -35.975  57.558  1.00 25.00           H  
ATOM   2450  HA  SER B  28      35.007 -34.791  57.066  1.00 25.00           H  
ATOM   2451  HB2 SER B  28      35.653 -36.934  56.160  1.00 25.00           H  
ATOM   2452  HB3 SER B  28      33.984 -37.298  55.663  1.00 25.00           H  
ATOM   2453  HG  SER B  28      34.586 -38.353  57.604  1.00 25.00           H  
ATOM   2454  N   ARG B  29      33.360 -35.383  54.256  1.00 25.00           N  
ATOM   2455  CA  ARG B  29      33.136 -35.016  52.866  1.00 25.00           C  
ATOM   2456  C   ARG B  29      33.186 -33.484  52.739  1.00 25.00           C  
ATOM   2457  O   ARG B  29      34.080 -32.928  52.097  1.00 25.00           O  
ATOM   2458  CB  ARG B  29      31.758 -35.550  52.471  1.00 25.00           C  
ATOM   2459  CG  ARG B  29      31.423 -35.537  50.987  1.00 25.00           C  
ATOM   2460  CD  ARG B  29      29.954 -35.966  50.790  1.00 25.00           C  
ATOM   2461  NE  ARG B  29      29.618 -36.289  49.399  1.00 25.00           N  
ATOM   2462  CZ  ARG B  29      28.727 -37.218  49.060  1.00 25.00           C  
ATOM   2463  NH1 ARG B  29      28.111 -37.893  50.029  1.00 25.00           N  
ATOM   2464  NH2 ARG B  29      28.448 -37.460  47.770  1.00 25.00           N1+
ATOM   2465  H   ARG B  29      32.826 -36.152  54.635  1.00 25.00           H  
ATOM   2466  HA  ARG B  29      33.898 -35.438  52.211  1.00 25.00           H  
ATOM   2467  HB2 ARG B  29      31.009 -34.946  52.984  1.00 25.00           H  
ATOM   2468  HB3 ARG B  29      31.691 -36.582  52.815  1.00 25.00           H  
ATOM   2469  HG2 ARG B  29      32.078 -36.230  50.460  1.00 25.00           H  
ATOM   2470  HG3 ARG B  29      31.565 -34.531  50.592  1.00 25.00           H  
ATOM   2471  HD2 ARG B  29      29.309 -35.151  51.120  1.00 25.00           H  
ATOM   2472  HD3 ARG B  29      29.767 -36.847  51.404  1.00 25.00           H  
ATOM   2473  HE  ARG B  29      30.086 -35.782  48.662  1.00 25.00           H  
ATOM   2474 HH11 ARG B  29      28.330 -37.701  50.996  1.00 25.00           H  
ATOM   2475 HH12 ARG B  29      27.425 -38.597  49.797  1.00 25.00           H  
ATOM   2476 HH21 ARG B  29      27.764 -38.161  47.524  1.00 25.00           H  
ATOM   2477 HH22 ARG B  29      28.923 -36.941  47.045  1.00 25.00           H  
ATOM   2478  N   LEU B  30      32.278 -32.816  53.442  1.00 25.00           N  
ATOM   2479  CA  LEU B  30      32.200 -31.356  53.433  1.00 25.00           C  
ATOM   2480  C   LEU B  30      33.582 -30.694  53.716  1.00 25.00           C  
ATOM   2481  O   LEU B  30      34.082 -29.847  52.935  1.00 25.00           O  
ATOM   2482  CB  LEU B  30      31.139 -30.883  54.447  1.00 25.00           C  
ATOM   2483  CG  LEU B  30      30.883 -29.381  54.448  1.00 25.00           C  
ATOM   2484  CD1 LEU B  30      30.828 -28.931  52.999  1.00 25.00           C  
ATOM   2485  CD2 LEU B  30      29.566 -29.024  55.159  1.00 25.00           C  
ATOM   2486  H   LEU B  30      31.618 -33.336  54.002  1.00 25.00           H  
ATOM   2487  HA  LEU B  30      31.901 -31.041  52.433  1.00 25.00           H  
ATOM   2488  HB2 LEU B  30      31.470 -31.172  55.444  1.00 25.00           H  
ATOM   2489  HB3 LEU B  30      30.200 -31.387  54.215  1.00 25.00           H  
ATOM   2490  HG  LEU B  30      31.682 -28.878  54.993  1.00 25.00           H  
ATOM   2491 HD11 LEU B  30      31.775 -29.159  52.511  1.00 25.00           H  
ATOM   2492 HD12 LEU B  30      30.020 -29.453  52.487  1.00 25.00           H  
ATOM   2493 HD13 LEU B  30      30.649 -27.856  52.960  1.00 25.00           H  
ATOM   2494 HD21 LEU B  30      28.734 -29.508  54.647  1.00 25.00           H  
ATOM   2495 HD22 LEU B  30      29.605 -29.367  56.192  1.00 25.00           H  
ATOM   2496 HD23 LEU B  30      29.425 -27.943  55.140  1.00 25.00           H  
ATOM   2497  N   ASP B  31      34.214 -31.112  54.808  1.00 25.00           N  
ATOM   2498  CA  ASP B  31      35.514 -30.573  55.160  1.00 25.00           C  
ATOM   2499  C   ASP B  31      36.443 -30.700  53.951  1.00 25.00           C  
ATOM   2500  O   ASP B  31      37.031 -29.705  53.528  1.00 25.00           O  
ATOM   2501  CB  ASP B  31      36.091 -31.305  56.376  1.00 25.00           C  
ATOM   2502  CG  ASP B  31      37.274 -30.551  57.022  1.00 25.00           C  
ATOM   2503  OD1 ASP B  31      37.750 -29.507  56.479  1.00 25.00           O  
ATOM   2504  OD2 ASP B  31      37.726 -31.015  58.098  1.00 25.00           O1-
ATOM   2505  H   ASP B  31      33.785 -31.810  55.398  1.00 25.00           H  
ATOM   2506  HA  ASP B  31      35.416 -29.521  55.430  1.00 25.00           H  
ATOM   2507  HB2 ASP B  31      36.437 -32.289  56.058  1.00 25.00           H  
ATOM   2508  HB3 ASP B  31      35.303 -31.420  57.120  1.00 25.00           H  
ATOM   2509  N   THR B  32      36.537 -31.886  53.350  1.00 25.00           N  
ATOM   2510  CA  THR B  32      37.408 -32.006  52.176  1.00 25.00           C  
ATOM   2511  C   THR B  32      36.975 -30.994  51.101  1.00 25.00           C  
ATOM   2512  O   THR B  32      37.805 -30.242  50.564  1.00 25.00           O  
ATOM   2513  CB  THR B  32      37.429 -33.440  51.582  1.00 25.00           C  
ATOM   2514  OG1 THR B  32      38.206 -34.298  52.436  1.00 25.00           O  
ATOM   2515  CG2 THR B  32      38.041 -33.433  50.156  1.00 25.00           C  
ATOM   2516  H   THR B  32      36.022 -32.684  53.695  1.00 25.00           H  
ATOM   2517  HA  THR B  32      38.423 -31.788  52.506  1.00 25.00           H  
ATOM   2518  HB  THR B  32      36.405 -33.808  51.519  1.00 25.00           H  
ATOM   2519 HG21 THR B  32      37.451 -32.782  49.510  1.00 25.00           H  
ATOM   2520 HG22 THR B  32      39.067 -33.066  50.202  1.00 25.00           H  
ATOM   2521 HG23 THR B  32      38.035 -34.446  49.753  1.00 25.00           H  
ATOM   2522  HG1 THR B  32      38.193 -35.178  52.052  1.00 25.00           H  
ATOM   2523  N   LEU B  33      35.673 -30.934  50.837  1.00 25.00           N  
ATOM   2524  CA  LEU B  33      35.184 -30.001  49.845  1.00 25.00           C  
ATOM   2525  C   LEU B  33      35.674 -28.596  50.138  1.00 25.00           C  
ATOM   2526  O   LEU B  33      36.283 -27.950  49.286  1.00 25.00           O  
ATOM   2527  CB  LEU B  33      33.657 -30.004  49.776  1.00 25.00           C  
ATOM   2528  CG  LEU B  33      33.015 -31.021  48.842  1.00 25.00           C  
ATOM   2529  CD1 LEU B  33      31.744 -30.384  48.257  1.00 25.00           C  
ATOM   2530  CD2 LEU B  33      33.971 -31.366  47.723  1.00 25.00           C  
ATOM   2531  H   LEU B  33      35.028 -31.537  51.327  1.00 25.00           H  
ATOM   2532  HA  LEU B  33      35.574 -30.325  48.880  1.00 25.00           H  
ATOM   2533  HB2 LEU B  33      33.340 -29.013  49.453  1.00 25.00           H  
ATOM   2534  HB3 LEU B  33      33.282 -30.196  50.781  1.00 25.00           H  
ATOM   2535  HG  LEU B  33      32.771 -31.934  49.385  1.00 25.00           H  
ATOM   2536 HD11 LEU B  33      31.054 -30.141  49.065  1.00 25.00           H  
ATOM   2537 HD12 LEU B  33      32.009 -29.474  47.719  1.00 25.00           H  
ATOM   2538 HD13 LEU B  33      31.269 -31.086  47.572  1.00 25.00           H  
ATOM   2539 HD21 LEU B  33      34.225 -30.462  47.170  1.00 25.00           H  
ATOM   2540 HD22 LEU B  33      34.878 -31.802  48.142  1.00 25.00           H  
ATOM   2541 HD23 LEU B  33      33.500 -32.083  47.051  1.00 25.00           H  
ATOM   2542  N   SER B  34      35.476 -28.154  51.369  1.00 25.00           N  
ATOM   2543  CA  SER B  34      35.877 -26.804  51.733  1.00 25.00           C  
ATOM   2544  C   SER B  34      37.338 -26.546  51.381  1.00 25.00           C  
ATOM   2545  O   SER B  34      37.731 -25.419  51.096  1.00 25.00           O  
ATOM   2546  CB  SER B  34      35.653 -26.581  53.221  1.00 25.00           C  
ATOM   2547  OG  SER B  34      36.549 -27.391  53.967  1.00 25.00           O  
ATOM   2548  H   SER B  34      35.045 -28.755  52.057  1.00 25.00           H  
ATOM   2549  HA  SER B  34      35.265 -26.104  51.164  1.00 25.00           H  
ATOM   2550  HB2 SER B  34      34.627 -26.845  53.477  1.00 25.00           H  
ATOM   2551  HB3 SER B  34      35.829 -25.532  53.460  1.00 25.00           H  
ATOM   2552  HG  SER B  34      36.373 -28.306  53.737  1.00 25.00           H  
ATOM   2553  N   GLN B  35      38.119 -27.617  51.355  1.00 25.00           N  
ATOM   2554  CA  GLN B  35      39.543 -27.535  51.065  1.00 25.00           C  
ATOM   2555  C   GLN B  35      39.817 -27.194  49.599  1.00 25.00           C  
ATOM   2556  O   GLN B  35      40.554 -26.236  49.301  1.00 25.00           O  
ATOM   2557  CB  GLN B  35      40.207 -28.862  51.447  1.00 25.00           C  
ATOM   2558  CG  GLN B  35      41.713 -28.864  51.424  1.00 25.00           C  
ATOM   2559  CD  GLN B  35      42.302 -30.120  52.066  1.00 25.00           C  
ATOM   2560  OE1 GLN B  35      41.560 -31.031  52.456  1.00 25.00           O  
ATOM   2561  NE2 GLN B  35      43.640 -30.176  52.186  1.00 25.00           N  
ATOM   2562  H   GLN B  35      37.711 -28.522  51.544  1.00 25.00           H  
ATOM   2563  HA  GLN B  35      39.969 -26.724  51.656  1.00 25.00           H  
ATOM   2564  HB2 GLN B  35      39.859 -29.624  50.749  1.00 25.00           H  
ATOM   2565  HB3 GLN B  35      39.886 -29.120  52.456  1.00 25.00           H  
ATOM   2566  HG2 GLN B  35      42.072 -27.990  51.969  1.00 25.00           H  
ATOM   2567  HG3 GLN B  35      42.048 -28.809  50.388  1.00 25.00           H  
ATOM   2568 HE21 GLN B  35      44.076 -30.983  52.608  1.00 25.00           H  
ATOM   2569 HE22 GLN B  35      44.209 -29.410  51.855  1.00 25.00           H  
ATOM   2570  N   GLU B  36      39.218 -27.982  48.706  1.00 25.00           N  
ATOM   2571  CA  GLU B  36      39.345 -27.808  47.260  1.00 25.00           C  
ATOM   2572  C   GLU B  36      38.872 -26.418  46.861  1.00 25.00           C  
ATOM   2573  O   GLU B  36      39.565 -25.709  46.129  1.00 25.00           O  
ATOM   2574  CB  GLU B  36      38.499 -28.849  46.514  1.00 25.00           C  
ATOM   2575  CG  GLU B  36      38.455 -30.216  47.188  1.00 25.00           C  
ATOM   2576  CD  GLU B  36      37.989 -31.351  46.260  1.00 25.00           C  
ATOM   2577  OE1 GLU B  36      36.901 -31.252  45.638  1.00 25.00           O  
ATOM   2578  OE2 GLU B  36      38.718 -32.365  46.167  1.00 25.00           O1-
ATOM   2579  H   GLU B  36      38.644 -28.740  49.046  1.00 25.00           H  
ATOM   2580  HA  GLU B  36      40.394 -27.936  46.993  1.00 25.00           H  
ATOM   2581  HB2 GLU B  36      38.914 -28.974  45.514  1.00 25.00           H  
ATOM   2582  HB3 GLU B  36      37.480 -28.471  46.440  1.00 25.00           H  
ATOM   2583  HG2 GLU B  36      37.770 -30.161  48.034  1.00 25.00           H  
ATOM   2584  HG3 GLU B  36      39.456 -30.455  47.546  1.00 25.00           H  
ATOM   2585  N   VAL B  37      37.695 -26.029  47.347  1.00 25.00           N  
ATOM   2586  CA  VAL B  37      37.136 -24.721  47.042  1.00 25.00           C  
ATOM   2587  C   VAL B  37      38.132 -23.624  47.389  1.00 25.00           C  
ATOM   2588  O   VAL B  37      38.340 -22.702  46.608  1.00 25.00           O  
ATOM   2589  CB  VAL B  37      35.804 -24.485  47.810  1.00 25.00           C  
ATOM   2590  CG1 VAL B  37      35.373 -23.022  47.720  1.00 25.00           C  
ATOM   2591  CG2 VAL B  37      34.722 -25.396  47.240  1.00 25.00           C  
ATOM   2592  H   VAL B  37      37.177 -26.659  47.944  1.00 25.00           H  
ATOM   2593  HA  VAL B  37      36.927 -24.691  45.973  1.00 25.00           H  
ATOM   2594  HB  VAL B  37      35.958 -24.723  48.862  1.00 25.00           H  
ATOM   2595 HG11 VAL B  37      36.153 -22.387  48.142  1.00 25.00           H  
ATOM   2596 HG12 VAL B  37      35.211 -22.754  46.676  1.00 25.00           H  
ATOM   2597 HG13 VAL B  37      34.449 -22.880  48.280  1.00 25.00           H  
ATOM   2598 HG21 VAL B  37      34.566 -25.161  46.188  1.00 25.00           H  
ATOM   2599 HG22 VAL B  37      35.033 -26.436  47.338  1.00 25.00           H  
ATOM   2600 HG23 VAL B  37      33.792 -25.242  47.789  1.00 25.00           H  
ATOM   2601  N   ALA B  38      38.786 -23.770  48.538  1.00 25.00           N  
ATOM   2602  CA  ALA B  38      39.753 -22.784  49.004  1.00 25.00           C  
ATOM   2603  C   ALA B  38      40.797 -22.629  47.929  1.00 25.00           C  
ATOM   2604  O   ALA B  38      40.983 -21.548  47.361  1.00 25.00           O  
ATOM   2605  CB  ALA B  38      40.391 -23.250  50.280  1.00 25.00           C  
ATOM   2606  H   ALA B  38      38.609 -24.588  49.103  1.00 25.00           H  
ATOM   2607  HA  ALA B  38      39.262 -21.831  49.202  1.00 25.00           H  
ATOM   2608  HB1 ALA B  38      39.625 -23.372  51.046  1.00 25.00           H  
ATOM   2609  HB2 ALA B  38      40.890 -24.204  50.110  1.00 25.00           H  
ATOM   2610  HB3 ALA B  38      41.121 -22.512  50.612  1.00 25.00           H  
ATOM   2611  N   LEU B  39      41.376 -23.760  47.563  1.00 25.00           N  
ATOM   2612  CA  LEU B  39      42.405 -23.800  46.550  1.00 25.00           C  
ATOM   2613  C   LEU B  39      41.925 -23.188  45.240  1.00 25.00           C  
ATOM   2614  O   LEU B  39      42.639 -22.399  44.619  1.00 25.00           O  
ATOM   2615  CB  LEU B  39      42.855 -25.239  46.336  1.00 25.00           C  
ATOM   2616  CG  LEU B  39      44.253 -25.399  45.738  1.00 25.00           C  
ATOM   2617  CD1 LEU B  39      45.237 -24.560  46.527  1.00 25.00           C  
ATOM   2618  CD2 LEU B  39      44.683 -26.858  45.751  1.00 25.00           C  
ATOM   2619  H   LEU B  39      41.090 -24.621  48.006  1.00 25.00           H  
ATOM   2620  HA  LEU B  39      43.250 -23.205  46.896  1.00 25.00           H  
ATOM   2621  HB2 LEU B  39      42.144 -25.719  45.663  1.00 25.00           H  
ATOM   2622  HB3 LEU B  39      42.841 -25.744  47.301  1.00 25.00           H  
ATOM   2623  HG  LEU B  39      44.233 -25.060  44.703  1.00 25.00           H  
ATOM   2624 HD11 LEU B  39      44.932 -23.514  46.494  1.00 25.00           H  
ATOM   2625 HD12 LEU B  39      45.256 -24.900  47.563  1.00 25.00           H  
ATOM   2626 HD13 LEU B  39      46.231 -24.663  46.093  1.00 25.00           H  
ATOM   2627 HD21 LEU B  39      44.710 -27.220  46.779  1.00 25.00           H  
ATOM   2628 HD22 LEU B  39      43.972 -27.451  45.176  1.00 25.00           H  
ATOM   2629 HD23 LEU B  39      45.674 -26.949  45.308  1.00 25.00           H  
ATOM   2630  N   LEU B  40      40.707 -23.526  44.838  1.00 25.00           N  
ATOM   2631  CA  LEU B  40      40.132 -22.994  43.612  1.00 25.00           C  
ATOM   2632  C   LEU B  40      39.996 -21.473  43.673  1.00 25.00           C  
ATOM   2633  O   LEU B  40      40.141 -20.787  42.657  1.00 25.00           O  
ATOM   2634  CB  LEU B  40      38.759 -23.606  43.372  1.00 25.00           C  
ATOM   2635  CG  LEU B  40      38.706 -25.099  43.090  1.00 25.00           C  
ATOM   2636  CD1 LEU B  40      37.255 -25.531  42.900  1.00 25.00           C  
ATOM   2637  CD2 LEU B  40      39.504 -25.369  41.848  1.00 25.00           C  
ATOM   2638  H   LEU B  40      40.165 -24.170  45.397  1.00 25.00           H  
ATOM   2639  HA  LEU B  40      40.804 -23.250  42.792  1.00 25.00           H  
ATOM   2640  HB2 LEU B  40      38.316 -23.095  42.517  1.00 25.00           H  
ATOM   2641  HB3 LEU B  40      38.157 -23.418  44.260  1.00 25.00           H  
ATOM   2642  HG  LEU B  40      39.124 -25.663  43.923  1.00 25.00           H  
ATOM   2643 HD11 LEU B  40      36.693 -25.325  43.811  1.00 25.00           H  
ATOM   2644 HD12 LEU B  40      36.817 -24.977  42.070  1.00 25.00           H  
ATOM   2645 HD13 LEU B  40      37.219 -26.598  42.685  1.00 25.00           H  
ATOM   2646 HD21 LEU B  40      39.084 -24.804  41.016  1.00 25.00           H  
ATOM   2647 HD22 LEU B  40      40.539 -25.066  42.008  1.00 25.00           H  
ATOM   2648 HD23 LEU B  40      39.469 -26.434  41.618  1.00 25.00           H  
ATOM   2649  N   LYS B  41      39.732 -20.954  44.869  1.00 25.00           N  
ATOM   2650  CA  LYS B  41      39.566 -19.520  45.082  1.00 25.00           C  
ATOM   2651  C   LYS B  41      40.849 -18.712  44.843  1.00 25.00           C  
ATOM   2652  O   LYS B  41      40.815 -17.603  44.295  1.00 25.00           O  
ATOM   2653  CB  LYS B  41      39.059 -19.272  46.502  1.00 25.00           C  
ATOM   2654  CG  LYS B  41      37.745 -19.972  46.790  1.00 25.00           C  
ATOM   2655  CD  LYS B  41      37.427 -20.105  48.293  1.00 25.00           C  
ATOM   2656  CE  LYS B  41      37.211 -18.732  48.935  1.00 25.00           C  
ATOM   2657  NZ  LYS B  41      36.468 -18.828  50.211  1.00 25.00           N1+
ATOM   2658  H   LYS B  41      39.643 -21.577  45.660  1.00 25.00           H  
ATOM   2659  HA  LYS B  41      38.840 -19.174  44.346  1.00 25.00           H  
ATOM   2660  HB2 LYS B  41      38.919 -18.200  46.639  1.00 25.00           H  
ATOM   2661  HB3 LYS B  41      39.808 -19.634  47.206  1.00 25.00           H  
ATOM   2662  HG2 LYS B  41      37.786 -20.972  46.357  1.00 25.00           H  
ATOM   2663  HG3 LYS B  41      36.943 -19.405  46.318  1.00 25.00           H  
ATOM   2664  HD2 LYS B  41      38.260 -20.603  48.790  1.00 25.00           H  
ATOM   2665  HD3 LYS B  41      36.523 -20.702  48.415  1.00 25.00           H  
ATOM   2666  HE2 LYS B  41      36.645 -18.106  48.245  1.00 25.00           H  
ATOM   2667  HE3 LYS B  41      38.182 -18.276  49.127  1.00 25.00           H  
ATOM   2668  HZ1 LYS B  41      35.566 -19.250  50.044  1.00 25.00           H  
ATOM   2669  HZ2 LYS B  41      36.991 -19.396  50.862  1.00 25.00           H  
ATOM   2670  HZ3 LYS B  41      36.341 -17.904  50.597  1.00 25.00           H  
ATOM   2671  N   GLU B  42      41.972 -19.262  45.293  1.00 25.00           N  
ATOM   2672  CA  GLU B  42      43.262 -18.605  45.133  1.00 25.00           C  
ATOM   2673  C   GLU B  42      44.004 -18.872  43.826  1.00 25.00           C  
ATOM   2674  O   GLU B  42      44.887 -18.094  43.434  1.00 25.00           O  
ATOM   2675  CB  GLU B  42      44.146 -18.878  46.331  1.00 25.00           C  
ATOM   2676  CG  GLU B  42      43.758 -18.017  47.502  1.00 25.00           C  
ATOM   2677  CD  GLU B  42      43.649 -16.539  47.122  1.00 25.00           C  
ATOM   2678  OE1 GLU B  42      44.701 -15.867  47.051  1.00 25.00           O  
ATOM   2679  OE2 GLU B  42      42.506 -16.059  46.895  1.00 25.00           O1-
ATOM   2680  H   GLU B  42      41.930 -20.159  45.757  1.00 25.00           H  
ATOM   2681  HA  GLU B  42      43.018 -17.544  45.075  1.00 25.00           H  
ATOM   2682  HB2 GLU B  42      45.182 -18.669  46.063  1.00 25.00           H  
ATOM   2683  HB3 GLU B  42      44.049 -19.927  46.613  1.00 25.00           H  
ATOM   2684  HG2 GLU B  42      44.512 -18.124  48.282  1.00 25.00           H  
ATOM   2685  HG3 GLU B  42      42.793 -18.354  47.881  1.00 25.00           H  
ATOM   2686  N   GLN B  43      43.682 -19.981  43.169  1.00 25.00           N  
ATOM   2687  CA  GLN B  43      44.291 -20.275  41.885  1.00 25.00           C  
ATOM   2688  C   GLN B  43      43.497 -19.422  40.907  1.00 25.00           C  
ATOM   2689  O   GLN B  43      43.938 -19.156  39.786  1.00 25.00           O  
ATOM   2690  CB  GLN B  43      44.193 -21.766  41.532  1.00 25.00           C  
ATOM   2691  CG  GLN B  43      44.994 -22.680  42.476  1.00 25.00           C  
ATOM   2692  CD  GLN B  43      44.852 -24.180  42.167  1.00 25.00           C  
ATOM   2693  NE2 GLN B  43      43.822 -24.611  41.584  1.00 25.00           N  
ATOM   2694  OE1 GLN B  43      45.782 -24.943  42.534  1.00 25.00           O  
ATOM   2695  H   GLN B  43      43.011 -20.623  43.565  1.00 25.00           H  
ATOM   2696  HA  GLN B  43      45.359 -20.055  41.872  1.00 25.00           H  
ATOM   2697  HB2 GLN B  43      44.568 -21.905  40.518  1.00 25.00           H  
ATOM   2698  HB3 GLN B  43      43.145 -22.062  41.575  1.00 25.00           H  
ATOM   2699  HG2 GLN B  43      44.650 -22.506  43.496  1.00 25.00           H  
ATOM   2700  HG3 GLN B  43      46.048 -22.412  42.399  1.00 25.00           H  
ATOM   2701 HE21 GLN B  43      43.095 -23.969  41.303  1.00 25.00           H  
ATOM   2702 HE22 GLN B  43      43.724 -25.599  41.397  1.00 25.00           H  
ATOM   2703  N   GLN B  44      42.314 -18.982  41.326  1.00 25.00           N  
ATOM   2704  CA  GLN B  44      41.519 -18.119  40.461  1.00 25.00           C  
ATOM   2705  C   GLN B  44      41.873 -16.665  40.773  1.00 25.00           C  
ATOM   2706  O   GLN B  44      41.505 -15.743  40.037  1.00 25.00           O  
ATOM   2707  CB  GLN B  44      40.030 -18.355  40.637  1.00 25.00           C  
ATOM   2708  CG  GLN B  44      39.248 -17.745  39.515  1.00 25.00           C  
ATOM   2709  CD  GLN B  44      37.785 -18.153  39.531  1.00 25.00           C  
ATOM   2710  NE2 GLN B  44      37.385 -19.163  38.911  1.00 25.00           N  
ATOM   2711  OE1 GLN B  44      36.971 -17.370  40.231  1.00 25.00           O  
ATOM   2712  H   GLN B  44      41.968 -19.244  42.239  1.00 25.00           H  
ATOM   2713  HA  GLN B  44      41.751 -18.350  39.422  1.00 25.00           H  
ATOM   2714  HB2 GLN B  44      39.709 -17.910  41.579  1.00 25.00           H  
ATOM   2715  HB3 GLN B  44      39.841 -19.428  40.660  1.00 25.00           H  
ATOM   2716  HG2 GLN B  44      39.688 -18.062  38.570  1.00 25.00           H  
ATOM   2717  HG3 GLN B  44      39.308 -16.660  39.599  1.00 25.00           H  
ATOM   2718 HE21 GLN B  44      38.040 -19.729  38.392  1.00 25.00           H  
ATOM   2719 HE22 GLN B  44      36.406 -19.413  38.931  1.00 25.00           H  
ATOM   2720  N   ALA B  45      42.584 -16.474  41.885  1.00 25.00           N  
ATOM   2721  CA  ALA B  45      43.019 -15.156  42.316  1.00 25.00           C  
ATOM   2722  C   ALA B  45      44.040 -14.709  41.282  1.00 25.00           C  
ATOM   2723  O   ALA B  45      43.836 -13.691  40.600  1.00 25.00           O  
ATOM   2724  CB  ALA B  45      43.666 -15.252  43.680  1.00 25.00           C  
ATOM   2725  H   ALA B  45      42.830 -17.275  42.449  1.00 25.00           H  
ATOM   2726  HA  ALA B  45      42.188 -14.455  42.395  1.00 25.00           H  
ATOM   2727  HB1 ALA B  45      42.935 -15.608  44.405  1.00 25.00           H  
ATOM   2728  HB2 ALA B  45      44.504 -15.948  43.637  1.00 25.00           H  
ATOM   2729  HB3 ALA B  45      44.027 -14.268  43.981  1.00 25.00           H  
ATOM   2730  N   LEU B  46      45.087 -15.532  41.122  1.00 25.00           N  
ATOM   2731  CA  LEU B  46      46.162 -15.273  40.174  1.00 25.00           C  
ATOM   2732  C   LEU B  46      45.654 -15.179  38.759  1.00 25.00           C  
ATOM   2733  O   LEU B  46      46.206 -14.423  37.969  1.00 25.00           O  
ATOM   2734  CB  LEU B  46      47.236 -16.360  40.210  1.00 25.00           C  
ATOM   2735  CG  LEU B  46      48.313 -16.083  39.153  1.00 25.00           C  
ATOM   2736  CD1 LEU B  46      49.222 -15.005  39.640  1.00 25.00           C  
ATOM   2737  CD2 LEU B  46      49.102 -17.298  38.847  1.00 25.00           C  
ATOM   2738  H   LEU B  46      45.132 -16.369  41.685  1.00 25.00           H  
ATOM   2739  HA  LEU B  46      46.592 -14.319  40.479  1.00 25.00           H  
ATOM   2740  HB2 LEU B  46      46.776 -17.327  40.009  1.00 25.00           H  
ATOM   2741  HB3 LEU B  46      47.698 -16.376  41.198  1.00 25.00           H  
ATOM   2742  HG  LEU B  46      47.814 -15.767  38.237  1.00 25.00           H  
ATOM   2743 HD11 LEU B  46      48.643 -14.104  39.841  1.00 25.00           H  
ATOM   2744 HD12 LEU B  46      49.715 -15.332  40.556  1.00 25.00           H  
ATOM   2745 HD13 LEU B  46      49.973 -14.792  38.880  1.00 25.00           H  
ATOM   2746 HD21 LEU B  46      49.613 -17.636  39.749  1.00 25.00           H  
ATOM   2747 HD22 LEU B  46      48.436 -18.084  38.491  1.00 25.00           H  
ATOM   2748 HD23 LEU B  46      49.839 -17.069  38.077  1.00 25.00           H  
ATOM   2749  N   GLN B  47      44.637 -15.975  38.428  1.00 25.00           N  
ATOM   2750  CA  GLN B  47      44.080 -15.959  37.081  1.00 25.00           C  
ATOM   2751  C   GLN B  47      43.356 -14.662  36.718  1.00 25.00           C  
ATOM   2752  O   GLN B  47      43.377 -14.243  35.574  1.00 25.00           O  
ATOM   2753  CB  GLN B  47      43.263 -17.233  36.812  1.00 25.00           C  
ATOM   2754  CG  GLN B  47      44.158 -18.391  36.317  1.00 25.00           C  
ATOM   2755  CD  GLN B  47      43.698 -19.790  36.740  1.00 25.00           C  
ATOM   2756  OE1 GLN B  47      42.497 -20.095  36.745  1.00 25.00           O  
ATOM   2757  NE2 GLN B  47      44.664 -20.659  37.082  1.00 25.00           N  
ATOM   2758  H   GLN B  47      44.246 -16.598  39.121  1.00 25.00           H  
ATOM   2759  HA  GLN B  47      44.923 -15.969  36.390  1.00 25.00           H  
ATOM   2760  HB2 GLN B  47      42.512 -17.018  36.053  1.00 25.00           H  
ATOM   2761  HB3 GLN B  47      42.770 -17.538  37.735  1.00 25.00           H  
ATOM   2762  HG2 GLN B  47      45.163 -18.233  36.708  1.00 25.00           H  
ATOM   2763  HG3 GLN B  47      44.182 -18.358  35.228  1.00 25.00           H  
ATOM   2764 HE21 GLN B  47      45.632 -20.370  37.065  1.00 25.00           H  
ATOM   2765 HE22 GLN B  47      44.423 -21.601  37.355  1.00 25.00           H  
ATOM   2766  N   THR B  48      42.822 -13.971  37.716  1.00 25.00           N  
ATOM   2767  CA  THR B  48      42.144 -12.682  37.523  1.00 25.00           C  
ATOM   2768  C   THR B  48      43.179 -11.534  37.378  1.00 25.00           C  
ATOM   2769  O   THR B  48      43.002 -10.635  36.563  1.00 25.00           O  
ATOM   2770  CB  THR B  48      41.198 -12.381  38.724  1.00 25.00           C  
ATOM   2771  OG1 THR B  48      40.259 -13.457  38.870  1.00 25.00           O  
ATOM   2772  CG2 THR B  48      40.446 -11.056  38.530  1.00 25.00           C  
ATOM   2773  H   THR B  48      42.885 -14.348  38.651  1.00 25.00           H  
ATOM   2774  HA  THR B  48      41.555 -12.745  36.608  1.00 25.00           H  
ATOM   2775  HB  THR B  48      41.806 -12.290  39.625  1.00 25.00           H  
ATOM   2776 HG21 THR B  48      41.164 -10.243  38.421  1.00 25.00           H  
ATOM   2777 HG22 THR B  48      39.829 -11.117  37.634  1.00 25.00           H  
ATOM   2778 HG23 THR B  48      39.812 -10.867  39.396  1.00 25.00           H  
ATOM   2779  HG1 THR B  48      40.761 -14.263  39.013  1.00 25.00           H  
ATOM   2780  N   VAL B  49      44.238 -11.573  38.195  1.00 25.00           N  
ATOM   2781  CA  VAL B  49      45.338 -10.599  38.196  1.00 25.00           C  
ATOM   2782  C   VAL B  49      46.009 -10.557  36.813  1.00 25.00           C  
ATOM   2783  O   VAL B  49      46.319  -9.495  36.279  1.00 25.00           O  
ATOM   2784  CB  VAL B  49      46.355 -10.970  39.318  1.00 25.00           C  
ATOM   2785  CG1 VAL B  49      47.647 -10.236  39.163  1.00 25.00           C  
ATOM   2786  CG2 VAL B  49      45.757 -10.668  40.696  1.00 25.00           C  
ATOM   2787  H   VAL B  49      44.285 -12.330  38.862  1.00 25.00           H  
ATOM   2788  HA  VAL B  49      44.949  -9.602  38.402  1.00 25.00           H  
ATOM   2789  HB  VAL B  49      46.560 -12.037  39.231  1.00 25.00           H  
ATOM   2790 HG11 VAL B  49      48.076 -10.458  38.185  1.00 25.00           H  
ATOM   2791 HG12 VAL B  49      47.469  -9.164  39.246  1.00 25.00           H  
ATOM   2792 HG13 VAL B  49      48.340 -10.551  39.943  1.00 25.00           H  
ATOM   2793 HG21 VAL B  49      45.555  -9.600  40.778  1.00 25.00           H  
ATOM   2794 HG22 VAL B  49      44.828 -11.225  40.819  1.00 25.00           H  
ATOM   2795 HG23 VAL B  49      46.464 -10.964  41.471  1.00 25.00           H  
ATOM   2796  N   CYS B  50      46.206 -11.732  36.233  1.00 25.00           N  
ATOM   2797  CA  CYS B  50      46.786 -11.863  34.910  1.00 25.00           C  
ATOM   2798  C   CYS B  50      45.795 -11.404  33.865  1.00 25.00           C  
ATOM   2799  O   CYS B  50      46.194 -10.990  32.777  1.00 25.00           O  
ATOM   2800  CB  CYS B  50      47.102 -13.314  34.605  1.00 25.00           C  
ATOM   2801  SG  CYS B  50      48.390 -14.058  35.619  1.00 25.00           S  
ATOM   2802  H   CYS B  50      45.941 -12.570  36.732  1.00 25.00           H  
ATOM   2803  HA  CYS B  50      47.693 -11.259  34.890  1.00 25.00           H  
ATOM   2804  HB2 CYS B  50      47.417 -13.377  33.563  1.00 25.00           H  
ATOM   2805  HB3 CYS B  50      46.189 -13.893  34.744  1.00 25.00           H  
ATOM   2806  N   LEU B  51      44.501 -11.531  34.169  1.00 25.00           N  
ATOM   2807  CA  LEU B  51      43.472 -11.156  33.214  1.00 25.00           C  
ATOM   2808  C   LEU B  51      43.183  -9.672  33.162  1.00 25.00           C  
ATOM   2809  O   LEU B  51      42.819  -9.151  32.111  1.00 25.00           O  
ATOM   2810  CB  LEU B  51      42.198 -11.936  33.452  1.00 25.00           C  
ATOM   2811  CG  LEU B  51      41.258 -11.865  32.261  1.00 25.00           C  
ATOM   2812  CD1 LEU B  51      41.912 -12.468  31.041  1.00 25.00           C  
ATOM   2813  CD2 LEU B  51      39.986 -12.597  32.593  1.00 25.00           C  
ATOM   2814  H   LEU B  51      44.235 -11.891  35.074  1.00 25.00           H  
ATOM   2815  HA  LEU B  51      43.878 -11.415  32.237  1.00 25.00           H  
ATOM   2816  HB2 LEU B  51      41.691 -11.526  34.326  1.00 25.00           H  
ATOM   2817  HB3 LEU B  51      42.454 -12.980  33.637  1.00 25.00           H  
ATOM   2818  HG  LEU B  51      41.028 -10.822  32.041  1.00 25.00           H  
ATOM   2819 HD11 LEU B  51      42.827 -11.921  30.811  1.00 25.00           H  
ATOM   2820 HD12 LEU B  51      42.153 -13.513  31.236  1.00 25.00           H  
ATOM   2821 HD13 LEU B  51      41.229 -12.405  30.194  1.00 25.00           H  
ATOM   2822 HD21 LEU B  51      40.214 -13.640  32.813  1.00 25.00           H  
ATOM   2823 HD22 LEU B  51      39.518 -12.136  33.462  1.00 25.00           H  
ATOM   2824 HD23 LEU B  51      39.305 -12.545  31.743  1.00 25.00           H  
ATOM   2825  N   LYS B  52      43.324  -8.995  34.300  1.00 25.00           N  
ATOM   2826  CA  LYS B  52      43.113  -7.550  34.376  1.00 25.00           C  
ATOM   2827  C   LYS B  52      44.443  -6.900  33.997  1.00 25.00           C  
ATOM   2828  O   LYS B  52      44.494  -5.854  33.349  1.00 25.00           O  
ATOM   2829  CB  LYS B  52      42.760  -7.126  35.801  1.00 25.00           C  
ATOM   2830  CG  LYS B  52      41.608  -7.868  36.464  1.00 25.00           C  
ATOM   2831  CD  LYS B  52      40.948  -6.920  37.455  1.00 25.00           C  
ATOM   2832  CE  LYS B  52      40.427  -7.644  38.668  1.00 25.00           C  
ATOM   2833  NZ  LYS B  52      39.698  -6.691  39.560  1.00 25.00           N1+
ATOM   2834  H   LYS B  52      43.586  -9.496  35.137  1.00 25.00           H  
ATOM   2835  HA  LYS B  52      42.297  -7.252  33.718  1.00 25.00           H  
ATOM   2836  HB2 LYS B  52      42.503  -6.067  35.778  1.00 25.00           H  
ATOM   2837  HB3 LYS B  52      43.647  -7.271  36.418  1.00 25.00           H  
ATOM   2838  HG2 LYS B  52      41.986  -8.746  36.988  1.00 25.00           H  
ATOM   2839  HG3 LYS B  52      40.885  -8.178  35.710  1.00 25.00           H  
ATOM   2840  HD2 LYS B  52      40.116  -6.418  36.960  1.00 25.00           H  
ATOM   2841  HD3 LYS B  52      41.681  -6.179  37.774  1.00 25.00           H  
ATOM   2842  HE2 LYS B  52      41.263  -8.081  39.214  1.00 25.00           H  
ATOM   2843  HE3 LYS B  52      39.746  -8.435  38.352  1.00 25.00           H  
ATOM   2844  HZ1 LYS B  52      40.326  -5.957  39.855  1.00 25.00           H  
ATOM   2845  HZ2 LYS B  52      38.920  -6.287  39.057  1.00 25.00           H  
ATOM   2846  HZ3 LYS B  52      39.353  -7.185  40.371  1.00 25.00           H  
ATOM   2847  N   GLY B  53      45.526  -7.525  34.446  1.00 25.00           N  
ATOM   2848  CA  GLY B  53      46.836  -7.018  34.140  1.00 25.00           C  
ATOM   2849  C   GLY B  53      47.245  -7.440  32.753  1.00 25.00           C  
ATOM   2850  O   GLY B  53      46.561  -7.172  31.781  1.00 25.00           O  
ATOM   2851  H   GLY B  53      45.428  -8.361  35.004  1.00 25.00           H  
ATOM   2852  HA2 GLY B  53      47.552  -7.411  34.862  1.00 25.00           H  
ATOM   2853  HA3 GLY B  53      46.823  -5.930  34.196  1.00 25.00           H  
ATOM   2854  N   THR B  54      48.377  -8.105  32.676  1.00 25.00           N  
ATOM   2855  CA  THR B  54      48.910  -8.564  31.426  1.00 25.00           C  
ATOM   2856  C   THR B  54      49.853  -9.676  31.797  1.00 25.00           C  
ATOM   2857  O   THR B  54      50.306  -9.743  32.922  1.00 25.00           O  
ATOM   2858  CB  THR B  54      49.686  -7.433  30.695  1.00 25.00           C  
ATOM   2859  OG1 THR B  54      50.164  -7.912  29.432  1.00 25.00           O  
ATOM   2860  CG2 THR B  54      50.869  -6.967  31.507  1.00 25.00           C  
ATOM   2861  H   THR B  54      48.888  -8.300  33.526  1.00 25.00           H  
ATOM   2862  HA  THR B  54      48.120  -8.886  30.748  1.00 25.00           H  
ATOM   2863  HB  THR B  54      49.001  -6.598  30.553  1.00 25.00           H  
ATOM   2864 HG21 THR B  54      50.524  -6.606  32.476  1.00 25.00           H  
ATOM   2865 HG22 THR B  54      51.560  -7.797  31.653  1.00 25.00           H  
ATOM   2866 HG23 THR B  54      51.377  -6.160  30.979  1.00 25.00           H  
ATOM   2867  HG1 THR B  54      50.619  -7.185  29.000  1.00 25.00           H  
ATOM   2868  N   LYS B  55      50.135 -10.565  30.860  1.00 25.00           N  
ATOM   2869  CA  LYS B  55      51.034 -11.661  31.131  1.00 25.00           C  
ATOM   2870  C   LYS B  55      52.155 -11.790  30.123  1.00 25.00           C  
ATOM   2871  O   LYS B  55      51.959 -11.706  28.919  1.00 25.00           O  
ATOM   2872  CB  LYS B  55      50.270 -12.994  31.190  1.00 25.00           C  
ATOM   2873  CG  LYS B  55      51.179 -14.227  30.983  1.00 25.00           C  
ATOM   2874  CD  LYS B  55      50.462 -15.401  30.357  1.00 25.00           C  
ATOM   2875  CE  LYS B  55      51.337 -16.212  29.384  1.00 25.00           C  
ATOM   2876  NZ  LYS B  55      52.377 -17.040  30.036  1.00 25.00           N1+
ATOM   2877  H   LYS B  55      49.718 -10.476  29.944  1.00 25.00           H  
ATOM   2878  HA  LYS B  55      51.483 -11.431  32.098  1.00 25.00           H  
ATOM   2879  HB2 LYS B  55      49.508 -12.991  30.411  1.00 25.00           H  
ATOM   2880  HB3 LYS B  55      49.792 -13.076  32.166  1.00 25.00           H  
ATOM   2881  HG2 LYS B  55      51.568 -14.536  31.954  1.00 25.00           H  
ATOM   2882  HG3 LYS B  55      52.007 -13.941  30.335  1.00 25.00           H  
ATOM   2883  HD2 LYS B  55      49.597 -15.025  29.810  1.00 25.00           H  
ATOM   2884  HD3 LYS B  55      50.128 -16.065  31.154  1.00 25.00           H  
ATOM   2885  HE2 LYS B  55      51.832 -15.513  28.709  1.00 25.00           H  
ATOM   2886  HE3 LYS B  55      50.686 -16.872  28.810  1.00 25.00           H  
ATOM   2887  HZ1 LYS B  55      52.992 -16.446  30.574  1.00 25.00           H  
ATOM   2888  HZ2 LYS B  55      51.937 -17.712  30.648  1.00 25.00           H  
ATOM   2889  HZ3 LYS B  55      52.911 -17.527  29.330  1.00 25.00           H  
ATOM   2890  N   VAL B  56      53.346 -11.971  30.650  1.00 25.00           N  
ATOM   2891  CA  VAL B  56      54.521 -12.231  29.840  1.00 25.00           C  
ATOM   2892  C   VAL B  56      54.924 -13.648  30.313  1.00 25.00           C  
ATOM   2893  O   VAL B  56      54.330 -14.215  31.251  1.00 25.00           O  
ATOM   2894  CB  VAL B  56      55.686 -11.227  30.093  1.00 25.00           C  
ATOM   2895  CG1 VAL B  56      55.195  -9.828  29.825  1.00 25.00           C  
ATOM   2896  CG2 VAL B  56      56.233 -11.358  31.501  1.00 25.00           C  
ATOM   2897  H   VAL B  56      53.447 -11.926  31.654  1.00 25.00           H  
ATOM   2898  HA  VAL B  56      54.316 -12.135  28.774  1.00 25.00           H  
ATOM   2899  HB  VAL B  56      56.508 -11.455  29.414  1.00 25.00           H  
ATOM   2900 HG11 VAL B  56      54.848  -9.756  28.794  1.00 25.00           H  
ATOM   2901 HG12 VAL B  56      54.373  -9.595  30.502  1.00 25.00           H  
ATOM   2902 HG13 VAL B  56      56.008  -9.120  29.985  1.00 25.00           H  
ATOM   2903 HG21 VAL B  56      55.444 -11.138  32.219  1.00 25.00           H  
ATOM   2904 HG22 VAL B  56      56.594 -12.375  31.657  1.00 25.00           H  
ATOM   2905 HG23 VAL B  56      57.055 -10.655  31.638  1.00 25.00           H  
ATOM   2906  N   HIS B  57      55.929 -14.229  29.677  1.00 25.00           N  
ATOM   2907  CA  HIS B  57      56.374 -15.558  30.054  1.00 25.00           C  
ATOM   2908  C   HIS B  57      56.589 -15.699  31.565  1.00 25.00           C  
ATOM   2909  O   HIS B  57      57.374 -14.954  32.149  1.00 25.00           O  
ATOM   2910  CB  HIS B  57      57.650 -15.897  29.291  1.00 25.00           C  
ATOM   2911  CG  HIS B  57      58.165 -17.255  29.583  1.00 25.00           C  
ATOM   2912  ND1 HIS B  57      57.617 -18.382  29.011  1.00 25.00           N  
ATOM   2913  CD2 HIS B  57      59.145 -17.685  30.402  1.00 25.00           C  
ATOM   2914  CE1 HIS B  57      58.250 -19.445  29.475  1.00 25.00           C  
ATOM   2915  NE2 HIS B  57      59.174 -19.050  30.314  1.00 25.00           N  
ATOM   2916  H   HIS B  57      56.391 -13.743  28.922  1.00 25.00           H  
ATOM   2917  HA  HIS B  57      55.586 -16.264  29.789  1.00 25.00           H  
ATOM   2918  HB2 HIS B  57      58.417 -15.171  29.561  1.00 25.00           H  
ATOM   2919  HB3 HIS B  57      57.444 -15.827  28.223  1.00 25.00           H  
ATOM   2920  HD2 HIS B  57      59.788 -17.068  31.012  1.00 25.00           H  
ATOM   2921  HE2 HIS B  57      59.807 -19.656  30.816  1.00 25.00           H  
ATOM   2922  HE1 HIS B  57      58.039 -20.470  29.207  1.00 25.00           H  
ATOM   2923  N   MET B  58      55.854 -16.616  32.194  1.00 25.00           N  
ATOM   2924  CA  MET B  58      55.976 -16.899  33.645  1.00 25.00           C  
ATOM   2925  C   MET B  58      55.782 -15.747  34.625  1.00 25.00           C  
ATOM   2926  O   MET B  58      56.124 -15.882  35.792  1.00 25.00           O  
ATOM   2927  CB  MET B  58      57.331 -17.563  33.976  1.00 25.00           C  
ATOM   2928  CG  MET B  58      57.520 -18.971  33.454  1.00 25.00           C  
ATOM   2929  SD  MET B  58      56.145 -20.058  33.835  1.00 25.00           S  
ATOM   2930  CE  MET B  58      55.966 -19.897  35.536  1.00 25.00           C  
ATOM   2931  H   MET B  58      55.181 -17.144  31.657  1.00 25.00           H  
ATOM   2932  HA  MET B  58      55.123 -17.560  33.800  1.00 25.00           H  
ATOM   2933  HB2 MET B  58      57.433 -17.592  35.061  1.00 25.00           H  
ATOM   2934  HB3 MET B  58      58.120 -16.941  33.553  1.00 25.00           H  
ATOM   2935  HG2 MET B  58      58.424 -19.387  33.899  1.00 25.00           H  
ATOM   2936  HG3 MET B  58      57.637 -18.927  32.371  1.00 25.00           H  
ATOM   2937  HE1 MET B  58      56.888 -20.205  36.029  1.00 25.00           H  
ATOM   2938  HE2 MET B  58      55.753 -18.856  35.782  1.00 25.00           H  
ATOM   2939  HE3 MET B  58      55.144 -20.526  35.876  1.00 25.00           H  
ATOM   2940  N   LYS B  59      55.188 -14.650  34.170  1.00 25.00           N  
ATOM   2941  CA  LYS B  59      54.995 -13.487  35.031  1.00 25.00           C  
ATOM   2942  C   LYS B  59      53.863 -12.579  34.557  1.00 25.00           C  
ATOM   2943  O   LYS B  59      53.726 -12.326  33.382  1.00 25.00           O  
ATOM   2944  CB  LYS B  59      56.329 -12.742  35.129  1.00 25.00           C  
ATOM   2945  CG  LYS B  59      56.261 -11.334  35.578  1.00 25.00           C  
ATOM   2946  CD  LYS B  59      57.598 -10.910  36.097  1.00 25.00           C  
ATOM   2947  CE  LYS B  59      58.657 -10.959  35.033  1.00 25.00           C  
ATOM   2948  NZ  LYS B  59      59.970 -10.456  35.530  1.00 25.00           N1+
ATOM   2949  H   LYS B  59      54.866 -14.619  33.214  1.00 25.00           H  
ATOM   2950  HA  LYS B  59      54.684 -13.824  36.020  1.00 25.00           H  
ATOM   2951  HB2 LYS B  59      56.790 -12.754  34.141  1.00 25.00           H  
ATOM   2952  HB3 LYS B  59      56.962 -13.285  35.831  1.00 25.00           H  
ATOM   2953  HG2 LYS B  59      55.518 -11.241  36.369  1.00 25.00           H  
ATOM   2954  HG3 LYS B  59      55.980 -10.699  34.738  1.00 25.00           H  
ATOM   2955  HD2 LYS B  59      57.886 -11.575  36.911  1.00 25.00           H  
ATOM   2956  HD3 LYS B  59      57.522  -9.889  36.472  1.00 25.00           H  
ATOM   2957  HE2 LYS B  59      58.340 -10.342  34.192  1.00 25.00           H  
ATOM   2958  HE3 LYS B  59      58.777 -11.991  34.702  1.00 25.00           H  
ATOM   2959  HZ1 LYS B  59      59.870  -9.500  35.839  1.00 25.00           H  
ATOM   2960  HZ2 LYS B  59      60.280 -11.029  36.302  1.00 25.00           H  
ATOM   2961  HZ3 LYS B  59      60.651 -10.500  34.785  1.00 25.00           H  
ATOM   2962  N   CYS B  60      53.042 -12.111  35.486  1.00 25.00           N  
ATOM   2963  CA  CYS B  60      51.908 -11.249  35.162  1.00 25.00           C  
ATOM   2964  C   CYS B  60      52.076  -9.900  35.804  1.00 25.00           C  
ATOM   2965  O   CYS B  60      52.407  -9.831  36.971  1.00 25.00           O  
ATOM   2966  CB  CYS B  60      50.586 -11.876  35.663  1.00 25.00           C  
ATOM   2967  SG  CYS B  60      50.083 -13.382  34.768  1.00 25.00           S  
ATOM   2968  H   CYS B  60      53.207 -12.359  36.451  1.00 25.00           H  
ATOM   2969  HA  CYS B  60      51.872 -11.140  34.078  1.00 25.00           H  
ATOM   2970  HB2 CYS B  60      49.794 -11.135  35.554  1.00 25.00           H  
ATOM   2971  HB3 CYS B  60      50.705 -12.129  36.716  1.00 25.00           H  
ATOM   2972  N   PHE B  61      51.832  -8.831  35.056  1.00 25.00           N  
ATOM   2973  CA  PHE B  61      51.928  -7.474  35.589  1.00 25.00           C  
ATOM   2974  C   PHE B  61      50.528  -6.932  35.918  1.00 25.00           C  
ATOM   2975  O   PHE B  61      49.548  -7.346  35.320  1.00 25.00           O  
ATOM   2976  CB  PHE B  61      52.609  -6.548  34.584  1.00 25.00           C  
ATOM   2977  CG  PHE B  61      54.020  -6.942  34.240  1.00 25.00           C  
ATOM   2978  CD1 PHE B  61      55.036  -6.863  35.194  1.00 25.00           C  
ATOM   2979  CD2 PHE B  61      54.347  -7.361  32.948  1.00 25.00           C  
ATOM   2980  CE1 PHE B  61      56.355  -7.203  34.864  1.00 25.00           C  
ATOM   2981  CE2 PHE B  61      55.663  -7.701  32.609  1.00 25.00           C  
ATOM   2982  CZ  PHE B  61      56.666  -7.620  33.565  1.00 25.00           C  
ATOM   2983  H   PHE B  61      51.573  -8.960  34.088  1.00 25.00           H  
ATOM   2984  HA  PHE B  61      52.525  -7.508  36.500  1.00 25.00           H  
ATOM   2985  HB2 PHE B  61      52.628  -5.542  35.004  1.00 25.00           H  
ATOM   2986  HB3 PHE B  61      52.021  -6.547  33.666  1.00 25.00           H  
ATOM   2987  HD1 PHE B  61      54.802  -6.536  36.196  1.00 25.00           H  
ATOM   2988  HD2 PHE B  61      53.572  -7.424  32.199  1.00 25.00           H  
ATOM   2989  HE1 PHE B  61      57.131  -7.144  35.613  1.00 25.00           H  
ATOM   2990  HE2 PHE B  61      55.897  -8.026  31.606  1.00 25.00           H  
ATOM   2991  HZ  PHE B  61      57.683  -7.877  33.307  1.00 25.00           H  
ATOM   2992  N   LEU B  62      50.444  -6.046  36.904  1.00 25.00           N  
ATOM   2993  CA  LEU B  62      49.183  -5.434  37.333  1.00 25.00           C  
ATOM   2994  C   LEU B  62      49.489  -4.080  37.973  1.00 25.00           C  
ATOM   2995  O   LEU B  62      50.070  -3.996  39.056  1.00 25.00           O  
ATOM   2996  CB  LEU B  62      48.417  -6.321  38.328  1.00 25.00           C  
ATOM   2997  CG  LEU B  62      47.033  -5.812  38.767  1.00 25.00           C  
ATOM   2998  CD1 LEU B  62      46.023  -5.795  37.626  1.00 25.00           C  
ATOM   2999  CD2 LEU B  62      46.503  -6.678  39.869  1.00 25.00           C  
ATOM   3000  H   LEU B  62      51.293  -5.781  37.383  1.00 25.00           H  
ATOM   3001  HA  LEU B  62      48.546  -5.310  36.457  1.00 25.00           H  
ATOM   3002  HB2 LEU B  62      49.031  -6.425  39.222  1.00 25.00           H  
ATOM   3003  HB3 LEU B  62      48.280  -7.298  37.866  1.00 25.00           H  
ATOM   3004  HG  LEU B  62      47.167  -4.785  39.108  1.00 25.00           H  
ATOM   3005 HD11 LEU B  62      46.402  -5.172  36.815  1.00 25.00           H  
ATOM   3006 HD12 LEU B  62      45.868  -6.811  37.262  1.00 25.00           H  
ATOM   3007 HD13 LEU B  62      45.077  -5.388  37.984  1.00 25.00           H  
ATOM   3008 HD21 LEU B  62      46.379  -7.697  39.502  1.00 25.00           H  
ATOM   3009 HD22 LEU B  62      47.205  -6.676  40.703  1.00 25.00           H  
ATOM   3010 HD23 LEU B  62      45.540  -6.292  40.203  1.00 25.00           H  
ATOM   3011  N   ALA B  63      49.089  -3.027  37.272  1.00 25.00           N  
ATOM   3012  CA  ALA B  63      49.311  -1.656  37.675  1.00 25.00           C  
ATOM   3013  C   ALA B  63      48.326  -1.158  38.680  1.00 25.00           C  
ATOM   3014  O   ALA B  63      47.170  -1.546  38.688  1.00 25.00           O  
ATOM   3015  CB  ALA B  63      49.261  -0.767  36.469  1.00 25.00           C  
ATOM   3016  H   ALA B  63      48.600  -3.193  36.405  1.00 25.00           H  
ATOM   3017  HA  ALA B  63      50.293  -1.632  38.149  1.00 25.00           H  
ATOM   3018  HB1 ALA B  63      50.003  -1.097  35.743  1.00 25.00           H  
ATOM   3019  HB2 ALA B  63      48.268  -0.817  36.023  1.00 25.00           H  
ATOM   3020  HB3 ALA B  63      49.474   0.260  36.766  1.00 25.00           H  
ATOM   3021  N   PHE B  64      48.788  -0.256  39.519  1.00 25.00           N  
ATOM   3022  CA  PHE B  64      47.943   0.345  40.514  1.00 25.00           C  
ATOM   3023  C   PHE B  64      48.234   1.836  40.351  1.00 25.00           C  
ATOM   3024  O   PHE B  64      49.398   2.232  40.304  1.00 25.00           O  
ATOM   3025  CB  PHE B  64      48.316  -0.189  41.896  1.00 25.00           C  
ATOM   3026  CG  PHE B  64      48.102  -1.681  42.045  1.00 25.00           C  
ATOM   3027  CD1 PHE B  64      49.087  -2.581  41.677  1.00 25.00           C  
ATOM   3028  CD2 PHE B  64      46.902  -2.181  42.515  1.00 25.00           C  
ATOM   3029  CE1 PHE B  64      48.878  -3.937  41.766  1.00 25.00           C  
ATOM   3030  CE2 PHE B  64      46.699  -3.536  42.600  1.00 25.00           C  
ATOM   3031  CZ  PHE B  64      47.691  -4.408  42.225  1.00 25.00           C  
ATOM   3032  H   PHE B  64      49.757   0.020  39.462  1.00 25.00           H  
ATOM   3033  HA  PHE B  64      46.880   0.130  40.405  1.00 25.00           H  
ATOM   3034  HB2 PHE B  64      47.705   0.324  42.640  1.00 25.00           H  
ATOM   3035  HB3 PHE B  64      49.368   0.029  42.077  1.00 25.00           H  
ATOM   3036  HD1 PHE B  64      50.036  -2.213  41.315  1.00 25.00           H  
ATOM   3037  HD2 PHE B  64      46.118  -1.502  42.817  1.00 25.00           H  
ATOM   3038  HE1 PHE B  64      49.657  -4.625  41.471  1.00 25.00           H  
ATOM   3039  HE2 PHE B  64      45.757  -3.917  42.964  1.00 25.00           H  
ATOM   3040  HZ  PHE B  64      47.526  -5.473  42.295  1.00 25.00           H  
ATOM   3041  N   THR B  65      47.189   2.641  40.145  1.00 25.00           N  
ATOM   3042  CA  THR B  65      47.365   4.075  39.940  1.00 25.00           C  
ATOM   3043  C   THR B  65      47.288   4.921  41.187  1.00 25.00           C  
ATOM   3044  O   THR B  65      47.303   6.155  41.118  1.00 25.00           O  
ATOM   3045  CB  THR B  65      46.390   4.644  38.923  1.00 25.00           C  
ATOM   3046  OG1 THR B  65      45.049   4.433  39.376  1.00 25.00           O  
ATOM   3047  CG2 THR B  65      46.604   3.994  37.589  1.00 25.00           C  
ATOM   3048  H   THR B  65      46.258   2.250  40.131  1.00 25.00           H  
ATOM   3049  HA  THR B  65      48.387   4.135  39.565  1.00 25.00           H  
ATOM   3050  HB  THR B  65      46.562   5.715  38.817  1.00 25.00           H  
ATOM   3051 HG21 THR B  65      47.625   4.176  37.255  1.00 25.00           H  
ATOM   3052 HG22 THR B  65      46.436   2.921  37.676  1.00 25.00           H  
ATOM   3053 HG23 THR B  65      45.905   4.413  36.865  1.00 25.00           H  
ATOM   3054  HG1 THR B  65      44.458   4.807  38.718  1.00 25.00           H  
ATOM   3055  N   GLN B  66      47.153   4.264  42.325  1.00 25.00           N  
ATOM   3056  CA  GLN B  66      47.124   4.980  43.587  1.00 25.00           C  
ATOM   3057  C   GLN B  66      48.587   5.144  43.893  1.00 25.00           C  
ATOM   3058  O   GLN B  66      49.260   4.159  44.174  1.00 25.00           O  
ATOM   3059  CB  GLN B  66      46.481   4.125  44.670  1.00 25.00           C  
ATOM   3060  CG  GLN B  66      46.601   4.743  46.031  1.00 25.00           C  
ATOM   3061  CD  GLN B  66      45.789   4.014  47.082  1.00 25.00           C  
ATOM   3062  OE1 GLN B  66      46.068   4.139  48.293  1.00 25.00           O  
ATOM   3063  NE2 GLN B  66      44.753   3.268  46.641  1.00 25.00           N  
ATOM   3064  H   GLN B  66      47.070   3.257  42.317  1.00 25.00           H  
ATOM   3065  HA  GLN B  66      46.561   5.913  43.543  1.00 25.00           H  
ATOM   3066  HB2 GLN B  66      46.971   3.151  44.683  1.00 25.00           H  
ATOM   3067  HB3 GLN B  66      45.425   3.997  44.434  1.00 25.00           H  
ATOM   3068  HG2 GLN B  66      46.253   5.774  45.977  1.00 25.00           H  
ATOM   3069  HG3 GLN B  66      47.649   4.728  46.329  1.00 25.00           H  
ATOM   3070 HE21 GLN B  66      44.566   3.197  45.651  1.00 25.00           H  
ATOM   3071 HE22 GLN B  66      44.164   2.781  47.302  1.00 25.00           H  
ATOM   3072  N   THR B  67      49.077   6.377  43.838  1.00 25.00           N  
ATOM   3073  CA  THR B  67      50.491   6.661  44.058  1.00 25.00           C  
ATOM   3074  C   THR B  67      50.978   6.487  45.497  1.00 25.00           C  
ATOM   3075  O   THR B  67      50.338   6.975  46.417  1.00 25.00           O  
ATOM   3076  CB  THR B  67      50.815   8.081  43.593  1.00 25.00           C  
ATOM   3077  OG1 THR B  67      50.213   9.014  44.490  1.00 25.00           O  
ATOM   3078  CG2 THR B  67      50.272   8.322  42.198  1.00 25.00           C  
ATOM   3079  H   THR B  67      48.450   7.143  43.637  1.00 25.00           H  
ATOM   3080  HA  THR B  67      51.021   5.912  43.469  1.00 25.00           H  
ATOM   3081  HB  THR B  67      51.898   8.208  43.580  1.00 25.00           H  
ATOM   3082 HG21 THR B  67      50.717   7.607  41.506  1.00 25.00           H  
ATOM   3083 HG22 THR B  67      49.190   8.197  42.203  1.00 25.00           H  
ATOM   3084 HG23 THR B  67      50.520   9.336  41.882  1.00 25.00           H  
ATOM   3085  HG1 THR B  67      50.572   8.849  45.365  1.00 25.00           H  
ATOM   3086  N   LYS B  68      52.115   5.813  45.679  1.00 25.00           N  
ATOM   3087  CA  LYS B  68      52.695   5.591  47.014  1.00 25.00           C  
ATOM   3088  C   LYS B  68      54.217   5.780  47.025  1.00 25.00           C  
ATOM   3089  O   LYS B  68      54.849   5.840  45.982  1.00 25.00           O  
ATOM   3090  CB  LYS B  68      52.402   4.172  47.519  1.00 25.00           C  
ATOM   3091  CG  LYS B  68      50.939   3.825  47.673  1.00 25.00           C  
ATOM   3092  CD  LYS B  68      50.711   2.446  48.301  1.00 25.00           C  
ATOM   3093  CE  LYS B  68      49.218   2.121  48.280  1.00 25.00           C  
ATOM   3094  NZ  LYS B  68      48.378   3.321  48.593  1.00 25.00           N1+
ATOM   3095  H   LYS B  68      52.595   5.442  44.872  1.00 25.00           H  
ATOM   3096  HA  LYS B  68      52.231   6.333  47.664  1.00 25.00           H  
ATOM   3097  HB2 LYS B  68      52.879   4.056  48.492  1.00 25.00           H  
ATOM   3098  HB3 LYS B  68      52.840   3.467  46.812  1.00 25.00           H  
ATOM   3099  HG2 LYS B  68      50.473   3.840  46.688  1.00 25.00           H  
ATOM   3100  HG3 LYS B  68      50.470   4.577  48.308  1.00 25.00           H  
ATOM   3101  HD2 LYS B  68      51.068   2.452  49.331  1.00 25.00           H  
ATOM   3102  HD3 LYS B  68      51.256   1.693  47.732  1.00 25.00           H  
ATOM   3103  HE2 LYS B  68      49.016   1.347  49.021  1.00 25.00           H  
ATOM   3104  HE3 LYS B  68      48.952   1.753  47.289  1.00 25.00           H  
ATOM   3105  HZ1 LYS B  68      48.618   3.669  49.510  1.00 25.00           H  
ATOM   3106  HZ2 LYS B  68      48.549   4.040  47.904  1.00 25.00           H  
ATOM   3107  HZ3 LYS B  68      47.402   3.062  48.575  1.00 25.00           H  
ATOM   3108  N   THR B  69      54.809   5.864  48.206  1.00 25.00           N  
ATOM   3109  CA  THR B  69      56.254   6.004  48.301  1.00 25.00           C  
ATOM   3110  C   THR B  69      56.868   4.636  47.993  1.00 25.00           C  
ATOM   3111  O   THR B  69      56.318   3.616  48.408  1.00 25.00           O  
ATOM   3112  CB  THR B  69      56.701   6.430  49.724  1.00 25.00           C  
ATOM   3113  OG1 THR B  69      56.347   5.415  50.664  1.00 25.00           O  
ATOM   3114  CG2 THR B  69      56.045   7.731  50.131  1.00 25.00           C  
ATOM   3115  H   THR B  69      54.253   5.831  49.049  1.00 25.00           H  
ATOM   3116  HA  THR B  69      56.581   6.773  47.600  1.00 25.00           H  
ATOM   3117  HB  THR B  69      57.782   6.569  49.713  1.00 25.00           H  
ATOM   3118 HG21 THR B  69      56.310   8.510  49.417  1.00 25.00           H  
ATOM   3119 HG22 THR B  69      54.963   7.604  50.146  1.00 25.00           H  
ATOM   3120 HG23 THR B  69      56.391   8.017  51.125  1.00 25.00           H  
ATOM   3121  HG1 THR B  69      55.392   5.322  50.645  1.00 25.00           H  
ATOM   3122  N   PHE B  70      58.010   4.614  47.298  1.00 25.00           N  
ATOM   3123  CA  PHE B  70      58.707   3.362  46.940  1.00 25.00           C  
ATOM   3124  C   PHE B  70      58.562   2.209  47.944  1.00 25.00           C  
ATOM   3125  O   PHE B  70      58.190   1.108  47.574  1.00 25.00           O  
ATOM   3126  CB  PHE B  70      60.192   3.646  46.685  1.00 25.00           C  
ATOM   3127  CG  PHE B  70      60.985   2.426  46.296  1.00 25.00           C  
ATOM   3128  CD1 PHE B  70      61.569   1.624  47.264  1.00 25.00           C  
ATOM   3129  CD2 PHE B  70      61.220   2.130  44.964  1.00 25.00           C  
ATOM   3130  CE1 PHE B  70      62.328   0.535  46.904  1.00 25.00           C  
ATOM   3131  CE2 PHE B  70      61.979   1.042  44.605  1.00 25.00           C  
ATOM   3132  CZ  PHE B  70      62.548   0.264  45.574  1.00 25.00           C  
ATOM   3133  H   PHE B  70      58.413   5.492  47.004  1.00 25.00           H  
ATOM   3134  HA  PHE B  70      58.209   3.013  46.036  1.00 25.00           H  
ATOM   3135  HB2 PHE B  70      60.624   4.061  47.595  1.00 25.00           H  
ATOM   3136  HB3 PHE B  70      60.269   4.377  45.880  1.00 25.00           H  
ATOM   3137  HD1 PHE B  70      61.426   1.856  48.309  1.00 25.00           H  
ATOM   3138  HD2 PHE B  70      60.800   2.764  44.196  1.00 25.00           H  
ATOM   3139  HE1 PHE B  70      62.750  -0.106  47.664  1.00 25.00           H  
ATOM   3140  HE2 PHE B  70      62.126   0.803  43.562  1.00 25.00           H  
ATOM   3141  HZ  PHE B  70      63.175  -0.569  45.293  1.00 25.00           H  
ATOM   3142  N   HIS B  71      58.872   2.480  49.206  1.00 25.00           N  
ATOM   3143  CA  HIS B  71      58.776   1.496  50.283  1.00 25.00           C  
ATOM   3144  C   HIS B  71      57.308   1.074  50.515  1.00 25.00           C  
ATOM   3145  O   HIS B  71      57.020  -0.111  50.754  1.00 25.00           O  
ATOM   3146  CB  HIS B  71      59.383   2.081  51.570  1.00 25.00           C  
ATOM   3147  CG  HIS B  71      60.729   2.715  51.374  1.00 25.00           C  
ATOM   3148  CD2 HIS B  71      61.917   2.079  51.695  1.00 25.00           C  
ATOM   3149  ND1 HIS B  71      61.083   3.932  50.870  1.00 25.00           N  
ATOM   3150  NE2 HIS B  71      62.933   2.869  51.400  1.00 25.00           N  
ATOM   3151  CE1 HIS B  71      62.463   3.995  50.900  1.00 25.00           C  
ATOM   3152  H   HIS B  71      59.190   3.411  49.433  1.00 25.00           H  
ATOM   3153  HA  HIS B  71      59.335   0.605  49.998  1.00 25.00           H  
ATOM   3154  HB2 HIS B  71      59.486   1.276  52.298  1.00 25.00           H  
ATOM   3155  HB3 HIS B  71      58.701   2.837  51.958  1.00 25.00           H  
ATOM   3156  HD2 HIS B  71      61.999   1.090  52.121  1.00 25.00           H  
ATOM   3157  HE2 HIS B  71      63.976   2.632  51.545  1.00 25.00           H  
ATOM   3158  HE1 HIS B  71      63.021   4.776  50.590  1.00 25.00           H  
ATOM   3159  N   GLU B  72      56.391   2.047  50.461  1.00 25.00           N  
ATOM   3160  CA  GLU B  72      54.968   1.776  50.629  1.00 25.00           C  
ATOM   3161  C   GLU B  72      54.508   0.926  49.466  1.00 25.00           C  
ATOM   3162  O   GLU B  72      53.836  -0.078  49.669  1.00 25.00           O  
ATOM   3163  CB  GLU B  72      54.155   3.061  50.653  1.00 25.00           C  
ATOM   3164  CG  GLU B  72      54.135   3.780  51.995  1.00 25.00           C  
ATOM   3165  CD  GLU B  72      53.570   5.206  51.913  1.00 25.00           C  
ATOM   3166  OE1 GLU B  72      53.083   5.623  50.838  1.00 25.00           O  
ATOM   3167  OE2 GLU B  72      53.627   5.933  52.930  1.00 25.00           O1-
ATOM   3168  H   GLU B  72      56.693   2.997  50.299  1.00 25.00           H  
ATOM   3169  HA  GLU B  72      54.817   1.264  51.579  1.00 25.00           H  
ATOM   3170  HB2 GLU B  72      53.128   2.817  50.384  1.00 25.00           H  
ATOM   3171  HB3 GLU B  72      54.574   3.741  49.911  1.00 25.00           H  
ATOM   3172  HG2 GLU B  72      55.156   3.834  52.374  1.00 25.00           H  
ATOM   3173  HG3 GLU B  72      53.521   3.204  52.687  1.00 25.00           H  
ATOM   3174  N   ALA B  73      54.900   1.295  48.251  1.00 25.00           N  
ATOM   3175  CA  ALA B  73      54.531   0.534  47.063  1.00 25.00           C  
ATOM   3176  C   ALA B  73      55.048  -0.931  47.072  1.00 25.00           C  
ATOM   3177  O   ALA B  73      54.378  -1.842  46.608  1.00 25.00           O  
ATOM   3178  CB  ALA B  73      55.009   1.264  45.832  1.00 25.00           C  
ATOM   3179  H   ALA B  73      55.469   2.123  48.148  1.00 25.00           H  
ATOM   3180  HA  ALA B  73      53.444   0.459  47.058  1.00 25.00           H  
ATOM   3181  HB1 ALA B  73      54.582   2.267  45.815  1.00 25.00           H  
ATOM   3182  HB2 ALA B  73      56.097   1.333  45.849  1.00 25.00           H  
ATOM   3183  HB3 ALA B  73      54.693   0.720  44.941  1.00 25.00           H  
ATOM   3184  N   SER B  74      56.243  -1.138  47.608  1.00 25.00           N  
ATOM   3185  CA  SER B  74      56.887  -2.447  47.700  1.00 25.00           C  
ATOM   3186  C   SER B  74      56.160  -3.303  48.723  1.00 25.00           C  
ATOM   3187  O   SER B  74      55.792  -4.437  48.453  1.00 25.00           O  
ATOM   3188  CB  SER B  74      58.348  -2.239  48.121  1.00 25.00           C  
ATOM   3189  OG  SER B  74      59.038  -3.461  48.274  1.00 25.00           O  
ATOM   3190  H   SER B  74      56.740  -0.341  47.977  1.00 25.00           H  
ATOM   3191  HA  SER B  74      56.850  -2.956  46.736  1.00 25.00           H  
ATOM   3192  HB2 SER B  74      58.367  -1.705  49.071  1.00 25.00           H  
ATOM   3193  HB3 SER B  74      58.852  -1.645  47.359  1.00 25.00           H  
ATOM   3194  HG  SER B  74      59.936  -3.256  48.542  1.00 25.00           H  
ATOM   3195  N   GLU B  75      55.951  -2.742  49.903  1.00 25.00           N  
ATOM   3196  CA  GLU B  75      55.253  -3.447  50.961  1.00 25.00           C  
ATOM   3197  C   GLU B  75      53.855  -3.880  50.521  1.00 25.00           C  
ATOM   3198  O   GLU B  75      53.330  -4.876  51.014  1.00 25.00           O  
ATOM   3199  CB  GLU B  75      55.152  -2.565  52.215  1.00 25.00           C  
ATOM   3200  CG  GLU B  75      56.414  -2.540  53.091  1.00 25.00           C  
ATOM   3201  CD  GLU B  75      56.730  -3.897  53.746  1.00 25.00           C  
ATOM   3202  OE1 GLU B  75      55.892  -4.388  54.536  1.00 25.00           O  
ATOM   3203  OE2 GLU B  75      57.818  -4.472  53.483  1.00 25.00           O1-
ATOM   3204  H   GLU B  75      56.284  -1.803  50.070  1.00 25.00           H  
ATOM   3205  HA  GLU B  75      55.828  -4.343  51.193  1.00 25.00           H  
ATOM   3206  HB2 GLU B  75      54.326  -2.934  52.823  1.00 25.00           H  
ATOM   3207  HB3 GLU B  75      54.941  -1.545  51.895  1.00 25.00           H  
ATOM   3208  HG2 GLU B  75      56.273  -1.800  53.879  1.00 25.00           H  
ATOM   3209  HG3 GLU B  75      57.261  -2.251  52.468  1.00 25.00           H  
ATOM   3210  N   ASP B  76      53.258  -3.115  49.606  1.00 25.00           N  
ATOM   3211  CA  ASP B  76      51.924  -3.400  49.088  1.00 25.00           C  
ATOM   3212  C   ASP B  76      51.858  -4.512  48.054  1.00 25.00           C  
ATOM   3213  O   ASP B  76      50.826  -5.158  47.932  1.00 25.00           O  
ATOM   3214  CB  ASP B  76      51.268  -2.161  48.494  1.00 25.00           C  
ATOM   3215  CG  ASP B  76      49.840  -2.432  48.066  1.00 25.00           C  
ATOM   3216  OD1 ASP B  76      49.013  -2.713  48.956  1.00 25.00           O  
ATOM   3217  OD2 ASP B  76      49.541  -2.424  46.848  1.00 25.00           O1-
ATOM   3218  H   ASP B  76      53.750  -2.305  49.256  1.00 25.00           H  
ATOM   3219  HA  ASP B  76      51.381  -3.742  49.969  1.00 25.00           H  
ATOM   3220  HB2 ASP B  76      51.842  -1.839  47.625  1.00 25.00           H  
ATOM   3221  HB3 ASP B  76      51.268  -1.368  49.242  1.00 25.00           H  
ATOM   3222  N   CYS B  77      52.912  -4.664  47.248  1.00 25.00           N  
ATOM   3223  CA  CYS B  77      52.979  -5.712  46.229  1.00 25.00           C  
ATOM   3224  C   CYS B  77      53.375  -7.033  46.873  1.00 25.00           C  
ATOM   3225  O   CYS B  77      53.096  -8.099  46.331  1.00 25.00           O  
ATOM   3226  CB  CYS B  77      54.003  -5.373  45.153  1.00 25.00           C  
ATOM   3227  SG  CYS B  77      53.590  -4.020  44.021  1.00 25.00           S  
ATOM   3228  H   CYS B  77      53.693  -4.032  47.346  1.00 25.00           H  
ATOM   3229  HA  CYS B  77      51.994  -5.790  45.769  1.00 25.00           H  
ATOM   3230  HB2 CYS B  77      54.157  -6.269  44.552  1.00 25.00           H  
ATOM   3231  HB3 CYS B  77      54.934  -5.109  45.656  1.00 25.00           H  
ATOM   3232  N   ILE B  78      54.058  -6.948  48.012  1.00 25.00           N  
ATOM   3233  CA  ILE B  78      54.486  -8.136  48.748  1.00 25.00           C  
ATOM   3234  C   ILE B  78      53.304  -8.785  49.458  1.00 25.00           C  
ATOM   3235  O   ILE B  78      53.190 -10.006  49.532  1.00 25.00           O  
ATOM   3236  CB  ILE B  78      55.600  -7.793  49.777  1.00 25.00           C  
ATOM   3237  CG1 ILE B  78      56.898  -7.511  49.050  1.00 25.00           C  
ATOM   3238  CG2 ILE B  78      55.822  -8.939  50.736  1.00 25.00           C  
ATOM   3239  CD1 ILE B  78      58.055  -7.467  49.952  1.00 25.00           C  
ATOM   3240  H   ILE B  78      54.288  -6.036  48.379  1.00 25.00           H  
ATOM   3241  HA  ILE B  78      54.894  -8.840  48.023  1.00 25.00           H  
ATOM   3242  HB  ILE B  78      55.280  -6.915  50.338  1.00 25.00           H  
ATOM   3243 HG12 ILE B  78      56.813  -6.549  48.545  1.00 25.00           H  
ATOM   3244 HG13 ILE B  78      57.062  -8.296  48.311  1.00 25.00           H  
ATOM   3245 HG21 ILE B  78      54.893  -9.159  51.262  1.00 25.00           H  
ATOM   3246 HG22 ILE B  78      56.142  -9.821  50.181  1.00 25.00           H  
ATOM   3247 HG23 ILE B  78      56.592  -8.665  51.458  1.00 25.00           H  
ATOM   3248 HD11 ILE B  78      57.905  -6.686  50.698  1.00 25.00           H  
ATOM   3249 HD12 ILE B  78      58.163  -8.430  50.452  1.00 25.00           H  
ATOM   3250 HD13 ILE B  78      58.956  -7.253  49.378  1.00 25.00           H  
ATOM   3251  N   SER B  79      52.414  -7.945  49.960  1.00 25.00           N  
ATOM   3252  CA  SER B  79      51.251  -8.405  50.673  1.00 25.00           C  
ATOM   3253  C   SER B  79      50.190  -8.917  49.722  1.00 25.00           C  
ATOM   3254  O   SER B  79      49.194  -9.477  50.150  1.00 25.00           O  
ATOM   3255  CB  SER B  79      50.691  -7.262  51.493  1.00 25.00           C  
ATOM   3256  OG  SER B  79      50.122  -6.296  50.636  1.00 25.00           O  
ATOM   3257  H   SER B  79      52.555  -6.953  49.839  1.00 25.00           H  
ATOM   3258  HA  SER B  79      51.545  -9.228  51.325  1.00 25.00           H  
ATOM   3259  HB2 SER B  79      51.493  -6.805  52.073  1.00 25.00           H  
ATOM   3260  HB3 SER B  79      49.926  -7.643  52.169  1.00 25.00           H  
ATOM   3261  HG  SER B  79      50.817  -5.979  50.054  1.00 25.00           H  
ATOM   3262  N   ARG B  80      50.389  -8.684  48.434  1.00 25.00           N  
ATOM   3263  CA  ARG B  80      49.455  -9.121  47.404  1.00 25.00           C  
ATOM   3264  C   ARG B  80      49.912 -10.421  46.779  1.00 25.00           C  
ATOM   3265  O   ARG B  80      49.223 -10.971  45.931  1.00 25.00           O  
ATOM   3266  CB  ARG B  80      49.326  -8.060  46.299  1.00 25.00           C  
ATOM   3267  CG  ARG B  80      48.639  -6.784  46.736  1.00 25.00           C  
ATOM   3268  CD  ARG B  80      48.649  -5.749  45.652  1.00 25.00           C  
ATOM   3269  NE  ARG B  80      47.842  -4.598  46.032  1.00 25.00           N  
ATOM   3270  CZ  ARG B  80      46.506  -4.583  46.045  1.00 25.00           C  
ATOM   3271  NH1 ARG B  80      45.818  -5.665  45.699  1.00 25.00           N  
ATOM   3272  NH2 ARG B  80      45.843  -3.477  46.378  1.00 25.00           N1+
ATOM   3273  H   ARG B  80      51.220  -8.184  48.154  1.00 25.00           H  
ATOM   3274  HA  ARG B  80      48.487  -9.269  47.883  1.00 25.00           H  
ATOM   3275  HB2 ARG B  80      48.754  -8.492  45.478  1.00 25.00           H  
ATOM   3276  HB3 ARG B  80      50.327  -7.807  45.951  1.00 25.00           H  
ATOM   3277  HG2 ARG B  80      49.156  -6.385  47.609  1.00 25.00           H  
ATOM   3278  HG3 ARG B  80      47.605  -7.011  46.998  1.00 25.00           H  
ATOM   3279  HD2 ARG B  80      48.243  -6.184  44.738  1.00 25.00           H  
ATOM   3280  HD3 ARG B  80      49.674  -5.425  45.476  1.00 25.00           H  
ATOM   3281  HE  ARG B  80      48.325  -3.754  46.305  1.00 25.00           H  
ATOM   3282 HH11 ARG B  80      44.808  -5.641  45.692  1.00 25.00           H  
ATOM   3283 HH12 ARG B  80      46.305  -6.513  45.444  1.00 25.00           H  
ATOM   3284 HH21 ARG B  80      46.350  -2.645  46.643  1.00 25.00           H  
ATOM   3285 HH22 ARG B  80      44.833  -3.471  46.366  1.00 25.00           H  
ATOM   3286  N   GLY B  81      51.080 -10.902  47.189  1.00 25.00           N  
ATOM   3287  CA  GLY B  81      51.615 -12.126  46.633  1.00 25.00           C  
ATOM   3288  C   GLY B  81      52.573 -11.855  45.486  1.00 25.00           C  
ATOM   3289  O   GLY B  81      52.802 -12.745  44.664  1.00 25.00           O  
ATOM   3290  H   GLY B  81      51.601 -10.407  47.898  1.00 25.00           H  
ATOM   3291  HA2 GLY B  81      50.790 -12.737  46.267  1.00 25.00           H  
ATOM   3292  HA3 GLY B  81      52.147 -12.665  47.417  1.00 25.00           H  
ATOM   3293  N   GLY B  82      53.137 -10.645  45.426  1.00 25.00           N  
ATOM   3294  CA  GLY B  82      54.054 -10.290  44.356  1.00 25.00           C  
ATOM   3295  C   GLY B  82      55.167  -9.353  44.787  1.00 25.00           C  
ATOM   3296  O   GLY B  82      55.600  -9.408  45.927  1.00 25.00           O  
ATOM   3297  H   GLY B  82      52.922  -9.963  46.140  1.00 25.00           H  
ATOM   3298  HA2 GLY B  82      53.484  -9.805  43.563  1.00 25.00           H  
ATOM   3299  HA3 GLY B  82      54.505 -11.205  43.972  1.00 25.00           H  
ATOM   3300  N   THR B  83      55.673  -8.540  43.863  1.00 25.00           N  
ATOM   3301  CA  THR B  83      56.737  -7.560  44.135  1.00 25.00           C  
ATOM   3302  C   THR B  83      56.717  -6.456  43.074  1.00 25.00           C  
ATOM   3303  O   THR B  83      55.915  -6.500  42.151  1.00 25.00           O  
ATOM   3304  CB  THR B  83      58.169  -8.182  44.162  1.00 25.00           C  
ATOM   3305  OG1 THR B  83      58.397  -8.959  42.985  1.00 25.00           O  
ATOM   3306  CG2 THR B  83      58.369  -9.036  45.372  1.00 25.00           C  
ATOM   3307  H   THR B  83      55.307  -8.599  42.923  1.00 25.00           H  
ATOM   3308  HA  THR B  83      56.528  -7.165  45.129  1.00 25.00           H  
ATOM   3309  HB  THR B  83      58.884  -7.360  44.199  1.00 25.00           H  
ATOM   3310 HG21 THR B  83      58.205  -8.439  46.269  1.00 25.00           H  
ATOM   3311 HG22 THR B  83      57.661  -9.865  45.353  1.00 25.00           H  
ATOM   3312 HG23 THR B  83      59.387  -9.427  45.377  1.00 25.00           H  
ATOM   3313  HG1 THR B  83      57.755  -9.673  42.979  1.00 25.00           H  
ATOM   3314  N   LEU B  84      57.573  -5.448  43.243  1.00 25.00           N  
ATOM   3315  CA  LEU B  84      57.679  -4.339  42.292  1.00 25.00           C  
ATOM   3316  C   LEU B  84      58.271  -4.828  40.973  1.00 25.00           C  
ATOM   3317  O   LEU B  84      59.277  -5.546  40.949  1.00 25.00           O  
ATOM   3318  CB  LEU B  84      58.534  -3.198  42.853  1.00 25.00           C  
ATOM   3319  CG  LEU B  84      57.871  -2.198  43.806  1.00 25.00           C  
ATOM   3320  CD1 LEU B  84      58.890  -1.184  44.255  1.00 25.00           C  
ATOM   3321  CD2 LEU B  84      56.718  -1.485  43.128  1.00 25.00           C  
ATOM   3322  H   LEU B  84      58.170  -5.448  44.057  1.00 25.00           H  
ATOM   3323  HA  LEU B  84      56.674  -3.957  42.117  1.00 25.00           H  
ATOM   3324  HB2 LEU B  84      58.914  -2.631  42.003  1.00 25.00           H  
ATOM   3325  HB3 LEU B  84      59.368  -3.652  43.389  1.00 25.00           H  
ATOM   3326  HG  LEU B  84      57.483  -2.745  44.665  1.00 25.00           H  
ATOM   3327 HD11 LEU B  84      59.713  -1.694  44.757  1.00 25.00           H  
ATOM   3328 HD12 LEU B  84      59.272  -0.644  43.389  1.00 25.00           H  
ATOM   3329 HD13 LEU B  84      58.424  -0.482  44.946  1.00 25.00           H  
ATOM   3330 HD21 LEU B  84      57.090  -0.932  42.265  1.00 25.00           H  
ATOM   3331 HD22 LEU B  84      55.981  -2.218  42.800  1.00 25.00           H  
ATOM   3332 HD23 LEU B  84      56.255  -0.793  43.831  1.00 25.00           H  
ATOM   3333  N   SER B  85      57.613  -4.448  39.883  1.00 25.00           N  
ATOM   3334  CA  SER B  85      58.030  -4.828  38.547  1.00 25.00           C  
ATOM   3335  C   SER B  85      59.492  -4.491  38.334  1.00 25.00           C  
ATOM   3336  O   SER B  85      59.890  -3.343  38.472  1.00 25.00           O  
ATOM   3337  CB  SER B  85      57.193  -4.077  37.524  1.00 25.00           C  
ATOM   3338  OG  SER B  85      57.433  -2.684  37.612  1.00 25.00           O  
ATOM   3339  H   SER B  85      56.790  -3.872  39.989  1.00 25.00           H  
ATOM   3340  HA  SER B  85      57.890  -5.902  38.429  1.00 25.00           H  
ATOM   3341  HB2 SER B  85      56.137  -4.272  37.712  1.00 25.00           H  
ATOM   3342  HB3 SER B  85      57.454  -4.423  36.524  1.00 25.00           H  
ATOM   3343  HG  SER B  85      58.366  -2.539  37.439  1.00 25.00           H  
ATOM   3344  N   THR B  86      60.298  -5.504  38.048  1.00 25.00           N  
ATOM   3345  CA  THR B  86      61.714  -5.297  37.816  1.00 25.00           C  
ATOM   3346  C   THR B  86      62.091  -6.049  36.572  1.00 25.00           C  
ATOM   3347  O   THR B  86      62.293  -7.269  36.613  1.00 25.00           O  
ATOM   3348  CB  THR B  86      62.577  -5.814  38.973  1.00 25.00           C  
ATOM   3349  OG1 THR B  86      62.306  -5.044  40.142  1.00 25.00           O  
ATOM   3350  CG2 THR B  86      64.051  -5.713  38.638  1.00 25.00           C  
ATOM   3351  H   THR B  86      59.918  -6.438  37.991  1.00 25.00           H  
ATOM   3352  HA  THR B  86      61.893  -4.226  37.721  1.00 25.00           H  
ATOM   3353  HB  THR B  86      62.331  -6.862  39.146  1.00 25.00           H  
ATOM   3354 HG21 THR B  86      64.261  -6.297  37.741  1.00 25.00           H  
ATOM   3355 HG22 THR B  86      64.313  -4.670  38.462  1.00 25.00           H  
ATOM   3356 HG23 THR B  86      64.640  -6.100  39.469  1.00 25.00           H  
ATOM   3357  HG1 THR B  86      61.371  -5.135  40.340  1.00 25.00           H  
ATOM   3358  N   PRO B  87      62.144  -5.339  35.430  1.00 25.00           N  
ATOM   3359  CA  PRO B  87      62.505  -5.963  34.154  1.00 25.00           C  
ATOM   3360  C   PRO B  87      63.908  -6.534  34.200  1.00 25.00           C  
ATOM   3361  O   PRO B  87      64.869  -5.851  34.571  1.00 25.00           O  
ATOM   3362  CB  PRO B  87      62.405  -4.808  33.159  1.00 25.00           C  
ATOM   3363  CG  PRO B  87      62.662  -3.589  34.018  1.00 25.00           C  
ATOM   3364  CD  PRO B  87      61.852  -3.906  35.245  1.00 25.00           C  
ATOM   3365  HA  PRO B  87      61.863  -6.805  33.893  1.00 25.00           H  
ATOM   3366  HB2 PRO B  87      61.414  -4.766  32.707  1.00 25.00           H  
ATOM   3367  HB3 PRO B  87      63.158  -4.901  32.376  1.00 25.00           H  
ATOM   3368  HG2 PRO B  87      62.310  -2.679  33.533  1.00 25.00           H  
ATOM   3369  HG3 PRO B  87      63.721  -3.487  34.257  1.00 25.00           H  
ATOM   3370  HD2 PRO B  87      62.181  -3.318  36.102  1.00 25.00           H  
ATOM   3371  HD3 PRO B  87      60.789  -3.736  35.074  1.00 25.00           H  
ATOM   3372  N   GLN B  88      63.995  -7.815  33.873  1.00 25.00           N  
ATOM   3373  CA  GLN B  88      65.254  -8.524  33.844  1.00 25.00           C  
ATOM   3374  C   GLN B  88      65.837  -8.557  32.438  1.00 25.00           C  
ATOM   3375  O   GLN B  88      67.032  -8.772  32.277  1.00 25.00           O  
ATOM   3376  CB  GLN B  88      65.068  -9.927  34.417  1.00 25.00           C  
ATOM   3377  CG  GLN B  88      64.575  -9.876  35.845  1.00 25.00           C  
ATOM   3378  CD  GLN B  88      64.449 -11.239  36.476  1.00 25.00           C  
ATOM   3379  OE1 GLN B  88      63.499 -12.006  36.197  1.00 25.00           O  
ATOM   3380  NE2 GLN B  88      65.401 -11.560  37.352  1.00 25.00           N  
ATOM   3381  H   GLN B  88      63.150  -8.315  33.635  1.00 25.00           H  
ATOM   3382  HA  GLN B  88      65.974  -7.992  34.467  1.00 25.00           H  
ATOM   3383  HB2 GLN B  88      66.023 -10.452  34.389  1.00 25.00           H  
ATOM   3384  HB3 GLN B  88      64.341 -10.466  33.809  1.00 25.00           H  
ATOM   3385  HG2 GLN B  88      63.597  -9.396  35.857  1.00 25.00           H  
ATOM   3386  HG3 GLN B  88      65.277  -9.285  36.433  1.00 25.00           H  
ATOM   3387 HE21 GLN B  88      65.374 -12.454  37.821  1.00 25.00           H  
ATOM   3388 HE22 GLN B  88      66.149 -10.909  37.546  1.00 25.00           H  
ATOM   3389  N   THR B  89      64.993  -8.323  31.435  1.00 25.00           N  
ATOM   3390  CA  THR B  89      65.420  -8.306  30.037  1.00 25.00           C  
ATOM   3391  C   THR B  89      64.761  -7.159  29.286  1.00 25.00           C  
ATOM   3392  O   THR B  89      63.722  -6.634  29.697  1.00 25.00           O  
ATOM   3393  CB  THR B  89      65.029  -9.588  29.275  1.00 25.00           C  
ATOM   3394  OG1 THR B  89      63.655  -9.502  28.868  1.00 25.00           O  
ATOM   3395  CG2 THR B  89      65.235 -10.825  30.141  1.00 25.00           C  
ATOM   3396  H   THR B  89      64.021  -8.150  31.648  1.00 25.00           H  
ATOM   3397  HA  THR B  89      66.505  -8.208  30.073  1.00 25.00           H  
ATOM   3398  HB  THR B  89      65.670  -9.676  28.398  1.00 25.00           H  
ATOM   3399 HG21 THR B  89      66.280 -10.886  30.444  1.00 25.00           H  
ATOM   3400 HG22 THR B  89      64.602 -10.758  31.026  1.00 25.00           H  
ATOM   3401 HG23 THR B  89      64.969 -11.715  29.571  1.00 25.00           H  
ATOM   3402  HG1 THR B  89      63.446 -10.304  28.384  1.00 25.00           H  
ATOM   3403  N   GLY B  90      65.307  -6.863  28.114  1.00 25.00           N  
ATOM   3404  CA  GLY B  90      64.793  -5.785  27.293  1.00 25.00           C  
ATOM   3405  C   GLY B  90      63.380  -5.946  26.786  1.00 25.00           C  
ATOM   3406  O   GLY B  90      62.750  -4.952  26.455  1.00 25.00           O  
ATOM   3407  H   GLY B  90      66.098  -7.400  27.788  1.00 25.00           H  
ATOM   3408  HA2 GLY B  90      65.448  -5.686  26.427  1.00 25.00           H  
ATOM   3409  HA3 GLY B  90      64.832  -4.870  27.884  1.00 25.00           H  
ATOM   3410  N   SER B  91      62.891  -7.180  26.671  1.00 25.00           N  
ATOM   3411  CA  SER B  91      61.525  -7.414  26.187  1.00 25.00           C  
ATOM   3412  C   SER B  91      60.577  -7.275  27.359  1.00 25.00           C  
ATOM   3413  O   SER B  91      59.461  -6.774  27.212  1.00 25.00           O  
ATOM   3414  CB  SER B  91      61.378  -8.814  25.584  1.00 25.00           C  
ATOM   3415  OG  SER B  91      60.123  -8.950  24.911  1.00 25.00           O  
ATOM   3416  H   SER B  91      63.470  -7.969  26.922  1.00 25.00           H  
ATOM   3417  HA  SER B  91      61.297  -6.686  25.408  1.00 25.00           H  
ATOM   3418  HB2 SER B  91      61.438  -9.554  26.382  1.00 25.00           H  
ATOM   3419  HB3 SER B  91      62.185  -8.982  24.871  1.00 25.00           H  
ATOM   3420  HG  SER B  91      60.079  -9.841  24.556  1.00 25.00           H  
ATOM   3421  N   GLU B  92      61.040  -7.759  28.509  1.00 25.00           N  
ATOM   3422  CA  GLU B  92      60.310  -7.706  29.764  1.00 25.00           C  
ATOM   3423  C   GLU B  92      60.055  -6.234  29.994  1.00 25.00           C  
ATOM   3424  O   GLU B  92      58.959  -5.826  30.361  1.00 25.00           O  
ATOM   3425  CB  GLU B  92      61.196  -8.262  30.876  1.00 25.00           C  
ATOM   3426  CG  GLU B  92      60.474  -8.719  32.112  1.00 25.00           C  
ATOM   3427  CD  GLU B  92      61.135  -9.933  32.728  1.00 25.00           C  
ATOM   3428  OE1 GLU B  92      62.033  -9.760  33.573  1.00 25.00           O  
ATOM   3429  OE2 GLU B  92      60.765 -11.066  32.369  1.00 25.00           O1-
ATOM   3430  H   GLU B  92      61.953  -8.189  28.510  1.00 25.00           H  
ATOM   3431  HA  GLU B  92      59.386  -8.284  29.748  1.00 25.00           H  
ATOM   3432  HB2 GLU B  92      61.899  -7.482  31.167  1.00 25.00           H  
ATOM   3433  HB3 GLU B  92      61.744  -9.114  30.474  1.00 25.00           H  
ATOM   3434  HG2 GLU B  92      59.447  -8.972  31.848  1.00 25.00           H  
ATOM   3435  HG3 GLU B  92      60.474  -7.909  32.841  1.00 25.00           H  
ATOM   3436  N   ASN B  93      61.070  -5.439  29.678  1.00 25.00           N  
ATOM   3437  CA  ASN B  93      60.996  -3.997  29.826  1.00 25.00           C  
ATOM   3438  C   ASN B  93      60.023  -3.371  28.823  1.00 25.00           C  
ATOM   3439  O   ASN B  93      59.172  -2.559  29.194  1.00 25.00           O  
ATOM   3440  CB  ASN B  93      62.383  -3.385  29.653  1.00 25.00           C  
ATOM   3441  CG  ASN B  93      62.435  -1.959  30.107  1.00 25.00           C  
ATOM   3442  OD1 ASN B  93      63.491  -1.361  30.153  1.00 25.00           O  
ATOM   3443  ND2 ASN B  93      61.292  -1.405  30.459  1.00 25.00           N  
ATOM   3444  H   ASN B  93      61.921  -5.851  29.324  1.00 25.00           H  
ATOM   3445  HA  ASN B  93      60.622  -3.785  30.827  1.00 25.00           H  
ATOM   3446  HB2 ASN B  93      62.656  -3.428  28.599  1.00 25.00           H  
ATOM   3447  HB3 ASN B  93      63.097  -3.966  30.237  1.00 25.00           H  
ATOM   3448 HD21 ASN B  93      61.273  -0.448  30.783  1.00 25.00           H  
ATOM   3449 HD22 ASN B  93      60.435  -1.937  30.406  1.00 25.00           H  
ATOM   3450  N   ASP B  94      60.172  -3.736  27.551  1.00 25.00           N  
ATOM   3451  CA  ASP B  94      59.323  -3.224  26.485  1.00 25.00           C  
ATOM   3452  C   ASP B  94      57.873  -3.566  26.778  1.00 25.00           C  
ATOM   3453  O   ASP B  94      56.974  -2.746  26.549  1.00 25.00           O  
ATOM   3454  CB  ASP B  94      59.759  -3.817  25.143  1.00 25.00           C  
ATOM   3455  CG  ASP B  94      61.148  -3.349  24.719  1.00 25.00           C  
ATOM   3456  OD1 ASP B  94      61.587  -2.246  25.158  1.00 25.00           O  
ATOM   3457  OD2 ASP B  94      61.805  -4.083  23.940  1.00 25.00           O1-
ATOM   3458  H   ASP B  94      60.902  -4.394  27.318  1.00 25.00           H  
ATOM   3459  HA  ASP B  94      59.420  -2.140  26.430  1.00 25.00           H  
ATOM   3460  HB2 ASP B  94      59.041  -3.518  24.379  1.00 25.00           H  
ATOM   3461  HB3 ASP B  94      59.768  -4.904  25.228  1.00 25.00           H  
ATOM   3462  N   ALA B  95      57.679  -4.767  27.338  1.00 25.00           N  
ATOM   3463  CA  ALA B  95      56.368  -5.293  27.700  1.00 25.00           C  
ATOM   3464  C   ALA B  95      55.764  -4.425  28.776  1.00 25.00           C  
ATOM   3465  O   ALA B  95      54.624  -3.976  28.659  1.00 25.00           O  
ATOM   3466  CB  ALA B  95      56.502  -6.699  28.204  1.00 25.00           C  
ATOM   3467  H   ALA B  95      58.489  -5.342  27.520  1.00 25.00           H  
ATOM   3468  HA  ALA B  95      55.723  -5.292  26.822  1.00 25.00           H  
ATOM   3469  HB1 ALA B  95      56.939  -7.324  27.425  1.00 25.00           H  
ATOM   3470  HB2 ALA B  95      57.146  -6.710  29.083  1.00 25.00           H  
ATOM   3471  HB3 ALA B  95      55.518  -7.085  28.469  1.00 25.00           H  
ATOM   3472  N   LEU B  96      56.542  -4.210  29.833  1.00 25.00           N  
ATOM   3473  CA  LEU B  96      56.126  -3.383  30.949  1.00 25.00           C  
ATOM   3474  C   LEU B  96      55.869  -1.959  30.465  1.00 25.00           C  
ATOM   3475  O   LEU B  96      54.999  -1.249  30.988  1.00 25.00           O  
ATOM   3476  CB  LEU B  96      57.219  -3.371  32.011  1.00 25.00           C  
ATOM   3477  CG  LEU B  96      56.892  -2.667  33.322  1.00 25.00           C  
ATOM   3478  CD1 LEU B  96      55.530  -3.081  33.813  1.00 25.00           C  
ATOM   3479  CD2 LEU B  96      57.941  -3.014  34.340  1.00 25.00           C  
ATOM   3480  H   LEU B  96      57.457  -4.639  29.859  1.00 25.00           H  
ATOM   3481  HA  LEU B  96      55.210  -3.790  31.376  1.00 25.00           H  
ATOM   3482  HB2 LEU B  96      58.091  -2.879  31.581  1.00 25.00           H  
ATOM   3483  HB3 LEU B  96      57.464  -4.407  32.245  1.00 25.00           H  
ATOM   3484  HG  LEU B  96      56.883  -1.589  33.162  1.00 25.00           H  
ATOM   3485 HD11 LEU B  96      54.780  -2.819  33.067  1.00 25.00           H  
ATOM   3486 HD12 LEU B  96      55.515  -4.158  33.980  1.00 25.00           H  
ATOM   3487 HD13 LEU B  96      55.309  -2.566  34.748  1.00 25.00           H  
ATOM   3488 HD21 LEU B  96      57.950  -4.092  34.499  1.00 25.00           H  
ATOM   3489 HD22 LEU B  96      58.918  -2.691  33.979  1.00 25.00           H  
ATOM   3490 HD23 LEU B  96      57.716  -2.509  35.279  1.00 25.00           H  
ATOM   3491  N   TYR B  97      56.610  -1.557  29.438  1.00 25.00           N  
ATOM   3492  CA  TYR B  97      56.467  -0.219  28.900  1.00 25.00           C  
ATOM   3493  C   TYR B  97      55.132  -0.053  28.190  1.00 25.00           C  
ATOM   3494  O   TYR B  97      54.410   0.899  28.452  1.00 25.00           O  
ATOM   3495  CB  TYR B  97      57.658   0.124  27.992  1.00 25.00           C  
ATOM   3496  CG  TYR B  97      57.549   1.462  27.286  1.00 25.00           C  
ATOM   3497  CD1 TYR B  97      56.848   2.525  27.850  1.00 25.00           C  
ATOM   3498  CD2 TYR B  97      58.089   1.636  26.019  1.00 25.00           C  
ATOM   3499  CE1 TYR B  97      56.678   3.717  27.173  1.00 25.00           C  
ATOM   3500  CE2 TYR B  97      57.927   2.836  25.326  1.00 25.00           C  
ATOM   3501  CZ  TYR B  97      57.215   3.871  25.907  1.00 25.00           C  
ATOM   3502  OH  TYR B  97      57.033   5.054  25.221  1.00 25.00           O  
ATOM   3503  H   TYR B  97      57.280  -2.191  29.027  1.00 25.00           H  
ATOM   3504  HA  TYR B  97      56.473   0.491  29.727  1.00 25.00           H  
ATOM   3505  HB2 TYR B  97      57.742  -0.655  27.233  1.00 25.00           H  
ATOM   3506  HB3 TYR B  97      58.560   0.134  28.603  1.00 25.00           H  
ATOM   3507  HD1 TYR B  97      56.429   2.415  28.840  1.00 25.00           H  
ATOM   3508  HD2 TYR B  97      58.643   0.830  25.562  1.00 25.00           H  
ATOM   3509  HE1 TYR B  97      56.127   4.526  27.630  1.00 25.00           H  
ATOM   3510  HE2 TYR B  97      58.355   2.957  24.342  1.00 25.00           H  
ATOM   3511  HH  TYR B  97      56.957   5.836  25.773  1.00 25.00           H  
ATOM   3512  N   GLU B  98      54.772  -1.009  27.344  1.00 25.00           N  
ATOM   3513  CA  GLU B  98      53.504  -0.935  26.617  1.00 25.00           C  
ATOM   3514  C   GLU B  98      52.295  -1.048  27.550  1.00 25.00           C  
ATOM   3515  O   GLU B  98      51.240  -0.503  27.270  1.00 25.00           O  
ATOM   3516  CB  GLU B  98      53.435  -2.018  25.526  1.00 25.00           C  
ATOM   3517  CG  GLU B  98      54.581  -2.004  24.494  1.00 25.00           C  
ATOM   3518  CD  GLU B  98      54.618  -0.729  23.630  1.00 25.00           C  
ATOM   3519  OE1 GLU B  98      53.630   0.053  23.626  1.00 25.00           O  
ATOM   3520  OE2 GLU B  98      55.645  -0.504  22.943  1.00 25.00           O1-
ATOM   3521  H   GLU B  98      55.382  -1.800  27.199  1.00 25.00           H  
ATOM   3522  HA  GLU B  98      53.465   0.047  26.145  1.00 25.00           H  
ATOM   3523  HB2 GLU B  98      52.497  -1.890  24.985  1.00 25.00           H  
ATOM   3524  HB3 GLU B  98      53.441  -2.991  26.018  1.00 25.00           H  
ATOM   3525  HG2 GLU B  98      54.463  -2.863  23.835  1.00 25.00           H  
ATOM   3526  HG3 GLU B  98      55.527  -2.084  25.030  1.00 25.00           H  
ATOM   3527  N   TYR B  99      52.454  -1.760  28.658  1.00 25.00           N  
ATOM   3528  CA  TYR B  99      51.372  -1.924  29.622  1.00 25.00           C  
ATOM   3529  C   TYR B  99      51.211  -0.643  30.437  1.00 25.00           C  
ATOM   3530  O   TYR B  99      50.088  -0.198  30.698  1.00 25.00           O  
ATOM   3531  CB  TYR B  99      51.638  -3.137  30.534  1.00 25.00           C  
ATOM   3532  CG  TYR B  99      50.560  -3.389  31.568  1.00 25.00           C  
ATOM   3533  CD1 TYR B  99      49.229  -3.552  31.194  1.00 25.00           C  
ATOM   3534  CD2 TYR B  99      50.860  -3.397  32.915  1.00 25.00           C  
ATOM   3535  CE1 TYR B  99      48.236  -3.699  32.140  1.00 25.00           C  
ATOM   3536  CE2 TYR B  99      49.869  -3.551  33.856  1.00 25.00           C  
ATOM   3537  CZ  TYR B  99      48.565  -3.693  33.466  1.00 25.00           C  
ATOM   3538  OH  TYR B  99      47.584  -3.790  34.404  1.00 25.00           O  
ATOM   3539  H   TYR B  99      53.346  -2.198  28.838  1.00 25.00           H  
ATOM   3540  HA  TYR B  99      50.441  -2.113  29.087  1.00 25.00           H  
ATOM   3541  HB2 TYR B  99      52.580  -2.970  31.056  1.00 25.00           H  
ATOM   3542  HB3 TYR B  99      51.723  -4.024  29.906  1.00 25.00           H  
ATOM   3543  HD1 TYR B  99      48.969  -3.563  30.146  1.00 25.00           H  
ATOM   3544  HD2 TYR B  99      51.885  -3.281  33.234  1.00 25.00           H  
ATOM   3545  HE1 TYR B  99      47.206  -3.817  31.835  1.00 25.00           H  
ATOM   3546  HE2 TYR B  99      50.121  -3.559  34.907  1.00 25.00           H  
ATOM   3547  HH  TYR B  99      46.696  -3.888  34.053  1.00 25.00           H  
ATOM   3548  N   LEU B 100      52.342  -0.072  30.848  1.00 25.00           N  
ATOM   3549  CA  LEU B 100      52.357   1.182  31.592  1.00 25.00           C  
ATOM   3550  C   LEU B 100      51.618   2.235  30.755  1.00 25.00           C  
ATOM   3551  O   LEU B 100      50.862   3.062  31.277  1.00 25.00           O  
ATOM   3552  CB  LEU B 100      53.807   1.627  31.819  1.00 25.00           C  
ATOM   3553  CG  LEU B 100      54.169   3.107  32.045  1.00 25.00           C  
ATOM   3554  CD1 LEU B 100      53.379   3.716  33.212  1.00 25.00           C  
ATOM   3555  CD2 LEU B 100      55.661   3.203  32.302  1.00 25.00           C  
ATOM   3556  H   LEU B 100      53.220  -0.524  30.637  1.00 25.00           H  
ATOM   3557  HA  LEU B 100      51.872   1.059  32.561  1.00 25.00           H  
ATOM   3558  HB2 LEU B 100      54.369   1.302  30.944  1.00 25.00           H  
ATOM   3559  HB3 LEU B 100      54.160   1.086  32.698  1.00 25.00           H  
ATOM   3560  HG  LEU B 100      53.902   3.675  31.154  1.00 25.00           H  
ATOM   3561 HD11 LEU B 100      52.311   3.639  33.009  1.00 25.00           H  
ATOM   3562 HD12 LEU B 100      53.615   3.178  34.130  1.00 25.00           H  
ATOM   3563 HD13 LEU B 100      53.652   4.765  33.327  1.00 25.00           H  
ATOM   3564 HD21 LEU B 100      55.913   2.630  33.195  1.00 25.00           H  
ATOM   3565 HD22 LEU B 100      56.204   2.801  31.447  1.00 25.00           H  
ATOM   3566 HD23 LEU B 100      55.937   4.247  32.450  1.00 25.00           H  
ATOM   3567  N   ARG B 101      51.828   2.152  29.444  1.00 25.00           N  
ATOM   3568  CA  ARG B 101      51.221   3.042  28.471  1.00 25.00           C  
ATOM   3569  C   ARG B 101      49.709   2.959  28.396  1.00 25.00           C  
ATOM   3570  O   ARG B 101      49.033   3.985  28.363  1.00 25.00           O  
ATOM   3571  CB  ARG B 101      51.794   2.745  27.091  1.00 25.00           C  
ATOM   3572  CG  ARG B 101      53.215   3.187  26.931  1.00 25.00           C  
ATOM   3573  CD  ARG B 101      53.299   4.698  27.046  1.00 25.00           C  
ATOM   3574  NE  ARG B 101      52.517   5.386  26.015  1.00 25.00           N  
ATOM   3575  CZ  ARG B 101      52.465   5.029  24.728  1.00 25.00           C  
ATOM   3576  NH1 ARG B 101      53.142   3.957  24.287  1.00 25.00           N  
ATOM   3577  NH2 ARG B 101      51.787   5.789  23.863  1.00 25.00           N1+
ATOM   3578  H   ARG B 101      52.445   1.427  29.106  1.00 25.00           H  
ATOM   3579  HA  ARG B 101      51.459   4.052  28.804  1.00 25.00           H  
ATOM   3580  HB2 ARG B 101      51.186   3.258  26.346  1.00 25.00           H  
ATOM   3581  HB3 ARG B 101      51.746   1.669  26.921  1.00 25.00           H  
ATOM   3582  HG2 ARG B 101      53.583   2.877  25.952  1.00 25.00           H  
ATOM   3583  HG3 ARG B 101      53.826   2.730  27.709  1.00 25.00           H  
ATOM   3584  HD2 ARG B 101      54.343   4.998  26.950  1.00 25.00           H  
ATOM   3585  HD3 ARG B 101      52.925   4.996  28.025  1.00 25.00           H  
ATOM   3586  HE  ARG B 101      51.977   6.191  26.299  1.00 25.00           H  
ATOM   3587 HH11 ARG B 101      53.138   3.726  23.304  1.00 25.00           H  
ATOM   3588 HH12 ARG B 101      53.656   3.381  24.938  1.00 25.00           H  
ATOM   3589 HH21 ARG B 101      51.277   6.596  24.192  1.00 25.00           H  
ATOM   3590 HH22 ARG B 101      51.784   5.556  22.881  1.00 25.00           H  
ATOM   3591  N   GLN B 102      49.174   1.743  28.357  1.00 25.00           N  
ATOM   3592  CA  GLN B 102      47.730   1.577  28.256  1.00 25.00           C  
ATOM   3593  C   GLN B 102      46.951   1.338  29.525  1.00 25.00           C  
ATOM   3594  O   GLN B 102      45.768   1.063  29.446  1.00 25.00           O  
ATOM   3595  CB  GLN B 102      47.382   0.496  27.252  1.00 25.00           C  
ATOM   3596  CG  GLN B 102      47.834  -0.860  27.632  1.00 25.00           C  
ATOM   3597  CD  GLN B 102      47.588  -1.856  26.516  1.00 25.00           C  
ATOM   3598  OE1 GLN B 102      47.378  -1.466  25.367  1.00 25.00           O  
ATOM   3599  NE2 GLN B 102      47.604  -3.151  26.846  1.00 25.00           N  
ATOM   3600  H   GLN B 102      49.771   0.930  28.398  1.00 25.00           H  
ATOM   3601  HA  GLN B 102      47.410   2.566  27.930  1.00 25.00           H  
ATOM   3602  HB2 GLN B 102      47.843   0.755  26.299  1.00 25.00           H  
ATOM   3603  HB3 GLN B 102      46.298   0.474  27.137  1.00 25.00           H  
ATOM   3604  HG2 GLN B 102      47.290  -1.181  28.520  1.00 25.00           H  
ATOM   3605  HG3 GLN B 102      48.902  -0.830  27.852  1.00 25.00           H  
ATOM   3606 HE21 GLN B 102      47.440  -3.855  26.140  1.00 25.00           H  
ATOM   3607 HE22 GLN B 102      47.781  -3.427  27.802  1.00 25.00           H  
ATOM   3608  N   SER B 103      47.588   1.482  30.689  1.00 25.00           N  
ATOM   3609  CA  SER B 103      46.908   1.273  31.971  1.00 25.00           C  
ATOM   3610  C   SER B 103      47.044   2.436  32.918  1.00 25.00           C  
ATOM   3611  O   SER B 103      46.110   2.766  33.630  1.00 25.00           O  
ATOM   3612  CB  SER B 103      47.443   0.033  32.675  1.00 25.00           C  
ATOM   3613  OG  SER B 103      48.811   0.196  32.997  1.00 25.00           O  
ATOM   3614  H   SER B 103      48.564   1.741  30.687  1.00 25.00           H  
ATOM   3615  HA  SER B 103      45.854   1.156  31.719  1.00 25.00           H  
ATOM   3616  HB2 SER B 103      47.330  -0.829  32.017  1.00 25.00           H  
ATOM   3617  HB3 SER B 103      46.877  -0.132  33.591  1.00 25.00           H  
ATOM   3618  HG  SER B 103      49.288   0.339  32.176  1.00 25.00           H  
ATOM   3619  N   VAL B 104      48.231   3.025  32.961  1.00 25.00           N  
ATOM   3620  CA  VAL B 104      48.511   4.146  33.854  1.00 25.00           C  
ATOM   3621  C   VAL B 104      48.434   5.462  33.083  1.00 25.00           C  
ATOM   3622  O   VAL B 104      47.604   6.338  33.379  1.00 25.00           O  
ATOM   3623  CB  VAL B 104      49.920   3.988  34.491  1.00 25.00           C  
ATOM   3624  CG1 VAL B 104      50.250   5.158  35.381  1.00 25.00           C  
ATOM   3625  CG2 VAL B 104      49.975   2.725  35.300  1.00 25.00           C  
ATOM   3626  H   VAL B 104      48.966   2.687  32.357  1.00 25.00           H  
ATOM   3627  HA  VAL B 104      47.765   4.154  34.648  1.00 25.00           H  
ATOM   3628  HB  VAL B 104      50.651   3.946  33.683  1.00 25.00           H  
ATOM   3629 HG11 VAL B 104      50.211   6.079  34.799  1.00 25.00           H  
ATOM   3630 HG12 VAL B 104      49.526   5.212  36.194  1.00 25.00           H  
ATOM   3631 HG13 VAL B 104      51.251   5.031  35.793  1.00 25.00           H  
ATOM   3632 HG21 VAL B 104      49.241   2.777  36.105  1.00 25.00           H  
ATOM   3633 HG22 VAL B 104      49.752   1.872  34.659  1.00 25.00           H  
ATOM   3634 HG23 VAL B 104      50.972   2.609  35.725  1.00 25.00           H  
ATOM   3635  N   GLY B 105      49.285   5.560  32.067  1.00 25.00           N  
ATOM   3636  CA  GLY B 105      49.368   6.752  31.248  1.00 25.00           C  
ATOM   3637  C   GLY B 105      50.554   6.782  30.295  1.00 25.00           C  
ATOM   3638  O   GLY B 105      51.635   6.250  30.554  1.00 25.00           O  
ATOM   3639  H   GLY B 105      49.892   4.780  31.860  1.00 25.00           H  
ATOM   3640  HA2 GLY B 105      49.440   7.616  31.910  1.00 25.00           H  
ATOM   3641  HA3 GLY B 105      48.454   6.823  30.657  1.00 25.00           H  
ATOM   3642  N   ASN B 106      50.323   7.456  29.182  1.00 25.00           N  
ATOM   3643  CA  ASN B 106      51.289   7.632  28.106  1.00 25.00           C  
ATOM   3644  C   ASN B 106      52.536   8.439  28.550  1.00 25.00           C  
ATOM   3645  O   ASN B 106      53.626   8.326  27.962  1.00 25.00           O  
ATOM   3646  CB  ASN B 106      50.563   8.365  26.985  1.00 25.00           C  
ATOM   3647  CG  ASN B 106      51.079   8.009  25.629  1.00 25.00           C  
ATOM   3648  OD1 ASN B 106      50.307   7.887  24.662  1.00 25.00           O  
ATOM   3649  ND2 ASN B 106      52.397   7.847  25.523  1.00 25.00           N  
ATOM   3650  H   ASN B 106      49.413   7.878  29.069  1.00 25.00           H  
ATOM   3651  HA  ASN B 106      51.659   6.658  27.786  1.00 25.00           H  
ATOM   3652  HB2 ASN B 106      50.687   9.438  27.133  1.00 25.00           H  
ATOM   3653  HB3 ASN B 106      49.504   8.112  27.032  1.00 25.00           H  
ATOM   3654 HD21 ASN B 106      52.986   7.955  26.336  1.00 25.00           H  
ATOM   3655 HD22 ASN B 106      52.807   7.615  24.630  1.00 25.00           H  
ATOM   3656  N   GLU B 107      52.361   9.239  29.604  1.00 25.00           N  
ATOM   3657  CA  GLU B 107      53.432  10.080  30.139  1.00 25.00           C  
ATOM   3658  C   GLU B 107      53.931   9.586  31.494  1.00 25.00           C  
ATOM   3659  O   GLU B 107      55.071   9.864  31.881  1.00 25.00           O  
ATOM   3660  CB  GLU B 107      52.937  11.518  30.300  1.00 25.00           C  
ATOM   3661  CG  GLU B 107      52.229  12.087  29.076  1.00 25.00           C  
ATOM   3662  CD  GLU B 107      53.086  12.031  27.806  1.00 25.00           C  
ATOM   3663  OE1 GLU B 107      54.262  12.480  27.846  1.00 25.00           O  
ATOM   3664  OE2 GLU B 107      52.565  11.552  26.765  1.00 25.00           O1-
ATOM   3665  H   GLU B 107      51.455   9.266  30.049  1.00 25.00           H  
ATOM   3666  HA  GLU B 107      54.257  10.032  29.429  1.00 25.00           H  
ATOM   3667  HB2 GLU B 107      53.797  12.151  30.520  1.00 25.00           H  
ATOM   3668  HB3 GLU B 107      52.241  11.547  31.139  1.00 25.00           H  
ATOM   3669  HG2 GLU B 107      51.972  13.127  29.275  1.00 25.00           H  
ATOM   3670  HG3 GLU B 107      51.318  11.513  28.904  1.00 25.00           H  
ATOM   3671  N   ALA B 108      53.081   8.824  32.182  1.00 25.00           N  
ATOM   3672  CA  ALA B 108      53.353   8.277  33.516  1.00 25.00           C  
ATOM   3673  C   ALA B 108      54.694   7.627  33.771  1.00 25.00           C  
ATOM   3674  O   ALA B 108      55.341   7.102  32.865  1.00 25.00           O  
ATOM   3675  CB  ALA B 108      52.258   7.319  33.916  1.00 25.00           C  
ATOM   3676  H   ALA B 108      52.190   8.608  31.757  1.00 25.00           H  
ATOM   3677  HA  ALA B 108      53.384   9.175  34.133  1.00 25.00           H  
ATOM   3678  HB1 ALA B 108      51.291   7.814  33.825  1.00 25.00           H  
ATOM   3679  HB2 ALA B 108      52.282   6.447  33.262  1.00 25.00           H  
ATOM   3680  HB3 ALA B 108      52.410   7.004  34.948  1.00 25.00           H  
ATOM   3681  N   GLU B 109      55.068   7.648  35.043  1.00 25.00           N  
ATOM   3682  CA  GLU B 109      56.303   7.070  35.539  1.00 25.00           C  
ATOM   3683  C   GLU B 109      55.953   6.164  36.709  1.00 25.00           C  
ATOM   3684  O   GLU B 109      55.332   6.592  37.691  1.00 25.00           O  
ATOM   3685  CB  GLU B 109      57.240   8.156  36.043  1.00 25.00           C  
ATOM   3686  CG  GLU B 109      57.732   9.085  34.986  1.00 25.00           C  
ATOM   3687  CD  GLU B 109      58.865   9.954  35.471  1.00 25.00           C  
ATOM   3688  OE1 GLU B 109      58.778  10.469  36.620  1.00 25.00           O  
ATOM   3689  OE2 GLU B 109      59.841  10.112  34.698  1.00 25.00           O1-
ATOM   3690  H   GLU B 109      54.454   8.096  35.709  1.00 25.00           H  
ATOM   3691  HA  GLU B 109      56.795   6.522  34.735  1.00 25.00           H  
ATOM   3692  HB2 GLU B 109      58.104   7.675  36.502  1.00 25.00           H  
ATOM   3693  HB3 GLU B 109      56.710   8.743  36.793  1.00 25.00           H  
ATOM   3694  HG2 GLU B 109      56.908   9.726  34.671  1.00 25.00           H  
ATOM   3695  HG3 GLU B 109      58.080   8.498  34.136  1.00 25.00           H  
ATOM   3696  N   ILE B 110      56.389   4.918  36.635  1.00 25.00           N  
ATOM   3697  CA  ILE B 110      56.094   3.978  37.696  1.00 25.00           C  
ATOM   3698  C   ILE B 110      57.376   3.532  38.368  1.00 25.00           C  
ATOM   3699  O   ILE B 110      58.436   3.657  37.791  1.00 25.00           O  
ATOM   3700  CB  ILE B 110      55.290   2.779  37.137  1.00 25.00           C  
ATOM   3701  CG1 ILE B 110      55.936   2.228  35.860  1.00 25.00           C  
ATOM   3702  CG2 ILE B 110      53.877   3.215  36.812  1.00 25.00           C  
ATOM   3703  CD1 ILE B 110      56.888   1.075  36.086  1.00 25.00           C  
ATOM   3704  H   ILE B 110      56.930   4.621  35.836  1.00 25.00           H  
ATOM   3705  HA  ILE B 110      55.478   4.466  38.452  1.00 25.00           H  
ATOM   3706  HB  ILE B 110      55.282   1.999  37.898  1.00 25.00           H  
ATOM   3707 HG12 ILE B 110      56.489   3.036  35.382  1.00 25.00           H  
ATOM   3708 HG13 ILE B 110      55.141   1.888  35.196  1.00 25.00           H  
ATOM   3709 HG21 ILE B 110      53.400   3.603  37.712  1.00 25.00           H  
ATOM   3710 HG22 ILE B 110      53.903   3.994  36.050  1.00 25.00           H  
ATOM   3711 HG23 ILE B 110      53.310   2.361  36.440  1.00 25.00           H  
ATOM   3712 HD11 ILE B 110      57.693   1.393  36.748  1.00 25.00           H  
ATOM   3713 HD12 ILE B 110      56.350   0.243  36.540  1.00 25.00           H  
ATOM   3714 HD13 ILE B 110      57.307   0.758  35.131  1.00 25.00           H  
ATOM   3715  N   TRP B 111      57.288   3.070  39.609  1.00 25.00           N  
ATOM   3716  CA  TRP B 111      58.472   2.602  40.334  1.00 25.00           C  
ATOM   3717  C   TRP B 111      59.027   1.312  39.717  1.00 25.00           C  
ATOM   3718  O   TRP B 111      58.316   0.608  38.988  1.00 25.00           O  
ATOM   3719  CB  TRP B 111      58.154   2.307  41.809  1.00 25.00           C  
ATOM   3720  CG  TRP B 111      57.913   3.466  42.682  1.00 25.00           C  
ATOM   3721  CD1 TRP B 111      56.788   3.718  43.413  1.00 25.00           C  
ATOM   3722  CD2 TRP B 111      58.838   4.499  42.995  1.00 25.00           C  
ATOM   3723  NE1 TRP B 111      56.957   4.849  44.174  1.00 25.00           N  
ATOM   3724  CE2 TRP B 111      58.208   5.352  43.941  1.00 25.00           C  
ATOM   3725  CE3 TRP B 111      60.148   4.784  42.589  1.00 25.00           C  
ATOM   3726  CZ2 TRP B 111      58.843   6.476  44.483  1.00 25.00           C  
ATOM   3727  CZ3 TRP B 111      60.788   5.899  43.130  1.00 25.00           C  
ATOM   3728  CH2 TRP B 111      60.130   6.734  44.072  1.00 25.00           C  
ATOM   3729  H   TRP B 111      56.387   3.041  40.063  1.00 25.00           H  
ATOM   3730  HA  TRP B 111      59.206   3.405  40.264  1.00 25.00           H  
ATOM   3731  HB2 TRP B 111      58.997   1.752  42.223  1.00 25.00           H  
ATOM   3732  HB3 TRP B 111      57.261   1.683  41.835  1.00 25.00           H  
ATOM   3733  HD1 TRP B 111      55.893   3.114  43.395  1.00 25.00           H  
ATOM   3734  HE1 TRP B 111      56.271   5.244  44.802  1.00 25.00           H  
ATOM   3735  HE3 TRP B 111      60.652   4.152  41.873  1.00 25.00           H  
ATOM   3736  HZ2 TRP B 111      58.343   7.115  45.195  1.00 25.00           H  
ATOM   3737  HZ3 TRP B 111      61.798   6.131  42.827  1.00 25.00           H  
ATOM   3738  HH2 TRP B 111      60.652   7.590  44.474  1.00 25.00           H  
ATOM   3739  N   LEU B 112      60.297   1.033  40.017  1.00 25.00           N  
ATOM   3740  CA  LEU B 112      60.976  -0.177  39.586  1.00 25.00           C  
ATOM   3741  C   LEU B 112      61.621  -0.768  40.840  1.00 25.00           C  
ATOM   3742  O   LEU B 112      62.102  -0.036  41.702  1.00 25.00           O  
ATOM   3743  CB  LEU B 112      62.030   0.098  38.516  1.00 25.00           C  
ATOM   3744  CG  LEU B 112      61.604   0.425  37.081  1.00 25.00           C  
ATOM   3745  CD1 LEU B 112      62.722   0.016  36.160  1.00 25.00           C  
ATOM   3746  CD2 LEU B 112      60.341  -0.302  36.673  1.00 25.00           C  
ATOM   3747  H   LEU B 112      60.814   1.699  40.574  1.00 25.00           H  
ATOM   3748  HA  LEU B 112      60.266  -0.867  39.128  1.00 25.00           H  
ATOM   3749  HB2 LEU B 112      62.661  -0.789  38.461  1.00 25.00           H  
ATOM   3750  HB3 LEU B 112      62.621   0.944  38.868  1.00 25.00           H  
ATOM   3751  HG  LEU B 112      61.397   1.494  37.020  1.00 25.00           H  
ATOM   3752 HD11 LEU B 112      63.630   0.555  36.430  1.00 25.00           H  
ATOM   3753 HD12 LEU B 112      62.895  -1.056  36.253  1.00 25.00           H  
ATOM   3754 HD13 LEU B 112      62.451   0.254  35.132  1.00 25.00           H  
ATOM   3755 HD21 LEU B 112      60.509  -1.377  36.721  1.00 25.00           H  
ATOM   3756 HD22 LEU B 112      59.530  -0.030  37.349  1.00 25.00           H  
ATOM   3757 HD23 LEU B 112      60.073  -0.021  35.654  1.00 25.00           H  
ATOM   3758  N   GLY B 113      61.625  -2.092  40.942  1.00 25.00           N  
ATOM   3759  CA  GLY B 113      62.173  -2.751  42.116  1.00 25.00           C  
ATOM   3760  C   GLY B 113      63.672  -2.766  42.234  1.00 25.00           C  
ATOM   3761  O   GLY B 113      64.267  -3.792  42.568  1.00 25.00           O  
ATOM   3762  H   GLY B 113      61.241  -2.650  40.193  1.00 25.00           H  
ATOM   3763  HA2 GLY B 113      61.830  -3.786  42.106  1.00 25.00           H  
ATOM   3764  HA3 GLY B 113      61.776  -2.245  42.996  1.00 25.00           H  
ATOM   3765  N   LEU B 114      64.273  -1.602  42.009  1.00 25.00           N  
ATOM   3766  CA  LEU B 114      65.721  -1.427  42.078  1.00 25.00           C  
ATOM   3767  C   LEU B 114      66.074  -0.258  42.970  1.00 25.00           C  
ATOM   3768  O   LEU B 114      65.332   0.714  43.056  1.00 25.00           O  
ATOM   3769  CB  LEU B 114      66.275  -1.084  40.702  1.00 25.00           C  
ATOM   3770  CG  LEU B 114      65.930  -1.880  39.458  1.00 25.00           C  
ATOM   3771  CD1 LEU B 114      66.709  -1.297  38.318  1.00 25.00           C  
ATOM   3772  CD2 LEU B 114      66.322  -3.309  39.691  1.00 25.00           C  
ATOM   3773  H   LEU B 114      63.702  -0.802  41.778  1.00 25.00           H  
ATOM   3774  HA  LEU B 114      66.139  -2.358  42.462  1.00 25.00           H  
ATOM   3775  HB2 LEU B 114      67.360  -1.124  40.794  1.00 25.00           H  
ATOM   3776  HB3 LEU B 114      65.965  -0.059  40.499  1.00 25.00           H  
ATOM   3777  HG  LEU B 114      64.865  -1.839  39.231  1.00 25.00           H  
ATOM   3778 HD11 LEU B 114      66.410  -0.260  38.167  1.00 25.00           H  
ATOM   3779 HD12 LEU B 114      67.774  -1.339  38.547  1.00 25.00           H  
ATOM   3780 HD13 LEU B 114      66.509  -1.869  37.412  1.00 25.00           H  
ATOM   3781 HD21 LEU B 114      67.387  -3.362  39.919  1.00 25.00           H  
ATOM   3782 HD22 LEU B 114      65.751  -3.711  40.528  1.00 25.00           H  
ATOM   3783 HD23 LEU B 114      66.113  -3.894  38.795  1.00 25.00           H  
ATOM   3784  N   ASN B 115      67.255  -0.322  43.567  1.00 25.00           N  
ATOM   3785  CA  ASN B 115      67.737   0.766  44.413  1.00 25.00           C  
ATOM   3786  C   ASN B 115      69.227   0.608  44.724  1.00 25.00           C  
ATOM   3787  O   ASN B 115      69.796  -0.448  44.439  1.00 25.00           O  
ATOM   3788  CB  ASN B 115      66.916   0.876  45.707  1.00 25.00           C  
ATOM   3789  CG  ASN B 115      67.029  -0.317  46.563  1.00 25.00           C  
ATOM   3790  ND2 ASN B 115      66.345  -1.321  46.350  1.00 25.00           N  
ATOM   3791  OD1 ASN B 115      67.919  -0.250  47.552  1.00 25.00           O  
ATOM   3792  H   ASN B 115      67.834  -1.139  43.434  1.00 25.00           H  
ATOM   3793  HA  ASN B 115      67.607   1.694  43.856  1.00 25.00           H  
ATOM   3794  HB2 ASN B 115      65.868   1.016  45.443  1.00 25.00           H  
ATOM   3795  HB3 ASN B 115      67.268   1.742  46.269  1.00 25.00           H  
ATOM   3796 HD21 ASN B 115      66.448  -2.136  46.937  1.00 25.00           H  
ATOM   3797 HD22 ASN B 115      65.682  -1.328  45.588  1.00 25.00           H  
ATOM   3798  N   ASP B 116      69.836   1.651  45.297  1.00 25.00           N  
ATOM   3799  CA  ASP B 116      71.247   1.650  45.684  1.00 25.00           C  
ATOM   3800  C   ASP B 116      71.425   2.400  47.021  1.00 25.00           C  
ATOM   3801  O   ASP B 116      72.435   3.092  47.227  1.00 25.00           O  
ATOM   3802  CB  ASP B 116      72.074   2.331  44.598  1.00 25.00           C  
ATOM   3803  CG  ASP B 116      72.002   3.853  44.634  1.00 25.00           C  
ATOM   3804  OD1 ASP B 116      70.921   4.378  44.626  1.00 25.00           O  
ATOM   3805  OD2 ASP B 116      73.042   4.509  44.660  1.00 25.00           O1-
ATOM   3806  H   ASP B 116      69.292   2.484  45.473  1.00 25.00           H  
ATOM   3807  HA  ASP B 116      71.585   0.621  45.806  1.00 25.00           H  
ATOM   3808  HB2 ASP B 116      71.712   1.993  43.627  1.00 25.00           H  
ATOM   3809  HB3 ASP B 116      73.115   2.033  44.721  1.00 25.00           H  
ATOM   3810  N   MET B 117      70.436   2.252  47.907  1.00 25.00           N  
ATOM   3811  CA  MET B 117      70.400   2.895  49.215  1.00 25.00           C  
ATOM   3812  C   MET B 117      71.518   2.534  50.170  1.00 25.00           C  
ATOM   3813  O   MET B 117      71.976   3.396  50.940  1.00 25.00           O  
ATOM   3814  CB  MET B 117      69.049   2.628  49.863  1.00 25.00           C  
ATOM   3815  CG  MET B 117      67.859   3.272  49.164  1.00 25.00           C  
ATOM   3816  SD  MET B 117      66.302   2.909  50.105  1.00 25.00           S  
ATOM   3817  CE  MET B 117      64.981   2.977  48.795  1.00 25.00           C  
ATOM   3818  H   MET B 117      69.662   1.655  47.654  1.00 25.00           H  
ATOM   3819  HA  MET B 117      70.556   3.956  49.017  1.00 25.00           H  
ATOM   3820  HB2 MET B 117      69.084   3.004  50.886  1.00 25.00           H  
ATOM   3821  HB3 MET B 117      68.888   1.550  49.878  1.00 25.00           H  
ATOM   3822  HG2 MET B 117      67.772   2.871  48.154  1.00 25.00           H  
ATOM   3823  HG3 MET B 117      68.008   4.351  49.115  1.00 25.00           H  
ATOM   3824  HE1 MET B 117      64.971   3.968  48.341  1.00 25.00           H  
ATOM   3825  HE2 MET B 117      65.189   2.229  48.030  1.00 25.00           H  
ATOM   3826  HE3 MET B 117      64.010   2.775  49.247  1.00 25.00           H  
ATOM   3827  N   ALA B 118      71.931   1.275  50.134  1.00 25.00           N  
ATOM   3828  CA  ALA B 118      72.979   0.795  51.020  1.00 25.00           C  
ATOM   3829  C   ALA B 118      74.370   1.131  50.519  1.00 25.00           C  
ATOM   3830  O   ALA B 118      75.248   1.503  51.301  1.00 25.00           O  
ATOM   3831  CB  ALA B 118      72.839  -0.700  51.228  1.00 25.00           C  
ATOM   3832  H   ALA B 118      71.508   0.635  49.477  1.00 25.00           H  
ATOM   3833  HA  ALA B 118      72.856   1.311  51.972  1.00 25.00           H  
ATOM   3834  HB1 ALA B 118      71.851  -0.919  51.633  1.00 25.00           H  
ATOM   3835  HB2 ALA B 118      72.962  -1.213  50.274  1.00 25.00           H  
ATOM   3836  HB3 ALA B 118      73.602  -1.043  51.926  1.00 25.00           H  
ATOM   3837  N   ALA B 119      74.571   0.934  49.222  1.00 25.00           N  
ATOM   3838  CA  ALA B 119      75.842   1.189  48.575  1.00 25.00           C  
ATOM   3839  C   ALA B 119      75.607   2.061  47.355  1.00 25.00           C  
ATOM   3840  O   ALA B 119      75.187   1.582  46.289  1.00 25.00           O  
ATOM   3841  CB  ALA B 119      76.492  -0.119  48.175  1.00 25.00           C  
ATOM   3842  H   ALA B 119      73.804   0.590  48.661  1.00 25.00           H  
ATOM   3843  HA  ALA B 119      76.510   1.706  49.263  1.00 25.00           H  
ATOM   3844  HB1 ALA B 119      76.658  -0.728  49.063  1.00 25.00           H  
ATOM   3845  HB2 ALA B 119      75.838  -0.653  47.485  1.00 25.00           H  
ATOM   3846  HB3 ALA B 119      77.446   0.083  47.689  1.00 25.00           H  
ATOM   3847  N   GLU B 120      75.871   3.352  47.551  1.00 25.00           N  
ATOM   3848  CA  GLU B 120      75.727   4.385  46.536  1.00 25.00           C  
ATOM   3849  C   GLU B 120      76.448   4.000  45.251  1.00 25.00           C  
ATOM   3850  O   GLU B 120      77.642   3.715  45.256  1.00 25.00           O  
ATOM   3851  CB  GLU B 120      76.262   5.714  47.086  1.00 25.00           C  
ATOM   3852  CG  GLU B 120      76.328   6.893  46.122  1.00 25.00           C  
ATOM   3853  CD  GLU B 120      75.007   7.205  45.437  1.00 25.00           C  
ATOM   3854  OE1 GLU B 120      73.930   7.040  46.057  1.00 25.00           O  
ATOM   3855  OE2 GLU B 120      75.048   7.621  44.259  1.00 25.00           O1-
ATOM   3856  H   GLU B 120      76.192   3.633  48.466  1.00 25.00           H  
ATOM   3857  HA  GLU B 120      74.670   4.496  46.292  1.00 25.00           H  
ATOM   3858  HB2 GLU B 120      77.272   5.534  47.453  1.00 25.00           H  
ATOM   3859  HB3 GLU B 120      75.620   6.006  47.918  1.00 25.00           H  
ATOM   3860  HG2 GLU B 120      77.067   6.666  45.353  1.00 25.00           H  
ATOM   3861  HG3 GLU B 120      76.642   7.775  46.679  1.00 25.00           H  
ATOM   3862  N   GLY B 121      75.702   3.961  44.155  1.00 25.00           N  
ATOM   3863  CA  GLY B 121      76.280   3.618  42.883  1.00 25.00           C  
ATOM   3864  C   GLY B 121      76.039   2.176  42.568  1.00 25.00           C  
ATOM   3865  O   GLY B 121      76.174   1.773  41.426  1.00 25.00           O  
ATOM   3866  H   GLY B 121      74.716   4.174  44.214  1.00 25.00           H  
ATOM   3867  HA2 GLY B 121      77.354   3.803  42.915  1.00 25.00           H  
ATOM   3868  HA3 GLY B 121      75.829   4.235  42.106  1.00 25.00           H  
ATOM   3869  N   THR B 122      75.651   1.402  43.570  1.00 25.00           N  
ATOM   3870  CA  THR B 122      75.402  -0.017  43.372  1.00 25.00           C  
ATOM   3871  C   THR B 122      73.908  -0.300  43.416  1.00 25.00           C  
ATOM   3872  O   THR B 122      73.290  -0.251  44.482  1.00 25.00           O  
ATOM   3873  CB  THR B 122      76.090  -0.839  44.463  1.00 25.00           C  
ATOM   3874  OG1 THR B 122      77.412  -0.323  44.664  1.00 25.00           O  
ATOM   3875  CG2 THR B 122      76.161  -2.330  44.076  1.00 25.00           C  
ATOM   3876  H   THR B 122      75.526   1.804  44.488  1.00 25.00           H  
ATOM   3877  HA  THR B 122      75.802  -0.298  42.398  1.00 25.00           H  
ATOM   3878  HB  THR B 122      75.512  -0.761  45.384  1.00 25.00           H  
ATOM   3879 HG21 THR B 122      75.152  -2.714  43.922  1.00 25.00           H  
ATOM   3880 HG22 THR B 122      76.735  -2.440  43.156  1.00 25.00           H  
ATOM   3881 HG23 THR B 122      76.645  -2.891  44.875  1.00 25.00           H  
ATOM   3882  HG1 THR B 122      77.328   0.598  44.923  1.00 25.00           H  
ATOM   3883  N   TRP B 123      73.327  -0.593  42.258  1.00 25.00           N  
ATOM   3884  CA  TRP B 123      71.903  -0.874  42.173  1.00 25.00           C  
ATOM   3885  C   TRP B 123      71.653  -2.358  42.307  1.00 25.00           C  
ATOM   3886  O   TRP B 123      72.367  -3.181  41.729  1.00 25.00           O  
ATOM   3887  CB  TRP B 123      71.318  -0.323  40.877  1.00 25.00           C  
ATOM   3888  CG  TRP B 123      71.488   1.167  40.779  1.00 25.00           C  
ATOM   3889  CD1 TRP B 123      72.618   1.852  40.393  1.00 25.00           C  
ATOM   3890  CD2 TRP B 123      70.503   2.162  41.071  1.00 25.00           C  
ATOM   3891  NE1 TRP B 123      72.387   3.201  40.422  1.00 25.00           N  
ATOM   3892  CE2 TRP B 123      71.098   3.423  40.839  1.00 25.00           C  
ATOM   3893  CE3 TRP B 123      69.167   2.105  41.503  1.00 25.00           C  
ATOM   3894  CZ2 TRP B 123      70.398   4.631  41.023  1.00 25.00           C  
ATOM   3895  CZ3 TRP B 123      68.471   3.303  41.682  1.00 25.00           C  
ATOM   3896  CH2 TRP B 123      69.091   4.548  41.443  1.00 25.00           C  
ATOM   3897  H   TRP B 123      73.887  -0.622  41.418  1.00 25.00           H  
ATOM   3898  HA  TRP B 123      71.398  -0.372  42.999  1.00 25.00           H  
ATOM   3899  HB2 TRP B 123      70.254  -0.560  40.840  1.00 25.00           H  
ATOM   3900  HB3 TRP B 123      71.823  -0.793  40.033  1.00 25.00           H  
ATOM   3901  HD1 TRP B 123      73.553   1.392  40.108  1.00 25.00           H  
ATOM   3902  HE1 TRP B 123      73.056   3.916  40.176  1.00 25.00           H  
ATOM   3903  HE3 TRP B 123      68.688   1.156  41.694  1.00 25.00           H  
ATOM   3904  HZ2 TRP B 123      70.869   5.586  40.842  1.00 25.00           H  
ATOM   3905  HZ3 TRP B 123      67.442   3.276  42.008  1.00 25.00           H  
ATOM   3906  HH2 TRP B 123      68.527   5.457  41.594  1.00 25.00           H  
ATOM   3907  N   VAL B 124      70.651  -2.690  43.106  1.00 25.00           N  
ATOM   3908  CA  VAL B 124      70.297  -4.067  43.366  1.00 25.00           C  
ATOM   3909  C   VAL B 124      68.801  -4.236  43.286  1.00 25.00           C  
ATOM   3910  O   VAL B 124      68.060  -3.254  43.347  1.00 25.00           O  
ATOM   3911  CB  VAL B 124      70.783  -4.490  44.769  1.00 25.00           C  
ATOM   3912  CG1 VAL B 124      72.288  -4.574  44.776  1.00 25.00           C  
ATOM   3913  CG2 VAL B 124      70.329  -3.497  45.835  1.00 25.00           C  
ATOM   3914  H   VAL B 124      70.116  -1.956  43.548  1.00 25.00           H  
ATOM   3915  HA  VAL B 124      70.777  -4.696  42.616  1.00 25.00           H  
ATOM   3916  HB  VAL B 124      70.350  -5.464  44.999  1.00 25.00           H  
ATOM   3917 HG11 VAL B 124      72.615  -5.296  44.028  1.00 25.00           H  
ATOM   3918 HG12 VAL B 124      72.708  -3.596  44.545  1.00 25.00           H  
ATOM   3919 HG13 VAL B 124      72.629  -4.893  45.761  1.00 25.00           H  
ATOM   3920 HG21 VAL B 124      70.753  -2.516  45.621  1.00 25.00           H  
ATOM   3921 HG22 VAL B 124      69.241  -3.432  45.831  1.00 25.00           H  
ATOM   3922 HG23 VAL B 124      70.669  -3.835  46.814  1.00 25.00           H  
ATOM   3923  N   ASP B 125      68.358  -5.475  43.103  1.00 25.00           N  
ATOM   3924  CA  ASP B 125      66.927  -5.783  43.036  1.00 25.00           C  
ATOM   3925  C   ASP B 125      66.421  -5.894  44.464  1.00 25.00           C  
ATOM   3926  O   ASP B 125      67.163  -5.562  45.384  1.00 25.00           O  
ATOM   3927  CB  ASP B 125      66.711  -7.107  42.321  1.00 25.00           C  
ATOM   3928  CG  ASP B 125      67.537  -8.217  42.904  1.00 25.00           C  
ATOM   3929  OD1 ASP B 125      67.552  -8.392  44.141  1.00 25.00           O  
ATOM   3930  OD2 ASP B 125      68.179  -8.913  42.105  1.00 25.00           O1-
ATOM   3931  H   ASP B 125      69.026  -6.226  43.007  1.00 25.00           H  
ATOM   3932  HA  ASP B 125      66.394  -5.005  42.490  1.00 25.00           H  
ATOM   3933  HB2 ASP B 125      66.979  -6.985  41.271  1.00 25.00           H  
ATOM   3934  HB3 ASP B 125      65.658  -7.378  42.397  1.00 25.00           H  
ATOM   3935  N   MET B 126      65.230  -6.459  44.672  1.00 25.00           N  
ATOM   3936  CA  MET B 126      64.689  -6.571  46.044  1.00 25.00           C  
ATOM   3937  C   MET B 126      65.399  -7.631  46.892  1.00 25.00           C  
ATOM   3938  O   MET B 126      65.538  -7.481  48.114  1.00 25.00           O  
ATOM   3939  CB  MET B 126      63.167  -6.797  46.053  1.00 25.00           C  
ATOM   3940  CG  MET B 126      62.346  -5.771  45.238  1.00 25.00           C  
ATOM   3941  SD  MET B 126      62.789  -3.991  45.473  1.00 25.00           S  
ATOM   3942  CE  MET B 126      62.263  -3.644  47.164  1.00 25.00           C  
ATOM   3943  H   MET B 126      64.696  -6.810  43.890  1.00 25.00           H  
ATOM   3944  HA  MET B 126      64.891  -5.606  46.509  1.00 25.00           H  
ATOM   3945  HB2 MET B 126      62.826  -6.757  47.088  1.00 25.00           H  
ATOM   3946  HB3 MET B 126      62.970  -7.788  45.644  1.00 25.00           H  
ATOM   3947  HG2 MET B 126      61.298  -5.891  45.513  1.00 25.00           H  
ATOM   3948  HG3 MET B 126      62.474  -6.008  44.182  1.00 25.00           H  
ATOM   3949  HE1 MET B 126      61.191  -3.820  47.255  1.00 25.00           H  
ATOM   3950  HE2 MET B 126      62.798  -4.298  47.852  1.00 25.00           H  
ATOM   3951  HE3 MET B 126      62.483  -2.604  47.406  1.00 25.00           H  
ATOM   3952  N   THR B 127      65.903  -8.666  46.234  1.00 25.00           N  
ATOM   3953  CA  THR B 127      66.618  -9.726  46.934  1.00 25.00           C  
ATOM   3954  C   THR B 127      68.023  -9.267  47.291  1.00 25.00           C  
ATOM   3955  O   THR B 127      68.823 -10.060  47.782  1.00 25.00           O  
ATOM   3956  CB  THR B 127      66.748 -10.992  46.069  1.00 25.00           C  
ATOM   3957  OG1 THR B 127      67.922 -10.895  45.258  1.00 25.00           O  
ATOM   3958  CG2 THR B 127      65.513 -11.159  45.162  1.00 25.00           C  
ATOM   3959  H   THR B 127      65.789  -8.721  45.232  1.00 25.00           H  
ATOM   3960  HA  THR B 127      66.043  -9.956  47.831  1.00 25.00           H  
ATOM   3961  HB  THR B 127      66.819 -11.859  46.726  1.00 25.00           H  
ATOM   3962 HG21 THR B 127      64.617 -11.231  45.778  1.00 25.00           H  
ATOM   3963 HG22 THR B 127      65.430 -10.297  44.499  1.00 25.00           H  
ATOM   3964 HG23 THR B 127      65.619 -12.066  44.567  1.00 25.00           H  
ATOM   3965  HG1 THR B 127      67.824 -10.124  44.695  1.00 25.00           H  
ATOM   3966  N   GLY B 128      68.338  -8.011  46.971  1.00 25.00           N  
ATOM   3967  CA  GLY B 128      69.654  -7.461  47.267  1.00 25.00           C  
ATOM   3968  C   GLY B 128      70.727  -7.832  46.261  1.00 25.00           C  
ATOM   3969  O   GLY B 128      71.920  -7.644  46.508  1.00 25.00           O  
ATOM   3970  H   GLY B 128      67.649  -7.430  46.515  1.00 25.00           H  
ATOM   3971  HA2 GLY B 128      69.964  -7.826  48.246  1.00 25.00           H  
ATOM   3972  HA3 GLY B 128      69.572  -6.375  47.293  1.00 25.00           H  
ATOM   3973  N   ALA B 129      70.302  -8.344  45.113  1.00 25.00           N  
ATOM   3974  CA  ALA B 129      71.223  -8.740  44.061  1.00 25.00           C  
ATOM   3975  C   ALA B 129      71.459  -7.632  43.059  1.00 25.00           C  
ATOM   3976  O   ALA B 129      70.540  -6.898  42.701  1.00 25.00           O  
ATOM   3977  CB  ALA B 129      70.698  -9.969  43.345  1.00 25.00           C  
ATOM   3978  H   ALA B 129      69.310  -8.462  44.966  1.00 25.00           H  
ATOM   3979  HA  ALA B 129      72.177  -8.965  44.536  1.00 25.00           H  
ATOM   3980  HB1 ALA B 129      70.559 -10.777  44.064  1.00 25.00           H  
ATOM   3981  HB2 ALA B 129      69.744  -9.735  42.873  1.00 25.00           H  
ATOM   3982  HB3 ALA B 129      71.414 -10.280  42.584  1.00 25.00           H  
ATOM   3983  N   ARG B 130      72.699  -7.550  42.584  1.00 25.00           N  
ATOM   3984  CA  ARG B 130      73.111  -6.553  41.595  1.00 25.00           C  
ATOM   3985  C   ARG B 130      72.333  -6.765  40.298  1.00 25.00           C  
ATOM   3986  O   ARG B 130      72.347  -7.860  39.731  1.00 25.00           O  
ATOM   3987  CB  ARG B 130      74.617  -6.681  41.314  1.00 25.00           C  
ATOM   3988  CG  ARG B 130      75.458  -6.863  42.564  1.00 25.00           C  
ATOM   3989  CD  ARG B 130      76.945  -6.966  42.247  1.00 25.00           C  
ATOM   3990  NE  ARG B 130      77.666  -5.726  42.535  1.00 25.00           N  
ATOM   3991  CZ  ARG B 130      77.807  -4.720  41.676  1.00 25.00           C  
ATOM   3992  NH1 ARG B 130      77.266  -4.809  40.464  1.00 25.00           N  
ATOM   3993  NH2 ARG B 130      78.509  -3.638  42.027  1.00 25.00           N1+
ATOM   3994  H   ARG B 130      73.388  -8.206  42.922  1.00 25.00           H  
ATOM   3995  HA  ARG B 130      72.904  -5.557  41.987  1.00 25.00           H  
ATOM   3996  HB2 ARG B 130      74.950  -5.778  40.804  1.00 25.00           H  
ATOM   3997  HB3 ARG B 130      74.773  -7.543  40.666  1.00 25.00           H  
ATOM   3998  HG2 ARG B 130      75.143  -7.776  43.070  1.00 25.00           H  
ATOM   3999  HG3 ARG B 130      75.298  -6.009  43.222  1.00 25.00           H  
ATOM   4000  HD2 ARG B 130      77.061  -7.201  41.189  1.00 25.00           H  
ATOM   4001  HD3 ARG B 130      77.375  -7.768  42.847  1.00 25.00           H  
ATOM   4002  HE  ARG B 130      78.086  -5.627  43.449  1.00 25.00           H  
ATOM   4003 HH11 ARG B 130      77.384  -4.055  39.802  1.00 25.00           H  
ATOM   4004 HH12 ARG B 130      76.737  -5.630  40.206  1.00 25.00           H  
ATOM   4005 HH21 ARG B 130      78.917  -3.578  42.949  1.00 25.00           H  
ATOM   4006 HH22 ARG B 130      78.631  -2.880  41.371  1.00 25.00           H  
ATOM   4007  N   ILE B 131      71.641  -5.721  39.843  1.00 25.00           N  
ATOM   4008  CA  ILE B 131      70.857  -5.817  38.603  1.00 25.00           C  
ATOM   4009  C   ILE B 131      71.807  -6.127  37.439  1.00 25.00           C  
ATOM   4010  O   ILE B 131      73.027  -6.006  37.560  1.00 25.00           O  
ATOM   4011  CB  ILE B 131      70.039  -4.514  38.294  1.00 25.00           C  
ATOM   4012  CG1 ILE B 131      70.948  -3.397  37.787  1.00 25.00           C  
ATOM   4013  CG2 ILE B 131      69.373  -4.016  39.566  1.00 25.00           C  
ATOM   4014  CD1 ILE B 131      70.166  -2.176  37.330  1.00 25.00           C  
ATOM   4015  H   ILE B 131      71.654  -4.852  40.358  1.00 25.00           H  
ATOM   4016  HA  ILE B 131      70.129  -6.618  38.733  1.00 25.00           H  
ATOM   4017  HB  ILE B 131      69.301  -4.764  37.531  1.00 25.00           H  
ATOM   4018 HG12 ILE B 131      71.531  -3.774  36.947  1.00 25.00           H  
ATOM   4019 HG13 ILE B 131      71.621  -3.101  38.593  1.00 25.00           H  
ATOM   4020 HG21 ILE B 131      68.716  -4.791  39.960  1.00 25.00           H  
ATOM   4021 HG22 ILE B 131      70.137  -3.776  40.306  1.00 25.00           H  
ATOM   4022 HG23 ILE B 131      68.789  -3.123  39.344  1.00 25.00           H  
ATOM   4023 HD11 ILE B 131      69.489  -2.459  36.524  1.00 25.00           H  
ATOM   4024 HD12 ILE B 131      69.590  -1.780  38.166  1.00 25.00           H  
ATOM   4025 HD13 ILE B 131      70.859  -1.414  36.972  1.00 25.00           H  
ATOM   4026  N   ALA B 132      71.257  -6.583  36.329  1.00 25.00           N  
ATOM   4027  CA  ALA B 132      72.083  -6.888  35.179  1.00 25.00           C  
ATOM   4028  C   ALA B 132      71.570  -6.058  33.989  1.00 25.00           C  
ATOM   4029  O   ALA B 132      72.382  -5.510  33.183  1.00 25.00           O  
ATOM   4030  CB  ALA B 132      71.997  -8.355  34.879  1.00 25.00           C  
ATOM   4031  H   ALA B 132      70.257  -6.719  36.281  1.00 25.00           H  
ATOM   4032  HA  ALA B 132      73.126  -6.640  35.375  1.00 25.00           H  
ATOM   4033  HB1 ALA B 132      72.363  -8.923  35.734  1.00 25.00           H  
ATOM   4034  HB2 ALA B 132      70.960  -8.624  34.680  1.00 25.00           H  
ATOM   4035  HB3 ALA B 132      72.606  -8.583  34.004  1.00 25.00           H  
ATOM   4036  N   TYR B 133      70.241  -5.989  33.853  1.00 25.00           N  
ATOM   4037  CA  TYR B 133      69.680  -5.214  32.780  1.00 25.00           C  
ATOM   4038  C   TYR B 133      69.510  -3.804  33.310  1.00 25.00           C  
ATOM   4039  O   TYR B 133      69.043  -3.605  34.430  1.00 25.00           O  
ATOM   4040  CB  TYR B 133      68.335  -5.773  32.343  1.00 25.00           C  
ATOM   4041  CG  TYR B 133      67.636  -4.911  31.305  1.00 25.00           C  
ATOM   4042  CD1 TYR B 133      68.132  -4.805  30.005  1.00 25.00           C  
ATOM   4043  CD2 TYR B 133      66.502  -4.176  31.630  1.00 25.00           C  
ATOM   4044  CE1 TYR B 133      67.514  -3.995  29.065  1.00 25.00           C  
ATOM   4045  CE2 TYR B 133      65.885  -3.367  30.692  1.00 25.00           C  
ATOM   4046  CZ  TYR B 133      66.391  -3.284  29.417  1.00 25.00           C  
ATOM   4047  OH  TYR B 133      65.719  -2.522  28.489  1.00 25.00           O  
ATOM   4048  H   TYR B 133      69.637  -6.478  34.499  1.00 25.00           H  
ATOM   4049  HA  TYR B 133      70.334  -5.239  31.909  1.00 25.00           H  
ATOM   4050  HB2 TYR B 133      67.691  -5.851  33.219  1.00 25.00           H  
ATOM   4051  HB3 TYR B 133      68.494  -6.765  31.919  1.00 25.00           H  
ATOM   4052  HD1 TYR B 133      69.014  -5.364  29.727  1.00 25.00           H  
ATOM   4053  HD2 TYR B 133      66.096  -4.237  32.629  1.00 25.00           H  
ATOM   4054  HE1 TYR B 133      67.911  -3.924  28.063  1.00 25.00           H  
ATOM   4055  HE2 TYR B 133      65.007  -2.801  30.961  1.00 25.00           H  
ATOM   4056  HH  TYR B 133      64.924  -2.093  28.814  1.00 25.00           H  
ATOM   4057  N   LYS B 134      69.966  -2.835  32.531  1.00 25.00           N  
ATOM   4058  CA  LYS B 134      69.823  -1.437  32.881  1.00 25.00           C  
ATOM   4059  C   LYS B 134      69.320  -0.713  31.647  1.00 25.00           C  
ATOM   4060  O   LYS B 134      69.712  -1.055  30.524  1.00 25.00           O  
ATOM   4061  CB  LYS B 134      71.154  -0.849  33.324  1.00 25.00           C  
ATOM   4062  CG  LYS B 134      71.711  -1.519  34.544  1.00 25.00           C  
ATOM   4063  CD  LYS B 134      73.015  -0.844  35.026  1.00 25.00           C  
ATOM   4064  CE  LYS B 134      73.752  -1.687  36.093  1.00 25.00           C  
ATOM   4065  NZ  LYS B 134      74.227  -3.031  35.572  1.00 25.00           N1+
ATOM   4066  H   LYS B 134      70.428  -3.079  31.666  1.00 25.00           H  
ATOM   4067  HA  LYS B 134      69.125  -1.326  33.711  1.00 25.00           H  
ATOM   4068  HB2 LYS B 134      71.011   0.209  33.543  1.00 25.00           H  
ATOM   4069  HB3 LYS B 134      71.871  -0.958  32.510  1.00 25.00           H  
ATOM   4070  HG2 LYS B 134      71.920  -2.562  34.309  1.00 25.00           H  
ATOM   4071  HG3 LYS B 134      70.972  -1.468  35.343  1.00 25.00           H  
ATOM   4072  HD2 LYS B 134      72.769   0.127  35.455  1.00 25.00           H  
ATOM   4073  HD3 LYS B 134      73.675  -0.707  34.170  1.00 25.00           H  
ATOM   4074  HE2 LYS B 134      73.073  -1.860  36.928  1.00 25.00           H  
ATOM   4075  HE3 LYS B 134      74.619  -1.124  36.440  1.00 25.00           H  
ATOM   4076  HZ1 LYS B 134      73.434  -3.565  35.246  1.00 25.00           H  
ATOM   4077  HZ2 LYS B 134      74.873  -2.887  34.808  1.00 25.00           H  
ATOM   4078  HZ3 LYS B 134      74.691  -3.536  36.314  1.00 25.00           H  
ATOM   4079  N   ASN B 135      68.413   0.238  31.855  1.00 25.00           N  
ATOM   4080  CA  ASN B 135      67.876   1.050  30.771  1.00 25.00           C  
ATOM   4081  C   ASN B 135      67.892   2.528  31.203  1.00 25.00           C  
ATOM   4082  O   ASN B 135      66.915   3.243  31.012  1.00 25.00           O  
ATOM   4083  CB  ASN B 135      66.468   0.602  30.383  1.00 25.00           C  
ATOM   4084  CG  ASN B 135      66.162   0.861  28.951  1.00 25.00           C  
ATOM   4085  OD1 ASN B 135      66.952   0.525  28.063  1.00 25.00           O  
ATOM   4086  ND2 ASN B 135      65.015   1.477  28.691  1.00 25.00           N  
ATOM   4087  H   ASN B 135      68.086   0.402  32.796  1.00 25.00           H  
ATOM   4088  HA  ASN B 135      68.499   0.925  29.886  1.00 25.00           H  
ATOM   4089  HB2 ASN B 135      65.747   1.142  30.997  1.00 25.00           H  
ATOM   4090  HB3 ASN B 135      66.377  -0.467  30.572  1.00 25.00           H  
ATOM   4091 HD21 ASN B 135      64.761   1.688  27.737  1.00 25.00           H  
ATOM   4092 HD22 ASN B 135      64.397   1.734  29.447  1.00 25.00           H  
ATOM   4093  N   TRP B 136      69.014   2.954  31.788  1.00 25.00           N  
ATOM   4094  CA  TRP B 136      69.200   4.324  32.258  1.00 25.00           C  
ATOM   4095  C   TRP B 136      69.193   5.331  31.121  1.00 25.00           C  
ATOM   4096  O   TRP B 136      69.903   5.110  30.132  1.00 25.00           O  
ATOM   4097  CB  TRP B 136      70.523   4.451  33.009  1.00 25.00           C  
ATOM   4098  CG  TRP B 136      70.623   3.746  34.314  1.00 25.00           C  
ATOM   4099  CD1 TRP B 136      71.575   2.810  34.658  1.00 25.00           C  
ATOM   4100  CD2 TRP B 136      69.811   3.949  35.446  1.00 25.00           C  
ATOM   4101  NE1 TRP B 136      71.394   2.408  35.951  1.00 25.00           N  
ATOM   4102  CE2 TRP B 136      70.295   3.076  36.455  1.00 25.00           C  
ATOM   4103  CE3 TRP B 136      68.682   4.748  35.736  1.00 25.00           C  
ATOM   4104  CZ2 TRP B 136      69.719   2.997  37.750  1.00 25.00           C  
ATOM   4105  CZ3 TRP B 136      68.117   4.687  36.968  1.00 25.00           C  
ATOM   4106  CH2 TRP B 136      68.610   3.802  37.968  1.00 25.00           C  
ATOM   4107  H   TRP B 136      69.772   2.297  31.910  1.00 25.00           H  
ATOM   4108  HA  TRP B 136      68.361   4.543  32.919  1.00 25.00           H  
ATOM   4109  HB2 TRP B 136      70.698   5.511  33.193  1.00 25.00           H  
ATOM   4110  HB3 TRP B 136      71.308   4.060  32.362  1.00 25.00           H  
ATOM   4111  HD1 TRP B 136      72.351   2.447  34.000  1.00 25.00           H  
ATOM   4112  HE1 TRP B 136      71.964   1.741  36.451  1.00 25.00           H  
ATOM   4113  HE3 TRP B 136      68.271   5.403  34.982  1.00 25.00           H  
ATOM   4114  HZ2 TRP B 136      70.120   2.351  38.518  1.00 25.00           H  
ATOM   4115  HZ3 TRP B 136      67.274   5.324  37.195  1.00 25.00           H  
ATOM   4116  HH2 TRP B 136      68.107   3.756  38.923  1.00 25.00           H  
ATOM   4117  N   GLU B 137      68.415   6.415  31.256  1.00 25.00           N  
ATOM   4118  CA  GLU B 137      68.396   7.443  30.223  1.00 25.00           C  
ATOM   4119  C   GLU B 137      69.813   7.988  30.168  1.00 25.00           C  
ATOM   4120  O   GLU B 137      70.272   8.645  31.090  1.00 25.00           O  
ATOM   4121  CB  GLU B 137      67.446   8.576  30.565  1.00 25.00           C  
ATOM   4122  CG  GLU B 137      67.737   9.880  29.771  1.00 25.00           C  
ATOM   4123  CD  GLU B 137      67.288   9.861  28.297  1.00 25.00           C  
ATOM   4124  OE1 GLU B 137      67.511   8.840  27.599  1.00 25.00           O  
ATOM   4125  OE2 GLU B 137      66.720  10.895  27.884  1.00 25.00           O1-
ATOM   4126  H   GLU B 137      67.838   6.520  32.079  1.00 25.00           H  
ATOM   4127  HA  GLU B 137      68.059   7.021  29.277  1.00 25.00           H  
ATOM   4128  HB2 GLU B 137      67.533   8.792  31.629  1.00 25.00           H  
ATOM   4129  HB3 GLU B 137      66.429   8.255  30.341  1.00 25.00           H  
ATOM   4130  HG2 GLU B 137      68.812  10.057  29.795  1.00 25.00           H  
ATOM   4131  HG3 GLU B 137      67.222  10.701  30.271  1.00 25.00           H  
ATOM   4132  N   THR B 138      70.479   7.721  29.068  1.00 25.00           N  
ATOM   4133  CA  THR B 138      71.853   8.141  28.845  1.00 25.00           C  
ATOM   4134  C   THR B 138      71.936   9.419  28.015  1.00 25.00           C  
ATOM   4135  O   THR B 138      72.684  10.337  28.391  1.00 25.00           O  
ATOM   4136  CB  THR B 138      72.608   7.023  28.105  1.00 25.00           C  
ATOM   4137  OG1 THR B 138      71.703   6.387  27.181  1.00 25.00           O  
ATOM   4138  CG2 THR B 138      73.111   5.976  29.104  1.00 25.00           C  
ATOM   4139  H   THR B 138      70.013   7.198  28.340  1.00 25.00           H  
ATOM   4140  HA  THR B 138      72.300   8.340  29.819  1.00 25.00           H  
ATOM   4141  HB  THR B 138      73.459   7.450  27.575  1.00 25.00           H  
ATOM   4142 HG21 THR B 138      73.786   6.450  29.817  1.00 25.00           H  
ATOM   4143 HG22 THR B 138      72.264   5.545  29.637  1.00 25.00           H  
ATOM   4144 HG23 THR B 138      73.643   5.189  28.569  1.00 25.00           H  
ATOM   4145  HG1 THR B 138      72.189   5.693  26.730  1.00 25.00           H  
ATOM   4146  N   GLU B 139      71.136   9.483  26.948  1.00 25.00           N  
ATOM   4147  CA  GLU B 139      71.097  10.615  26.034  1.00 25.00           C  
ATOM   4148  C   GLU B 139      70.927  11.993  26.630  1.00 25.00           C  
ATOM   4149  O   GLU B 139      71.901  12.669  26.992  1.00 25.00           O  
ATOM   4150  CB  GLU B 139      70.032  10.407  24.971  1.00 25.00           C  
ATOM   4151  CG  GLU B 139      70.039   9.027  24.332  1.00 25.00           C  
ATOM   4152  CD  GLU B 139      71.425   8.535  23.926  1.00 25.00           C  
ATOM   4153  OE1 GLU B 139      72.269   9.354  23.528  1.00 25.00           O  
ATOM   4154  OE2 GLU B 139      71.644   7.318  24.010  1.00 25.00           O1-
ATOM   4155  H   GLU B 139      70.523   8.702  26.764  1.00 25.00           H  
ATOM   4156  HA  GLU B 139      72.106  10.619  25.622  1.00 25.00           H  
ATOM   4157  HB2 GLU B 139      70.187  11.146  24.185  1.00 25.00           H  
ATOM   4158  HB3 GLU B 139      69.057  10.564  25.431  1.00 25.00           H  
ATOM   4159  HG2 GLU B 139      69.412   9.059  23.441  1.00 25.00           H  
ATOM   4160  HG3 GLU B 139      69.620   8.317  25.046  1.00 25.00           H  
ATOM   4161  N   ILE B 140      69.685  12.421  26.733  1.00 25.00           N  
ATOM   4162  CA  ILE B 140      69.414  13.745  27.253  1.00 25.00           C  
ATOM   4163  C   ILE B 140      69.978  14.073  28.647  1.00 25.00           C  
ATOM   4164  O   ILE B 140      70.431  15.190  28.840  1.00 25.00           O  
ATOM   4165  CB  ILE B 140      67.889  14.069  27.237  1.00 25.00           C  
ATOM   4166  CG1 ILE B 140      67.262  13.648  25.894  1.00 25.00           C  
ATOM   4167  CG2 ILE B 140      67.673  15.569  27.493  1.00 25.00           C  
ATOM   4168  CD1 ILE B 140      65.806  14.122  25.714  1.00 25.00           C  
ATOM   4169  H   ILE B 140      68.921  11.825  26.449  1.00 25.00           H  
ATOM   4170  HA  ILE B 140      69.963  14.383  26.560  1.00 25.00           H  
ATOM   4171  HB  ILE B 140      67.398  13.505  28.029  1.00 25.00           H  
ATOM   4172 HG12 ILE B 140      67.280  12.560  25.831  1.00 25.00           H  
ATOM   4173 HG13 ILE B 140      67.863  14.068  25.087  1.00 25.00           H  
ATOM   4174 HG21 ILE B 140      68.100  15.838  28.459  1.00 25.00           H  
ATOM   4175 HG22 ILE B 140      68.159  16.146  26.707  1.00 25.00           H  
ATOM   4176 HG23 ILE B 140      66.605  15.787  27.496  1.00 25.00           H  
ATOM   4177 HD11 ILE B 140      65.189  13.711  26.513  1.00 25.00           H  
ATOM   4178 HD12 ILE B 140      65.771  15.211  25.751  1.00 25.00           H  
ATOM   4179 HD13 ILE B 140      65.429  13.779  24.751  1.00 25.00           H  
ATOM   4180  N   THR B 141      70.017  13.126  29.592  1.00 25.00           N  
ATOM   4181  CA  THR B 141      70.497  13.464  30.936  1.00 25.00           C  
ATOM   4182  C   THR B 141      71.489  12.560  31.637  1.00 25.00           C  
ATOM   4183  O   THR B 141      71.995  12.908  32.704  1.00 25.00           O  
ATOM   4184  CB  THR B 141      69.320  13.657  31.902  1.00 25.00           C  
ATOM   4185  OG1 THR B 141      68.549  12.451  31.958  1.00 25.00           O  
ATOM   4186  CG2 THR B 141      68.443  14.799  31.439  1.00 25.00           C  
ATOM   4187  H   THR B 141      69.718  12.185  29.381  1.00 25.00           H  
ATOM   4188  HA  THR B 141      71.062  14.368  30.710  1.00 25.00           H  
ATOM   4189  HB  THR B 141      69.708  13.892  32.893  1.00 25.00           H  
ATOM   4190 HG21 THR B 141      69.032  15.715  31.398  1.00 25.00           H  
ATOM   4191 HG22 THR B 141      68.048  14.576  30.448  1.00 25.00           H  
ATOM   4192 HG23 THR B 141      67.617  14.929  32.139  1.00 25.00           H  
ATOM   4193  HG1 THR B 141      68.223  12.273  31.073  1.00 25.00           H  
ATOM   4194  N   ALA B 142      71.749  11.390  31.087  1.00 25.00           N  
ATOM   4195  CA  ALA B 142      72.685  10.483  31.739  1.00 25.00           C  
ATOM   4196  C   ALA B 142      72.289  10.145  33.164  1.00 25.00           C  
ATOM   4197  O   ALA B 142      72.784  10.750  34.113  1.00 25.00           O  
ATOM   4198  CB  ALA B 142      74.079  11.036  31.727  1.00 25.00           C  
ATOM   4199  H   ALA B 142      71.303  11.125  30.220  1.00 25.00           H  
ATOM   4200  HA  ALA B 142      72.653   9.561  31.158  1.00 25.00           H  
ATOM   4201  HB1 ALA B 142      74.379  11.243  30.700  1.00 25.00           H  
ATOM   4202  HB2 ALA B 142      74.110  11.957  32.308  1.00 25.00           H  
ATOM   4203  HB3 ALA B 142      74.762  10.308  32.164  1.00 25.00           H  
ATOM   4204  N   GLN B 143      71.350   9.211  33.290  1.00 25.00           N  
ATOM   4205  CA  GLN B 143      70.886   8.729  34.588  1.00 25.00           C  
ATOM   4206  C   GLN B 143      71.852   7.605  34.957  1.00 25.00           C  
ATOM   4207  O   GLN B 143      72.473   7.009  34.068  1.00 25.00           O  
ATOM   4208  CB  GLN B 143      69.453   8.208  34.486  1.00 25.00           C  
ATOM   4209  CG  GLN B 143      68.428   9.249  34.037  1.00 25.00           C  
ATOM   4210  CD  GLN B 143      68.378  10.452  34.945  1.00 25.00           C  
ATOM   4211  OE1 GLN B 143      68.615  10.341  36.145  1.00 25.00           O  
ATOM   4212  NE2 GLN B 143      68.083  11.622  34.374  1.00 25.00           N  
ATOM   4213  H   GLN B 143      70.940   8.821  32.454  1.00 25.00           H  
ATOM   4214  HA  GLN B 143      70.874   9.516  35.342  1.00 25.00           H  
ATOM   4215  HB2 GLN B 143      69.155   7.839  35.467  1.00 25.00           H  
ATOM   4216  HB3 GLN B 143      69.440   7.388  33.769  1.00 25.00           H  
ATOM   4217  HG2 GLN B 143      67.443   8.783  34.023  1.00 25.00           H  
ATOM   4218  HG3 GLN B 143      68.687   9.581  33.032  1.00 25.00           H  
ATOM   4219 HE21 GLN B 143      67.895  11.667  33.383  1.00 25.00           H  
ATOM   4220 HE22 GLN B 143      68.047  12.462  34.933  1.00 25.00           H  
ATOM   4221  N   PRO B 144      72.005   7.310  36.266  1.00 25.00           N  
ATOM   4222  CA  PRO B 144      71.381   7.986  37.396  1.00 25.00           C  
ATOM   4223  C   PRO B 144      72.215   9.203  37.730  1.00 25.00           C  
ATOM   4224  O   PRO B 144      73.438   9.128  37.708  1.00 25.00           O  
ATOM   4225  CB  PRO B 144      71.491   6.939  38.501  1.00 25.00           C  
ATOM   4226  CG  PRO B 144      72.294   5.776  37.905  1.00 25.00           C  
ATOM   4227  CD  PRO B 144      73.002   6.351  36.764  1.00 25.00           C  
ATOM   4228  HA  PRO B 144      70.358   8.323  37.231  1.00 25.00           H  
ATOM   4229  HB2 PRO B 144      70.500   6.600  38.801  1.00 25.00           H  
ATOM   4230  HB3 PRO B 144      72.010   7.354  39.365  1.00 25.00           H  
ATOM   4231  HG2 PRO B 144      71.628   4.978  37.579  1.00 25.00           H  
ATOM   4232  HG3 PRO B 144      73.001   5.384  38.636  1.00 25.00           H  
ATOM   4233  HD2 PRO B 144      73.919   6.852  37.074  1.00 25.00           H  
ATOM   4234  HD3 PRO B 144      73.237   5.593  36.017  1.00 25.00           H  
ATOM   4235  N   ASP B 145      71.582  10.319  38.065  1.00 25.00           N  
ATOM   4236  CA  ASP B 145      72.353  11.512  38.349  1.00 25.00           C  
ATOM   4237  C   ASP B 145      72.092  12.236  39.641  1.00 25.00           C  
ATOM   4238  O   ASP B 145      72.629  13.316  39.832  1.00 25.00           O  
ATOM   4239  CB  ASP B 145      72.215  12.507  37.199  1.00 25.00           C  
ATOM   4240  CG  ASP B 145      70.778  12.895  36.929  1.00 25.00           C  
ATOM   4241  OD1 ASP B 145      69.920  12.665  37.798  1.00 25.00           O  
ATOM   4242  OD2 ASP B 145      70.495  13.427  35.837  1.00 25.00           O1-
ATOM   4243  H   ASP B 145      70.574  10.337  38.121  1.00 25.00           H  
ATOM   4244  HA  ASP B 145      73.363  11.119  38.463  1.00 25.00           H  
ATOM   4245  HB2 ASP B 145      72.630  12.057  36.297  1.00 25.00           H  
ATOM   4246  HB3 ASP B 145      72.778  13.407  37.448  1.00 25.00           H  
ATOM   4247  N   GLY B 146      71.286  11.670  40.528  1.00 25.00           N  
ATOM   4248  CA  GLY B 146      70.993  12.352  41.773  1.00 25.00           C  
ATOM   4249  C   GLY B 146      71.718  11.855  43.002  1.00 25.00           C  
ATOM   4250  O   GLY B 146      71.183  11.940  44.109  1.00 25.00           O  
ATOM   4251  H   GLY B 146      70.876  10.766  40.337  1.00 25.00           H  
ATOM   4252  HA2 GLY B 146      69.924  12.258  41.959  1.00 25.00           H  
ATOM   4253  HA3 GLY B 146      71.248  13.404  41.642  1.00 25.00           H  
ATOM   4254  N   GLY B 147      72.899  11.276  42.806  1.00 25.00           N  
ATOM   4255  CA  GLY B 147      73.693  10.802  43.925  1.00 25.00           C  
ATOM   4256  C   GLY B 147      72.975  10.195  45.129  1.00 25.00           C  
ATOM   4257  O   GLY B 147      72.177   9.258  44.989  1.00 25.00           O  
ATOM   4258  H   GLY B 147      73.248  11.164  41.865  1.00 25.00           H  
ATOM   4259  HA2 GLY B 147      74.271  11.651  44.291  1.00 25.00           H  
ATOM   4260  HA3 GLY B 147      74.371  10.041  43.538  1.00 25.00           H  
ATOM   4261  N   LYS B 148      73.222  10.752  46.314  1.00 25.00           N  
ATOM   4262  CA  LYS B 148      72.650  10.220  47.543  1.00 25.00           C  
ATOM   4263  C   LYS B 148      71.251  10.666  47.908  1.00 25.00           C  
ATOM   4264  O   LYS B 148      70.645  10.142  48.851  1.00 25.00           O  
ATOM   4265  CB  LYS B 148      73.620  10.419  48.693  1.00 25.00           C  
ATOM   4266  CG  LYS B 148      74.720   9.369  48.731  1.00 25.00           C  
ATOM   4267  CD  LYS B 148      76.083   9.993  48.964  1.00 25.00           C  
ATOM   4268  CE  LYS B 148      77.181   8.921  49.127  1.00 25.00           C  
ATOM   4269  NZ  LYS B 148      77.198   8.189  50.455  1.00 25.00           N1+
ATOM   4270  H   LYS B 148      73.821  11.563  46.361  1.00 25.00           H  
ATOM   4271  HA  LYS B 148      72.506   9.159  47.335  1.00 25.00           H  
ATOM   4272  HB2 LYS B 148      73.063  10.374  49.629  1.00 25.00           H  
ATOM   4273  HB3 LYS B 148      74.081  11.402  48.592  1.00 25.00           H  
ATOM   4274  HG2 LYS B 148      74.733   8.836  47.780  1.00 25.00           H  
ATOM   4275  HG3 LYS B 148      74.510   8.666  49.537  1.00 25.00           H  
ATOM   4276  HD2 LYS B 148      76.044  10.599  49.869  1.00 25.00           H  
ATOM   4277  HD3 LYS B 148      76.331  10.627  48.113  1.00 25.00           H  
ATOM   4278  HE2 LYS B 148      78.147   9.411  49.002  1.00 25.00           H  
ATOM   4279  HE3 LYS B 148      77.045   8.180  48.339  1.00 25.00           H  
ATOM   4280  HZ1 LYS B 148      77.324   8.855  51.204  1.00 25.00           H  
ATOM   4281  HZ2 LYS B 148      76.324   7.701  50.582  1.00 25.00           H  
ATOM   4282  HZ3 LYS B 148      77.959   7.525  50.464  1.00 25.00           H  
ATOM   4283  N   THR B 149      70.706  11.581  47.124  1.00 25.00           N  
ATOM   4284  CA  THR B 149      69.357  12.031  47.382  1.00 25.00           C  
ATOM   4285  C   THR B 149      68.364  11.215  46.559  1.00 25.00           C  
ATOM   4286  O   THR B 149      67.194  11.077  46.930  1.00 25.00           O  
ATOM   4287  CB  THR B 149      69.190  13.491  47.060  1.00 25.00           C  
ATOM   4288  OG1 THR B 149      69.175  13.665  45.637  1.00 25.00           O  
ATOM   4289  CG2 THR B 149      70.333  14.277  47.686  1.00 25.00           C  
ATOM   4290  H   THR B 149      71.229  11.963  46.349  1.00 25.00           H  
ATOM   4291  HA  THR B 149      69.161  11.889  48.445  1.00 25.00           H  
ATOM   4292  HB  THR B 149      68.248  13.859  47.467  1.00 25.00           H  
ATOM   4293 HG21 THR B 149      70.318  14.140  48.767  1.00 25.00           H  
ATOM   4294 HG22 THR B 149      71.281  13.918  47.287  1.00 25.00           H  
ATOM   4295 HG23 THR B 149      70.217  15.335  47.451  1.00 25.00           H  
ATOM   4296  HG1 THR B 149      70.010  13.336  45.296  1.00 25.00           H  
ATOM   4297  N   GLU B 150      68.831  10.681  45.436  1.00 25.00           N  
ATOM   4298  CA  GLU B 150      67.978   9.865  44.578  1.00 25.00           C  
ATOM   4299  C   GLU B 150      68.491   8.431  44.563  1.00 25.00           C  
ATOM   4300  O   GLU B 150      69.463   8.128  43.893  1.00 25.00           O  
ATOM   4301  CB  GLU B 150      67.945  10.458  43.188  1.00 25.00           C  
ATOM   4302  CG  GLU B 150      67.724  11.928  43.240  1.00 25.00           C  
ATOM   4303  CD  GLU B 150      67.394  12.491  41.921  1.00 25.00           C  
ATOM   4304  OE1 GLU B 150      67.817  11.919  40.898  1.00 25.00           O  
ATOM   4305  OE2 GLU B 150      66.691  13.513  41.911  1.00 25.00           O1-
ATOM   4306  H   GLU B 150      69.792  10.844  45.172  1.00 25.00           H  
ATOM   4307  HA  GLU B 150      66.960   9.852  44.966  1.00 25.00           H  
ATOM   4308  HB2 GLU B 150      67.137   9.996  42.623  1.00 25.00           H  
ATOM   4309  HB3 GLU B 150      68.896  10.258  42.693  1.00 25.00           H  
ATOM   4310  HG2 GLU B 150      68.632  12.406  43.608  1.00 25.00           H  
ATOM   4311  HG3 GLU B 150      66.902  12.134  43.924  1.00 25.00           H  
ATOM   4312  N   ASN B 151      67.849   7.571  45.346  1.00 25.00           N  
ATOM   4313  CA  ASN B 151      68.262   6.177  45.471  1.00 25.00           C  
ATOM   4314  C   ASN B 151      67.250   5.197  44.939  1.00 25.00           C  
ATOM   4315  O   ASN B 151      67.348   4.009  45.238  1.00 25.00           O  
ATOM   4316  CB  ASN B 151      68.529   5.809  46.948  1.00 25.00           C  
ATOM   4317  CG  ASN B 151      69.364   6.841  47.676  1.00 25.00           C  
ATOM   4318  OD1 ASN B 151      70.443   7.204  47.221  1.00 25.00           O  
ATOM   4319  ND2 ASN B 151      68.857   7.337  48.802  1.00 25.00           N  
ATOM   4320  H   ASN B 151      67.048   7.892  45.872  1.00 25.00           H  
ATOM   4321  HA  ASN B 151      69.169   6.100  44.871  1.00 25.00           H  
ATOM   4322  HB2 ASN B 151      69.053   4.854  46.978  1.00 25.00           H  
ATOM   4323  HB3 ASN B 151      67.571   5.713  47.461  1.00 25.00           H  
ATOM   4324 HD21 ASN B 151      67.964   7.009  49.142  1.00 25.00           H  
ATOM   4325 HD22 ASN B 151      69.365   8.042  49.317  1.00 25.00           H  
ATOM   4326  N   CYS B 152      66.285   5.676  44.164  1.00 25.00           N  
ATOM   4327  CA  CYS B 152      65.242   4.795  43.637  1.00 25.00           C  
ATOM   4328  C   CYS B 152      65.017   4.858  42.130  1.00 25.00           C  
ATOM   4329  O   CYS B 152      64.790   5.932  41.578  1.00 25.00           O  
ATOM   4330  CB  CYS B 152      63.916   5.049  44.371  1.00 25.00           C  
ATOM   4331  SG  CYS B 152      63.799   4.210  45.981  1.00 25.00           S  
ATOM   4332  H   CYS B 152      66.270   6.660  43.936  1.00 25.00           H  
ATOM   4333  HA  CYS B 152      65.614   3.788  43.824  1.00 25.00           H  
ATOM   4334  HB2 CYS B 152      63.100   4.697  43.740  1.00 25.00           H  
ATOM   4335  HB3 CYS B 152      63.812   6.122  44.533  1.00 25.00           H  
ATOM   4336  N   ALA B 153      65.068   3.700  41.474  1.00 25.00           N  
ATOM   4337  CA  ALA B 153      64.843   3.622  40.041  1.00 25.00           C  
ATOM   4338  C   ALA B 153      63.372   3.830  39.665  1.00 25.00           C  
ATOM   4339  O   ALA B 153      62.453   3.545  40.440  1.00 25.00           O  
ATOM   4340  CB  ALA B 153      65.331   2.298  39.513  1.00 25.00           C  
ATOM   4341  H   ALA B 153      65.268   2.853  41.987  1.00 25.00           H  
ATOM   4342  HA  ALA B 153      65.410   4.432  39.583  1.00 25.00           H  
ATOM   4343  HB1 ALA B 153      66.388   2.179  39.750  1.00 25.00           H  
ATOM   4344  HB2 ALA B 153      64.761   1.491  39.974  1.00 25.00           H  
ATOM   4345  HB3 ALA B 153      65.195   2.266  38.432  1.00 25.00           H  
ATOM   4346  N   VAL B 154      63.175   4.326  38.451  1.00 25.00           N  
ATOM   4347  CA  VAL B 154      61.861   4.609  37.876  1.00 25.00           C  
ATOM   4348  C   VAL B 154      61.938   4.350  36.365  1.00 25.00           C  
ATOM   4349  O   VAL B 154      63.015   4.371  35.782  1.00 25.00           O  
ATOM   4350  CB  VAL B 154      61.485   6.099  38.114  1.00 25.00           C  
ATOM   4351  CG1 VAL B 154      60.322   6.533  37.239  1.00 25.00           C  
ATOM   4352  CG2 VAL B 154      61.155   6.330  39.568  1.00 25.00           C  
ATOM   4353  H   VAL B 154      63.988   4.522  37.884  1.00 25.00           H  
ATOM   4354  HA  VAL B 154      61.108   3.974  38.343  1.00 25.00           H  
ATOM   4355  HB  VAL B 154      62.350   6.703  37.840  1.00 25.00           H  
ATOM   4356 HG11 VAL B 154      60.577   6.377  36.191  1.00 25.00           H  
ATOM   4357 HG12 VAL B 154      59.439   5.945  37.490  1.00 25.00           H  
ATOM   4358 HG13 VAL B 154      60.115   7.590  37.409  1.00 25.00           H  
ATOM   4359 HG21 VAL B 154      60.290   5.726  39.844  1.00 25.00           H  
ATOM   4360 HG22 VAL B 154      62.008   6.045  40.184  1.00 25.00           H  
ATOM   4361 HG23 VAL B 154      60.928   7.384  39.726  1.00 25.00           H  
ATOM   4362  N   LEU B 155      60.807   4.047  35.749  1.00 25.00           N  
ATOM   4363  CA  LEU B 155      60.743   3.822  34.310  1.00 25.00           C  
ATOM   4364  C   LEU B 155      59.808   4.925  33.824  1.00 25.00           C  
ATOM   4365  O   LEU B 155      58.696   5.053  34.336  1.00 25.00           O  
ATOM   4366  CB  LEU B 155      60.131   2.433  33.998  1.00 25.00           C  
ATOM   4367  CG  LEU B 155      59.946   1.843  32.569  1.00 25.00           C  
ATOM   4368  CD1 LEU B 155      59.512   0.381  32.682  1.00 25.00           C  
ATOM   4369  CD2 LEU B 155      58.935   2.595  31.696  1.00 25.00           C  
ATOM   4370  H   LEU B 155      59.960   3.968  36.294  1.00 25.00           H  
ATOM   4371  HA  LEU B 155      61.724   3.842  33.836  1.00 25.00           H  
ATOM   4372  HB2 LEU B 155      59.134   2.448  34.438  1.00 25.00           H  
ATOM   4373  HB3 LEU B 155      60.753   1.714  34.532  1.00 25.00           H  
ATOM   4374  HG  LEU B 155      60.913   1.944  32.076  1.00 25.00           H  
ATOM   4375 HD11 LEU B 155      60.251  -0.174  33.261  1.00 25.00           H  
ATOM   4376 HD12 LEU B 155      58.544   0.327  33.180  1.00 25.00           H  
ATOM   4377 HD13 LEU B 155      59.433  -0.052  31.685  1.00 25.00           H  
ATOM   4378 HD21 LEU B 155      57.944   2.526  32.145  1.00 25.00           H  
ATOM   4379 HD22 LEU B 155      59.228   3.642  31.620  1.00 25.00           H  
ATOM   4380 HD23 LEU B 155      58.914   2.151  30.700  1.00 25.00           H  
ATOM   4381  N   SER B 156      60.258   5.763  32.891  1.00 25.00           N  
ATOM   4382  CA  SER B 156      59.371   6.810  32.386  1.00 25.00           C  
ATOM   4383  C   SER B 156      58.736   6.471  31.077  1.00 25.00           C  
ATOM   4384  O   SER B 156      59.426   6.217  30.094  1.00 25.00           O  
ATOM   4385  CB  SER B 156      60.049   8.159  32.232  1.00 25.00           C  
ATOM   4386  OG  SER B 156      59.073   9.143  31.877  1.00 25.00           O  
ATOM   4387  H   SER B 156      61.200   5.677  32.537  1.00 25.00           H  
ATOM   4388  HA  SER B 156      58.604   6.875  33.158  1.00 25.00           H  
ATOM   4389  HB2 SER B 156      60.805   8.099  31.449  1.00 25.00           H  
ATOM   4390  HB3 SER B 156      60.522   8.439  33.173  1.00 25.00           H  
ATOM   4391  HG  SER B 156      59.075   9.815  32.563  1.00 25.00           H  
ATOM   4392  N   GLY B 157      57.409   6.517  31.072  1.00 25.00           N  
ATOM   4393  CA  GLY B 157      56.655   6.224  29.868  1.00 25.00           C  
ATOM   4394  C   GLY B 157      56.855   7.281  28.791  1.00 25.00           C  
ATOM   4395  O   GLY B 157      56.731   6.998  27.586  1.00 25.00           O  
ATOM   4396  H   GLY B 157      56.917   6.760  31.920  1.00 25.00           H  
ATOM   4397  HA2 GLY B 157      55.596   6.176  30.120  1.00 25.00           H  
ATOM   4398  HA3 GLY B 157      56.979   5.259  29.477  1.00 25.00           H  
ATOM   4399  N   ALA B 158      57.107   8.511  29.246  1.00 25.00           N  
ATOM   4400  CA  ALA B 158      57.358   9.627  28.361  1.00 25.00           C  
ATOM   4401  C   ALA B 158      58.716   9.412  27.680  1.00 25.00           C  
ATOM   4402  O   ALA B 158      58.872   9.684  26.494  1.00 25.00           O  
ATOM   4403  CB  ALA B 158      57.374  10.915  29.160  1.00 25.00           C  
ATOM   4404  H   ALA B 158      57.123   8.667  30.243  1.00 25.00           H  
ATOM   4405  HA  ALA B 158      56.574   9.694  27.607  1.00 25.00           H  
ATOM   4406  HB1 ALA B 158      56.407  11.055  29.642  1.00 25.00           H  
ATOM   4407  HB2 ALA B 158      58.155  10.861  29.919  1.00 25.00           H  
ATOM   4408  HB3 ALA B 158      57.573  11.754  28.493  1.00 25.00           H  
ATOM   4409  N   ALA B 159      59.679   8.862  28.415  1.00 25.00           N  
ATOM   4410  CA  ALA B 159      61.014   8.652  27.879  1.00 25.00           C  
ATOM   4411  C   ALA B 159      61.208   7.369  27.100  1.00 25.00           C  
ATOM   4412  O   ALA B 159      62.318   6.848  27.043  1.00 25.00           O  
ATOM   4413  CB  ALA B 159      62.079   8.786  28.969  1.00 25.00           C  
ATOM   4414  H   ALA B 159      59.478   8.585  29.365  1.00 25.00           H  
ATOM   4415  HA  ALA B 159      61.136   9.448  27.145  1.00 25.00           H  
ATOM   4416  HB1 ALA B 159      61.973   9.751  29.464  1.00 25.00           H  
ATOM   4417  HB2 ALA B 159      61.954   7.987  29.700  1.00 25.00           H  
ATOM   4418  HB3 ALA B 159      63.070   8.715  28.520  1.00 25.00           H  
ATOM   4419  N   ASN B 160      60.144   6.854  26.500  1.00 25.00           N  
ATOM   4420  CA  ASN B 160      60.263   5.661  25.672  1.00 25.00           C  
ATOM   4421  C   ASN B 160      60.755   4.446  26.426  1.00 25.00           C  
ATOM   4422  O   ASN B 160      61.406   3.563  25.844  1.00 25.00           O  
ATOM   4423  CB  ASN B 160      61.222   5.962  24.527  1.00 25.00           C  
ATOM   4424  CG  ASN B 160      60.918   7.296  23.862  1.00 25.00           C  
ATOM   4425  ND2 ASN B 160      59.830   7.474  23.297  1.00 25.00           N  
ATOM   4426  OD1 ASN B 160      61.843   8.262  23.982  1.00 25.00           O  
ATOM   4427  H   ASN B 160      59.242   7.293  26.617  1.00 25.00           H  
ATOM   4428  HA  ASN B 160      59.264   5.418  25.312  1.00 25.00           H  
ATOM   4429  HB2 ASN B 160      61.139   5.171  23.782  1.00 25.00           H  
ATOM   4430  HB3 ASN B 160      62.240   5.988  24.917  1.00 25.00           H  
ATOM   4431 HD21 ASN B 160      59.608   8.376  22.902  1.00 25.00           H  
ATOM   4432 HD22 ASN B 160      59.165   6.716  23.231  1.00 25.00           H  
ATOM   4433  N   GLY B 161      60.449   4.401  27.724  1.00 25.00           N  
ATOM   4434  CA  GLY B 161      60.863   3.277  28.558  1.00 25.00           C  
ATOM   4435  C   GLY B 161      62.279   3.282  29.117  1.00 25.00           C  
ATOM   4436  O   GLY B 161      62.793   2.217  29.453  1.00 25.00           O  
ATOM   4437  H   GLY B 161      59.922   5.157  28.136  1.00 25.00           H  
ATOM   4438  HA2 GLY B 161      60.754   2.373  27.959  1.00 25.00           H  
ATOM   4439  HA3 GLY B 161      60.180   3.236  29.406  1.00 25.00           H  
ATOM   4440  N   LYS B 162      62.900   4.461  29.207  1.00 25.00           N  
ATOM   4441  CA  LYS B 162      64.251   4.630  29.741  1.00 25.00           C  
ATOM   4442  C   LYS B 162      64.104   4.915  31.220  1.00 25.00           C  
ATOM   4443  O   LYS B 162      63.123   5.535  31.619  1.00 25.00           O  
ATOM   4444  CB  LYS B 162      64.956   5.815  29.077  1.00 25.00           C  
ATOM   4445  CG  LYS B 162      65.445   5.558  27.676  1.00 25.00           C  
ATOM   4446  CD  LYS B 162      66.399   4.384  27.673  1.00 25.00           C  
ATOM   4447  CE  LYS B 162      66.950   4.068  26.287  1.00 25.00           C  
ATOM   4448  NZ  LYS B 162      67.915   2.927  26.357  1.00 25.00           N1+
ATOM   4449  H   LYS B 162      62.409   5.283  28.887  1.00 25.00           H  
ATOM   4450  HA  LYS B 162      64.843   3.734  29.552  1.00 25.00           H  
ATOM   4451  HB2 LYS B 162      65.815   6.085  29.692  1.00 25.00           H  
ATOM   4452  HB3 LYS B 162      64.256   6.650  29.044  1.00 25.00           H  
ATOM   4453  HG2 LYS B 162      65.960   6.444  27.304  1.00 25.00           H  
ATOM   4454  HG3 LYS B 162      64.594   5.335  27.032  1.00 25.00           H  
ATOM   4455  HD2 LYS B 162      65.870   3.506  28.045  1.00 25.00           H  
ATOM   4456  HD3 LYS B 162      67.234   4.613  28.335  1.00 25.00           H  
ATOM   4457  HE2 LYS B 162      67.462   4.947  25.895  1.00 25.00           H  
ATOM   4458  HE3 LYS B 162      66.126   3.802  25.625  1.00 25.00           H  
ATOM   4459  HZ1 LYS B 162      68.680   3.170  26.970  1.00 25.00           H  
ATOM   4460  HZ2 LYS B 162      67.443   2.109  26.716  1.00 25.00           H  
ATOM   4461  HZ3 LYS B 162      68.273   2.731  25.433  1.00 25.00           H  
ATOM   4462  N   TRP B 163      65.091   4.499  32.020  1.00 25.00           N  
ATOM   4463  CA  TRP B 163      65.043   4.689  33.475  1.00 25.00           C  
ATOM   4464  C   TRP B 163      65.561   6.026  33.998  1.00 25.00           C  
ATOM   4465  O   TRP B 163      66.306   6.743  33.332  1.00 25.00           O  
ATOM   4466  CB  TRP B 163      65.746   3.564  34.231  1.00 25.00           C  
ATOM   4467  CG  TRP B 163      65.301   2.217  33.904  1.00 25.00           C  
ATOM   4468  CD1 TRP B 163      64.226   1.862  33.144  1.00 25.00           C  
ATOM   4469  CD2 TRP B 163      65.965   1.002  34.251  1.00 25.00           C  
ATOM   4470  NE1 TRP B 163      64.193   0.500  32.979  1.00 25.00           N  
ATOM   4471  CE2 TRP B 163      65.253  -0.050  33.656  1.00 25.00           C  
ATOM   4472  CE3 TRP B 163      67.106   0.708  35.004  1.00 25.00           C  
ATOM   4473  CZ2 TRP B 163      65.640  -1.383  33.794  1.00 25.00           C  
ATOM   4474  CZ3 TRP B 163      67.484  -0.607  35.135  1.00 25.00           C  
ATOM   4475  CH2 TRP B 163      66.755  -1.636  34.534  1.00 25.00           C  
ATOM   4476  H   TRP B 163      65.892   4.039  31.612  1.00 25.00           H  
ATOM   4477  HA  TRP B 163      63.971   4.678  33.673  1.00 25.00           H  
ATOM   4478  HB2 TRP B 163      65.584   3.722  35.297  1.00 25.00           H  
ATOM   4479  HB3 TRP B 163      66.812   3.628  34.013  1.00 25.00           H  
ATOM   4480  HD1 TRP B 163      63.505   2.552  32.732  1.00 25.00           H  
ATOM   4481  HE1 TRP B 163      63.504  -0.013  32.448  1.00 25.00           H  
ATOM   4482  HE3 TRP B 163      67.677   1.496  35.473  1.00 25.00           H  
ATOM   4483  HZ2 TRP B 163      65.079  -2.182  33.333  1.00 25.00           H  
ATOM   4484  HZ3 TRP B 163      68.363  -0.850  35.714  1.00 25.00           H  
ATOM   4485  HH2 TRP B 163      67.083  -2.657  34.659  1.00 25.00           H  
ATOM   4486  N   PHE B 164      65.188   6.308  35.235  1.00 25.00           N  
ATOM   4487  CA  PHE B 164      65.552   7.534  35.891  1.00 25.00           C  
ATOM   4488  C   PHE B 164      65.674   7.246  37.381  1.00 25.00           C  
ATOM   4489  O   PHE B 164      64.862   6.500  37.930  1.00 25.00           O  
ATOM   4490  CB  PHE B 164      64.427   8.564  35.705  1.00 25.00           C  
ATOM   4491  CG  PHE B 164      64.332   9.132  34.332  1.00 25.00           C  
ATOM   4492  CD1 PHE B 164      65.180  10.145  33.924  1.00 25.00           C  
ATOM   4493  CD2 PHE B 164      63.393   8.675  33.445  1.00 25.00           C  
ATOM   4494  CE1 PHE B 164      65.096  10.691  32.650  1.00 25.00           C  
ATOM   4495  CE2 PHE B 164      63.301   9.222  32.157  1.00 25.00           C  
ATOM   4496  CZ  PHE B 164      64.155  10.229  31.768  1.00 25.00           C  
ATOM   4497  H   PHE B 164      64.626   5.636  35.738  1.00 25.00           H  
ATOM   4498  HA  PHE B 164      66.485   7.918  35.479  1.00 25.00           H  
ATOM   4499  HB2 PHE B 164      64.597   9.384  36.402  1.00 25.00           H  
ATOM   4500  HB3 PHE B 164      63.479   8.079  35.939  1.00 25.00           H  
ATOM   4501  HD1 PHE B 164      65.924  10.519  34.612  1.00 25.00           H  
ATOM   4502  HD2 PHE B 164      62.718   7.886  33.740  1.00 25.00           H  
ATOM   4503  HE1 PHE B 164      65.772  11.480  32.355  1.00 25.00           H  
ATOM   4504  HE2 PHE B 164      62.557   8.851  31.467  1.00 25.00           H  
ATOM   4505  HZ  PHE B 164      64.084  10.650  30.776  1.00 25.00           H  
ATOM   4506  N   ASP B 165      66.704   7.776  38.032  1.00 25.00           N  
ATOM   4507  CA  ASP B 165      66.804   7.613  39.478  1.00 25.00           C  
ATOM   4508  C   ASP B 165      65.971   8.758  40.104  1.00 25.00           C  
ATOM   4509  O   ASP B 165      66.005   9.884  39.633  1.00 25.00           O  
ATOM   4510  CB  ASP B 165      68.267   7.574  39.953  1.00 25.00           C  
ATOM   4511  CG  ASP B 165      69.030   8.866  39.711  1.00 25.00           C  
ATOM   4512  OD1 ASP B 165      68.736   9.631  38.768  1.00 25.00           O  
ATOM   4513  OD2 ASP B 165      69.981   9.094  40.475  1.00 25.00           O1-
ATOM   4514  H   ASP B 165      67.414   8.289  37.528  1.00 25.00           H  
ATOM   4515  HA  ASP B 165      66.403   6.653  39.802  1.00 25.00           H  
ATOM   4516  HB2 ASP B 165      68.778   6.770  39.423  1.00 25.00           H  
ATOM   4517  HB3 ASP B 165      68.275   7.367  41.023  1.00 25.00           H  
ATOM   4518  N   LYS B 166      65.163   8.463  41.106  1.00 25.00           N  
ATOM   4519  CA  LYS B 166      64.313   9.480  41.689  1.00 25.00           C  
ATOM   4520  C   LYS B 166      64.357   9.357  43.200  1.00 25.00           C  
ATOM   4521  O   LYS B 166      65.047   8.485  43.721  1.00 25.00           O  
ATOM   4522  CB  LYS B 166      62.892   9.269  41.155  1.00 25.00           C  
ATOM   4523  CG  LYS B 166      61.879  10.336  41.522  1.00 25.00           C  
ATOM   4524  CD  LYS B 166      60.600  10.219  40.667  1.00 25.00           C  
ATOM   4525  CE  LYS B 166      60.881  10.242  39.130  1.00 25.00           C  
ATOM   4526  NZ  LYS B 166      60.736  11.578  38.460  1.00 25.00           N1+
ATOM   4527  H   LYS B 166      65.138   7.520  41.469  1.00 25.00           H  
ATOM   4528  HA  LYS B 166      64.651  10.481  41.422  1.00 25.00           H  
ATOM   4529  HB2 LYS B 166      62.528   8.317  41.542  1.00 25.00           H  
ATOM   4530  HB3 LYS B 166      62.947   9.222  40.068  1.00 25.00           H  
ATOM   4531  HG2 LYS B 166      62.325  11.317  41.361  1.00 25.00           H  
ATOM   4532  HG3 LYS B 166      61.613  10.226  42.573  1.00 25.00           H  
ATOM   4533  HD2 LYS B 166      59.943  11.054  40.911  1.00 25.00           H  
ATOM   4534  HD3 LYS B 166      60.103   9.281  40.914  1.00 25.00           H  
ATOM   4535  HE2 LYS B 166      60.187   9.551  38.652  1.00 25.00           H  
ATOM   4536  HE3 LYS B 166      61.903   9.898  38.971  1.00 25.00           H  
ATOM   4537  HZ1 LYS B 166      60.015  11.524  37.755  1.00 25.00           H  
ATOM   4538  HZ2 LYS B 166      60.484  12.274  39.147  1.00 25.00           H  
ATOM   4539  HZ3 LYS B 166      61.612  11.835  38.027  1.00 25.00           H  
ATOM   4540  N   ARG B 167      63.654  10.243  43.905  1.00 25.00           N  
ATOM   4541  CA  ARG B 167      63.612  10.213  45.375  1.00 25.00           C  
ATOM   4542  C   ARG B 167      62.606   9.204  45.893  1.00 25.00           C  
ATOM   4543  O   ARG B 167      61.405   9.335  45.700  1.00 25.00           O  
ATOM   4544  CB  ARG B 167      63.269  11.593  45.963  1.00 25.00           C  
ATOM   4545  CG  ARG B 167      64.353  12.665  45.816  1.00 25.00           C  
ATOM   4546  CD  ARG B 167      64.003  13.930  46.603  1.00 25.00           C  
ATOM   4547  NE  ARG B 167      65.151  14.838  46.672  1.00 25.00           N  
ATOM   4548  CZ  ARG B 167      65.375  15.848  45.829  1.00 25.00           C  
ATOM   4549  NH1 ARG B 167      64.517  16.098  44.841  1.00 25.00           N  
ATOM   4550  NH2 ARG B 167      66.479  16.585  45.954  1.00 25.00           N1+
ATOM   4551  H   ARG B 167      63.135  10.956  43.415  1.00 25.00           H  
ATOM   4552  HA  ARG B 167      64.612   9.921  45.696  1.00 25.00           H  
ATOM   4553  HB2 ARG B 167      63.069  11.463  47.027  1.00 25.00           H  
ATOM   4554  HB3 ARG B 167      62.370  11.955  45.466  1.00 25.00           H  
ATOM   4555  HG2 ARG B 167      64.455  12.921  44.761  1.00 25.00           H  
ATOM   4556  HG3 ARG B 167      65.297  12.267  46.186  1.00 25.00           H  
ATOM   4557  HD2 ARG B 167      63.708  13.650  47.614  1.00 25.00           H  
ATOM   4558  HD3 ARG B 167      63.175  14.439  46.110  1.00 25.00           H  
ATOM   4559  HE  ARG B 167      65.822  14.688  47.412  1.00 25.00           H  
ATOM   4560 HH11 ARG B 167      64.704  16.845  44.187  1.00 25.00           H  
ATOM   4561 HH12 ARG B 167      63.681  15.541  44.745  1.00 25.00           H  
ATOM   4562 HH21 ARG B 167      67.130  16.396  46.703  1.00 25.00           H  
ATOM   4563 HH22 ARG B 167      66.665  17.331  45.299  1.00 25.00           H  
ATOM   4564  N   CYS B 168      63.119   8.208  46.590  1.00 25.00           N  
ATOM   4565  CA  CYS B 168      62.297   7.143  47.147  1.00 25.00           C  
ATOM   4566  C   CYS B 168      61.060   7.630  47.902  1.00 25.00           C  
ATOM   4567  O   CYS B 168      60.067   6.901  48.008  1.00 25.00           O  
ATOM   4568  CB  CYS B 168      63.143   6.271  48.083  1.00 25.00           C  
ATOM   4569  SG  CYS B 168      64.601   5.510  47.305  1.00 25.00           S  
ATOM   4570  H   CYS B 168      64.117   8.183  46.742  1.00 25.00           H  
ATOM   4571  HA  CYS B 168      61.933   6.572  46.292  1.00 25.00           H  
ATOM   4572  HB2 CYS B 168      62.508   5.473  48.468  1.00 25.00           H  
ATOM   4573  HB3 CYS B 168      63.485   6.894  48.909  1.00 25.00           H  
ATOM   4574  N   ARG B 169      61.123   8.854  48.415  1.00 25.00           N  
ATOM   4575  CA  ARG B 169      60.027   9.395  49.179  1.00 25.00           C  
ATOM   4576  C   ARG B 169      58.995  10.074  48.319  1.00 25.00           C  
ATOM   4577  O   ARG B 169      57.974  10.548  48.826  1.00 25.00           O  
ATOM   4578  CB  ARG B 169      60.542  10.358  50.234  1.00 25.00           C  
ATOM   4579  CG  ARG B 169      61.419   9.712  51.311  1.00 25.00           C  
ATOM   4580  CD  ARG B 169      61.888  10.759  52.326  1.00 25.00           C  
ATOM   4581  NE  ARG B 169      62.627  10.181  53.454  1.00 25.00           N  
ATOM   4582  CZ  ARG B 169      63.902   9.789  53.403  1.00 25.00           C  
ATOM   4583  NH1 ARG B 169      64.589   9.898  52.265  1.00 25.00           N  
ATOM   4584  NH2 ARG B 169      64.502   9.327  54.503  1.00 25.00           N1+
ATOM   4585  H   ARG B 169      61.951   9.413  48.268  1.00 25.00           H  
ATOM   4586  HA  ARG B 169      59.534   8.551  49.661  1.00 25.00           H  
ATOM   4587  HB2 ARG B 169      59.684  10.817  50.724  1.00 25.00           H  
ATOM   4588  HB3 ARG B 169      61.130  11.128  49.733  1.00 25.00           H  
ATOM   4589  HG2 ARG B 169      62.290   9.257  50.839  1.00 25.00           H  
ATOM   4590  HG3 ARG B 169      60.844   8.944  51.828  1.00 25.00           H  
ATOM   4591  HD2 ARG B 169      61.013  11.280  52.716  1.00 25.00           H  
ATOM   4592  HD3 ARG B 169      62.537  11.470  51.815  1.00 25.00           H  
ATOM   4593  HE  ARG B 169      62.137  10.073  54.330  1.00 25.00           H  
ATOM   4594 HH11 ARG B 169      64.135  10.247  51.433  1.00 25.00           H  
ATOM   4595 HH12 ARG B 169      65.563   9.632  52.236  1.00 25.00           H  
ATOM   4596 HH21 ARG B 169      65.476   9.061  54.473  1.00 25.00           H  
ATOM   4597 HH22 ARG B 169      63.983   9.243  55.365  1.00 25.00           H  
ATOM   4598  N   ASP B 170      59.269  10.156  47.023  1.00 25.00           N  
ATOM   4599  CA  ASP B 170      58.324  10.767  46.087  1.00 25.00           C  
ATOM   4600  C   ASP B 170      57.088   9.879  46.044  1.00 25.00           C  
ATOM   4601  O   ASP B 170      57.011   8.854  46.727  1.00 25.00           O  
ATOM   4602  CB  ASP B 170      58.908  10.838  44.661  1.00 25.00           C  
ATOM   4603  CG  ASP B 170      59.568  12.170  44.347  1.00 25.00           C  
ATOM   4604  OD1 ASP B 170      59.384  13.129  45.130  1.00 25.00           O  
ATOM   4605  OD2 ASP B 170      60.263  12.266  43.299  1.00 25.00           O1-
ATOM   4606  H   ASP B 170      60.145   9.790  46.677  1.00 25.00           H  
ATOM   4607  HA  ASP B 170      58.099  11.781  46.419  1.00 25.00           H  
ATOM   4608  HB2 ASP B 170      58.100  10.675  43.947  1.00 25.00           H  
ATOM   4609  HB3 ASP B 170      59.652  10.049  44.552  1.00 25.00           H  
ATOM   4610  N   GLN B 171      56.136  10.257  45.209  1.00 25.00           N  
ATOM   4611  CA  GLN B 171      54.944   9.473  45.073  1.00 25.00           C  
ATOM   4612  C   GLN B 171      54.610   9.233  43.630  1.00 25.00           C  
ATOM   4613  O   GLN B 171      54.275  10.165  42.894  1.00 25.00           O  
ATOM   4614  CB  GLN B 171      53.797  10.168  45.741  1.00 25.00           C  
ATOM   4615  CG  GLN B 171      53.951  10.211  47.206  1.00 25.00           C  
ATOM   4616  CD  GLN B 171      52.646  10.443  47.860  1.00 25.00           C  
ATOM   4617  OE1 GLN B 171      51.672  10.777  47.190  1.00 25.00           O  
ATOM   4618  NE2 GLN B 171      52.591  10.241  49.171  1.00 25.00           N  
ATOM   4619  H   GLN B 171      56.249  11.101  44.665  1.00 25.00           H  
ATOM   4620  HA  GLN B 171      55.121   8.509  45.550  1.00 25.00           H  
ATOM   4621  HB2 GLN B 171      52.876   9.638  45.500  1.00 25.00           H  
ATOM   4622  HB3 GLN B 171      53.737  11.190  45.364  1.00 25.00           H  
ATOM   4623  HG2 GLN B 171      54.634  11.018  47.471  1.00 25.00           H  
ATOM   4624  HG3 GLN B 171      54.360   9.261  47.551  1.00 25.00           H  
ATOM   4625 HE21 GLN B 171      53.422   9.967  49.676  1.00 25.00           H  
ATOM   4626 HE22 GLN B 171      51.717  10.361  49.664  1.00 25.00           H  
ATOM   4627  N   LEU B 172      54.710   7.971  43.229  1.00 25.00           N  
ATOM   4628  CA  LEU B 172      54.395   7.576  41.873  1.00 25.00           C  
ATOM   4629  C   LEU B 172      53.490   6.375  41.930  1.00 25.00           C  
ATOM   4630  O   LEU B 172      53.235   5.824  43.000  1.00 25.00           O  
ATOM   4631  CB  LEU B 172      55.657   7.162  41.143  1.00 25.00           C  
ATOM   4632  CG  LEU B 172      56.755   8.171  40.963  1.00 25.00           C  
ATOM   4633  CD1 LEU B 172      57.864   7.507  40.203  1.00 25.00           C  
ATOM   4634  CD2 LEU B 172      56.208   9.356  40.215  1.00 25.00           C  
ATOM   4635  H   LEU B 172      55.012   7.268  43.889  1.00 25.00           H  
ATOM   4636  HA  LEU B 172      53.926   8.413  41.357  1.00 25.00           H  
ATOM   4637  HB2 LEU B 172      55.358   6.834  40.148  1.00 25.00           H  
ATOM   4638  HB3 LEU B 172      56.082   6.320  41.690  1.00 25.00           H  
ATOM   4639  HG  LEU B 172      57.140   8.526  41.919  1.00 25.00           H  
ATOM   4640 HD11 LEU B 172      58.245   6.664  40.780  1.00 25.00           H  
ATOM   4641 HD12 LEU B 172      57.486   7.150  39.246  1.00 25.00           H  
ATOM   4642 HD13 LEU B 172      58.668   8.223  40.033  1.00 25.00           H  
ATOM   4643 HD21 LEU B 172      55.817   9.028  39.252  1.00 25.00           H  
ATOM   4644 HD22 LEU B 172      55.408   9.814  40.796  1.00 25.00           H  
ATOM   4645 HD23 LEU B 172      57.004  10.083  40.055  1.00 25.00           H  
ATOM   4646  N   PRO B 173      52.871   6.035  40.802  1.00 25.00           N  
ATOM   4647  CA  PRO B 173      52.022   4.850  40.866  1.00 25.00           C  
ATOM   4648  C   PRO B 173      53.004   3.670  40.730  1.00 25.00           C  
ATOM   4649  O   PRO B 173      54.224   3.858  40.734  1.00 25.00           O  
ATOM   4650  CB  PRO B 173      51.131   5.007  39.636  1.00 25.00           C  
ATOM   4651  CG  PRO B 173      52.015   5.730  38.666  1.00 25.00           C  
ATOM   4652  CD  PRO B 173      52.684   6.767  39.540  1.00 25.00           C  
ATOM   4653  HA  PRO B 173      51.415   4.707  41.761  1.00 25.00           H  
ATOM   4654  HB2 PRO B 173      50.242   5.594  39.868  1.00 25.00           H  
ATOM   4655  HB3 PRO B 173      50.831   4.035  39.243  1.00 25.00           H  
ATOM   4656  HG2 PRO B 173      51.431   6.199  37.875  1.00 25.00           H  
ATOM   4657  HG3 PRO B 173      52.749   5.055  38.225  1.00 25.00           H  
ATOM   4658  HD2 PRO B 173      53.639   7.082  39.119  1.00 25.00           H  
ATOM   4659  HD3 PRO B 173      52.044   7.639  39.680  1.00 25.00           H  
ATOM   4660  N   TYR B 174      52.486   2.458  40.602  1.00 25.00           N  
ATOM   4661  CA  TYR B 174      53.352   1.297  40.474  1.00 25.00           C  
ATOM   4662  C   TYR B 174      52.610   0.139  39.821  1.00 25.00           C  
ATOM   4663  O   TYR B 174      51.383   0.136  39.721  1.00 25.00           O  
ATOM   4664  CB  TYR B 174      53.919   0.880  41.850  1.00 25.00           C  
ATOM   4665  CG  TYR B 174      52.866   0.660  42.923  1.00 25.00           C  
ATOM   4666  CD1 TYR B 174      52.181   1.741  43.487  1.00 25.00           C  
ATOM   4667  CD2 TYR B 174      52.499  -0.629  43.315  1.00 25.00           C  
ATOM   4668  CE1 TYR B 174      51.154   1.544  44.399  1.00 25.00           C  
ATOM   4669  CE2 TYR B 174      51.474  -0.836  44.228  1.00 25.00           C  
ATOM   4670  CZ  TYR B 174      50.806   0.259  44.760  1.00 25.00           C  
ATOM   4671  OH  TYR B 174      49.773   0.066  45.634  1.00 25.00           O  
ATOM   4672  H   TYR B 174      51.483   2.340  40.593  1.00 25.00           H  
ATOM   4673  HA  TYR B 174      54.189   1.569  39.832  1.00 25.00           H  
ATOM   4674  HB2 TYR B 174      54.596   1.663  42.191  1.00 25.00           H  
ATOM   4675  HB3 TYR B 174      54.474  -0.049  41.722  1.00 25.00           H  
ATOM   4676  HD1 TYR B 174      52.456   2.747  43.208  1.00 25.00           H  
ATOM   4677  HD2 TYR B 174      53.021  -1.479  42.901  1.00 25.00           H  
ATOM   4678  HE1 TYR B 174      50.632   2.389  44.823  1.00 25.00           H  
ATOM   4679  HE2 TYR B 174      51.199  -1.838  44.522  1.00 25.00           H  
ATOM   4680  HH  TYR B 174      49.572  -0.852  45.828  1.00 25.00           H  
ATOM   4681  N   ILE B 175      53.398  -0.806  39.327  1.00 25.00           N  
ATOM   4682  CA  ILE B 175      52.903  -2.002  38.687  1.00 25.00           C  
ATOM   4683  C   ILE B 175      53.524  -3.152  39.461  1.00 25.00           C  
ATOM   4684  O   ILE B 175      54.711  -3.142  39.720  1.00 25.00           O  
ATOM   4685  CB  ILE B 175      53.324  -2.072  37.166  1.00 25.00           C  
ATOM   4686  CG1 ILE B 175      52.758  -0.860  36.402  1.00 25.00           C  
ATOM   4687  CG2 ILE B 175      52.841  -3.374  36.535  1.00 25.00           C  
ATOM   4688  CD1 ILE B 175      52.767  -0.946  34.889  1.00 25.00           C  
ATOM   4689  H   ILE B 175      54.397  -0.683  39.403  1.00 25.00           H  
ATOM   4690  HA  ILE B 175      51.813  -2.030  38.697  1.00 25.00           H  
ATOM   4691  HB  ILE B 175      54.412  -2.046  37.104  1.00 25.00           H  
ATOM   4692 HG12 ILE B 175      53.344   0.014  36.687  1.00 25.00           H  
ATOM   4693 HG13 ILE B 175      51.724  -0.723  36.719  1.00 25.00           H  
ATOM   4694 HG21 ILE B 175      53.267  -4.220  37.076  1.00 25.00           H  
ATOM   4695 HG22 ILE B 175      51.753  -3.421  36.586  1.00 25.00           H  
ATOM   4696 HG23 ILE B 175      53.158  -3.413  35.493  1.00 25.00           H  
ATOM   4697 HD11 ILE B 175      53.790  -1.084  34.539  1.00 25.00           H  
ATOM   4698 HD12 ILE B 175      52.156  -1.791  34.570  1.00 25.00           H  
ATOM   4699 HD13 ILE B 175      52.360  -0.025  34.471  1.00 25.00           H  
ATOM   4700  N   CYS B 176      52.716  -4.097  39.917  1.00 25.00           N  
ATOM   4701  CA  CYS B 176      53.292  -5.234  40.619  1.00 25.00           C  
ATOM   4702  C   CYS B 176      53.480  -6.372  39.616  1.00 25.00           C  
ATOM   4703  O   CYS B 176      52.759  -6.451  38.623  1.00 25.00           O  
ATOM   4704  CB  CYS B 176      52.390  -5.744  41.758  1.00 25.00           C  
ATOM   4705  SG  CYS B 176      51.897  -4.612  43.084  1.00 25.00           S  
ATOM   4706  H   CYS B 176      51.717  -4.030  39.780  1.00 25.00           H  
ATOM   4707  HA  CYS B 176      54.236  -4.911  41.058  1.00 25.00           H  
ATOM   4708  HB2 CYS B 176      52.915  -6.575  42.229  1.00 25.00           H  
ATOM   4709  HB3 CYS B 176      51.473  -6.109  41.296  1.00 25.00           H  
ATOM   4710  N   GLN B 177      54.465  -7.233  39.861  1.00 25.00           N  
ATOM   4711  CA  GLN B 177      54.685  -8.391  38.996  1.00 25.00           C  
ATOM   4712  C   GLN B 177      54.398  -9.610  39.849  1.00 25.00           C  
ATOM   4713  O   GLN B 177      54.758  -9.646  41.014  1.00 25.00           O  
ATOM   4714  CB  GLN B 177      56.104  -8.458  38.454  1.00 25.00           C  
ATOM   4715  CG  GLN B 177      57.136  -8.608  39.509  1.00 25.00           C  
ATOM   4716  CD  GLN B 177      58.473  -8.872  38.928  1.00 25.00           C  
ATOM   4717  OE1 GLN B 177      58.664  -8.746  37.734  1.00 25.00           O  
ATOM   4718  NE2 GLN B 177      59.418  -9.251  39.767  1.00 25.00           N  
ATOM   4719  H   GLN B 177      55.069  -7.083  40.657  1.00 25.00           H  
ATOM   4720  HA  GLN B 177      54.035  -8.329  38.123  1.00 25.00           H  
ATOM   4721  HB2 GLN B 177      56.305  -7.540  37.902  1.00 25.00           H  
ATOM   4722  HB3 GLN B 177      56.174  -9.311  37.779  1.00 25.00           H  
ATOM   4723  HG2 GLN B 177      56.861  -9.440  40.157  1.00 25.00           H  
ATOM   4724  HG3 GLN B 177      57.180  -7.690  40.094  1.00 25.00           H  
ATOM   4725 HE21 GLN B 177      60.347  -9.450  39.425  1.00 25.00           H  
ATOM   4726 HE22 GLN B 177      59.212  -9.342  40.752  1.00 25.00           H  
ATOM   4727  N   PHE B 178      53.689 -10.575  39.273  1.00 25.00           N  
ATOM   4728  CA  PHE B 178      53.321 -11.784  39.977  1.00 25.00           C  
ATOM   4729  C   PHE B 178      53.836 -12.980  39.253  1.00 25.00           C  
ATOM   4730  O   PHE B 178      53.691 -13.090  38.052  1.00 25.00           O  
ATOM   4731  CB  PHE B 178      51.814 -11.877  40.081  1.00 25.00           C  
ATOM   4732  CG  PHE B 178      51.207 -10.747  40.828  1.00 25.00           C  
ATOM   4733  CD1 PHE B 178      50.892  -9.560  40.175  1.00 25.00           C  
ATOM   4734  CD2 PHE B 178      50.977 -10.855  42.196  1.00 25.00           C  
ATOM   4735  CE1 PHE B 178      50.363  -8.490  40.879  1.00 25.00           C  
ATOM   4736  CE2 PHE B 178      50.449  -9.790  42.918  1.00 25.00           C  
ATOM   4737  CZ  PHE B 178      50.137  -8.600  42.257  1.00 25.00           C  
ATOM   4738  H   PHE B 178      53.398 -10.462  38.313  1.00 25.00           H  
ATOM   4739  HA  PHE B 178      53.758 -11.752  40.975  1.00 25.00           H  
ATOM   4740  HB2 PHE B 178      51.560 -12.806  40.592  1.00 25.00           H  
ATOM   4741  HB3 PHE B 178      51.398 -11.891  39.074  1.00 25.00           H  
ATOM   4742  HD1 PHE B 178      51.060  -9.472  39.112  1.00 25.00           H  
ATOM   4743  HD2 PHE B 178      51.212 -11.779  42.704  1.00 25.00           H  
ATOM   4744  HE1 PHE B 178      50.125  -7.570  40.365  1.00 25.00           H  
ATOM   4745  HE2 PHE B 178      50.281  -9.883  43.981  1.00 25.00           H  
ATOM   4746  HZ  PHE B 178      49.723  -7.768  42.807  1.00 25.00           H  
ATOM   4747  N   GLY B 179      54.460 -13.874  39.996  1.00 25.00           N  
ATOM   4748  CA  GLY B 179      54.985 -15.079  39.406  1.00 25.00           C  
ATOM   4749  C   GLY B 179      53.892 -16.090  39.122  1.00 25.00           C  
ATOM   4750  O   GLY B 179      52.897 -16.202  39.840  1.00 25.00           O  
ATOM   4751  H   GLY B 179      54.571 -13.712  40.987  1.00 25.00           H  
ATOM   4752  HA2 GLY B 179      55.706 -15.523  40.092  1.00 25.00           H  
ATOM   4753  HA3 GLY B 179      55.483 -14.826  38.470  1.00 25.00           H  
ATOM   4754  N   ILE B 180      54.060 -16.813  38.030  1.00 25.00           N  
ATOM   4755  CA  ILE B 180      53.103 -17.823  37.684  1.00 25.00           C  
ATOM   4756  C   ILE B 180      53.537 -19.143  38.322  1.00 25.00           C  
ATOM   4757  O   ILE B 180      54.671 -19.605  38.169  1.00 25.00           O  
ATOM   4758  CB  ILE B 180      52.938 -17.936  36.158  1.00 25.00           C  
ATOM   4759  CG1 ILE B 180      52.337 -16.636  35.615  1.00 25.00           C  
ATOM   4760  CG2 ILE B 180      52.036 -19.104  35.807  1.00 25.00           C  
ATOM   4761  CD1 ILE B 180      52.276 -16.552  34.116  1.00 25.00           C  
ATOM   4762  H   ILE B 180      54.863 -16.655  37.438  1.00 25.00           H  
ATOM   4763  HA  ILE B 180      52.121 -17.552  38.071  1.00 25.00           H  
ATOM   4764  HB  ILE B 180      53.915 -18.106  35.707  1.00 25.00           H  
ATOM   4765 HG12 ILE B 180      52.942 -15.805  35.978  1.00 25.00           H  
ATOM   4766 HG13 ILE B 180      51.322 -16.543  36.002  1.00 25.00           H  
ATOM   4767 HG21 ILE B 180      52.468 -20.027  36.194  1.00 25.00           H  
ATOM   4768 HG22 ILE B 180      51.052 -18.950  36.251  1.00 25.00           H  
ATOM   4769 HG23 ILE B 180      51.938 -19.175  34.724  1.00 25.00           H  
ATOM   4770 HD11 ILE B 180      53.282 -16.642  33.706  1.00 25.00           H  
ATOM   4771 HD12 ILE B 180      51.653 -17.359  33.731  1.00 25.00           H  
ATOM   4772 HD13 ILE B 180      51.850 -15.592  33.823  1.00 25.00           H  
ATOM   4773  N   VAL B 181      52.666 -19.656  39.180  1.00 25.00           N  
ATOM   4774  CA  VAL B 181      52.893 -20.932  39.838  1.00 25.00           C  
ATOM   4775  C   VAL B 181      51.610 -21.743  39.642  1.00 25.00           C  
ATOM   4776  O   VAL B 181      51.684 -22.983  39.818  1.00 25.00           O  
ATOM   4777  CB  VAL B 181      53.182 -20.773  41.348  1.00 25.00           C  
ATOM   4778  CG1 VAL B 181      54.456 -19.985  41.565  1.00 25.00           C  
ATOM   4779  CG2 VAL B 181      52.008 -20.116  42.035  1.00 25.00           C  
ATOM   4780  OXT VAL B 181      50.554 -21.136  39.302  1.00 25.00           O1-
ATOM   4781  H   VAL B 181      51.819 -19.144  39.382  1.00 25.00           H  
ATOM   4782  HA  VAL B 181      53.768 -21.420  39.409  1.00 25.00           H  
ATOM   4783  HB  VAL B 181      53.323 -21.761  41.785  1.00 25.00           H  
ATOM   4784 HG11 VAL B 181      55.288 -20.498  41.082  1.00 25.00           H  
ATOM   4785 HG12 VAL B 181      54.345 -18.989  41.136  1.00 25.00           H  
ATOM   4786 HG13 VAL B 181      54.653 -19.901  42.634  1.00 25.00           H  
ATOM   4787 HG21 VAL B 181      51.848 -19.124  41.612  1.00 25.00           H  
ATOM   4788 HG22 VAL B 181      51.115 -20.722  41.888  1.00 25.00           H  
ATOM   4789 HG23 VAL B 181      52.215 -20.027  43.102  1.00 25.00           H  
TER    4790      VAL B 181 
ATOM   4791  CA  ACE C  25      17.845 -34.643  52.594  1.00  0.00           C  
ATOM   4792  C   ACE C  25      18.887 -33.546  52.542  1.00  0.00           C  
ATOM   4793  O   ACE C  25      18.760 -32.608  51.741  1.00  0.00           O  
ATOM   4794  HA1 ACE C  25      17.267 -34.629  51.671  1.00  0.00           H  
ATOM   4795  HA2 ACE C  25      18.350 -35.600  52.702  1.00  0.00           H  
ATOM   4796  HA3 ACE C  25      17.188 -34.471  53.444  1.00  0.00           H  
ATOM   4797  N   LEU C  26      19.908 -33.656  53.382  1.00 25.00           N  
ATOM   4798  CA  LEU C  26      21.009 -32.634  53.429  1.00 25.00           C  
ATOM   4799  C   LEU C  26      22.073 -33.088  52.443  1.00 25.00           C  
ATOM   4800  O   LEU C  26      22.556 -32.344  51.577  1.00 25.00           O  
ATOM   4801  CB  LEU C  26      21.640 -32.587  54.830  1.00 25.00           C  
ATOM   4802  CG  LEU C  26      22.730 -31.536  55.135  1.00 25.00           C  
ATOM   4803  CD1 LEU C  26      23.922 -31.695  54.219  1.00 25.00           C  
ATOM   4804  CD2 LEU C  26      22.158 -30.111  55.064  1.00 25.00           C  
ATOM   4805  H   LEU C  26      19.946 -34.441  54.001  1.00 25.00           H  
ATOM   4806  HA  LEU C  26      20.614 -31.646  53.189  1.00 25.00           H  
ATOM   4807  HB2 LEU C  26      22.083 -33.566  55.011  1.00 25.00           H  
ATOM   4808  HB3 LEU C  26      20.829 -32.418  55.538  1.00 25.00           H  
ATOM   4809  HG  LEU C  26      23.077 -31.706  56.154  1.00 25.00           H  
ATOM   4810 HD11 LEU C  26      24.328 -32.702  54.322  1.00 25.00           H  
ATOM   4811 HD12 LEU C  26      23.612 -31.531  53.187  1.00 25.00           H  
ATOM   4812 HD13 LEU C  26      24.687 -30.967  54.489  1.00 25.00           H  
ATOM   4813 HD21 LEU C  26      21.803 -29.912  54.054  1.00 25.00           H  
ATOM   4814 HD22 LEU C  26      21.330 -30.017  55.766  1.00 25.00           H  
ATOM   4815 HD23 LEU C  26      22.937 -29.394  55.323  1.00 25.00           H  
ATOM   4816  N   LYS C  27      22.436 -34.368  52.602  1.00 25.00           N  
ATOM   4817  CA  LYS C  27      23.435 -35.089  51.823  1.00 25.00           C  
ATOM   4818  C   LYS C  27      23.409 -34.799  50.318  1.00 25.00           C  
ATOM   4819  O   LYS C  27      24.471 -34.682  49.687  1.00 25.00           O  
ATOM   4820  CB  LYS C  27      23.247 -36.591  52.058  1.00 25.00           C  
ATOM   4821  CG  LYS C  27      24.281 -37.468  51.344  1.00 25.00           C  
ATOM   4822  CD  LYS C  27      24.101 -38.951  51.649  1.00 25.00           C  
ATOM   4823  CE  LYS C  27      24.972 -39.792  50.725  1.00 25.00           C  
ATOM   4824  NZ  LYS C  27      24.779 -41.263  51.024  1.00 25.00           N1+
ATOM   4825  H   LYS C  27      21.971 -34.885  53.334  1.00 25.00           H  
ATOM   4826  HA  LYS C  27      24.407 -34.740  52.169  1.00 25.00           H  
ATOM   4827  HB2 LYS C  27      22.256 -36.872  51.703  1.00 25.00           H  
ATOM   4828  HB3 LYS C  27      23.317 -36.781  53.129  1.00 25.00           H  
ATOM   4829  HG2 LYS C  27      25.278 -37.164  51.665  1.00 25.00           H  
ATOM   4830  HG3 LYS C  27      24.185 -37.318  50.269  1.00 25.00           H  
ATOM   4831  HD2 LYS C  27      23.056 -39.223  51.503  1.00 25.00           H  
ATOM   4832  HD3 LYS C  27      24.386 -39.142  52.684  1.00 25.00           H  
ATOM   4833  HE2 LYS C  27      26.018 -39.528  50.877  1.00 25.00           H  
ATOM   4834  HE3 LYS C  27      24.694 -39.595  49.690  1.00 25.00           H  
ATOM   4835  HZ1 LYS C  27      25.036 -41.449  51.983  1.00 25.00           H  
ATOM   4836  HZ2 LYS C  27      23.811 -41.512  50.881  1.00 25.00           H  
ATOM   4837  HZ3 LYS C  27      25.362 -41.811  50.408  1.00 25.00           H  
ATOM   4838  N   SER C  28      22.201 -34.708  49.754  1.00 25.00           N  
ATOM   4839  CA  SER C  28      22.024 -34.431  48.326  1.00 25.00           C  
ATOM   4840  C   SER C  28      22.822 -33.187  47.918  1.00 25.00           C  
ATOM   4841  O   SER C  28      23.738 -33.243  47.066  1.00 25.00           O  
ATOM   4842  CB  SER C  28      20.545 -34.180  48.047  1.00 25.00           C  
ATOM   4843  OG  SER C  28      19.759 -35.184  48.672  1.00 25.00           O  
ATOM   4844  H   SER C  28      21.382 -34.836  50.332  1.00 25.00           H  
ATOM   4845  HA  SER C  28      22.381 -35.287  47.754  1.00 25.00           H  
ATOM   4846  HB2 SER C  28      20.371 -34.203  46.971  1.00 25.00           H  
ATOM   4847  HB3 SER C  28      20.263 -33.204  48.440  1.00 25.00           H  
ATOM   4848  HG  SER C  28      18.839 -34.996  48.475  1.00 25.00           H  
ATOM   4849  N   ARG C  29      22.441 -32.072  48.541  1.00 25.00           N  
ATOM   4850  CA  ARG C  29      23.059 -30.772  48.335  1.00 25.00           C  
ATOM   4851  C   ARG C  29      24.579 -30.958  48.180  1.00 25.00           C  
ATOM   4852  O   ARG C  29      25.145 -30.708  47.114  1.00 25.00           O  
ATOM   4853  CB  ARG C  29      22.739 -29.916  49.563  1.00 25.00           C  
ATOM   4854  CG  ARG C  29      23.038 -28.429  49.452  1.00 25.00           C  
ATOM   4855  CD  ARG C  29      22.795 -27.755  50.820  1.00 25.00           C  
ATOM   4856  NE  ARG C  29      22.748 -26.290  50.752  1.00 25.00           N  
ATOM   4857  CZ  ARG C  29      21.983 -25.548  51.548  1.00 25.00           C  
ATOM   4858  NH1 ARG C  29      21.217 -26.161  52.449  1.00 25.00           N  
ATOM   4859  NH2 ARG C  29      21.993 -24.209  51.452  1.00 25.00           N1+
ATOM   4860  H   ARG C  29      21.676 -32.134  49.197  1.00 25.00           H  
ATOM   4861  HA  ARG C  29      22.682 -30.285  47.436  1.00 25.00           H  
ATOM   4862  HB2 ARG C  29      23.317 -30.308  50.399  1.00 25.00           H  
ATOM   4863  HB3 ARG C  29      21.675 -30.025  49.773  1.00 25.00           H  
ATOM   4864  HG2 ARG C  29      22.383 -27.981  48.705  1.00 25.00           H  
ATOM   4865  HG3 ARG C  29      24.077 -28.288  49.156  1.00 25.00           H  
ATOM   4866  HD2 ARG C  29      23.602 -28.044  51.494  1.00 25.00           H  
ATOM   4867  HD3 ARG C  29      21.845 -28.113  51.216  1.00 25.00           H  
ATOM   4868  HE  ARG C  29      23.325 -25.823  50.068  1.00 25.00           H  
ATOM   4869 HH11 ARG C  29      21.219 -27.169  52.511  1.00 25.00           H  
ATOM   4870 HH12 ARG C  29      20.634 -25.618  53.069  1.00 25.00           H  
ATOM   4871 HH21 ARG C  29      21.414 -23.654  52.067  1.00 25.00           H  
ATOM   4872 HH22 ARG C  29      22.578 -23.756  50.764  1.00 25.00           H  
ATOM   4873  N   LEU C  30      25.203 -31.497  49.222  1.00 25.00           N  
ATOM   4874  CA  LEU C  30      26.644 -31.746  49.227  1.00 25.00           C  
ATOM   4875  C   LEU C  30      27.109 -32.522  47.958  1.00 25.00           C  
ATOM   4876  O   LEU C  30      28.023 -32.087  47.215  1.00 25.00           O  
ATOM   4877  CB  LEU C  30      27.040 -32.499  50.514  1.00 25.00           C  
ATOM   4878  CG  LEU C  30      28.537 -32.717  50.690  1.00 25.00           C  
ATOM   4879  CD1 LEU C  30      29.231 -31.423  50.302  1.00 25.00           C  
ATOM   4880  CD2 LEU C  30      28.896 -33.090  52.139  1.00 25.00           C  
ATOM   4881  H   LEU C  30      24.663 -31.744  50.039  1.00 25.00           H  
ATOM   4882  HA  LEU C  30      27.152 -30.782  49.208  1.00 25.00           H  
ATOM   4883  HB2 LEU C  30      26.554 -33.474  50.500  1.00 25.00           H  
ATOM   4884  HB3 LEU C  30      26.678 -31.925  51.367  1.00 25.00           H  
ATOM   4885  HG  LEU C  30      28.859 -33.547  50.060  1.00 25.00           H  
ATOM   4886 HD11 LEU C  30      28.997 -31.181  49.266  1.00 25.00           H  
ATOM   4887 HD12 LEU C  30      28.886 -30.618  50.951  1.00 25.00           H  
ATOM   4888 HD13 LEU C  30      30.309 -31.542  50.413  1.00 25.00           H  
ATOM   4889 HD21 LEU C  30      28.591 -32.286  52.808  1.00 25.00           H  
ATOM   4890 HD22 LEU C  30      28.379 -34.009  52.416  1.00 25.00           H  
ATOM   4891 HD23 LEU C  30      29.973 -33.241  52.219  1.00 25.00           H  
ATOM   4892  N   ASP C  31      26.451 -33.645  47.689  1.00 25.00           N  
ATOM   4893  CA  ASP C  31      26.792 -34.439  46.523  1.00 25.00           C  
ATOM   4894  C   ASP C  31      26.781 -33.533  45.291  1.00 25.00           C  
ATOM   4895  O   ASP C  31      27.771 -33.487  44.561  1.00 25.00           O  
ATOM   4896  CB  ASP C  31      25.810 -35.604  46.357  1.00 25.00           C  
ATOM   4897  CG  ASP C  31      26.322 -36.683  45.380  1.00 25.00           C
[truncated: 186,468 more chars]
